# Supplementary material for: Modeling the impact of drug interactions on therapeutic selectivity
Source: Nat Commun. 2018 Aug 27;9:3452. doi: 10.1038/s41467-018-05954-3 (PMC6110842; doi:10.1038/s41467-018-05954-3)
Supplement: Supplementary file 4 — Supplementary Data 1 [file 41467_2018_5954_MOESM4_ESM.zip]

Archive with 179 entries (174 files):
- cerRAW/
- cerRAW/Fen-MMS.txt
- __MACOSX/
- __MACOSX/cerRAW/
- __MACOSX/cerRAW/._Fen-MMS.txt
- cerRAW/Bro-MMS.txt
- __MACOSX/cerRAW/._Bro-MMS.txt
- cerRAW/.DS_Store
- __MACOSX/cerRAW/._.DS_Store
- cerRAW/MMS-Tun.txt
- __MACOSX/cerRAW/._MMS-Tun.txt
- cerRAW/Cal-MMS.txt
- __MACOSX/cerRAW/._Cal-MMS.txt
- cerRAW/Hal-MMS.txt
- __MACOSX/cerRAW/._Hal-MMS.txt
- cerRAW/MMS-Rap.txt
- __MACOSX/cerRAW/._MMS-Rap.txt
- cerRAW/MMS-MMS.txt
- __MACOSX/cerRAW/._MMS-MMS.txt
- cerRAW/Dyc-MMS.txt
- __MACOSX/cerRAW/._Dyc-MMS.txt
- __MACOSX/._cerRAW
- albRAW/
- albRAW/Cal-Sta.txt
- __MACOSX/albRAW/
- __MACOSX/albRAW/._Cal-Sta.txt
- albRAW/Ben-Hal.txt
- __MACOSX/albRAW/._Ben-Hal.txt
- albRAW/Hal-Pen.txt
- __MACOSX/albRAW/._Hal-Pen.txt
- albRAW/Rap-Tun.txt
- __MACOSX/albRAW/._Rap-Tun.txt
- albRAW/Fen-MMS.txt
- __MACOSX/albRAW/._Fen-MMS.txt
- albRAW/Bro-MMS.txt
- __MACOSX/albRAW/._Bro-MMS.txt
- albRAW/Sta-Sta.txt
- __MACOSX/albRAW/._Sta-Sta.txt
- albRAW/Dyc-Fen.txt
- __MACOSX/albRAW/._Dyc-Fen.txt
- albRAW/Bro-Rap.txt
- __MACOSX/albRAW/._Bro-Rap.txt
- albRAW/Dyc-Tun.txt
- __MACOSX/albRAW/._Dyc-Tun.txt
- albRAW/Bro-Cal.txt
- __MACOSX/albRAW/._Bro-Cal.txt
- albRAW/Ben-Ter.txt
- __MACOSX/albRAW/._Ben-Ter.txt
- albRAW/Fen-Rap.txt
- __MACOSX/albRAW/._Fen-Rap.txt
- albRAW/MMS-Ter.txt
- __MACOSX/albRAW/._MMS-Ter.txt
- albRAW/Ben-Dyc.txt
- __MACOSX/albRAW/._Ben-Dyc.txt
- albRAW/Cal-Pen.txt
- __MACOSX/albRAW/._Cal-Pen.txt
- albRAW/Bro-Bro.txt
- __MACOSX/albRAW/._Bro-Bro.txt
- albRAW/Pen-Tun.txt
- __MACOSX/albRAW/._Pen-Tun.txt
- albRAW/Hal-Sta.txt
- __MACOSX/albRAW/._Hal-Sta.txt
- albRAW/MMS-Tun.txt
- __MACOSX/albRAW/._MMS-Tun.txt
- albRAW/Hal-Rap.txt
- __MACOSX/albRAW/._Hal-Rap.txt
- albRAW/Dyc-Dyc.txt
- __MACOSX/albRAW/._Dyc-Dyc.txt
- albRAW/Cal-MMS.txt
- __MACOSX/albRAW/._Cal-MMS.txt
- albRAW/Pen-Ter.txt
- __MACOSX/albRAW/._Pen-Ter.txt
- albRAW/Fen-Sta.txt
- __MACOSX/albRAW/._Fen-Sta.txt
- albRAW/Dyc-Ter.txt
- __MACOSX/albRAW/._Dyc-Ter.txt
- albRAW/Ben-Tun.txt
- __MACOSX/albRAW/._Ben-Tun.txt
- albRAW/Bro-Sta.txt
- __MACOSX/albRAW/._Bro-Sta.txt
- albRAW/Ben-Ben.txt
- __MACOSX/albRAW/._Ben-Ben.txt
- albRAW/Rap-Ter.txt
- __MACOSX/albRAW/._Rap-Ter.txt
- albRAW/Tun-Tun.txt
- __MACOSX/albRAW/._Tun-Tun.txt
- albRAW/Bro-Pen.txt
- __MACOSX/albRAW/._Bro-Pen.txt
- albRAW/Ben-Fen.txt
- __MACOSX/albRAW/._Ben-Fen.txt
- albRAW/Fen-Pen.txt
- __MACOSX/albRAW/._Fen-Pen.txt
- albRAW/Dyc-Hal.txt
- __MACOSX/albRAW/._Dyc-Hal.txt
- albRAW/Hal-MMS.txt
- __MACOSX/albRAW/._Hal-MMS.txt
- albRAW/Cal-Rap.txt
- __MACOSX/albRAW/._Cal-Rap.txt
- albRAW/Bro-Ter.txt
- __MACOSX/albRAW/._Bro-Ter.txt
- albRAW/Fen-Ter.txt
- __MACOSX/albRAW/._Fen-Ter.txt
- albRAW/Ben-Cal.txt
- __MACOSX/albRAW/._Ben-Cal.txt
- albRAW/Dyc-Sta.txt
- __MACOSX/albRAW/._Dyc-Sta.txt
- albRAW/Ben-Rap.txt
- __MACOSX/albRAW/._Ben-Rap.txt
- albRAW/Ter-Tun.txt
- __MACOSX/albRAW/._Ter-Tun.txt
- albRAW/Hal-Tun.txt
- __MACOSX/albRAW/._Hal-Tun.txt
- albRAW/Ben-Bro.txt
- __MACOSX/albRAW/._Ben-Bro.txt
- albRAW/MMS-Rap.txt
- __MACOSX/albRAW/._MMS-Rap.txt
- albRAW/Pen-Sta.txt
- __MACOSX/albRAW/._Pen-Sta.txt
- albRAW/Cal-Fen.txt
- __MACOSX/albRAW/._Cal-Fen.txt
- albRAW/Bro-Dyc.txt
- __MACOSX/albRAW/._Bro-Dyc.txt
- albRAW/Fen-Hal.txt
- __MACOSX/albRAW/._Fen-Hal.txt
- albRAW/MMS-MMS.txt
- __MACOSX/albRAW/._MMS-MMS.txt
- albRAW/Cal-Tun.txt
- __MACOSX/albRAW/._Cal-Tun.txt
- albRAW/Bro-Hal.txt
- __MACOSX/albRAW/._Bro-Hal.txt
- albRAW/Dyc-Pen.txt
- __MACOSX/albRAW/._Dyc-Pen.txt
- albRAW/Ben-MMS.txt
- __MACOSX/albRAW/._Ben-MMS.txt
- albRAW/Sta-Tun.txt
- __MACOSX/albRAW/._Sta-Tun.txt
- albRAW/Rap-Sta.txt
- __MACOSX/albRAW/._Rap-Sta.txt
- albRAW/Fen-Fen.txt
- __MACOSX/albRAW/._Fen-Fen.txt
- albRAW/Sta-Ter.txt
- __MACOSX/albRAW/._Sta-Ter.txt
- albRAW/Rap-Rap.txt
- __MACOSX/albRAW/._Rap-Rap.txt
- albRAW/Dyc-MMS.txt
- __MACOSX/albRAW/._Dyc-MMS.txt
- albRAW/Cal-Dyc.txt
- __MACOSX/albRAW/._Cal-Dyc.txt
- albRAW/Bro-Fen.txt
- __MACOSX/albRAW/._Bro-Fen.txt
- albRAW/Ben-Pen.txt
- __MACOSX/albRAW/._Ben-Pen.txt
- albRAW/Hal-Hal.txt
- __MACOSX/albRAW/._Hal-Hal.txt
- albRAW/MMS-Pen.txt
- __MACOSX/albRAW/._MMS-Pen.txt
- albRAW/Cal-Ter.txt
- __MACOSX/albRAW/._Cal-Ter.txt
- albRAW/Hal-Ter.txt
- __MACOSX/albRAW/._Hal-Ter.txt
- albRAW/Pen-Rap.txt
- __MACOSX/albRAW/._Pen-Rap.txt
- albRAW/MMS-Sta.txt
- __MACOSX/albRAW/._MMS-Sta.txt
- albRAW/Dyc-Rap.txt
- __MACOSX/albRAW/._Dyc-Rap.txt
- albRAW/Cal-Hal.txt
- __MACOSX/albRAW/._Cal-Hal.txt
- albRAW/Bro-Tun.txt
- __MACOSX/albRAW/._Bro-Tun.txt
- albRAW/Ben-Sta.txt
- __MACOSX/albRAW/._Ben-Sta.txt
- albRAW/Fen-Tun.txt
- __MACOSX/albRAW/._Fen-Tun.txt
- albRAW/Ter-Ter.txt
- __MACOSX/albRAW/._Ter-Ter.txt
- __MACOSX/._albRAW
- ceralb_12doseresponses.xlsx
- __MACOSX/._ceralb_12doseresponses.xlsx
