# Supplementary material for: Modeling the impact of drug interactions on therapeutic selectivity
Source: Nat Commun. 2018 Aug 27;9:3452. doi: 10.1038/s41467-018-05954-3 (PMC6110842; doi:10.1038/s41467-018-05954-3)
Supplement: Supplementary file 4 — Supplementary Data 1 [file 41467_2018_5954_MOESM4_ESM.zip › cerRAW/Fen-MMS.txt]

0.09120	0.09230	0.09240	0.09120	0.09840	0.09280	0.09310	0.09170	0.09230	0.09260	0.09320	0.09480	0.09340	0.09290	0.09270	0.09390	0.09190	0.09270	0.09140	0.09190	0.09430	0.09200	0.09170	0.09190	0.09240	0.09240	0.09290	0.10140	0.09300	0.09470	0.09180	0.09200	0.09150	0.09230	0.09450	0.09220	0.09330	0.09420	0.09210	0.09250	0.09230	0.09330	0.09350	0.09440	0.09330	0.09170	0.09100	0.09400	0.09190	0.09370
0.09280	0.09300	0.09320	0.09190	0.09500	0.09310	0.09440	0.09420	0.09310	0.09300	0.09350	0.10030	0.09450	0.09350	0.09270	0.09230	0.09160	0.09170	0.09210	0.09250	0.09440	0.09150	0.09400	0.09440	0.09270	0.09300	0.09560	0.11870	0.09330	0.09530	0.09550	0.09390	0.09210	0.09310	0.09510	0.09300	0.09610	0.09490	0.09340	0.09520	0.09310	0.09430	0.09320	0.09780	0.09290	0.09530	0.09230	0.09350	0.09310	0.09460
0.09270	0.09320	0.09320	0.09190	0.09110	0.08960	0.09150	0.09230	0.09320	0.09360	0.09410	0.09610	0.09100	0.09150	0.09060	0.09050	0.09300	0.09280	0.09210	0.09280	0.09030	0.08890	0.09060	0.08970	0.09180	0.09300	0.09390	0.10930	0.08820	0.09410	0.09040	0.09150	0.09200	0.09290	0.09540	0.09370	0.09080	0.09170	0.09100	0.09040	0.09390	0.09390	0.09400	0.09650	0.09050	0.09000	0.09160	0.09050	0.09360	0.09460
0.09300	0.09240	0.09370	0.09240	0.10740	0.09410	0.09440	0.09450	0.09380	0.09300	0.09950	0.09600	0.09250	0.09390	0.09520	0.09380	0.09260	0.09340	0.09210	0.09290	0.10590	0.09410	0.09500	0.09380	0.09320	0.09360	0.09410	0.12250	0.09390	0.09500	0.09200	0.09380	0.09200	0.09400	0.09550	0.09360	0.10640	0.09490	0.09400	0.09450	0.09350	0.09450	0.09360	0.10750	0.09250	0.09360	0.09290	0.09420	0.09340	0.09410
0.09300	0.09300	0.09230	0.09260	0.09350	0.09140	0.09390	0.09270	0.09360	0.09230	0.09360	0.09940	0.09570	0.09340	0.09510	0.09450	0.09260	0.09360	0.09240	0.09290	0.09320	0.09310	0.09170	0.09390	0.09290	0.09310	0.09380	0.11270	0.09270	0.09420	0.09330	0.09510	0.09210	0.09370	0.09540	0.09390	0.09490	0.09530	0.09560	0.09280	0.09280	0.09430	0.09330	0.10410	0.09370	0.09210	0.09210	0.09310	0.09410	0.09350
0.09310	0.09340	0.09320	0.09240	0.09730	0.09170	0.09250	0.09170	0.09230	0.09350	0.09640	0.10390	0.09250	0.09230	0.09180	0.09190	0.09250	0.09320	0.09250	0.09310	0.09230	0.09120	0.09230	0.09320	0.09250	0.09360	0.09440	0.10140	0.09300	0.09450	0.09160	0.09160	0.09280	0.09400	0.09600	0.09320	0.09470	0.09200	0.09360	0.09400	0.09340	0.09410	0.09410	0.09510	0.09120	0.09190	0.09030	0.09200	0.09380	0.09470
0.09350	0.09330	0.09280	0.09230	0.09530	0.09190	0.09390	0.09130	0.09310	0.09350	0.09450	0.10360	0.09350	0.09400	0.09250	0.09230	0.09200	0.09370	0.09290	0.09340	0.09400	0.09200	0.09380	0.09250	0.09310	0.09330	0.09560	0.09880	0.09410	0.09640	0.09090	0.09290	0.09270	0.09420	0.09600	0.09340	0.09550	0.09320	0.09290	0.09340	0.09300	0.09470	0.09340	0.09530	0.09310	0.09400	0.09400	0.09150	0.09420	0.09540
0.09280	0.09360	0.09200	0.09160	0.09810	0.09420	0.09500	0.09570	0.09360	0.09300	0.09520	0.11130	0.09530	0.09390	0.09640	0.09480	0.09260	0.09310	0.09130	0.09290	0.09650	0.09370	0.09530	0.09510	0.09270	0.09270	0.09360	0.10340	0.09690	0.09890	0.09500	0.09490	0.09190	0.09420	0.09570	0.09350	0.09710	0.09460	0.09520	0.09370	0.09250	0.09430	0.09330	0.09720	0.09470	0.09660	0.09390	0.09570	0.09360	0.09480
0.09330	0.09400	0.09340	0.09190	0.09350	0.09180	0.09440	0.09300	0.09410	0.09320	0.09890	0.09760	0.09510	0.09400	0.09320	0.09240	0.09260	0.09360	0.09300	0.09310	0.09450	0.09180	0.09410	0.09110	0.09250	0.09330	0.09670	0.10470	0.09220	0.09700	0.09430	0.09450	0.09270	0.09340	0.09590	0.09380	0.09510	0.09420	0.09470	0.09260	0.09330	0.09450	0.09380	0.10620	0.09220	0.09280	0.09200	0.09280	0.09430	0.09480
0.09290	0.09380	0.09270	0.09200	0.09250	0.09170	0.09260	0.09130	0.09360	0.09380	0.09810	0.09900	0.09290	0.09300	0.09420	0.09210	0.09180	0.09370	0.09170	0.09290	0.09310	0.09280	0.09160	0.09260	0.09300	0.09240	0.09390	0.10760	0.09180	0.09550	0.09230	0.09420	0.09190	0.09400	0.09600	0.09400	0.09470	0.09370	0.09190	0.09310	0.09320	0.09440	0.09420	0.09730	0.09170	0.09240	0.09060	0.09360	0.09440	0.09540
0.09330	0.09390	0.09320	0.09200	0.09510	0.09010	0.09220	0.09030	0.09390	0.09320	0.09590	0.09890	0.09140	0.09010	0.09160	0.09120	0.09220	0.09370	0.09260	0.09330	0.09420	0.09170	0.09260	0.09150	0.09330	0.09360	0.09490	0.11310	0.09220	0.09530	0.09140	0.09180	0.09310	0.09410	0.09530	0.09350	0.09270	0.09220	0.09300	0.09130	0.09320	0.09390	0.09380	0.09500	0.09160	0.09120	0.08980	0.09270	0.09410	0.09460
0.09320	0.09320	0.09340	0.09190	0.09420	0.09190	0.09300	0.09280	0.09400	0.09360	0.09580	0.11790	0.09360	0.09240	0.09490	0.09240	0.09240	0.09420	0.09300	0.09330	0.09430	0.09230	0.09360	0.09310	0.09280	0.09420	0.09430	0.11180	0.09120	0.09540	0.09160	0.09360	0.09300	0.09440	0.09670	0.09380	0.09490	0.09440	0.09310	0.09290	0.09310	0.09500	0.09410	0.09710	0.09300	0.09330	0.09190	0.09430	0.09390	0.09520
0.09390	0.09280	0.09330	0.09230	0.10360	0.09380	0.09390	0.09320	0.09420	0.09360	0.09570	0.10420	0.09390	0.09380	0.09440	0.09370	0.09200	0.09380	0.09330	0.09310	0.09830	0.09560	0.09500	0.09300	0.09330	0.09380	0.09430	0.10180	0.09460	0.09710	0.09280	0.09470	0.09300	0.09440	0.09590	0.09390	0.09780	0.09420	0.09270	0.09210	0.09310	0.09490	0.09420	0.09560	0.09220	0.09310	0.09360	0.09370	0.09390	0.09440
0.09390	0.09350	0.09370	0.09300	0.09580	0.09330	0.09350	0.09340	0.09450	0.09420	0.09740	0.11500	0.09510	0.09350	0.09350	0.09230	0.09240	0.09440	0.09360	0.09370	0.09670	0.09230	0.09470	0.09270	0.09380	0.09460	0.09760	0.10730	0.09360	0.09660	0.09300	0.09420	0.09350	0.09490	0.09680	0.09440	0.09600	0.09470	0.09490	0.09400	0.09390	0.09560	0.09390	0.09610	0.09310	0.09360	0.09280	0.09340	0.09450	0.09610
0.09350	0.09350	0.09370	0.09270	0.09450	0.09290	0.09250	0.09390	0.09420	0.09350	0.09570	0.10180	0.09300	0.09160	0.09280	0.09290	0.09190	0.09470	0.09400	0.09370	0.09460	0.09170	0.09460	0.09390	0.09410	0.09430	0.09870	0.10200	0.09460	0.09620	0.09410	0.09200	0.09350	0.09500	0.09690	0.09430	0.09500	0.09380	0.09300	0.09410	0.09390	0.09550	0.09400	0.09980	0.09240	0.09120	0.09210	0.09110	0.09470	0.09600
0.09370	0.09370	0.09430	0.09330	0.09860	0.09350	0.09270	0.09440	0.09470	0.09420	0.09640	0.09950	0.09150	0.09230	0.09410	0.09160	0.09320	0.09470	0.09390	0.09400	0.09610	0.09150	0.09360	0.09300	0.09410	0.09490	0.09590	0.10490	0.09340	0.09520	0.09120	0.09340	0.09410	0.09510	0.09710	0.09440	0.09870	0.09290	0.09410	0.09360	0.09440	0.09570	0.09450	0.09780	0.09210	0.09210	0.09280	0.09460	0.09500	0.09500
0.09350	0.09420	0.09440	0.09280	0.09760	0.09370	0.09430	0.09480	0.09490	0.09440	0.09610	0.10210	0.09460	0.09440	0.09540	0.09520	0.09310	0.09450	0.09370	0.09420	0.09780	0.09530	0.09470	0.09310	0.09440	0.09430	0.10050	0.09950	0.09540	0.09600	0.09430	0.09480	0.09410	0.09510	0.09600	0.09440	0.09620	0.09580	0.09440	0.09670	0.09410	0.09460	0.09470	0.10520	0.09470	0.09410	0.09680	0.09590	0.09530	0.09620
0.09450	0.09390	0.09450	0.09350	0.09630	0.09380	0.09450	0.09330	0.09530	0.09460	0.09860	0.09780	0.09490	0.09510	0.09370	0.09390	0.09360	0.09510	0.09460	0.09480	0.09560	0.09290	0.09410	0.09280	0.09520	0.09470	0.09650	0.10360	0.09280	0.09310	0.09160	0.09390	0.09460	0.09590	0.09750	0.09480	0.09710	0.09380	0.09590	0.09470	0.09470	0.09630	0.09510	0.09770	0.09360	0.09510	0.09200	0.09360	0.09550	0.09550
0.09440	0.09430	0.09480	0.09340	0.09550	0.09410	0.09320	0.09370	0.09540	0.09450	0.09910	0.10120	0.09640	0.09360	0.09470	0.09420	0.09260	0.09530	0.09430	0.09440	0.09430	0.09350	0.09570	0.09370	0.09490	0.09490	0.09540	0.11460	0.09180	0.09460	0.09130	0.09630	0.09440	0.09580	0.09710	0.09440	0.09640	0.09470	0.09350	0.09340	0.09490	0.09640	0.09500	0.10350	0.09490	0.09450	0.09260	0.09440	0.09560	0.09600
0.09490	0.09470	0.09510	0.09360	0.09520	0.09160	0.09340	0.09230	0.09530	0.09530	0.09680	0.10290	0.09300	0.09140	0.09200	0.08900	0.09390	0.09450	0.09450	0.09480	0.09360	0.09110	0.09120	0.09140	0.09510	0.09540	0.09650	0.10200	0.09150	0.09190	0.09280	0.09090	0.09500	0.09600	0.09760	0.09420	0.09430	0.09340	0.09230	0.09080	0.09460	0.09660	0.09560	0.09720	0.09120	0.09150	0.09220	0.09090	0.09560	0.09690
0.09550	0.09570	0.09570	0.09430	0.09840	0.09350	0.09340	0.09310	0.09580	0.09520	0.09910	0.11010	0.09570	0.09320	0.09310	0.09300	0.09420	0.09590	0.09510	0.09490	0.09360	0.09320	0.09280	0.09430	0.09530	0.09570	0.09740	0.10740	0.09390	0.09310	0.09280	0.09290	0.09520	0.09590	0.09800	0.09460	0.09470	0.09390	0.09370	0.09340	0.09530	0.09690	0.09550	0.09740	0.09280	0.09280	0.09170	0.09220	0.09600	0.09690
0.09450	0.09580	0.09560	0.09420	0.09550	0.09430	0.09570	0.09480	0.09570	0.09540	0.09820	0.10430	0.09390	0.09280	0.09400	0.09320	0.09380	0.09560	0.09450	0.09460	0.09470	0.09280	0.09330	0.09230	0.09520	0.09550	0.09660	0.11290	0.09390	0.09310	0.09350	0.09460	0.09500	0.09590	0.09760	0.09430	0.09550	0.09230	0.09510	0.09520	0.09440	0.09630	0.09510	0.10570	0.09360	0.09480	0.09220	0.09420	0.09510	0.09710
0.09640	0.09630	0.09610	0.09500	0.09590	0.09530	0.09440	0.09230	0.09640	0.09570	0.09730	0.10390	0.09600	0.09580	0.09510	0.09250	0.09450	0.09490	0.09520	0.09550	0.09810	0.09320	0.09480	0.09300	0.09540	0.09530	0.10020	0.11560	0.09400	0.09390	0.09490	0.09340	0.09500	0.09680	0.09810	0.09480	0.09700	0.09550	0.09460	0.09430	0.09560	0.09720	0.09600	0.10060	0.09500	0.09400	0.09210	0.09350	0.09700	0.09760
0.09640	0.09660	0.09630	0.09530	0.09600	0.09560	0.09360	0.09470	0.09710	0.09620	0.09900	0.10080	0.09490	0.09580	0.09460	0.09260	0.09420	0.09560	0.09510	0.09520	0.09640	0.09350	0.09410	0.09400	0.09570	0.09630	0.09740	0.11700	0.09500	0.09370	0.09370	0.09450	0.09570	0.09670	0.09840	0.09530	0.09560	0.09340	0.09620	0.09320	0.09600	0.09750	0.09610	0.10390	0.09420	0.09290	0.09430	0.09360	0.09650	0.09740
0.09680	0.09630	0.09690	0.09570	0.09900	0.09800	0.09630	0.09620	0.09710	0.09700	0.10080	0.11410	0.09640	0.09430	0.09460	0.09570	0.09480	0.09660	0.09560	0.09590	0.09730	0.09410	0.09630	0.09400	0.09640	0.09700	0.10370	0.11150	0.09620	0.09460	0.09450	0.09550	0.09640	0.09700	0.09840	0.09520	0.09780	0.09530	0.09660	0.09370	0.09580	0.09760	0.09650	0.10650	0.09670	0.09500	0.09620	0.09530	0.09750	0.09690
0.09840	0.09850	0.09850	0.09680	0.09680	0.09720	0.09900	0.09510	0.09770	0.09760	0.09870	0.11150	0.09560	0.09510	0.09220	0.09250	0.09610	0.09690	0.09630	0.09630	0.09450	0.09220	0.09520	0.09370	0.09630	0.09740	0.09860	0.10240	0.09420	0.09310	0.09330	0.09290	0.09690	0.09670	0.09900	0.09640	0.09510	0.09560	0.09430	0.09330	0.09680	0.09810	0.09780	0.09980	0.09270	0.09420	0.09490	0.09300	0.09770	0.09850
0.09900	0.09850	0.09860	0.09690	0.09710	0.09540	0.09680	0.09420	0.09820	0.09750	0.10160	0.10030	0.09370	0.09430	0.09300	0.09470	0.09470	0.09730	0.09610	0.09610	0.09440	0.09190	0.09480	0.09340	0.09660	0.09720	0.09740	0.11430	0.09420	0.09380	0.09330	0.09320	0.09690	0.09750	0.09900	0.09630	0.09580	0.09510	0.09490	0.09420	0.09680	0.09790	0.09690	0.10580	0.09440	0.09350	0.09280	0.09240	0.09770	0.09810
0.09930	0.09930	0.09880	0.09720	0.09740	0.09450	0.09540	0.09340	0.09920	0.09720	0.10000	0.09960	0.09480	0.09260	0.09270	0.09300	0.09600	0.09720	0.09620	0.09670	0.09350	0.09190	0.09390	0.09280	0.09770	0.09630	0.09790	0.10910	0.09280	0.09400	0.09440	0.09100	0.09600	0.09780	0.09870	0.09630	0.09410	0.09430	0.09410	0.09210	0.09650	0.09830	0.09570	0.10670	0.09270	0.09250	0.09170	0.09210	0.09810	0.09870
0.10040	0.10000	0.09880	0.09800	0.10390	0.09510	0.09510	0.09440	0.09860	0.09720	0.10120	0.10740	0.09490	0.09190	0.09390	0.09180	0.09660	0.09730	0.09660	0.09660	0.09450	0.09190	0.09360	0.09270	0.09760	0.09780	0.10200	0.10620	0.09240	0.09390	0.09170	0.09150	0.09730	0.09770	0.09930	0.09690	0.09950	0.09550	0.09290	0.09170	0.09740	0.09860	0.09680	0.10030	0.09220	0.09220	0.09150	0.09290	0.09760	0.09840
0.10160	0.10070	0.10040	0.09830	0.10880	0.09700	0.09620	0.09650	0.09880	0.09840	0.10000	0.10720	0.09650	0.09610	0.09380	0.09360	0.09740	0.09820	0.09690	0.09640	0.09920	0.09480	0.09280	0.09530	0.09800	0.09810	0.09830	0.10390	0.09410	0.09370	0.09400	0.09270	0.09740	0.09820	0.09950	0.09700	0.10140	0.09590	0.09530	0.09330	0.09710	0.09920	0.09730	0.10990	0.09320	0.09360	0.09320	0.09370	0.09870	0.09850
0.10220	0.10140	0.10120	0.09920	0.10210	0.09840	0.09940	0.10110	0.09990	0.09930	0.10140	0.10520	0.09760	0.09700	0.09580	0.09700	0.09710	0.09850	0.09660	0.09720	0.09760	0.09670	0.09660	0.09500	0.09820	0.09720	0.10230	0.10580	0.09820	0.09680	0.09560	0.09510	0.09720	0.09860	0.09960	0.09720	0.09890	0.09610	0.09740	0.09600	0.09740	0.09910	0.09730	0.09880	0.09740	0.09550	0.09410	0.09620	0.09880	0.09900
0.10410	0.10350	0.10280	0.10070	0.10070	0.09870	0.09950	0.09780	0.10110	0.09990	0.10160	0.10830	0.09670	0.09660	0.09470	0.09360	0.09850	0.09970	0.09750	0.09820	0.09730	0.09500	0.09590	0.09560	0.09910	0.09820	0.10160	0.10410	0.09790	0.09560	0.09570	0.09580	0.09810	0.09890	0.10000	0.09770	0.09730	0.09530	0.09600	0.09330	0.09790	0.10010	0.09720	0.10660	0.09690	0.09480	0.09550	0.09510	0.09960	0.10000
0.10490	0.10430	0.10300	0.10160	0.10710	0.09900	0.09770	0.09720	0.10130	0.10020	0.10140	0.10390	0.09650	0.09580	0.09530	0.09460	0.09890	0.09990	0.09740	0.09840	0.09670	0.09450	0.09490	0.09400	0.09970	0.09850	0.10770	0.11130	0.09560	0.09840	0.09420	0.09410	0.09890	0.10000	0.09930	0.09860	0.09690	0.09450	0.09460	0.09400	0.09760	0.10000	0.09800	0.10490	0.09470	0.09470	0.09380	0.09370	0.10010	0.10020
0.10680	0.10680	0.10500	0.10260	0.10400	0.10090	0.10160	0.09860	0.10310	0.10070	0.10500	0.10710	0.09750	0.09560	0.09510	0.09470	0.09860	0.10060	0.09800	0.09870	0.09840	0.09450	0.09480	0.09410	0.10030	0.09960	0.09990	0.10840	0.09700	0.09610	0.09670	0.09560	0.09920	0.09950	0.10040	0.09870	0.09820	0.09690	0.09540	0.09490	0.09870	0.10080	0.09780	0.10530	0.09570	0.09480	0.09350	0.09590	0.10040	0.10050
0.10860	0.10750	0.10670	0.10360	0.11490	0.10100	0.09880	0.09970	0.10330	0.10100	0.10190	0.10570	0.09500	0.09480	0.09380	0.09460	0.10020	0.10090	0.09820	0.09920	0.10820	0.09570	0.09430	0.09380	0.10070	0.09850	0.10060	0.10820	0.09480	0.09660	0.09400	0.09390	0.09890	0.10070	0.10100	0.09900	0.10380	0.09680	0.09440	0.09580	0.09930	0.10140	0.09920	0.10360	0.09540	0.09530	0.09270	0.09400	0.10120	0.10130
0.10960	0.10890	0.10750	0.10500	0.10650	0.10190	0.10360	0.10120	0.10390	0.10190	0.10310	0.11660	0.10110	0.09580	0.09580	0.09520	0.10070	0.10170	0.09810	0.10010	0.09840	0.09700	0.09540	0.09410	0.10040	0.10040	0.10220	0.11000	0.09710	0.09720	0.09620	0.09550	0.10030	0.10090	0.10130	0.09910	0.09950	0.09660	0.09690	0.09640	0.09950	0.10100	0.09880	0.10310	0.09590	0.09580	0.09600	0.09630	0.10110	0.10080
0.11270	0.11150	0.11020	0.10680	0.11020	0.09900	0.09960	0.09860	0.10570	0.10240	0.10600	0.10740	0.09580	0.09460	0.09460	0.09280	0.10180	0.10250	0.09940	0.10020	0.09780	0.09490	0.09520	0.09180	0.10210	0.10120	0.10230	0.11640	0.09460	0.09800	0.09310	0.09280	0.10190	0.10150	0.10150	0.09990	0.10480	0.09750	0.09350	0.09510	0.10020	0.10180	0.09990	0.10210	0.09400	0.09340	0.09460	0.09330	0.10220	0.10020
0.11500	0.11480	0.11290	0.10750	0.11130	0.10590	0.10480	0.10240	0.10750	0.10350	0.10560	0.10760	0.10060	0.09970	0.09940	0.09760	0.10230	0.10250	0.09960	0.10060	0.10030	0.09900	0.09890	0.09620	0.10080	0.10060	0.10840	0.10860	0.10070	0.09850	0.09940	0.09780	0.10130	0.10030	0.10200	0.09980	0.10100	0.09990	0.10010	0.09740	0.10050	0.10240	0.09960	0.10100	0.09820	0.09880	0.09740	0.09620	0.10210	0.10100
0.11660	0.11590	0.11370	0.10900	0.11190	0.10440	0.10280	0.10390	0.10850	0.10500	0.10690	0.10570	0.09900	0.10010	0.09870	0.09640	0.10380	0.10440	0.10150	0.10140	0.09970	0.09710	0.09670	0.09610	0.10220	0.10210	0.10380	0.11410	0.09760	0.09720	0.09760	0.09420	0.10210	0.10270	0.10330	0.10090	0.10120	0.09720	0.09840	0.09730	0.10060	0.10270	0.10100	0.10510	0.09620	0.09700	0.09570	0.09590	0.10220	0.10180
0.11940	0.11800	0.11640	0.11150	0.11390	0.10170	0.10010	0.09800	0.10930	0.10480	0.10760	0.11300	0.09560	0.09680	0.09310	0.09430	0.10450	0.10490	0.10180	0.10190	0.09730	0.09390	0.09390	0.09210	0.10400	0.10220	0.10340	0.11580	0.09690	0.09340	0.09210	0.09270	0.10260	0.10300	0.10250	0.10100	0.09610	0.09500	0.09530	0.09340	0.10130	0.10290	0.10020	0.11210	0.09490	0.09430	0.09360	0.09340	0.10350	0.10080
0.12320	0.12240	0.11810	0.11400	0.10930	0.10650	0.10510	0.10380	0.11150	0.10750	0.10900	0.12030	0.10080	0.09890	0.09620	0.09660	0.10460	0.10560	0.10280	0.10150	0.10150	0.09810	0.09770	0.09490	0.10500	0.10270	0.10430	0.11280	0.09890	0.09700	0.09600	0.09700	0.10330	0.10330	0.10320	0.10150	0.10060	0.09750	0.09790	0.09520	0.10190	0.10340	0.10070	0.10450	0.09650	0.09780	0.09650	0.09610	0.10370	0.10290
0.12750	0.12820	0.12300	0.11810	0.11770	0.10780	0.10570	0.10380	0.11100	0.10910	0.10900	0.12030	0.10000	0.09780	0.09580	0.09620	0.10710	0.10690	0.10300	0.10200	0.10140	0.09760	0.09790	0.09540	0.10530	0.10370	0.10820	0.11120	0.09870	0.09670	0.09610	0.09590	0.10430	0.10390	0.10440	0.10300	0.09850	0.09840	0.09720	0.09720	0.10290	0.10360	0.10210	0.10610	0.09850	0.09680	0.09580	0.09540	0.10430	0.10300
0.13050	0.13060	0.12370	0.11930	0.12240	0.10740	0.10480	0.10150	0.11310	0.11100	0.10880	0.11260	0.09900	0.09670	0.09560	0.09330	0.10750	0.10860	0.10490	0.10290	0.09930	0.09580	0.09580	0.09310	0.10640	0.10430	0.10800	0.11180	0.09570	0.09820	0.09310	0.09270	0.10530	0.10510	0.10430	0.10380	0.10040	0.09600	0.09580	0.09270	0.10270	0.10430	0.10400	0.11370	0.09540	0.09670	0.09360	0.09340	0.10420	0.10320
0.13600	0.13630	0.12810	0.12240	0.11880	0.11140	0.10740	0.10360	0.11570	0.11310	0.11380	0.11790	0.10410	0.09980	0.09760	0.09670	0.11070	0.10830	0.10640	0.10380	0.10210	0.09820	0.09690	0.09580	0.10720	0.10570	0.10750	0.11110	0.09930	0.09740	0.09870	0.09610	0.10640	0.10490	0.10490	0.10450	0.10030	0.09760	0.09800	0.09660	0.10350	0.10500	0.10290	0.10970	0.09860	0.09860	0.09490	0.09750	0.10470	0.10420
0.14010	0.14090	0.13230	0.12610	0.11890	0.11130	0.10650	0.10140	0.11820	0.11570	0.11420	0.11440	0.10090	0.09910	0.09690	0.09470	0.11060	0.11100	0.10770	0.10500	0.10030	0.09740	0.09740	0.09420	0.10790	0.10610	0.10940	0.11300	0.09730	0.09690	0.09580	0.09380	0.10620	0.10520	0.10380	0.10470	0.09790	0.09810	0.09570	0.09500	0.10310	0.10390	0.10300	0.12660	0.09660	0.09700	0.09530	0.09660	0.10490	0.10430
0.14590	0.14680	0.13590	0.12900	0.12400	0.11720	0.11090	0.10760	0.12150	0.11610	0.11450	0.11350	0.10500	0.10270	0.10000	0.09900	0.11240	0.11000	0.10700	0.10460	0.10320	0.10180	0.09960	0.09890	0.10900	0.10690	0.10970	0.11030	0.10140	0.10110	0.09960	0.09780	0.10620	0.10530	0.10370	0.10440	0.10330	0.10130	0.09990	0.09940	0.10300	0.10480	0.10380	0.11420	0.09920	0.10000	0.09710	0.09860	0.10470	0.10350
0.15050	0.15080	0.14170	0.13370	0.12670	0.11770	0.11280	0.10740	0.12370	0.11870	0.11760	0.12880	0.10640	0.10220	0.09870	0.09720	0.11510	0.11240	0.11060	0.10740	0.10290	0.09900	0.09830	0.09770	0.11100	0.10850	0.11200	0.11740	0.10000	0.09950	0.09730	0.09780	0.10880	0.10680	0.10420	0.10540	0.10330	0.10090	0.10010	0.09590	0.10420	0.10500	0.10420	0.10710	0.09780	0.09930	0.09630	0.09680	0.10620	0.10470
0.15800	0.15950	0.14690	0.13660	0.13160	0.11760	0.11250	0.10940	0.12630	0.12160	0.11860	0.12160	0.10940	0.10300	0.10150	0.09780	0.11710	0.11400	0.11070	0.10760	0.10330	0.10020	0.09900	0.09860	0.11160	0.10760	0.11300	0.11890	0.10250	0.09860	0.09790	0.09750	0.10860	0.10710	0.10450	0.10500	0.10310	0.10100	0.09990	0.09760	0.10420	0.10680	0.10500	0.11350	0.09910	0.10020	0.09640	0.09730	0.10660	0.10240
0.16650	0.16830	0.15340	0.14410	0.14040	0.11960	0.11310	0.11060	0.13160	0.12400	0.12350	0.12870	0.10690	0.10330	0.10000	0.09760	0.12000	0.11650	0.11310	0.10880	0.11970	0.10300	0.09850	0.09750	0.11300	0.10880	0.10990	0.12080	0.10300	0.09920	0.09940	0.09590	0.10840	0.10810	0.10620	0.10610	0.11550	0.10180	0.09930	0.09860	0.10430	0.10680	0.10570	0.11000	0.09970	0.10140	0.09760	0.09850	0.10620	0.10250
0.17460	0.17720	0.15950	0.14940	0.14060	0.12360	0.11800	0.11010	0.13590	0.12680	0.12310	0.13510	0.11070	0.10340	0.10100	0.09960	0.12250	0.11910	0.11440	0.11010	0.10770	0.10090	0.10010	0.09880	0.11480	0.10840	0.11250	0.11840	0.10550	0.10120	0.09990	0.09740	0.10940	0.10830	0.10590	0.10570	0.10560	0.10130	0.10210	0.09740	0.10510	0.10700	0.10500	0.10930	0.09910	0.10090	0.09770	0.09760	0.10690	0.10240
0.18030	0.18150	0.16530	0.15220	0.14020	0.12550	0.11640	0.10970	0.13870	0.13180	0.12700	0.13050	0.11080	0.10190	0.09860	0.09640	0.12620	0.12230	0.11620	0.11150	0.10800	0.10070	0.09710	0.09680	0.11720	0.11100	0.11390	0.11640	0.10340	0.09960	0.09900	0.09500	0.11130	0.10920	0.10640	0.10680	0.10150	0.09810	0.09820	0.09550	0.10560	0.10740	0.10730	0.11030	0.09780	0.09800	0.09330	0.09640	0.10580	0.10260
0.19070	0.19060	0.17370	0.15650	0.15190	0.13040	0.12280	0.11400	0.14310	0.13510	0.12810	0.12800	0.11170	0.10650	0.10240	0.09990	0.13000	0.12470	0.11910	0.11400	0.10790	0.10500	0.10180	0.10000	0.11850	0.11070	0.11660	0.11610	0.10630	0.10620	0.10260	0.09960	0.11140	0.10940	0.10640	0.10710	0.10640	0.10060	0.09990	0.10030	0.10740	0.10730	0.10690	0.11210	0.10160	0.10390	0.09830	0.09850	0.10490	0.10240
0.20260	0.20180	0.18510	0.16680	0.15040	0.13510	0.12460	0.11780	0.15060	0.13810	0.13580	0.13640	0.11820	0.10710	0.10480	0.10220	0.13510	0.12810	0.12160	0.11560	0.11050	0.10580	0.10330	0.10010	0.12130	0.11190	0.11680	0.11810	0.10660	0.10490	0.10250	0.09950	0.11520	0.11080	0.10620	0.10750	0.10510	0.10230	0.10270	0.09790	0.10750	0.10490	0.10530	0.11370	0.10200	0.10220	0.09940	0.10090	0.10580	0.10190
0.21550	0.21620	0.19580	0.17460	0.15680	0.13560	0.12710	0.11640	0.15650	0.14630	0.13850	0.13870	0.11710	0.10790	0.10550	0.10060	0.13870	0.13240	0.12530	0.11720	0.11380	0.10820	0.10440	0.09990	0.12220	0.11480	0.11970	0.11670	0.10750	0.10670	0.10210	0.10000	0.11710	0.11190	0.10880	0.10830	0.10460	0.10420	0.10280	0.09880	0.10810	0.10520	0.10660	0.11260	0.10170	0.10170	0.09880	0.10030	0.10630	0.10300
0.23080	0.23050	0.20610	0.18290	0.15910	0.13880	0.12770	0.11800	0.16660	0.15180	0.14160	0.14950	0.11790	0.10760	0.10340	0.10040	0.14690	0.13720	0.12800	0.11810	0.11410	0.10790	0.10170	0.10120	0.12510	0.11510	0.11840	0.12210	0.10710	0.10670	0.10130	0.09780	0.12320	0.11290	0.10940	0.10780	0.10600	0.10190	0.10210	0.09920	0.10850	0.10560	0.10750	0.10880	0.10150	0.10200	0.09980	0.09720	0.10560	0.10360
0.24410	0.24600	0.21950	0.18840	0.16180	0.14160	0.13130	0.12010	0.17390	0.15750	0.14800	0.14310	0.11900	0.10890	0.10520	0.10050	0.15290	0.14430	0.13240	0.12270	0.11470	0.10690	0.10180	0.09910	0.13190	0.11850	0.12010	0.12410	0.10600	0.10230	0.10220	0.09940	0.12160	0.11140	0.10920	0.10870	0.10580	0.10270	0.10120	0.09860	0.10930	0.10590	0.10440	0.11390	0.10000	0.10170	0.09640	0.09650	0.10650	0.10310
0.25670	0.26460	0.23120	0.19670	0.17800	0.14890	0.13460	0.12350	0.18390	0.16480	0.15450	0.15330	0.12200	0.11340	0.10620	0.10060	0.16060	0.15190	0.13840	0.12420	0.11750	0.10990	0.10380	0.09940	0.13760	0.12160	0.12860	0.12200	0.10820	0.10280	0.10320	0.09840	0.12600	0.11310	0.10980	0.10850	0.10670	0.10280	0.10350	0.09990	0.11090	0.10660	0.10820	0.11370	0.09980	0.10190	0.09970	0.09750	0.10690	0.10420
0.27600	0.27700	0.24340	0.20570	0.18420	0.15390	0.13830	0.12300	0.19510	0.17440	0.15870	0.15970	0.12530	0.11290	0.10590	0.10100	0.17090	0.16290	0.14460	0.13000	0.11620	0.10670	0.10280	0.09880	0.14650	0.12620	0.12510	0.12630	0.10870	0.10460	0.10080	0.09800	0.13050	0.11380	0.11120	0.10930	0.10700	0.10110	0.10160	0.09950	0.11220	0.10880	0.10820	0.11940	0.09950	0.10060	0.09750	0.09880	0.10910	0.10490
0.30030	0.30320	0.26500	0.21750	0.18580	0.15630	0.14010	0.12620	0.21070	0.18620	0.17000	0.17100	0.12920	0.11350	0.10730	0.10260	0.18240	0.17160	0.15160	0.13020	0.12010	0.11040	0.10420	0.10010	0.15340	0.12980	0.13160	0.12740	0.11170	0.10520	0.10180	0.09920	0.13300	0.11660	0.11130	0.10940	0.10490	0.10240	0.10240	0.09800	0.11260	0.10880	0.10790	0.11070	0.10060	0.10040	0.09630	0.09900	0.10800	0.10520
0.32260	0.32300	0.28270	0.23280	0.20250	0.16290	0.14440	0.12840	0.22300	0.19650	0.17550	0.17020	0.13160	0.11310	0.10880	0.10020	0.19490	0.18410	0.16030	0.13670	0.12010	0.10970	0.10470	0.09920	0.16460	0.13470	0.13330	0.12940	0.10820	0.10510	0.10060	0.09680	0.13880	0.11950	0.11220	0.11020	0.10820	0.09980	0.09900	0.09540	0.11440	0.11070	0.10900	0.11300	0.09760	0.09960	0.09680	0.09610	0.10810	0.10570
0.34650	0.34830	0.30170	0.24740	0.21370	0.17480	0.15030	0.13140	0.23980	0.20770	0.18880	0.18290	0.13790	0.11640	0.10950	0.10390	0.20600	0.19410	0.16590	0.14020	0.12120	0.11210	0.10460	0.10030	0.18060	0.14140	0.13780	0.12990	0.11020	0.10670	0.10270	0.09900	0.14400	0.12200	0.11370	0.11100	0.10510	0.10250	0.10140	0.09900	0.11660	0.11230	0.10810	0.11370	0.09940	0.10180	0.09560	0.09690	0.11010	0.10440
0.37480	0.37750	0.32680	0.26420	0.21980	0.18200	0.15810	0.13770	0.25450	0.22240	0.19470	0.20040	0.14540	0.11900	0.11140	0.10480	0.22280	0.20810	0.17810	0.14630	0.12960	0.11600	0.10580	0.10160	0.19430	0.14840	0.14430	0.13500	0.11110	0.10630	0.10370	0.09890	0.15030	0.12480	0.11590	0.11040	0.11140	0.10370	0.10170	0.09830	0.11940	0.11320	0.11040	0.11490	0.09900	0.10130	0.09700	0.09750	0.11040	0.10440
0.40260	0.40000	0.34470	0.27940	0.22320	0.19220	0.16270	0.13880	0.28100	0.23540	0.21260	0.20040	0.14990	0.12440	0.11450	0.10700	0.23670	0.22320	0.19020	0.15150	0.13170	0.11780	0.10700	0.10230	0.21460	0.15740	0.15310	0.13730	0.11570	0.10920	0.10550	0.10050	0.15890	0.12950	0.11830	0.11220	0.11010	0.10480	0.10290	0.09980	0.12380	0.11600	0.11030	0.11300	0.09950	0.10320	0.09730	0.10010	0.11320	0.10450
0.43230	0.42630	0.36510	0.29300	0.23920	0.19530	0.16630	0.13970	0.30090	0.25640	0.22530	0.22110	0.15720	0.12640	0.11490	0.10840	0.25640	0.24040	0.20140	0.16040	0.13530	0.11970	0.10830	0.10340	0.23430	0.17040	0.15950	0.14420	0.11800	0.10920	0.10540	0.10010	0.16800	0.13490	0.12060	0.11240	0.11120	0.10290	0.10310	0.09880	0.12660	0.11570	0.11300	0.11060	0.10200	0.10310	0.09790	0.09950	0.11430	0.10560
0.45880	0.45580	0.39340	0.31780	0.24440	0.20480	0.16840	0.14810	0.32350	0.27220	0.24010	0.22770	0.16610	0.12950	0.11840	0.11220	0.27560	0.25630	0.21830	0.16570	0.13660	0.12090	0.11080	0.10430	0.25680	0.18650	0.17360	0.15080	0.11810	0.11170	0.10390	0.10080	0.18280	0.14170	0.12250	0.11370	0.11330	0.10610	0.10280	0.09870	0.13100	0.11780	0.11160	0.11150	0.10240	0.10310	0.09670	0.09950	0.11670	0.10660
0.48390	0.46820	0.42200	0.32840	0.26140	0.21660	0.17970	0.15100	0.34550	0.28750	0.25520	0.24860	0.16950	0.13110	0.11970	0.10950	0.29900	0.27860	0.23360	0.17770	0.14600	0.12430	0.10990	0.10430	0.27800	0.20640	0.18060	0.14760	0.12180	0.10730	0.10560	0.10060	0.19710	0.14950	0.12720	0.11430	0.11460	0.10430	0.10610	0.10060	0.13730	0.11950	0.11300	0.10790	0.10100	0.10150	0.09720	0.09740	0.11930	0.10540
0.51090	0.49410	0.43610	0.35190	0.27030	0.22640	0.18540	0.15450	0.36740	0.30850	0.27280	0.25060	0.17880	0.13390	0.11850	0.10850	0.32000	0.29830	0.25120	0.18750	0.14650	0.12180	0.10900	0.10250	0.30540	0.22410	0.20170	0.16230	0.12100	0.10750	0.10190	0.09680	0.21620	0.15860	0.13100	0.11620	0.10910	0.10220	0.10040	0.09630	0.14540	0.12380	0.11450	0.11140	0.09670	0.09840	0.09420	0.09560	0.12350	0.10730
0.54320	0.52260	0.47040	0.37360	0.28470	0.23420	0.18970	0.16000	0.39400	0.33520	0.29320	0.27490	0.18520	0.13820	0.12260	0.11060	0.34590	0.31920	0.27460	0.20100	0.15240	0.12900	0.11160	0.10520	0.32790	0.24300	0.21020	0.18170	0.12410	0.10950	0.10510	0.09850	0.23930	0.17290	0.13590	0.11840	0.11140	0.10410	0.10330	0.09850	0.15490	0.12910	0.11610	0.11310	0.10120	0.09980	0.09530	0.09700	0.12810	0.10890
0.56920	0.54560	0.49940	0.40040	0.30940	0.24860	0.20450	0.16740	0.42440	0.35510	0.31650	0.29410	0.20360	0.14380	0.12600	0.11510	0.37550	0.34800	0.30000	0.21670	0.16420	0.13190	0.11630	0.10820	0.35540	0.27650	0.23550	0.17260	0.13060	0.11130	0.10750	0.10010	0.26710	0.18930	0.14260	0.12020	0.11740	0.10610	0.10450	0.09930	0.16950	0.13600	0.11860	0.11310	0.10160	0.10210	0.09790	0.09980	0.13430	0.11040
0.59330	0.57460	0.52360	0.42550	0.31980	0.25780	0.21110	0.17200	0.44580	0.38920	0.33960	0.31410	0.20900	0.14730	0.12750	0.11260	0.40340	0.37110	0.31510	0.22880	0.17910	0.13420	0.11630	0.10750	0.38400	0.30220	0.25130	0.18030	0.13140	0.11060	0.10550	0.09990	0.29580	0.21050	0.15000	0.12160	0.11540	0.10540	0.10420	0.10000	0.18720	0.14050	0.12050	0.11300	0.09820	0.10090	0.09570	0.09780	0.14040	0.11020
0.60870	0.59880	0.54570	0.44920	0.35080	0.28230	0.23010	0.18420	0.48180	0.41090	0.35340	0.33820	0.22360	0.15610	0.13400	0.11890	0.42730	0.39510	0.33690	0.24610	0.18590	0.14120	0.12060	0.10980	0.40870	0.32810	0.27960	0.19060	0.14040	0.11650	0.10830	0.10210	0.32750	0.23720	0.15850	0.12330	0.12130	0.10660	0.10640	0.10030	0.20780	0.14870	0.12450	0.11170	0.10300	0.10500	0.09970	0.09930	0.14910	0.11210
0.62550	0.61680	0.57090	0.47050	0.37230	0.29430	0.24050	0.19090	0.50710	0.43050	0.38370	0.34960	0.23470	0.16430	0.13990	0.12180	0.45550	0.42230	0.36130	0.26580	0.19760	0.14800	0.12280	0.11150	0.43510	0.35850	0.31230	0.19560	0.14550	0.11750	0.11080	0.10310	0.35800	0.26960	0.17210	0.12710	0.12290	0.10860	0.10720	0.10170	0.23160	0.15830	0.12770	0.11500	0.10450	0.10390	0.09830	0.10000	0.16200	0.11270
0.64590	0.63400	0.58180	0.49070	0.37740	0.31260	0.24230	0.19430	0.53340	0.45840	0.40020	0.36700	0.25200	0.17200	0.14260	0.12200	0.48310	0.44510	0.38840	0.28690	0.20950	0.15160	0.12690	0.11190	0.46130	0.38520	0.33370	0.21490	0.15230	0.11720	0.11020	0.10100	0.39310	0.29840	0.18580	0.13110	0.12470	0.10880	0.10590	0.10000	0.26460	0.17260	0.13450	0.11490	0.10190	0.10270	0.09820	0.09870	0.17480	0.11640
0.65380	0.64420	0.60440	0.52260	0.41440	0.32490	0.25090	0.20070	0.55710	0.47170	0.42500	0.39420	0.27470	0.18210	0.14900	0.12960	0.50530	0.47300	0.41250	0.31160	0.22420	0.15980	0.12930	0.11440	0.47860	0.41180	0.35850	0.24500	0.16040	0.12390	0.11130	0.10510	0.42560	0.33440	0.20730	0.13700	0.13200	0.11130	0.10670	0.10270	0.30350	0.19110	0.14050	0.11560	0.10620	0.10400	0.09760	0.10300	0.19730	0.12040
0.67240	0.65260	0.62370	0.53620	0.42850	0.34220	0.26480	0.20880	0.57660	0.49180	0.44840	0.41160	0.28390	0.18830	0.15060	0.12870	0.52990	0.48990	0.43450	0.32620	0.23880	0.16410	0.12910	0.11470	0.50220	0.43040	0.38360	0.27000	0.16880	0.12170	0.11140	0.10140	0.44600	0.36270	0.23040	0.14210	0.13150	0.10890	0.10610	0.09920	0.33300	0.21070	0.15010	0.11700	0.10420	0.10440	0.09740	0.09800	0.21650	0.12400
0.67790	0.66530	0.63530	0.55150	0.46360	0.36590	0.29000	0.22600	0.59900	0.53250	0.47170	0.43480	0.29880	0.20040	0.15690	0.12930	0.56180	0.51180	0.46520	0.34460	0.26580	0.17780	0.13050	0.11440	0.53440	0.46220	0.41030	0.29380	0.17460	0.12350	0.11110	0.09980	0.47580	0.39550	0.26410	0.15080	0.13880	0.11000	0.10440	0.09820	0.37040	0.23370	0.16480	0.11940	0.10020	0.10330	0.09420	0.09640	0.24560	0.13000
0.68130	0.67300	0.63840	0.56720	0.46670	0.38800	0.30420	0.23820	0.61270	0.54870	0.49360	0.45750	0.31690	0.20940	0.16430	0.13810	0.57810	0.53560	0.49160	0.37690	0.27580	0.18100	0.13290	0.11550	0.55090	0.48570	0.43810	0.33810	0.19470	0.12750	0.11090	0.10130	0.50730	0.42760	0.30540	0.16510	0.14100	0.10950	0.10770	0.09820	0.41100	0.27430	0.18600	0.12000	0.10450	0.10400	0.09470	0.09600	0.30090	0.14120
0.69020	0.68360	0.65640	0.59450	0.51240	0.41110	0.32430	0.24860	0.63470	0.56600	0.51780	0.47990	0.34830	0.22680	0.17470	0.14360	0.60430	0.55340	0.50710	0.39790	0.32350	0.19650	0.14270	0.12220	0.57530	0.51200	0.46430	0.36490	0.21430	0.13680	0.11890	0.10630	0.53690	0.45550	0.33430	0.17560	0.15810	0.12010	0.10980	0.10290	0.44290	0.30410	0.20140	0.12530	0.10720	0.10850	0.09820	0.09910	0.32910	0.14860
0.70920	0.69730	0.67340	0.60490	0.52710	0.43160	0.33830	0.26010	0.65070	0.58980	0.53960	0.50350	0.36850	0.24120	0.18480	0.14720	0.62880	0.57390	0.53420	0.41730	0.32760	0.21090	0.14620	0.12500	0.59210	0.52550	0.48320	0.39120	0.23670	0.14150	0.11920	0.10640	0.55970	0.48040	0.35750	0.18850	0.16530	0.12050	0.11160	0.10240	0.47060	0.32980	0.22220	0.12450	0.11010	0.10780	0.09780	0.10060	0.35220	0.15820
0.70230	0.69190	0.67190	0.59900	0.54570	0.44370	0.35340	0.26550	0.64920	0.59810	0.54700	0.51100	0.38090	0.25560	0.18960	0.15110	0.64430	0.58520	0.55780	0.43970	0.34250	0.21990	0.14880	0.12360	0.61070	0.54830	0.50620	0.42770	0.26700	0.14000	0.11730	0.10380	0.58250	0.50970	0.38700	0.21740	0.16960	0.11710	0.10760	0.09830	0.48980	0.36380	0.24690	0.12720	0.10850	0.10840	0.09460	0.09800	0.38260	0.17510
0.70650	0.69740	0.67820	0.62410	0.56500	0.47200	0.38090	0.28530	0.66560	0.61450	0.57080	0.53520	0.40290	0.26910	0.20230	0.16040	0.65960	0.59970	0.57430	0.46140	0.35910	0.23490	0.16050	0.12920	0.62190	0.57050	0.52590	0.46370	0.29640	0.15120	0.12040	0.10490	0.59900	0.52850	0.41800	0.25690	0.17710	0.12100	0.11230	0.10080	0.51610	0.39850	0.28240	0.13790	0.11330	0.11000	0.09800	0.09910	0.41640	0.19310
0.72250	0.71690	0.69970	0.64530	0.59270	0.48430	0.39680	0.29930	0.68670	0.61280	0.58960	0.54680	0.42480	0.28350	0.20760	0.16270	0.67330	0.62130	0.59380	0.49490	0.38170	0.24600	0.16570	0.13010	0.63150	0.57730	0.54810	0.47350	0.32380	0.15330	0.12210	0.10450	0.62150	0.55830	0.44630	0.29370	0.19330	0.12260	0.11340	0.10020	0.54290	0.43470	0.30800	0.13550	0.11360	0.11270	0.09600	0.09820	0.44570	0.21010
0.71520	0.72600	0.69730	0.66750	0.60490	0.50700	0.40600	0.30660	0.68840	0.63760	0.59660	0.57740	0.43610	0.30130	0.22450	0.17340	0.69540	0.63060	0.60880	0.52010	0.39420	0.26200	0.17470	0.13570	0.63880	0.60520	0.55740	0.50140	0.34090	0.15960	0.12640	0.10570	0.64650	0.58050	0.47920	0.33990	0.22250	0.12850	0.11360	0.09960	0.57090	0.45520	0.34600	0.14550	0.12140	0.11420	0.09750	0.09940	0.46980	0.22890
0.72030	0.71980	0.69570	0.66560	0.62410	0.53020	0.43780	0.33280	0.70170	0.64590	0.61840	0.58580	0.46640	0.32710	0.24200	0.18450	0.70530	0.64150	0.62300	0.53730	0.42380	0.28430	0.18640	0.14170	0.65450	0.61570	0.57790	0.53310	0.36570	0.17260	0.13110	0.10860	0.65650	0.59010	0.49500	0.37870	0.24850	0.13610	0.11600	0.10180	0.59060	0.48480	0.37710	0.14940	0.12280	0.12090	0.10050	0.10350	0.50060	0.25170
0.74460	0.71940	0.71340	0.66840	0.64330	0.54860	0.45450	0.34350	0.70880	0.66490	0.62120	0.58090	0.47870	0.33760	0.25410	0.19090	0.72060	0.64880	0.64880	0.55590	0.44820	0.29580	0.18930	0.14420	0.66840	0.61430	0.59860	0.54830	0.38560	0.17920	0.13150	0.10860	0.66870	0.60950	0.51770	0.41300	0.28500	0.13700	0.11690	0.10180	0.60680	0.49670	0.40620	0.16920	0.12890	0.12270	0.09900	0.10030	0.52490	0.27490
0.74230	0.74100	0.71320	0.68360	0.65860	0.56930	0.47100	0.35430	0.72030	0.66760	0.63290	0.61110	0.49330	0.35940	0.25880	0.19550	0.71680	0.65590	0.64640	0.56640	0.46090	0.31480	0.20270	0.14780	0.67760	0.63710	0.60290	0.57840	0.41370	0.18860	0.13270	0.10770	0.68190	0.61710	0.53260	0.43740	0.32140	0.14350	0.11750	0.10160	0.61860	0.52530	0.43510	0.17930	0.13380	0.12570	0.09920	0.10170	0.54100	0.29230
0.74160	0.74020	0.71370	0.69320	0.66280	0.56610	0.49240	0.37370	0.73160	0.66880	0.64680	0.61580	0.51690	0.37870	0.27540	0.21030	0.72390	0.66320	0.64790	0.58450	0.48040	0.33760	0.21490	0.15260	0.68010	0.64580	0.60900	0.59530	0.42380	0.21050	0.13870	0.10870	0.68870	0.63210	0.55840	0.47550	0.35320	0.15120	0.12130	0.10230	0.63190	0.55380	0.46240	0.19700	0.13870	0.13020	0.09720	0.09960	0.57730	0.32290
0.74800	0.75110	0.71710	0.70720	0.68830	0.59470	0.52230	0.39460	0.73080	0.67530	0.65710	0.62430	0.53790	0.40200	0.30490	0.22910	0.73120	0.67690	0.65860	0.60600	0.50660	0.35840	0.23110	0.16330	0.68470	0.65650	0.62680	0.61500	0.45210	0.24230	0.14410	0.11250	0.70350	0.64560	0.57190	0.50360	0.39180	0.16100	0.12520	0.10440	0.64990	0.57060	0.48020	0.21890	0.15320	0.13720	0.10070	0.10200	0.59910	0.35540
0.74660	0.74570	0.72680	0.70090	0.69020	0.60110	0.54190	0.41740	0.73580	0.68090	0.65820	0.63150	0.55400	0.42410	0.31810	0.23860	0.72840	0.67290	0.66720	0.60920	0.51740	0.37930	0.24570	0.16560	0.69080	0.65760	0.64000	0.63110	0.47310	0.27990	0.15240	0.11460	0.69760	0.65600	0.58170	0.52700	0.41530	0.17550	0.12920	0.10230	0.65830	0.59240	0.50750	0.24130	0.16410	0.14820	0.09980	0.10110	0.60990	0.37990
0.74950	0.74670	0.73120	0.70240	0.69930	0.60900	0.56720	0.43160	0.73750	0.68780	0.66490	0.64270	0.55700	0.43880	0.33340	0.24890	0.74530	0.68720	0.67050	0.62290	0.52230	0.39150	0.26420	0.17790	0.70470	0.67640	0.64820	0.65200	0.49260	0.31670	0.15310	0.11410	0.69570	0.66260	0.59870	0.56390	0.44510	0.19200	0.13220	0.10350	0.65240	0.60310	0.52190	0.26370	0.17800	0.15520	0.09980	0.10200	0.62960	0.40820
0.75140	0.76360	0.73340	0.72050	0.71220	0.62560	0.56580	0.43890	0.73920	0.69120	0.66620	0.64720	0.56570	0.45270	0.35260	0.26310	0.74740	0.69190	0.67960	0.64140	0.54960	0.41220	0.28450	0.18530	0.70140	0.67870	0.65270	0.65980	0.51150	0.33900	0.16070	0.11670	0.70280	0.66760	0.61500	0.59090	0.47320	0.20960	0.13540	0.10180	0.67450	0.61400	0.54340	0.29020	0.20030	0.16810	0.10100	0.10080	0.64220	0.44010
0.75400	0.76360	0.74600	0.73300	0.71310	0.63760	0.60110	0.47730	0.75240	0.70010	0.68610	0.65980	0.58070	0.48370	0.37510	0.27850	0.74780	0.69870	0.67980	0.64650	0.58240	0.43880	0.31780	0.20220	0.70790	0.68420	0.66500	0.67460	0.52160	0.37690	0.17420	0.11960	0.69960	0.67580	0.61730	0.60530	0.49860	0.25280	0.14440	0.10670	0.67810	0.63390	0.55620	0.30330	0.21880	0.18480	0.10300	0.10180	0.65790	0.46350
0.75910	0.76300	0.74040	0.72430	0.72300	0.64130	0.61090	0.49500	0.75410	0.70150	0.68290	0.66600	0.59840	0.49950	0.39800	0.30500	0.74390	0.69780	0.69120	0.65280	0.58420	0.45930	0.33250	0.21290	0.70700	0.68200	0.66080	0.68970	0.53810	0.39420	0.18480	0.12660	0.70830	0.68100	0.62820	0.62680	0.51440	0.29300	0.15540	0.10930	0.67570	0.64030	0.57150	0.35030	0.24740	0.20600	0.10300	0.10550	0.66520	0.50320
0.76390	0.75700	0.75470	0.72100	0.72950	0.65500	0.61910	0.49310	0.75570	0.70950	0.68900	0.65410	0.59460	0.50630	0.41510	0.31590	0.74500	0.69570	0.69770	0.65910	0.59140	0.46810	0.35420	0.22780	0.71060	0.68430	0.67810	0.68880	0.55110	0.41720	0.19740	0.12680	0.70700	0.69210	0.63530	0.64590	0.52590	0.32350	0.16050	0.10890	0.69130	0.65160	0.59200	0.39160	0.27010	0.22800	0.10490	0.10440	0.66690	0.52490
0.76180	0.76990	0.75570	0.73160	0.72000	0.65290	0.62950	0.50630	0.76310	0.69960	0.69140	0.66460	0.60380	0.51940	0.42930	0.32930	0.73680	0.70280	0.68310	0.66560	0.59100	0.48110	0.36510	0.23580	0.70240	0.68950	0.68180	0.70050	0.55780	0.43190	0.21770	0.12620	0.70600	0.69460	0.63770	0.65540	0.52970	0.35130	0.16610	0.10540	0.68320	0.66300	0.59530	0.42240	0.29140	0.25000	0.10390	0.10220	0.67440	0.53710
[truncated: 14 more columns]
