# Supplementary material for: Modeling the impact of drug interactions on therapeutic selectivity
Source: Nat Commun. 2018 Aug 27;9:3452. doi: 10.1038/s41467-018-05954-3 (PMC6110842; doi:10.1038/s41467-018-05954-3)
Supplement: Supplementary file 4 — Supplementary Data 1 [file 41467_2018_5954_MOESM4_ESM.zip › cerRAW/Bro-MMS.txt]

0.0888	0.0891	0.0898	0.0888	0.0898	0.0887	0.0916	0.0887	0.0886	0.0884	0.0888	0.0885	0.0903	0.0881	0.0886	0.0883	0.0888	0.0887	0.0887	0.0890	0.0893	0.0885	0.0894	0.0885	0.0900	0.0887	0.0898	0.0886	0.0901	0.0886	0.0903	0.0883	0.0921	0.0890	0.0923	0.1042	0.0938	0.0908	0.0900	0.0910	0.0888	0.0905	0.0967	0.1068	0.0884	0.0895	0.0881	0.0922	0.0883	0.0881
0.0886	0.0889	0.0891	0.0882	0.0896	0.0885	0.0914	0.0884	0.0882	0.0884	0.0885	0.0885	0.0943	0.0871	0.0892	0.0882	0.0883	0.0881	0.0898	0.0884	0.0877	0.0882	0.0885	0.0885	0.0897	0.0881	0.0890	0.0881	0.0910	0.0885	0.0894	0.0876	0.0905	0.0885	0.0916	0.1026	0.0918	0.0895	0.0885	0.0886	0.0862	0.0908	0.0966	0.1038	0.0883	0.0879	0.0871	0.0877	0.0876	0.0870
0.0889	0.0892	0.0893	0.0886	0.0887	0.0887	0.0916	0.0884	0.0883	0.0889	0.0882	0.0875	0.0901	0.0877	0.0892	0.0884	0.0886	0.0885	0.0885	0.0885	0.0889	0.0886	0.0892	0.0888	0.0895	0.0881	0.0894	0.0882	0.0902	0.0883	0.0894	0.0877	0.0901	0.0887	0.0927	0.1049	0.0931	0.0882	0.0908	0.0909	0.0890	0.0917	0.0971	0.1062	0.0896	0.0896	0.0873	0.0890	0.0894	0.0886
0.0894	0.0894	0.0901	0.0892	0.0903	0.0894	0.0910	0.0890	0.0881	0.0893	0.0891	0.0889	0.0906	0.0886	0.0901	0.0888	0.0889	0.0889	0.0885	0.0892	0.0896	0.0890	0.0895	0.0891	0.0902	0.0888	0.0902	0.0888	0.0920	0.0891	0.0930	0.0887	0.0903	0.0893	0.0934	0.1048	0.0928	0.0897	0.0894	0.0910	0.0892	0.0900	0.0972	0.1050	0.0913	0.0900	0.0889	0.0885	0.0889	0.0887
0.0889	0.0890	0.0897	0.0885	0.0896	0.0888	0.0914	0.0885	0.0885	0.0877	0.0887	0.0883	0.0897	0.0878	0.0880	0.0883	0.0879	0.0880	0.0892	0.0889	0.0893	0.0884	0.0895	0.0883	0.0891	0.0879	0.0891	0.0882	0.0898	0.0883	0.0908	0.0880	0.0915	0.0908	0.0930	0.1072	0.0940	0.0917	0.0911	0.0927	0.0893	0.0922	0.0980	0.1070	0.0904	0.0900	0.0915	0.0929	0.0898	0.0897
0.0884	0.0893	0.0902	0.0894	0.0897	0.0886	0.0912	0.0890	0.0891	0.0891	0.0893	0.0889	0.0910	0.0883	0.0892	0.0886	0.0888	0.0886	0.0893	0.0891	0.0887	0.0889	0.0895	0.0891	0.0899	0.0886	0.0895	0.0884	0.0898	0.0880	0.0900	0.0886	0.0936	0.0924	0.0953	0.1064	0.0969	0.0929	0.0907	0.0918	0.0899	0.0911	0.0987	0.1068	0.0915	0.0926	0.0902	0.0919	0.0904	0.0906
0.0893	0.0893	0.0897	0.0885	0.0894	0.0888	0.0915	0.0887	0.0890	0.0886	0.0889	0.0882	0.0900	0.0882	0.0898	0.0883	0.0886	0.0887	0.0894	0.0890	0.0891	0.0887	0.0895	0.0889	0.0900	0.0884	0.0897	0.0887	0.0924	0.0880	0.0903	0.0880	0.0909	0.0878	0.0932	0.1021	0.0925	0.0886	0.0901	0.0895	0.0900	0.0901	0.0961	0.1047	0.0878	0.0890	0.0892	0.0869	0.0862	0.0922
0.0897	0.0896	0.0897	0.0891	0.0897	0.0894	0.0923	0.0886	0.0888	0.0891	0.0892	0.0890	0.0904	0.0882	0.0898	0.0886	0.0886	0.0887	0.0899	0.0888	0.0894	0.0890	0.0895	0.0890	0.0899	0.0887	0.0897	0.0885	0.0907	0.0885	0.0902	0.0884	0.0922	0.0888	0.0931	0.1029	0.0939	0.0897	0.0926	0.0899	0.0877	0.0892	0.0972	0.1068	0.0897	0.0891	0.0892	0.0885	0.0893	0.0894
0.0891	0.0883	0.0895	0.0887	0.0892	0.0887	0.0913	0.0886	0.0885	0.0887	0.0885	0.0878	0.0897	0.0876	0.0895	0.0883	0.0885	0.0883	0.0883	0.0886	0.0887	0.0883	0.0889	0.0883	0.0891	0.0882	0.0893	0.0884	0.0901	0.0877	0.0895	0.0872	0.0938	0.0903	0.0941	0.1042	0.0953	0.0886	0.0947	0.0905	0.0877	0.0889	0.0964	0.1042	0.0883	0.0883	0.0893	0.0879	0.0861	0.0889
0.0895	0.0893	0.0900	0.0894	0.0901	0.0892	0.0916	0.0889	0.0890	0.0886	0.0880	0.0887	0.0902	0.0882	0.0897	0.0888	0.0889	0.0884	0.0889	0.0890	0.0888	0.0886	0.0892	0.0891	0.0897	0.0885	0.0895	0.0883	0.0900	0.0882	0.0895	0.0882	0.0919	0.0888	0.0928	0.1028	0.0917	0.0881	0.0914	0.0899	0.0888	0.0897	0.0973	0.1064	0.0882	0.0878	0.0885	0.0916	0.0869	0.0882
0.0898	0.0898	0.0903	0.0897	0.0901	0.0896	0.0922	0.0888	0.0894	0.0882	0.0896	0.0889	0.0907	0.0885	0.0891	0.0890	0.0883	0.0888	0.0898	0.0888	0.0892	0.0892	0.0898	0.0889	0.0902	0.0889	0.0898	0.0889	0.0910	0.0887	0.0923	0.0888	0.0905	0.0879	0.0942	0.1034	0.0916	0.0881	0.0891	0.0885	0.0875	0.0883	0.0943	0.1039	0.0893	0.0880	0.0862	0.0891	0.0863	0.0857
0.0891	0.0895	0.0897	0.0891	0.0897	0.0889	0.0915	0.0885	0.0889	0.0883	0.0886	0.0891	0.0903	0.0880	0.0893	0.0876	0.0878	0.0887	0.0884	0.0891	0.0893	0.0884	0.0887	0.0885	0.0899	0.0884	0.0895	0.0889	0.0908	0.0882	0.0897	0.0877	0.0945	0.0935	0.0957	0.1066	0.0957	0.0917	0.0940	0.0924	0.0917	0.0920	0.0991	0.1066	0.0918	0.0917	0.0893	0.0913	0.0912	0.0898
0.0903	0.0899	0.0905	0.0897	0.0896	0.0898	0.0921	0.0894	0.0895	0.0895	0.0896	0.0892	0.0909	0.0887	0.0902	0.0890	0.0891	0.0893	0.0885	0.0892	0.0896	0.0894	0.0903	0.0892	0.0903	0.0890	0.0909	0.0887	0.0916	0.0886	0.0902	0.0882	0.0962	0.0871	0.0925	0.1026	0.0928	0.0866	0.0905	0.0890	0.0871	0.0890	0.0935	0.1027	0.0861	0.0875	0.0874	0.0888	0.0856	0.0872
0.0902	0.0904	0.0906	0.0892	0.0902	0.0897	0.0923	0.0894	0.0894	0.0896	0.0896	0.0894	0.0903	0.0883	0.0907	0.0889	0.0891	0.0893	0.0895	0.0895	0.0895	0.0893	0.0903	0.0895	0.0903	0.0891	0.0901	0.0889	0.0912	0.0887	0.0905	0.0888	0.0954	0.0895	0.0960	0.1057	0.0966	0.0903	0.0924	0.0904	0.0907	0.0904	0.0982	0.1063	0.0907	0.0891	0.0920	0.0896	0.0910	0.0886
0.0898	0.0891	0.0897	0.0888	0.0903	0.0895	0.0920	0.0888	0.0889	0.0889	0.0891	0.0888	0.0901	0.0880	0.0896	0.0877	0.0883	0.0888	0.0891	0.0890	0.0887	0.0884	0.0884	0.0889	0.0901	0.0884	0.0901	0.0884	0.0907	0.0882	0.0896	0.0879	0.0900	0.0901	0.0916	0.1028	0.0926	0.0871	0.0879	0.0893	0.0869	0.0885	0.0944	0.1029	0.0888	0.0877	0.0870	0.0897	0.0863	0.0863
0.0898	0.0900	0.0894	0.0888	0.0901	0.0894	0.0916	0.0878	0.0892	0.0892	0.0895	0.0892	0.0905	0.0885	0.0897	0.0886	0.0889	0.0886	0.0899	0.0893	0.0890	0.0890	0.0895	0.0890	0.0895	0.0888	0.0905	0.0889	0.0927	0.0883	0.0900	0.0878	0.0921	0.0897	0.0925	0.1046	0.0927	0.0889	0.0894	0.0910	0.0894	0.0896	0.0968	0.1045	0.0889	0.0895	0.0882	0.0881	0.0871	0.0883
0.0908	0.0897	0.0912	0.0902	0.0908	0.0900	0.0927	0.0889	0.0905	0.0899	0.0900	0.0895	0.0913	0.0889	0.0904	0.0887	0.0894	0.0897	0.0896	0.0894	0.0901	0.0892	0.0899	0.0894	0.0910	0.0894	0.0906	0.0889	0.0915	0.0890	0.0918	0.0888	0.0931	0.0931	0.0970	0.1076	0.0968	0.0917	0.0917	0.0933	0.0920	0.0928	0.1003	0.1074	0.0918	0.0914	0.0910	0.0922	0.0918	0.0911
0.0910	0.0910	0.0911	0.0904	0.0897	0.0905	0.0928	0.0898	0.0904	0.0905	0.0894	0.0889	0.0915	0.0894	0.0908	0.0896	0.0904	0.0901	0.0896	0.0900	0.0901	0.0899	0.0905	0.0896	0.0912	0.0900	0.0907	0.0891	0.0920	0.0894	0.0910	0.0892	0.0928	0.0918	0.0956	0.1059	0.0952	0.0896	0.0904	0.0910	0.0900	0.0911	0.0982	0.1051	0.0896	0.0901	0.0905	0.0916	0.0891	0.0884
0.0910	0.0908	0.0916	0.0904	0.0917	0.0903	0.0928	0.0897	0.0899	0.0901	0.0905	0.0897	0.0912	0.0891	0.0892	0.0891	0.0901	0.0900	0.0902	0.0902	0.0895	0.0897	0.0905	0.0896	0.0916	0.0897	0.0905	0.0895	0.0914	0.0893	0.0902	0.0889	0.0940	0.0892	0.0945	0.1054	0.0939	0.0890	0.0921	0.0902	0.0894	0.0897	0.0973	0.1049	0.0896	0.0882	0.0887	0.0902	0.0891	0.0890
0.0910	0.0913	0.0911	0.0900	0.0904	0.0896	0.0929	0.0897	0.0907	0.0906	0.0907	0.0899	0.0910	0.0888	0.0909	0.0890	0.0902	0.0901	0.0899	0.0900	0.0898	0.0895	0.0903	0.0891	0.0916	0.0897	0.0908	0.0896	0.0922	0.0888	0.0908	0.0884	0.0917	0.0888	0.0919	0.1038	0.0923	0.0890	0.0889	0.0892	0.0881	0.0890	0.0957	0.1032	0.0876	0.0874	0.0872	0.0900	0.0870	0.0866
0.0921	0.0919	0.0921	0.0911	0.0919	0.0909	0.0935	0.0903	0.0915	0.0903	0.0912	0.0909	0.0919	0.0901	0.0904	0.0902	0.0902	0.0906	0.0908	0.0907	0.0912	0.0903	0.0912	0.0902	0.0915	0.0908	0.0915	0.0896	0.0922	0.0898	0.0915	0.0892	0.0976	0.0900	0.0971	0.1054	0.0977	0.0904	0.0938	0.0893	0.0879	0.0908	0.0984	0.1064	0.0895	0.0883	0.0890	0.0896	0.0888	0.0877
0.0921	0.0915	0.0919	0.0909	0.0908	0.0906	0.0932	0.0901	0.0916	0.0911	0.0911	0.0897	0.0917	0.0899	0.0916	0.0896	0.0909	0.0905	0.0899	0.0906	0.0908	0.0901	0.0907	0.0899	0.0921	0.0905	0.0919	0.0898	0.0923	0.0895	0.0923	0.0889	0.0921	0.0915	0.0945	0.1063	0.0958	0.0908	0.0917	0.0913	0.0905	0.0924	0.0988	0.1061	0.0908	0.0889	0.0896	0.0913	0.0910	0.0911
0.0931	0.0919	0.0926	0.0918	0.0920	0.0919	0.0939	0.0905	0.0923	0.0914	0.0919	0.0913	0.0926	0.0903	0.0916	0.0894	0.0915	0.0916	0.0913	0.0911	0.0917	0.0908	0.0902	0.0901	0.0923	0.0908	0.0916	0.0901	0.0915	0.0901	0.0912	0.0896	0.0986	0.0904	0.0971	0.1020	0.0962	0.0878	0.0919	0.0910	0.0885	0.0894	0.0954	0.1039	0.0873	0.0895	0.0883	0.0893	0.0881	0.0873
0.0928	0.0922	0.0929	0.0915	0.0922	0.0912	0.0935	0.0904	0.0920	0.0917	0.0918	0.0914	0.0932	0.0901	0.0906	0.0891	0.0904	0.0913	0.0914	0.0907	0.0912	0.0907	0.0906	0.0900	0.0925	0.0910	0.0911	0.0898	0.0912	0.0901	0.0906	0.0894	0.0922	0.0896	0.0952	0.1056	0.0939	0.0900	0.0913	0.0924	0.0896	0.0933	0.0972	0.1043	0.0894	0.0901	0.0901	0.0902	0.0905	0.0898
0.0937	0.0931	0.0937	0.0924	0.0930	0.0918	0.0941	0.0911	0.0920	0.0926	0.0931	0.0918	0.0946	0.0911	0.0923	0.0906	0.0925	0.0922	0.0921	0.0918	0.0914	0.0913	0.0915	0.0907	0.0930	0.0919	0.0920	0.0908	0.0925	0.0902	0.0921	0.0895	0.0926	0.0936	0.0944	0.1064	0.0941	0.0924	0.0901	0.0919	0.0901	0.0921	0.0982	0.1069	0.0900	0.0894	0.0892	0.0900	0.0902	0.0896
0.0921	0.0931	0.0931	0.0922	0.0923	0.0919	0.0939	0.0909	0.0932	0.0923	0.0926	0.0918	0.0929	0.0898	0.0921	0.0905	0.0928	0.0921	0.0916	0.0916	0.0905	0.0909	0.0915	0.0908	0.0925	0.0916	0.0918	0.0906	0.0930	0.0902	0.0917	0.0891	0.0968	0.0935	0.0969	0.1069	0.0982	0.0933	0.0941	0.0922	0.0914	0.0935	0.1001	0.1080	0.0908	0.0907	0.0912	0.0919	0.0932	0.0923
0.0947	0.0940	0.0940	0.0930	0.0925	0.0927	0.0949	0.0915	0.0939	0.0935	0.0933	0.0921	0.0936	0.0917	0.0929	0.0910	0.0931	0.0927	0.0920	0.0923	0.0924	0.0915	0.0922	0.0914	0.0937	0.0923	0.0929	0.0911	0.0928	0.0909	0.0935	0.0903	0.0925	0.0923	0.0935	0.1053	0.0927	0.0894	0.0909	0.0913	0.0893	0.0909	0.0978	0.1055	0.0903	0.0887	0.0884	0.0903	0.0912	0.0893
0.0942	0.0938	0.0938	0.0927	0.0933	0.0922	0.0940	0.0911	0.0939	0.0936	0.0930	0.0928	0.0932	0.0898	0.0923	0.0906	0.0930	0.0926	0.0926	0.0920	0.0910	0.0913	0.0917	0.0903	0.0935	0.0913	0.0923	0.0905	0.0923	0.0903	0.0917	0.0897	0.0922	0.0901	0.0946	0.1035	0.0975	0.0886	0.0947	0.0897	0.0894	0.0893	0.0978	0.1057	0.0897	0.0883	0.0901	0.0882	0.0872	0.0872
0.0952	0.0940	0.0931	0.0929	0.0936	0.0923	0.0945	0.0902	0.0941	0.0937	0.0938	0.0928	0.0937	0.0911	0.0928	0.0905	0.0933	0.0927	0.0930	0.0921	0.0918	0.0912	0.0914	0.0904	0.0939	0.0917	0.0916	0.0905	0.0916	0.0899	0.0927	0.0897	0.1006	0.0932	0.0993	0.1090	0.0962	0.0909	0.0933	0.0916	0.0923	0.0912	0.0988	0.1071	0.0909	0.0910	0.0894	0.0923	0.0904	0.0910
0.0954	0.0942	0.0935	0.0929	0.0938	0.0926	0.0952	0.0908	0.0947	0.0944	0.0936	0.0927	0.0939	0.0909	0.0929	0.0903	0.0931	0.0936	0.0927	0.0926	0.0917	0.0918	0.0912	0.0908	0.0940	0.0921	0.0929	0.0910	0.0937	0.0911	0.0918	0.0896	0.0994	0.0900	0.0965	0.1049	0.0972	0.0899	0.0926	0.0915	0.0912	0.0913	0.0975	0.1039	0.0888	0.0907	0.0887	0.0903	0.0890	0.0882
0.0956	0.0948	0.0947	0.0924	0.0937	0.0928	0.0945	0.0912	0.0955	0.0942	0.0946	0.0934	0.0937	0.0910	0.0925	0.0908	0.0942	0.0934	0.0928	0.0926	0.0913	0.0915	0.0915	0.0907	0.0941	0.0923	0.0919	0.0913	0.0926	0.0906	0.0932	0.0893	0.1010	0.0937	0.0999	0.1069	0.0989	0.0923	0.1038	0.0925	0.0912	0.0932	0.1001	0.1084	0.0913	0.0920	0.0915	0.0899	0.0908	0.0917
0.0955	0.0952	0.0959	0.0940	0.0940	0.0922	0.0953	0.0920	0.0966	0.0956	0.0952	0.0941	0.0951	0.0922	0.0937	0.0915	0.0955	0.0943	0.0935	0.0929	0.0925	0.0918	0.0920	0.0911	0.0950	0.0920	0.0925	0.0914	0.0925	0.0903	0.0918	0.0902	0.0953	0.0920	0.0973	0.1046	0.0949	0.0920	0.0910	0.0910	0.0914	0.0927	0.0992	0.1078	0.0908	0.0898	0.0887	0.0931	0.0908	0.0908
0.0971	0.0958	0.0944	0.0945	0.0942	0.0932	0.0953	0.0911	0.0971	0.0962	0.0953	0.0943	0.0947	0.0923	0.0932	0.0910	0.0954	0.0947	0.0942	0.0935	0.0926	0.0918	0.0921	0.0912	0.0954	0.0933	0.0934	0.0913	0.0927	0.0907	0.0931	0.0896	0.0953	0.0926	0.0952	0.1063	0.0937	0.0922	0.0915	0.0898	0.0908	0.0915	0.0970	0.1066	0.0895	0.0910	0.0903	0.0903	0.0901	0.0915
0.0976	0.0965	0.0959	0.0939	0.0949	0.0937	0.0952	0.0917	0.0980	0.0970	0.0956	0.0945	0.1105	0.0929	0.0943	0.0915	0.0967	0.0955	0.0947	0.0935	0.0930	0.0919	0.0920	0.0910	0.0965	0.0932	0.0933	0.0910	0.0926	0.0911	0.0914	0.0901	0.0944	0.0938	0.0943	0.1076	0.0956	0.0910	0.0933	0.0928	0.0921	0.0918	0.0991	0.1071	0.0901	0.0901	0.0925	0.0923	0.0898	0.0898
0.0991	0.0977	0.0972	0.0955	0.0962	0.0944	0.0956	0.0923	0.0996	0.0977	0.0969	0.0956	0.0961	0.0924	0.0939	0.0919	0.0977	0.0964	0.0951	0.0942	0.0926	0.0924	0.0929	0.0913	0.0968	0.0940	0.0933	0.0920	0.0925	0.0908	0.0940	0.0901	0.0952	0.0928	0.0948	0.1069	0.0952	0.0908	0.0901	0.0909	0.0921	0.0918	0.0968	0.1047	0.0914	0.0902	0.0902	0.0888	0.0892	0.0914
0.0979	0.0973	0.0969	0.0951	0.0957	0.0933	0.0946	0.0916	0.0991	0.0979	0.0967	0.0954	0.0949	0.0925	0.0927	0.0914	0.0975	0.0965	0.0952	0.0939	0.0933	0.0917	0.0919	0.0905	0.0972	0.0943	0.0933	0.0920	0.0913	0.0903	0.0919	0.0892	0.0933	0.0911	0.0935	0.1050	0.0917	0.0884	0.0882	0.0906	0.0880	0.0901	0.0945	0.1041	0.0869	0.0872	0.0866	0.0879	0.0895	0.0865
0.1001	0.0980	0.0981	0.0962	0.0960	0.0940	0.0958	0.0923	0.1007	0.0991	0.0977	0.0962	0.0959	0.0927	0.0940	0.0914	0.0990	0.0974	0.0960	0.0947	0.0928	0.0922	0.0926	0.0911	0.0982	0.0945	0.0945	0.0921	0.0937	0.0908	0.0917	0.0902	0.0994	0.0958	0.0977	0.1086	0.0986	0.0927	0.0936	0.0949	0.0931	0.0953	0.1004	0.1088	0.0924	0.0937	0.0920	0.0946	0.0933	0.0925
0.1015	0.0996	0.0988	0.0970	0.0965	0.0946	0.0963	0.0927	0.1018	0.1010	0.0995	0.0975	0.0966	0.0935	0.0943	0.0921	0.1005	0.0985	0.0969	0.0953	0.0945	0.0928	0.0930	0.0918	0.0992	0.0954	0.0943	0.0921	0.0935	0.0914	0.0930	0.0905	0.1031	0.0938	0.1000	0.1073	0.0985	0.0920	0.0934	0.0914	0.0923	0.0937	0.1009	0.1077	0.0926	0.0926	0.0920	0.0920	0.0928	0.0897
0.1021	0.1004	0.0991	0.0973	0.0971	0.0953	0.0970	0.0924	0.1030	0.1011	0.0999	0.0977	0.0971	0.0946	0.0935	0.0916	0.1007	0.0997	0.0982	0.0960	0.0944	0.0934	0.0926	0.0917	0.1000	0.0954	0.0945	0.0934	0.0937	0.0915	0.0930	0.0903	0.0988	0.0961	0.0962	0.1087	0.0959	0.0913	0.0916	0.0943	0.0937	0.0939	0.0996	0.1076	0.0906	0.0920	0.0915	0.0909	0.0917	0.0911
0.1034	0.1021	0.1008	0.0981	0.0972	0.0959	0.0963	0.0931	0.1059	0.1040	0.1013	0.0992	0.0982	0.0950	0.0948	0.0932	0.1041	0.1016	0.0994	0.0973	0.0953	0.0935	0.0932	0.0921	0.1026	0.0975	0.0958	0.0936	0.0933	0.0916	0.0927	0.0908	0.0984	0.0958	0.0968	0.1078	0.0949	0.0939	0.0922	0.0923	0.0936	0.0938	0.0987	0.1064	0.0915	0.0917	0.0896	0.0915	0.0911	0.0907
0.1059	0.1027	0.1019	0.0995	0.0988	0.0967	0.0977	0.0937	0.1083	0.1053	0.1031	0.0999	0.0991	0.0956	0.0958	0.0921	0.1048	0.1027	0.1004	0.0978	0.0966	0.0944	0.0923	0.0927	0.1037	0.0985	0.0964	0.0944	0.0937	0.0923	0.0933	0.0914	0.0978	0.0933	0.0943	0.1061	0.0933	0.0915	0.0902	0.0928	0.0927	0.0915	0.0978	0.1053	0.0903	0.0892	0.0894	0.0909	0.0898	0.0901
0.1070	0.1042	0.1024	0.0992	0.0980	0.0966	0.0976	0.0930	0.1090	0.1058	0.1036	0.1003	0.0982	0.0953	0.0942	0.0929	0.1062	0.1038	0.1007	0.0975	0.0954	0.0938	0.0931	0.0923	0.1054	0.0994	0.0969	0.0948	0.0935	0.0920	0.0948	0.0910	0.0969	0.0929	0.0955	0.1059	0.0950	0.0896	0.0904	0.0915	0.0926	0.0933	0.0999	0.1058	0.0899	0.0888	0.0895	0.0913	0.0913	0.0912
0.1100	0.1061	0.1037	0.1013	0.0988	0.0977	0.0983	0.0943	0.1131	0.1092	0.1060	0.1029	0.1002	0.0970	0.0965	0.0932	0.1104	0.1078	0.1034	0.0992	0.0968	0.0946	0.0928	0.0928	0.1069	0.1005	0.0979	0.0955	0.0948	0.0924	0.0933	0.0912	0.0981	0.0944	0.0945	0.1061	0.0960	0.0907	0.0912	0.0898	0.0934	0.0924	0.0985	0.1049	0.0910	0.0888	0.0887	0.0891	0.0921	0.0894
0.1107	0.1083	0.1046	0.1015	0.1002	0.0969	0.0988	0.0942	0.1151	0.1116	0.1071	0.1030	0.1008	0.0969	0.0971	0.0931	0.1124	0.1085	0.1042	0.1004	0.0969	0.0942	0.0942	0.0923	0.1099	0.0999	0.0983	0.0959	0.0954	0.0933	0.0939	0.0905	0.1016	0.0980	0.0971	0.1059	0.0986	0.0927	0.0919	0.0923	0.0959	0.0939	0.0994	0.1059	0.0928	0.0906	0.0918	0.0910	0.0929	0.0925
0.1156	0.1106	0.1073	0.1033	0.1017	0.0983	0.0989	0.0942	0.1198	0.1147	0.1099	0.1056	0.1020	0.0971	0.0974	0.0932	0.1168	0.1112	0.1065	0.1010	0.0985	0.0947	0.0951	0.0927	0.1125	0.1034	0.0986	0.0967	0.0960	0.0926	0.0946	0.0904	0.1023	0.0992	0.0972	0.1085	0.0960	0.0928	0.0913	0.0924	0.0966	0.0934	0.0985	0.1069	0.0914	0.0915	0.0900	0.0936	0.0917	0.0910
0.1167	0.1128	0.1085	0.1047	0.1026	0.0999	0.0989	0.0951	0.1219	0.1171	0.1101	0.1074	0.1031	0.0990	0.0977	0.0930	0.1176	0.1141	0.1077	0.1037	0.0990	0.0959	0.0942	0.0938	0.1144	0.1047	0.0993	0.0980	0.0963	0.0939	0.0945	0.0914	0.1050	0.0967	0.0968	0.1089	0.0976	0.0930	0.0934	0.0928	0.0982	0.0950	0.1007	0.1075	0.0910	0.0921	0.0919	0.0898	0.0933	0.0923
0.1194	0.1146	0.1094	0.1053	0.1022	0.1005	0.0998	0.0947	0.1259	0.1211	0.1129	0.1085	0.1024	0.0989	0.0974	0.0939	0.1230	0.1178	0.1102	0.1043	0.0992	0.0960	0.0947	0.0927	0.1176	0.1054	0.1013	0.0972	0.0956	0.0932	0.0940	0.0914	0.1074	0.0975	0.0987	0.1068	0.0992	0.0916	0.0945	0.0921	0.0974	0.0940	0.1005	0.1077	0.0919	0.0894	0.0908	0.0905	0.0926	0.0911
0.1258	0.1185	0.1128	0.1074	0.1056	0.1020	0.1007	0.0956	0.1322	0.1255	0.1166	0.1105	0.1048	0.1002	0.0996	0.0948	0.1286	0.1227	0.1146	0.1066	0.1011	0.0968	0.0961	0.0936	0.1234	0.1108	0.1036	0.0998	0.0969	0.0941	0.0949	0.0922	0.1180	0.0953	0.0990	0.1033	0.0960	0.0889	0.0920	0.0904	0.0977	0.0923	0.0980	0.1060	0.0875	0.0895	0.0890	0.0886	0.0908	0.0871
0.1279	0.1210	0.1146	0.1075	0.1041	0.1014	0.1007	0.0949	0.1359	0.1283	0.1190	0.1118	0.1046	0.1005	0.0981	0.0937	0.1340	0.1257	0.1163	0.1077	0.1012	0.0963	0.0952	0.0930	0.1266	0.1116	0.1035	0.1003	0.0970	0.0938	0.0939	0.0917	0.1132	0.0974	0.1000	0.1087	0.0971	0.0917	0.0905	0.0912	0.1011	0.0942	0.0988	0.1059	0.0894	0.0893	0.0920	0.0911	0.0927	0.0890
0.1343	0.1250	0.1178	0.1106	0.1086	0.1033	0.1013	0.0954	0.1439	0.1345	0.1232	0.1140	0.1072	0.1015	0.0989	0.0940	0.1399	0.1311	0.1216	0.1091	0.1026	0.0968	0.0954	0.0933	0.1335	0.1144	0.1071	0.1018	0.0975	0.0933	0.0949	0.0909	0.1100	0.0998	0.0989	0.1094	0.0968	0.0915	0.0925	0.0929	0.1055	0.0967	0.0988	0.1068	0.0930	0.0911	0.0890	0.0920	0.0942	0.0921
0.1373	0.1289	0.1208	0.1127	0.1083	0.1039	0.1016	0.0966	0.1464	0.1400	0.1269	0.1171	0.1099	0.1028	0.1001	0.0950	0.1471	0.1370	0.1251	0.1123	0.1044	0.0978	0.0959	0.0936	0.1379	0.1186	0.1081	0.1028	0.0975	0.0951	0.0944	0.0915	0.1144	0.1024	0.1011	0.1125	0.0987	0.0926	0.0932	0.0917	0.1065	0.1005	0.1012	0.1094	0.0919	0.0918	0.0905	0.0917	0.0963	0.0908
0.1423	0.1332	0.1229	0.1150	0.1078	0.1051	0.1023	0.0970	0.1527	0.1447	0.1282	0.1204	0.1098	0.1042	0.1003	0.0947	0.1522	0.1412	0.1279	0.1147	0.1052	0.0978	0.0961	0.0943	0.1444	0.1220	0.1103	0.1044	0.0993	0.0961	0.0961	0.0920	0.1204	0.1022	0.1002	0.1129	0.0981	0.0930	0.0937	0.0930	0.1117	0.0986	0.1012	0.1077	0.0928	0.0918	0.0922	0.0906	0.0994	0.0925
0.1500	0.1376	0.1275	0.1180	0.1114	0.1068	0.1038	0.0966	0.1627	0.1513	0.1354	0.1240	0.1125	0.1053	0.1015	0.0955	0.1626	0.1485	0.1330	0.1182	0.1075	0.0999	0.0961	0.0945	0.1519	0.1268	0.1137	0.1086	0.1014	0.0961	0.0963	0.0915	0.1189	0.1027	0.0991	0.1072	0.0951	0.0890	0.0896	0.0896	0.1108	0.0962	0.0988	0.1067	0.0902	0.0886	0.0875	0.0904	0.0975	0.0898
0.1594	0.1481	0.1342	0.1219	0.1154	0.1114	0.1044	0.0987	0.1747	0.1628	0.1435	0.1307	0.1145	0.1098	0.1031	0.0969	0.1746	0.1610	0.1406	0.1238	0.1104	0.1008	0.0987	0.0958	0.1640	0.1351	0.1184	0.1114	0.1023	0.0977	0.0969	0.0933	0.1276	0.1087	0.1022	0.1100	0.0976	0.0921	0.0915	0.0912	0.1173	0.1026	0.1012	0.1067	0.0908	0.0913	0.0880	0.0921	0.1019	0.0915
0.1645	0.1531	0.1375	0.1255	0.1169	0.1116	0.1057	0.0981	0.1824	0.1725	0.1493	0.1345	0.1186	0.1108	0.1037	0.0970	0.1831	0.1691	0.1467	0.1264	0.1132	0.1020	0.0980	0.0958	0.1708	0.1403	0.1230	0.1149	0.1062	0.0991	0.0981	0.0923	0.1331	0.1129	0.1062	0.1140	0.0980	0.0944	0.0945	0.0942	0.1250	0.1043	0.1033	0.1102	0.0933	0.0919	0.0917	0.0898	0.1044	0.0954
0.1731	0.1585	0.1412	0.1281	0.1173	0.1117	0.1051	0.0989	0.1874	0.1780	0.1512	0.1374	0.1187	0.1115	0.1040	0.0951	0.1874	0.1742	0.1508	0.1287	0.1123	0.1021	0.0982	0.0954	0.1800	0.1438	0.1250	0.1180	0.1052	0.1004	0.0976	0.0925	0.1393	0.1133	0.1059	0.1155	0.0979	0.0943	0.0941	0.0924	0.1306	0.1086	0.1033	0.1107	0.0932	0.0915	0.0921	0.0907	0.1071	0.0931
0.1857	0.1693	0.1494	0.1337	0.1222	0.1136	0.1071	0.1009	0.2068	0.1918	0.1604	0.1421	0.1229	0.1131	0.1050	0.0976	0.2050	0.1869	0.1610	0.1341	0.1181	0.1037	0.1004	0.0962	0.1981	0.1557	0.1327	0.1219	0.1081	0.1006	0.0997	0.0930	0.1494	0.1231	0.1066	0.1153	0.1009	0.0941	0.0938	0.0919	0.1340	0.1080	0.1057	0.1119	0.0921	0.0919	0.0906	0.0905	0.1095	0.0957
0.1989	0.1801	0.1601	0.1391	0.1268	0.1190	0.1093	0.1022	0.2216	0.2031	0.1744	0.1503	0.1288	0.1182	0.1075	0.0984	0.2252	0.2013	0.1737	0.1415	0.1216	0.1057	0.1014	0.0972	0.2107	0.1666	0.1432	0.1279	0.1108	0.1024	0.1009	0.0938	0.1731	0.1228	0.1155	0.1135	0.1002	0.0927	0.0971	0.0921	0.1442	0.1104	0.1075	0.1105	0.0925	0.0918	0.0889	0.0897	0.1127	0.0942
0.2097	0.1891	0.1621	0.1417	0.1277	0.1195	0.1104	0.1030	0.2329	0.2181	0.1788	0.1557	0.1293	0.1199	0.1083	0.0986	0.2366	0.2149	0.1791	0.1465	0.1247	0.1070	0.1026	0.0977	0.2224	0.1743	0.1454	0.1305	0.1130	0.1034	0.1005	0.0936	0.1670	0.1295	0.1149	0.1167	0.1029	0.0950	0.0920	0.0930	0.1553	0.1178	0.1097	0.1118	0.0959	0.0931	0.0910	0.0907	0.1197	0.0985
0.2255	0.2041	0.1755	0.1525	0.1329	0.1245	0.1122	0.1039	0.2562	0.2346	0.1909	0.1661	0.1359	0.1241	0.1093	0.0996	0.2546	0.2319	0.1909	0.1542	0.1299	0.1089	0.1041	0.0975	0.2386	0.1863	0.1574	0.1383	0.1192	0.1067	0.1015	0.0937	0.1748	0.1368	0.1191	0.1249	0.1049	0.0961	0.0920	0.0960	0.1652	0.1253	0.1142	0.1157	0.0963	0.0947	0.0936	0.0917	0.1246	0.1020
0.2405	0.2144	0.1808	0.1570	0.1367	0.1263	0.1123	0.1050	0.2664	0.2443	0.1994	0.1705	0.1382	0.1266	0.1125	0.1010	0.2807	0.2446	0.1996	0.1599	0.1321	0.1112	0.1047	0.0985	0.2527	0.1972	0.1587	0.1420	0.1181	0.1077	0.1044	0.0945	0.1913	0.1528	0.1248	0.1278	0.1057	0.0978	0.0960	0.0964	0.1775	0.1288	0.1176	0.1169	0.0990	0.0952	0.0944	0.0938	0.1322	0.1052
0.2492	0.2292	0.1904	0.1661	0.1422	0.1332	0.1152	0.1078	0.2813	0.2659	0.2081	0.1821	0.1447	0.1309	0.1139	0.1023	0.2851	0.2590	0.2118	0.1709	0.1370	0.1148	0.1076	0.1001	0.2673	0.2090	0.1682	0.1516	0.1227	0.1118	0.1055	0.0947	0.2081	0.1525	0.1271	0.1228	0.1055	0.0964	0.0953	0.0926	0.1866	0.1333	0.1178	0.1184	0.0975	0.0931	0.0916	0.0908	0.1375	0.1067
0.2764	0.2503	0.2084	0.1751	0.1496	0.1377	0.1194	0.1094	0.3121	0.2917	0.2276	0.1925	0.1533	0.1365	0.1153	0.1023	0.3179	0.2856	0.2328	0.1801	0.1461	0.1170	0.1079	0.1010	0.2957	0.2303	0.1859	0.1590	0.1274	0.1135	0.1067	0.0973	0.2358	0.1596	0.1425	0.1298	0.1117	0.0996	0.0967	0.0971	0.2019	0.1410	0.1265	0.1223	0.1021	0.0975	0.0937	0.0924	0.1488	0.1105
0.2918	0.2656	0.2179	0.1857	0.1564	0.1439	0.1207	0.1126	0.3357	0.3096	0.2459	0.2066	0.1594	0.1453	0.1192	0.1054	0.3426	0.3061	0.2451	0.1924	0.1515	0.1224	0.1104	0.1023	0.3130	0.2475	0.1932	0.1690	0.1303	0.1171	0.1110	0.0981	0.2317	0.1669	0.1366	0.1325	0.1081	0.0998	0.0934	0.0934	0.2161	0.1476	0.1247	0.1210	0.0989	0.0954	0.0911	0.0921	0.1557	0.1116
0.3166	0.2852	0.2320	0.1959	0.1618	0.1474	0.1245	0.1143	0.3580	0.3355	0.2574	0.2176	0.1663	0.1491	0.1221	0.1069	0.3657	0.3286	0.2666	0.2042	0.1599	0.1265	0.1139	0.1035	0.3407	0.2662	0.2080	0.1793	0.1399	0.1227	0.1124	0.0991	0.2502	0.1739	0.1449	0.1359	0.1129	0.1004	0.0938	0.0938	0.2297	0.1555	0.1309	0.1238	0.1014	0.0967	0.0940	0.0945	0.1609	0.1148
0.3412	0.3076	0.2509	0.2056	0.1720	0.1553	0.1280	0.1168	0.3835	0.3595	0.2820	0.2313	0.1764	0.1559	0.1250	0.1084	0.3980	0.3569	0.2839	0.2176	0.1679	0.1299	0.1176	0.1045	0.3695	0.2871	0.2258	0.1873	0.1463	0.1255	0.1184	0.0996	0.2698	0.1950	0.1496	0.1420	0.1135	0.1019	0.0957	0.0956	0.2506	0.1658	0.1360	0.1291	0.1049	0.0967	0.0924	0.0909	0.1763	0.1203
0.3658	0.3305	0.2695	0.2221	0.1801	0.1627	0.1329	0.1194	0.4175	0.3836	0.3027	0.2480	0.1850	0.1624	0.1282	0.1102	0.4283	0.3834	0.3030	0.2332	0.1792	0.1344	0.1215	0.1067	0.3931	0.3134	0.2413	0.2002	0.1531	0.1301	0.1199	0.1013	0.3051	0.2072	0.1703	0.1486	0.1216	0.1036	0.1005	0.0954	0.2745	0.1791	0.1479	0.1344	0.1066	0.0998	0.0946	0.0940	0.1913	0.1276
0.3913	0.3525	0.2831	0.2329	0.1897	0.1682	0.1370	0.1224	0.4354	0.4037	0.3217	0.2556	0.1963	0.1699	0.1337	0.1124	0.4549	0.4068	0.3228	0.2452	0.1846	0.1391	0.1240	0.1074	0.4180	0.3330	0.2538	0.2127	0.1601	0.1341	0.1242	0.1037	0.3275	0.2203	0.1857	0.1545	0.1287	0.1088	0.1023	0.0986	0.2973	0.1886	0.1524	0.1393	0.1138	0.1063	0.0989	0.0942	0.2065	0.1355
0.4154	0.3737	0.2965	0.2443	0.1931	0.1729	0.1340	0.1228	0.4565	0.4244	0.3312	0.2686	0.1990	0.1733	0.1321	0.1131	0.4747	0.4249	0.3365	0.2540	0.1874	0.1410	0.1230	0.1071	0.4322	0.3474	0.2640	0.2265	0.1613	0.1378	0.1228	0.1029	0.3600	0.2350	0.1914	0.1590	0.1278	0.1078	0.1161	0.0948	0.3149	0.2017	0.1618	0.1449	0.1125	0.1030	0.0960	0.0935	0.2210	0.1395
0.4313	0.3995	0.3158	0.2611	0.2047	0.1844	0.1409	0.1295	0.4776	0.4518	0.3490	0.2887	0.2092	0.1858	0.1370	0.1169	0.4892	0.4471	0.3579	0.2722	0.2028	0.1505	0.1300	0.1114	0.4536	0.3691	0.2774	0.2415	0.1707	0.1461	0.1267	0.1059	0.3681	0.2631	0.1950	0.1758	0.1361	0.1176	0.1037	0.0995	0.3438	0.2242	0.1663	0.1506	0.1186	0.1080	0.1001	0.0989	0.2352	0.1521
0.4680	0.4316	0.3562	0.2837	0.2232	0.1988	0.1508	0.1337	0.5264	0.4939	0.3870	0.3197	0.2243	0.1971	0.1433	0.1196	0.5173	0.4904	0.3911	0.2977	0.2247	0.1581	0.1358	0.1137	0.5020	0.4129	0.3141	0.2592	0.1864	0.1553	0.1330	0.1088	0.3949	0.2762	0.2055	0.1768	0.1401	0.1199	0.1061	0.1008	0.3733	0.2314	0.1776	0.1575	0.1236	0.1112	0.1015	0.0987	0.2598	0.1599
0.5047	0.4677	0.3668	0.3021	0.2338	0.2087	0.1563	0.1406	0.5441	0.5223	0.4115	0.3322	0.2425	0.2102	0.1534	0.1235	0.5646	0.5176	0.4150	0.3185	0.2313	0.1674	0.1422	0.1171	0.5228	0.4339	0.3257	0.2812	0.1951	0.1653	0.1425	0.1102	0.4405	0.2916	0.2212	0.1906	0.1465	0.1229	0.1055	0.0996	0.4071	0.2510	0.1891	0.1653	0.1259	0.1157	0.1033	0.0978	0.2841	0.1712
0.5167	0.4876	0.3904	0.3168	0.2463	0.2154	0.1607	0.1425	0.5763	0.5393	0.4359	0.3555	0.2503	0.2236	0.1554	0.1265	0.5777	0.5443	0.4240	0.3368	0.2458	0.1748	0.1448	0.1197	0.5465	0.4607	0.3491	0.2990	0.2057	0.1742	0.1437	0.1144	0.4415	0.3124	0.2342	0.1992	0.1476	0.1221	0.1056	0.1003	0.4196	0.2665	0.1968	0.1689	0.1297	0.1158	0.1028	0.0983	0.3002	0.1780
0.5663	0.5283	0.4297	0.3509	0.2676	0.2373	0.1726	0.1538	0.6071	0.5804	0.4707	0.3865	0.2776	0.2399	0.1671	0.1339	0.6216	0.5785	0.4807	0.3701	0.2700	0.1874	0.1561	0.1248	0.5867	0.4943	0.3859	0.3197	0.2264	0.1880	0.1511	0.1201	0.4771	0.3519	0.2539	0.2192	0.1584	0.1290	0.1086	0.1005	0.4465	0.2921	0.2124	0.1849	0.1375	0.1206	0.1067	0.0985	0.3245	0.1935
0.5817	0.5525	0.4594	0.3734	0.2894	0.2524	0.1792	0.1591	0.6297	0.6047	0.4920	0.4127	0.2919	0.2542	0.1750	0.1385	0.6307	0.5983	0.5008	0.3882	0.2866	0.1997	0.1641	0.1288	0.6080	0.5228	0.4066	0.3464	0.2414	0.1996	0.1643	0.1234	0.5057	0.3627	0.2733	0.2302	0.1632	0.1389	0.1135	0.1052	0.4843	0.3066	0.2195	0.1885	0.1429	0.1246	0.1103	0.1024	0.3525	0.2033
0.6083	0.5811	0.4905	0.4002	0.3085	0.2651	0.1875	0.1674	0.6637	0.6304	0.5250	0.4412	0.3010	0.2707	0.1821	0.1427	0.6436	0.6290	0.5220	0.4138	0.3015	0.2106	0.1707	0.1337	0.6326	0.5569	0.4282	0.3709	0.2478	0.2083	0.1724	0.1259	0.5743	0.4102	0.3031	0.2445	0.1894	0.1452	0.1270	0.1137	0.5069	0.3440	0.2451	0.2049	0.1580	0.1367	0.1183	0.1093	0.3807	0.2229
0.6291	0.5985	0.5052	0.4198	0.3234	0.2802	0.1965	0.1750	0.6713	0.6466	0.5423	0.4559	0.3202	0.2827	0.1905	0.1484	0.6624	0.6452	0.5402	0.4360	0.3164	0.2223	0.1794	0.1384	0.6548	0.5820	0.4545	0.4002	0.2640	0.2260	0.1772	0.1285	0.5846	0.4300	0.3273	0.2590	0.1823	0.1493	0.1208	0.1110	0.5411	0.3584	0.2560	0.2104	0.1567	0.1340	0.1174	0.1066	0.4147	0.2374
0.6548	0.6308	0.5426	0.4546	0.3481	0.3022	0.2061	0.1873	0.6880	0.6740	0.5724	0.4889	0.3470	0.3043	0.2022	0.1565	0.6950	0.6696	0.5770	0.4715	0.3445	0.2387	0.1902	0.1457	0.6711	0.6022	0.4793	0.4171	0.2877	0.2329	0.1878	0.1334	0.6041	0.4535	0.3363	0.2807	0.1963	0.1612	0.1284	0.1142	0.5678	0.3816	0.2718	0.2250	0.1713	0.1457	0.1239	0.1133	0.4411	0.2546
0.6846	0.6560	0.5699	0.4786	0.3666	0.3184	0.2183	0.1915	0.7037	0.6921	0.5971	0.5094	0.3781	0.3198	0.2157	0.1606	0.7211	0.6939	0.6121	0.4894	0.3592	0.2534	0.1978	0.1490	0.6891	0.6343	0.5042	0.4473	0.3084	0.2489	0.2006	0.1424	0.6469	0.4906	0.3725	0.2866	0.2118	0.1677	0.1311	0.1207	0.5955	0.4126	0.2950	0.2405	0.1806	0.1504	0.1258	0.1153	0.4767	0.2735
0.6916	0.6810	0.6040	0.5083	0.3999	0.3439	0.2350	0.2090	0.7399	0.7157	0.6316	0.5478	0.3967	0.3448	0.2246	0.1718	0.7211	0.7161	0.6241	0.5219	0.3942	0.2730	0.2106	0.1583	0.7182	0.6740	0.5394	0.4750	0.3241	0.2702	0.2057	0.1532	0.6615	0.5189	0.3807	0.3055	0.2203	0.1780	0.1349	0.1244	0.6202	0.4401	0.3074	0.2487	0.1877	0.1550	0.1285	0.1180	0.4967	0.2868
0.7066	0.6875	0.6137	0.5231	0.4145	0.3630	0.2467	0.2219	0.7298	0.7193	0.6325	0.5542	0.4168	0.3613	0.2369	0.1783	0.7220	0.7165	0.6442	0.5334	0.4174	0.2858	0.2197	0.1662	0.7199	0.6616	0.5507	0.4822	0.3408	0.2822	0.2147	0.1571	0.6916	0.5516	0.4107	0.3287	0.2325	0.1902	0.1438	0.1242	0.6603	0.4714	0.3315	0.2673	0.1986	0.1684	0.1360	0.1233	0.5361	0.3166
0.7073	0.7007	0.6418	0.5393	0.4434	0.3784	0.2600	0.2287	0.7602	0.7261	0.6566	0.5828	0.4222	0.3779	0.2452	0.1841	0.7201	0.7351	0.6416	0.5527	0.4268	0.2980	0.2334	0.1703	0.7382	0.7120	0.5733	0.5235	0.3540	0.2992	0.2363	0.1663	0.7217	0.5702	0.4351	0.3376	0.2465	0.2019	0.1451	0.1281	0.6729	0.4828	0.3465	0.2773	0.2093	0.1731	0.1410	0.1250	0.5476	0.3335
0.7459	0.7358	0.6712	0.5879	0.4738	0.4128	0.2805	0.2506	0.7790	0.7595	0.7007	0.6103	0.4629	0.4099	0.2642	0.2002	0.7722	0.7586	0.6928	0.5969	0.4625	0.3308	0.2499	0.1850	0.7654	0.7287	0.6215	0.5513	0.3891	0.3243	0.2415	0.1767	0.7510	0.6188	0.4631	0.3716	0.2676	0.2143	0.1560	0.1354	0.7037	0.5232	0.3841	0.3064	0.2293	0.1913	0.1499	0.1342	0.5970	0.3677
0.7324	0.7261	0.6572	0.5947	0.4671	0.4111	0.2874	0.2520	0.7432	0.7412	0.6946	0.6033	0.4655	0.4124	0.2709	0.2037	0.7528	0.7544	0.6817	0.6025	0.4562	0.3361	0.2519	0.1868	0.7336	0.7275	0.6145	0.5676	0.3933	0.3415	0.2596	0.1774	0.7471	0.6396	0.4937	0.3834	0.2782	0.2135	0.1662	0.1431	0.6919	0.5417	0.3972	0.3149	0.2387	0.1980	0.1570	0.1353	0.6063	0.3821
0.7482	0.7570	0.6964	0.6289	0.5222	0.4509	0.3118	0.2766	0.7856	0.7684	0.7324	0.6511	0.5104	0.4511	0.2908	0.2196	0.7820	0.7790	0.7148	0.6358	0.4985	0.3702	0.2763	0.2020	0.7753	0.7545	0.6572	0.5975	0.4367	0.3662	0.2754	0.1951	0.7558	0.6598	0.5222	0.4221	0.2975	0.2405	0.1733	0.1490	0.7260	0.5723	0.4232	0.3395	0.2546	0.2140	0.1655	0.1457	0.6457	0.4149
0.7554	0.7624	0.7165	0.6500	0.5461	0.4751	0.3346	0.2985	0.7893	0.7714	0.7421	0.6707	0.5335	0.4759	0.3085	0.2347	0.7823	0.7797	0.7273	0.6518	0.5273	0.3905	0.2954	0.2149	0.7807	0.7670	0.6706	0.6209	0.4506	0.3826	0.2858	0.2052	0.7722	0.6886	0.5463	0.4391	0.3149	0.2508	0.1772	0.1523	0.7304	0.5933	0.4443	0.3536	0.2641	0.2201	0.1695	0.1482	0.6592	0.4327
0.7734	0.7661	0.7340	0.6529	0.5711	0.4990	0.3449	0.3117	0.8006	0.7891	0.7388	0.6804	0.5463	0.4893	0.3273	0.2415	0.7756	0.7869	0.7414	0.6656	0.5521	0.4137	0.3140	0.2215	0.7939	0.7852	0.6822	0.6417	0.4788	0.4048	0.3139	0.2080	0.7874	0.7062	0.5696	0.4639	0.3438	0.2641	0.1865	0.1585	0.7518	0.6172	0.4675	0.3847	0.2905	0.2401	0.1788	0.1547	0.7000	0.4669
0.7685	0.7644	0.7382	0.6802	0.5873	0.5260	0.3722	0.3403	0.7795	0.7821	0.7459	0.6976	0.5759	0.5160	0.3510	0.2634	0.7690	0.7856	0.7532	0.6856	0.5806	0.4448	0.3295	0.2443	0.7756	0.7697	0.6887	0.6511	0.5016	0.4321	0.3311	0.2398	0.7923	0.7212	0.6001	0.4959	0.3675	0.2824	0.2014	0.1649	0.7744	0.6310	0.4956	0.4089	0.3114	0.2520	0.1942	0.1643	0.7286	0.5018
0.7795	0.7803	0.7524	0.7022	0.6064	0.5434	0.3987	0.3603	0.7994	0.7992	0.7673	0.7205	0.5952	0.5359	0.3753	0.2763	0.7952	0.8057	0.7676	0.7011	0.6024	0.4646	0.3521	0.2577	0.7957	0.8014	0.7185	0.6776	0.5283	0.4535	0.3553	0.2495	0.7991	0.7482	0.6266	0.5175	0.3895	0.3044	0.2131	0.1788	0.7684	0.6682	0.5230	0.4314	0.3278	0.2656	0.2042	0.1755	0.7468	0.5250
0.7917	0.7839	0.7549	0.7052	0.6144	0.5553	0.4129	0.3745	0.7904	0.8041	0.7641	0.7200	0.6157	0.5427	0.3917	0.2825	0.7849	0.7965	0.7749	0.7074	0.6139	0.4817	0.3612	0.2646	0.7853	0.8032	0.7184	0.6885	0.5521	0.4694	0.3730	0.2555	0.7930	0.7548	0.6480	0.5483	0.4156	0.3299	0.2239	0.1880	0.7845	0.6740	0.5458	0.4459	0.3413	0.2860	0.2149	0.1837	0.7521	0.5420
0.7948	0.7900	0.7479	0.7238	0.6416	0.5768	0.4417	0.3958	0.7958	0.7904	0.7833	0.7204	0.6382	0.5677	0.4066	0.3068	0.8071	0.8123	0.7701	0.7283	0.6114	0.5078	0.3861	0.2795	0.7925	0.7997	0.7377	0.7056	0.5789	0.5004	0.3901	0.2701	0.8136	0.7763	0.6807	0.5741	0.4309	0.3501	0.2483	0.2064	0.8006	0.7035	0.5790	0.4663	0.3693	0.3017	0.2289	0.1970	0.7642	0.5738
0.7872	0.7983	0.7699	0.7308	0.6746	0.6015	0.4694	0.4327	0.8134	0.7993	0.7895	0.7501	0.6447	0.5979	0.4305	0.3258	0.7847	0.8075	0.7721	0.7355	0.6499	0.5336	0.4151	0.3046	0.8109	0.8129	0.7526	0.7288	0.5919	0.5233	0.4128	0.2981	0.8174	0.7818	0.6921	0.5950	0.4579	0.3636	0.2478	0.2093	0.7948	0.7198	0.5936	0.4955	0.3883	0.3228	0.2463	0.2077	0.7791	0.6055
0.7790	0.7772	0.7656	0.7295	0.6714	0.6125	0.4811	0.4520	0.7924	0.7869	0.7647	0.7524	0.6416	0.6077	0.4400	0.3428	0.7666	0.7874	0.7561	0.7395	0.6596	0.5492	0.4273	0.3167	0.7826	0.7899	0.7325	0.7343	0.5921	0.5341	0.4138	0.3008	0.8090	0.7834	0.7295	0.6149	0.4810	0.3830	0.2713	0.2215	0.8022	0.7198	0.6176	0.5172	0.4125	0.3395	0.2595	0.2179	0.7949	0.6300
0.8018	0.7947	0.7931	0.7470	0.6938	0.6402	0.5209	0.4816	0.8051	0.8045	0.7878	0.7613	0.6820	0.6270	0.4782	0.3678	0.7948	0.8084	0.7922	0.7562	0.6930	0.5758	0.4595	0.3422	0.7998	0.8110	0.7595	0.7468	0.6332	0.5623	0.4693	0.3283	0.8351	0.7760	0.7436	0.6407	0.5264	0.4064	0.2990	0.2323	0.8107	0.7365	0.6443	0.5341	0.4378	0.3640	0.2802	0.2301	0.7933	0.6437
0.7781	0.7924	0.7764	0.7408	0.6972	0.6436	0.5396	0.5010	0.8099	0.7934	0.7858	0.7659	0.6880	0.6441	0.4840	0.3800	0.7841	0.8045	0.7608	0.7454	0.6827	0.5930	0.4732	0.3577	0.8058	0.8139	0.7569	0.7505	0.6396	0.5863	0.4685	0.3476	0.8122	0.8037	0.7491	0.6680	0.5286	0.4416	0.2986	0.2567	0.8000	0.7493	0.6616	0.5655	0.4517	0.3877	0.2921	0.2495	0.7888	0.6818
[truncated: 14 more columns]
