# Supplementary material for: Modeling the impact of drug interactions on therapeutic selectivity
Source: Nat Commun. 2018 Aug 27;9:3452. doi: 10.1038/s41467-018-05954-3 (PMC6110842; doi:10.1038/s41467-018-05954-3)
Supplement: Supplementary file 4 — Supplementary Data 1 [file 41467_2018_5954_MOESM4_ESM.zip › cerRAW/MMS-Tun.txt]

0.103100002	0.102600001	0.104400001	0.103299998	0.101499997	0.102499999	0.106299996	0.104599997	0.106299996	0.104800001	0.105300002	0.104000002	0.105499998	0.1052	0.104500003	0.104599997	0.101400003	0.103799999	0.103799999	0.101400003	0.104699999	0.103100002	0.104900002	0.106899999	0.106600001	0.106299996	0.103699997	0.103799999	0.103100002	0.103200004	0.105800003	0.104599997	0.1043	0.103699997	0.1061	0.104500003	0.104199998	0.111000001	0.109800003	0.109800003	0.137799993	0.111199997	0.137199998	0.144800007	0.140799999	0.136199996	0.1285	0.118600003	0.101899996	0.1043
0.100299999	0.102399997	0.103200004	0.1039	0.102899998	0.102300003	0.104099996	0.102300003	0.102499999	0.1043	0.102899998	0.102300003	0.104199998	0.103100002	0.101999998	0.101999998	0.100500003	0.103	0.104099996	0.103799999	0.107100002	0.107799999	0.102600001	0.101099998	0.103699997	0.100900002	0.102600001	0.102700002	0.103200004	0.1043	0.1021	0.103	0.101300001	0.102700002	0.103699997	0.100599997	0.103399999	0.103100002	0.104199998	0.102600001	0.102600001	0.103699997	0.103799999	0.103399999	0.1017	0.102700002	0.103299998	0.101899996	0.100699998	0.102300003
0.101999998	0.100400001	0.1008	0.101000004	0.101000004	0.101400003	0.102899998	0.101300001	0.1021	0.101199999	0.1008	0.099799998	0.103600003	0.102399997	0.1017	0.101300001	0.100199997	0.101499997	0.103500001	0.101899996	0.101000004	0.101999998	0.1017	0.103600003	0.103600003	0.102600001	0.101599999	0.099200003	0.102499999	0.101599999	0.102300003	0.100900002	0.100000001	0.101199999	0.103100002	0.101800002	0.103699997	0.104599997	0.102499999	0.102499999	0.102499999	0.101499997	0.102799997	0.101300001	0.101000004	0.101199999	0.103299998	0.100900002	0.099600002	0.102300003
0.0999	0.0995	0.099799998	0.100500003	0.099799998	0.100400001	0.104099996	0.099799998	0.100599997	0.100299999	0.0986	0.101300001	0.0999	0.100500003	0.099699996	0.099299997	0.100000001	0.099600002	0.101800002	0.099299997	0.100299999	0.101199999	0.102300003	0.100900002	0.101099998	0.1008	0.100900002	0.100599997	0.100599997	0.101199999	0.101300001	0.1008	0.101099998	0.102200001	0.102200001	0.101099998	0.101199999	0.103100002	0.1017	0.1021	0.101599999	0.102499999	0.0999	0.099600002	0.099600002	0.100500003	0.099699996	0.101300001	0.0999	0.101400003
0.101099998	0.101000004	0.101800002	0.100599997	0.101000004	0.100900002	0.100100003	0.1017	0.1008	0.101599999	0.099799998	0.101400003	0.099600002	0.1017	0.101499997	0.100900002	0.1008	0.101199999	0.101800002	0.102600001	0.102700002	0.101899996	0.101599999	0.103100002	0.102700002	0.101599999	0.101499997	0.101899996	0.103	0.100699998	0.101400003	0.1017	0.101599999	0.101000004	0.101599999	0.100199997	0.102600001	0.102899998	0.102600001	0.101999998	0.101400003	0.101800002	0.100100003	0.101000004	0.100299999	0.100199997	0.100900002	0.1017	0.100599997	0.101899996
0.101099998	0.102300003	0.102399997	0.102300003	0.103100002	0.100599997	0.103600003	0.103699997	0.103600003	0.102499999	0.101300001	0.101400003	0.101400003	0.101000004	0.102899998	0.101800002	0.101800002	0.103799999	0.103399999	0.101099998	0.102799997	0.102799997	0.102200001	0.101499997	0.103600003	0.101800002	0.101099998	0.102700002	0.103299998	0.102200001	0.102300003	0.104099996	0.102899998	0.102799997	0.103	0.1017	0.102600001	0.104900002	0.103799999	0.103	0.103799999	0.103600003	0.101800002	0.103	0.104400001	0.102799997	0.103299998	0.101999998	0.1017	0.1021
0.100100003	0.099799998	0.098899998	0.100599997	0.098899998	0.098899998	0.101499997	0.099600002	0.100500003	0.098399997	0.096799999	0.099799998	0.100199997	0.101800002	0.100500003	0.099299997	0.098899998	0.100000001	0.099799998	0.100000001	0.100400001	0.099299997	0.101300001	0.100500003	0.098800004	0.099200003	0.099399999	0.099399999	0.098099999	0.099600002	0.098700002	0.099200003	0.100500003	0.100900002	0.099299997	0.099699996	0.100699998	0.101400003	0.101199999	0.101099998	0.0995	0.098999999	0.098899998	0.0977	0.099799998	0.101000004	0.0995	0.100299999	0.098399997	0.100100003
0.101800002	0.100500003	0.103299998	0.100900002	0.101800002	0.102399997	0.103500001	0.099799998	0.100000001	0.101599999	0.100299999	0.101000004	0.101099998	0.1017	0.101300001	0.101300001	0.101300001	0.100900002	0.103299998	0.102399997	0.101800002	0.101400003	0.103799999	0.101800002	0.102600001	0.101599999	0.101199999	0.100500003	0.102700002	0.102399997	0.101099998	0.101099998	0.101099998	0.102200001	0.103100002	0.101800002	0.102499999	0.103699997	0.104000002	0.103799999	0.101800002	0.103100002	0.102600001	0.102899998	0.102600001	0.102899998	0.103200004	0.102300003	0.1008	0.103699997
0.100000001	0.100400001	0.102899998	0.1021	0.101099998	0.101099998	0.102200001	0.100299999	0.100199997	0.101599999	0.100199997	0.098999999	0.101300001	0.101800002	0.1017	0.101300001	0.101599999	0.099699996	0.103200004	0.0999	0.101599999	0.101999998	0.101400003	0.100900002	0.102700002	0.100199997	0.101199999	0.100400001	0.100699998	0.099799998	0.100900002	0.100900002	0.100400001	0.100500003	0.101599999	0.100400001	0.102200001	0.103399999	0.102600001	0.101899996	0.0999	0.1017	0.101899996	0.102799997	0.100599997	0.100500003	0.101800002	0.1008	0.098999999	0.101800002
0.101999998	0.099299997	0.100299999	0.099600002	0.100599997	0.1008	0.101199999	0.101800002	0.101099998	0.100100003	0.098399997	0.098800004	0.098899998	0.0995	0.101000004	0.100000001	0.099399999	0.101400003	0.100900002	0.100100003	0.101199999	0.100000001	0.100199997	0.100900002	0.101899996	0.099799998	0.099699996	0.100599997	0.100000001	0.098999999	0.100000001	0.100299999	0.101300001	0.100000001	0.101300001	0.099200003	0.100699998	0.104099996	0.100900002	0.101400003	0.101999998	0.099100001	0.098800004	0.1017	0.101300001	0.101599999	0.100100003	0.100699998	0.100599997	0.099699996
0.100199997	0.101099998	0.0995	0.101199999	0.101499997	0.1008	0.102600001	0.100699998	0.099600002	0.100299999	0.099299997	0.100000001	0.0999	0.101899996	0.100699998	0.099299997	0.100199997	0.099200003	0.101499997	0.100500003	0.101499997	0.100400001	0.101800002	0.101800002	0.102300003	0.099600002	0.099600002	0.100599997	0.101199999	0.098800004	0.0999	0.1008	0.099699996	0.100000001	0.100699998	0.098800004	0.099699996	0.102799997	0.101099998	0.099600002	0.098899998	0.100299999	0.098999999	0.100599997	0.101300001	0.103	0.0995	0.0999	0.0995	0.099799998
0.101599999	0.1021	0.101499997	0.1021	0.103399999	0.101899996	0.105099998	0.103100002	0.101599999	0.102899998	0.101000004	0.103299998	0.101099998	0.101899996	0.102799997	0.102600001	0.103	0.101099998	0.102899998	0.102600001	0.102200001	0.102499999	0.102499999	0.104099996	0.103600003	0.101599999	0.101999998	0.101800002	0.102200001	0.1008	0.101499997	0.1021	0.102700002	0.102899998	0.102799997	0.102399997	0.101999998	0.103799999	0.103699997	0.103699997	0.101400003	0.101800002	0.101199999	0.101400003	0.102399997	0.103	0.104999997	0.100699998	0.101499997	0.102499999
0.102300003	0.102499999	0.101499997	0.103399999	0.101999998	0.101400003	0.104999997	0.102899998	0.100900002	0.101400003	0.101199999	0.100000001	0.102799997	0.102600001	0.101499997	0.101999998	0.100100003	0.101400003	0.103	0.101899996	0.101899996	0.102300003	0.103399999	0.103799999	0.101800002	0.101499997	0.1008	0.100100003	0.101599999	0.101300001	0.101199999	0.101400003	0.101499997	0.102300003	0.102399997	0.101400003	0.101999998	0.103	0.103600003	0.102399997	0.103500001	0.100900002	0.101199999	0.103200004	0.1021	0.102700002	0.103200004	0.103200004	0.100599997	0.103500001
0.101800002	0.101099998	0.1017	0.100900002	0.103200004	0.101899996	0.102499999	0.101099998	0.101000004	0.100400001	0.099200003	0.100000001	0.102300003	0.101899996	0.101899996	0.100500003	0.099399999	0.1017	0.101800002	0.0999	0.101199999	0.100900002	0.102700002	0.102899998	0.108000003	0.101800002	0.101999998	0.100400001	0.100900002	0.099799998	0.100000001	0.101499997	0.102300003	0.101499997	0.102700002	0.100599997	0.100900002	0.104000002	0.101899996	0.102700002	0.101300001	0.100699998	0.101099998	0.101099998	0.099600002	0.101400003	0.101099998	0.100500003	0.099799998	0.102600001
0.103100002	0.102300003	0.104699999	0.102499999	0.103600003	0.105400003	0.105800003	0.104500003	0.103200004	0.103	0.101999998	0.102899998	0.101099998	0.102499999	0.104000002	0.1043	0.101800002	0.101199999	0.103799999	0.105499998	0.1043	0.1017	0.102600001	0.102799997	0.103399999	0.108800001	0.102399997	0.102600001	0.101999998	0.104099996	0.103	0.102799997	0.104000002	0.101300001	0.103600003	0.102700002	0.104500003	0.1039	0.1039	0.105300002	0.1021	0.102300003	0.101999998	0.103299998	0.103299998	0.103399999	0.103399999	0.102799997	0.101899996	0.103799999
0.100900002	0.100900002	0.103200004	0.101599999	0.101300001	0.1017	0.102499999	0.102899998	0.101400003	0.1008	0.1017	0.100100003	0.099100001	0.101000004	0.1017	0.101000004	0.101400003	0.101899996	0.102600001	0.100299999	0.101800002	0.102899998	0.1008	0.103600003	0.102300003	0.101999998	0.099600002	0.099799998	0.101499997	0.101099998	0.101099998	0.1008	0.1008	0.101999998	0.100900002	0.0999	0.101099998	0.104099996	0.103399999	0.100400001	0.102499999	0.101999998	0.100199997	0.100500003	0.100400001	0.101199999	0.103100002	0.101800002	0.101000004	0.101599999
0.104599997	0.104599997	0.104500003	0.104000002	0.102799997	0.103600003	0.104900002	0.103600003	0.103600003	0.103699997	0.103399999	0.102799997	0.103799999	0.104000002	0.102700002	0.103699997	0.103299998	0.103500001	0.1043	0.103	0.105400003	0.105099998	0.103799999	0.1043	0.103500001	0.104000002	0.103100002	0.102499999	0.103500001	0.102499999	0.104800001	0.104000002	0.1039	0.101999998	0.105999999	0.103699997	0.103600003	0.105400003	0.104999997	0.105700001	0.102899998	0.104599997	0.103200004	0.103699997	0.1039	0.1039	0.105599999	0.103299998	0.101000004	0.104400001
0.103200004	0.102899998	0.103100002	0.103799999	0.105999999	0.1039	0.103699997	0.1039	0.102700002	0.102200001	0.102300003	0.102399997	0.103600003	0.104699999	0.103	0.102799997	0.100699998	0.103600003	0.104900002	0.103500001	0.104400001	0.105099998	0.102799997	0.1043	0.103600003	0.1021	0.101099998	0.102499999	0.103399999	0.102700002	0.101199999	0.102600001	0.102600001	0.101300001	0.103399999	0.101999998	0.103600003	0.1052	0.104199998	0.103299998	0.102799997	0.103	0.101800002	0.102499999	0.102899998	0.101199999	0.104699999	0.103600003	0.101300001	0.102499999
0.101499997	0.103799999	0.101400003	0.103399999	0.104400001	0.103	0.102499999	0.102200001	0.102300003	0.1021	0.102399997	0.101099998	0.100100003	0.103100002	0.102200001	0.102200001	0.100199997	0.102200001	0.103699997	0.103699997	0.102300003	0.103500001	0.102700002	0.104000002	0.102899998	0.102399997	0.101899996	0.100699998	0.103699997	0.103500001	0.102300003	0.101800002	0.101300001	0.102700002	0.102600001	0.1017	0.102300003	0.103	0.103500001	0.103299998	0.102300003	0.103600003	0.101800002	0.101899996	0.1021	0.101300001	0.103399999	0.101099998	0.101599999	0.102499999
0.102799997	0.103600003	0.104099996	0.103200004	0.102399997	0.103100002	0.104000002	0.101099998	0.101899996	0.101199999	0.101599999	0.100299999	0.101800002	0.104199998	0.103	0.1008	0.100699998	0.103299998	0.102700002	0.102799997	0.103699997	0.103699997	0.103500001	0.103100002	0.103500001	0.102600001	0.103500001	0.101199999	0.102799997	0.101599999	0.102200001	0.101400003	0.103500001	0.102899998	0.102300003	0.102499999	0.102300003	0.103600003	0.103600003	0.103	0.1021	0.1017	0.102300003	0.101300001	0.103299998	0.103799999	0.103200004	0.102899998	0.0986	0.104800001
0.104000002	0.102399997	0.103299998	0.104699999	0.105800003	0.1061	0.105800003	0.103299998	0.102600001	0.1039	0.102499999	0.100199997	0.102399997	0.103799999	0.102799997	0.102600001	0.102399997	0.102700002	0.104800001	0.103699997	0.1043	0.105099998	0.1039	0.103399999	0.103799999	0.103799999	0.102499999	0.103200004	0.103200004	0.103799999	0.104599997	0.104500003	0.103699997	0.103299998	0.1052	0.103399999	0.103699997	0.104400001	0.102700002	0.1039	0.102300003	0.102700002	0.103699997	0.102499999	0.1039	0.103399999	0.103399999	0.101499997	0.101300001	0.102899998
0.1039	0.105400003	0.102700002	0.103200004	0.1039	0.104500003	0.103399999	0.102799997	0.102399997	0.103299998	0.102700002	0.101199999	0.103399999	0.102600001	0.103299998	0.102700002	0.102300003	0.103600003	0.105099998	0.102700002	0.1043	0.102899998	0.1039	0.1021	0.103399999	0.103299998	0.101899996	0.102799997	0.103799999	0.104000002	0.103200004	0.101899996	0.102899998	0.101899996	0.103399999	0.102799997	0.103100002	0.105800003	0.104900002	0.1039	0.103200004	0.103799999	0.102799997	0.101999998	0.101899996	0.102700002	0.104099996	0.101000004	0.100599997	0.102799997
0.103600003	0.104599997	0.103799999	0.1065	0.1061	0.105800003	0.106399998	0.103100002	0.104699999	0.103799999	0.103299998	0.104900002	0.103299998	0.103500001	0.105099998	0.103100002	0.104400001	0.104800001	0.106299996	0.104500003	0.103799999	0.104800001	0.103600003	0.104400001	0.1052	0.103299998	0.104199998	0.103	0.103799999	0.103200004	0.102200001	0.103699997	0.104500003	0.103299998	0.104599997	0.104000002	0.104400001	0.1065	0.1052	0.104500003	0.104400001	0.104999997	0.102799997	0.102300003	0.104699999	0.102600001	0.104000002	0.103100002	0.102899998	0.103
0.103500001	0.104699999	0.104400001	0.103600003	0.104800001	0.103699997	0.105099998	0.101199999	0.103500001	0.104099996	0.101000004	0.103399999	0.102799997	0.103200004	0.103399999	0.1008	0.101899996	0.104800001	0.105499998	0.103600003	0.1039	0.1021	0.102600001	0.102399997	0.102700002	0.102799997	0.101300001	0.101999998	0.102700002	0.101400003	0.1008	0.102899998	0.102799997	0.103100002	0.104199998	0.101099998	0.102899998	0.104900002	0.102600001	0.101999998	0.103200004	0.1043	0.102600001	0.102499999	0.102399997	0.101599999	0.101499997	0.101499997	0.100299999	0.102300003
0.104699999	0.106299996	0.105700001	0.106399998	0.105499998	0.104000002	0.105499998	0.103	0.104900002	0.104699999	0.103500001	0.104699999	0.105499998	0.105599999	0.104199998	0.102700002	0.1043	0.104999997	0.106700003	0.106299996	0.106600001	0.106299996	0.104699999	0.105499998	0.1061	0.104500003	0.106600001	0.103299998	0.103699997	0.104199998	0.102700002	0.102300003	0.104599997	0.102899998	0.102899998	0.103699997	0.104000002	0.106799997	0.106399998	0.104199998	0.1039	0.103799999	0.104099996	0.101899996	0.103500001	0.104099996	0.105099998	0.103299998	0.100900002	0.1043
0.106700003	0.106299996	0.106299996	0.104699999	0.105899997	0.103500001	0.104599997	0.103600003	0.104400001	0.104699999	0.103399999	0.103699997	0.104199998	0.1039	0.104599997	0.104199998	0.102899998	0.103799999	0.1052	0.105999999	0.1061	0.1039	0.1043	0.104000002	0.104199998	0.104400001	0.104599997	0.104000002	0.103600003	0.103600003	0.102799997	0.104400001	0.102600001	0.103299998	0.105099998	0.103799999	0.104199998	0.105899997	0.104999997	0.103799999	0.103699997	0.103	0.104099996	0.103600003	0.103100002	0.104500003	0.101899996	0.103100002	0.1021	0.103
0.106200002	0.1074	0.107000001	0.106299996	0.106299996	0.105300002	0.107000001	0.104099996	0.106299996	0.106200002	0.105300002	0.1052	0.103100002	0.1052	0.104000002	0.1017	0.103299998	0.105800003	0.106600001	0.105400003	0.105400003	0.103399999	0.104500003	0.103699997	0.104199998	0.104699999	0.103799999	0.1021	0.103600003	0.103200004	0.103500001	0.103600003	0.104000002	0.104099996	0.1043	0.103699997	0.105300002	0.106299996	0.104500003	0.103600003	0.103600003	0.103399999	0.104000002	0.104199998	0.103799999	0.104099996	0.104000002	0.104800001	0.101300001	0.103299998
0.107000001	0.108000003	0.110200003	0.1087	0.107299998	0.106600001	0.108000003	0.1043	0.1052	0.107100002	0.105899997	0.1061	0.107100002	0.1065	0.105899997	0.103699997	0.104099996	0.106700003	0.107000001	0.105800003	0.106600001	0.107600003	0.106200002	0.104900002	0.105999999	0.104900002	0.104400001	0.104500003	0.105099998	0.104199998	0.103399999	0.105800003	0.105499998	0.105599999	0.105800003	0.106799997	0.106899999	0.108000003	0.105499998	0.105999999	0.105300002	0.106299996	0.105999999	0.105599999	0.1061	0.105499998	0.1039	0.104699999	0.101999998	0.103399999
0.105999999	0.106700003	0.106700003	0.106799997	0.104099996	0.103699997	0.105899997	0.103200004	0.1052	0.105300002	0.1043	0.105800003	0.1039	0.103	0.104000002	0.103299998	0.104000002	0.105800003	0.107100002	0.106700003	0.1052	0.104199998	0.104999997	0.104400001	0.103600003	0.105300002	0.105400003	0.104400001	0.105999999	0.104800001	0.103100002	0.104400001	0.103399999	0.1043	0.105899997	0.104500003	0.104400001	0.105400003	0.1061	0.104999997	0.101800002	0.104900002	0.103600003	0.103100002	0.104699999	0.104800001	0.103799999	0.104599997	0.101899996	0.103799999
0.108499996	0.1087	0.107100002	0.1083	0.107199997	0.107600003	0.105800003	0.1052	0.105800003	0.106399998	0.104599997	0.105400003	0.104699999	0.105400003	0.103399999	0.102600001	0.1065	0.107600003	0.107500002	0.1065	0.105599999	0.105800003	0.104999997	0.1043	0.105499998	0.104900002	0.1043	0.104900002	0.105700001	0.104999997	0.104400001	0.104999997	0.105099998	0.104800001	0.105700001	0.105599999	0.105400003	0.1065	0.105400003	0.104999997	0.104900002	0.1061	0.103500001	0.105099998	0.103399999	0.102499999	0.1043	0.102799997	0.103399999	0.104000002
0.107799999	0.109700002	0.1083	0.109399997	0.107299998	0.105899997	0.106799997	0.104199998	0.106299996	0.106899999	0.104800001	0.106799997	0.107100002	0.106700003	0.105099998	0.103699997	0.1039	0.106799997	0.108400002	0.1087	0.108599998	0.107699998	0.106700003	0.105499998	0.108099997	0.107799999	0.104800001	0.104999997	0.105599999	0.104599997	0.103600003	0.104000002	0.105599999	0.105899997	0.105999999	0.104500003	0.105599999	0.107900001	0.105300002	0.105899997	0.103	0.1052	0.105099998	0.104199998	0.104599997	0.103500001	0.105999999	0.105300002	0.103	0.104599997
0.108099997	0.1109	0.109899998	0.108099997	0.107000001	0.107699998	0.106799997	0.104699999	0.106899999	0.107799999	0.108000003	0.1074	0.106200002	0.1065	0.1061	0.103299998	0.107799999	0.108400002	0.111299999	0.1087	0.107799999	0.108499996	0.104999997	0.103600003	0.107600003	0.1061	0.105400003	0.1065	0.106299996	0.107600003	0.105899997	0.103799999	0.105999999	0.106700003	0.107199997	0.1065	0.107699998	0.108400002	0.107500002	0.104199998	0.105999999	0.107600003	0.106299996	0.103500001	0.107000001	0.105499998	0.106299996	0.103799999	0.103500001	0.105400003
0.108999997	0.109899998	0.109899998	0.109300002	0.109700002	0.107600003	0.105300002	0.103600003	0.1052	0.107799999	0.107900001	0.106700003	0.106600001	0.1052	0.104800001	0.102899998	0.105700001	0.109499998	0.109899998	0.107600003	0.107299998	0.106399998	0.104800001	0.105099998	0.1061	0.1065	0.1074	0.105800003	0.106700003	0.105499998	0.102600001	0.1039	0.1052	0.106299996	0.106799997	0.105499998	0.103799999	0.106200002	0.1052	0.1039	0.104500003	0.104999997	0.103	0.104900002	0.104599997	0.1043	0.104800001	0.104000002	0.102600001	0.104699999
0.111000001	0.114100002	0.113700002	0.111199997	0.111599997	0.109700002	0.108599998	0.106600001	0.1087	0.1105	0.109700002	0.109099999	0.107000001	0.107199997	0.107199997	0.103500001	0.108999997	0.110399999	0.111500002	0.108000003	0.109200001	0.1074	0.106700003	0.1065	0.107100002	0.1074	0.107000001	0.1065	0.106899999	0.107699998	0.106899999	0.107299998	0.105800003	0.108099997	0.107100002	0.107100002	0.107100002	0.108999997	0.107699998	0.106700003	0.106399998	0.106899999	0.106700003	0.107199997	0.106700003	0.105800003	0.107100002	0.104900002	0.104599997	0.106600001
0.112899996	0.116300002	0.112400003	0.112599999	0.111599997	0.110100001	0.108900003	0.105999999	0.110299997	0.111699998	0.112899996	0.110399999	0.107799999	0.108599998	0.106799997	0.104900002	0.110100001	0.111400001	0.113300003	0.110600002	0.110200003	0.108000003	0.107500002	0.107500002	0.109300002	0.108499996	0.108400002	0.1083	0.107100002	0.107500002	0.106799997	0.1052	0.108000003	0.108199999	0.109399997	0.110200003	0.109300002	0.1096	0.108999997	0.108199999	0.106399998	0.1074	0.106799997	0.1083	0.107900001	0.108099997	0.107799999	0.106700003	0.104800001	0.1065
0.113899998	0.116800003	0.115000002	0.112599999	0.111000001	0.110399999	0.107900001	0.1074	0.1096	0.112300001	0.112300001	0.109499998	0.107699998	0.107500002	0.106700003	0.105599999	0.109099999	0.113499999	0.114600003	0.110799998	0.109399997	0.109099999	0.107799999	0.106600001	0.110100001	0.110299997	0.109499998	0.108199999	0.108400002	0.106399998	0.107799999	0.106399998	0.107799999	0.108999997	0.108400002	0.1083	0.108499996	0.109800003	0.1087	0.107799999	0.107799999	0.109099999	0.108199999	0.1074	0.105999999	0.106799997	0.107000001	0.105599999	0.105700001	0.106200002
0.111400001	0.1175	0.113499999	0.110100001	0.109800003	0.107100002	0.106600001	0.104999997	0.108199999	0.111100003	0.109899998	0.108199999	0.107600003	0.105300002	0.106299996	0.102799997	0.108000003	0.112300001	0.1118	0.110100001	0.109200001	0.107199997	0.106600001	0.104900002	0.106899999	0.106700003	0.106899999	0.106200002	0.1065	0.104900002	0.104599997	0.103200004	0.104999997	0.1065	0.108499996	0.107699998	0.104999997	0.108099997	0.106799997	0.104500003	0.105499998	0.105700001	0.105400003	0.103600003	0.1039	0.105099998	0.104699999	0.102700002	0.102799997	0.103699997
0.1162	0.118199997	0.115900002	0.111000001	0.1109	0.110200003	0.108000003	0.105700001	0.110699996	0.111699998	0.112499997	0.108900003	0.109399997	0.108000003	0.105899997	0.106399998	0.1105	0.115099996	0.113200001	0.1118	0.109999999	0.107799999	0.107799999	0.107299998	0.109700002	0.112499997	0.109700002	0.110100001	0.107900001	0.105999999	0.1043	0.104500003	0.107900001	0.109399997	0.109300002	0.107799999	0.108199999	0.109499998	0.106299996	0.105499998	0.107900001	0.107600003	0.107299998	0.105999999	0.106200002	0.105499998	0.104800001	0.107000001	0.101800002	0.106299996
0.115699999	0.117899999	0.117299996	0.111500002	0.111900002	0.108999997	0.1109	0.105400003	0.108499996	0.1131	0.114100002	0.110600002	0.108199999	0.106899999	0.106799997	0.105300002	0.109300002	0.114100002	0.115199998	0.113600001	0.108199999	0.107799999	0.107100002	0.105700001	0.108000003	0.1109	0.110100001	0.108400002	0.106600001	0.107100002	0.104000002	0.105300002	0.1074	0.108499996	0.109700002	0.106899999	0.108599998	0.109200001	0.107600003	0.105099998	0.108900003	0.108000003	0.105499998	0.105099998	0.105700001	0.107000001	0.1052	0.104400001	0.104699999	0.1065
0.117600001	0.1215	0.119499996	0.114299998	0.112899996	0.109800003	0.109200001	0.107299998	0.112099998	0.116300002	0.116999999	0.114200003	0.110299997	0.109300002	0.107199997	0.105499998	0.112300001	0.115099996	0.116800003	0.114299998	0.112000003	0.109999999	0.109200001	0.105400003	0.112000003	0.1109	0.108900003	0.111599997	0.108800001	0.108000003	0.105899997	0.106600001	0.109499998	0.111000001	0.111000001	0.109399997	0.110699996	0.111599997	0.108499996	0.107199997	0.107000001	0.107500002	0.107699998	0.1083	0.107900001	0.107699998	0.107799999	0.104800001	0.1039	0.106200002
0.119499996	0.1237	0.120200001	0.115400001	0.113700002	0.110699996	0.109499998	0.107900001	0.112499997	0.117600001	0.118199997	0.112999998	0.110399999	0.109499998	0.107600003	0.105999999	0.112599999	0.118299998	0.117399998	0.114	0.110100001	0.1096	0.110399999	0.1087	0.111599997	0.110699996	0.110200003	0.108800001	0.1083	0.1083	0.107500002	0.106700003	0.109300002	0.111599997	0.112300001	0.1109	0.109700002	0.109999999	0.108400002	0.106299996	0.106299996	0.108499996	0.108900003	0.108499996	0.106799997	0.106200002	0.107199997	0.105499998	0.106299996	0.105499998
0.120800003	0.124399997	0.1197	0.114399999	0.112099998	0.109700002	0.108999997	0.1065	0.1109	0.118500002	0.117299996	0.113499999	0.108900003	0.106399998	0.107900001	0.1043	0.114299998	0.117700003	0.116700001	0.114200003	0.112300001	0.106399998	0.108099997	0.105599999	0.111299999	0.112199999	0.109800003	0.109200001	0.107799999	0.105800003	0.1052	0.104800001	0.108199999	0.109700002	0.113700002	0.110299997	0.108499996	0.109099999	0.107199997	0.105800003	0.105700001	0.107199997	0.1074	0.1083	0.107299998	0.106899999	0.1052	0.104900002	0.105400003	0.104500003
0.125400007	0.131400004	0.125599995	0.1175	0.114200003	0.112800002	0.1109	0.109300002	0.116099998	0.121600002	0.122500002	0.115500003	0.112999998	0.109999999	0.108900003	0.107199997	0.118000001	0.122900002	0.121699996	0.117799997	0.114299998	0.111699998	0.111599997	0.108900003	0.114200003	0.116499998	0.113799997	0.113600001	0.1109	0.111599997	0.1087	0.108499996	0.111900002	0.112899996	0.116499998	0.114600003	0.112999998	0.110699996	0.109700002	0.108900003	0.110600002	0.109800003	0.110399999	0.110399999	0.108900003	0.108499996	0.107900001	0.106299996	0.105700001	0.107900001
0.126300007	0.134399995	0.128199995	0.116599999	0.116700001	0.111000001	0.109800003	0.107100002	0.113399997	0.1219	0.120899998	0.115999997	0.112000003	0.1109	0.1074	0.107100002	0.118100002	0.121600002	0.1237	0.119499996	0.113899998	0.110399999	0.108800001	0.107799999	0.115199998	0.118100002	0.115400001	0.115099996	0.109300002	0.107900001	0.107299998	0.104699999	0.111299999	0.1118	0.113399997	0.112599999	0.110600002	0.112400003	0.108900003	0.107600003	0.107299998	0.110699996	0.107100002	0.106600001	0.105899997	0.108099997	0.107199997	0.107100002	0.105899997	0.105499998
0.126599997	0.136500001	0.128199995	0.118299998	0.115500003	0.111900002	0.110200003	0.109200001	0.116700001	0.127200007	0.126100004	0.118299998	0.112099998	0.109800003	0.1074	0.106799997	0.119199999	0.126100004	0.124799997	0.120700002	0.1131	0.109899998	0.109499998	0.108099997	0.115699999	0.115400001	0.1153	0.1153	0.110699996	0.109300002	0.106899999	0.107000001	0.113899998	0.114399999	0.115099996	0.112499997	0.111900002	0.111000001	0.110799998	0.108599998	0.110100001	0.110200003	0.1105	0.106399998	0.107799999	0.107100002	0.1065	0.105400003	0.1065	0.108400002
0.130999997	0.141200006	0.131899998	0.118900001	0.113899998	0.110799998	0.109099999	0.105800003	0.1171	0.125100002	0.125699997	0.118100002	0.112000003	0.109499998	0.107799999	0.104099996	0.120899998	0.127900004	0.124899998	0.122100003	0.114	0.1109	0.1083	0.1052	0.118500002	0.119900003	0.1175	0.115500003	0.109800003	0.108499996	0.105800003	0.104400001	0.113499999	0.113600001	0.1149	0.111199997	0.111000001	0.110299997	0.107100002	0.105499998	0.107500002	0.109300002	0.108599998	0.1083	0.107100002	0.106399998	0.1065	0.106600001	0.102899998	0.106899999
0.129999995	0.144400001	0.135499999	0.120800003	0.118000001	0.112400003	0.112300001	0.1096	0.121200003	0.131999999	0.1303	0.120399997	0.113499999	0.1118	0.109200001	0.106600001	0.122000001	0.130700007	0.129199997	0.123199999	0.116400003	0.112000003	0.107900001	0.1083	0.118299998	0.119599998	0.119199999	0.119099997	0.113300003	0.1096	0.1087	0.106200002	0.116800003	0.116700001	0.118799999	0.115099996	0.113700002	0.111900002	0.109800003	0.108599998	0.1131	0.114500001	0.112999998	0.111199997	0.109800003	0.1083	0.109200001	0.105899997	0.107600003	0.109300002
0.139400005	0.155200005	0.141499996	0.123999998	0.120899998	0.113600001	0.112000003	0.109800003	0.120300002	0.134800002	0.134900004	0.124300003	0.1153	0.113799997	0.111199997	0.107299998	0.127900004	0.135299996	0.1347	0.128199995	0.119800001	0.114699997	0.109800003	0.109899998	0.125200003	0.126399994	0.122699998	0.120399997	0.114699997	0.111900002	0.1083	0.107000001	0.118199997	0.119900003	0.120499998	0.117299996	0.113700002	0.112099998	0.110799998	0.109999999	0.111500002	0.112099998	0.113200001	0.109899998	0.108999997	0.109700002	0.109800003	0.108599998	0.108099997	0.109899998
0.142199993	0.154899999	0.144199997	0.1228	0.120800003	0.113799997	0.112999998	0.1105	0.126900002	0.138999999	0.139699996	0.124700002	0.115500003	0.1131	0.108999997	0.108900003	0.129999995	0.138699993	0.137199998	0.1303	0.116400003	0.114200003	0.111000001	0.111400001	0.124399997	0.124700002	0.122199997	0.120399997	0.1149	0.112499997	0.1118	0.109399997	0.118799999	0.1197	0.122000001	0.1184	0.115999997	0.112000003	0.112099998	0.109300002	0.115199998	0.115800001	0.114600003	0.112800002	0.109099999	0.110200003	0.109099999	0.106899999	0.109899998	0.111299999
0.149399996	0.162400007	0.148599997	0.126800001	0.122699998	0.115000002	0.113799997	0.110200003	0.127800003	0.148300007	0.146699995	0.129099995	0.118199997	0.114399999	0.110100001	0.108199999	0.132100001	0.140300006	0.137999997	0.134000003	0.120399997	0.115800001	0.111400001	0.111500002	0.127299994	0.128600001	0.125100002	0.122100003	0.116899997	0.111599997	0.110799998	0.110100001	0.119599998	0.122500002	0.126100004	0.122000001	0.116400003	0.113899998	0.112899996	0.108599998	0.115000002	0.116599999	0.115800001	0.114399999	0.112300001	0.111900002	0.110699996	0.108000003	0.109399997	0.111100003
0.156599998	0.174999997	0.158000007	0.1294	0.124700002	0.116999999	0.114600003	0.111000001	0.134100005	0.154699996	0.153699994	0.133599997	0.120700002	0.115500003	0.111000001	0.109099999	0.141100004	0.149599999	0.148100004	0.138300002	0.124499999	0.116999999	0.112999998	0.109899998	0.132400006	0.132200003	0.130099997	0.129500002	0.121299997	0.114500001	0.111400001	0.110200003	0.1237	0.125599995	0.126300007	0.124799997	0.1197	0.1162	0.114	0.112000003	0.1184	0.118000001	0.118000001	0.116099998	0.111599997	0.1127	0.108599998	0.109099999	0.110200003	0.1131
0.161200002	0.181099996	0.162699997	0.129099995	0.126499996	0.117299996	0.113700002	0.1127	0.136500001	0.1602	0.159700006	0.136099994	0.1215	0.115199998	0.110799998	0.108800001	0.143700004	0.151600003	0.147300005	0.140300006	0.124899998	0.117899999	0.112800002	0.112400003	0.132200003	0.133300006	0.132200003	0.128399998	0.1206	0.113799997	0.111400001	0.112099998	0.124499999	0.126699999	0.130500004	0.127000004	0.1197	0.117200002	0.113899998	0.111500002	0.119599998	0.121799998	0.120899998	0.117700003	0.113899998	0.112599999	0.112000003	0.108800001	0.112599999	0.113799997
0.165700004	0.191300005	0.171299994	0.131099999	0.125300005	0.114299998	0.113499999	0.110399999	0.135299996	0.166199997	0.163699999	0.137400001	0.122500002	0.115400001	0.110699996	0.107199997	0.148300007	0.158299997	0.156000003	0.1461	0.127100006	0.1171	0.113799997	0.110200003	0.134200007	0.136999995	0.135499999	0.131600007	0.121299997	0.115500003	0.109999999	0.109800003	0.127100006	0.128800005	0.131200001	0.127000004	0.121600002	0.116999999	0.112599999	0.110699996	0.120099999	0.121299997	0.120499998	0.115099996	0.110399999	0.109999999	0.108999997	0.108400002	0.111900002	0.1118
0.177499995	0.203999996	0.176899999	0.134100005	0.127000004	0.116499998	0.113399997	0.110600002	0.139500007	0.167500004	0.167400002	0.138899997	0.121600002	0.115699999	0.1096	0.108999997	0.150600001	0.162	0.159700006	0.148699999	0.127599999	0.115800001	0.112000003	0.111199997	0.140599996	0.142199993	0.141299993	0.136299998	0.120999999	0.112899996	0.110299997	0.107000001	0.128600001	0.129800007	0.130799994	0.126599997	0.120899998	0.117899999	0.112999998	0.108800001	0.120399997	0.1228	0.119800001	0.115099996	0.111699998	0.111500002	0.110399999	0.107100002	0.112400003	0.113300003
0.191100001	0.220699996	0.191400006	0.139200002	0.129999995	0.117700003	0.112499997	0.111400001	0.147699997	0.184100002	0.182099998	0.149399996	0.127900004	0.119800001	0.114100002	0.110699996	0.159600005	0.170300007	0.1734	0.159500003	0.132699996	0.120300002	0.114	0.112099998	0.147100002	0.149100006	0.147499993	0.1426	0.127000004	0.118000001	0.112000003	0.109800003	0.133699998	0.136500001	0.137899995	0.134100005	0.125300005	0.116599999	0.112899996	0.1118	0.123099998	0.123599999	0.122199997	0.119199999	0.114500001	0.114399999	0.110600002	0.109700002	0.113899998	0.115000002
0.199900001	0.231800005	0.2007	0.142700002	0.132699996	0.119999997	0.114399999	0.1118	0.151500002	0.190899998	0.191300005	0.157299995	0.130500004	0.1228	0.113700002	0.109399997	0.165800005	0.178900003	0.178499997	0.161500007	0.135000005	0.120800003	0.114399999	0.112000003	0.151700005	0.155499995	0.150900006	0.144400001	0.127000004	0.115999997	0.111000001	0.109499998	0.136199996	0.1373	0.141900003	0.136299998	0.128600001	0.119099997	0.115000002	0.1109	0.123300001	0.124399997	0.123499997	0.117899999	0.112800002	0.115500003	0.111699998	0.110100001	0.113600001	0.116700001
0.205200002	0.241899997	0.209000006	0.146200001	0.1347	0.121200003	0.115500003	0.114500001	0.164000005	0.203199998	0.199900001	0.159700006	0.129700005	0.118900001	0.113700002	0.1105	0.174899995	0.186199993	0.185399994	0.167600006	0.135900006	0.121799998	0.116400003	0.112300001	0.154300004	0.154799998	0.152899995	0.151500002	0.130700007	0.118699998	0.114	0.1109	0.138999999	0.145300001	0.145199999	0.141299993	0.1303	0.121399999	0.116300002	0.1109	0.129999995	0.129800007	0.129999995	0.123899996	0.115199998	0.115400001	0.111699998	0.109499998	0.115999997	0.118799999
0.221699998	0.263300002	0.223900005	0.151199996	0.138300002	0.119800001	0.1153	0.113499999	0.169	0.2192	0.218899995	0.167500004	0.136199996	0.121699996	0.113399997	0.111100003	0.187299997	0.200399995	0.198899999	0.179900005	0.144199997	0.125400007	0.115900002	0.112800002	0.164100006	0.166800007	0.165099993	0.157900006	0.1382	0.120899998	0.113799997	0.112899996	0.147	0.149100006	0.150399998	0.147	0.132400006	0.123300001	0.119499996	0.114799999	0.132799998	0.1338	0.131899998	0.125200003	0.115099996	0.118600003	0.111500002	0.109899998	0.118600003	0.120899998
0.241600007	0.283399999	0.243200004	0.161300004	0.144700006	0.1241	0.116700001	0.115500003	0.177100003	0.238800004	0.238700002	0.182400003	0.141900003	0.126200005	0.117399998	0.113200001	0.193700001	0.208299994	0.209900007	0.189799994	0.148100004	0.128399998	0.119000003	0.115199998	0.171100006	0.174400002	0.170200005	0.163299993	0.139699996	0.122199997	0.115000002	0.113300003	0.147699997	0.155499995	0.155200005	0.149499997	0.137099996	0.123599999	0.117899999	0.115500003	0.133399993	0.133699998	0.136600003	0.1294	0.119499996	0.122299999	0.116499998	0.1127	0.120200001	0.123499997
0.250800014	0.301699996	0.25999999	0.164700001	0.147300005	0.124300003	0.114799999	0.111199997	0.191100001	0.25060001	0.246999994	0.186800003	0.140300006	0.125	0.114600003	0.1096	0.211799994	0.220599994	0.220400006	0.198100001	0.151600003	0.128000006	0.118199997	0.112999998	0.177900001	0.180500001	0.177399993	0.173199996	0.145500004	0.124700002	0.116999999	0.1127	0.155699998	0.161899999	0.161899999	0.158199996	0.140900001	0.126100004	0.118299998	0.112899996	0.143099993	0.139599994	0.140200004	0.130899996	0.119000003	0.118100002	0.1127	0.109300002	0.123000003	0.123599999
0.277700007	0.328999996	0.275000006	0.168599993	0.152899995	0.126000002	0.118799999	0.113600001	0.198400006	0.264200002	0.263300002	0.1954	0.148800001	0.131400004	0.116700001	0.113600001	0.218600005	0.234200001	0.2368	0.213400006	0.160999998	0.131899998	0.119400002	0.113200001	0.191300005	0.1963	0.193399996	0.183500007	0.152199998	0.124899998	0.115199998	0.112099998	0.163499996	0.167799994	0.169300005	0.165700004	0.145899996	0.127599999	0.119800001	0.116099998	0.143399999	0.144600004	0.142299995	0.133200005	0.118100002	0.121200003	0.114399999	0.112000003	0.124300003	0.126000002
0.296299994	0.339100003	0.291700006	0.175600007	0.157800004	0.127399996	0.117799997	0.1118	0.214699998	0.291799992	0.285100013	0.209000006	0.153699994	0.129099995	0.1175	0.111299999	0.233799994	0.243300006	0.243000001	0.218899995	0.163599998	0.131400004	0.118500002	0.114	0.196500003	0.199100003	0.193900004	0.183599994	0.151500002	0.124799997	0.114799999	0.113399997	0.166899994	0.174199998	0.175699994	0.171399996	0.149499997	0.128800005	0.118299998	0.113499999	0.144800007	0.147	0.146300003	0.137899995	0.123000003	0.123899996	0.1153	0.112099998	0.124700002	0.128099993
0.309599996	0.361299992	0.310200006	0.186700001	0.161799997	0.128000006	0.119400002	0.113600001	0.223299995	0.300300002	0.298500001	0.220899999	0.158999994	0.131099999	0.1175	0.1118	0.243900001	0.256199986	0.255499989	0.232700005	0.168400005	0.134299994	0.120300002	0.115800001	0.207499996	0.209700003	0.202500001	0.192300007	0.156499997	0.124899998	0.115800001	0.112499997	0.176699996	0.1831	0.185200006	0.177200004	0.152899995	0.130099997	0.122199997	0.116099998	0.149700001	0.150700003	0.150600001	0.142399997	0.124899998	0.124899998	0.116400003	0.113200001	0.128900006	0.130899996
0.335200012	0.390700012	0.341500014	0.195800006	0.164900005	0.1294	0.118199997	0.114200003	0.243499994	0.329400003	0.325500011	0.233899996	0.164000005	0.1347	0.117600001	0.111900002	0.274699986	0.281100005	0.278899997	0.245800003	0.177399993	0.138600007	0.122299999	0.116300002	0.220799997	0.223900005	0.219400004	0.208800003	0.168300003	0.133599997	0.119099997	0.1149	0.190099999	0.195099995	0.196099997	0.190500006	0.159700006	0.1347	0.122000001	0.118000001	0.160500005	0.161599994	0.161400005	0.147400007	0.127700001	0.127499998	0.116099998	0.114	0.131500006	0.133599997
0.348800004	0.409500003	0.3574	0.206300005	0.1743	0.131999999	0.119499996	0.114799999	0.259000003	0.345499992	0.340600014	0.252200007	0.1699	0.1382	0.1193	0.115800001	0.2852	0.29550001	0.296400011	0.264499992	0.187099993	0.141100004	0.123499997	0.1175	0.230000004	0.234400004	0.232099995	0.222299993	0.178599998	0.136999995	0.122000001	0.1153	0.197999999	0.202099994	0.2007	0.195299998	0.1664	0.136700004	0.123599999	0.117200002	0.168699995	0.169100001	0.166299999	0.151700005	0.129500002	0.1303	0.118799999	0.1131	0.139200002	0.136700004
0.388900012	0.441000015	0.384799987	0.216900006	0.178800002	0.135199994	0.122400001	0.118500002	0.284399986	0.37529999	0.370200008	0.271200001	0.179900005	0.141299993	0.121799998	0.115099996	0.308699995	0.315499991	0.31189999	0.281100005	0.194999993	0.142800003	0.125699997	0.119499996	0.250099987	0.250800014	0.244299993	0.229000002	0.181600004	0.138099998	0.121699996	0.117200002	0.206400007	0.214100003	0.213400006	0.208499998	0.174700007	0.143999994	0.124799997	0.119499996	0.170100003	0.173299998	0.175699994	0.159199998	0.137600005	0.139599994	0.121200003	0.116899997	0.141299993	0.143999994
0.389699996	0.442000002	0.3926	0.226099998	0.1822	0.135199994	0.122000001	0.1171	0.290800005	0.379500002	0.374599993	0.2755	0.180000007	0.141000003	0.120700002	0.1127	0.317200005	0.325300008	0.327399999	0.291599989	0.200200006	0.146200001	0.126499996	0.116599999	0.257499993	0.257800013	0.250699997	0.241400003	0.187999994	0.138699993	0.1215	0.114500001	0.214599997	0.222499996	0.220200002	0.212500006	0.1787	0.143199995	0.124799997	0.116999999	0.180500001	0.180000007	0.177399993	0.161400005	0.132300004	0.1347	0.117200002	0.112999998	0.142900005	0.142499998
0.424699992	0.478399992	0.428299993	0.244100004	0.198699996	0.141200006	0.1241	0.119499996	0.323900014	0.412	0.405400008	0.309399992	0.196600005	0.148900002	0.124499999	0.115800001	0.348800004	0.354299992	0.350800008	0.315600008	0.214300007	0.152600005	0.127800003	0.118199997	0.2755	0.278499991	0.273400009	0.256999999	0.201399997	0.144400001	0.123800002	0.117799997	0.229300007	0.236200005	0.235100001	0.228100002	0.189600006	0.149299994	0.1294	0.119499996	0.187600002	0.193100005	0.191799998	0.170699999	0.140799999	0.142499998	0.121600002	0.114100002	0.152099997	0.150099993
0.44569999	0.488299996	0.450800002	0.2579	0.206599995	0.143000007	0.124600001	0.120399997	0.342400014	0.428000003	0.424499989	0.326900005	0.204999998	0.151999995	0.126300007	0.117799997	0.354699999	0.363200009	0.3653	0.330500007	0.226400003	0.155499995	0.1303	0.1206	0.2958	0.296200007	0.286900014	0.269600004	0.207100004	0.145099998	0.123099998	0.118299998	0.238100007	0.248600006	0.245499998	0.237100005	0.1963	0.1514	0.130500004	0.120200001	0.194000006	0.193200007	0.192399994	0.175999999	0.145300001	0.145400003	0.1241	0.116800003	0.151199996	0.155399993
0.461699992	0.502600014	0.462900013	0.270900011	0.2095	0.145300001	0.124700002	0.118299998	0.356000006	0.439300001	0.437999994	0.343499988	0.212599993	0.152500004	0.126000002	0.1153	0.370799989	0.382099986	0.373699993	0.344799995	0.232600003	0.157299995	0.131300002	0.120700002	0.306800008	0.303799987	0.299400002	0.282099992	0.217199996	0.145600006	0.124600001	0.1175	0.254400015	0.256399989	0.258300006	0.248500004	0.204400003	0.152500004	0.130400002	0.118699998	0.200800002	0.202700004	0.204600006	0.184400007	0.1479	0.147499993	0.122400001	0.115599997	0.156499997	0.158099994
0.485199988	0.521300018	0.488200009	0.294	0.226899996	0.150199994	0.128000006	0.1197	0.385800004	0.459899992	0.463	0.371399999	0.235300004	0.163599998	0.129999995	0.117899999	0.386700004	0.402700007	0.398699999	0.370499998	0.252499998	0.166299999	0.134100005	0.120899998	0.327499986	0.324299991	0.315200001	0.303799987	0.2333	0.153500006	0.127100006	0.117200002	0.271299988	0.273600012	0.271299988	0.260899991	0.217800006	0.159600005	0.132400006	0.119800001	0.213	0.215499997	0.217700005	0.194299996	0.152999997	0.1558	0.125699997	0.115400001	0.163599998	0.166600004
0.506399989	0.540799975	0.505599976	0.319099993	0.239999995	0.154799998	0.128900006	0.118699998	0.411599994	0.485799998	0.481299996	0.3935	0.246299997	0.171599999	0.1303	0.117899999	0.421400011	0.427399993	0.424199998	0.394699991	0.2773	0.173600003	0.136500001	0.122900002	0.3477	0.347499996	0.337399989	0.319200009	0.248400003	0.163200006	0.1285	0.120099999	0.28459999	0.289099991	0.286599994	0.280600011	0.228699997	0.169499993	0.135700002	0.122699998	0.228100002	0.228799999	0.228200004	0.203999996	0.162	0.162300006	0.126699999	0.119099997	0.173800007	0.171399996
0.530200005	0.55369997	0.523400009	0.337000012	0.25029999	0.154100001	0.126800001	0.121399999	0.427599996	0.497900009	0.499000013	0.409799993	0.263500005	0.174099997	0.132599995	0.117700003	0.441199988	0.452399999	0.447400004	0.421499997	0.29370001	0.181199998	0.132400006	0.121100001	0.366400003	0.370999992	0.364899993	0.349000007	0.267699987	0.168899998	0.129899994	0.117399998	0.30250001	0.307799995	0.307399988	0.298999995	0.241400003	0.172900006	0.134800002	0.121399999	0.240899995	0.239899993	0.235400006	0.212400004	0.165800005	0.163299993	0.129299998	0.117200002	0.180399999	0.175300002
0.537899971	0.56279999	0.531000018	0.356900007	0.26789999	0.158800006	0.131999999	0.124600001	0.445899993	0.506200016	0.505100012	0.418900013	0.272899985	0.180299997	0.135499999	0.1215	0.454699993	0.466199994	0.462399989	0.432300001	0.304800004	0.187199995	0.140599996	0.126800001	0.379900008	0.382600009	0.373100013	0.358999997	0.279799998	0.178800002	0.133499995	0.121399999	0.317499995	0.32159999	0.316199988	0.307099998	0.256000012	0.178800002	0.141499996	0.123199999	0.256399989	0.252700001	0.248500004	0.220599994	0.171100006	0.170499995	0.130400002	0.118000001	0.190699995	0.184300005
0.563000023	0.567799985	0.558700025	0.390700012	0.283499986	0.170499995	0.131200001	0.126399994	0.478700012	0.532100022	0.530900002	0.456099987	0.313499987	0.195099995	0.141499996	0.120999999	0.474299997	0.482199997	0.475899994	0.456800014	0.335299999	0.207399994	0.146200001	0.126699999	0.411799997	0.409500003	0.395500004	0.380499989	0.299199998	0.183500007	0.136299998	0.124200001	0.33860001	0.343199998	0.340900004	0.332199991	0.271299988	0.188500002	0.145099998	0.126900002	0.2676	0.2667	0.262400001	0.240799993	0.1866	0.186100006	0.136199996	0.122299999	0.200900003	0.198799998
0.581900001	0.579699993	0.562699974	0.403400004	0.310200006	0.176599994	0.135600001	0.125799999	0.492599994	0.539900005	0.535600007	0.462399989	0.323300004	0.206900001	0.143900007	0.122400001	0.48969999	0.493800014	0.488599986	0.469599992	0.359800011	0.216900006	0.149200007	0.127599999	0.426400006	0.427100003	0.412900001	0.400099993	0.325800002	0.195700005	0.139500007	0.124899998	0.356999993	0.355599999	0.353199989	0.349400014	0.292600006	0.2007	0.1479	0.126699999	0.280400008	0.281399995	0.274599999	0.246099994	0.189099997	0.189700007	0.136299998	0.123300001	0.210299999	0.203999996
0.572099984	0.588500023	0.572799981	0.434599996	0.337399989	0.183400005	0.138600007	0.127599999	0.512199998	0.549600005	0.549700022	0.488299996	0.347600013	0.215299994	0.146899998	0.123300001	0.493699998	0.499199986	0.491100013	0.477200001	0.370000005	0.225400001	0.151800007	0.128900006	0.433800012	0.431400001	0.412900001	0.406399995	0.334899992	0.203400001	0.143999994	0.128700003	0.360399991	0.3741	0.367500007	0.361799985	0.301400006	0.209700003	0.152899995	0.1303	0.290399998	0.291799992	0.290899992	0.264899999	0.2042	0.203700006	0.140100002	0.125699997	0.218799993	0.214300007
0.575999975	0.597000003	0.578700006	0.452300012	0.350600004	0.192000002	0.141900003	0.129899994	0.528100014	0.553600013	0.552100003	0.494300008	0.360500008	0.223399997	0.149100006	0.127000004	0.510699987	0.514999986	0.516099989	0.49849999	0.390500009	0.235599995	0.157800004	0.133300006	0.445499986	0.447100013	0.439099997	0.437000006	0.364600003	0.218600005	0.1479	0.127599999	0.382999986	0.386299998	0.380699992	0.377000004	0.319200009	0.216499999	0.156499997	0.130099997	0.3125	0.307999998	0.300799996	0.272100002	0.206900001	0.204699993	0.142100006	0.126200005	0.232899994	0.220400006
0.57950002	0.588999987	0.580500007	0.483999997	0.387699991	0.201399997	0.143399999	0.132200003	0.551500022	0.570299983	0.569299996	0.51819998	0.393900007	0.246600002	0.153400004	0.128000006	0.514699996	0.518000007	0.513100028	0.502399981	0.416900009	0.260600001	0.160600007	0.135700002	0.47299999	0.4648	0.449699998	0.444200009	0.382200003	0.229499996	0.152999997	0.131699994	0.4023	0.408499986	0.406599998	0.396400005	0.345800012	0.230900005	0.161699995	0.1329	0.334500015	0.338499993	0.333600014	0.305400014	0.234999999	0.227200001	0.148499995	0.1303	0.243799999	0.238600001
0.588400006	0.594799995	0.586399972	0.505200028	0.406199992	0.215200007	0.146699995	0.136199996	0.556699991	0.574100018	0.574999988	0.532899976	0.408699989	0.257099986	0.158500001	0.130799994	0.5273	0.525699973	0.519900024	0.510500014	0.429199994	0.269600004	0.165299997	0.133399993	0.475499988	0.469199985	0.452600002	0.451499999	0.395000011	0.240099996	0.157199994	0.130199999	0.416799992	0.413100004	0.410899997	0.412499994	0.354600012	0.244900003	0.166999996	0.137199998	0.340700001	0.338800013	0.334600002	0.308400005	0.238499999	0.235799998	0.154599994	0.130400002	0.252900004	0.246700004
0.597199976	0.593800008	0.592700005	0.517799973	0.425500005	0.217800006	0.148800001	0.136199996	0.570100009	0.576200008	0.575699985	0.541899979	0.427300006	0.269699991	0.162100002	0.131099999	0.537599981	0.538200021	0.531799972	0.5176	0.453399986	0.285600007	0.169499993	0.135800004	0.486400008	0.481900007	0.472600013	0.4745	0.420700014	0.26879999	0.164700001	0.135499999	0.431199998	0.426699996	0.427100003	0.421700001	0.373600006	0.260600001	0.172999993	0.137099996	0.361400008	0.35589999	0.346500009	0.319099993	0.243499994	0.241899997	0.155399993	0.130700007	0.267500013	0.256599993
0.600600004	0.60650003	0.599699974	0.530200005	0.442099988	0.230499998	0.153200001	0.138500005	0.574800014	0.579699993	0.579699993	0.54610002	0.441799998	0.287	0.167099997	0.133599997	0.539499998	0.552399993	0.541000009	0.528699994	0.460700005	0.303499997	0.178900003	0.140799999	0.496699989	0.492000014	0.478199989	0.479400009	0.434300005	0.278699994	0.171299994	0.136800006	0.449099988	0.436699986	0.441900015	0.435799986	0.388999999	0.269300014	0.176799998	0.139200002	0.371300012	0.373299986	0.366100013	0.335000008	0.258300006	0.255800009	0.160300002	0.132499993	0.275999993	0.270700008
0.595000029	0.610000014	0.598500013	0.547699988	0.474700004	0.239299998	0.156200007	0.139400005	0.592400014	0.595899999	0.593100011	0.561200023	0.465700001	0.308400005	0.174099997	0.135900006	0.555100024	0.548900008	0.539099991	0.538399994	0.487500012	0.330599993	0.183799997	0.142499998	0.517400026	0.511099994	0.493099988	0.491899997	0.447400004	0.294800013	0.171800002	0.139400005	0.467299998	0.456699997	0.459399998	0.453900009	0.412099987	0.291799992	0.186399996	0.143000007	0.390500009	0.39289999	0.386400014	0.365999997	0.288899988	0.284000009	0.168599993	0.135800004	0.298000008	0.288300008
0.602699995	0.608900011	0.603200018	0.56370002	0.486499995	0.25999999	0.163100004	0.144500002	0.592999995	0.58920002	0.591700017	0.566600025	0.480800003	0.324900001	0.181099996	0.137700006	0.559700012	0.556100011	0.551900029	0.537	0.498400003	0.340799987	0.193800002	0.146899998	0.519599974	0.513300002	0.497000009	0.503199995	0.469799995	0.316399992	0.183899999	0.142299995	0.470299989	0.463099986	0.461400002	0.457100004	0.423799992	0.309300005	0.194600001	0.145400003	0.403200001	0.402799994	0.393700004	0.366699994	0.287600011	0.28490001	0.175500005	0.136999995	0.309599996	0.296600014
0.614700019	0.615700006	0.604300022	0.575800002	0.506799996	0.276800007	0.167400002	0.150000006	0.59829998	0.596300006	0.59890002	0.57160002	0.497900009	0.343800008	0.189099997	0.144800007	0.578199983	0.568300009	0.562699974	0.552100003	0.519299984	0.367500007	0.203799993	0.149499997	0.532299995	0.523999989	0.504700005	0.512199998	0.483900011	0.335999995	0.191	0.145600006	0.479799986	0.48210001	0.483099997	0.478599995	0.443100005	0.329899997	0.206100002	0.1505	0.421400011	0.413599998	0.404900014	0.378300011	0.302300006	0.299600005	0.182500005	0.139599994	0.326200008	0.3125
0.606100023	0.614600003	0.602800012	0.58859998	0.532500029	0.292499989	0.172199994	0.152600005	0.606299996	0.600300014	0.602100015	0.578499973	0.514699996	0.367000014	0.1954	0.144199997	0.567499995	0.567700028	0.556699991	0.552699983	0.51910001	0.386000007	0.212200001	0.154899999	0.541199982	0.534200013	0.516799986	0.519200027	0.482199997	0.346399993	0.195299998	0.147100002	0.497999996	0.488700002	0.480800003	0.483500004	0.450399995	0.347600013	0.210500002	0.153799996	0.425300002	0.427300006	0.4208	0.402399987	0.329100013	0.330000013	0.194600001	0.144600004	0.337500006	0.326900005
0.620899975	0.605300009	0.615800023	0.58950001	0.538600028	0.305500001	0.186800003	0.160099998	0.614300013	0.602900028	0.601599991	0.582899988	0.520799994	0.379500002	0.202900007	0.149299994	0.578299999	0.576200008	0.570500016	0.559400022	0.530099988	0.397100002	0.222399995	0.160500005	0.549199998	0.544399977	0.521200001	0.528299987	0.502699971	0.368699998	0.207300007	0.153799996	0.504999995	0.504100025	0.493200004	0.496699989	0.465299994	0.363099992	0.219799995	0.1567	0.444499999	0.444299996	0.434799999	0.411599994	0.335299999	0.331999987	0.199499995	0.146699995	0.355599999	0.338699996
0.62349999	0.627300024	0.611299992	0.597800016	0.553200006	0.331	0.187800005	0.162100002	0.614700019	0.606899977	0.604499996	0.590900004	0.536800027	0.40200001	0.218700007	0.155499995	0.582499981	0.582400024	0.575500011	0.571200013	0.549099982	0.428000003	0.232999995	0.163699999	0.554700017	0.551599979	0.532400012	0.539699972	0.520500004	0.40169999	0.219600007	0.158999994	0.513999999	0.510900021	0.507399976	0.509199977	0.478199989	0.385800004	0.233899996	0.161200002	0.457800001	0.456699997	0.449800014	0.429399997	0.354400009	0.352299988	0.207300007	0.152600005	0.377000004	0.354699999
0.609399974	0.626100004	0.619300008	0.598999977	0.56370002	0.35620001	0.194399998	0.165600002	0.62650001	0.617200017	0.610800028	0.594600022	0.550400019	0.420899987	0.227400005	0.156399995	0.589100003	0.575299978	0.567300022	0.567700028	0.549499989	0.442799985	0.2359	0.166800007	0.564800024	0.559300005	0.543500006	0.547100008	0.51880002	0.399699986	0.218999997	0.160500005	0.522499979	0.513899982	0.498199999	0.509199977	0.485500008	0.407799989	0.242400005	0.165299997	0.463	0.466500014	0.459500015	0.443899989	0.386200011	0.383700013	0.228799999	0.154400006	0.383700013	0.37529999
0.62440002	0.629199982	0.625100017	0.606599987	0.572899997	0.37560001	0.204799995	0.173099995	0.624300003	0.618399978	0.612699986	0.596599996	0.558200002	0.440800011	0.239199996	0.1602	0.596400023	0.587300003	0.575100005	0.573300004	0.560699999	0.456499994	0.252999991	0.173500001	0.566799998	0.566699982	0.546899974	0.552600026	0.525699973	0.422300011	0.234899998	0.1664	0.530200005	0.529500008	0.51639998	0.526300013	0.501299977	0.417199999	0.253500015	0.169200003	0.471799999	0.474000007	0.470200002	0.4551	0.400900006	0.39230001	0.2324	0.161500007	0.394600004	0.385699987
0.628700018	0.623700023	0.617799997	0.608099997	0.576300025	0.38440001	0.2148	0.1752	0.61589998	0.608799994	0.612800002	0.603500009	0.561100006	0.453399986	0.241899997	0.165900007	0.586000025	0.59009999	0.589699984	0.585099995	0.567099988	0.465700001	0.257699996	0.173199996	0.56279999	0.56190002	0.546400011	0.556999981	0.547999978	0.44780001	0.248400003	0.164499998	0.532899976	0.530300021	0.534200013	0.534799993	0.50940001	0.437000006	0.269199997	0.168899998	0.484499991	0.478899986	0.47240001	0.458099991	0.397100002	0.387100011	0.237599999	0.160400003	0.406300008	0.391799986
0.624300003	0.631299973	0.625999987	0.611800015	0.587700009	0.419800013	0.236000001	0.186700001	0.631099999	0.614600003	0.611800015	0.602699995	0.572700024	0.478799999	0.269199997	0.172800004	0.604300022	0.595600009	0.588400006	0.578400016	0.576099992	0.488499999	0.291200012	0.186000004	0.580299973	0.574899971	0.5528	0.557200015	0.550999999	0.462599993	0.277399987	0.1831	0.549799979	0.540099978	0.529999971	0.536199987	0.514599979	0.458600014	0.297300011	0.183699995	0.492399991	0.495700002	0.488999993	0.4736	0.427700013	0.427300006	0.260899991	0.173500001	0.415800005	0.406800002
0.619899988	0.635999978	0.632600009	0.620700002	0.593200028	0.432000011	0.239399999	0.186700001	0.62379998	0.611199975	0.613900006	0.605400026	0.585099995	0.49849999	0.28459999	0.180999994	0.605599999	0.592899978	0.592800021	0.589999974	0.578800023	0.500699997	0.300999999	0.188800007	0.585900009	0.582099974	0.558499992	0.560299993	0.559199989	0.470299989	0.279300004	0.181999996	0.556100011	0.551199973	0.543600023	0.547999978	0.525399983	0.474700004	0.315299988	0.186499998	0.507499993	0.502699971	0.489600003	0.487399995	0.450199991	0.44569999	0.283300012	0.1787	0.43900001	0.420899987
0.627900004	0.629899979	0.622099996	0.614400029	0.601400018	0.460099995	0.255699992	0.200399995	0.629899979	0.621299982	0.620899975	0.608500004	0.59009999	0.507700026	0.310200006	0.191400006	0.602500021	0.600799978	0.595600009	0.599900007	0.600899994	0.520900011	0.319999993	0.199000001	0.581799984	0.583899975	0.57099998	0.576699972	0.570100009	0.487300009	0.308299989	0.194700003	0.565500021	0.556500018	0.553600013	0.564700007	0.537	0.476900011	0.334100008	0.197400004	0.513100028	0.509800017	0.493699998	0.487699986	0.456800014	0.450899988	0.291799992	0.188099995	0.449900001	0.428200006
0.630599976	0.635800004	0.628099978	0.61500001	0.603100002	0.477800012	0.26699999	0.205500007	0.632499993	0.621999979	0.620500028	0.608200014	0.594600022	0.526499987	0.318500012	0.200599998	0.6074	0.604700029	0.594399989	0.59859997	0.600399971	0.54339999	0.329100013	0.203199998	0.591899991	0.59829998	0.578100026	0.583899975	0.578000009	0.500400007	0.315200001	0.198599994	0.567399979	0.567700028	0.557900012	0.57069999	0.550800025	0.5	0.345800012	0.206599995	0.521000028	0.514599979	0.506500006	0.506500006	0.476200014	0.465499997	0.314099997	0.195500001	0.461699992	0.440499991
[truncated: 14 more columns]
