# Supplementary material for: Modeling the impact of drug interactions on therapeutic selectivity
Source: Nat Commun. 2018 Aug 27;9:3452. doi: 10.1038/s41467-018-05954-3 (PMC6110842; doi:10.1038/s41467-018-05954-3)
Supplement: Supplementary file 4 — Supplementary Data 1 [file 41467_2018_5954_MOESM4_ESM.zip › cerRAW/Cal-MMS.txt]

0.014	0.093	0.089	0.087	0.043	0.086	0.094	0.091	0.009	0.092	0.089	0.088	0.035	0.085	0.093	0.092	0.019	0.094	0.088	0.087	0.048	0.088	0.098	0.092	0.018	0.096	0.087	0.089	0.041	0.091	0.09	0.093	0.017	0.094	0.084	0.085	0.033	0.084	0.095	0.094	0.014	0.097	0.09	0.083	0.039	0.09	0.097	0.097	0.017	0.094
0.019	0.099	0.093	0.086	0.029	0.09	0.1	0.095	0.015	0.098	0.092	0.086	0.026	0.093	0.101	0.096	0.022	0.099	0.093	0.087	0.034	0.096	0.104	0.096	0.018	0.099	0.092	0.087	0.03	0.095	0.099	0.095	0.019	0.098	0.089	0.083	0.027	0.09	0.101	0.095	0.018	0.1	0.093	0.085	0.028	0.095	0.103	0.097	0.019	0.099
0.019	0.1	0.093	0.086	0.029	0.09	0.101	0.095	0.016	0.098	0.092	0.086	0.026	0.093	0.101	0.096	0.022	0.099	0.093	0.087	0.032	0.096	0.104	0.096	0.018	0.099	0.092	0.087	0.029	0.095	0.1	0.095	0.019	0.098	0.089	0.083	0.027	0.091	0.101	0.095	0.019	0.101	0.093	0.085	0.027	0.096	0.104	0.097	0.019	0.1
0.019	0.1	0.093	0.086	0.028	0.09	0.101	0.095	0.015	0.099	0.093	0.086	0.026	0.093	0.101	0.096	0.022	0.099	0.093	0.086	0.032	0.097	0.104	0.096	0.018	0.099	0.092	0.086	0.028	0.095	0.101	0.095	0.019	0.098	0.089	0.083	0.025	0.091	0.102	0.095	0.018	0.101	0.093	0.086	0.027	0.096	0.104	0.097	0.018	0.1
0.019	0.1	0.093	0.086	0.027	0.091	0.101	0.095	0.016	0.099	0.093	0.086	0.026	0.093	0.101	0.096	0.021	0.099	0.093	0.086	0.032	0.097	0.104	0.096	0.017	0.099	0.092	0.086	0.029	0.095	0.101	0.095	0.019	0.098	0.089	0.083	0.025	0.091	0.102	0.095	0.018	0.101	0.093	0.085	0.026	0.096	0.104	0.097	0.02	0.1
0.019	0.1	0.093	0.086	0.027	0.091	0.101	0.096	0.016	0.099	0.093	0.086	0.026	0.094	0.101	0.096	0.021	0.099	0.093	0.086	0.031	0.097	0.105	0.096	0.017	0.099	0.092	0.086	0.028	0.095	0.101	0.095	0.019	0.098	0.089	0.083	0.025	0.091	0.102	0.095	0.019	0.101	0.093	0.085	0.026	0.096	0.104	0.097	0.019	0.101
0.019	0.1	0.093	0.086	0.027	0.091	0.101	0.095	0.016	0.099	0.093	0.085	0.025	0.094	0.101	0.096	0.021	0.099	0.093	0.086	0.031	0.097	0.105	0.096	0.017	0.099	0.092	0.086	0.029	0.095	0.101	0.095	0.019	0.098	0.089	0.083	0.024	0.091	0.103	0.095	0.018	0.101	0.093	0.085	0.026	0.096	0.104	0.097	0.02	0.1
0.019	0.1	0.093	0.086	0.026	0.091	0.101	0.095	0.016	0.099	0.092	0.085	0.025	0.093	0.101	0.096	0.021	0.099	0.092	0.086	0.03	0.097	0.105	0.096	0.017	0.099	0.092	0.086	0.029	0.095	0.102	0.095	0.019	0.098	0.089	0.083	0.024	0.092	0.103	0.095	0.019	0.102	0.094	0.085	0.026	0.096	0.104	0.097	0.02	0.1
0.019	0.1	0.093	0.086	0.027	0.091	0.101	0.095	0.016	0.099	0.093	0.085	0.025	0.094	0.101	0.096	0.02	0.099	0.092	0.085	0.03	0.097	0.105	0.096	0.017	0.099	0.092	0.086	0.029	0.095	0.102	0.095	0.019	0.098	0.089	0.083	0.024	0.092	0.103	0.095	0.019	0.101	0.094	0.085	0.025	0.096	0.105	0.097	0.019	0.1
0.019	0.1	0.093	0.086	0.026	0.091	0.102	0.096	0.016	0.099	0.093	0.085	0.025	0.094	0.101	0.096	0.02	0.099	0.092	0.086	0.03	0.097	0.105	0.097	0.017	0.099	0.092	0.086	0.028	0.095	0.102	0.095	0.019	0.098	0.09	0.083	0.024	0.092	0.103	0.095	0.019	0.101	0.094	0.085	0.026	0.096	0.105	0.097	0.018	0.1
0.019	0.1	0.093	0.086	0.027	0.091	0.101	0.095	0.016	0.099	0.093	0.085	0.025	0.094	0.102	0.096	0.02	0.099	0.092	0.086	0.029	0.097	0.105	0.096	0.017	0.099	0.092	0.085	0.028	0.095	0.102	0.095	0.019	0.098	0.089	0.083	0.024	0.091	0.103	0.095	0.019	0.101	0.094	0.085	0.025	0.096	0.105	0.097	0.019	0.1
0.019	0.1	0.093	0.086	0.026	0.091	0.102	0.096	0.016	0.099	0.093	0.086	0.025	0.094	0.102	0.096	0.021	0.1	0.093	0.086	0.029	0.097	0.105	0.097	0.017	0.099	0.092	0.085	0.028	0.095	0.102	0.095	0.019	0.098	0.09	0.083	0.024	0.092	0.103	0.096	0.019	0.101	0.094	0.085	0.025	0.096	0.105	0.097	0.019	0.1
0.019	0.1	0.093	0.086	0.027	0.091	0.101	0.096	0.016	0.099	0.093	0.086	0.025	0.094	0.102	0.096	0.02	0.099	0.092	0.086	0.029	0.097	0.105	0.097	0.017	0.099	0.092	0.085	0.028	0.095	0.102	0.095	0.019	0.099	0.09	0.083	0.024	0.092	0.104	0.096	0.019	0.101	0.094	0.085	0.026	0.096	0.105	0.097	0.02	0.1
0.019	0.1	0.094	0.086	0.026	0.091	0.102	0.096	0.017	0.099	0.093	0.085	0.025	0.094	0.102	0.097	0.021	0.1	0.093	0.086	0.029	0.097	0.105	0.097	0.017	0.099	0.092	0.085	0.028	0.095	0.103	0.095	0.019	0.098	0.09	0.083	0.025	0.092	0.103	0.096	0.019	0.101	0.094	0.085	0.026	0.096	0.105	0.097	0.019	0.1
0.019	0.101	0.094	0.086	0.026	0.092	0.102	0.096	0.016	0.099	0.093	0.085	0.024	0.094	0.102	0.097	0.021	0.099	0.093	0.086	0.029	0.097	0.105	0.097	0.017	0.1	0.093	0.085	0.028	0.095	0.103	0.095	0.019	0.099	0.09	0.083	0.024	0.092	0.104	0.096	0.019	0.101	0.094	0.085	0.026	0.096	0.105	0.097	0.019	0.101
0.02	0.101	0.094	0.086	0.026	0.092	0.103	0.096	0.016	0.099	0.093	0.085	0.024	0.094	0.102	0.097	0.021	0.1	0.093	0.086	0.029	0.097	0.106	0.097	0.018	0.1	0.093	0.086	0.028	0.095	0.103	0.095	0.019	0.099	0.09	0.083	0.024	0.092	0.104	0.096	0.019	0.101	0.094	0.085	0.025	0.096	0.105	0.097	0.019	0.101
0.02	0.101	0.094	0.086	0.026	0.092	0.102	0.096	0.016	0.099	0.093	0.086	0.025	0.094	0.102	0.097	0.021	0.1	0.093	0.086	0.029	0.097	0.106	0.097	0.018	0.1	0.093	0.086	0.028	0.096	0.103	0.096	0.019	0.099	0.09	0.083	0.024	0.092	0.104	0.096	0.019	0.102	0.094	0.086	0.026	0.097	0.106	0.098	0.02	0.101
0.019	0.1	0.094	0.086	0.026	0.092	0.102	0.096	0.016	0.1	0.093	0.086	0.024	0.095	0.103	0.097	0.021	0.1	0.093	0.086	0.029	0.098	0.106	0.097	0.017	0.1	0.093	0.086	0.028	0.096	0.103	0.095	0.02	0.099	0.09	0.083	0.025	0.092	0.104	0.096	0.019	0.102	0.094	0.085	0.026	0.097	0.105	0.098	0.02	0.101
0.02	0.101	0.094	0.086	0.026	0.092	0.103	0.096	0.017	0.1	0.093	0.086	0.025	0.095	0.103	0.097	0.021	0.1	0.093	0.086	0.029	0.098	0.106	0.097	0.017	0.1	0.093	0.086	0.028	0.096	0.103	0.096	0.02	0.099	0.09	0.083	0.024	0.092	0.104	0.096	0.019	0.102	0.094	0.085	0.025	0.097	0.106	0.098	0.019	0.101
0.02	0.101	0.094	0.086	0.026	0.092	0.102	0.096	0.017	0.1	0.094	0.086	0.025	0.095	0.103	0.097	0.021	0.1	0.094	0.086	0.03	0.098	0.106	0.097	0.018	0.1	0.093	0.086	0.028	0.096	0.103	0.096	0.02	0.099	0.091	0.083	0.025	0.093	0.105	0.096	0.019	0.102	0.094	0.086	0.026	0.097	0.105	0.098	0.02	0.101
0.021	0.102	0.094	0.086	0.026	0.092	0.103	0.096	0.017	0.1	0.094	0.086	0.026	0.095	0.102	0.097	0.022	0.101	0.094	0.086	0.029	0.098	0.106	0.098	0.018	0.1	0.093	0.086	0.028	0.096	0.104	0.096	0.02	0.099	0.09	0.083	0.025	0.093	0.104	0.096	0.02	0.102	0.095	0.086	0.026	0.097	0.106	0.098	0.02	0.101
0.02	0.101	0.094	0.086	0.026	0.093	0.103	0.096	0.017	0.101	0.094	0.086	0.025	0.095	0.103	0.097	0.022	0.101	0.094	0.087	0.029	0.098	0.106	0.098	0.019	0.101	0.094	0.086	0.028	0.096	0.104	0.096	0.02	0.099	0.091	0.083	0.025	0.093	0.105	0.096	0.02	0.103	0.095	0.086	0.026	0.097	0.106	0.098	0.02	0.102
0.021	0.102	0.095	0.087	0.026	0.093	0.104	0.097	0.017	0.1	0.094	0.087	0.025	0.095	0.103	0.098	0.022	0.101	0.094	0.087	0.029	0.098	0.106	0.098	0.019	0.101	0.094	0.086	0.028	0.096	0.104	0.096	0.02	0.1	0.091	0.084	0.025	0.093	0.105	0.097	0.02	0.103	0.095	0.086	0.026	0.098	0.106	0.099	0.021	0.102
0.021	0.102	0.095	0.087	0.027	0.093	0.104	0.097	0.018	0.101	0.095	0.087	0.026	0.096	0.104	0.098	0.022	0.101	0.095	0.087	0.03	0.098	0.107	0.098	0.019	0.101	0.094	0.086	0.028	0.097	0.104	0.097	0.021	0.1	0.091	0.084	0.024	0.093	0.105	0.097	0.02	0.103	0.095	0.086	0.026	0.098	0.107	0.098	0.02	0.102
0.021	0.102	0.095	0.087	0.027	0.093	0.104	0.097	0.018	0.101	0.095	0.087	0.025	0.096	0.104	0.098	0.023	0.102	0.095	0.087	0.03	0.099	0.107	0.098	0.019	0.101	0.094	0.086	0.028	0.097	0.105	0.097	0.021	0.1	0.092	0.084	0.025	0.093	0.105	0.097	0.021	0.103	0.096	0.087	0.026	0.098	0.107	0.099	0.021	0.102
0.021	0.102	0.095	0.088	0.027	0.094	0.104	0.097	0.018	0.102	0.095	0.087	0.025	0.096	0.104	0.098	0.023	0.102	0.095	0.088	0.03	0.099	0.107	0.099	0.019	0.101	0.095	0.087	0.028	0.097	0.105	0.097	0.021	0.101	0.092	0.085	0.026	0.094	0.105	0.097	0.021	0.104	0.096	0.087	0.027	0.098	0.107	0.099	0.021	0.102
0.021	0.103	0.096	0.088	0.027	0.094	0.104	0.097	0.019	0.102	0.095	0.088	0.026	0.096	0.104	0.099	0.023	0.102	0.095	0.088	0.03	0.1	0.108	0.099	0.02	0.102	0.095	0.087	0.028	0.098	0.105	0.097	0.021	0.101	0.092	0.085	0.025	0.094	0.106	0.097	0.021	0.104	0.096	0.087	0.026	0.099	0.108	0.099	0.021	0.102
0.022	0.103	0.096	0.088	0.027	0.094	0.104	0.098	0.019	0.102	0.096	0.088	0.026	0.097	0.105	0.099	0.024	0.103	0.096	0.088	0.03	0.1	0.108	0.099	0.02	0.103	0.095	0.087	0.028	0.098	0.105	0.097	0.022	0.101	0.093	0.085	0.025	0.094	0.106	0.097	0.022	0.104	0.097	0.087	0.027	0.099	0.108	0.099	0.022	0.103
0.023	0.104	0.097	0.089	0.027	0.095	0.105	0.098	0.02	0.103	0.096	0.089	0.026	0.097	0.105	0.099	0.024	0.103	0.096	0.089	0.031	0.1	0.108	0.099	0.021	0.103	0.095	0.088	0.029	0.098	0.106	0.098	0.022	0.102	0.093	0.085	0.026	0.095	0.106	0.098	0.022	0.104	0.097	0.088	0.026	0.099	0.108	0.1	0.021	0.103
0.023	0.104	0.097	0.089	0.028	0.095	0.105	0.098	0.021	0.104	0.097	0.089	0.027	0.098	0.106	0.1	0.024	0.104	0.097	0.089	0.03	0.1	0.109	0.1	0.021	0.103	0.096	0.088	0.029	0.098	0.106	0.098	0.023	0.102	0.094	0.086	0.026	0.095	0.106	0.098	0.023	0.105	0.097	0.088	0.027	0.1	0.108	0.1	0.022	0.103
0.024	0.105	0.098	0.089	0.028	0.096	0.106	0.099	0.021	0.104	0.097	0.09	0.027	0.098	0.106	0.1	0.025	0.105	0.097	0.09	0.031	0.101	0.109	0.1	0.021	0.104	0.096	0.088	0.029	0.099	0.106	0.098	0.024	0.103	0.094	0.086	0.027	0.095	0.106	0.098	0.023	0.106	0.098	0.089	0.028	0.1	0.108	0.1	0.022	0.104
0.025	0.105	0.098	0.09	0.028	0.096	0.106	0.099	0.022	0.105	0.098	0.09	0.028	0.098	0.106	0.1	0.025	0.105	0.097	0.09	0.03	0.101	0.11	0.1	0.022	0.105	0.097	0.089	0.03	0.099	0.107	0.098	0.024	0.103	0.094	0.086	0.026	0.095	0.107	0.098	0.024	0.106	0.098	0.089	0.028	0.1	0.109	0.1	0.023	0.104
0.026	0.107	0.099	0.091	0.028	0.097	0.106	0.1	0.023	0.105	0.098	0.091	0.027	0.099	0.107	0.1	0.027	0.106	0.098	0.09	0.032	0.102	0.11	0.1	0.023	0.105	0.098	0.089	0.029	0.1	0.107	0.099	0.024	0.104	0.095	0.087	0.027	0.096	0.107	0.098	0.024	0.107	0.099	0.089	0.028	0.101	0.109	0.101	0.023	0.104
0.026	0.107	0.1	0.091	0.029	0.097	0.107	0.1	0.023	0.106	0.099	0.091	0.027	0.099	0.107	0.101	0.027	0.107	0.099	0.091	0.031	0.102	0.11	0.101	0.024	0.106	0.098	0.09	0.03	0.1	0.107	0.099	0.025	0.105	0.095	0.087	0.027	0.096	0.107	0.099	0.025	0.107	0.1	0.09	0.028	0.101	0.11	0.101	0.024	0.105
0.027	0.108	0.1	0.092	0.03	0.097	0.107	0.1	0.024	0.107	0.1	0.092	0.028	0.1	0.108	0.102	0.028	0.108	0.1	0.091	0.032	0.103	0.111	0.101	0.024	0.106	0.099	0.09	0.03	0.101	0.108	0.099	0.026	0.105	0.096	0.088	0.027	0.097	0.108	0.099	0.026	0.108	0.1	0.09	0.028	0.101	0.11	0.101	0.024	0.105
0.028	0.109	0.101	0.092	0.03	0.098	0.107	0.101	0.025	0.108	0.101	0.093	0.029	0.101	0.109	0.102	0.029	0.109	0.101	0.092	0.033	0.103	0.111	0.102	0.025	0.108	0.1	0.091	0.031	0.101	0.108	0.1	0.027	0.106	0.097	0.088	0.028	0.097	0.108	0.099	0.027	0.108	0.1	0.091	0.029	0.102	0.11	0.102	0.024	0.106
0.029	0.11	0.102	0.093	0.03	0.099	0.108	0.101	0.026	0.109	0.101	0.093	0.029	0.101	0.109	0.102	0.029	0.109	0.101	0.092	0.033	0.103	0.112	0.102	0.026	0.109	0.101	0.091	0.031	0.101	0.108	0.1	0.028	0.107	0.098	0.089	0.028	0.098	0.108	0.1	0.028	0.11	0.101	0.091	0.029	0.102	0.111	0.102	0.026	0.106
0.03	0.111	0.103	0.094	0.031	0.099	0.109	0.102	0.028	0.11	0.102	0.094	0.029	0.102	0.11	0.102	0.031	0.111	0.103	0.093	0.034	0.104	0.112	0.102	0.027	0.109	0.102	0.092	0.031	0.102	0.109	0.101	0.029	0.108	0.098	0.09	0.028	0.098	0.109	0.1	0.029	0.111	0.102	0.092	0.03	0.103	0.111	0.102	0.026	0.107
0.031	0.113	0.104	0.095	0.032	0.1	0.109	0.102	0.029	0.111	0.103	0.095	0.03	0.102	0.11	0.103	0.032	0.112	0.104	0.094	0.034	0.104	0.112	0.103	0.029	0.111	0.103	0.093	0.032	0.102	0.109	0.101	0.03	0.109	0.099	0.09	0.029	0.099	0.109	0.1	0.03	0.111	0.103	0.093	0.03	0.103	0.111	0.103	0.027	0.108
0.033	0.114	0.105	0.096	0.032	0.101	0.11	0.103	0.03	0.113	0.105	0.095	0.031	0.103	0.11	0.103	0.034	0.114	0.104	0.095	0.035	0.105	0.113	0.103	0.03	0.112	0.104	0.093	0.033	0.103	0.11	0.101	0.031	0.11	0.1	0.091	0.029	0.099	0.11	0.101	0.031	0.112	0.104	0.093	0.03	0.104	0.112	0.102	0.027	0.108
0.034	0.115	0.106	0.096	0.032	0.102	0.111	0.104	0.031	0.114	0.105	0.096	0.03	0.104	0.111	0.104	0.035	0.114	0.106	0.096	0.035	0.106	0.114	0.104	0.031	0.113	0.105	0.094	0.033	0.103	0.111	0.102	0.033	0.112	0.101	0.092	0.029	0.1	0.111	0.101	0.032	0.113	0.105	0.094	0.031	0.104	0.112	0.103	0.028	0.109
0.036	0.116	0.107	0.097	0.034	0.102	0.111	0.104	0.033	0.116	0.107	0.097	0.031	0.105	0.112	0.105	0.036	0.116	0.107	0.097	0.036	0.107	0.115	0.105	0.033	0.114	0.106	0.095	0.034	0.104	0.111	0.102	0.034	0.113	0.102	0.092	0.03	0.1	0.111	0.101	0.034	0.115	0.106	0.095	0.031	0.105	0.112	0.103	0.029	0.11
0.037	0.117	0.108	0.098	0.034	0.103	0.112	0.105	0.035	0.117	0.108	0.098	0.032	0.106	0.113	0.105	0.037	0.118	0.108	0.098	0.036	0.107	0.115	0.105	0.034	0.116	0.107	0.096	0.035	0.105	0.112	0.103	0.036	0.114	0.103	0.093	0.031	0.101	0.111	0.101	0.036	0.116	0.107	0.096	0.032	0.105	0.113	0.104	0.03	0.11
0.039	0.119	0.11	0.1	0.035	0.104	0.113	0.106	0.037	0.119	0.109	0.099	0.033	0.107	0.114	0.106	0.039	0.119	0.109	0.098	0.037	0.108	0.116	0.106	0.036	0.117	0.108	0.097	0.035	0.106	0.112	0.103	0.038	0.115	0.104	0.094	0.031	0.102	0.112	0.102	0.037	0.117	0.108	0.096	0.032	0.106	0.113	0.104	0.031	0.111
0.042	0.121	0.112	0.101	0.036	0.105	0.114	0.106	0.039	0.12	0.111	0.101	0.034	0.108	0.114	0.107	0.042	0.121	0.111	0.1	0.038	0.109	0.117	0.106	0.039	0.119	0.11	0.098	0.036	0.106	0.113	0.104	0.04	0.117	0.106	0.095	0.032	0.102	0.112	0.102	0.04	0.119	0.109	0.097	0.033	0.107	0.114	0.104	0.031	0.112
0.044	0.123	0.113	0.102	0.037	0.106	0.115	0.107	0.042	0.122	0.113	0.102	0.035	0.109	0.115	0.107	0.044	0.124	0.112	0.101	0.038	0.11	0.118	0.107	0.04	0.12	0.111	0.099	0.036	0.107	0.114	0.105	0.042	0.118	0.107	0.096	0.033	0.103	0.113	0.103	0.042	0.121	0.11	0.099	0.033	0.107	0.115	0.105	0.033	0.114
0.047	0.126	0.115	0.104	0.038	0.108	0.116	0.108	0.044	0.125	0.114	0.104	0.035	0.11	0.117	0.108	0.047	0.125	0.114	0.102	0.04	0.111	0.119	0.107	0.044	0.123	0.113	0.101	0.037	0.108	0.114	0.105	0.044	0.12	0.109	0.098	0.033	0.104	0.113	0.104	0.044	0.122	0.112	0.1	0.034	0.108	0.115	0.105	0.035	0.114
0.05	0.128	0.117	0.106	0.039	0.109	0.118	0.11	0.048	0.127	0.117	0.105	0.037	0.112	0.118	0.11	0.05	0.128	0.116	0.104	0.04	0.112	0.12	0.108	0.046	0.125	0.115	0.102	0.037	0.109	0.115	0.106	0.047	0.122	0.11	0.099	0.034	0.105	0.114	0.104	0.046	0.124	0.113	0.101	0.034	0.109	0.116	0.106	0.035	0.116
0.053	0.131	0.12	0.108	0.041	0.111	0.119	0.111	0.052	0.129	0.119	0.107	0.038	0.113	0.119	0.11	0.052	0.13	0.118	0.105	0.041	0.113	0.121	0.109	0.049	0.127	0.117	0.103	0.038	0.11	0.116	0.107	0.05	0.125	0.112	0.1	0.034	0.105	0.115	0.104	0.049	0.126	0.115	0.102	0.035	0.11	0.116	0.106	0.037	0.117
0.058	0.135	0.123	0.11	0.042	0.112	0.12	0.112	0.055	0.133	0.121	0.109	0.039	0.115	0.121	0.111	0.056	0.134	0.121	0.107	0.043	0.114	0.122	0.11	0.053	0.13	0.119	0.105	0.04	0.111	0.117	0.108	0.053	0.127	0.114	0.101	0.035	0.106	0.115	0.105	0.053	0.128	0.116	0.103	0.035	0.111	0.117	0.107	0.039	0.118
0.061	0.138	0.125	0.112	0.044	0.114	0.122	0.114	0.059	0.137	0.124	0.111	0.041	0.117	0.122	0.113	0.059	0.137	0.123	0.109	0.044	0.116	0.123	0.111	0.056	0.133	0.121	0.106	0.041	0.113	0.118	0.108	0.057	0.129	0.116	0.103	0.036	0.107	0.116	0.105	0.056	0.131	0.118	0.104	0.036	0.111	0.118	0.107	0.041	0.12
0.067	0.142	0.129	0.115	0.046	0.117	0.124	0.115	0.064	0.14	0.126	0.113	0.043	0.119	0.124	0.114	0.064	0.14	0.126	0.111	0.046	0.118	0.125	0.113	0.061	0.136	0.124	0.108	0.041	0.114	0.12	0.11	0.061	0.132	0.118	0.105	0.037	0.109	0.117	0.106	0.06	0.134	0.12	0.106	0.037	0.112	0.119	0.108	0.043	0.122
0.073	0.146	0.132	0.118	0.049	0.119	0.126	0.117	0.069	0.144	0.129	0.116	0.045	0.121	0.126	0.116	0.069	0.145	0.129	0.114	0.047	0.12	0.127	0.114	0.066	0.14	0.127	0.11	0.043	0.115	0.121	0.11	0.066	0.135	0.12	0.107	0.038	0.11	0.118	0.106	0.065	0.137	0.123	0.107	0.039	0.114	0.119	0.108	0.045	0.123
0.079	0.152	0.137	0.122	0.051	0.122	0.128	0.119	0.076	0.15	0.134	0.12	0.047	0.123	0.128	0.117	0.075	0.15	0.133	0.117	0.049	0.122	0.128	0.115	0.071	0.145	0.131	0.113	0.046	0.117	0.122	0.112	0.072	0.139	0.124	0.109	0.039	0.111	0.119	0.107	0.07	0.14	0.126	0.11	0.039	0.115	0.12	0.109	0.048	0.125
0.085	0.157	0.141	0.126	0.054	0.125	0.13	0.121	0.083	0.155	0.138	0.123	0.049	0.127	0.131	0.119	0.081	0.155	0.137	0.119	0.051	0.124	0.13	0.117	0.077	0.149	0.135	0.115	0.047	0.119	0.123	0.113	0.078	0.143	0.127	0.111	0.041	0.112	0.12	0.108	0.076	0.144	0.129	0.112	0.04	0.116	0.121	0.109	0.051	0.126
0.094	0.164	0.146	0.13	0.057	0.128	0.133	0.124	0.09	0.161	0.143	0.127	0.053	0.13	0.134	0.122	0.089	0.161	0.142	0.123	0.054	0.126	0.133	0.118	0.085	0.154	0.139	0.119	0.049	0.121	0.125	0.114	0.084	0.148	0.13	0.114	0.042	0.114	0.121	0.109	0.082	0.149	0.132	0.114	0.042	0.118	0.122	0.11	0.053	0.129
0.103	0.171	0.153	0.136	0.062	0.132	0.136	0.126	0.099	0.169	0.149	0.132	0.056	0.133	0.137	0.124	0.097	0.168	0.148	0.127	0.057	0.13	0.135	0.121	0.092	0.161	0.144	0.122	0.052	0.124	0.127	0.115	0.092	0.153	0.135	0.117	0.045	0.115	0.122	0.11	0.089	0.153	0.136	0.117	0.043	0.119	0.123	0.111	0.056	0.13
0.113	0.18	0.159	0.141	0.065	0.136	0.14	0.129	0.11	0.176	0.155	0.137	0.06	0.138	0.14	0.126	0.106	0.176	0.155	0.131	0.061	0.133	0.138	0.123	0.101	0.167	0.149	0.126	0.054	0.127	0.13	0.117	0.101	0.159	0.139	0.12	0.046	0.117	0.124	0.111	0.097	0.159	0.14	0.12	0.046	0.12	0.124	0.111	0.059	0.134
0.124	0.189	0.167	0.147	0.07	0.141	0.143	0.132	0.12	0.185	0.162	0.143	0.065	0.142	0.144	0.13	0.117	0.184	0.161	0.136	0.064	0.137	0.141	0.125	0.11	0.174	0.156	0.13	0.058	0.129	0.132	0.119	0.11	0.166	0.144	0.125	0.048	0.12	0.125	0.112	0.107	0.165	0.145	0.123	0.047	0.122	0.125	0.112	0.063	0.137
0.136	0.199	0.176	0.154	0.075	0.146	0.148	0.136	0.133	0.196	0.171	0.15	0.07	0.147	0.149	0.133	0.128	0.194	0.169	0.142	0.068	0.14	0.145	0.128	0.121	0.183	0.163	0.135	0.061	0.133	0.134	0.121	0.12	0.174	0.15	0.129	0.051	0.121	0.127	0.113	0.116	0.172	0.15	0.127	0.049	0.124	0.126	0.113	0.067	0.139
0.151	0.21	0.185	0.162	0.081	0.152	0.153	0.14	0.147	0.206	0.179	0.157	0.075	0.153	0.154	0.137	0.14	0.205	0.178	0.149	0.073	0.145	0.149	0.131	0.134	0.192	0.17	0.14	0.065	0.136	0.138	0.124	0.132	0.182	0.156	0.133	0.054	0.124	0.129	0.114	0.128	0.18	0.156	0.131	0.051	0.126	0.128	0.114	0.071	0.142
0.167	0.223	0.196	0.171	0.089	0.158	0.158	0.145	0.163	0.219	0.189	0.165	0.081	0.159	0.159	0.141	0.154	0.217	0.187	0.155	0.079	0.15	0.153	0.135	0.146	0.201	0.179	0.146	0.07	0.14	0.141	0.126	0.146	0.191	0.164	0.138	0.058	0.127	0.131	0.115	0.139	0.188	0.163	0.136	0.054	0.129	0.13	0.115	0.076	0.144
0.184	0.237	0.208	0.181	0.096	0.166	0.164	0.149	0.178	0.233	0.201	0.174	0.088	0.166	0.166	0.146	0.169	0.231	0.198	0.163	0.084	0.156	0.158	0.138	0.162	0.213	0.189	0.153	0.075	0.145	0.145	0.128	0.161	0.202	0.173	0.145	0.061	0.13	0.134	0.117	0.155	0.197	0.171	0.14	0.056	0.131	0.132	0.116	0.081	0.148
0.201	0.253	0.22	0.192	0.104	0.174	0.171	0.155	0.197	0.247	0.213	0.184	0.097	0.173	0.172	0.151	0.186	0.244	0.21	0.172	0.091	0.162	0.163	0.142	0.177	0.226	0.201	0.161	0.081	0.15	0.148	0.131	0.175	0.212	0.181	0.152	0.065	0.134	0.136	0.119	0.168	0.208	0.178	0.146	0.061	0.135	0.134	0.118	0.086	0.152
0.223	0.269	0.235	0.204	0.114	0.183	0.178	0.161	0.216	0.264	0.226	0.195	0.105	0.183	0.18	0.156	0.205	0.261	0.222	0.182	0.099	0.169	0.17	0.147	0.196	0.241	0.214	0.17	0.088	0.156	0.153	0.135	0.193	0.225	0.191	0.159	0.07	0.137	0.139	0.12	0.184	0.218	0.188	0.153	0.064	0.138	0.136	0.119	0.091	0.156
0.245	0.287	0.25	0.216	0.123	0.194	0.185	0.168	0.238	0.281	0.241	0.207	0.115	0.192	0.188	0.163	0.224	0.278	0.238	0.191	0.107	0.177	0.176	0.153	0.215	0.257	0.226	0.178	0.095	0.162	0.158	0.138	0.212	0.238	0.2	0.167	0.076	0.142	0.142	0.122	0.205	0.233	0.198	0.161	0.068	0.142	0.139	0.121	0.097	0.16
0.269	0.306	0.268	0.23	0.136	0.203	0.194	0.175	0.263	0.302	0.257	0.219	0.125	0.202	0.196	0.169	0.246	0.297	0.252	0.203	0.115	0.185	0.183	0.158	0.236	0.273	0.241	0.189	0.102	0.168	0.164	0.142	0.234	0.254	0.213	0.177	0.082	0.146	0.146	0.124	0.223	0.246	0.209	0.169	0.073	0.146	0.142	0.122	0.105	0.164
0.291	0.329	0.286	0.246	0.148	0.216	0.203	0.183	0.284	0.321	0.273	0.234	0.137	0.213	0.206	0.177	0.267	0.316	0.27	0.215	0.126	0.194	0.191	0.164	0.257	0.291	0.256	0.2	0.111	0.176	0.17	0.146	0.252	0.27	0.226	0.187	0.088	0.152	0.15	0.127	0.242	0.262	0.222	0.178	0.079	0.151	0.144	0.124	0.112	0.17
0.317	0.351	0.306	0.262	0.162	0.228	0.213	0.191	0.313	0.343	0.293	0.248	0.15	0.226	0.216	0.185	0.293	0.34	0.289	0.23	0.137	0.204	0.2	0.172	0.28	0.31	0.275	0.212	0.122	0.184	0.176	0.151	0.279	0.287	0.24	0.198	0.096	0.157	0.153	0.13	0.265	0.278	0.236	0.187	0.084	0.155	0.148	0.126	0.12	0.175
0.343	0.374	0.327	0.281	0.177	0.24	0.224	0.202	0.334	0.367	0.312	0.266	0.165	0.239	0.227	0.194	0.318	0.361	0.308	0.245	0.15	0.216	0.209	0.178	0.305	0.331	0.292	0.227	0.132	0.193	0.183	0.156	0.297	0.306	0.258	0.211	0.105	0.163	0.158	0.132	0.286	0.296	0.249	0.198	0.09	0.161	0.151	0.128	0.128	0.18
0.368	0.399	0.349	0.301	0.192	0.255	0.235	0.211	0.362	0.392	0.335	0.284	0.179	0.253	0.24	0.204	0.343	0.386	0.33	0.262	0.163	0.228	0.219	0.186	0.331	0.354	0.314	0.241	0.144	0.202	0.19	0.161	0.323	0.327	0.274	0.224	0.114	0.17	0.163	0.135	0.313	0.316	0.265	0.211	0.098	0.168	0.155	0.131	0.138	0.186
0.39	0.424	0.372	0.319	0.209	0.27	0.247	0.223	0.387	0.415	0.357	0.302	0.195	0.268	0.253	0.213	0.365	0.409	0.351	0.277	0.175	0.24	0.23	0.195	0.353	0.376	0.332	0.256	0.157	0.213	0.199	0.168	0.349	0.346	0.29	0.239	0.121	0.178	0.168	0.138	0.335	0.334	0.282	0.221	0.105	0.174	0.158	0.134	0.147	0.193
0.414	0.449	0.396	0.342	0.227	0.288	0.259	0.235	0.409	0.439	0.38	0.324	0.215	0.284	0.267	0.226	0.389	0.435	0.376	0.298	0.192	0.254	0.242	0.205	0.379	0.399	0.354	0.274	0.171	0.224	0.208	0.175	0.371	0.37	0.308	0.255	0.135	0.186	0.174	0.142	0.357	0.36	0.301	0.238	0.115	0.181	0.163	0.136	0.156	0.199
0.433	0.472	0.419	0.363	0.247	0.307	0.273	0.248	0.433	0.462	0.403	0.344	0.233	0.301	0.281	0.237	0.411	0.457	0.399	0.317	0.208	0.269	0.254	0.215	0.402	0.424	0.378	0.292	0.184	0.237	0.218	0.182	0.394	0.394	0.33	0.273	0.146	0.195	0.181	0.146	0.38	0.383	0.321	0.252	0.124	0.189	0.169	0.139	0.169	0.207
0.452	0.493	0.443	0.385	0.269	0.322	0.287	0.262	0.453	0.486	0.425	0.364	0.251	0.32	0.295	0.25	0.434	0.48	0.422	0.339	0.226	0.286	0.267	0.226	0.425	0.449	0.4	0.313	0.202	0.249	0.227	0.19	0.417	0.419	0.353	0.291	0.158	0.204	0.188	0.15	0.407	0.405	0.341	0.268	0.134	0.197	0.174	0.142	0.181	0.215
0.47	0.515	0.464	0.408	0.288	0.343	0.304	0.277	0.473	0.507	0.448	0.387	0.273	0.34	0.313	0.263	0.451	0.502	0.446	0.36	0.246	0.302	0.281	0.238	0.446	0.472	0.422	0.333	0.219	0.263	0.241	0.199	0.44	0.439	0.374	0.31	0.172	0.215	0.195	0.155	0.428	0.43	0.364	0.285	0.146	0.207	0.18	0.146	0.191	0.222
0.484	0.533	0.487	0.43	0.311	0.364	0.319	0.292	0.488	0.525	0.47	0.411	0.295	0.362	0.33	0.278	0.468	0.522	0.469	0.382	0.265	0.321	0.298	0.252	0.464	0.495	0.446	0.354	0.237	0.278	0.253	0.207	0.458	0.464	0.396	0.331	0.188	0.227	0.204	0.16	0.446	0.455	0.387	0.304	0.16	0.219	0.188	0.151	0.206	0.232
0.497	0.551	0.505	0.449	0.331	0.383	0.335	0.309	0.504	0.544	0.489	0.429	0.317	0.381	0.349	0.293	0.483	0.538	0.489	0.403	0.285	0.34	0.313	0.264	0.48	0.514	0.467	0.377	0.255	0.294	0.264	0.218	0.473	0.485	0.419	0.352	0.204	0.239	0.213	0.166	0.464	0.477	0.41	0.324	0.174	0.229	0.194	0.155	0.22	0.241
0.509	0.565	0.524	0.47	0.354	0.406	0.354	0.326	0.517	0.56	0.507	0.45	0.339	0.403	0.369	0.309	0.501	0.556	0.507	0.425	0.306	0.359	0.33	0.279	0.497	0.537	0.488	0.398	0.273	0.311	0.278	0.228	0.491	0.506	0.442	0.375	0.221	0.253	0.223	0.171	0.482	0.501	0.433	0.345	0.188	0.242	0.202	0.16	0.235	0.249
0.521	0.58	0.539	0.485	0.368	0.426	0.371	0.345	0.529	0.576	0.525	0.468	0.358	0.423	0.386	0.326	0.513	0.572	0.523	0.447	0.325	0.38	0.347	0.294	0.51	0.554	0.507	0.419	0.294	0.329	0.293	0.24	0.508	0.527	0.465	0.397	0.24	0.266	0.232	0.179	0.497	0.521	0.459	0.365	0.202	0.254	0.21	0.165	0.25	0.261
0.531	0.593	0.555	0.502	0.387	0.446	0.388	0.365	0.542	0.591	0.54	0.487	0.378	0.445	0.405	0.345	0.524	0.585	0.539	0.466	0.347	0.401	0.367	0.309	0.523	0.571	0.525	0.442	0.315	0.348	0.308	0.252	0.523	0.547	0.487	0.419	0.259	0.281	0.243	0.185	0.51	0.539	0.481	0.385	0.219	0.267	0.22	0.171	0.264	0.274
0.542	0.608	0.572	0.521	0.405	0.466	0.408	0.383	0.555	0.602	0.556	0.506	0.398	0.465	0.425	0.36	0.536	0.596	0.554	0.486	0.368	0.422	0.387	0.324	0.534	0.584	0.544	0.462	0.333	0.366	0.325	0.265	0.532	0.563	0.503	0.439	0.279	0.298	0.255	0.192	0.524	0.557	0.499	0.411	0.238	0.284	0.228	0.176	0.286	0.284
0.553	0.618	0.586	0.534	0.422	0.483	0.425	0.404	0.567	0.612	0.571	0.519	0.414	0.484	0.444	0.376	0.547	0.609	0.571	0.504	0.386	0.442	0.406	0.344	0.545	0.599	0.556	0.481	0.351	0.386	0.343	0.279	0.543	0.58	0.521	0.461	0.299	0.315	0.269	0.201	0.533	0.575	0.52	0.43	0.258	0.301	0.239	0.182	0.302	0.295
0.565	0.628	0.599	0.545	0.437	0.5	0.442	0.425	0.576	0.623	0.582	0.534	0.43	0.501	0.461	0.396	0.559	0.621	0.582	0.519	0.405	0.46	0.426	0.361	0.553	0.614	0.571	0.498	0.369	0.405	0.359	0.294	0.554	0.594	0.539	0.481	0.319	0.332	0.282	0.209	0.544	0.588	0.538	0.453	0.277	0.317	0.25	0.188	0.32	0.311
0.579	0.639	0.607	0.559	0.448	0.516	0.456	0.443	0.583	0.633	0.593	0.544	0.445	0.52	0.475	0.411	0.568	0.629	0.593	0.536	0.421	0.483	0.447	0.38	0.565	0.624	0.587	0.518	0.392	0.427	0.378	0.308	0.564	0.601	0.557	0.499	0.342	0.351	0.296	0.219	0.553	0.599	0.553	0.474	0.298	0.335	0.262	0.196	0.34	0.326
0.589	0.651	0.619	0.57	0.464	0.535	0.475	0.465	0.594	0.644	0.606	0.557	0.461	0.534	0.492	0.433	0.58	0.64	0.607	0.551	0.438	0.5	0.466	0.397	0.574	0.637	0.6	0.532	0.405	0.448	0.396	0.326	0.573	0.613	0.57	0.514	0.362	0.372	0.311	0.229	0.563	0.613	0.57	0.497	0.32	0.354	0.274	0.203	0.357	0.342
0.597	0.657	0.628	0.579	0.473	0.548	0.488	0.485	0.598	0.654	0.612	0.566	0.471	0.549	0.506	0.448	0.585	0.648	0.614	0.563	0.45	0.519	0.485	0.416	0.582	0.643	0.608	0.548	0.422	0.464	0.416	0.343	0.576	0.621	0.583	0.532	0.378	0.392	0.328	0.239	0.567	0.623	0.584	0.513	0.34	0.372	0.288	0.212	0.375	0.356
0.603	0.667	0.637	0.59	0.486	0.562	0.502	0.501	0.606	0.661	0.622	0.582	0.486	0.565	0.52	0.47	0.592	0.656	0.625	0.575	0.464	0.535	0.501	0.435	0.592	0.652	0.618	0.563	0.437	0.483	0.435	0.361	0.584	0.63	0.595	0.55	0.398	0.413	0.347	0.251	0.573	0.632	0.599	0.529	0.362	0.393	0.302	0.222	0.393	0.376
0.611	0.676	0.645	0.599	0.498	0.574	0.515	0.519	0.614	0.67	0.633	0.59	0.497	0.576	0.532	0.491	0.601	0.664	0.636	0.585	0.478	0.548	0.521	0.456	0.601	0.66	0.63	0.574	0.451	0.501	0.452	0.379	0.59	0.641	0.609	0.561	0.416	0.433	0.362	0.262	0.581	0.643	0.609	0.548	0.382	0.413	0.318	0.232	0.41	0.393
0.617	0.688	0.655	0.605	0.511	0.585	0.528	0.536	0.621	0.68	0.641	0.602	0.51	0.588	0.546	0.508	0.611	0.672	0.646	0.596	0.494	0.565	0.538	0.474	0.608	0.67	0.637	0.588	0.464	0.519	0.469	0.398	0.599	0.651	0.62	0.574	0.437	0.453	0.381	0.274	0.587	0.649	0.621	0.564	0.401	0.436	0.333	0.241	0.427	0.413
0.622	0.698	0.662	0.614	0.521	0.595	0.538	0.548	0.626	0.688	0.648	0.606	0.52	0.599	0.556	0.519	0.616	0.678	0.651	0.604	0.501	0.575	0.552	0.491	0.612	0.677	0.645	0.597	0.472	0.534	0.488	0.418	0.604	0.656	0.623	0.586	0.45	0.471	0.399	0.287	0.593	0.654	0.633	0.575	0.42	0.454	0.349	0.252	0.437	0.429
0.632	0.708	0.67	0.622	0.528	0.61	0.55	0.564	0.63	0.696	0.655	0.613	0.531	0.609	0.568	0.543	0.623	0.689	0.66	0.613	0.509	0.589	0.566	0.508	0.617	0.688	0.655	0.606	0.484	0.55	0.505	0.438	0.61	0.665	0.635	0.598	0.461	0.49	0.419	0.302	0.597	0.666	0.641	0.586	0.438	0.473	0.366	0.264	0.454	0.443
0.638	0.716	0.677	0.63	0.537	0.619	0.561	0.577	0.635	0.706	0.664	0.624	0.54	0.619	0.582	0.56	0.63	0.698	0.666	0.621	0.517	0.6	0.579	0.525	0.625	0.694	0.661	0.616	0.493	0.563	0.521	0.456	0.618	0.673	0.642	0.61	0.473	0.51	0.439	0.316	0.598	0.669	0.652	0.597	0.455	0.492	0.384	0.275	0.468	0.466
0.642	0.722	0.683	0.636	0.548	0.627	0.571	0.593	0.637	0.715	0.67	0.63	0.546	0.628	0.593	0.568	0.632	0.704	0.674	0.63	0.525	0.611	0.589	0.539	0.626	0.7	0.67	0.626	0.504	0.576	0.538	0.474	0.62	0.676	0.65	0.621	0.485	0.524	0.458	0.333	0.603	0.676	0.658	0.607	0.468	0.51	0.401	0.287	0.478	0.479
0.647	0.729	0.692	0.646	0.554	0.636	0.584	0.603	0.643	0.725	0.679	0.637	0.553	0.64	0.605	0.587	0.638	0.711	0.68	0.637	0.537	0.622	0.605	0.549	0.633	0.706	0.679	0.634	0.515	0.591	0.553	0.496	0.627	0.683	0.659	0.629	0.498	0.542	0.477	0.348	0.609	0.684	0.667	0.614	0.483	0.528	0.42	0.302	0.492	0.492
[truncated: 14 more columns]
