# Supplementary material for: Modeling the impact of drug interactions on therapeutic selectivity
Source: Nat Commun. 2018 Aug 27;9:3452. doi: 10.1038/s41467-018-05954-3 (PMC6110842; doi:10.1038/s41467-018-05954-3)
Supplement: Supplementary file 4 — Supplementary Data 1 [file 41467_2018_5954_MOESM4_ESM.zip › cerRAW/Hal-MMS.txt]

0.1059	0.1025	0.1159	0.106	0.1314	0.1554	0.101	0.1348	0.1039	0.1011	0.1205	0.1096	0.1363	0.1387	0.1002	0.12	0.1317	0.1003	0.1252	0.1034	0.1458	0.1238	0.1015	0.1236	0.1148	0.1	0.1217	0.0984	0.1368	0.1	0.0999	0.0981	0.0962	0.0988	0.0996	0.1016	0.0979	0.1018	0.0993	0.137	0.096	0.1009	0.0963	0.1018	0.096	0.1094	0.097	0.1393	0.0963	0.1005
0.102	0.1007	0.1002	0.0998	0.1009	0.1001	0.101	0.1003	0.1021	0.0993	0.1008	0.1002	0.1017	0.0995	0.0994	0.1007	0.105	0.1105	0.1002	0.0999	0.1002	0.1007	0.1001	0.0979	0.1022	0.0978	0.1005	0.0999	0.1014	0.1007	0.1012	0.0992	0.0947	0.0943	0.0955	0.0968	0.0944	0.0944	0.0975	0.097	0.0932	0.0956	0.0954	0.0952	0.0949	0.0948	0.095	0.0953	0.0945	0.0967
0.1002	0.101	0.0991	0.0977	0.1013	0.0983	0.1003	0.0992	0.102	0.099	0.1007	0.1003	0.0996	0.099	0.1002	0.0986	0.103	0.1023	0.0993	0.0991	0.1008	0.1	0.1	0.0981	0.1014	0.0995	0.1008	0.1006	0.0994	0.0998	0.1001	0.1003	0.0936	0.093	0.0954	0.0958	0.0944	0.0946	0.0942	0.0947	0.0931	0.0946	0.0949	0.0963	0.0944	0.0936	0.0933	0.0956	0.0942	0.0941
0.1005	0.1008	0.1005	0.0998	0.1013	0.1003	0.1007	0.0997	0.102	0.1002	0.1	0.0994	0.1015	0.1007	0.1005	0.1008	0.1027	0.1042	0.1002	0.0993	0.1011	0.1013	0.1029	0.0984	0.1031	0.1027	0.1006	0.0999	0.1019	0.1021	0.1	0.0975	0.0946	0.094	0.095	0.0929	0.0939	0.0943	0.0947	0.0932	0.0948	0.0942	0.0949	0.0943	0.0954	0.094	0.0941	0.0934	0.0955	0.0935
0.1011	0.1025	0.1045	0.1011	0.1018	0.102	0.1021	0.0994	0.1025	0.0999	0.1013	0.1	0.1026	0.1013	0.101	0.0996	0.1033	0.1039	0.1009	0.0995	0.1029	0.1024	0.101	0.0982	0.1022	0.1004	0.1009	0.1009	0.103	0.1018	0.1005	0.0997	0.0924	0.091	0.0938	0.0931	0.0919	0.093	0.0939	0.0933	0.0929	0.0929	0.0946	0.0933	0.0937	0.0924	0.093	0.0933	0.0936	0.0914
0.1003	0.099	0.1004	0.0972	0.1014	0.0993	0.1014	0.0984	0.1011	0.0988	0.1015	0.0999	0.1004	0.0999	0.1005	0.1002	0.1026	0.1094	0.1004	0.1	0.1014	0.1004	0.1001	0.1026	0.1001	0.0994	0.1008	0.1002	0.1018	0.1024	0.0995	0.0992	0.0932	0.0913	0.0929	0.0919	0.092	0.0917	0.0935	0.0912	0.092	0.0919	0.093	0.0916	0.0926	0.0925	0.0928	0.091	0.092	0.0911
0.0973	0.1002	0.1004	0.0963	0.0999	0.0992	0.101	0.0986	0.0995	0.0997	0.0996	0.0995	0.1004	0.0986	0.0994	0.0988	0.1008	0.1055	0.0977	0.0979	0.0997	0.1002	0.1004	0.0971	0.0988	0.099	0.1	0.0981	0.1007	0.1002	0.0981	0.0986	0.0957	0.0946	0.0959	0.0932	0.0944	0.0942	0.0966	0.0938	0.0946	0.0949	0.0947	0.0928	0.0953	0.0943	0.0938	0.0927	0.095	0.0944
0.1008	0.1026	0.1016	0.1006	0.1053	0.0999	0.101	0.1007	0.1022	0.1017	0.1033	0.1011	0.1009	0.1021	0.1027	0.1019	0.1027	0.1076	0.1009	0.101	0.1021	0.1011	0.1029	0.0996	0.1028	0.1022	0.1017	0.1001	0.1026	0.1022	0.1031	0.1	0.0962	0.0941	0.0985	0.0962	0.0965	0.0954	0.0992	0.0961	0.0946	0.0956	0.0954	0.0962	0.0956	0.0944	0.0946	0.0949	0.0949	0.0953
0.0996	0.101	0.0997	0.0981	0.1005	0.0994	0.0999	0.0982	0.1003	0.0996	0.1006	0.0992	0.1005	0.0989	0.0995	0.0979	0.1023	0.1045	0.0989	0.0995	0.1015	0.0993	0.1001	0.098	0.0992	0.0969	0.1008	0.0991	0.1002	0.0992	0.0987	0.0987	0.0946	0.0962	0.0967	0.0956	0.0965	0.0955	0.0975	0.0945	0.0945	0.0963	0.0941	0.093	0.0953	0.0953	0.0929	0.093	0.0941	0.0956
0.0992	0.0997	0.0986	0.0969	0.0996	0.0995	0.098	0.0987	0.0995	0.0995	0.1011	0.097	0.0998	0.1011	0.0994	0.098	0.1017	0.1023	0.099	0.0978	0.1003	0.1008	0.0998	0.0962	0.0995	0.0985	0.0987	0.0991	0.1006	0.0987	0.0994	0.0968	0.0943	0.0949	0.0964	0.0959	0.0953	0.095	0.0989	0.0949	0.0932	0.0949	0.0946	0.094	0.0929	0.096	0.094	0.0931	0.0936	0.0939
0.0984	0.1	0.1012	0.099	0.0998	0.1002	0.0997	0.0989	0.1009	0.1	0.1006	0.0991	0.0996	0.1003	0.0997	0.0994	0.1022	0.1006	0.1004	0.0982	0.0988	0.1016	0.1003	0.0974	0.1001	0.0987	0.1002	0.0987	0.1008	0.1016	0.1011	0.0985	0.0962	0.0963	0.0978	0.0973	0.0968	0.0969	0.0979	0.096	0.0944	0.0969	0.0963	0.0968	0.0976	0.0955	0.0945	0.0944	0.0951	0.0959
0.0993	0.1005	0.1005	0.1001	0.101	0.0995	0.1017	0.099	0.1	0.0989	0.1012	0.0997	0.1002	0.1003	0.0996	0.105	0.103	0.1014	0.0997	0.0978	0.1001	0.0996	0.0992	0.098	0.1001	0.0981	0.0998	0.0996	0.1	0.0998	0.1003	0.0974	0.0951	0.0953	0.098	0.0978	0.0985	0.0956	0.0991	0.0976	0.094	0.0959	0.0964	0.0959	0.0945	0.0959	0.0955	0.0957	0.0957	0.0953
0.099	0.1011	0.1004	0.0999	0.1015	0.099	0.0999	0.0993	0.1015	0.1	0.1022	0.1002	0.1006	0.0995	0.1005	0.1007	0.1019	0.1034	0.1008	0.0991	0.1002	0.1019	0.101	0.0988	0.1007	0.0978	0.1004	0.0996	0.1023	0.1005	0.1003	0.0993	0.0954	0.0954	0.096	0.0955	0.0968	0.0963	0.0956	0.0946	0.0956	0.0956	0.0951	0.0944	0.0966	0.0955	0.0946	0.0944	0.0962	0.0945
0.1005	0.1018	0.1022	0.1006	0.1027	0.1014	0.1028	0.101	0.1013	0.1001	0.1016	0.1008	0.1014	0.1014	0.1017	0.1014	0.1047	0.1055	0.1013	0.1011	0.1023	0.1009	0.1021	0.1	0.102	0.1	0.102	0.1006	0.1019	0.1013	0.1018	0.1	0.0934	0.0929	0.0957	0.095	0.0934	0.0939	0.0955	0.0932	0.0926	0.0943	0.0946	0.0949	0.094	0.0932	0.0938	0.0919	0.0932	0.0926
0.1002	0.1007	0.1008	0.0988	0.1007	0.1006	0.101	0.0994	0.1011	0.0991	0.1015	0.0994	0.1006	0.1004	0.0998	0.0988	0.1019	0.1017	0.1006	0.0983	0.1015	0.1001	0.1011	0.0981	0.1004	0.0994	0.1009	0.0991	0.1015	0.101	0.1002	0.0981	0.0937	0.0935	0.0952	0.0948	0.0956	0.0937	0.0966	0.0946	0.093	0.0945	0.096	0.0941	0.0944	0.0935	0.0943	0.0944	0.0947	0.0931
0.1006	0.1015	0.1004	0.0985	0.101	0.0993	0.1017	0.0997	0.1007	0.1003	0.101	0.0992	0.1018	0.1002	0.1005	0.0991	0.102	0.1028	0.1008	0.0998	0.1009	0.1014	0.1018	0.0989	0.1013	0.0979	0.1017	0.0982	0.1016	0.1009	0.0999	0.097	0.0941	0.0935	0.0958	0.0947	0.0966	0.0928	0.0957	0.0943	0.094	0.0953	0.0972	0.0939	0.0946	0.0933	0.0954	0.0937	0.0935	0.0936
0.101	0.1019	0.1013	0.0994	0.1018	0.1015	0.1004	0.0992	0.1016	0.1012	0.1001	0.099	0.1002	0.1002	0.1005	0.0999	0.1034	0.1056	0.1016	0.0988	0.1006	0.1006	0.101	0.0981	0.1007	0.0993	0.0992	0.0999	0.0991	0.1002	0.1008	0.0982	0.0934	0.0921	0.0933	0.0913	0.092	0.0913	0.0923	0.0916	0.0927	0.0917	0.0926	0.0908	0.0929	0.0915	0.0922	0.0907	0.0929	0.0917
0.1003	0.0992	0.1006	0.0991	0.1005	0.1006	0.1017	0.0984	0.1013	0.098	0.1008	0.1007	0.0983	0.1008	0.0999	0.0987	0.1029	0.1047	0.1	0.0986	0.1007	0.1005	0.0992	0.097	0.1005	0.0981	0.0989	0.0979	0.1	0.0989	0.099	0.0976	0.0918	0.0904	0.0928	0.0917	0.0905	0.0904	0.0926	0.0906	0.091	0.091	0.0924	0.0913	0.0924	0.0902	0.0907	0.0904	0.0918	0.091
0.1004	0.1005	0.1015	0.1001	0.1007	0.1006	0.1016	0.0987	0.1022	0.0996	0.1017	0.0999	0.1005	0.1003	0.0991	0.0995	0.103	0.1048	0.1002	0.1	0.1013	0.1017	0.1013	0.0981	0.1004	0.0988	0.1009	0.1001	0.1015	0.0999	0.0997	0.0991	0.0968	0.096	0.0977	0.0952	0.0963	0.0956	0.0981	0.0946	0.0955	0.0959	0.0959	0.0944	0.0963	0.0959	0.0942	0.0935	0.0964	0.0957
0.1009	0.1001	0.101	0.0996	0.0999	0.0985	0.1016	0.0983	0.1005	0.0988	0.1013	0.1002	0.0992	0.0984	0.0991	0.0984	0.1016	0.104	0.102	0.0978	0.0987	0.1005	0.0996	0.0966	0.1008	0.0988	0.1001	0.098	0.1012	0.0996	0.0976	0.0975	0.0954	0.0966	0.0975	0.0958	0.0952	0.0969	0.0974	0.0948	0.0941	0.0958	0.0946	0.0938	0.0948	0.0958	0.0938	0.0936	0.094	0.0942
0.1016	0.1013	0.1017	0.1012	0.1016	0.1011	0.1034	0.0996	0.1024	0.1011	0.1028	0.1015	0.1016	0.1008	0.1009	0.1007	0.1038	0.1087	0.1013	0.1011	0.1017	0.1002	0.1013	0.0993	0.1017	0.1001	0.1016	0.1014	0.1031	0.1019	0.1008	0.0991	0.0962	0.0957	0.0996	0.0975	0.0961	0.097	0.0981	0.0958	0.0944	0.0964	0.0968	0.0956	0.0956	0.0964	0.0951	0.0955	0.0951	0.0957
0.1015	0.1028	0.1033	0.1002	0.1019	0.1006	0.1023	0.1004	0.1021	0.1003	0.1041	0.1016	0.1023	0.1014	0.1015	0.0997	0.1043	0.1075	0.1023	0.1019	0.1026	0.1023	0.1015	0.1004	0.1028	0.1007	0.1014	0.0992	0.1011	0.1012	0.101	0.0997	0.0951	0.0959	0.0975	0.0976	0.0947	0.0954	0.0974	0.0972	0.0942	0.0956	0.0969	0.0965	0.0953	0.0948	0.0964	0.0966	0.0944	0.0949
0.1019	0.102	0.1028	0.0997	0.1025	0.1015	0.1014	0.1001	0.102	0.1002	0.1029	0.1011	0.1013	0.1018	0.1012	0.1007	0.1032	0.1072	0.1018	0.1002	0.1026	0.1026	0.1029	0.0965	0.103	0.1002	0.1013	0.101	0.1032	0.1006	0.1012	0.099	0.0947	0.093	0.0953	0.0948	0.0929	0.0931	0.0961	0.0942	0.094	0.0937	0.0955	0.0926	0.0938	0.0928	0.0946	0.0937	0.0942	0.0928
0.1009	0.1029	0.1007	0.1001	0.1022	0.101	0.1007	0.0994	0.1023	0.1004	0.1023	0.1	0.1013	0.102	0.1	0.0989	0.1034	0.1023	0.1013	0.0986	0.1012	0.1013	0.1021	0.0991	0.102	0.0991	0.101	0.0999	0.1024	0.1018	0.1006	0.0984	0.0952	0.0938	0.0943	0.0925	0.0941	0.0938	0.0946	0.0933	0.0951	0.0951	0.0945	0.0926	0.0949	0.0931	0.0944	0.0924	0.0952	0.0922
0.1015	0.1019	0.102	0.0992	0.1029	0.0995	0.1014	0.0988	0.1009	0.1007	0.1026	0.1009	0.1007	0.1	0.1008	0.0992	0.1025	0.1044	0.1011	0.1001	0.0999	0.1008	0.102	0.0992	0.1019	0.0981	0.1012	0.0997	0.1022	0.1014	0.1012	0.0975	0.0931	0.092	0.0938	0.0931	0.092	0.0917	0.0944	0.0935	0.0927	0.0937	0.0951	0.0923	0.094	0.0924	0.0942	0.0926	0.0932	0.0927
0.1009	0.1024	0.103	0.0993	0.1017	0.101	0.1014	0.0994	0.1024	0.1014	0.1009	0.0987	0.1016	0.1018	0.1	0.0989	0.1037	0.1048	0.1009	0.099	0.1003	0.1025	0.1	0.0981	0.1019	0.0995	0.1004	0.1	0.1014	0.1003	0.1	0.098	0.0935	0.0912	0.0946	0.0924	0.0921	0.0911	0.0931	0.0908	0.0936	0.0926	0.0942	0.0923	0.093	0.0911	0.0929	0.0901	0.0933	0.092
0.1024	0.1038	0.1023	0.1006	0.1016	0.1007	0.1026	0.0994	0.1018	0.1015	0.1023	0.1004	0.1021	0.1017	0.0999	0.0994	0.1029	0.1061	0.102	0.1007	0.1017	0.1	0.1001	0.0976	0.1016	0.0996	0.1006	0.1009	0.1012	0.1009	0.1017	0.0976	0.0955	0.0939	0.096	0.0938	0.0944	0.0937	0.0958	0.0942	0.0946	0.0934	0.0942	0.0936	0.094	0.0923	0.0933	0.0927	0.0935	0.0928
0.1005	0.1011	0.1011	0.1004	0.1023	0.1004	0.1009	0.0984	0.1011	0.0998	0.1024	0.0996	0.1019	0.1012	0.0983	0.0987	0.1025	0.1029	0.1011	0.0986	0.0999	0.1005	0.0996	0.0969	0.1021	0.099	0.0998	0.0998	0.1003	0.1011	0.0994	0.0974	0.0962	0.0953	0.0964	0.0946	0.0954	0.0946	0.0975	0.0955	0.0954	0.0959	0.0951	0.0941	0.0952	0.0947	0.0938	0.0935	0.0965	0.0942
0.1035	0.1035	0.1029	0.1012	0.1027	0.1022	0.1015	0.1003	0.1031	0.1017	0.1035	0.1025	0.1018	0.1023	0.0999	0.099	0.1041	0.111	0.1015	0.0999	0.1023	0.1026	0.0998	0.0978	0.1032	0.1004	0.1013	0.1011	0.1033	0.1022	0.1009	0.0978	0.0975	0.097	0.0986	0.0963	0.0971	0.0973	0.0982	0.0954	0.0948	0.0957	0.0966	0.0957	0.096	0.0963	0.0956	0.094	0.0952	0.0949
0.101	0.1015	0.1015	0.099	0.1011	0.1009	0.1007	0.0976	0.1013	0.1001	0.1012	0.1001	0.0997	0.0998	0.0988	0.0985	0.1031	0.1033	0.1009	0.0993	0.0992	0.1012	0.0997	0.0953	0.0998	0.0974	0.1005	0.0985	0.0996	0.0996	0.0986	0.0956	0.0973	0.0965	0.0987	0.0979	0.0964	0.0957	0.0982	0.0953	0.095	0.0967	0.096	0.0969	0.0962	0.0956	0.0959	0.0944	0.0949	0.0953
0.1024	0.1024	0.1023	0.1011	0.1029	0.102	0.1032	0.0989	0.1019	0.101	0.1026	0.0982	0.1019	0.1012	0.0994	0.0978	0.1028	0.1045	0.1017	0.1001	0.1018	0.1013	0.1008	0.0976	0.1028	0.0988	0.0991	0.0998	0.1014	0.1001	0.1004	0.0981	0.0956	0.0959	0.0973	0.096	0.0943	0.0962	0.0975	0.0951	0.0938	0.0958	0.0954	0.0954	0.0933	0.0946	0.0953	0.0938	0.0936	0.0952
0.104	0.1045	0.1045	0.1014	0.1011	0.1014	0.1025	0.1011	0.1033	0.1029	0.1023	0.1018	0.103	0.1025	0.1016	0.1001	0.1046	0.1054	0.1028	0.1019	0.1019	0.1017	0.1012	0.0977	0.1025	0.1008	0.1005	0.1009	0.1014	0.1023	0.1021	0.0996	0.0974	0.0966	0.0995	0.097	0.0966	0.0964	0.0997	0.097	0.0962	0.0972	0.0977	0.0968	0.096	0.0969	0.0967	0.0962	0.096	0.0971
0.1036	0.1032	0.1025	0.1025	0.1017	0.1003	0.1008	0.0993	0.1026	0.1	0.1032	0.1004	0.1026	0.1007	0.1013	0.1008	0.1026	0.1025	0.1016	0.1018	0.1021	0.1021	0.1011	0.0964	0.101	0.1	0.1018	0.1006	0.1015	0.1017	0.1007	0.097	0.0966	0.0962	0.0976	0.0976	0.0976	0.097	0.0965	0.0962	0.0958	0.0978	0.0965	0.0968	0.0964	0.0962	0.0952	0.0946	0.0957	0.0962
0.1039	0.1054	0.1043	0.1016	0.1046	0.1021	0.1018	0.1001	0.1032	0.1032	0.1026	0.1007	0.1047	0.1022	0.0992	0.1001	0.1044	0.11	0.1016	0.1021	0.1035	0.102	0.1002	0.0985	0.1029	0.0994	0.1017	0.1013	0.1033	0.1022	0.1016	0.0987	0.096	0.0963	0.0973	0.0971	0.0957	0.0951	0.0976	0.0969	0.0945	0.0967	0.0971	0.0958	0.0963	0.0951	0.0959	0.0959	0.0949	0.0956
0.104	0.1042	0.1051	0.1026	0.1023	0.1016	0.1018	0.0993	0.1026	0.1026	0.1032	0.1008	0.1024	0.1017	0.1009	0.0983	0.1034	0.1053	0.1024	0.1001	0.1018	0.1018	0.1018	0.0975	0.1029	0.0986	0.1016	0.1004	0.1022	0.101	0.1006	0.0986	0.0946	0.0947	0.0964	0.0961	0.0957	0.0943	0.0953	0.0944	0.0941	0.0956	0.0948	0.0956	0.0964	0.0956	0.094	0.0943	0.0956	0.0936
0.1047	0.1059	0.104	0.1028	0.1042	0.1025	0.1018	0.1001	0.1035	0.103	0.1043	0.1026	0.1026	0.1019	0.1001	0.1	0.1048	0.1054	0.1045	0.1005	0.1023	0.1035	0.1017	0.0979	0.1041	0.1007	0.1023	0.1021	0.1019	0.1019	0.1011	0.0987	0.0946	0.0942	0.0964	0.0963	0.0942	0.0936	0.0968	0.0952	0.094	0.0952	0.0969	0.0947	0.0949	0.0941	0.0951	0.0942	0.0947	0.0948
0.1058	0.1063	0.1062	0.1027	0.1035	0.1018	0.1021	0.1006	0.104	0.1036	0.1051	0.1017	0.1009	0.1019	0.1015	0.1015	0.1035	0.1115	0.1038	0.1025	0.1011	0.1028	0.1012	0.099	0.104	0.0997	0.102	0.1023	0.1034	0.102	0.1018	0.0983	0.0934	0.0923	0.0941	0.0937	0.0937	0.093	0.0934	0.0922	0.0936	0.0937	0.0939	0.0935	0.0951	0.0925	0.0937	0.0921	0.0942	0.0919
0.1068	0.1071	0.1066	0.1032	0.1057	0.104	0.1033	0.1009	0.1045	0.1052	0.1039	0.1021	0.1031	0.1033	0.1012	0.0982	0.1036	0.1048	0.1034	0.1015	0.1021	0.104	0.1012	0.0983	0.1032	0.1003	0.1015	0.1026	0.1035	0.1031	0.1011	0.0991	0.0937	0.0921	0.0929	0.0916	0.0926	0.0909	0.0928	0.0929	0.0923	0.0926	0.0931	0.0912	0.0923	0.0907	0.0932	0.0914	0.0927	0.091
0.107	0.1065	0.1071	0.1035	0.1051	0.1015	0.1027	0.1	0.1051	0.1036	0.1044	0.1025	0.1039	0.1025	0.0994	0.0996	0.1035	0.1054	0.1036	0.1015	0.1021	0.1013	0.1015	0.0982	0.1046	0.0996	0.1024	0.1017	0.1025	0.1028	0.1001	0.098	0.0927	0.0922	0.0939	0.0915	0.0923	0.0908	0.0937	0.0919	0.0928	0.0927	0.0938	0.0915	0.094	0.0916	0.0933	0.0914	0.0929	0.0912
0.1073	0.1064	0.1065	0.1048	0.1045	0.1016	0.1025	0.1006	0.1041	0.1048	0.1049	0.1029	0.1024	0.1032	0.1005	0.1003	0.1051	0.1109	0.1047	0.103	0.1026	0.1026	0.1024	0.0991	0.1044	0.1013	0.1018	0.1023	0.1031	0.1017	0.1004	0.0996	0.0968	0.0949	0.0983	0.0961	0.0961	0.0943	0.0981	0.0945	0.0953	0.0955	0.0959	0.0956	0.0943	0.0941	0.0953	0.0941	0.0955	0.0947
0.1097	0.1088	0.1081	0.1053	0.1068	0.1046	0.1039	0.1012	0.1068	0.1056	0.1053	0.1047	0.1052	0.1043	0.1017	0.1009	0.1067	0.1123	0.106	0.1044	0.1035	0.1044	0.103	0.0991	0.1054	0.1016	0.1026	0.1028	0.1039	0.1044	0.1031	0.1003	0.0972	0.0975	0.0986	0.0969	0.0979	0.0973	0.0977	0.0953	0.0957	0.0968	0.0959	0.0964	0.096	0.0969	0.0947	0.0946	0.096	0.0958
0.1072	0.1064	0.1071	0.1031	0.1049	0.1024	0.1012	0.0973	0.104	0.1037	0.1025	0.1018	0.1027	0.1022	0.0993	0.0986	0.1032	0.1088	0.1038	0.1017	0.1019	0.1018	0.1003	0.0966	0.1029	0.0992	0.1013	0.1022	0.1005	0.1	0.1007	0.0973	0.0954	0.0972	0.0973	0.0966	0.096	0.0959	0.0977	0.0942	0.0945	0.0967	0.0951	0.0943	0.0952	0.0964	0.0934	0.0927	0.0947	0.0951
0.1102	0.1088	0.109	0.1045	0.1068	0.1032	0.1027	0.1018	0.1079	0.1067	0.1057	0.1036	0.1048	0.1037	0.1029	0.1016	0.1072	0.1075	0.1046	0.1047	0.1044	0.1034	0.1043	0.0997	0.1049	0.1016	0.1034	0.1035	0.1038	0.1037	0.1014	0.0992	0.0969	0.0976	0.0976	0.0974	0.1002	0.0974	0.0974	0.0965	0.0966	0.098	0.0963	0.0974	0.0977	0.0966	0.0946	0.0955	0.0973	0.0962
0.111	0.1092	0.1085	0.1052	0.1072	0.1032	0.1034	0.1018	0.106	0.106	0.1061	0.104	0.1046	0.1024	0.1011	0.1008	0.1067	0.1044	0.1056	0.1038	0.1023	0.1033	0.1027	0.0984	0.1055	0.1005	0.1033	0.1027	0.1041	0.1036	0.1011	0.0974	0.0969	0.0967	0.0982	0.0977	0.0976	0.0972	0.0988	0.0968	0.0956	0.0969	0.097	0.0968	0.097	0.0973	0.0961	0.0956	0.0961	0.096
0.111	0.1101	0.1094	0.1045	0.1065	0.1026	0.1016	0.0999	0.1062	0.1063	0.1049	0.1024	0.1045	0.1029	0.0992	0.0994	0.1052	0.1064	0.1033	0.1029	0.1012	0.1022	0.1013	0.0968	0.1042	0.0988	0.1027	0.102	0.1035	0.1026	0.0998	0.0974	0.0966	0.0967	0.0979	0.0975	0.0978	0.0965	0.0976	0.0961	0.0967	0.097	0.096	0.0968	0.097	0.0967	0.0951	0.0946	0.0963	0.097
0.1127	0.112	0.1113	0.1072	0.1073	0.1042	0.1028	0.1008	0.1084	0.1078	0.1053	0.1043	0.1066	0.1051	0.1011	0.1009	0.1071	0.1054	0.1055	0.1041	0.1037	0.1041	0.1027	0.0982	0.1053	0.101	0.1019	0.1034	0.1024	0.1045	0.1016	0.0985	0.0973	0.0969	0.1002	0.0972	0.0966	0.0957	0.0998	0.0965	0.0958	0.0979	0.0976	0.0958	0.0961	0.096	0.0966	0.0957	0.0959	0.097
0.1119	0.1124	0.1115	0.1048	0.1074	0.1031	0.1023	0.0998	0.1088	0.1073	0.1054	0.1025	0.1054	0.1045	0.0995	0.0991	0.1055	0.1055	0.106	0.1035	0.1027	0.1021	0.1016	0.0982	0.1061	0.0999	0.1026	0.1027	0.1029	0.1008	0.1009	0.0977	0.0971	0.0977	0.0981	0.0968	0.1004	0.0961	0.1	0.0973	0.0967	0.098	0.0972	0.0957	0.0968	0.0963	0.0966	0.0968	0.096	0.0968
0.1143	0.1146	0.1117	0.1063	0.108	0.104	0.103	0.1007	0.1083	0.1072	0.107	0.1042	0.106	0.1043	0.0998	0.0995	0.1072	0.1111	0.1051	0.1043	0.1041	0.1043	0.1009	0.0969	0.1064	0.0996	0.1038	0.1035	0.1026	0.1038	0.0999	0.0965	0.096	0.0967	0.0971	0.0973	0.0975	0.0958	0.0967	0.0958	0.0956	0.0965	0.0964	0.0974	0.0979	0.0958	0.0958	0.0955	0.0957	0.0961
0.1143	0.1151	0.1109	0.1078	0.1088	0.1028	0.1017	0.1002	0.1085	0.1089	0.1068	0.1037	0.1056	0.1051	0.1	0.099	0.1102	0.1122	0.1069	0.1058	0.1043	0.1046	0.1016	0.0981	0.1064	0.101	0.1039	0.1035	0.1034	0.1019	0.1022	0.0978	0.0957	0.095	0.0973	0.0954	0.0941	0.0952	0.0976	0.0956	0.0948	0.0974	0.0962	0.0941	0.0945	0.0951	0.0959	0.0952	0.0944	0.096
0.1169	0.1157	0.1137	0.1091	0.1089	0.106	0.1033	0.1	0.109	0.1096	0.1088	0.1059	0.1076	0.1065	0.1004	0.1007	0.1063	0.1148	0.1073	0.108	0.1056	0.1049	0.1018	0.0981	0.108	0.1014	0.1038	0.105	0.1053	0.1051	0.1023	0.0995	0.0963	0.0968	0.0965	0.0969	0.0958	0.0955	0.0967	0.0963	0.0961	0.0959	0.0968	0.0941	0.0956	0.0951	0.0968	0.0951	0.0947	0.0965
0.1183	0.1182	0.115	0.1094	0.1093	0.1036	0.1025	0.1017	0.1108	0.1106	0.107	0.1036	0.1077	0.1049	0.1018	0.1012	0.1073	0.1078	0.1078	0.1059	0.1049	0.1049	0.1024	0.0977	0.1068	0.1011	0.1044	0.1043	0.1025	0.1034	0.1005	0.0972	0.0964	0.0957	0.0971	0.0954	0.0967	0.0956	0.0974	0.095	0.0963	0.0951	0.097	0.0955	0.0979	0.0967	0.0954	0.0933	0.0974	0.095
0.1235	0.1213	0.1169	0.1108	0.1111	0.1055	0.1036	0.1018	0.1135	0.1116	0.1094	0.1064	0.1092	0.1061	0.1007	0.1006	0.1091	0.1141	0.11	0.1072	0.1065	0.1053	0.1032	0.099	0.1088	0.1025	0.1065	0.1073	0.1056	0.1049	0.1034	0.0994	0.0962	0.095	0.0958	0.0945	0.0957	0.0941	0.0968	0.096	0.095	0.0971	0.0968	0.0937	0.0958	0.0945	0.0964	0.095	0.0946	0.096
0.1237	0.1223	0.117	0.1112	0.1117	0.1039	0.1044	0.1022	0.1137	0.1132	0.1098	0.1065	0.1089	0.1066	0.1026	0.1005	0.1092	0.1118	0.1095	0.1091	0.1076	0.1048	0.1022	0.0991	0.1092	0.1027	0.1043	0.1055	0.105	0.1045	0.102	0.1001	0.0926	0.091	0.0933	0.0929	0.0923	0.0914	0.0938	0.0928	0.0928	0.0933	0.0939	0.0915	0.0937	0.0912	0.0926	0.0912	0.0926	0.092
0.1272	0.1263	0.1206	0.1138	0.1126	0.106	0.1049	0.1021	0.1149	0.1145	0.1113	0.1069	0.1087	0.1078	0.1021	0.1011	0.1111	0.1152	0.1104	0.1097	0.1059	0.1056	0.1038	0.0982	0.1106	0.1026	0.1046	0.1059	0.1044	0.1046	0.1015	0.0989	0.0936	0.0924	0.0937	0.0935	0.0923	0.0916	0.0927	0.0927	0.093	0.0926	0.094	0.0921	0.0937	0.0916	0.0921	0.0907	0.0931	0.0912
0.129	0.1291	0.1196	0.1146	0.1122	0.1053	0.1043	0.1008	0.1143	0.1158	0.1101	0.1076	0.1086	0.1066	0.0999	0.1015	0.1092	0.1143	0.1101	0.109	0.1062	0.106	0.1029	0.0981	0.1091	0.1028	0.105	0.1057	0.1039	0.1043	0.1018	0.0989	0.0949	0.0937	0.0951	0.0937	0.0937	0.0931	0.0945	0.0925	0.0943	0.0943	0.0939	0.0932	0.0936	0.0931	0.0918	0.0915	0.094	0.0924
0.1343	0.1346	0.1267	0.1165	0.1158	0.1074	0.1055	0.1044	0.1185	0.1188	0.1128	0.1099	0.1115	0.1093	0.1038	0.1018	0.1124	0.1177	0.114	0.1098	0.1091	0.1082	0.1058	0.0993	0.1125	0.1044	0.1065	0.1074	0.1048	0.1066	0.1035	0.1004	0.0956	0.0953	0.0969	0.0951	0.0986	0.0948	0.0962	0.0935	0.0956	0.0958	0.0955	0.094	0.095	0.0953	0.0938	0.0933	0.0953	0.0936
0.1406	0.1396	0.1273	0.1163	0.1148	0.1067	0.103	0.1012	0.117	0.1182	0.1129	0.1091	0.112	0.1078	0.1006	0.0994	0.1127	0.1149	0.1122	0.1104	0.1076	0.1065	0.1023	0.0975	0.11	0.1013	0.1041	0.1058	0.1047	0.1038	0.1012	0.0979	0.097	0.0964	0.0983	0.0963	0.0978	0.0955	0.0974	0.0947	0.0966	0.0976	0.0956	0.0949	0.0954	0.0959	0.0943	0.0926	0.0961	0.0956
0.1421	0.1416	0.1294	0.1194	0.1182	0.1073	0.1113	0.1021	0.1179	0.1171	0.1146	0.1098	0.1127	0.1101	0.1097	0.1054	0.1142	0.1161	0.1129	0.1116	0.1074	0.1072	0.1077	0.107	0.1123	0.1037	0.1063	0.1068	0.1056	0.1059	0.1107	0.0986	0.0979	0.0979	0.0994	0.0968	0.1009	0.0977	0.0982	0.0955	0.0969	0.0976	0.0971	0.096	0.0971	0.0971	0.0953	0.0943	0.0969	0.096
0.15	0.1489	0.1344	0.1222	0.1171	0.1077	0.1045	0.1017	0.1205	0.1204	0.1133	0.1095	0.1124	0.108	0.1014	0.1005	0.1125	0.1161	0.1144	0.1138	0.1087	0.1067	0.1031	0.0984	0.1125	0.1022	0.1064	0.1075	0.1069	0.1049	0.103	0.099	0.0985	0.0983	0.0996	0.0984	0.1005	0.0979	0.0999	0.097	0.0979	0.0988	0.0968	0.0966	0.0971	0.0979	0.0957	0.0953	0.0972	0.0981
0.1541	0.1534	0.1346	0.1243	0.1199	0.1084	0.1053	0.1012	0.1228	0.1212	0.1161	0.11	0.1152	0.1101	0.1018	0.1008	0.116	0.1191	0.1164	0.1117	0.1088	0.1081	0.1049	0.1011	0.113	0.1024	0.1081	0.1091	0.1042	0.1058	0.1027	0.1	0.0971	0.0985	0.0989	0.0975	0.0985	0.0973	0.0988	0.0956	0.0963	0.0981	0.0961	0.0956	0.0964	0.0978	0.0942	0.0944	0.0957	0.0969
0.1657	0.1632	0.1412	0.129	0.1227	0.1091	0.1056	0.1001	0.1246	0.1261	0.1165	0.1106	0.1148	0.1088	0.1023	0.102	0.117	0.1244	0.1179	0.1118	0.1095	0.1071	0.1041	0.0988	0.1143	0.1032	0.1094	0.1087	0.1047	0.1051	0.1028	0.0987	0.0959	0.0964	0.0979	0.096	0.0986	0.0966	0.0973	0.0953	0.0947	0.0973	0.0957	0.0956	0.096	0.0963	0.0933	0.0941	0.0945	0.0963
0.1681	0.1686	0.1439	0.1287	0.1216	0.1066	0.1027	0.1009	0.1264	0.1263	0.116	0.1103	0.1146	0.1097	0.1007	0.099	0.1161	0.1202	0.1172	0.1132	0.1092	0.1063	0.1031	0.0971	0.113	0.1038	0.108	0.1071	0.1065	0.1042	0.0999	0.0962	0.0977	0.0979	0.099	0.0988	0.1008	0.0981	0.0982	0.0974	0.098	0.0982	0.0966	0.0969	0.0988	0.0983	0.0947	0.096	0.0978	0.0975
0.1794	0.1785	0.149	0.1335	0.1258	0.1099	0.1051	0.1015	0.1304	0.1294	0.1174	0.1119	0.1163	0.1107	0.1023	0.1007	0.1204	0.1217	0.1194	0.115	0.1121	0.1081	0.1029	0.1001	0.1146	0.1025	0.1072	0.108	0.1066	0.1058	0.1035	0.0984	0.0973	0.0984	0.0998	0.0998	0.099	0.0975	0.0984	0.0975	0.0969	0.0983	0.0985	0.0977	0.0971	0.0982	0.0963	0.0958	0.0962	0.0968
0.1888	0.1937	0.1579	0.1376	0.1283	0.1108	0.1065	0.1011	0.1304	0.1318	0.1186	0.1131	0.1184	0.1121	0.1004	0.1	0.1209	0.1304	0.1215	0.1158	0.1122	0.108	0.1027	0.0975	0.1168	0.1052	0.1092	0.1086	0.1053	0.1065	0.1017	0.0983	0.0984	0.0985	0.0985	0.0986	0.1	0.0977	0.0983	0.0969	0.0988	0.0992	0.0973	0.0968	0.0986	0.0978	0.0959	0.0951	0.0976	0.0974
0.1997	0.2001	0.1633	0.143	0.1341	0.1116	0.1042	0.1027	0.1372	0.1361	0.1221	0.1147	0.1204	0.1146	0.1013	0.1013	0.124	0.1229	0.126	0.1191	0.1143	0.1086	0.106	0.0991	0.1191	0.1057	0.1103	0.1122	0.1068	0.1063	0.1027	0.0995	0.098	0.0982	0.0999	0.0993	0.0994	0.0971	0.0998	0.0968	0.0975	0.0989	0.0985	0.0984	0.0975	0.0979	0.0956	0.0967	0.0969	0.0972
0.2088	0.2046	0.1687	0.1453	0.1347	0.1124	0.1057	0.1012	0.1379	0.139	0.122	0.1158	0.122	0.1136	0.102	0.1011	0.1256	0.1323	0.1248	0.1188	0.1144	0.109	0.1042	0.0982	0.1208	0.1056	0.1096	0.1108	0.1069	0.1074	0.1022	0.0986	0.0977	0.0969	0.0985	0.0986	0.0991	0.0968	0.0974	0.0959	0.0968	0.0975	0.0968	0.0975	0.0979	0.096	0.0952	0.0952	0.0966	0.0963
0.2218	0.2225	0.1783	0.1481	0.1366	0.1123	0.1049	0.1001	0.1422	0.1406	0.1239	0.1156	0.121	0.1115	0.1013	0.0998	0.1266	0.1327	0.1244	0.1183	0.1137	0.1083	0.1037	0.0977	0.1202	0.1047	0.1101	0.1105	0.1053	0.1071	0.1011	0.0965	0.0963	0.0965	0.0979	0.0968	0.0983	0.0963	0.0963	0.0959	0.0967	0.0973	0.0967	0.0974	0.0975	0.0958	0.0952	0.0958	0.0966	0.0953
0.2391	0.2373	0.1868	0.1568	0.1436	0.1144	0.1062	0.1005	0.1462	0.1457	0.1244	0.1175	0.1246	0.113	0.1009	0.1004	0.1303	0.1306	0.1279	0.1219	0.1146	0.1095	0.1048	0.0976	0.1243	0.1067	0.1111	0.1114	0.1071	0.1074	0.1018	0.0977	0.0961	0.0949	0.0972	0.0971	0.0972	0.0948	0.0958	0.0945	0.0964	0.0961	0.098	0.0965	0.0966	0.0951	0.0941	0.0946	0.0958	0.0942
0.2575	0.253	0.1985	0.162	0.1461	0.1157	0.1063	0.1012	0.1507	0.1519	0.1276	0.1187	0.1263	0.1158	0.101	0.0993	0.1354	0.1386	0.1332	0.1235	0.1168	0.109	0.1056	0.0982	0.1246	0.1054	0.1122	0.113	0.1075	0.1073	0.1014	0.0981	0.0956	0.0948	0.0968	0.0958	0.0962	0.0941	0.096	0.0943	0.0963	0.0958	0.0973	0.0953	0.0964	0.0943	0.0948	0.0935	0.0953	0.0946
0.2708	0.2764	0.2123	0.171	0.1508	0.1165	0.1065	0.1011	0.1569	0.1597	0.1312	0.1211	0.1285	0.1171	0.1026	0.1006	0.141	0.142	0.1358	0.1261	0.1185	0.111	0.1054	0.0975	0.1287	0.1092	0.1132	0.1139	0.1078	0.1088	0.1031	0.0996	0.0941	0.0926	0.0944	0.0921	0.0948	0.0931	0.0927	0.0902	0.0949	0.0938	0.0935	0.0926	0.0949	0.092	0.0916	0.0901	0.0939	0.0919
0.2871	0.2956	0.222	0.1797	0.1576	0.1188	0.1069	0.1015	0.1611	0.1631	0.1303	0.1222	0.1306	0.1172	0.103	0.1032	0.1438	0.1469	0.1399	0.1273	0.1203	0.1103	0.1035	0.0977	0.1308	0.1066	0.1147	0.1123	0.1112	0.1094	0.1007	0.0979	0.0948	0.0936	0.0956	0.0937	0.0952	0.0932	0.0925	0.092	0.0946	0.0937	0.0946	0.0938	0.0944	0.0929	0.0929	0.0906	0.0939	0.0918
0.3148	0.3086	0.2319	0.1915	0.1644	0.1188	0.1079	0.1012	0.1683	0.1681	0.1347	0.1247	0.1331	0.118	0.1016	0.0996	0.1483	0.1482	0.142	0.1312	0.1221	0.1103	0.1044	0.0967	0.1322	0.1097	0.1148	0.1125	0.1089	0.1089	0.1019	0.0997	0.0951	0.0945	0.0947	0.0938	0.0964	0.0921	0.0947	0.0927	0.0952	0.0942	0.0953	0.0938	0.0943	0.0927	0.0931	0.0916	0.0937	0.0921
0.3292	0.3299	0.2503	0.2015	0.1706	0.1253	0.1089	0.1015	0.1768	0.1789	0.1394	0.1306	0.1377	0.1196	0.1016	0.1014	0.158	0.1618	0.1478	0.1349	0.124	0.1129	0.1071	0.0985	0.1394	0.1091	0.1155	0.1159	0.1095	0.1092	0.1015	0.0967	0.0966	0.095	0.0959	0.0941	0.0973	0.0949	0.0944	0.0924	0.0963	0.0951	0.0948	0.0939	0.0961	0.0941	0.093	0.0911	0.0944	0.0933
0.3564	0.3444	0.2648	0.215	0.1807	0.1255	0.1074	0.1024	0.1829	0.1862	0.1435	0.1309	0.1402	0.1204	0.1026	0.1017	0.1655	0.1663	0.1525	0.1385	0.1287	0.1129	0.105	0.0985	0.1412	0.1092	0.1175	0.1166	0.1114	0.1096	0.1012	0.0977	0.0973	0.0971	0.098	0.0969	0.0997	0.0962	0.0959	0.0941	0.0976	0.0963	0.0965	0.0953	0.0968	0.0953	0.0953	0.0927	0.0954	0.095
0.378	0.3674	0.2847	0.2223	0.1855	0.1292	0.1093	0.1006	0.1898	0.1952	0.1475	0.1321	0.1418	0.1222	0.1012	0.0985	0.1724	0.1662	0.1571	0.1396	0.1275	0.1107	0.1037	0.0961	0.1448	0.1139	0.1164	0.1167	0.1108	0.1092	0.0996	0.0971	0.0996	0.099	0.1013	0.1	0.1029	0.0992	0.099	0.096	0.099	0.0988	0.0987	0.0991	0.0981	0.0979	0.0967	0.0945	0.0967	0.0971
0.4003	0.3899	0.2998	0.2408	0.1968	0.1328	0.1125	0.1023	0.2012	0.2082	0.1525	0.1367	0.1497	0.1235	0.1027	0.1012	0.18	0.1746	0.165	0.1442	0.1326	0.1136	0.1073	0.0993	0.1524	0.1148	0.1208	0.1195	0.1128	0.1107	0.1025	0.0973	0.0992	0.098	0.0997	0.0997	0.103	0.0981	0.0981	0.0963	0.0991	0.0981	0.0976	0.0985	0.0972	0.0966	0.0938	0.0952	0.0961	0.0974
0.4277	0.4103	0.3183	0.2518	0.2082	0.1374	0.1096	0.1007	0.2104	0.2192	0.1567	0.1395	0.1537	0.1247	0.1035	0.0996	0.1897	0.1868	0.173	0.1479	0.1349	0.1116	0.1047	0.097	0.1575	0.1157	0.1222	0.1216	0.1129	0.1095	0.1029	0.0972	0.0992	0.1	0.1023	0.1004	0.1036	0.099	0.0993	0.0968	0.0993	0.1	0.0995	0.0989	0.0985	0.0982	0.0962	0.0954	0.0971	0.0981
0.45	0.4317	0.337	0.2613	0.2166	0.1439	0.115	0.1003	0.2259	0.2381	0.1627	0.1415	0.1574	0.1274	0.1029	0.1009	0.2003	0.1981	0.1794	0.1524	0.1399	0.1155	0.1062	0.0982	0.1647	0.1151	0.1255	0.1219	0.1146	0.1116	0.1035	0.0975	0.0998	0.1003	0.1018	0.1009	0.105	0.1009	0.0976	0.097	0.1003	0.1001	0.1001	0.0984	0.0979	0.0995	0.0961	0.096	0.0972	0.0978
0.4702	0.4585	0.3564	0.2808	0.2264	0.1438	0.1119	0.1013	0.2396	0.251	0.1686	0.1465	0.1618	0.1275	0.1015	0.0997	0.2145	0.2122	0.1876	0.1587	0.1412	0.1135	0.1063	0.0973	0.1697	0.1195	0.1269	0.1227	0.1138	0.1139	0.1031	0.0975	0.101	0.1003	0.0997	0.0995	0.1052	0.0999	0.0986	0.0974	0.1013	0.1	0.0991	0.0979	0.0987	0.0985	0.0966	0.0959	0.0982	0.0982
0.4933	0.4819	0.3852	0.2956	0.2421	0.1506	0.1159	0.1019	0.258	0.2742	0.1769	0.1513	0.169	0.1311	0.103	0.1	0.2377	0.2233	0.1974	0.1634	0.1455	0.1176	0.1085	0.0985	0.1799	0.1226	0.1327	0.1253	0.1156	0.1153	0.1038	0.0965	0.1006	0.0995	0.1	0.0993	0.1062	0.1005	0.0981	0.0967	0.1021	0.0998	0.0988	0.0982	0.0999	0.0983	0.0959	0.0951	0.099	0.0974
0.5211	0.4979	0.4108	0.3141	0.2582	0.1566	0.118	0.1022	0.2714	0.2933	0.1861	0.1558	0.1746	0.1334	0.1042	0.1002	0.2477	0.2388	0.2065	0.1716	0.1503	0.1165	0.1071	0.0997	0.1884	0.1254	0.1324	0.1268	0.1204	0.1154	0.104	0.0981	0.1009	0.1015	0.1005	0.0998	0.1071	0.1015	0.0981	0.0972	0.1029	0.101	0.0985	0.0986	0.101	0.0998	0.0961	0.0948	0.0985	0.0981
0.5327	0.5073	0.4235	0.3265	0.2698	0.1608	0.1184	0.1007	0.2879	0.3091	0.1919	0.1598	0.1779	0.1351	0.1044	0.101	0.2659	0.2527	0.2178	0.1758	0.1545	0.1177	0.1078	0.0975	0.2001	0.1247	0.134	0.1282	0.12	0.1154	0.1026	0.0967	0.1001	0.0993	0.1012	0.1007	0.105	0.0987	0.0973	0.0961	0.1005	0.0996	0.0989	0.0999	0.0993	0.0983	0.0958	0.0947	0.0974	0.0976
0.5485	0.5199	0.4457	0.3495	0.2863	0.1743	0.1229	0.1014	0.3081	0.3305	0.2002	0.1674	0.1872	0.1397	0.1038	0.0999	0.2884	0.2714	0.2281	0.1846	0.1587	0.1202	0.1096	0.0987	0.2125	0.1276	0.14	0.1331	0.1213	0.116	0.1045	0.0979	0.1014	0.1007	0.1002	0.0989	0.107	0.1012	0.0978	0.0962	0.1021	0.0996	0.0982	0.0981	0.1	0.098	0.0961	0.0945	0.098	0.0965
0.5632	0.5321	0.4688	0.3737	0.3036	0.1764	0.1261	0.1023	0.3285	0.3499	0.2143	0.1784	0.1981	0.1421	0.1065	0.1012	0.3076	0.2863	0.2477	0.1936	0.1684	0.1207	0.11	0.1001	0.2265	0.1358	0.1459	0.1369	0.1228	0.1164	0.1039	0.0977	0.1017	0.101	0.1007	0.0986	0.1049	0.0983	0.0975	0.0956	0.102	0.1	0.0994	0.0966	0.0992	0.0974	0.097	0.0949	0.0964	0.0976
0.5792	0.5437	0.4766	0.3862	0.3166	0.1848	0.1294	0.1052	0.3537	0.3786	0.2238	0.186	0.2056	0.1463	0.1065	0.1018	0.3363	0.3205	0.2625	0.2035	0.1718	0.1225	0.1101	0.0996	0.2465	0.1422	0.152	0.1414	0.1266	0.1196	0.1059	0.0983	0.1011	0.0997	0.1005	0.0989	0.1072	0.099	0.0964	0.0954	0.1024	0.0983	0.0988	0.0975	0.0998	0.0964	0.0946	0.093	0.0976	0.0961
0.5796	0.5454	0.5004	0.3954	0.3351	0.1997	0.1312	0.1046	0.3782	0.3917	0.2383	0.1931	0.2122	0.1506	0.108	0.1013	0.3568	0.3376	0.2764	0.2174	0.1777	0.1252	0.1122	0.0991	0.2617	0.1434	0.1572	0.145	0.1279	0.1216	0.1065	0.0996	0.0987	0.0971	0.0972	0.0951	0.1049	0.0965	0.0926	0.0915	0.1003	0.095	0.0963	0.0942	0.0973	0.0938	0.0926	0.0906	0.0944	0.0926
0.5965	0.5505	0.5119	0.4242	0.3504	0.204	0.1347	0.1031	0.4054	0.4127	0.2575	0.2066	0.2271	0.152	0.107	0.1003	0.3856	0.3542	0.3005	0.2288	0.1882	0.125	0.1117	0.0987	0.2862	0.1532	0.1664	0.1459	0.1326	0.1214	0.106	0.0984	0.1036	0.102	0.104	0.1011	0.11	0.1001	0.0978	0.0957	0.1032	0.1001	0.0997	0.099	0.0994	0.0964	0.0958	0.0934	0.0975	0.0974
0.6019	0.5584	0.5205	0.4246	0.3636	0.2204	0.1398	0.1053	0.4335	0.4371	0.272	0.2151	0.2429	0.1596	0.1088	0.0996	0.4131	0.3779	0.3152	0.2417	0.1964	0.1304	0.1141	0.0992	0.3091	0.162	0.1757	0.151	0.1331	0.1259	0.1074	0.098	0.1031	0.1048	0.104	0.1025	0.1126	0.1021	0.0996	0.0957	0.1028	0.1012	0.1001	0.0993	0.0992	0.0985	0.0954	0.0941	0.0963	0.0992
0.6109	0.5659	0.5343	0.4447	0.3842	0.225	0.1438	0.1045	0.4598	0.4621	0.2915	0.2287	0.2467	0.1592	0.1083	0.1021	0.4354	0.4047	0.3344	0.251	0.1994	0.1302	0.1128	0.098	0.3251	0.169	0.1796	0.1542	0.1369	0.1258	0.1071	0.0993	0.1061	0.105	0.1047	0.1043	0.1149	0.1033	0.098	0.0975	0.105	0.1017	0.1006	0.1011	0.1012	0.0989	0.0953	0.0944	0.098	0.0992
0.6159	0.5682	0.5424	0.4643	0.4035	0.2388	0.1493	0.1075	0.4865	0.4792	0.3135	0.2477	0.2659	0.1667	0.1117	0.1031	0.4616	0.431	0.3605	0.2653	0.2152	0.1358	0.117	0.101	0.3514	0.1821	0.191	0.1611	0.1417	0.1286	0.1088	0.0998	0.1069	0.1067	0.105	0.1055	0.118	0.1051	0.0988	0.0972	0.1064	0.1018	0.1025	0.1025	0.1033	0.1001	0.097	0.0956	0.0989	0.1007
0.6142	0.5744	0.5554	0.4702	0.4219	0.2534	0.1512	0.1058	0.5062	0.4916	0.3385	0.262	0.2777	0.1713	0.11	0.1016	0.4862	0.4499	0.3775	0.2853	0.2196	0.1354	0.1143	0.1012	0.3735	0.1908	0.2012	0.1626	0.1445	0.1296	0.1064	0.0981	0.1072	0.1066	0.1054	0.105	0.1192	0.1046	0.0985	0.0972	0.1069	0.1023	0.1014	0.1013	0.1027	0.0992	0.0966	0.0955	0.099	0.0996
0.6156	0.5845	0.5552	0.4765	0.4335	0.2657	0.1597	0.1063	0.5267	0.506	0.3602	0.2784	0.3002	0.1807	0.1128	0.1045	0.5066	0.4687	0.4008	0.3035	0.2369	0.1423	0.1174	0.1001	0.4134	0.2056	0.2166	0.1755	0.1496	0.1341	0.1092	0.1	0.1091	0.1087	0.1074	0.1066	0.121	0.1043	0.0991	0.097	0.1075	0.1023	0.1035	0.1016	0.1019	0.099	0.097	0.0953	0.0979	0.1002
0.6212	0.5845	0.5616	0.4867	0.4479	0.275	0.1628	0.1077	0.5503	0.5218	0.3805	0.299	0.3114	0.1847	0.1128	0.1031	0.5274	0.4868	0.4187	0.323	0.2496	0.1444	0.1174	0.1	0.4294	0.2213	0.2272	0.1803	0.1549	0.1342	0.1103	0.0986	0.1099	0.1079	0.1053	0.1049	0.1227	0.1055	0.0985	0.0963	0.109	0.1013	0.1015	0.102	0.1035	0.0992	0.0958	0.094	0.0993	0.0996
0.6212	0.5925	0.5737	0.497	0.471	0.3003	0.1754	0.1084	0.5627	0.5278	0.4069	0.3165	0.3384	0.1969	0.1154	0.103	0.5459	0.4998	0.4429	0.3387	0.2649	0.1501	0.1199	0.1002	0.463	0.236	0.2483	0.1918	0.1605	0.1387	0.1115	0.0982	0.1107	0.1081	0.1064	0.1067	0.1248	0.1042	0.0976	0.0967	0.1086	0.1009	0.102	0.1026	0.1026	0.0978	0.0957	0.0944	0.098	0.0991
0.625	0.5905	0.57	0.5121	0.4768	0.3092	0.1801	0.1115	0.58	0.5426	0.4288	0.346	0.3488	0.199	0.1168	0.1041	0.5638	0.5273	0.4608	0.3576	0.277	0.1515	0.1244	0.1015	0.4762	0.2528	0.2608	0.1957	0.1676	0.14	0.1106	0.0998	0.1147	0.1123	0.1079	0.1045	0.1285	0.1047	0.0984	0.0966	0.1112	0.1032	0.1035	0.0991	0.101	0.0978	0.0974	0.0955	0.0982	0.0996
[truncated: 14 more columns]
