# Supplementary material for: Modeling the impact of drug interactions on therapeutic selectivity
Source: Nat Commun. 2018 Aug 27;9:3452. doi: 10.1038/s41467-018-05954-3 (PMC6110842; doi:10.1038/s41467-018-05954-3)
Supplement: Supplementary file 4 — Supplementary Data 1 [file 41467_2018_5954_MOESM4_ESM.zip › cerRAW/MMS-Rap.txt]

0.104	0.122	0.082	0.071	0.086	0.121	0.129	0.087	0.139	0.091	0.111	0.101	0.088	0.09	0.098	0.089	0.105	0.091	0.113	0.098	0.086	0.091	0.1	0.088	0.106	0.118	0.107	0.09	0.086	0.089	0.098	0.087	0.106	0.09	0.084	0.092	0.086	0.088	0.099	0.087	0.109	0.093	0.112	0.072	0.098	0.088	0.1	0.088	0.109	0.112
0.104	0.123	0.081	0.07	0.109	0.123	0.125	0.087	0.139	0.09	0.112	0.102	0.087	0.09	0.098	0.088	0.105	0.09	0.114	0.099	0.086	0.091	0.099	0.088	0.106	0.119	0.108	0.091	0.085	0.089	0.098	0.087	0.107	0.09	0.084	0.094	0.085	0.088	0.098	0.087	0.11	0.093	0.114	0.072	0.099	0.088	0.099	0.088	0.109	0.114
0.104	0.125	0.081	0.07	0.116	0.124	0.124	0.087	0.14	0.09	0.113	0.102	0.087	0.09	0.097	0.088	0.105	0.09	0.115	0.099	0.086	0.091	0.099	0.088	0.106	0.12	0.109	0.091	0.085	0.089	0.098	0.087	0.106	0.09	0.084	0.094	0.085	0.088	0.098	0.087	0.111	0.093	0.115	0.072	0.1	0.088	0.099	0.088	0.11	0.113
0.105	0.125	0.082	0.071	0.116	0.125	0.124	0.087	0.14	0.09	0.112	0.102	0.087	0.09	0.097	0.088	0.105	0.09	0.115	0.099	0.086	0.091	0.099	0.088	0.106	0.12	0.11	0.092	0.085	0.089	0.098	0.087	0.106	0.09	0.084	0.094	0.085	0.088	0.098	0.087	0.109	0.092	0.115	0.072	0.1	0.088	0.099	0.088	0.109	0.113
0.104	0.123	0.082	0.071	0.116	0.124	0.122	0.087	0.142	0.091	0.114	0.103	0.087	0.09	0.097	0.088	0.105	0.09	0.115	0.099	0.086	0.091	0.098	0.088	0.106	0.12	0.109	0.091	0.085	0.089	0.097	0.087	0.106	0.09	0.084	0.094	0.085	0.088	0.098	0.087	0.109	0.092	0.115	0.072	0.1	0.088	0.099	0.088	0.109	0.114
0.104	0.123	0.082	0.071	0.116	0.124	0.122	0.087	0.142	0.091	0.114	0.103	0.087	0.09	0.097	0.088	0.105	0.091	0.115	0.099	0.086	0.091	0.098	0.088	0.106	0.12	0.11	0.092	0.085	0.089	0.097	0.087	0.106	0.09	0.084	0.093	0.085	0.088	0.097	0.087	0.109	0.092	0.115	0.072	0.1	0.088	0.099	0.088	0.109	0.114
0.104	0.124	0.082	0.07	0.116	0.124	0.122	0.087	0.142	0.091	0.114	0.103	0.087	0.09	0.097	0.088	0.104	0.09	0.114	0.099	0.086	0.091	0.098	0.088	0.106	0.119	0.109	0.091	0.085	0.089	0.097	0.087	0.107	0.09	0.084	0.095	0.085	0.088	0.098	0.087	0.109	0.092	0.115	0.072	0.1	0.088	0.098	0.088	0.109	0.115
0.104	0.125	0.082	0.071	0.116	0.125	0.123	0.087	0.141	0.09	0.112	0.102	0.087	0.09	0.097	0.088	0.105	0.09	0.115	0.099	0.086	0.091	0.098	0.088	0.106	0.121	0.11	0.092	0.085	0.089	0.097	0.087	0.106	0.09	0.084	0.094	0.085	0.088	0.097	0.087	0.109	0.092	0.115	0.072	0.1	0.088	0.098	0.088	0.109	0.116
0.104	0.124	0.082	0.07	0.116	0.124	0.121	0.087	0.142	0.091	0.113	0.103	0.087	0.09	0.097	0.088	0.105	0.09	0.115	0.1	0.086	0.091	0.098	0.088	0.106	0.12	0.11	0.091	0.085	0.089	0.097	0.087	0.106	0.09	0.084	0.093	0.085	0.088	0.097	0.087	0.109	0.092	0.115	0.072	0.1	0.088	0.098	0.088	0.109	0.115
0.104	0.124	0.082	0.07	0.116	0.125	0.122	0.087	0.14	0.091	0.113	0.102	0.087	0.091	0.097	0.088	0.105	0.09	0.115	0.099	0.086	0.091	0.098	0.089	0.106	0.119	0.109	0.091	0.085	0.089	0.097	0.087	0.106	0.09	0.084	0.093	0.085	0.088	0.097	0.087	0.109	0.093	0.116	0.072	0.1	0.088	0.099	0.088	0.109	0.114
0.104	0.125	0.082	0.071	0.116	0.126	0.123	0.087	0.141	0.091	0.112	0.102	0.087	0.09	0.096	0.088	0.105	0.09	0.115	0.1	0.086	0.091	0.098	0.089	0.106	0.119	0.109	0.091	0.085	0.089	0.097	0.087	0.107	0.09	0.084	0.094	0.085	0.088	0.097	0.087	0.109	0.092	0.115	0.072	0.099	0.088	0.098	0.088	0.108	0.115
0.104	0.125	0.082	0.071	0.116	0.125	0.122	0.087	0.141	0.09	0.112	0.102	0.087	0.09	0.096	0.088	0.105	0.09	0.114	0.099	0.086	0.091	0.098	0.088	0.107	0.119	0.109	0.091	0.085	0.089	0.097	0.087	0.106	0.09	0.084	0.094	0.085	0.088	0.097	0.087	0.109	0.092	0.115	0.072	0.099	0.088	0.098	0.088	0.109	0.114
0.104	0.124	0.082	0.07	0.116	0.124	0.121	0.087	0.141	0.091	0.113	0.102	0.087	0.091	0.097	0.088	0.105	0.09	0.115	0.1	0.086	0.091	0.098	0.089	0.106	0.12	0.109	0.091	0.085	0.089	0.097	0.087	0.106	0.09	0.084	0.094	0.085	0.088	0.097	0.087	0.109	0.092	0.115	0.072	0.1	0.088	0.098	0.088	0.109	0.116
0.104	0.123	0.082	0.07	0.116	0.124	0.12	0.087	0.142	0.091	0.113	0.103	0.087	0.091	0.097	0.088	0.105	0.09	0.115	0.099	0.086	0.091	0.098	0.088	0.106	0.119	0.109	0.091	0.085	0.089	0.097	0.087	0.106	0.09	0.084	0.094	0.085	0.088	0.097	0.087	0.109	0.093	0.116	0.072	0.099	0.088	0.099	0.088	0.108	0.115
0.104	0.124	0.082	0.071	0.117	0.125	0.121	0.087	0.141	0.091	0.112	0.102	0.087	0.091	0.097	0.088	0.105	0.09	0.115	0.099	0.086	0.091	0.098	0.089	0.106	0.12	0.11	0.092	0.085	0.089	0.097	0.087	0.107	0.09	0.084	0.093	0.085	0.088	0.097	0.087	0.109	0.093	0.115	0.072	0.099	0.088	0.098	0.088	0.109	0.115
0.104	0.124	0.082	0.07	0.115	0.124	0.12	0.087	0.141	0.091	0.113	0.103	0.087	0.091	0.097	0.088	0.105	0.09	0.115	0.099	0.086	0.091	0.098	0.089	0.106	0.119	0.109	0.091	0.085	0.089	0.097	0.087	0.107	0.09	0.084	0.094	0.085	0.088	0.097	0.087	0.109	0.093	0.115	0.072	0.099	0.088	0.098	0.088	0.109	0.115
0.104	0.124	0.082	0.071	0.116	0.125	0.121	0.087	0.141	0.091	0.112	0.102	0.087	0.091	0.097	0.088	0.105	0.09	0.115	0.1	0.086	0.092	0.098	0.089	0.106	0.12	0.11	0.091	0.085	0.089	0.097	0.087	0.106	0.09	0.084	0.094	0.085	0.088	0.097	0.087	0.109	0.093	0.115	0.072	0.1	0.088	0.099	0.088	0.109	0.115
0.104	0.124	0.082	0.071	0.116	0.124	0.121	0.087	0.141	0.091	0.112	0.102	0.087	0.091	0.097	0.088	0.105	0.09	0.115	0.099	0.086	0.091	0.098	0.089	0.106	0.12	0.11	0.092	0.085	0.089	0.097	0.087	0.107	0.09	0.084	0.093	0.085	0.089	0.097	0.087	0.109	0.092	0.115	0.072	0.099	0.088	0.098	0.088	0.109	0.115
0.105	0.123	0.082	0.071	0.116	0.124	0.121	0.087	0.142	0.091	0.113	0.103	0.087	0.091	0.097	0.088	0.105	0.09	0.115	0.099	0.086	0.091	0.098	0.089	0.106	0.118	0.108	0.09	0.085	0.089	0.097	0.087	0.107	0.09	0.084	0.094	0.085	0.088	0.097	0.087	0.109	0.093	0.115	0.072	0.099	0.088	0.099	0.088	0.109	0.114
0.105	0.124	0.082	0.071	0.116	0.124	0.12	0.087	0.141	0.091	0.112	0.102	0.087	0.091	0.097	0.089	0.105	0.09	0.115	0.099	0.086	0.092	0.099	0.089	0.106	0.12	0.109	0.091	0.085	0.089	0.097	0.087	0.107	0.09	0.084	0.093	0.085	0.088	0.097	0.087	0.109	0.093	0.115	0.072	0.099	0.089	0.099	0.088	0.109	0.115
0.105	0.124	0.082	0.071	0.116	0.124	0.121	0.087	0.141	0.091	0.113	0.103	0.087	0.091	0.097	0.089	0.105	0.09	0.114	0.099	0.086	0.092	0.098	0.089	0.106	0.119	0.109	0.091	0.085	0.089	0.097	0.087	0.106	0.09	0.084	0.094	0.086	0.088	0.097	0.087	0.109	0.093	0.114	0.072	0.099	0.088	0.098	0.088	0.109	0.115
0.105	0.125	0.083	0.071	0.116	0.125	0.121	0.088	0.141	0.091	0.112	0.102	0.087	0.091	0.097	0.088	0.105	0.09	0.115	0.099	0.086	0.092	0.099	0.089	0.106	0.119	0.109	0.091	0.085	0.09	0.097	0.087	0.107	0.09	0.084	0.093	0.086	0.089	0.097	0.087	0.11	0.093	0.115	0.072	0.099	0.089	0.099	0.088	0.109	0.115
0.105	0.124	0.083	0.071	0.117	0.124	0.121	0.088	0.141	0.091	0.113	0.102	0.087	0.091	0.097	0.089	0.105	0.09	0.114	0.098	0.086	0.092	0.098	0.089	0.106	0.118	0.108	0.09	0.086	0.089	0.097	0.087	0.107	0.09	0.084	0.093	0.086	0.089	0.097	0.087	0.11	0.093	0.114	0.072	0.099	0.089	0.098	0.088	0.109	0.114
0.105	0.125	0.083	0.071	0.117	0.125	0.122	0.088	0.141	0.091	0.113	0.102	0.088	0.091	0.097	0.089	0.105	0.09	0.115	0.099	0.086	0.092	0.099	0.089	0.106	0.12	0.11	0.092	0.086	0.09	0.098	0.087	0.107	0.09	0.084	0.093	0.086	0.089	0.097	0.087	0.11	0.093	0.115	0.073	0.099	0.089	0.099	0.088	0.109	0.114
0.105	0.123	0.083	0.071	0.117	0.124	0.12	0.087	0.142	0.092	0.113	0.103	0.088	0.091	0.097	0.089	0.105	0.091	0.115	0.099	0.086	0.092	0.099	0.089	0.107	0.119	0.109	0.091	0.086	0.09	0.097	0.087	0.107	0.091	0.085	0.094	0.086	0.089	0.098	0.087	0.11	0.093	0.116	0.073	0.099	0.089	0.099	0.088	0.109	0.114
0.105	0.123	0.083	0.071	0.117	0.124	0.121	0.088	0.142	0.092	0.113	0.103	0.088	0.092	0.098	0.089	0.105	0.09	0.115	0.099	0.086	0.092	0.099	0.089	0.107	0.119	0.109	0.091	0.086	0.09	0.097	0.088	0.107	0.091	0.085	0.094	0.086	0.089	0.098	0.087	0.11	0.093	0.115	0.073	0.1	0.089	0.099	0.088	0.109	0.114
0.105	0.122	0.083	0.071	0.116	0.123	0.12	0.087	0.142	0.092	0.113	0.103	0.088	0.091	0.097	0.089	0.106	0.091	0.115	0.099	0.087	0.092	0.099	0.089	0.107	0.119	0.109	0.091	0.086	0.09	0.098	0.088	0.107	0.091	0.085	0.094	0.086	0.089	0.098	0.087	0.11	0.093	0.116	0.073	0.099	0.089	0.099	0.088	0.109	0.115
0.106	0.124	0.083	0.071	0.117	0.124	0.121	0.088	0.141	0.092	0.113	0.102	0.088	0.092	0.097	0.089	0.106	0.091	0.115	0.099	0.087	0.092	0.099	0.089	0.107	0.12	0.109	0.091	0.086	0.09	0.098	0.088	0.107	0.091	0.085	0.094	0.086	0.089	0.098	0.087	0.11	0.093	0.115	0.073	0.099	0.089	0.099	0.088	0.11	0.115
0.106	0.124	0.084	0.072	0.117	0.125	0.122	0.088	0.142	0.092	0.113	0.103	0.088	0.092	0.098	0.089	0.106	0.091	0.115	0.099	0.086	0.092	0.099	0.089	0.107	0.12	0.11	0.092	0.086	0.09	0.098	0.088	0.108	0.091	0.085	0.094	0.086	0.089	0.098	0.088	0.11	0.093	0.115	0.073	0.099	0.089	0.099	0.089	0.109	0.114
0.106	0.124	0.083	0.072	0.118	0.126	0.123	0.088	0.142	0.092	0.113	0.102	0.088	0.092	0.098	0.089	0.106	0.091	0.115	0.1	0.087	0.093	0.099	0.089	0.107	0.12	0.11	0.092	0.087	0.09	0.098	0.088	0.107	0.091	0.085	0.094	0.086	0.089	0.098	0.088	0.11	0.093	0.115	0.073	0.099	0.089	0.099	0.089	0.11	0.115
0.106	0.124	0.084	0.072	0.117	0.125	0.122	0.088	0.142	0.092	0.113	0.102	0.088	0.092	0.098	0.089	0.106	0.091	0.115	0.1	0.087	0.093	0.1	0.09	0.107	0.121	0.11	0.092	0.087	0.091	0.098	0.088	0.107	0.091	0.085	0.094	0.086	0.089	0.098	0.088	0.111	0.094	0.116	0.073	0.099	0.089	0.099	0.089	0.11	0.114
0.106	0.123	0.084	0.072	0.117	0.125	0.123	0.088	0.142	0.093	0.113	0.103	0.089	0.092	0.098	0.089	0.106	0.091	0.115	0.099	0.087	0.093	0.1	0.09	0.108	0.12	0.11	0.091	0.087	0.091	0.098	0.088	0.108	0.091	0.085	0.094	0.087	0.089	0.098	0.088	0.11	0.094	0.116	0.073	0.1	0.089	0.099	0.089	0.11	0.114
0.107	0.125	0.084	0.073	0.119	0.126	0.124	0.088	0.142	0.093	0.113	0.102	0.089	0.092	0.098	0.089	0.107	0.092	0.116	0.1	0.087	0.093	0.1	0.09	0.108	0.12	0.11	0.092	0.087	0.091	0.098	0.088	0.108	0.092	0.086	0.094	0.087	0.09	0.098	0.088	0.11	0.094	0.116	0.073	0.1	0.09	0.099	0.089	0.11	0.116
0.107	0.124	0.084	0.073	0.118	0.126	0.123	0.088	0.142	0.093	0.113	0.103	0.089	0.093	0.098	0.089	0.107	0.092	0.116	0.1	0.088	0.093	0.1	0.09	0.108	0.121	0.11	0.092	0.087	0.091	0.098	0.088	0.108	0.092	0.086	0.095	0.087	0.09	0.099	0.088	0.111	0.094	0.115	0.073	0.099	0.09	0.099	0.089	0.11	0.116
0.107	0.124	0.085	0.073	0.119	0.126	0.124	0.088	0.143	0.094	0.114	0.104	0.09	0.093	0.099	0.09	0.107	0.092	0.116	0.1	0.088	0.093	0.1	0.09	0.108	0.121	0.111	0.092	0.088	0.091	0.098	0.088	0.108	0.092	0.086	0.095	0.087	0.09	0.098	0.088	0.111	0.094	0.115	0.073	0.099	0.09	0.099	0.089	0.11	0.115
0.108	0.125	0.085	0.073	0.12	0.126	0.124	0.089	0.143	0.094	0.114	0.104	0.09	0.093	0.099	0.09	0.107	0.093	0.117	0.101	0.088	0.094	0.1	0.09	0.108	0.122	0.112	0.093	0.088	0.091	0.099	0.089	0.109	0.092	0.086	0.095	0.087	0.09	0.099	0.088	0.111	0.094	0.116	0.074	0.1	0.09	0.1	0.089	0.11	0.115
0.108	0.125	0.086	0.074	0.12	0.126	0.123	0.088	0.144	0.094	0.114	0.104	0.09	0.093	0.099	0.09	0.108	0.093	0.116	0.1	0.089	0.094	0.1	0.09	0.108	0.121	0.111	0.092	0.088	0.091	0.098	0.088	0.109	0.092	0.086	0.094	0.087	0.09	0.098	0.088	0.111	0.095	0.116	0.074	0.1	0.09	0.1	0.089	0.111	0.116
0.109	0.125	0.086	0.074	0.12	0.126	0.124	0.088	0.144	0.095	0.115	0.104	0.09	0.094	0.099	0.09	0.108	0.093	0.116	0.1	0.089	0.094	0.101	0.09	0.109	0.121	0.111	0.092	0.088	0.092	0.099	0.089	0.109	0.092	0.087	0.095	0.088	0.09	0.099	0.088	0.111	0.095	0.116	0.074	0.1	0.09	0.1	0.089	0.111	0.115
0.109	0.126	0.086	0.074	0.121	0.127	0.125	0.089	0.145	0.095	0.115	0.104	0.091	0.094	0.099	0.09	0.108	0.093	0.117	0.101	0.089	0.094	0.101	0.09	0.109	0.121	0.111	0.093	0.089	0.092	0.099	0.089	0.109	0.093	0.087	0.095	0.088	0.091	0.099	0.088	0.111	0.095	0.116	0.074	0.1	0.09	0.1	0.089	0.11	0.115
0.109	0.126	0.087	0.075	0.121	0.127	0.125	0.089	0.145	0.095	0.115	0.104	0.091	0.094	0.099	0.09	0.109	0.094	0.117	0.102	0.089	0.095	0.101	0.09	0.109	0.122	0.112	0.093	0.089	0.092	0.099	0.089	0.109	0.093	0.087	0.095	0.088	0.091	0.099	0.088	0.112	0.095	0.116	0.074	0.1	0.09	0.1	0.089	0.111	0.115
0.11	0.126	0.087	0.075	0.121	0.127	0.125	0.089	0.146	0.096	0.116	0.105	0.091	0.095	0.1	0.09	0.109	0.094	0.118	0.102	0.09	0.095	0.101	0.09	0.11	0.122	0.112	0.093	0.089	0.092	0.1	0.089	0.11	0.093	0.087	0.095	0.089	0.091	0.099	0.088	0.112	0.096	0.118	0.075	0.1	0.091	0.1	0.089	0.111	0.115
0.111	0.126	0.088	0.076	0.123	0.128	0.126	0.089	0.147	0.097	0.117	0.106	0.092	0.095	0.1	0.09	0.109	0.095	0.117	0.101	0.09	0.095	0.101	0.091	0.11	0.122	0.113	0.094	0.09	0.093	0.1	0.089	0.11	0.094	0.087	0.097	0.089	0.091	0.099	0.089	0.112	0.096	0.117	0.075	0.1	0.091	0.1	0.089	0.112	0.116
0.111	0.127	0.088	0.076	0.122	0.127	0.125	0.089	0.147	0.097	0.117	0.106	0.093	0.096	0.1	0.091	0.11	0.095	0.119	0.103	0.091	0.096	0.102	0.091	0.11	0.122	0.113	0.094	0.09	0.093	0.1	0.089	0.11	0.094	0.088	0.097	0.089	0.091	0.099	0.089	0.113	0.096	0.118	0.075	0.1	0.091	0.1	0.089	0.112	0.115
0.113	0.127	0.089	0.077	0.123	0.127	0.125	0.089	0.148	0.098	0.118	0.107	0.093	0.096	0.101	0.091	0.111	0.096	0.118	0.103	0.091	0.096	0.102	0.091	0.111	0.122	0.113	0.094	0.091	0.093	0.1	0.09	0.111	0.094	0.088	0.097	0.09	0.091	0.1	0.089	0.113	0.096	0.118	0.075	0.1	0.091	0.1	0.089	0.111	0.116
0.113	0.128	0.089	0.077	0.124	0.128	0.126	0.089	0.149	0.099	0.119	0.107	0.094	0.097	0.101	0.091	0.111	0.096	0.119	0.103	0.092	0.096	0.103	0.091	0.111	0.123	0.113	0.094	0.091	0.094	0.1	0.09	0.112	0.095	0.089	0.098	0.09	0.092	0.1	0.089	0.113	0.096	0.117	0.075	0.1	0.091	0.101	0.089	0.112	0.116
0.114	0.129	0.091	0.078	0.125	0.129	0.127	0.089	0.149	0.099	0.119	0.108	0.095	0.097	0.102	0.091	0.111	0.097	0.119	0.103	0.092	0.097	0.103	0.091	0.112	0.124	0.114	0.095	0.091	0.094	0.1	0.09	0.112	0.095	0.089	0.097	0.09	0.092	0.1	0.089	0.113	0.097	0.118	0.076	0.101	0.091	0.1	0.089	0.112	0.115
0.115	0.131	0.092	0.079	0.126	0.131	0.129	0.09	0.15	0.1	0.119	0.108	0.095	0.098	0.102	0.091	0.112	0.098	0.12	0.105	0.093	0.097	0.103	0.091	0.112	0.125	0.115	0.096	0.092	0.094	0.101	0.09	0.112	0.095	0.089	0.098	0.091	0.092	0.1	0.089	0.114	0.097	0.119	0.076	0.101	0.092	0.101	0.09	0.112	0.117
0.116	0.131	0.092	0.08	0.127	0.131	0.129	0.09	0.151	0.101	0.121	0.109	0.096	0.098	0.103	0.092	0.113	0.099	0.121	0.106	0.094	0.098	0.104	0.092	0.113	0.126	0.116	0.096	0.093	0.095	0.101	0.09	0.112	0.096	0.09	0.097	0.091	0.092	0.1	0.089	0.113	0.097	0.118	0.076	0.101	0.092	0.101	0.09	0.112	0.117
0.117	0.133	0.093	0.081	0.128	0.132	0.129	0.09	0.152	0.102	0.121	0.11	0.097	0.099	0.103	0.092	0.114	0.099	0.122	0.107	0.094	0.098	0.104	0.092	0.113	0.126	0.116	0.097	0.093	0.095	0.101	0.09	0.112	0.096	0.09	0.099	0.092	0.093	0.1	0.089	0.114	0.098	0.119	0.077	0.101	0.092	0.101	0.09	0.112	0.117
0.118	0.135	0.095	0.082	0.13	0.133	0.13	0.09	0.153	0.103	0.122	0.11	0.097	0.1	0.103	0.092	0.114	0.1	0.122	0.107	0.095	0.099	0.105	0.092	0.114	0.127	0.117	0.098	0.094	0.096	0.102	0.091	0.113	0.097	0.091	0.099	0.092	0.093	0.101	0.089	0.114	0.098	0.119	0.077	0.101	0.092	0.101	0.09	0.112	0.118
0.119	0.136	0.096	0.083	0.131	0.133	0.13	0.09	0.156	0.104	0.124	0.112	0.099	0.101	0.104	0.092	0.115	0.101	0.123	0.107	0.096	0.099	0.105	0.092	0.115	0.127	0.118	0.098	0.095	0.096	0.102	0.091	0.113	0.098	0.091	0.101	0.093	0.093	0.101	0.09	0.115	0.099	0.12	0.078	0.101	0.092	0.101	0.09	0.113	0.118
0.122	0.138	0.098	0.085	0.133	0.135	0.132	0.091	0.156	0.105	0.124	0.113	0.099	0.101	0.105	0.092	0.116	0.102	0.124	0.109	0.097	0.1	0.106	0.092	0.116	0.128	0.118	0.099	0.095	0.096	0.102	0.091	0.114	0.098	0.092	0.1	0.093	0.094	0.101	0.09	0.115	0.099	0.121	0.078	0.101	0.093	0.102	0.09	0.113	0.118
0.123	0.14	0.099	0.086	0.134	0.136	0.134	0.091	0.158	0.107	0.126	0.114	0.101	0.102	0.106	0.092	0.117	0.103	0.125	0.11	0.098	0.101	0.106	0.092	0.116	0.129	0.119	0.099	0.096	0.097	0.102	0.091	0.115	0.099	0.093	0.101	0.094	0.094	0.102	0.09	0.116	0.1	0.12	0.078	0.102	0.093	0.101	0.09	0.114	0.118
0.125	0.142	0.101	0.088	0.136	0.137	0.134	0.091	0.16	0.108	0.127	0.115	0.102	0.103	0.106	0.092	0.118	0.104	0.126	0.11	0.098	0.101	0.106	0.093	0.117	0.13	0.12	0.1	0.097	0.097	0.103	0.091	0.115	0.099	0.093	0.102	0.095	0.094	0.102	0.09	0.117	0.1	0.121	0.078	0.102	0.093	0.102	0.09	0.114	0.118
0.128	0.143	0.103	0.09	0.138	0.138	0.134	0.091	0.163	0.11	0.129	0.117	0.103	0.104	0.107	0.093	0.119	0.105	0.127	0.112	0.1	0.102	0.107	0.093	0.118	0.13	0.12	0.1	0.097	0.098	0.103	0.091	0.116	0.1	0.094	0.103	0.095	0.095	0.102	0.09	0.117	0.101	0.123	0.079	0.102	0.093	0.102	0.09	0.114	0.119
0.13	0.147	0.105	0.092	0.14	0.14	0.136	0.091	0.164	0.111	0.13	0.118	0.105	0.106	0.108	0.093	0.121	0.107	0.129	0.113	0.101	0.102	0.108	0.093	0.119	0.131	0.122	0.101	0.099	0.099	0.104	0.092	0.117	0.101	0.094	0.103	0.096	0.095	0.102	0.09	0.117	0.101	0.124	0.079	0.102	0.094	0.103	0.09	0.115	0.119
0.134	0.15	0.107	0.094	0.143	0.141	0.136	0.092	0.167	0.113	0.133	0.12	0.107	0.107	0.109	0.094	0.122	0.108	0.13	0.114	0.102	0.104	0.109	0.093	0.12	0.132	0.123	0.102	0.1	0.099	0.104	0.092	0.118	0.102	0.095	0.105	0.097	0.096	0.103	0.09	0.118	0.102	0.123	0.08	0.102	0.094	0.102	0.09	0.115	0.121
0.137	0.152	0.11	0.097	0.145	0.144	0.138	0.092	0.171	0.116	0.135	0.122	0.108	0.108	0.11	0.094	0.124	0.11	0.132	0.116	0.103	0.104	0.11	0.094	0.122	0.134	0.124	0.103	0.101	0.1	0.104	0.092	0.118	0.102	0.096	0.105	0.098	0.096	0.103	0.09	0.119	0.103	0.124	0.08	0.103	0.094	0.102	0.09	0.116	0.12
0.141	0.157	0.112	0.099	0.149	0.146	0.14	0.092	0.174	0.118	0.137	0.125	0.111	0.11	0.111	0.094	0.126	0.112	0.132	0.117	0.105	0.105	0.11	0.094	0.122	0.135	0.125	0.104	0.102	0.101	0.105	0.092	0.12	0.103	0.097	0.106	0.099	0.096	0.103	0.09	0.12	0.103	0.124	0.081	0.103	0.095	0.102	0.09	0.116	0.121
0.145	0.161	0.116	0.102	0.151	0.148	0.14	0.093	0.176	0.121	0.14	0.127	0.113	0.111	0.112	0.094	0.128	0.114	0.136	0.12	0.107	0.107	0.111	0.094	0.124	0.137	0.128	0.106	0.104	0.102	0.105	0.093	0.121	0.104	0.098	0.107	0.1	0.097	0.103	0.09	0.121	0.105	0.127	0.082	0.103	0.095	0.103	0.091	0.116	0.121
0.15	0.166	0.12	0.106	0.156	0.151	0.142	0.093	0.181	0.124	0.143	0.13	0.116	0.114	0.113	0.094	0.13	0.116	0.137	0.121	0.109	0.108	0.112	0.095	0.126	0.138	0.129	0.107	0.105	0.103	0.106	0.093	0.122	0.106	0.1	0.109	0.101	0.097	0.104	0.091	0.122	0.105	0.127	0.083	0.103	0.095	0.103	0.091	0.117	0.121
0.156	0.172	0.125	0.11	0.161	0.156	0.145	0.094	0.185	0.127	0.146	0.133	0.119	0.116	0.115	0.095	0.133	0.119	0.14	0.124	0.112	0.109	0.113	0.095	0.128	0.141	0.132	0.109	0.107	0.104	0.106	0.093	0.124	0.107	0.101	0.11	0.102	0.098	0.104	0.091	0.123	0.107	0.129	0.084	0.104	0.096	0.103	0.091	0.118	0.123
0.161	0.177	0.129	0.114	0.165	0.158	0.146	0.094	0.19	0.131	0.149	0.136	0.122	0.118	0.117	0.095	0.136	0.122	0.144	0.128	0.114	0.111	0.115	0.095	0.131	0.142	0.133	0.11	0.109	0.105	0.107	0.094	0.125	0.108	0.102	0.111	0.104	0.099	0.105	0.091	0.124	0.108	0.13	0.085	0.104	0.096	0.104	0.091	0.119	0.123
0.168	0.184	0.135	0.119	0.171	0.162	0.149	0.094	0.196	0.136	0.155	0.14	0.126	0.121	0.118	0.095	0.138	0.125	0.145	0.129	0.117	0.112	0.116	0.095	0.132	0.145	0.136	0.113	0.112	0.106	0.108	0.094	0.127	0.11	0.104	0.113	0.105	0.1	0.105	0.091	0.125	0.109	0.131	0.086	0.105	0.097	0.104	0.091	0.12	0.124
0.175	0.191	0.14	0.125	0.178	0.166	0.15	0.094	0.203	0.141	0.159	0.144	0.13	0.124	0.12	0.096	0.143	0.129	0.149	0.134	0.12	0.114	0.118	0.096	0.135	0.147	0.139	0.115	0.114	0.108	0.109	0.094	0.129	0.112	0.106	0.115	0.107	0.101	0.106	0.091	0.126	0.11	0.132	0.087	0.105	0.097	0.104	0.091	0.12	0.125
0.184	0.199	0.148	0.131	0.184	0.172	0.154	0.095	0.21	0.146	0.164	0.149	0.134	0.127	0.123	0.096	0.147	0.132	0.152	0.137	0.123	0.116	0.119	0.096	0.138	0.151	0.142	0.117	0.116	0.109	0.109	0.094	0.131	0.114	0.108	0.117	0.109	0.101	0.106	0.091	0.128	0.112	0.134	0.088	0.106	0.098	0.104	0.091	0.122	0.125
0.193	0.209	0.154	0.138	0.192	0.176	0.157	0.095	0.219	0.153	0.171	0.156	0.14	0.132	0.125	0.097	0.151	0.137	0.156	0.14	0.128	0.118	0.121	0.097	0.141	0.152	0.144	0.12	0.12	0.111	0.11	0.095	0.134	0.116	0.11	0.12	0.111	0.102	0.107	0.092	0.13	0.113	0.135	0.089	0.106	0.098	0.104	0.091	0.123	0.127
0.205	0.219	0.163	0.147	0.202	0.184	0.162	0.096	0.226	0.16	0.176	0.161	0.146	0.136	0.128	0.097	0.155	0.142	0.161	0.146	0.131	0.121	0.123	0.097	0.145	0.157	0.149	0.124	0.124	0.112	0.112	0.096	0.136	0.118	0.112	0.122	0.114	0.104	0.107	0.092	0.132	0.115	0.137	0.091	0.107	0.099	0.105	0.091	0.124	0.129
0.216	0.231	0.173	0.155	0.211	0.191	0.166	0.097	0.235	0.167	0.184	0.168	0.152	0.14	0.131	0.098	0.161	0.147	0.166	0.151	0.136	0.124	0.126	0.098	0.149	0.16	0.152	0.126	0.127	0.115	0.112	0.096	0.138	0.121	0.115	0.125	0.117	0.105	0.108	0.092	0.134	0.117	0.139	0.093	0.108	0.1	0.105	0.091	0.125	0.13
0.23	0.246	0.183	0.165	0.223	0.199	0.171	0.098	0.247	0.174	0.192	0.175	0.159	0.145	0.135	0.098	0.168	0.153	0.17	0.155	0.142	0.127	0.128	0.098	0.153	0.164	0.156	0.13	0.132	0.117	0.114	0.097	0.142	0.124	0.118	0.128	0.12	0.106	0.11	0.092	0.136	0.119	0.141	0.095	0.109	0.101	0.105	0.091	0.127	0.131
0.243	0.257	0.194	0.176	0.235	0.207	0.176	0.098	0.258	0.185	0.202	0.184	0.167	0.152	0.139	0.099	0.175	0.161	0.178	0.164	0.148	0.131	0.132	0.099	0.158	0.17	0.163	0.135	0.137	0.12	0.115	0.097	0.146	0.127	0.122	0.132	0.123	0.107	0.11	0.093	0.138	0.122	0.143	0.097	0.11	0.101	0.106	0.091	0.128	0.133
0.259	0.274	0.208	0.188	0.247	0.216	0.181	0.099	0.273	0.194	0.211	0.193	0.176	0.159	0.144	0.1	0.182	0.168	0.186	0.171	0.154	0.134	0.134	0.099	0.163	0.174	0.167	0.139	0.142	0.122	0.117	0.098	0.15	0.13	0.125	0.135	0.127	0.109	0.111	0.093	0.141	0.125	0.147	0.099	0.11	0.102	0.106	0.091	0.13	0.135
0.275	0.289	0.221	0.202	0.263	0.228	0.189	0.1	0.286	0.206	0.224	0.204	0.187	0.165	0.148	0.101	0.191	0.176	0.193	0.178	0.162	0.139	0.138	0.1	0.169	0.181	0.173	0.145	0.148	0.126	0.119	0.098	0.154	0.135	0.129	0.138	0.131	0.11	0.112	0.093	0.144	0.128	0.151	0.101	0.112	0.104	0.107	0.091	0.132	0.136
0.294	0.308	0.235	0.216	0.279	0.239	0.197	0.101	0.303	0.219	0.237	0.217	0.197	0.174	0.155	0.102	0.2	0.185	0.202	0.188	0.17	0.143	0.143	0.101	0.176	0.186	0.18	0.15	0.155	0.129	0.121	0.099	0.159	0.138	0.134	0.143	0.136	0.113	0.113	0.093	0.147	0.131	0.155	0.104	0.114	0.105	0.108	0.092	0.134	0.139
0.314	0.329	0.253	0.232	0.296	0.254	0.206	0.102	0.32	0.232	0.25	0.228	0.209	0.183	0.16	0.102	0.21	0.194	0.211	0.196	0.178	0.148	0.146	0.102	0.183	0.193	0.187	0.156	0.162	0.133	0.123	0.1	0.164	0.143	0.138	0.149	0.141	0.115	0.115	0.094	0.151	0.135	0.157	0.107	0.114	0.106	0.108	0.092	0.136	0.142
0.336	0.349	0.27	0.25	0.314	0.268	0.215	0.103	0.339	0.247	0.265	0.243	0.223	0.193	0.167	0.104	0.221	0.205	0.22	0.206	0.189	0.155	0.151	0.103	0.191	0.201	0.195	0.163	0.171	0.138	0.125	0.101	0.17	0.149	0.144	0.154	0.147	0.117	0.116	0.094	0.156	0.139	0.162	0.11	0.116	0.108	0.108	0.092	0.139	0.144
0.356	0.371	0.29	0.268	0.335	0.282	0.226	0.105	0.358	0.264	0.28	0.257	0.237	0.204	0.175	0.105	0.232	0.218	0.232	0.218	0.199	0.161	0.157	0.104	0.199	0.209	0.204	0.17	0.179	0.142	0.127	0.101	0.176	0.154	0.15	0.161	0.153	0.12	0.117	0.094	0.16	0.144	0.167	0.114	0.118	0.109	0.109	0.092	0.142	0.145
0.379	0.394	0.309	0.287	0.355	0.3	0.237	0.106	0.379	0.28	0.297	0.274	0.253	0.217	0.183	0.106	0.246	0.23	0.244	0.231	0.211	0.169	0.163	0.105	0.209	0.22	0.215	0.179	0.189	0.148	0.131	0.103	0.183	0.16	0.156	0.166	0.159	0.122	0.119	0.094	0.165	0.149	0.173	0.118	0.12	0.111	0.11	0.092	0.146	0.15
0.403	0.419	0.332	0.309	0.378	0.319	0.251	0.108	0.401	0.298	0.317	0.291	0.269	0.231	0.193	0.108	0.26	0.244	0.258	0.245	0.224	0.176	0.17	0.107	0.219	0.231	0.226	0.189	0.2	0.154	0.134	0.104	0.192	0.167	0.164	0.173	0.167	0.125	0.121	0.095	0.171	0.155	0.18	0.122	0.122	0.113	0.11	0.092	0.149	0.154
0.423	0.44	0.353	0.331	0.401	0.339	0.265	0.11	0.426	0.317	0.337	0.311	0.288	0.245	0.203	0.109	0.276	0.259	0.272	0.259	0.238	0.185	0.177	0.108	0.231	0.241	0.237	0.198	0.211	0.16	0.137	0.105	0.2	0.174	0.172	0.183	0.176	0.129	0.123	0.095	0.176	0.161	0.185	0.128	0.124	0.115	0.111	0.092	0.153	0.157
0.445	0.465	0.375	0.353	0.425	0.36	0.281	0.112	0.449	0.339	0.359	0.332	0.307	0.26	0.215	0.111	0.292	0.275	0.289	0.276	0.253	0.195	0.186	0.11	0.243	0.252	0.249	0.208	0.225	0.167	0.141	0.107	0.209	0.182	0.18	0.191	0.184	0.132	0.125	0.096	0.183	0.167	0.192	0.133	0.128	0.118	0.112	0.092	0.158	0.16
0.462	0.488	0.397	0.376	0.449	0.383	0.299	0.115	0.473	0.361	0.381	0.352	0.327	0.277	0.227	0.113	0.309	0.292	0.306	0.292	0.269	0.206	0.195	0.112	0.255	0.265	0.263	0.221	0.237	0.175	0.146	0.108	0.219	0.19	0.19	0.201	0.194	0.137	0.127	0.096	0.192	0.174	0.2	0.14	0.13	0.12	0.113	0.093	0.162	0.166
0.482	0.511	0.419	0.397	0.473	0.406	0.317	0.117	0.496	0.382	0.404	0.373	0.348	0.295	0.241	0.115	0.328	0.311	0.324	0.311	0.286	0.217	0.205	0.114	0.269	0.28	0.279	0.234	0.253	0.184	0.15	0.11	0.23	0.201	0.2	0.211	0.205	0.142	0.13	0.097	0.2	0.183	0.21	0.146	0.134	0.123	0.114	0.093	0.168	0.171
0.497	0.528	0.437	0.417	0.492	0.43	0.338	0.12	0.519	0.404	0.427	0.398	0.37	0.314	0.255	0.118	0.347	0.33	0.344	0.33	0.306	0.229	0.216	0.116	0.285	0.296	0.295	0.248	0.269	0.192	0.156	0.112	0.241	0.211	0.21	0.222	0.216	0.146	0.132	0.097	0.209	0.191	0.219	0.153	0.137	0.126	0.116	0.093	0.173	0.176
0.51	0.546	0.456	0.437	0.512	0.452	0.358	0.123	0.54	0.426	0.451	0.421	0.393	0.337	0.271	0.12	0.367	0.35	0.365	0.352	0.325	0.243	0.229	0.119	0.3	0.311	0.312	0.263	0.287	0.203	0.162	0.114	0.255	0.223	0.223	0.236	0.229	0.152	0.136	0.098	0.217	0.2	0.229	0.16	0.142	0.13	0.116	0.093	0.18	0.183
0.525	0.562	0.473	0.455	0.53	0.475	0.382	0.127	0.557	0.446	0.474	0.445	0.415	0.356	0.289	0.123	0.388	0.371	0.386	0.373	0.346	0.257	0.241	0.122	0.318	0.329	0.33	0.278	0.304	0.214	0.168	0.117	0.267	0.234	0.236	0.249	0.242	0.158	0.14	0.099	0.228	0.211	0.242	0.17	0.146	0.134	0.119	0.093	0.187	0.188
0.537	0.575	0.488	0.47	0.546	0.496	0.403	0.131	0.577	0.466	0.498	0.471	0.435	0.378	0.307	0.127	0.409	0.392	0.408	0.396	0.368	0.273	0.257	0.125	0.336	0.346	0.348	0.294	0.323	0.226	0.175	0.119	0.281	0.247	0.248	0.263	0.256	0.164	0.143	0.099	0.24	0.221	0.253	0.179	0.152	0.138	0.12	0.094	0.194	0.197
0.549	0.589	0.503	0.486	0.559	0.515	0.427	0.135	0.593	0.485	0.519	0.491	0.456	0.401	0.326	0.13	0.428	0.412	0.429	0.417	0.391	0.29	0.271	0.128	0.355	0.367	0.369	0.313	0.344	0.239	0.183	0.122	0.297	0.261	0.264	0.279	0.271	0.172	0.148	0.1	0.251	0.233	0.266	0.19	0.158	0.143	0.121	0.094	0.203	0.205
0.56	0.602	0.515	0.499	0.574	0.534	0.45	0.14	0.608	0.5	0.536	0.511	0.476	0.424	0.347	0.134	0.449	0.433	0.453	0.441	0.412	0.307	0.287	0.132	0.373	0.387	0.391	0.332	0.365	0.252	0.191	0.125	0.314	0.275	0.279	0.294	0.288	0.18	0.153	0.101	0.264	0.246	0.281	0.201	0.164	0.147	0.123	0.094	0.211	0.214
0.57	0.614	0.527	0.512	0.587	0.55	0.473	0.146	0.623	0.516	0.554	0.528	0.491	0.445	0.369	0.139	0.467	0.453	0.473	0.461	0.431	0.325	0.304	0.136	0.393	0.407	0.413	0.352	0.386	0.268	0.201	0.128	0.331	0.291	0.297	0.312	0.305	0.189	0.158	0.102	0.277	0.26	0.295	0.213	0.171	0.153	0.125	0.094	0.221	0.222
0.579	0.623	0.537	0.523	0.6	0.565	0.494	0.151	0.636	0.531	0.57	0.545	0.508	0.466	0.391	0.144	0.486	0.472	0.497	0.484	0.454	0.346	0.322	0.14	0.413	0.429	0.436	0.374	0.407	0.284	0.21	0.132	0.349	0.308	0.312	0.329	0.324	0.197	0.163	0.103	0.292	0.274	0.311	0.225	0.179	0.16	0.128	0.095	0.231	0.234
0.587	0.634	0.547	0.534	0.61	0.579	0.514	0.158	0.648	0.543	0.585	0.563	0.522	0.487	0.413	0.149	0.502	0.49	0.518	0.506	0.473	0.367	0.341	0.144	0.432	0.451	0.458	0.395	0.427	0.301	0.222	0.137	0.367	0.325	0.332	0.348	0.342	0.208	0.17	0.104	0.308	0.291	0.328	0.239	0.187	0.167	0.131	0.095	0.243	0.245
0.594	0.642	0.556	0.544	0.618	0.591	0.533	0.166	0.659	0.556	0.599	0.577	0.535	0.504	0.435	0.156	0.517	0.505	0.537	0.525	0.492	0.389	0.362	0.15	0.45	0.47	0.479	0.416	0.445	0.319	0.234	0.141	0.386	0.344	0.351	0.369	0.363	0.22	0.176	0.106	0.324	0.307	0.346	0.253	0.197	0.174	0.133	0.096	0.255	0.256
0.601	0.649	0.563	0.553	0.625	0.601	0.547	0.173	0.667	0.567	0.612	0.592	0.548	0.52	0.455	0.162	0.533	0.522	0.558	0.543	0.507	0.408	0.382	0.155	0.47	0.492	0.501	0.438	0.464	0.338	0.246	0.146	0.406	0.362	0.371	0.39	0.383	0.231	0.183	0.107	0.341	0.323	0.366	0.268	0.205	0.182	0.137	0.097	0.267	0.269
0.609	0.659	0.573	0.56	0.633	0.613	0.566	0.182	0.678	0.578	0.622	0.601	0.558	0.537	0.476	0.169	0.546	0.536	0.572	0.56	0.526	0.432	0.405	0.162	0.487	0.513	0.523	0.46	0.485	0.357	0.26	0.151	0.425	0.38	0.39	0.411	0.403	0.243	0.191	0.109	0.36	0.34	0.383	0.285	0.218	0.191	0.14	0.097	0.28	0.283
[truncated: 14 more columns]
