# Supplementary material for: Modeling the impact of drug interactions on therapeutic selectivity
Source: Nat Commun. 2018 Aug 27;9:3452. doi: 10.1038/s41467-018-05954-3 (PMC6110842; doi:10.1038/s41467-018-05954-3)
Supplement: Supplementary file 4 — Supplementary Data 1 [file 41467_2018_5954_MOESM4_ESM.zip › cerRAW/MMS-MMS.txt]

0.0903	0.0908	0.0914	0.0908	0.0906	0.0916	0.0915	0.0928	0.0918	0.0902	0.0907	0.0907	0.0912	0.0919	0.092	0.0903	0.0928	0.0925	0.0898	0.0933	0.0912	0.0924	0.0908	0.0911	0.0923	0.1011	0.0921	0.097	0.0989	0.0985	0.0962	0.0899	0.0904	0.0907	0.0914	0.0915	0.0919	0.0903	0.0899	0.0902	0.1186	0.1279	0.1118	0.1167	0.1133	0.0978	0.106	0.0898	0.0905	0.0912
0.0918	0.0928	0.0928	0.0916	0.0918	0.0924	0.0918	0.0954	0.0922	0.0927	0.0917	0.0916	0.0942	0.0922	0.0917	0.0902	0.0941	0.0928	0.0925	0.0914	0.0922	0.0932	0.0917	0.0917	0.0913	0.0924	0.0914	0.0926	0.0931	0.0912	0.0918	0.0915	0.0914	0.0928	0.0928	0.0925	0.0923	0.0918	0.0912	0.0928	0.0928	0.0916	0.0915	0.0933	0.0927	0.0919	0.0926	0.091	0.0927	0.0938
0.0915	0.0921	0.0924	0.0911	0.0917	0.0917	0.0912	0.0953	0.0921	0.0929	0.0925	0.0904	0.0916	0.092	0.0914	0.0907	0.0921	0.0917	0.0904	0.0913	0.0917	0.096	0.0915	0.0917	0.0912	0.0915	0.0912	0.0923	0.0928	0.0912	0.0943	0.0915	0.0913	0.0921	0.093	0.0923	0.093	0.0919	0.0912	0.0918	0.0921	0.0917	0.0921	0.0935	0.092	0.0915	0.0916	0.092	0.0915	0.0928
0.09	0.0919	0.0915	0.0905	0.0914	0.0905	0.0904	0.0916	0.091	0.092	0.0906	0.0898	0.0902	0.0911	0.0897	0.0912	0.0912	0.091	0.0905	0.0904	0.0897	0.0926	0.0902	0.0907	0.0904	0.0912	0.0902	0.0908	0.0919	0.091	0.091	0.0905	0.0911	0.091	0.0919	0.0918	0.092	0.0913	0.0901	0.0908	0.0915	0.0914	0.0911	0.0917	0.0916	0.0917	0.0917	0.0911	0.0914	0.0927
0.0895	0.0912	0.092	0.0908	0.0923	0.0915	0.0914	0.0907	0.0914	0.0917	0.0908	0.0894	0.0907	0.0915	0.0912	0.0907	0.0914	0.0909	0.0901	0.0901	0.0907	0.0927	0.0899	0.0907	0.0915	0.0914	0.0903	0.0923	0.0915	0.0903	0.0917	0.0927	0.0914	0.0913	0.092	0.0928	0.091	0.0912	0.0908	0.0918	0.0911	0.0915	0.0902	0.0924	0.0919	0.0912	0.0917	0.0917	0.0919	0.0929
0.0897	0.0909	0.0911	0.0906	0.0909	0.0908	0.0906	0.0912	0.0915	0.0921	0.0907	0.0901	0.09	0.0913	0.0899	0.09	0.0936	0.0913	0.0903	0.0908	0.0908	0.0927	0.0901	0.0915	0.0903	0.0913	0.0913	0.0915	0.092	0.0901	0.091	0.0932	0.0914	0.092	0.0915	0.092	0.092	0.091	0.0917	0.0917	0.0925	0.0909	0.0911	0.0922	0.0929	0.093	0.0916	0.091	0.0921	0.092
0.0916	0.0927	0.0936	0.0915	0.0927	0.0923	0.0918	0.0922	0.0928	0.0928	0.0917	0.0905	0.0907	0.0917	0.0915	0.0918	0.0959	0.0921	0.0909	0.0919	0.092	0.0938	0.0918	0.0918	0.0914	0.0926	0.0909	0.0935	0.0934	0.0931	0.0921	0.092	0.0923	0.0932	0.093	0.0937	0.0926	0.092	0.092	0.0926	0.0921	0.093	0.093	0.094	0.0926	0.0923	0.0928	0.0926	0.0928	0.0929
0.091	0.0926	0.0923	0.092	0.0918	0.0921	0.0918	0.0925	0.0918	0.093	0.0915	0.0902	0.0907	0.0912	0.0911	0.0923	0.092	0.0921	0.0907	0.0923	0.0912	0.0937	0.0918	0.0909	0.0908	0.0921	0.0914	0.0931	0.0929	0.0917	0.0915	0.094	0.0916	0.0924	0.0928	0.0933	0.0911	0.0915	0.0911	0.0919	0.0923	0.0924	0.0919	0.0939	0.0921	0.0924	0.092	0.0916	0.0923	0.0921
0.0873	0.0878	0.088	0.0958	0.0879	0.0883	0.0876	0.0893	0.087	0.0888	0.0874	0.0869	0.088	0.088	0.0875	0.0879	0.0888	0.0881	0.0879	0.0879	0.0884	0.0898	0.0873	0.0878	0.0878	0.0877	0.0879	0.0884	0.0891	0.0883	0.0883	0.0884	0.0882	0.0892	0.0884	0.0899	0.089	0.0876	0.0869	0.0883	0.0881	0.0886	0.0881	0.0893	0.0881	0.0882	0.0883	0.0875	0.0892	0.0898
0.0909	0.0903	0.0909	0.0901	0.0904	0.091	0.0918	0.0933	0.0907	0.0912	0.0901	0.089	0.09	0.0905	0.0907	0.0905	0.0941	0.0913	0.091	0.09	0.0906	0.0921	0.0897	0.0904	0.0896	0.0917	0.09	0.0911	0.0905	0.0909	0.0908	0.0918	0.0913	0.092	0.0915	0.092	0.0907	0.0911	0.0904	0.0915	0.0911	0.0916	0.0907	0.0913	0.0909	0.0906	0.0915	0.0908	0.091	0.0922
0.0903	0.0917	0.0912	0.09	0.0915	0.0915	0.0912	0.091	0.0919	0.0935	0.0908	0.0893	0.0903	0.0909	0.0911	0.0903	0.0919	0.0922	0.0911	0.0911	0.0909	0.0942	0.0902	0.0919	0.091	0.0916	0.0907	0.0919	0.0913	0.0907	0.0918	0.0912	0.0911	0.0926	0.0921	0.0922	0.0909	0.0913	0.0911	0.0924	0.0917	0.0912	0.0919	0.092	0.0922	0.0917	0.0909	0.0911	0.0908	0.0925
0.0905	0.0915	0.0928	0.0906	0.0914	0.0921	0.0922	0.0927	0.0919	0.0934	0.0915	0.0897	0.0899	0.0913	0.0914	0.0896	0.0948	0.0918	0.0914	0.0915	0.091	0.0939	0.0912	0.0916	0.0911	0.0923	0.091	0.0926	0.0919	0.0912	0.0922	0.0924	0.0912	0.0929	0.0911	0.0934	0.0917	0.0912	0.0923	0.093	0.0918	0.0926	0.0915	0.0922	0.0922	0.0916	0.0918	0.091	0.095	0.0954
0.0907	0.0926	0.0919	0.0909	0.0917	0.0907	0.0919	0.0913	0.0916	0.0925	0.0918	0.0909	0.0905	0.0917	0.0904	0.0912	0.0928	0.0919	0.0913	0.0911	0.0913	0.0944	0.0915	0.0924	0.0918	0.0913	0.0915	0.092	0.0927	0.0921	0.0917	0.0907	0.0925	0.0922	0.0926	0.0935	0.0912	0.0914	0.0922	0.0915	0.0923	0.0913	0.0911	0.0918	0.0924	0.0922	0.0915	0.0906	0.0927	0.0933
0.0934	0.0928	0.0935	0.0918	0.0929	0.0929	0.093	0.0942	0.0928	0.0935	0.0919	0.0907	0.0927	0.093	0.0917	0.0913	0.0986	0.093	0.0927	0.0926	0.0926	0.0951	0.0932	0.0931	0.0934	0.0936	0.092	0.093	0.0932	0.0931	0.093	0.0923	0.0923	0.0933	0.0941	0.0938	0.0932	0.0928	0.0928	0.0934	0.0929	0.0928	0.0932	0.0938	0.0933	0.0933	0.0935	0.0927	0.0929	0.0947
0.0921	0.0934	0.0922	0.0917	0.0917	0.0926	0.0923	0.0926	0.0927	0.0928	0.0924	0.0904	0.0914	0.0916	0.0923	0.0916	0.0933	0.0936	0.092	0.0921	0.0949	0.0943	0.0909	0.0924	0.0921	0.0917	0.0915	0.0926	0.0922	0.0926	0.093	0.0921	0.0925	0.0931	0.0928	0.093	0.093	0.0919	0.0919	0.0925	0.0932	0.0931	0.0933	0.0933	0.0925	0.093	0.0921	0.092	0.0917	0.0937
0.0929	0.0929	0.0919	0.0921	0.0926	0.0923	0.0923	0.0938	0.0931	0.0938	0.0921	0.0909	0.0917	0.0928	0.0922	0.0922	0.0968	0.0923	0.0917	0.0925	0.0924	0.0935	0.0912	0.0918	0.0921	0.0929	0.0923	0.093	0.092	0.0929	0.0922	0.0916	0.0931	0.0936	0.0937	0.0938	0.0929	0.0924	0.0923	0.0926	0.0921	0.0926	0.0918	0.0937	0.0932	0.0931	0.0925	0.0914	0.0937	0.0937
0.0923	0.0931	0.0923	0.0913	0.0924	0.0921	0.0921	0.0937	0.0935	0.0929	0.0915	0.0908	0.092	0.0924	0.0917	0.0914	0.0928	0.0926	0.0917	0.0923	0.0919	0.0938	0.091	0.092	0.0923	0.0919	0.0913	0.0921	0.0928	0.0916	0.0922	0.0917	0.091	0.0922	0.0931	0.093	0.0921	0.092	0.0923	0.093	0.0923	0.0928	0.0927	0.0936	0.0926	0.0924	0.0923	0.0913	0.0923	0.093
0.093	0.0927	0.0928	0.0931	0.0929	0.0927	0.0935	0.0944	0.0937	0.0939	0.0921	0.0902	0.0924	0.0927	0.0932	0.0919	0.0932	0.0927	0.0918	0.0929	0.0924	0.095	0.0934	0.0925	0.0924	0.0927	0.0927	0.0934	0.0933	0.0923	0.0929	0.0928	0.092	0.0929	0.0926	0.0936	0.0926	0.0919	0.0927	0.0926	0.0941	0.0931	0.0926	0.0936	0.0928	0.0925	0.0923	0.0915	0.0937	0.0944
0.0928	0.0933	0.094	0.0924	0.0928	0.0933	0.0927	0.0945	0.0941	0.0941	0.0923	0.0905	0.092	0.0931	0.0926	0.0934	0.0935	0.0934	0.0919	0.0928	0.0928	0.0949	0.0923	0.0926	0.0926	0.0922	0.0925	0.0935	0.0928	0.0932	0.0925	0.0924	0.0924	0.0929	0.093	0.0937	0.0931	0.0923	0.0926	0.0923	0.0934	0.0934	0.0931	0.0938	0.0933	0.0931	0.0925	0.0926	0.0934	0.096
0.0945	0.0941	0.0937	0.0923	0.0923	0.0934	0.0938	0.095	0.0932	0.0947	0.0924	0.0904	0.0921	0.0921	0.0922	0.0934	0.0966	0.0926	0.0914	0.0929	0.0926	0.0945	0.0913	0.0929	0.0923	0.0935	0.0913	0.0926	0.0932	0.0923	0.0922	0.0933	0.0928	0.0936	0.0928	0.0937	0.0923	0.0917	0.0929	0.0935	0.0929	0.0929	0.092	0.0932	0.0926	0.093	0.0928	0.0916	0.0927	0.0939
0.0955	0.0951	0.0937	0.0934	0.0942	0.0941	0.0936	0.0953	0.0942	0.0951	0.0943	0.0915	0.0927	0.0931	0.093	0.094	0.0941	0.0933	0.093	0.0927	0.0935	0.0948	0.0933	0.0932	0.0913	0.0917	0.0911	0.0919	0.092	0.0917	0.0928	0.0932	0.0963	0.0948	0.0951	0.0947	0.0966	0.0977	0.0961	0.098	0.0969	0.0979	0.0954	0.099	0.0969	0.0972	0.0979	0.094	0.0992	0.0999
0.0952	0.0922	0.0934	0.0932	0.0922	0.0946	0.0926	0.0955	0.095	0.094	0.0941	0.0899	0.0933	0.0902	0.0903	0.0916	0.0929	0.0939	0.0893	0.0925	0.0938	0.0951	0.0908	0.0926	0.0928	0.0937	0.0911	0.0921	0.0939	0.0896	0.0928	0.089	0.0943	0.0938	0.0937	0.0945	0.0937	0.0928	0.0942	0.0911	0.094	0.0907	0.0921	0.0938	0.0898	0.0931	0.0891	0.0908	0.0919	0.0954
0.0923	0.0974	0.0972	0.0928	0.0923	0.091	0.0916	0.0969	0.0939	0.0948	0.0921	0.0894	0.0933	0.0923	0.0918	0.0944	0.0976	0.092	0.0913	0.0943	0.0946	0.0929	0.0907	0.0951	0.0921	0.0944	0.0937	0.0897	0.0936	0.0889	0.0915	0.0943	0.0916	0.0894	0.0929	0.0945	0.0915	0.0935	0.0917	0.0919	0.0919	0.0925	0.0901	0.0889	0.0941	0.0948	0.0931	0.089	0.0934	0.0934
0.0957	0.094	0.093	0.0917	0.094	0.0943	0.0938	0.0971	0.0933	0.0937	0.0914	0.0922	0.0932	0.0933	0.0939	0.0932	0.1002	0.0943	0.1031	0.0938	0.0943	0.0952	0.0945	0.0933	0.0922	0.0915	0.0951	0.0943	0.0946	0.0965	0.093	0.0945	0.0927	0.0901	0.0952	0.0945	0.0933	0.0967	0.0957	0.0987	0.0947	0.0962	0.0963	0.0978	0.097	0.0945	0.0969	0.0962	0.0945	0.0948
0.1011	0.0971	0.0952	0.0969	0.0983	0.0958	0.0962	0.0974	0.0994	0.0952	0.0957	0.0939	0.0941	0.094	0.0947	0.0957	0.0978	0.0954	0.098	0.0943	0.0979	0.0967	0.0955	0.0945	0.0955	0.0965	0.0931	0.0968	0.0948	0.0934	0.0963	0.0954	0.0967	0.0952	0.0967	0.0945	0.0963	0.0928	0.0958	0.0969	0.0944	0.0941	0.0957	0.0948	0.0959	0.0935	0.0968	0.0956	0.0956	0.0978
0.0978	0.0971	0.0956	0.0925	0.0945	0.0945	0.0939	0.0953	0.0956	0.0952	0.0948	0.0914	0.0912	0.0929	0.0922	0.0934	0.0943	0.0938	0.0924	0.0925	0.0935	0.0942	0.0916	0.0932	0.0927	0.0941	0.0918	0.092	0.0927	0.0916	0.0921	0.0928	0.0923	0.0933	0.0933	0.0942	0.0922	0.0929	0.0931	0.0936	0.0929	0.0923	0.0928	0.0948	0.0929	0.0922	0.0933	0.0919	0.0927	0.0931
0.0979	0.0969	0.0945	0.0933	0.0939	0.0935	0.0937	0.0958	0.0972	0.098	0.0944	0.0916	0.0921	0.0933	0.0928	0.0938	0.095	0.0941	0.0937	0.0929	0.0928	0.094	0.0917	0.0938	0.0928	0.0932	0.0921	0.0939	0.0992	0.0983	0.1039	0.0965	0.0928	0.0936	0.0932	0.0934	0.0929	0.0918	0.093	0.0937	0.0937	0.0922	0.0924	0.0935	0.0935	0.0932	0.0933	0.092	0.0942	0.0955
0.1005	0.0975	0.0954	0.0944	0.0955	0.0978	0.0974	0.0987	0.0979	0.0966	0.0951	0.093	0.0952	0.0948	0.0942	0.097	0.0959	0.0953	0.0932	0.0943	0.0938	0.0959	0.093	0.0942	0.0926	0.0937	0.0924	0.0927	0.0938	0.0929	0.0925	0.0948	0.0933	0.0934	0.0941	0.0938	0.0933	0.0924	0.0927	0.0938	0.0938	0.0933	0.0914	0.0939	0.0933	0.0934	0.0935	0.0942	0.0936	0.0942
0.1026	0.0986	0.0965	0.0952	0.0949	0.0963	0.0954	0.0979	0.0982	0.0963	0.0943	0.0915	0.0936	0.094	0.0939	0.0949	0.0959	0.0954	0.0939	0.094	0.0947	0.0954	0.0944	0.0946	0.0946	0.0942	0.0927	0.0937	0.0943	0.0929	0.093	0.0938	0.0938	0.0943	0.0941	0.095	0.0932	0.0922	0.0929	0.0941	0.0931	0.0931	0.0928	0.0947	0.0934	0.0932	0.0937	0.0916	0.094	0.0935
0.1036	0.0992	0.0969	0.0948	0.0955	0.0958	0.0946	0.0976	0.099	0.097	0.0944	0.0917	0.0935	0.0937	0.0937	0.0952	0.0952	0.0961	0.0938	0.0934	0.0945	0.0954	0.0932	0.0945	0.0929	0.0925	0.0923	0.0926	0.0937	0.0926	0.0924	0.0992	0.0929	0.0934	0.0938	0.0936	0.0927	0.0925	0.0925	0.093	0.0932	0.0926	0.0919	0.0935	0.0933	0.0928	0.0928	0.0936	0.0937	0.0942
0.1052	0.1006	0.0973	0.0951	0.0961	0.097	0.0957	0.0988	0.0999	0.0974	0.0951	0.0919	0.0943	0.0945	0.0937	0.096	0.0955	0.0958	0.095	0.0948	0.0961	0.0956	0.0949	0.095	0.0948	0.0941	0.0921	0.093	0.0946	0.0926	0.093	0.0945	0.094	0.0938	0.0946	0.0943	0.0936	0.0931	0.0925	0.0948	0.0938	0.0937	0.0933	0.0938	0.093	0.0928	0.0934	0.0924	0.095	0.0945
0.1054	0.1001	0.0975	0.0954	0.0945	0.096	0.0951	0.0978	0.0994	0.0979	0.094	0.0948	0.094	0.0944	0.0937	0.0955	0.0947	0.0962	0.0932	0.0931	0.0944	0.0957	0.0935	0.0943	0.0935	0.0926	0.0918	0.0932	0.0935	0.0925	0.0923	0.0935	0.0935	0.0941	0.0941	0.0932	0.0929	0.092	0.0926	0.0931	0.0929	0.0929	0.0921	0.0929	0.0932	0.0926	0.0926	0.0931	0.0929	0.0942
0.1086	0.1016	0.0975	0.0964	0.0959	0.0963	0.095	0.0986	0.1012	0.0982	0.0949	0.0913	0.0942	0.0937	0.0939	0.0944	0.0999	0.0954	0.0936	0.0933	0.0947	0.0952	0.0932	0.0946	0.0942	0.0937	0.091	0.0923	0.0928	0.0922	0.0924	0.0928	0.0945	0.0926	0.0935	0.0939	0.0923	0.0928	0.0921	0.0929	0.0928	0.0921	0.092	0.0932	0.0931	0.0921	0.0934	0.0937	0.0936	0.0932
0.1098	0.1017	0.0978	0.095	0.0951	0.0956	0.0948	0.0974	0.1018	0.0981	0.0947	0.0922	0.0939	0.0936	0.0928	0.0948	0.0975	0.096	0.093	0.0942	0.0933	0.0957	0.0932	0.095	0.0934	0.0934	0.0916	0.0917	0.094	0.0915	0.0921	0.0924	0.0935	0.0934	0.0937	0.0933	0.0921	0.0922	0.0917	0.0924	0.0922	0.0917	0.0923	0.0923	0.0926	0.0918	0.0919	0.0914	0.0932	0.0944
0.113	0.1042	0.0992	0.0961	0.0954	0.0963	0.0946	0.0984	0.1027	0.099	0.0959	0.0918	0.0944	0.0944	0.0936	0.0943	0.0971	0.0973	0.0937	0.0951	0.0957	0.095	0.0938	0.0952	0.0939	0.0946	0.0932	0.0932	0.0948	0.0921	0.0919	0.0926	0.0943	0.0938	0.0941	0.0939	0.0929	0.0925	0.093	0.093	0.0942	0.0932	0.094	0.0937	0.0939	0.093	0.093	0.0922	0.0945	0.094
0.1159	0.1056	0.0992	0.0964	0.0959	0.0963	0.0954	0.0982	0.1039	0.0995	0.0963	0.0917	0.0932	0.0938	0.094	0.0947	0.0969	0.0969	0.0939	0.0941	0.0955	0.0955	0.0929	0.0947	0.0943	0.0933	0.0922	0.0929	0.0933	0.0924	0.0932	0.0924	0.0935	0.0937	0.0935	0.0945	0.0926	0.0919	0.0931	0.093	0.0924	0.0926	0.0922	0.0933	0.0941	0.0934	0.0922	0.0921	0.0928	0.0948
0.1193	0.1071	0.1001	0.0978	0.104	0.097	0.096	0.0987	0.1053	0.1001	0.0968	0.0924	0.0947	0.0954	0.0936	0.0959	0.099	0.0975	0.0951	0.0957	0.095	0.0961	0.0945	0.0953	0.0956	0.0941	0.0926	0.0968	0.0939	0.0923	0.0931	0.0938	0.0945	0.0938	0.0936	0.0942	0.0936	0.0927	0.0932	0.0937	0.094	0.0937	0.0935	0.0936	0.0923	0.0927	0.0935	0.0927	0.0937	0.0947
0.1238	0.1084	0.0997	0.0971	0.0965	0.0963	0.0952	0.0985	0.1076	0.1001	0.0957	0.0924	0.0946	0.0932	0.0933	0.0946	0.0988	0.0971	0.0932	0.0934	0.0952	0.0953	0.0937	0.0938	0.0942	0.094	0.0917	0.0923	0.0929	0.0918	0.0924	0.0928	0.0966	0.0931	0.0933	0.0939	0.0925	0.0921	0.0922	0.0934	0.0927	0.0925	0.0919	0.0918	0.0929	0.0912	0.0923	0.0904	0.0931	0.094
0.1268	0.1119	0.1018	0.0986	0.0981	0.0987	0.097	0.1001	0.1107	0.1023	0.0982	0.0937	0.0949	0.0975	0.0944	0.0952	0.0996	0.0993	0.0952	0.0948	0.0956	0.0975	0.0939	0.0964	0.0959	0.0951	0.0926	0.0926	0.0937	0.0937	0.0934	0.0944	0.0943	0.0939	0.0942	0.0945	0.094	0.0931	0.0926	0.0936	0.0942	0.0928	0.0934	0.0943	0.0942	0.0936	0.093	0.0926	0.0953	0.0949
0.1309	0.1142	0.1033	0.0998	0.0982	0.0985	0.0975	0.0993	0.112	0.1032	0.0977	0.0937	0.0951	0.0947	0.0944	0.0958	0.1002	0.0993	0.0956	0.0948	0.0955	0.0966	0.0938	0.0948	0.0957	0.0951	0.0927	0.0927	0.0945	0.093	0.0929	0.093	0.0956	0.0935	0.0934	0.0944	0.0925	0.0921	0.0924	0.0933	0.0941	0.0932	0.0923	0.0928	0.0929	0.093	0.0931	0.0921	0.0935	0.0941
0.1386	0.1172	0.1045	0.1003	0.0988	0.0988	0.0966	0.0998	0.115	0.1047	0.098	0.0929	0.0957	0.0951	0.094	0.0956	0.1013	0.0997	0.0955	0.0947	0.0961	0.0968	0.0952	0.0949	0.0957	0.0947	0.0924	0.093	0.0936	0.0922	0.0933	0.0928	0.0947	0.0937	0.0933	0.0943	0.0925	0.0917	0.0932	0.0936	0.0935	0.0929	0.0922	0.092	0.0922	0.0918	0.0921	0.092	0.0935	0.0944
0.1474	0.1223	0.1066	0.1022	0.1011	0.1009	0.0997	0.1018	0.1179	0.1076	0.1	0.0946	0.0971	0.0964	0.0959	0.0989	0.1066	0.103	0.0963	0.0973	0.0978	0.0978	0.095	0.0963	0.0984	0.0956	0.094	0.0936	0.0956	0.0935	0.0936	0.0948	0.0964	0.0953	0.0946	0.0954	0.0946	0.0933	0.0937	0.0952	0.0947	0.0941	0.0937	0.0938	0.0935	0.092	0.0932	0.0927	0.0946	0.0956
0.1523	0.1256	0.1093	0.1028	0.1017	0.1007	0.0998	0.1023	0.1211	0.1084	0.1006	0.0946	0.0975	0.097	0.0968	0.0973	0.1055	0.103	0.0966	0.096	0.0975	0.0982	0.0953	0.097	0.0976	0.0971	0.0944	0.0944	0.096	0.0934	0.0935	0.0977	0.0965	0.0956	0.0948	0.0954	0.0941	0.0933	0.0937	0.0935	0.0949	0.0941	0.0936	0.0937	0.0936	0.0926	0.093	0.0923	0.0957	0.0956
0.1598	0.1275	0.1096	0.1031	0.1008	0.1004	0.099	0.1022	0.1235	0.1098	0.1	0.0937	0.0965	0.0953	0.0948	0.0969	0.1102	0.1029	0.096	0.0953	0.0964	0.0959	0.0941	0.0962	0.0978	0.0953	0.0924	0.092	0.0942	0.0929	0.0932	0.0933	0.095	0.0934	0.094	0.094	0.0932	0.0926	0.0923	0.0929	0.0946	0.0921	0.0931	0.0929	0.0927	0.0915	0.0928	0.0912	0.0932	0.094
0.1686	0.1347	0.1123	0.1057	0.1019	0.1008	0.0996	0.1023	0.1277	0.1122	0.1021	0.0952	0.0967	0.0973	0.0963	0.0979	0.1094	0.1044	0.0975	0.0976	0.098	0.097	0.0954	0.0963	0.0987	0.0963	0.0932	0.0942	0.0953	0.094	0.0946	0.0935	0.0962	0.0953	0.0954	0.096	0.0944	0.0937	0.0938	0.0945	0.0946	0.0934	0.0941	0.0942	0.0933	0.0935	0.0932	0.0935	0.0954	0.0954
0.1782	0.1362	0.1135	0.1046	0.1024	0.1008	0.0989	0.1011	0.1328	0.1149	0.1023	0.0951	0.0976	0.0963	0.0951	0.0964	0.1166	0.1049	0.0975	0.0966	0.0977	0.0965	0.0944	0.0963	0.1	0.0964	0.0939	0.0932	0.0945	0.0936	0.0936	0.0931	0.0967	0.0946	0.0947	0.0945	0.0939	0.0934	0.0924	0.0934	0.0951	0.0937	0.0929	0.0939	0.0928	0.093	0.0928	0.092	0.0946	0.095
0.1862	0.1423	0.1148	0.1052	0.1015	0.1038	0.0974	0.1009	0.1377	0.1177	0.103	0.0948	0.0977	0.096	0.0943	0.0959	0.1124	0.1045	0.0978	0.0958	0.0956	0.0962	0.0942	0.0956	0.0995	0.0968	0.0925	0.0933	0.094	0.0941	0.093	0.0935	0.0957	0.0945	0.0944	0.0943	0.0927	0.0923	0.0931	0.0936	0.0954	0.0933	0.0926	0.0932	0.093	0.0924	0.0929	0.0925	0.0948	0.0946
0.1999	0.1496	0.1197	0.1095	0.1045	0.1025	0.0992	0.1031	0.1428	0.1208	0.1048	0.0963	0.0977	0.0957	0.0951	0.0965	0.1195	0.1072	0.0983	0.0973	0.097	0.097	0.0942	0.0958	0.1017	0.0978	0.0939	0.0938	0.0951	0.0933	0.0929	0.0924	0.0968	0.0943	0.0941	0.0956	0.0944	0.0923	0.0937	0.093	0.096	0.0929	0.0935	0.094	0.0935	0.0924	0.0935	0.0926	0.0938	0.0947
0.2167	0.1592	0.1234	0.1109	0.1065	0.1034	0.1008	0.1029	0.1512	0.1247	0.1064	0.0971	0.0975	0.0968	0.0964	0.0977	0.1186	0.109	0.0995	0.0983	0.0989	0.0973	0.0956	0.097	0.1038	0.0989	0.0939	0.0939	0.0959	0.0937	0.0931	0.094	0.0976	0.0953	0.0953	0.0957	0.0936	0.0923	0.0933	0.095	0.0954	0.0943	0.0939	0.0947	0.0943	0.0929	0.0935	0.0936	0.0949	0.0957
0.232	0.1653	0.1258	0.1134	0.1059	0.1039	0.1003	0.1029	0.1569	0.1287	0.1083	0.0967	0.0986	0.0968	0.0953	0.0982	0.1221	0.1104	0.0994	0.0983	0.0993	0.097	0.0954	0.0961	0.1048	0.0986	0.0949	0.0941	0.0946	0.0934	0.0926	0.0936	0.0983	0.0951	0.0946	0.0957	0.0937	0.0931	0.0926	0.0942	0.0956	0.0945	0.0928	0.094	0.094	0.0926	0.0931	0.0921	0.0949	0.0948
0.2501	0.174	0.1303	0.1163	0.1085	0.1052	0.1012	0.1043	0.1641	0.134	0.1109	0.0982	0.0997	0.0979	0.0964	0.0991	0.1292	0.1136	0.0999	0.0984	0.0999	0.0975	0.0963	0.0971	0.1073	0.0996	0.0932	0.0943	0.0958	0.0936	0.0926	0.0943	0.0981	0.0957	0.0948	0.0956	0.094	0.0929	0.0931	0.0939	0.0965	0.0938	0.0935	0.094	0.0934	0.0925	0.0931	0.0919	0.0945	0.0949
0.2652	0.1823	0.1333	0.1175	0.1085	0.1044	0.1008	0.1041	0.172	0.1373	0.1113	0.0988	0.0991	0.0996	0.0964	0.0984	0.1301	0.1145	0.1015	0.0989	0.0989	0.0968	0.0962	0.0967	0.1086	0.0984	0.0938	0.0935	0.0947	0.0938	0.0929	0.0946	0.1003	0.0959	0.096	0.096	0.0939	0.0927	0.0935	0.0946	0.0966	0.0943	0.0935	0.0948	0.0934	0.0937	0.0934	0.0914	0.0952	0.0952
0.2859	0.1937	0.138	0.1206	0.1095	0.1045	0.1001	0.1037	0.1813	0.1443	0.1142	0.0988	0.0994	0.0972	0.0965	0.0974	0.134	0.1176	0.1008	0.0985	0.0984	0.0983	0.0957	0.0963	0.111	0.1003	0.0939	0.0937	0.0955	0.0936	0.0934	0.0938	0.0991	0.0953	0.1066	0.1009	0.0964	0.0931	0.0925	0.0936	0.0964	0.0941	0.0942	0.0944	0.0942	0.0923	0.0929	0.0917	0.0951	0.0953
0.3085	0.205	0.1431	0.1235	0.1113	0.1055	0.1007	0.1033	0.1953	0.1515	0.1157	0.1007	0.0991	0.097	0.0954	0.0983	0.1416	0.1196	0.1017	0.0987	0.0983	0.0977	0.0948	0.0964	0.1146	0.1019	0.0954	0.0947	0.0959	0.094	0.0935	0.094	0.102	0.0958	0.0954	0.0959	0.0946	0.0934	0.094	0.0942	0.0971	0.0947	0.0942	0.0953	0.0942	0.0936	0.0934	0.092	0.0954	0.0958
0.3352	0.218	0.1495	0.1267	0.1115	0.1046	0.0998	0.1033	0.2082	0.1582	0.1184	0.1011	0.0992	0.0965	0.0961	0.0977	0.1461	0.1224	0.1028	0.0985	0.0981	0.0975	0.095	0.0962	0.1163	0.1026	0.0943	0.0941	0.0952	0.0931	0.0925	0.0936	0.1015	0.096	0.0944	0.0952	0.0939	0.0929	0.0926	0.0942	0.0972	0.0932	0.0933	0.0938	0.0934	0.0927	0.0931	0.0917	0.0955	0.0954
0.358	0.2307	0.1562	0.1308	0.1146	0.106	0.1003	0.103	0.2224	0.1663	0.1213	0.1029	0.0993	0.0962	0.0955	0.0982	0.1527	0.1257	0.1042	0.0994	0.0987	0.0974	0.0944	0.0962	0.1205	0.103	0.0946	0.0938	0.0953	0.0931	0.0925	0.0932	0.1031	0.0964	0.0944	0.0951	0.0938	0.0929	0.093	0.0934	0.0971	0.0942	0.0931	0.0942	0.0929	0.0916	0.0931	0.0919	0.0951	0.0955
0.3945	0.25	0.1647	0.1383	0.1175	0.1083	0.1019	0.104	0.2382	0.1762	0.126	0.104	0.101	0.0976	0.0965	0.0992	0.1605	0.1297	0.1055	0.0999	0.0994	0.0987	0.0958	0.0965	0.1246	0.1058	0.0944	0.0945	0.095	0.0933	0.0934	0.0929	0.1055	0.0967	0.0949	0.0957	0.0941	0.0935	0.0929	0.0942	0.098	0.0948	0.0931	0.0942	0.0938	0.0935	0.0935	0.0922	0.0958	0.0961
0.421	0.2683	0.1725	0.1419	0.1199	0.1086	0.1023	0.1055	0.256	0.186	0.131	0.1066	0.1015	0.1025	0.0962	0.098	0.1711	0.1339	0.107	0.1015	0.1009	0.0993	0.0959	0.0975	0.1282	0.1062	0.0964	0.0945	0.099	0.0943	0.0939	0.094	0.1064	0.0968	0.0957	0.0958	0.0946	0.093	0.0942	0.0945	0.0993	0.0947	0.0948	0.0953	0.0943	0.0933	0.0936	0.0927	0.0975	0.0953
0.4539	0.2876	0.1823	0.1485	0.1226	0.1092	0.1024	0.1054	0.2764	0.1959	0.135	0.1074	0.1025	0.0983	0.0968	0.0982	0.1794	0.1391	0.1083	0.101	0.1	0.0982	0.0961	0.0971	0.1342	0.1088	0.0966	0.0945	0.0963	0.0939	0.0939	0.0945	0.1092	0.0987	0.0954	0.0958	0.0945	0.0936	0.0933	0.0944	0.0993	0.0956	0.0937	0.0948	0.094	0.0939	0.0939	0.0926	0.0957	0.096
0.4826	0.3107	0.1945	0.1559	0.1266	0.111	0.1034	0.1068	0.2985	0.2093	0.1418	0.1104	0.1028	0.0997	0.0976	0.0988	0.1907	0.1449	0.1116	0.1024	0.1011	0.0989	0.0965	0.0973	0.1382	0.1106	0.0966	0.095	0.0963	0.0944	0.0933	0.0953	0.1102	0.0979	0.0951	0.0968	0.0944	0.0941	0.0935	0.0951	0.0997	0.0955	0.0944	0.095	0.0937	0.093	0.0932	0.0925	0.0961	0.0967
0.5124	0.3323	0.2037	0.1633	0.1313	0.1135	0.1048	0.1078	0.3207	0.2222	0.1462	0.1125	0.1041	0.1005	0.0978	0.1024	0.1991	0.1505	0.113	0.1042	0.1018	0.0993	0.0972	0.0979	0.1435	0.1137	0.0971	0.0955	0.0974	0.094	0.0932	0.095	0.1125	0.0976	0.096	0.097	0.0949	0.093	0.0934	0.0945	0.1008	0.0956	0.0942	0.0942	0.0945	0.0931	0.0938	0.0934	0.0961	0.0956
0.5416	0.356	0.2175	0.1708	0.1335	0.1143	0.1045	0.1079	0.3468	0.2358	0.1526	0.1155	0.1058	0.0996	0.0981	0.0994	0.2142	0.1575	0.1152	0.1041	0.1023	0.099	0.0971	0.0978	0.152	0.1143	0.0974	0.0948	0.0973	0.0942	0.0934	0.0957	0.114	0.0983	0.0958	0.0961	0.0947	0.0931	0.0923	0.0938	0.101	0.0952	0.0941	0.0942	0.0939	0.092	0.0931	0.0916	0.0955	0.0957
0.5705	0.3792	0.23	0.1796	0.1387	0.1163	0.1055	0.1089	0.3683	0.2497	0.1587	0.1181	0.1068	0.1003	0.0982	0.1018	0.2312	0.1635	0.1177	0.105	0.1028	0.0993	0.0983	0.0985	0.1552	0.1181	0.0977	0.0964	0.0965	0.0938	0.0935	0.0954	0.116	0.0998	0.0962	0.096	0.095	0.0927	0.0942	0.0951	0.1024	0.0958	0.0951	0.0953	0.0948	0.0929	0.0936	0.0925	0.097	0.0964
0.5871	0.4026	0.2402	0.186	0.1399	0.1159	0.1029	0.1066	0.3899	0.2618	0.1644	0.1188	0.105	0.0987	0.0961	0.1	0.2432	0.1672	0.1166	0.1026	0.1003	0.0979	0.0959	0.0963	0.1617	0.118	0.0954	0.0939	0.095	0.0922	0.0911	0.0929	0.1177	0.0974	0.094	0.0947	0.0926	0.0913	0.0916	0.0922	0.1	0.0944	0.0914	0.0924	0.0923	0.0907	0.091	0.0894	0.0941	0.0935
0.6135	0.4248	0.2556	0.1972	0.1439	0.1179	0.1053	0.1091	0.4148	0.2772	0.173	0.1224	0.1083	0.1009	0.0972	0.1011	0.2552	0.1796	0.1206	0.1054	0.1023	0.0998	0.097	0.0981	0.171	0.1222	0.0984	0.0947	0.0962	0.093	0.0927	0.0947	0.1246	0.1024	0.0977	0.098	0.0964	0.0948	0.0938	0.096	0.1039	0.0955	0.0951	0.0944	0.0942	0.0926	0.093	0.0929	0.0964	0.0965
0.6329	0.4527	0.27	0.2072	0.1472	0.1181	0.1053	0.1058	0.4439	0.2955	0.1798	0.1266	0.1067	0.0993	0.0972	0.1002	0.2677	0.183	0.1233	0.1064	0.1021	0.0984	0.0967	0.0974	0.1808	0.1237	0.099	0.0966	0.0974	0.0949	0.094	0.0937	0.1246	0.1012	0.0948	0.0953	0.0939	0.0936	0.0932	0.0953	0.1047	0.0955	0.0936	0.0947	0.0953	0.0942	0.0928	0.0926	0.0972	0.0959
0.6591	0.4739	0.2811	0.2179	0.1534	0.12	0.1038	0.1067	0.4654	0.3164	0.1895	0.1298	0.1079	0.0993	0.0961	0.0995	0.2843	0.1938	0.1268	0.1043	0.1014	0.0977	0.0963	0.0973	0.1897	0.1291	0.0993	0.0957	0.096	0.0937	0.0939	0.0942	0.1296	0.101	0.0958	0.0959	0.0948	0.0929	0.0935	0.0928	0.1057	0.096	0.0937	0.0936	0.0932	0.0927	0.0937	0.0923	0.0971	0.0965
0.6879	0.5056	0.3061	0.233	0.1602	0.124	0.1053	0.1087	0.4963	0.3309	0.2008	0.1363	0.1107	0.1004	0.0997	0.1015	0.3112	0.2066	0.1308	0.1073	0.1014	0.0987	0.0972	0.0982	0.2013	0.133	0.098	0.0959	0.0965	0.0944	0.092	0.0941	0.1334	0.1026	0.096	0.0969	0.0947	0.0934	0.0941	0.0948	0.1087	0.0955	0.0942	0.0948	0.0946	0.0933	0.0929	0.0928	0.098	0.0966
0.7102	0.533	0.3261	0.2472	0.1682	0.1282	0.107	0.1096	0.5188	0.3492	0.2128	0.1419	0.1133	0.1019	0.0993	0.1011	0.3298	0.2168	0.1352	0.1102	0.1038	0.101	0.0989	0.0988	0.2145	0.1395	0.1017	0.0976	0.0984	0.0944	0.0942	0.095	0.1387	0.104	0.0962	0.097	0.0949	0.094	0.0934	0.0955	0.1088	0.0971	0.095	0.0947	0.0945	0.0933	0.094	0.0924	0.0982	0.0976
0.7195	0.5508	0.3372	0.2624	0.1737	0.1296	0.108	0.1107	0.549	0.3745	0.2273	0.146	0.116	0.1035	0.0995	0.1032	0.343	0.2296	0.1397	0.1116	0.1044	0.1005	0.0986	0.0995	0.2237	0.1447	0.1027	0.0966	0.0985	0.0946	0.0943	0.0955	0.1426	0.1062	0.0975	0.0972	0.0956	0.0948	0.0949	0.0958	0.1111	0.0977	0.0943	0.095	0.0953	0.0933	0.0943	0.0921	0.0982	0.0977
0.7341	0.5802	0.361	0.2783	0.183	0.1331	0.1083	0.111	0.5731	0.3895	0.2379	0.1509	0.1165	0.1026	0.0986	0.1028	0.3601	0.2392	0.144	0.112	0.1045	0.1004	0.0994	0.099	0.2372	0.1494	0.1027	0.0973	0.098	0.095	0.0941	0.0951	0.1485	0.1063	0.0968	0.0974	0.0956	0.0939	0.094	0.0953	0.114	0.0974	0.0952	0.0952	0.0948	0.0934	0.095	0.0925	0.0985	0.0949
0.7359	0.5995	0.3769	0.2882	0.1861	0.1356	0.1073	0.1106	0.5944	0.4081	0.2445	0.1564	0.1158	0.102	0.0981	0.1013	0.3818	0.2498	0.148	0.1123	0.1043	0.1	0.0975	0.0982	0.2463	0.153	0.1035	0.0975	0.0974	0.0945	0.0937	0.0954	0.1522	0.1069	0.0979	0.0964	0.0949	0.0934	0.0933	0.0945	0.1147	0.0967	0.0942	0.095	0.0948	0.0935	0.0937	0.092	0.0977	0.0966
0.7418	0.6246	0.3905	0.3041	0.1939	0.1358	0.1071	0.109	0.6217	0.4281	0.2602	0.1642	0.1171	0.1012	0.0975	0.1002	0.4014	0.2651	0.153	0.1138	0.1032	0.0999	0.0977	0.0983	0.2626	0.16	0.1054	0.0989	0.0971	0.0941	0.0944	0.095	0.1586	0.1092	0.0974	0.0974	0.0952	0.0938	0.0941	0.0948	0.1165	0.0978	0.0954	0.0944	0.0952	0.094	0.0941	0.0927	0.0995	0.0971
0.7442	0.6458	0.4149	0.3223	0.2047	0.14	0.107	0.1087	0.6369	0.4496	0.2751	0.1715	0.1202	0.1016	0.0965	0.0999	0.4175	0.2785	0.1592	0.1157	0.1039	0.0989	0.0973	0.0972	0.2795	0.1662	0.1057	0.0965	0.0965	0.094	0.0934	0.094	0.1669	0.109	0.0968	0.0965	0.0947	0.0928	0.0931	0.0944	0.118	0.0976	0.0943	0.0948	0.0941	0.0928	0.0937	0.0926	0.0995	0.0966
0.748	0.6656	0.4347	0.3439	0.2137	0.1432	0.1075	0.1089	0.6606	0.4697	0.2868	0.1789	0.1211	0.1021	0.098	0.1007	0.4423	0.2922	0.166	0.1166	0.1045	0.0997	0.0968	0.0984	0.2922	0.1741	0.1071	0.0978	0.0973	0.0943	0.0937	0.0944	0.1695	0.1108	0.0981	0.0975	0.095	0.0936	0.0937	0.0948	0.1206	0.0977	0.0951	0.0951	0.0944	0.0941	0.0939	0.0927	0.1004	0.0973
0.7529	0.6767	0.4579	0.3644	0.2289	0.1496	0.11	0.1097	0.6726	0.487	0.3025	0.1878	0.1257	0.1042	0.0994	0.1014	0.464	0.3065	0.1728	0.1199	0.1071	0.1008	0.0982	0.099	0.3078	0.1804	0.1094	0.0986	0.0981	0.0948	0.0944	0.0994	0.1811	0.1146	0.0979	0.0971	0.0954	0.0942	0.0938	0.0953	0.1243	0.0989	0.0947	0.0954	0.0942	0.094	0.0939	0.0925	0.1004	0.0969
0.7556	0.6863	0.4761	0.3849	0.2387	0.1543	0.1109	0.1105	0.6837	0.5121	0.323	0.1997	0.128	0.1048	0.0991	0.1026	0.4867	0.331	0.1808	0.1235	0.1081	0.1014	0.0995	0.0997	0.3228	0.1896	0.1108	0.099	0.0988	0.095	0.0946	0.0953	0.1873	0.1163	0.0982	0.098	0.0955	0.0945	0.0951	0.0959	0.1275	0.1002	0.0957	0.0958	0.095	0.0942	0.0943	0.0926	0.1024	0.1008
0.757	0.6861	0.4974	0.4015	0.2495	0.1599	0.1131	0.1132	0.6887	0.5331	0.3388	0.2092	0.1342	0.1065	0.1015	0.1027	0.5033	0.3391	0.1855	0.1266	0.1088	0.1018	0.1004	0.1004	0.3413	0.1968	0.1122	0.1011	0.0999	0.0955	0.0958	0.1033	0.1965	0.118	0.1005	0.0988	0.096	0.095	0.0946	0.0961	0.1305	0.1	0.0959	0.0959	0.0954	0.0935	0.0943	0.0932	0.102	0.0976
0.7584	0.685	0.5157	0.4202	0.2624	0.1649	0.1129	0.1124	0.6869	0.5553	0.3532	0.2148	0.1371	0.1068	0.1004	0.1033	0.5303	0.3552	0.194	0.1282	0.1093	0.1008	0.0994	0.0998	0.3565	0.207	0.1143	0.1003	0.0993	0.0953	0.0945	0.0951	0.2037	0.119	0.0987	0.0986	0.0954	0.094	0.0934	0.0953	0.1335	0.1003	0.0951	0.096	0.0953	0.0936	0.0937	0.0926	0.1028	0.0975
0.7645	0.6956	0.5439	0.4373	0.274	0.1715	0.1135	0.1119	0.6897	0.5767	0.3673	0.2304	0.139	0.1061	0.1002	0.103	0.5565	0.3755	0.2023	0.1297	0.1099	0.1026	0.0989	0.0995	0.3746	0.214	0.1166	0.1031	0.1002	0.0953	0.0946	0.0953	0.2153	0.1222	0.0991	0.0987	0.0983	0.095	0.0942	0.0956	0.1384	0.1004	0.095	0.0955	0.0947	0.0938	0.0945	0.0929	0.1037	0.0967
0.7638	0.6961	0.5575	0.4559	0.2835	0.1724	0.1135	0.1106	0.6902	0.5929	0.381	0.236	0.1414	0.1046	0.0997	0.1004	0.5753	0.3913	0.2073	0.1308	0.1084	0.1008	0.0981	0.0989	0.3942	0.2245	0.117	0.1011	0.0984	0.0949	0.094	0.0945	0.2237	0.1256	0.0992	0.0974	0.0957	0.0937	0.0935	0.096	0.1421	0.1012	0.0955	0.0954	0.0953	0.095	0.0942	0.0935	0.1046	0.0975
0.7616	0.6962	0.5755	0.4768	0.298	0.1797	0.1122	0.1102	0.692	0.6098	0.4019	0.2474	0.1468	0.107	0.0995	0.0989	0.6007	0.4052	0.215	0.1348	0.1083	0.1001	0.0977	0.0982	0.41	0.2343	0.1197	0.1005	0.0983	0.0952	0.0941	0.0943	0.2294	0.1257	0.0992	0.0976	0.0948	0.0939	0.0935	0.0945	0.1462	0.1002	0.0949	0.0943	0.0946	0.093	0.0931	0.0921	0.1037	0.0974
0.7691	0.6971	0.5945	0.498	0.3136	0.1848	0.1147	0.1113	0.6933	0.616	0.4179	0.262	0.1516	0.1079	0.0994	0.103	0.611	0.4259	0.2259	0.14	0.1094	0.1012	0.0981	0.0995	0.4335	0.2494	0.1224	0.1019	0.0994	0.0949	0.0943	0.0955	0.2453	0.1322	0.0999	0.0986	0.0959	0.0939	0.0949	0.0948	0.1535	0.1029	0.0966	0.0963	0.0955	0.0933	0.0939	0.0929	0.106	0.0988
0.7694	0.6994	0.608	0.5185	0.3273	0.1948	0.1165	0.112	0.6984	0.6288	0.4354	0.2754	0.1576	0.1081	0.0993	0.1019	0.6185	0.4461	0.2381	0.1433	0.1113	0.1019	0.0993	0.0999	0.4496	0.2569	0.1263	0.1027	0.1	0.0962	0.0951	0.0959	0.2576	0.1344	0.1011	0.0992	0.0958	0.0949	0.0949	0.096	0.1595	0.1045	0.0962	0.0963	0.0953	0.0945	0.0941	0.0935	0.1073	0.0992
0.7736	0.7054	0.6165	0.5368	0.3441	0.2025	0.1179	0.1137	0.7011	0.6346	0.4564	0.289	0.1628	0.109	0.0999	0.1011	0.6233	0.4611	0.2498	0.1497	0.1118	0.1016	0.0987	0.099	0.4686	0.2672	0.1276	0.1036	0.1001	0.0959	0.0943	0.0954	0.2704	0.1365	0.1	0.099	0.0959	0.0946	0.0947	0.0949	0.1644	0.1042	0.0965	0.0959	0.0947	0.0937	0.0961	0.0926	0.107	0.0979
0.7789	0.7096	0.6252	0.559	0.3648	0.2109	0.1199	0.1131	0.7003	0.6356	0.4747	0.3026	0.1675	0.1095	0.1012	0.1029	0.6296	0.4814	0.2604	0.1531	0.1131	0.1016	0.0988	0.0991	0.4827	0.2797	0.1303	0.1043	0.0989	0.0946	0.0933	0.0948	0.2843	0.1409	0.1009	0.0983	0.0948	0.0932	0.093	0.0948	0.1704	0.1043	0.0957	0.095	0.094	0.0923	0.0929	0.092	0.1077	0.0973
0.7754	0.7074	0.627	0.5783	0.3736	0.2179	0.1209	0.1152	0.7055	0.6423	0.4954	0.3188	0.1777	0.112	0.1006	0.102	0.6353	0.5041	0.2699	0.1587	0.1157	0.1021	0.0996	0.1	0.5045	0.2949	0.1343	0.1048	0.0993	0.0947	0.0938	0.0982	0.2925	0.1443	0.1016	0.099	0.0953	0.0953	0.0937	0.0949	0.1754	0.1055	0.0955	0.0954	0.0949	0.0924	0.0937	0.0921	0.1089	0.0982
0.7856	0.7137	0.6296	0.5896	0.397	0.2274	0.1246	0.1147	0.7095	0.6379	0.5068	0.3344	0.1824	0.1134	0.1027	0.1038	0.6368	0.522	0.2831	0.1666	0.1171	0.1037	0.1009	0.1016	0.5238	0.3078	0.1396	0.1078	0.1016	0.0965	0.0951	0.0971	0.3058	0.1502	0.104	0.1002	0.0964	0.0951	0.0955	0.0968	0.1839	0.1061	0.0971	0.0969	0.0963	0.0933	0.0949	0.0944	0.1115	0.0994
0.7814	0.7112	0.6369	0.5994	0.4098	0.2358	0.1273	0.1165	0.7109	0.64	0.5269	0.3495	0.1916	0.1149	0.1024	0.1053	0.6346	0.5393	0.2935	0.168	0.1159	0.1037	0.1002	0.1011	0.5413	0.3203	0.1422	0.1087	0.1011	0.0953	0.094	0.097	0.3177	0.1557	0.1033	0.1017	0.0965	0.0962	0.0944	0.0966	0.193	0.1072	0.0964	0.0959	0.0953	0.0925	0.094	0.0917	0.1133	0.0988
0.7773	0.7039	0.6301	0.5973	0.4196	0.2464	0.127	0.1143	0.7086	0.6476	0.5448	0.362	0.1937	0.1167	0.1023	0.1051	0.6365	0.5553	0.3025	0.1728	0.1196	0.1026	0.0991	0.1015	0.5565	0.3293	0.1459	0.1089	0.1005	0.0969	0.095	0.0951	0.3307	0.16	0.1049	0.0998	0.0968	0.0948	0.0939	0.0949	0.1966	0.1076	0.0961	0.095	0.0949	0.0933	0.0933	0.092	0.1127	0.0988
0.7828	0.711	0.634	0.605	0.4395	0.2517	0.1263	0.1135	0.7111	0.648	0.5563	0.3751	0.1998	0.1152	0.1006	0.1014	0.6355	0.568	0.3162	0.1789	0.118	0.1019	0.0989	0.0998	0.5724	0.3482	0.1491	0.1091	0.1001	0.0956	0.0949	0.0956	0.3438	0.1625	0.1042	0.0982	0.0973	0.0952	0.0951	0.0951	0.206	0.1093	0.0981	0.0967	0.0974	0.0935	0.0942	0.0919	0.116	0.0992
0.7884	0.7108	0.6376	0.6094	0.4548	0.2621	0.1287	0.113	0.7147	0.6438	0.574	0.3918	0.2082	0.1152	0.1005	0.1009	0.6435	0.5801	0.3317	0.1833	0.118	0.1032	0.0998	0.1004	0.5817	0.3583	0.1555	0.1106	0.1	0.0962	0.0953	0.0955	0.3621	0.1694	0.1054	0.1002	0.0957	0.0939	0.0943	0.0961	0.2141	0.1086	0.0975	0.0959	0.0961	0.094	0.094	0.0937	0.1164	0.0995
0.7924	0.7164	0.6435	0.6074	0.4698	0.2712	0.1288	0.1137	0.7111	0.6504	0.5814	0.4054	0.2159	0.1193	0.1019	0.1017	0.643	0.5887	0.3442	0.1899	0.1215	0.1039	0.0988	0.1008	0.5893	0.3747	0.1605	0.1103	0.1005	0.0972	0.0945	0.0967	0.3746	0.1752	0.1065	0.0991	0.0968	0.0946	0.0946	0.0956	0.2227	0.1121	0.0985	0.0964	0.0971	0.0954	0.0946	0.0924	0.119	0.0999
0.7906	0.7186	0.6399	0.6099	0.4891	0.2806	0.1325	0.1135	0.7138	0.6519	0.5844	0.4212	0.2238	0.1184	0.1006	0.1019	0.647	0.5936	0.3561	0.1992	0.1221	0.1024	0.0981	0.0997	0.596	0.3915	0.1629	0.1125	0.1001	0.0964	0.0957	0.0947	0.3941	0.1818	0.1069	0.0999	0.0959	0.0948	0.0947	0.0947	0.2312	0.113	0.0963	0.0947	0.0947	0.0938	0.0938	0.0922	0.1197	0.1002
0.7964	0.7205	0.6421	0.6128	0.5044	0.2947	0.1337	0.1157	0.7161	0.6569	0.5892	0.4415	0.2368	0.122	0.1012	0.1032	0.6471	0.6007	0.371	0.204	0.1232	0.1032	0.1006	0.1	0.5999	0.407	0.1721	0.1157	0.1016	0.0957	0.0961	0.1002	0.4053	0.1873	0.109	0.1007	0.0968	0.0951	0.0949	0.0951	0.2418	0.1151	0.0996	0.0958	0.0955	0.095	0.0954	0.0929	0.1224	0.1011
[truncated: 14 more columns]
