# Supplementary material for: Modeling the impact of drug interactions on therapeutic selectivity
Source: Nat Commun. 2018 Aug 27;9:3452. doi: 10.1038/s41467-018-05954-3 (PMC6110842; doi:10.1038/s41467-018-05954-3)
Supplement: Supplementary file 4 — Supplementary Data 1 [file 41467_2018_5954_MOESM4_ESM.zip › cerRAW/Dyc-MMS.txt]

0.0932	0.0959	0.0930	0.0929	0.1033	0.0924	0.0971	0.0929	0.0949	0.0925	0.0921	0.0943	0.0940	0.0927	0.0906	0.0911	0.0966	0.1007	0.0942	0.0917	0.0942	0.0937	0.0919	0.0939	0.0965	0.0993	0.0944	0.0948	0.0946	0.0975	0.0910	0.0934	0.0930	0.0940	0.0910	0.0944	0.0960	0.0972	0.0906	0.0935	0.0937	0.0917	0.0910	0.0936	0.0967	0.0914	0.0904	0.0937	0.0932	0.0955
0.0923	0.0935	0.0965	0.0916	0.1005	0.0913	0.1103	0.0907	0.0945	0.0917	0.0924	0.0937	0.0918	0.0916	0.0897	0.0906	0.0933	0.0949	0.0928	0.0905	0.0937	0.0921	0.0913	0.0899	0.0952	0.0930	0.0915	0.0928	0.0972	0.0912	0.0906	0.0928	0.0951	0.0913	0.0909	0.0898	0.0949	0.0922	0.0901	0.0915	0.0955	0.0894	0.0902	0.0905	0.0941	0.0902	0.0917	0.0897	0.0913	0.0904
0.0951	0.0949	0.0949	0.0924	0.1464	0.0933	0.1078	0.0908	0.0935	0.0936	0.0916	0.0904	0.0917	0.0918	0.0907	0.0920	0.0930	0.0954	0.0909	0.0911	0.0923	0.0943	0.0911	0.0901	0.0968	0.0924	0.0914	0.0940	0.0926	0.0926	0.0901	0.0936	0.0938	0.0947	0.0906	0.0955	0.0916	0.0932	0.0908	0.0928	0.0914	0.0933	0.0916	0.0908	0.0909	0.0937	0.0909	0.0911	0.0911	0.0927
0.0959	0.0947	0.0951	0.0925	0.1247	0.0947	0.1000	0.0927	0.0949	0.0954	0.0917	0.0927	0.0925	0.0940	0.0914	0.0925	0.0951	0.0983	0.0911	0.0912	0.0945	0.0961	0.0922	0.0916	0.0976	0.0928	0.0938	0.0960	0.0947	0.0960	0.0915	0.0927	0.0938	0.0919	0.0955	0.0924	0.0921	0.0919	0.0919	0.0950	0.0918	0.0922	0.0936	0.0907	0.0957	0.0910	0.0899	0.0914	0.0935	0.0919
0.0938	0.0935	0.0956	0.0922	0.1148	0.0921	0.1115	0.0912	0.0933	0.0908	0.0919	0.0915	0.0906	0.0903	0.0884	0.0901	0.0933	0.0952	0.0920	0.0902	0.0931	0.0904	0.0907	0.0906	0.0959	0.0941	0.0932	0.0927	0.0947	0.0923	0.0905	0.0922	0.0937	0.0898	0.0903	0.0900	0.0947	0.0932	0.0887	0.0916	0.0926	0.0899	0.0898	0.0908	0.0986	0.0896	0.0906	0.0901	0.0945	0.0902
0.0923	0.0929	0.0985	0.0946	0.0979	0.0948	0.1088	0.0922	0.0931	0.0921	0.0903	0.0914	0.0910	0.0926	0.0892	0.0901	0.0925	0.0939	0.0901	0.0919	0.0940	0.0920	0.0904	0.0904	0.0978	0.0928	0.0915	0.0936	0.0955	0.0925	0.0901	0.0931	0.0957	0.0930	0.0903	0.0902	0.0928	0.0926	0.0901	0.0918	0.0943	0.0907	0.0890	0.0907	0.0930	0.0909	0.0914	0.0901	0.0922	0.0906
0.0932	0.0935	0.1050	0.0924	0.0981	0.0951	0.0972	0.0914	0.0946	0.0946	0.0903	0.0906	0.0927	0.0933	0.0898	0.0914	0.0939	0.0963	0.0911	0.0928	0.0946	0.0929	0.0903	0.0901	0.1005	0.0927	0.0905	0.0951	0.0948	0.0912	0.0899	0.0942	0.0962	0.0961	0.0906	0.0906	0.0922	0.0930	0.0914	0.0934	0.0927	0.0913	0.0931	0.0900	0.0912	0.0929	0.0906	0.0902	0.0924	0.0907
0.0957	0.0922	0.0986	0.0907	0.0998	0.0956	0.0924	0.0916	0.0940	0.0960	0.0902	0.0899	0.0925	0.0946	0.0912	0.0911	0.0944	0.0945	0.0913	0.0908	0.0930	0.0921	0.0911	0.0904	0.0993	0.0916	0.0906	0.0949	0.0954	0.0909	0.0897	0.0933	0.0975	0.0943	0.0914	0.0907	0.0918	0.0913	0.0919	0.0929	0.0933	0.0922	0.0936	0.0901	0.0896	0.0953	0.0925	0.0906	0.0921	0.0912
0.0945	0.0931	0.0997	0.0913	0.1170	0.0931	0.0964	0.0907	0.0913	0.0930	0.0897	0.0911	0.0915	0.0911	0.0896	0.0905	0.0916	0.0940	0.0902	0.0907	0.0933	0.0923	0.0898	0.0891	0.0980	0.0905	0.0898	0.0935	0.0930	0.0909	0.0893	0.0924	0.0934	0.0901	0.0900	0.0888	0.0896	0.0903	0.0909	0.0928	0.0915	0.0914	0.0915	0.0894	0.0910	0.0899	0.0909	0.0896	0.0928	0.0904
0.0945	0.0940	0.1006	0.0970	0.0976	0.0909	0.1108	0.0908	0.0962	0.0921	0.0909	0.0917	0.0946	0.0954	0.0886	0.0908	0.0931	0.0958	0.0896	0.0976	0.0933	0.0907	0.0928	0.0915	0.0964	0.0976	0.0915	0.0926	0.0970	0.0910	0.0904	0.0958	0.0967	0.0938	0.0896	0.0911	0.0982	0.0985	0.0903	0.0919	0.0979	0.0890	0.0908	0.0920	0.0941	0.0899	0.0902	0.0911	0.0941	0.0914
0.0987	0.0923	0.1006	0.0922	0.1026	0.0928	0.1065	0.0917	0.0965	0.0918	0.0929	0.0916	0.0925	0.0949	0.0901	0.0909	0.0944	0.0973	0.0915	0.0937	0.0963	0.0910	0.0912	0.0901	0.0984	0.0935	0.0904	0.0950	0.0976	0.0930	0.0910	0.0933	0.0958	0.0929	0.0908	0.0914	0.0964	0.0929	0.0912	0.0923	0.0946	0.0915	0.0913	0.0908	0.0926	0.0923	0.0907	0.0910	0.0931	0.0930
0.0954	0.0934	0.1046	0.0924	0.0953	0.0942	0.1019	0.0910	0.0946	0.0940	0.0910	0.0920	0.0930	0.0937	0.0896	0.0919	0.0927	0.0963	0.0908	0.0948	0.0955	0.0921	0.0897	0.0906	0.0982	0.0928	0.0905	0.0947	0.0981	0.0915	0.0905	0.0959	0.0983	0.0958	0.0908	0.0902	0.0934	0.0930	0.0906	0.0934	0.0952	0.0912	0.0912	0.0905	0.0917	0.0908	0.0921	0.0898	0.0935	0.0911
0.0990	0.0911	0.1016	0.0928	0.0972	0.0946	0.0989	0.0906	0.0915	0.0917	0.0906	0.0910	0.0923	0.0926	0.0898	0.0898	0.0912	0.0929	0.0911	0.0926	0.0928	0.0903	0.0893	0.0901	0.0969	0.0925	0.0891	0.0958	0.0943	0.0904	0.0897	0.0931	0.0954	0.0924	0.0903	0.0893	0.0912	0.0921	0.0908	0.0938	0.0920	0.0915	0.0901	0.0897	0.0902	0.0920	0.0925	0.0896	0.0926	0.0897
0.0949	0.0960	0.0982	0.0944	0.1031	0.0936	0.0982	0.0911	0.0965	0.0926	0.0931	0.0948	0.0943	0.0938	0.0905	0.0918	0.0961	0.0976	0.0926	0.0926	0.0954	0.0916	0.0912	0.0908	0.0997	0.0966	0.0922	0.0941	0.0947	0.0930	0.0920	0.0936	0.0948	0.0930	0.0915	0.0910	0.0977	0.0953	0.0936	0.0934	0.0980	0.0906	0.0931	0.0912	0.0967	0.0917	0.0915	0.0897	0.0955	0.0918
0.0974	0.0948	0.0969	0.0949	0.1042	0.0952	0.1153	0.0910	0.0956	0.0921	0.0931	0.0950	0.0944	0.0957	0.0908	0.0912	0.0942	0.0965	0.0933	0.0958	0.0941	0.0918	0.0915	0.0927	0.0965	0.0978	0.0924	0.0937	0.0969	0.0937	0.0899	0.0953	0.0955	0.0958	0.0900	0.0916	0.0969	0.0957	0.0906	0.0922	0.0950	0.0911	0.0907	0.0939	0.0931	0.0942	0.0914	0.0922	0.0941	0.0941
0.0949	0.0927	0.1025	0.0934	0.0985	0.0917	0.1021	0.0911	0.0926	0.0905	0.0897	0.0916	0.0932	0.0915	0.0888	0.0893	0.0929	0.0939	0.0900	0.0941	0.0930	0.0886	0.0899	0.0916	0.0953	0.0947	0.0902	0.0930	0.0947	0.0908	0.0897	0.0931	0.0955	0.0917	0.0891	0.0896	0.0947	0.0933	0.0893	0.0921	0.0947	0.0886	0.0897	0.0905	0.0908	0.0905	0.0907	0.0890	0.0924	0.0907
0.0965	0.0977	0.0970	0.0942	0.1146	0.0945	0.0989	0.0946	0.0955	0.0942	0.0917	0.0944	0.0938	0.0932	0.0909	0.0941	0.0952	0.0993	0.0912	0.0935	0.0944	0.0943	0.0901	0.0909	0.0975	0.0953	0.0922	0.0943	0.0947	0.0956	0.0911	0.0936	0.0942	0.0921	0.0930	0.0945	0.0932	0.0944	0.0914	0.0941	0.0938	0.0932	0.0915	0.0922	0.0926	0.0909	0.0905	0.0944	0.0972	0.0960
0.0979	0.0969	0.1033	0.0966	0.0972	0.0956	0.1045	0.0923	0.0951	0.0922	0.0916	0.0933	0.0933	0.0948	0.0900	0.0913	0.0936	0.0984	0.0911	0.0954	0.0941	0.0930	0.0916	0.0918	0.0976	0.0947	0.0911	0.0945	0.0936	0.0936	0.0903	0.0943	0.0940	0.0948	0.0901	0.0924	0.0933	0.0959	0.0910	0.0912	0.0966	0.0909	0.0907	0.0919	0.0924	0.0933	0.0906	0.0917	0.0942	0.0951
0.0959	0.0941	0.0954	0.0953	0.1063	0.0995	0.0941	0.0945	0.0943	0.0973	0.0919	0.0957	0.0957	0.0955	0.0923	0.0972	0.0973	0.0967	0.0917	0.0933	0.0932	0.0940	0.0908	0.0930	0.0982	0.0953	0.0909	0.0979	0.0990	0.0915	0.0930	0.0936	0.0980	0.0927	0.0928	0.0910	0.0927	0.0931	0.0903	0.0956	0.0932	0.0939	0.0918	0.0922	0.0921	0.0924	0.0934	0.0904	0.0944	0.0897
0.0966	0.0960	0.0979	0.0937	0.1010	0.0923	0.1063	0.0925	0.0948	0.0921	0.0925	0.0931	0.0926	0.0911	0.0897	0.0920	0.0931	0.0971	0.0918	0.0938	0.0946	0.0922	0.0916	0.0907	0.0966	0.0942	0.0917	0.0936	0.0940	0.0913	0.0904	0.0940	0.0937	0.0930	0.0914	0.0923	0.0929	0.0940	0.0890	0.0936	0.0934	0.0916	0.0910	0.0923	0.0960	0.0913	0.0900	0.0921	0.0948	0.0928
0.0991	0.1001	0.0993	0.0940	0.1110	0.0976	0.0939	0.0922	0.0944	0.0923	0.0909	0.0925	0.0929	0.0945	0.0891	0.0909	0.0952	0.0953	0.0903	0.0930	0.0940	0.0934	0.0895	0.0902	0.0988	0.0922	0.0901	0.0937	0.0934	0.0922	0.0911	0.0936	0.0944	0.0945	0.0926	0.0924	0.0904	0.0918	0.0927	0.0930	0.0926	0.0910	0.0952	0.0901	0.0900	0.0926	0.0908	0.0912	0.0931	0.0934
0.0994	0.0956	0.0996	0.0951	0.1116	0.0969	0.0940	0.0926	0.0963	0.0978	0.0920	0.0915	0.0955	0.0937	0.0908	0.0919	0.0951	0.0957	0.0925	0.0948	0.0928	0.0944	0.0905	0.0901	0.0981	0.0944	0.0909	0.0990	0.0943	0.0915	0.0912	0.0938	0.0965	0.0944	0.0914	0.0896	0.0921	0.0949	0.0916	0.0982	0.0926	0.0971	0.0938	0.0909	0.0910	0.0938	0.0907	0.0900	0.0945	0.0915
0.1052	0.0959	0.0999	0.0962	0.1153	0.0922	0.0964	0.0934	0.0970	0.0953	0.0925	0.0940	0.0929	0.0936	0.0910	0.0910	0.0947	0.0970	0.0929	0.0939	0.0929	0.0937	0.0900	0.0901	0.0960	0.0942	0.0916	0.0942	0.0941	0.0934	0.0921	0.0925	0.0944	0.0932	0.0925	0.0903	0.0960	0.0927	0.0906	0.0925	0.0955	0.0913	0.0914	0.0913	0.0933	0.0917	0.0895	0.0914	0.0955	0.0939
0.1016	0.1004	0.0980	0.0979	0.1040	0.0963	0.1033	0.0957	0.0957	0.0922	0.0920	0.0957	0.0940	0.0924	0.0892	0.0905	0.0963	0.0968	0.0913	0.0937	0.0941	0.0919	0.0918	0.0921	0.0965	0.0949	0.0918	0.0946	0.0951	0.0932	0.0905	0.0936	0.0937	0.0925	0.0923	0.0926	0.0941	0.0922	0.0900	0.0938	0.0938	0.0921	0.0907	0.0942	0.0936	0.0910	0.0906	0.0924	0.0956	0.0947
0.1019	0.0977	0.1001	0.0964	0.1122	0.0975	0.0965	0.0944	0.0970	0.0956	0.0947	0.0951	0.0956	0.0938	0.0915	0.0946	0.0969	0.1000	0.0951	0.0947	0.0964	0.0937	0.0929	0.0916	0.1002	0.0950	0.0950	0.0967	0.0978	0.0949	0.0923	0.0935	0.0979	0.0944	0.0934	0.0917	0.0952	0.0963	0.0917	0.0949	0.0956	0.0934	0.0917	0.0916	0.0971	0.0920	0.0921	0.0915	0.0969	0.0926
0.0989	0.0980	0.1018	0.0951	0.1123	0.0929	0.0998	0.0929	0.0953	0.0932	0.0914	0.0924	0.0936	0.0913	0.0906	0.0901	0.0949	0.0962	0.0913	0.0931	0.0937	0.0933	0.0916	0.0901	0.0972	0.0923	0.0918	0.0929	0.0934	0.0910	0.0901	0.0928	0.0938	0.0914	0.0919	0.0923	0.0924	0.0905	0.0908	0.0933	0.0929	0.0923	0.0911	0.0904	0.0937	0.0897	0.0907	0.0909	0.0954	0.0928
0.1057	0.1059	0.0982	0.0960	0.1254	0.0962	0.0960	0.0955	0.0943	0.0933	0.0924	0.0957	0.0939	0.0904	0.0896	0.0940	0.0957	0.1029	0.0914	0.0919	0.0956	0.0940	0.0903	0.0905	0.0990	0.0931	0.0940	0.0949	0.0936	0.0956	0.0927	0.0914	0.0935	0.0925	0.0960	0.0932	0.0937	0.0917	0.0919	0.0925	0.0927	0.0927	0.0927	0.0902	0.0966	0.0915	0.0890	0.0922	0.0944	0.0948
0.1188	0.0983	0.1023	0.0951	0.1141	0.0965	0.1019	0.0961	0.0971	0.0948	0.0962	0.0972	0.0936	0.0924	0.0913	0.0945	0.0962	0.1008	0.0921	0.0924	0.0946	0.0922	0.0911	0.0931	0.0965	0.0946	0.0935	0.0946	0.0971	0.0932	0.0920	0.0930	0.0943	0.0906	0.0953	0.0926	0.0948	0.0926	0.0899	0.0937	0.0927	0.0932	0.0923	0.0915	0.1017	0.0902	0.0905	0.0921	0.0993	0.0942
0.1078	0.1016	0.1072	0.0998	0.1112	0.1006	0.1044	0.0950	0.0957	0.0963	0.0954	0.0967	0.0980	0.0941	0.0924	0.0932	0.0981	0.0987	0.0957	0.0949	0.0991	0.0964	0.0931	0.0933	0.1030	0.0964	0.0937	0.0998	0.0993	0.0942	0.0918	0.0962	0.0981	0.0955	0.0934	0.0934	0.0951	0.0941	0.0953	0.0963	0.0968	0.0949	0.0938	0.0934	0.0986	0.0934	0.0944	0.0926	0.0973	0.0938
0.1055	0.0986	0.1117	0.0981	0.1066	0.1000	0.1012	0.0931	0.0980	0.0986	0.0948	0.0941	0.1001	0.0988	0.0912	0.0908	0.0999	0.0948	0.0935	0.0971	0.0960	0.0935	0.0946	0.0916	0.1020	0.0978	0.0919	0.0978	0.1000	0.0926	0.0921	0.0961	0.1039	0.0969	0.0919	0.0909	0.0944	0.0965	0.0944	0.0955	0.0977	0.0933	0.0960	0.0912	0.0925	0.0945	0.0979	0.0904	0.0958	0.0920
0.1054	0.0978	0.1038	0.0996	0.1030	0.0949	0.1076	0.0941	0.0960	0.0937	0.0937	0.0935	0.0937	0.0914	0.0915	0.0912	0.0946	0.0967	0.0918	0.0958	0.0947	0.0930	0.0918	0.0916	0.0972	0.0936	0.0931	0.0947	0.0957	0.0923	0.0909	0.0929	0.0953	0.0919	0.0911	0.0925	0.0951	0.0942	0.0914	0.0930	0.0958	0.0915	0.0920	0.0920	0.0957	0.0905	0.0915	0.0909	0.0961	0.0930
0.1078	0.1011	0.1019	0.0982	0.1222	0.1022	0.0968	0.0933	0.0953	0.1002	0.0943	0.0930	0.0926	0.0947	0.0928	0.0938	0.0962	0.0991	0.0919	0.0931	0.0935	0.0973	0.0917	0.0909	0.1016	0.0926	0.0920	0.0964	0.0968	0.0933	0.0910	0.0927	0.0963	0.0930	0.0938	0.0924	0.0924	0.0929	0.0931	0.0946	0.0931	0.0957	0.0971	0.0904	0.0926	0.0939	0.0932	0.0908	0.0958	0.0923
0.1077	0.0998	0.1107	0.1028	0.1036	0.1013	0.1006	0.0943	0.0984	0.1007	0.0958	0.0922	0.0941	0.0991	0.0923	0.0938	0.0953	0.0989	0.0933	0.1006	0.0997	0.0979	0.0933	0.0910	0.1043	0.0953	0.0915	0.0983	0.0984	0.0944	0.0915	0.0977	0.0998	0.0997	0.0916	0.0936	0.0954	0.0961	0.0949	0.0961	0.0974	0.0934	0.0952	0.0925	0.0926	0.0962	0.0941	0.0911	0.0956	0.0931
0.1091	0.1017	0.1080	0.1035	0.1079	0.0962	0.1160	0.0961	0.0988	0.0950	0.0940	0.0984	0.0978	0.0962	0.0915	0.0932	0.0970	0.0969	0.0938	0.0983	0.0955	0.0927	0.0923	0.0935	0.0977	0.0983	0.0935	0.0960	0.1008	0.0936	0.0922	0.0958	0.0996	0.0945	0.0922	0.0923	0.0977	0.0987	0.0917	0.0941	0.0984	0.0923	0.0918	0.0921	0.0972	0.0919	0.0947	0.0922	0.0976	0.0932
0.1145	0.1033	0.1026	0.0993	0.1363	0.1001	0.0999	0.0978	0.0964	0.0956	0.0939	0.0951	0.0941	0.0932	0.0932	0.0935	0.0976	0.0996	0.0940	0.0924	0.0969	0.0950	0.0923	0.0900	0.0987	0.0926	0.0949	0.0962	0.0949	0.0953	0.0910	0.0935	0.0939	0.0921	0.0961	0.0934	0.0929	0.0912	0.0909	0.0947	0.0929	0.0937	0.0942	0.0913	0.0957	0.0917	0.0907	0.0923	0.0962	0.0931
0.1103	0.1041	0.1135	0.1047	0.1024	0.0998	0.1153	0.0973	0.0994	0.0984	0.0960	0.0954	0.0956	0.0983	0.0922	0.0922	0.0989	0.0980	0.0939	0.0974	0.0968	0.0948	0.0937	0.0933	0.1007	0.0981	0.0931	0.1003	0.0999	0.0930	0.0937	0.0959	0.0997	0.0968	0.0936	0.0926	0.0952	0.0987	0.0927	0.0958	0.0959	0.0944	0.0938	0.0931	0.0943	0.0946	0.0938	0.0921	0.0970	0.0932
0.1151	0.1076	0.1083	0.1020	0.1263	0.1050	0.0991	0.0952	0.0954	0.0959	0.0954	0.0957	0.0958	0.0948	0.0915	0.0939	0.0966	0.1003	0.0925	0.0946	0.0956	0.0960	0.0911	0.0924	0.1012	0.0961	0.0929	0.0966	0.0962	0.0964	0.0917	0.0945	0.0965	0.0927	0.0935	0.0926	0.0940	0.0942	0.0942	0.0942	0.0944	0.0928	0.0955	0.0917	0.0947	0.0924	0.0928	0.0922	0.0985	0.0948
0.1205	0.1081	0.1080	0.1025	0.1246	0.1011	0.1047	0.0977	0.1004	0.0980	0.0964	0.0970	0.0948	0.0952	0.0920	0.0960	0.0968	0.1030	0.0945	0.0952	0.0954	0.0956	0.0941	0.0922	0.0992	0.0969	0.0960	0.0970	0.0966	0.0969	0.0932	0.0943	0.0956	0.0926	0.0937	0.0939	0.0970	0.0953	0.0933	0.0929	0.0959	0.0923	0.0952	0.0923	0.0974	0.0926	0.0914	0.0942	0.0987	0.0954
0.1183	0.1027	0.1078	0.1038	0.1162	0.1026	0.1003	0.0951	0.0987	0.1030	0.0957	0.0948	0.0973	0.0983	0.0934	0.0927	0.0992	0.0967	0.0964	0.0969	0.0967	0.0976	0.0912	0.0913	0.1031	0.0963	0.0922	0.1000	0.1011	0.0929	0.0929	0.0947	0.1056	0.0942	0.0932	0.0919	0.0951	0.0964	0.0953	0.0975	0.0956	0.0964	0.0986	0.0917	0.0947	0.0927	0.0979	0.0910	0.0984	0.0906
0.1182	0.1079	0.1138	0.1060	0.1114	0.1022	0.1013	0.0958	0.0986	0.0975	0.0959	0.0963	0.0958	0.0951	0.0918	0.0938	0.0983	0.0992	0.0945	0.0961	0.0963	0.0961	0.0937	0.0901	0.1007	0.0947	0.0934	0.0981	0.0956	0.0943	0.0942	0.0949	0.0971	0.0956	0.0937	0.0932	0.0948	0.0950	0.0939	0.0964	0.0940	0.0941	0.0927	0.0930	0.0949	0.0945	0.0921	0.0917	0.0965	0.0936
0.1216	0.1129	0.1091	0.1064	0.1236	0.1016	0.1030	0.0985	0.1012	0.0979	0.0961	0.0975	0.0971	0.0951	0.0917	0.0937	0.0998	0.0979	0.0940	0.0960	0.0972	0.0972	0.0962	0.0931	0.1007	0.0959	0.0984	0.0972	0.0992	0.0951	0.0942	0.0953	0.0980	0.0942	0.0987	0.0944	0.0939	0.0936	0.0933	0.0954	0.0955	0.0943	0.0957	0.0918	0.1001	0.0933	0.0924	0.0942	0.0989	0.0947
0.1241	0.1102	0.1265	0.1093	0.1083	0.0976	0.1303	0.1000	0.1036	0.0958	0.0952	0.0965	0.0979	0.0989	0.0923	0.0939	0.0992	0.1002	0.0969	0.0987	0.0997	0.0922	0.0962	0.0934	0.0995	0.1011	0.0942	0.0962	0.0969	0.0953	0.0933	0.0957	0.0968	0.0958	0.0918	0.0924	0.1020	0.0980	0.0924	0.0937	0.1017	0.0919	0.0922	0.0958	0.0959	0.0932	0.0916	0.0950	0.0984	0.0991
0.1289	0.1155	0.1122	0.1053	0.1225	0.1003	0.1137	0.1014	0.1047	0.0992	0.0993	0.1004	0.0964	0.0951	0.0936	0.0989	0.1005	0.1029	0.0946	0.0968	0.1001	0.0948	0.0962	0.0954	0.1008	0.0994	0.0968	0.0964	0.0993	0.0965	0.0945	0.0951	0.0967	0.0921	0.0953	0.0980	0.0973	0.0975	0.0934	0.0939	0.0967	0.0934	0.0945	0.0934	0.1018	0.0928	0.0919	0.0952	0.1001	0.0962
0.1275	0.1130	0.1176	0.1066	0.1178	0.1040	0.1018	0.0962	0.1058	0.1027	0.0998	0.0992	0.1008	0.0965	0.0945	0.0958	0.1041	0.1020	0.0956	0.0955	0.0982	0.1012	0.0984	0.0950	0.1004	0.0996	0.0984	0.0968	0.0980	0.0963	0.0939	0.0950	0.0970	0.0939	0.0952	0.0974	0.0950	0.0980	0.0917	0.0973	0.0940	0.0944	0.0931	0.0951	0.0977	0.0934	0.0922	0.0949	0.0992	0.0942
0.1396	0.1191	0.1188	0.1085	0.1392	0.1051	0.1077	0.1030	0.1047	0.1010	0.0984	0.0987	0.0983	0.0973	0.0948	0.0964	0.1042	0.1041	0.0964	0.0957	0.0993	0.1008	0.0965	0.0934	0.1018	0.0961	0.0996	0.0991	0.0986	0.0975	0.0960	0.0962	0.0973	0.0945	0.1002	0.0960	0.0949	0.0953	0.0931	0.0978	0.0944	0.0974	0.0932	0.0946	0.1000	0.0952	0.0933	0.0940	0.1010	0.0958
0.1451	0.1187	0.1186	0.1115	0.1161	0.1031	0.1174	0.1008	0.1071	0.0987	0.1004	0.1012	0.0984	0.0967	0.0941	0.0941	0.1024	0.1014	0.0962	0.0966	0.0982	0.0958	0.0953	0.0957	0.0994	0.1009	0.0960	0.0975	0.1011	0.0961	0.0946	0.0960	0.0973	0.0944	0.0946	0.0937	0.0990	0.0994	0.0926	0.0946	0.0980	0.0927	0.0922	0.0979	0.1013	0.0931	0.0942	0.0933	0.1007	0.0937
0.1410	0.1209	0.1233	0.1106	0.1260	0.1053	0.1085	0.0992	0.1053	0.1001	0.0976	0.0987	0.0982	0.0964	0.0945	0.0950	0.1010	0.1010	0.0961	0.0956	0.0964	0.0961	0.0955	0.0934	0.1001	0.0947	0.0959	0.0966	0.0980	0.0949	0.0936	0.0948	0.0961	0.0925	0.0945	0.0941	0.0963	0.0944	0.0932	0.0940	0.0965	0.0915	0.0933	0.0938	0.0977	0.0927	0.0929	0.0925	0.0994	0.0934
0.1506	0.1235	0.1262	0.1152	0.1245	0.1057	0.1193	0.0995	0.1097	0.1046	0.1041	0.1032	0.1028	0.1012	0.0945	0.0973	0.1053	0.1044	0.0962	0.1003	0.1037	0.1010	0.0954	0.0960	0.1050	0.1007	0.0967	0.1001	0.1011	0.0963	0.0946	0.0980	0.0992	0.0963	0.0948	0.0964	0.0987	0.0986	0.0940	0.0957	0.0959	0.0943	0.0952	0.0943	0.0984	0.0945	0.0940	0.0962	0.0985	0.0944
0.1546	0.1243	0.1284	0.1131	0.1229	0.1073	0.1100	0.0985	0.1088	0.1007	0.1002	0.0993	0.1002	0.0982	0.0951	0.0925	0.1036	0.1017	0.0978	0.0967	0.0971	0.0962	0.0936	0.0937	0.0995	0.0985	0.0943	0.0979	0.0976	0.0964	0.0940	0.0958	0.0980	0.0945	0.0940	0.0930	0.0951	0.0971	0.0927	0.0953	0.0950	0.0926	0.0929	0.0931	0.0951	0.0933	0.0935	0.0931	0.0976	0.0930
0.1592	0.1328	0.1309	0.1143	0.1312	0.1106	0.1074	0.0991	0.1135	0.1106	0.1060	0.1033	0.1008	0.0999	0.0950	0.0960	0.1092	0.1078	0.0980	0.0979	0.0999	0.1021	0.0963	0.0950	0.1038	0.0997	0.0986	0.1002	0.1010	0.1000	0.0969	0.0962	0.0993	0.0960	0.0992	0.0971	0.0958	0.0981	0.0941	0.0975	0.0956	0.0963	0.0956	0.0934	0.0971	0.0950	0.0936	0.0941	0.0998	0.0947
0.1742	0.1375	0.1367	0.1191	0.1457	0.1127	0.1049	0.1014	0.1149	0.1119	0.1044	0.1026	0.1046	0.0997	0.0962	0.0980	0.1120	0.1066	0.0985	0.0986	0.1012	0.1032	0.0951	0.0942	0.1089	0.0990	0.0954	0.1026	0.0987	0.0960	0.0962	0.0967	0.0987	0.0979	0.0979	0.0971	0.0947	0.0960	0.0960	0.0989	0.0937	0.0980	0.0996	0.0921	0.0960	0.0983	0.0926	0.0960	0.0985	0.0949
0.1720	0.1372	0.1405	0.1214	0.1253	0.1056	0.1105	0.1015	0.1220	0.1096	0.1058	0.1023	0.1025	0.1022	0.0961	0.0971	0.1105	0.1121	0.1051	0.1027	0.1037	0.0972	0.0961	0.0955	0.1070	0.1022	0.0993	0.1007	0.1008	0.1023	0.0965	0.0971	0.1007	0.0953	0.0958	0.0939	0.1050	0.0972	0.0938	0.0959	0.0999	0.0920	0.0944	0.0941	0.1021	0.0934	0.0956	0.0918	0.1004	0.0944
0.1797	0.1398	0.1551	0.1254	0.1215	0.1094	0.1163	0.1017	0.1242	0.1131	0.1075	0.1039	0.1062	0.1072	0.0970	0.0959	0.1109	0.1089	0.1018	0.1046	0.1041	0.0984	0.0988	0.0967	0.1102	0.1054	0.0975	0.1012	0.1102	0.0974	0.0954	0.0983	0.1105	0.1009	0.0944	0.0939	0.1010	0.1030	0.0937	0.0957	0.1030	0.0928	0.0949	0.0955	0.0980	0.0983	0.0993	0.0928	0.1001	0.0917
0.1965	0.1479	0.1484	0.1227	0.1456	0.1097	0.1142	0.0994	0.1254	0.1140	0.1094	0.1051	0.1046	0.0997	0.0959	0.0953	0.1149	0.1095	0.1013	0.1006	0.1024	0.0981	0.0953	0.0933	0.1083	0.1004	0.0989	0.1013	0.1013	0.0986	0.0953	0.0968	0.1018	0.0963	0.0962	0.0952	0.0967	0.0961	0.0934	0.0954	0.0967	0.0920	0.0951	0.0932	0.0964	0.0952	0.0935	0.0921	0.0976	0.0921
0.1989	0.1523	0.1624	0.1288	0.1377	0.1139	0.1116	0.1022	0.1340	0.1180	0.1114	0.1043	0.1059	0.1035	0.0982	0.0950	0.1161	0.1106	0.1050	0.1072	0.1037	0.0992	0.0968	0.0947	0.1126	0.1035	0.0989	0.1032	0.1043	0.0981	0.0952	0.1006	0.1064	0.1037	0.0966	0.0966	0.0971	0.0975	0.0952	0.0970	0.0996	0.0943	0.0963	0.0947	0.0945	0.0977	0.0948	0.0939	0.0980	0.0939
0.2120	0.1656	0.1677	0.1346	0.1434	0.1203	0.1153	0.1058	0.1392	0.1253	0.1155	0.1148	0.1107	0.1077	0.0991	0.0977	0.1273	0.1187	0.1099	0.1049	0.1069	0.1035	0.0991	0.0997	0.1151	0.1093	0.1049	0.1049	0.1068	0.1040	0.0974	0.0989	0.1077	0.1001	0.1006	0.0973	0.1017	0.1003	0.0952	0.0978	0.1038	0.0932	0.0969	0.0964	0.1032	0.0961	0.0998	0.0934	0.1036	0.0929
0.2135	0.1666	0.1905	0.1458	0.1349	0.1178	0.1276	0.1030	0.1460	0.1265	0.1167	0.1081	0.1162	0.1098	0.0977	0.0945	0.1277	0.1161	0.1102	0.1112	0.1083	0.0987	0.0983	0.0954	0.1182	0.1098	0.1007	0.1067	0.1057	0.0998	0.0957	0.1039	0.1135	0.1059	0.0975	0.0958	0.1008	0.1011	0.0944	0.0979	0.1077	0.0940	0.0974	0.0973	0.0990	0.0994	0.1005	0.0924	0.1008	0.0937
0.2432	0.1816	0.1926	0.1496	0.1486	0.1258	0.1381	0.1091	0.1540	0.1338	0.1272	0.1169	0.1178	0.1078	0.1016	0.0998	0.1371	0.1238	0.1145	0.1104	0.1113	0.1046	0.1011	0.0998	0.1233	0.1166	0.1089	0.1095	0.1130	0.1029	0.1001	0.0998	0.1158	0.1041	0.1017	0.1007	0.1031	0.1065	0.0963	0.1013	0.1059	0.0989	0.1009	0.0988	0.1048	0.0975	0.0974	0.0970	0.1095	0.0961
0.2531	0.1867	0.1881	0.1506	0.1521	0.1229	0.1345	0.1135	0.1638	0.1395	0.1265	0.1230	0.1182	0.1139	0.1037	0.1009	0.1422	0.1294	0.1198	0.1151	0.1121	0.1040	0.1010	0.1027	0.1250	0.1221	0.1105	0.1114	0.1142	0.1072	0.1014	0.1020	0.1188	0.1065	0.1039	0.1003	0.1058	0.1071	0.0963	0.0999	0.1110	0.0978	0.1010	0.1005	0.1062	0.0981	0.1004	0.0962	0.1079	0.0950
0.2619	0.2003	0.1895	0.1537	0.1561	0.1228	0.1449	0.1120	0.1712	0.1419	0.1323	0.1285	0.1196	0.1091	0.1016	0.1014	0.1490	0.1380	0.1221	0.1142	0.1132	0.1056	0.1032	0.1063	0.1297	0.1259	0.1196	0.1112	0.1142	0.1076	0.1024	0.0996	0.1179	0.1066	0.1061	0.1065	0.1068	0.1083	0.0951	0.1005	0.1129	0.0987	0.1029	0.1031	0.1148	0.0971	0.0962	0.0995	0.1130	0.0982
0.2760	0.2121	0.2152	0.1589	0.1849	0.1316	0.1199	0.1076	0.1835	0.1558	0.1383	0.1233	0.1232	0.1119	0.1035	0.1008	0.1535	0.1399	0.1245	0.1208	0.1168	0.1090	0.1012	0.0985	0.1416	0.1234	0.1145	0.1169	0.1127	0.1054	0.1011	0.1023	0.1243	0.1155	0.1076	0.1053	0.1017	0.1040	0.0993	0.1030	0.1123	0.1041	0.1111	0.0995	0.1020	0.1022	0.0981	0.0971	0.1077	0.0974
0.2946	0.2276	0.2216	0.1730	0.1855	0.1404	0.1327	0.1123	0.1963	0.1656	0.1502	0.1324	0.1316	0.1156	0.1089	0.1060	0.1730	0.1493	0.1353	0.1233	0.1216	0.1139	0.1047	0.1039	0.1507	0.1366	0.1269	0.1202	0.1215	0.1101	0.1064	0.1028	0.1321	0.1150	0.1136	0.1091	0.1073	0.1142	0.0991	0.1037	0.1194	0.1065	0.1140	0.1021	0.1138	0.0994	0.1007	0.0991	0.1198	0.0991
0.3163	0.2351	0.2306	0.1798	0.1760	0.1429	0.1314	0.1126	0.2099	0.1784	0.1581	0.1358	0.1323	0.1249	0.1108	0.1056	0.1769	0.1569	0.1413	0.1325	0.1269	0.1165	0.1074	0.1025	0.1652	0.1387	0.1276	0.1268	0.1247	0.1117	0.1067	0.1070	0.1421	0.1251	0.1160	0.1111	0.1082	0.1091	0.1042	0.1048	0.1264	0.1095	0.1211	0.1029	0.1076	0.1051	0.1041	0.0987	0.1177	0.0991
0.3373	0.2552	0.2547	0.1877	0.1877	0.1464	0.1451	0.1171	0.2207	0.1888	0.1639	0.1448	0.1346	0.1277	0.1093	0.1083	0.1886	0.1696	0.1438	0.1365	0.1271	0.1179	0.1076	0.1044	0.1676	0.1498	0.1315	0.1299	0.1289	0.1177	0.1099	0.1080	0.1461	0.1297	0.1203	0.1176	0.1147	0.1142	0.1030	0.1090	0.1353	0.1127	0.1205	0.1075	0.1133	0.1072	0.1017	0.1025	0.1226	0.1039
0.3700	0.2740	0.2680	0.1980	0.2148	0.1522	0.1419	0.1199	0.2450	0.2017	0.1737	0.1531	0.1462	0.1295	0.1168	0.1085	0.2087	0.1767	0.1554	0.1382	0.1299	0.1197	0.1113	0.1075	0.1771	0.1580	0.1398	0.1366	0.1333	0.1199	0.1134	0.1091	0.1546	0.1342	0.1289	0.1209	0.1134	0.1167	0.1026	0.1108	0.1357	0.1198	0.1245	0.1115	0.1140	0.1092	0.1032	0.1028	0.1266	0.1041
0.3772	0.2856	0.2716	0.1995	0.2062	0.1521	0.1383	0.1182	0.2531	0.2036	0.1802	0.1503	0.1461	0.1296	0.1160	0.1108	0.2156	0.1878	0.1634	0.1470	0.1403	0.1200	0.1103	0.1064	0.1973	0.1580	0.1460	0.1382	0.1307	0.1225	0.1127	0.1104	0.1580	0.1403	0.1304	0.1238	0.1157	0.1137	0.1056	0.1095	0.1413	0.1204	0.1323	0.1113	0.1143	0.1097	0.1024	0.1043	0.1282	0.1067
0.4110	0.3105	0.3018	0.2171	0.2134	0.1678	0.1433	0.1267	0.2761	0.2237	0.1945	0.1585	0.1516	0.1363	0.1175	0.1167	0.2309	0.1983	0.1707	0.1525	0.1448	0.1233	0.1124	0.1081	0.2094	0.1707	0.1518	0.1490	0.1443	0.1259	0.1175	0.1119	0.1718	0.1489	0.1392	0.1306	0.1197	0.1182	0.1075	0.1135	0.1522	0.1293	0.1430	0.1132	0.1169	0.1133	0.1023	0.1080	0.1364	0.1115
0.4351	0.3269	0.3049	0.2316	0.2201	0.1680	0.1553	0.1299	0.2967	0.2353	0.2033	0.1719	0.1635	0.1443	0.1257	0.1170	0.2481	0.2164	0.1859	0.1649	0.1509	0.1304	0.1162	0.1157	0.2181	0.1911	0.1632	0.1583	0.1501	0.1361	0.1209	0.1171	0.1860	0.1614	0.1441	0.1342	0.1262	0.1292	0.1080	0.1152	0.1584	0.1368	0.1421	0.1266	0.1228	0.1175	0.1078	0.1074	0.1428	0.1148
0.4477	0.3409	0.3214	0.2414	0.2418	0.1774	0.1431	0.1271	0.3187	0.2654	0.2163	0.1744	0.1711	0.1570	0.1329	0.1234	0.2644	0.2262	0.1954	0.1729	0.1539	0.1398	0.1237	0.1123	0.2410	0.1971	0.1740	0.1628	0.1556	0.1340	0.1246	0.1192	0.1979	0.1720	0.1543	0.1405	0.1282	0.1263	0.1155	0.1180	0.1696	0.1424	0.1604	0.1228	0.1217	0.1210	0.1073	0.1093	0.1503	0.1187
0.4740	0.3877	0.3344	0.2528	0.2519	0.1810	0.1658	0.1343	0.3398	0.2771	0.2351	0.1926	0.1755	0.1518	0.1344	0.1264	0.2900	0.2562	0.2110	0.1806	0.1667	0.1431	0.1231	0.1225	0.2551	0.2147	0.1950	0.1685	0.1564	0.1521	0.1288	0.1220	0.2004	0.1797	0.1683	0.1569	0.1394	0.1331	0.1145	0.1215	0.1809	0.1550	0.1662	0.1357	0.1412	0.1219	0.1098	0.1162	0.1643	0.1347
0.5126	0.3908	0.3666	0.2714	0.2514	0.1891	0.1704	0.1382	0.3631	0.2926	0.2471	0.1976	0.1884	0.1648	0.1418	0.1252	0.3052	0.2541	0.2208	0.1917	0.1650	0.1431	0.1272	0.1232	0.2637	0.2303	0.1943	0.1792	0.1707	0.1454	0.1335	0.1257	0.2220	0.1890	0.1723	0.1542	0.1422	0.1437	0.1156	0.1265	0.1896	0.1609	0.1710	0.1403	0.1365	0.1270	0.1136	0.1134	0.1669	0.1315
0.5170	0.4301	0.3855	0.2901	0.2502	0.1950	0.2176	0.1455	0.3968	0.3092	0.2594	0.2236	0.1989	0.1714	0.1432	0.1312	0.3322	0.2833	0.2336	0.2041	0.1808	0.1496	0.1306	0.1298	0.2855	0.2535	0.2145	0.1834	0.1770	0.1600	0.1353	0.1293	0.2318	0.2066	0.1837	0.1680	0.1582	0.1518	0.1180	0.1238	0.2180	0.1690	0.1729	0.1551	0.1539	0.1297	0.1141	0.1207	0.1861	0.1492
0.5691	0.4537	0.4026	0.3001	0.3095	0.2119	0.1817	0.1456	0.4250	0.3496	0.2830	0.2285	0.2139	0.1842	0.1547	0.1373	0.3566	0.3027	0.2564	0.2165	0.1909	0.1611	0.1420	0.1294	0.3168	0.2622	0.2305	0.2029	0.1865	0.1664	0.1453	0.1355	0.2602	0.2277	0.2018	0.1762	0.1573	0.1522	0.1271	0.1393	0.2222	0.1903	0.2058	0.1606	0.1530	0.1442	0.1207	0.1246	0.1958	0.1528
0.5936	0.4807	0.4369	0.3213	0.2958	0.2137	0.2057	0.1522	0.4513	0.3622	0.3008	0.2410	0.2219	0.1885	0.1553	0.1429	0.3848	0.3216	0.2644	0.2258	0.1969	0.1642	0.1415	0.1342	0.3364	0.2834	0.2408	0.2102	0.1980	0.1708	0.1499	0.1360	0.2711	0.2340	0.2151	0.1877	0.1647	0.1585	0.1292	0.1360	0.2402	0.1928	0.2106	0.1713	0.1676	0.1421	0.1212	0.1266	0.2108	0.1622
0.6081	0.5099	0.4528	0.3484	0.3087	0.2289	0.2079	0.1652	0.4852	0.3876	0.3182	0.2625	0.2341	0.2069	0.1639	0.1489	0.4112	0.3491	0.2937	0.2512	0.2130	0.1707	0.1534	0.1434	0.3631	0.3136	0.2667	0.2234	0.2104	0.1829	0.1543	0.1501	0.2977	0.2639	0.2248	0.1988	0.1836	0.1700	0.1353	0.1404	0.2702	0.2091	0.2239	0.1879	0.1756	0.1572	0.1296	0.1324	0.2275	0.1754
0.6389	0.5337	0.4747	0.3673	0.3241	0.2505	0.2073	0.1657	0.5081	0.4141	0.3432	0.2766	0.2454	0.2158	0.1729	0.1540	0.4425	0.3728	0.3157	0.2653	0.2327	0.1878	0.1578	0.1500	0.3991	0.3320	0.2839	0.2456	0.2231	0.1969	0.1644	0.1539	0.3212	0.2833	0.2480	0.2135	0.1925	0.1779	0.1461	0.1519	0.2820	0.2272	0.2444	0.1999	0.1838	0.1667	0.1369	0.1358	0.2432	0.1893
0.6645	0.5696	0.5097	0.3788	0.3582	0.2569	0.2188	0.1741	0.5321	0.4435	0.3632	0.2887	0.2625	0.2161	0.1751	0.1638	0.4779	0.4042	0.3264	0.2761	0.2460	0.1952	0.1615	0.1532	0.4368	0.3532	0.3024	0.2598	0.2381	0.2089	0.1801	0.1571	0.3474	0.3023	0.2734	0.2299	0.2003	0.1827	0.1503	0.1639	0.2974	0.2512	0.2652	0.2118	0.2021	0.1714	0.1372	0.1421	0.2690	0.2057
0.6638	0.5936	0.5227	0.3986	0.3563	0.2630	0.2358	0.1929	0.5546	0.4613	0.3674	0.3123	0.2740	0.2272	0.1854	0.1688	0.4965	0.4258	0.3421	0.2840	0.2482	0.1980	0.1677	0.1635	0.4427	0.3751	0.3199	0.2636	0.2405	0.2213	0.1839	0.1619	0.3484	0.3139	0.2811	0.2404	0.2168	0.1923	0.1481	0.1625	0.3160	0.2589	0.2628	0.2314	0.2239	0.1757	0.1363	0.1481	0.2859	0.2263
0.7090	0.6190	0.5535	0.4188	0.3897	0.2892	0.2480	0.1911	0.5864	0.4989	0.4147	0.3191	0.2916	0.2468	0.2105	0.1840	0.5263	0.4490	0.3681	0.3066	0.2674	0.2239	0.1825	0.1660	0.4928	0.3959	0.3507	0.2917	0.2647	0.2322	0.2008	0.1724	0.3923	0.3478	0.3144	0.2614	0.2202	0.2108	0.1675	0.1748	0.3445	0.2905	0.3014	0.2377	0.2331	0.1973	0.1479	0.1584	0.3136	0.2452
0.7160	0.6488	0.5825	0.4529	0.3997	0.2941	0.2612	0.2067	0.6281	0.5272	0.4318	0.3578	0.3181	0.2649	0.2071	0.1861	0.5657	0.4892	0.4021	0.3396	0.2839	0.2306	0.1971	0.1856	0.5193	0.4433	0.3858	0.3075	0.2884	0.2522	0.2107	0.1826	0.4279	0.3780	0.3329	0.2803	0.2515	0.2274	0.1709	0.1827	0.3802	0.3048	0.3169	0.2703	0.2497	0.2062	0.1611	0.1640	0.3491	0.2644
0.7447	0.6761	0.6181	0.4744	0.4301	0.3172	0.2615	0.2182	0.6533	0.5535	0.4577	0.3756	0.3333	0.2808	0.2231	0.2059	0.5913	0.5156	0.4254	0.3599	0.2969	0.2425	0.2073	0.1946	0.5512	0.4673	0.4047	0.3365	0.2970	0.2747	0.2242	0.1984	0.4487	0.4131	0.3566	0.3062	0.2629	0.2446	0.1787	0.1983	0.4060	0.3331	0.3451	0.2869	0.2595	0.2244	0.1607	0.1782	0.3738	0.2947
0.7733	0.6863	0.6275	0.4883	0.4501	0.3370	0.2761	0.2170	0.6611	0.5802	0.4865	0.3867	0.3495	0.2939	0.2427	0.2122	0.6001	0.5329	0.4520	0.3793	0.3206	0.2596	0.2133	0.2016	0.5804	0.4888	0.4217	0.3572	0.3262	0.2798	0.2337	0.2066	0.4824	0.4429	0.3755	0.3176	0.2685	0.2489	0.1936	0.2079	0.4277	0.3576	0.3647	0.2988	0.2682	0.2382	0.1715	0.1795	0.3930	0.3057
0.7764	0.7130	0.6628	0.5297	0.4705	0.3574	0.3133	0.2387	0.6921	0.6026	0.5065	0.4256	0.3843	0.3209	0.2592	0.2254	0.6386	0.5616	0.4794	0.4081	0.3532	0.2813	0.2325	0.2220	0.6120	0.5242	0.4585	0.3836	0.3474	0.3035	0.2510	0.2241	0.5107	0.4732	0.4039	0.3471	0.2973	0.2799	0.2071	0.2193	0.4644	0.3792	0.3940	0.3350	0.2957	0.2589	0.1911	0.1976	0.4367	0.3455
0.7967	0.7373	0.6699	0.5501	0.4829	0.3830	0.3053	0.2466	0.7137	0.6344	0.5397	0.4397	0.3888	0.3356	0.2634	0.2386	0.6588	0.5828	0.5083	0.4320	0.3803	0.2946	0.2439	0.2214	0.6434	0.5502	0.4819	0.4066	0.3710	0.3223	0.2646	0.2371	0.5507	0.5138	0.4346	0.3685	0.3149	0.2866	0.2262	0.2321	0.4976	0.4154	0.4322	0.3504	0.3053	0.2812	0.1986	0.2027	0.4742	0.3699
0.8047	0.7258	0.6796	0.5443	0.5079	0.3842	0.2979	0.2380	0.6985	0.6386	0.5421	0.4324	0.3976	0.3425	0.2762	0.2458	0.6504	0.5831	0.5047	0.4357	0.3762	0.3075	0.2511	0.2233	0.6501	0.5488	0.4771	0.4115	0.3696	0.3277	0.2778	0.2398	0.5596	0.5248	0.4345	0.3751	0.3158	0.2881	0.2271	0.2410	0.5035	0.4283	0.4302	0.3522	0.3044	0.2895	0.1937	0.2031	0.4819	0.3879
0.8116	0.7549	0.7160	0.5772	0.5371	0.4185	0.3273	0.2674	0.7341	0.6734	0.5819	0.4809	0.4393	0.3739	0.3057	0.2806	0.6884	0.6257	0.5539	0.4689	0.4166	0.3330	0.2767	0.2540	0.6884	0.5849	0.5258	0.4501	0.4099	0.3721	0.3080	0.2634	0.5998	0.5596	0.4846	0.4131	0.3635	0.3161	0.2500	0.2683	0.5508	0.4684	0.4713	0.3981	0.3571	0.3179	0.2191	0.2316	0.5436	0.4353
0.8083	0.7884	0.7377	0.6021	0.5513	0.4366	0.3446	0.2819	0.7487	0.6993	0.6037	0.5070	0.4637	0.3872	0.3098	0.2953	0.7121	0.6492	0.5631	0.4923	0.4248	0.3482	0.2876	0.2670	0.7034	0.6097	0.5520	0.4718	0.4160	0.3892	0.3192	0.2761	0.6176	0.5886	0.5090	0.4416	0.3755	0.3322	0.2632	0.2785	0.5775	0.4999	0.5037	0.4198	0.3914	0.3277	0.2244	0.2456	0.5808	0.4741
0.8203	0.7911	0.7513	0.6277	0.5604	0.4510	0.3812	0.2952	0.7704	0.6976	0.6150	0.5366	0.4849	0.4188	0.3284	0.3008	0.7170	0.6605	0.6025	0.5234	0.4550	0.3609	0.3023	0.2926	0.7053	0.6358	0.5831	0.4888	0.4514	0.4100	0.3330	0.3044	0.6400	0.6171	0.5324	0.4606	0.4071	0.3636	0.2785	0.2916	0.6039	0.5145	0.5315	0.4518	0.4005	0.3606	0.2509	0.2485	0.6022	0.4959
0.8162	0.8108	0.7725	0.6350	0.5841	0.4784	0.3982	0.3237	0.7735	0.7172	0.6282	0.5634	0.5029	0.4292	0.3444	0.3352	0.7281	0.6806	0.6074	0.5396	0.4769	0.3868	0.3228	0.3150	0.7242	0.6518	0.5927	0.5141	0.4651	0.4444	0.3641	0.3216	0.6532	0.6342	0.5522	0.4868	0.4227	0.3855	0.2894	0.3156	0.6246	0.5457	0.5466	0.4767	0.4175	0.3799	0.2571	0.2749	0.6236	0.5319
0.8337	0.7972	0.7680	0.6591	0.6099	0.4989	0.4056	0.3162	0.7752	0.7311	0.6604	0.5614	0.5245	0.4548	0.3784	0.3406	0.7279	0.6810	0.6416	0.5572	0.5015	0.4107	0.3353	0.3149	0.7380	0.6578	0.6069	0.5390	0.4933	0.4575	0.3774	0.3421	0.6852	0.6559	0.5707	0.5066	0.4500	0.4002	0.3188	0.3355	0.6482	0.5721	0.5784	0.4925	0.4432	0.4076	0.2780	0.2787	0.6444	0.5525
0.8338	0.8176	0.7995	0.6798	0.6330	0.5093	0.4370	0.3404	0.8035	0.7434	0.6691	0.6025	0.5530	0.4790	0.3844	0.3670	0.7585	0.7085	0.6667	0.5963	0.5229	0.4296	0.3710	0.3417	0.7463	0.6865	0.6499	0.5705	0.5108	0.4847	0.4104	0.3664	0.6964	0.6806	0.6143	0.5464	0.4757	0.4289	0.3398	0.3585	0.6724	0.6075	0.6159	0.5323	0.4691	0.4285	0.2929	0.3010	0.6738	0.5921
0.8339	0.8268	0.8065	0.7024	0.6469	0.5533	0.4597	0.3673	0.8023	0.7629	0.6877	0.6257	0.5699	0.5107	0.4044	0.3997	0.7654	0.7221	0.6792	0.6119	0.5470	0.4728	0.3907	0.3718	0.7668	0.6963	0.6564	0.5980	0.5405	0.5259	0.4358	0.4008	0.7249	0.7024	0.6274	0.5724	0.4963	0.4648	0.3610	0.3904	0.6928	0.6381	0.6364	0.5596	0.5004	0.4704	0.3148	0.3326	0.6922	0.6203
0.8388	0.8222	0.8007	0.6938	0.6782	0.5637	0.4831	0.3796	0.8014	0.7683	0.7009	0.6355	0.5967	0.5286	0.4313	0.4204	0.7685	0.7232	0.6851	0.6270	0.5738	0.4864	0.4179	0.3904	0.7807	0.7006	0.6637	0.6076	0.5745	0.5407	0.4604	0.4238	0.7446	0.7072	0.6400	0.5870	0.5196	0.4777	0.3865	0.4118	0.7079	0.6528	0.6512	0.5617	0.5208	0.4877	0.3428	0.3420	0.7053	0.6274
0.8158	0.8269	0.8042	0.7081	0.6604	0.5685	0.4956	0.4067	0.8051	0.7600	0.6864	0.6506	0.6113	0.5261	0.4372	0.4355	0.7733	0.7252	0.6862	0.6261	0.5694	0.4863	0.4263	0.4188	0.7631	0.6996	0.6723	0.6140	0.5686	0.5526	0.4789	0.4332	0.7257	0.6952	0.6503	0.5988	0.5331	0.4894	0.3851	0.4232	0.7012	0.6498	0.6491	0.5819	0.5309	0.4871	0.3398	0.3628	0.7010	0.6373
0.8335	0.8236	0.8185	0.7254	0.6950	0.6065	0.5214	0.4175	0.8024	0.7676	0.7052	0.6726	0.6343	0.5582	0.4629	0.4608	0.7790	0.7339	0.7167	0.6605	0.6051	0.5111	0.4564	0.4507	0.7758	0.7215	0.6919	0.6499	0.6051	0.5841	0.5045	0.4659	0.7473	0.7183	0.6711	0.6296	0.5663	0.5232	0.4201	0.4610	0.7217	0.6795	0.6774	0.6130	0.5620	0.5350	0.3827	0.3851	0.7195	0.6542
[truncated: 14 more columns]
