# Supplementary material for: Modeling the impact of drug interactions on therapeutic selectivity
Source: Nat Commun. 2018 Aug 27;9:3452. doi: 10.1038/s41467-018-05954-3 (PMC6110842; doi:10.1038/s41467-018-05954-3)
Supplement: Supplementary file 4 — Supplementary Data 1 [file 41467_2018_5954_MOESM4_ESM.zip › albRAW/Cal-Sta.txt]

0.0898000001907349	0.0930999964475632	0.0918999984860420	0.0886000022292137	0.0879999995231628	0.0929000005126000	0.0920000001788139	0.0917999967932701	0.0939999967813492	0.0960000008344650	0.0944000035524368	0.0904999971389771	0.0908000022172928	0.0938000008463860	0.0878999978303909	0.0930000022053719	0.0886999964714050	0.0930999964475632	0.0926000028848648	0.0944000035524368	0.0901999995112419	0.0913999974727631	0.0891000032424927	0.0894000008702278	0.0958999991416931	0.0916000008583069	0.0922000035643578	0.0900999978184700	0.0879999995231628	0.0899000018835068	0.0987000018358231	0.0930000022053719	0.0931999981403351	0.0926999971270561	0.0930999964475632	0.0894000008702278	0.0876000002026558	0.0930999964475632	0.0909999981522560	0.0913000032305718	0.0922000035643578	0.0895000025629997	0.0916000008583069	0.0905999988317490	0.0935000032186508	0.0939000025391579	0.0904999971389771	0.0890000015497208	0.0913999974727631	0.0908999964594841
0.0913000032305718	0.0935999974608421	0.0907000005245209	0.0886000022292137	0.0881000012159348	0.0909999981522560	0.0916000008583069	0.0922000035643578	0.0926999971270561	0.0938000008463860	0.0930999964475632	0.0903000012040138	0.0900999978184700	0.0935000032186508	0.0886999964714050	0.0922000035643578	0.0886999964714050	0.0932999998331070	0.0920000001788139	0.0944999977946281	0.0900999978184700	0.0913999974727631	0.0900000035762787	0.0904000028967857	0.0961999967694283	0.0913999974727631	0.0938000008463860	0.0904999971389771	0.0887999981641769	0.0891000032424927	0.0957000032067299	0.0932999998331070	0.0930999964475632	0.0935999974608421	0.0947000011801720	0.0905999988317490	0.0870999991893768	0.0920000001788139	0.0907000005245209	0.0907000005245209	0.0914999991655350	0.0888999998569489	0.0916000008583069	0.0900999978184700	0.0926000028848648	0.0930000022053719	0.0907000005245209	0.0882999971508980	0.0907000005245209	0.0908000022172928
0.0908999964594841	0.0936999991536140	0.0908000022172928	0.0891000032424927	0.0885000005364418	0.0926999971270561	0.0916000008583069	0.0913999974727631	0.0936999991536140	0.0932999998331070	0.0922000035643578	0.0904000028967857	0.0900999978184700	0.0926999971270561	0.0886000022292137	0.0925000011920929	0.0886000022292137	0.0921000018715859	0.0923999994993210	0.0934000015258789	0.0898000001907349	0.0905999988317490	0.0896999984979630	0.0891000032424927	0.0943000018596649	0.0918999984860420	0.0927999988198280	0.0896999984979630	0.0882999971508980	0.0892999991774559	0.0936999991536140	0.0917000025510788	0.0913000032305718	0.0921000018715859	0.0925000011920929	0.0890000015497208	0.0860999971628189	0.0932999998331070	0.0901999995112419	0.0905999988317490	0.0918999984860420	0.0891999974846840	0.0903000012040138	0.0912000015377998	0.0917000025510788	0.0930000022053719	0.0908999964594841	0.0882999971508980	0.0909999981522560	0.0907000005245209
0.0909999981522560	0.0926999971270561	0.0901999995112419	0.0882000029087067	0.0869999974966049	0.0914999991655350	0.0909999981522560	0.0905999988317490	0.0923999994993210	0.0920000001788139	0.0913999974727631	0.0896999984979630	0.0891000032424927	0.0917000025510788	0.0878999978303909	0.0926000028848648	0.0878999978303909	0.0917000025510788	0.0916000008583069	0.0921000018715859	0.0886000022292137	0.0901999995112419	0.0882999971508980	0.0886999964714050	0.0943000018596649	0.0894000008702278	0.0916000008583069	0.0898000001907349	0.0865999981760979	0.0886999964714050	0.0921000018715859	0.0917999967932701	0.0903000012040138	0.0909999981522560	0.0931999981403351	0.0882999971508980	0.0857999995350838	0.0908999964594841	0.0899000018835068	0.0905999988317490	0.0913000032305718	0.0888999998569489	0.0918999984860420	0.0895999968051910	0.0912000015377998	0.0920000001788139	0.0895999968051910	0.0869999974966049	0.0904000028967857	0.0901999995112419
0.0901999995112419	0.0926000028848648	0.0909999981522560	0.0879999995231628	0.0870999991893768	0.0921000018715859	0.0912000015377998	0.0909999981522560	0.0952999964356422	0.0930000022053719	0.0926000028848648	0.0896999984979630	0.0891000032424927	0.0922999978065491	0.0876000002026558	0.0918999984860420	0.0882000029087067	0.0918999984860420	0.0913999974727631	0.0922999978065491	0.0895999968051910	0.0904999971389771	0.0891000032424927	0.0895000025629997	0.0954999998211861	0.0910999998450279	0.0921000018715859	0.0894000008702278	0.0874999985098839	0.0886000022292137	0.0930999964475632	0.0917000025510788	0.0914999991655350	0.0904999971389771	0.0923999994993210	0.0886000022292137	0.0869000032544136	0.0912000015377998	0.0905999988317490	0.0908999964594841	0.0917999967932701	0.0892999991774559	0.0913000032305718	0.0904000028967857	0.0908000022172928	0.0921000018715859	0.0905999988317490	0.0881000012159348	0.0904000028967857	0.0913000032305718
0.0917999967932701	0.0934000015258789	0.0908999964594841	0.0878000035881996	0.0877000018954277	0.0922000035643578	0.0913000032305718	0.0925000011920929	0.103000000119209	0.0926999971270561	0.0944999977946281	0.0908000022172928	0.0900999978184700	0.0926000028848648	0.0876000002026558	0.0926999971270561	0.0885000005364418	0.0917999967932701	0.0935000032186508	0.0930999964475632	0.0895000025629997	0.0908000022172928	0.0898000001907349	0.0886999964714050	0.0948000028729439	0.0914999991655350	0.0939000025391579	0.0903000012040138	0.0882000029087067	0.0896999984979630	0.0935999974608421	0.0923999994993210	0.0927999988198280	0.0922000035643578	0.0931999981403351	0.0917000025510788	0.0872000008821487	0.0920000001788139	0.0904999971389771	0.0904999971389771	0.0925000011920929	0.0903000012040138	0.0913000032305718	0.0898000001907349	0.0913000032305718	0.0922000035643578	0.0903000012040138	0.0881000012159348	0.0908000022172928	0.0907000005245209
0.0908000022172928	0.0934000015258789	0.0910999998450279	0.0877000018954277	0.0876000002026558	0.0912000015377998	0.0916000008583069	0.0940999984741211	0.0960000008344650	0.0929000005126000	0.0927999988198280	0.0894000008702278	0.0901999995112419	0.0926999971270561	0.0890000015497208	0.0957000032067299	0.0887999981641769	0.0926000028848648	0.0922999978065491	0.0926999971270561	0.0904999971389771	0.0904999971389771	0.0895999968051910	0.0894000008702278	0.0956000015139580	0.0917999967932701	0.0936999991536140	0.0899000018835068	0.0882000029087067	0.0901999995112419	0.0935999974608421	0.0922000035643578	0.0917000025510788	0.0925000011920929	0.0936999991536140	0.0895000025629997	0.0872000008821487	0.0920000001788139	0.0900000035762787	0.0905999988317490	0.0923999994993210	0.0900999978184700	0.0916000008583069	0.0905999988317490	0.0917999967932701	0.0927999988198280	0.0904999971389771	0.0885000005364418	0.0917000025510788	0.0910999998450279
0.0923999994993210	0.0935999974608421	0.0913999974727631	0.0874999985098839	0.0878999978303909	0.0922999978065491	0.0917999967932701	0.0929000005126000	0.0988000035285950	0.0936999991536140	0.0935999974608421	0.0905999988317490	0.0901999995112419	0.0930999964475632	0.0895000025629997	0.0979999974370003	0.0894000008702278	0.0930000022053719	0.0935999974608421	0.0935000032186508	0.0901999995112419	0.0908999964594841	0.0904000028967857	0.0901999995112419	0.0967999994754791	0.0930000022053719	0.0945999994874001	0.0922000035643578	0.0887999981641769	0.0904000028967857	0.0935000032186508	0.0925000011920929	0.0923999994993210	0.0922999978065491	0.0943000018596649	0.0900999978184700	0.0879999995231628	0.0917999967932701	0.0914999991655350	0.0920000001788139	0.0929000005126000	0.0916000008583069	0.0925000011920929	0.0916000008583069	0.0914999991655350	0.0938000008463860	0.0912000015377998	0.0891000032424927	0.0918999984860420	0.0920000001788139
0.0930999964475632	0.0951000005006790	0.0927999988198280	0.0891999974846840	0.0891999974846840	0.0930999964475632	0.0926000028848648	0.0976999998092651	0.0951000005006790	0.0944000035524368	0.0943000018596649	0.0900999978184700	0.0913999974727631	0.0969000011682510	0.0900000035762787	0.0935999974608421	0.0896999984979630	0.0934000015258789	0.0945999994874001	0.0936999991536140	0.0910999998450279	0.0910999998450279	0.0904999971389771	0.0900000035762787	0.0964000001549721	0.0935000032186508	0.0951000005006790	0.0921000018715859	0.0891999974846840	0.0903000012040138	0.0944999977946281	0.0929000005126000	0.0931999981403351	0.0943000018596649	0.0954999998211861	0.0912000015377998	0.0886999964714050	0.0930999964475632	0.0913000032305718	0.0926000028848648	0.0936999991536140	0.0914999991655350	0.0934000015258789	0.0917000025510788	0.0923999994993210	0.0945999994874001	0.0920000001788139	0.0894000008702278	0.0922999978065491	0.0922999978065491
0.0944999977946281	0.0958999991416931	0.0943000018596649	0.0898000001907349	0.0907000005245209	0.0935000032186508	0.0944000035524368	0.0930000022053719	0.104800000786781	0.0954999998211861	0.0954999998211861	0.0922000035643578	0.0921000018715859	0.0939999967813492	0.0908999964594841	0.0940999984741211	0.0909999981522560	0.0948000028729439	0.0952000021934509	0.0948000028729439	0.0922000035643578	0.0922999978065491	0.0910999998450279	0.0917999967932701	0.0988999977707863	0.0948999971151352	0.0958999991416931	0.0931999981403351	0.0909999981522560	0.0930000022053719	0.0938000008463860	0.0942000001668930	0.0935000032186508	0.0951000005006790	0.0971999987959862	0.0922999978065491	0.0904999971389771	0.0952999964356422	0.0923999994993210	0.0926999971270561	0.0944999977946281	0.0935000032186508	0.0945999994874001	0.0929000005126000	0.0935000032186508	0.0951000005006790	0.0926000028848648	0.0899000018835068	0.0932999998331070	0.0930000022053719
0.0951000005006790	0.0973000004887581	0.0944000035524368	0.0901999995112419	0.0896999984979630	0.0934000015258789	0.0935000032186508	0.0939999967813492	0.0992999970912933	0.0966000035405159	0.0962999984622002	0.0926000028848648	0.0961999967694283	0.0940999984741211	0.0956000015139580	0.0948000028729439	0.0916000008583069	0.0956000015139580	0.0964000001549721	0.0945999994874001	0.0922000035643578	0.0929000005126000	0.0913000032305718	0.0965000018477440	0.0989999994635582	0.0966000035405159	0.0971999987959862	0.0930999964475632	0.0904999971389771	0.0925000011920929	0.0957000032067299	0.0932999998331070	0.0948000028729439	0.0964000001549721	0.0969000011682510	0.0922999978065491	0.0903000012040138	0.0940999984741211	0.0925000011920929	0.0927999988198280	0.0956000015139580	0.0932999998331070	0.0947000011801720	0.0938000008463860	0.0942000001668930	0.0944999977946281	0.0927999988198280	0.0905999988317490	0.0929000005126000	0.0939000025391579
0.0966999977827072	0.0979000031948090	0.0953999981284142	0.0908999964594841	0.0908000022172928	0.0948999971151352	0.0957000032067299	0.102799996733665	0.100199997425079	0.0980999991297722	0.0979999974370003	0.0935999974608421	0.0939999967813492	0.0953999981284142	0.0900000035762787	0.0939999967813492	0.0943000018596649	0.0973000004887581	0.0974000021815300	0.0957000032067299	0.0934000015258789	0.0934000015258789	0.0925000011920929	0.0954999998211861	0.100100003182888	0.0980999991297722	0.0983999967575073	0.0947000011801720	0.0920000001788139	0.0935999974608421	0.0961999967694283	0.0949999988079071	0.0948999971151352	0.0969000011682510	0.0974000021815300	0.0932999998331070	0.0904999971389771	0.0948000028729439	0.0922000035643578	0.0934000015258789	0.0967999994754791	0.0945999994874001	0.0962999984622002	0.0948000028729439	0.0942000001668930	0.0964000001549721	0.0932999998331070	0.0909999981522560	0.0935000032186508	0.0944000035524368
0.0987000018358231	0.100199997425079	0.0970999971032143	0.0925000011920929	0.0944999977946281	0.102899998426437	0.0976999998092651	0.102499999105930	0.101400002837181	0.0996999964118004	0.100100003182888	0.0960000008344650	0.0945999994874001	0.0965000018477440	0.0917999967932701	0.0956000015139580	0.0939999967813492	0.0979000031948090	0.0992999970912933	0.0979999974370003	0.0954999998211861	0.0948999971151352	0.0940999984741211	0.0989999994635582	0.102700002491474	0.0997999981045723	0.100500002503395	0.0974000021815300	0.0939999967813492	0.0961999967694283	0.0979000031948090	0.0964000001549721	0.0966000035405159	0.0987000018358231	0.100199997425079	0.0953999981284142	0.0922999978065491	0.0953999981284142	0.0944999977946281	0.0944999977946281	0.0988000035285950	0.0970999971032143	0.0983999967575073	0.0957000032067299	0.0960000008344650	0.0964000001549721	0.0939999967813492	0.0920000001788139	0.0943000018596649	0.0960000008344650
0.0996000021696091	0.101499997079372	0.0986000001430512	0.0936999991536140	0.0927999988198280	0.0976999998092651	0.0960000008344650	0.102700002491474	0.103000000119209	0.101700000464916	0.101000003516674	0.0966000035405159	0.0992000028491020	0.0974999964237213	0.0942000001668930	0.109899997711182	0.0964000001549721	0.100000001490116	0.100400000810623	0.0988000035285950	0.0957999974489212	0.0952999964356422	0.104199998080730	0.0948999971151352	0.103799998760223	0.101599998772144	0.102700002491474	0.0989999994635582	0.0945999994874001	0.0965000018477440	0.0982000008225441	0.0996999964118004	0.0982000008225441	0.0995000004768372	0.102300003170967	0.0964000001549721	0.0936999991536140	0.0961000025272369	0.0952000021934509	0.0939000025391579	0.0989999994635582	0.0992000028491020	0.0988999977707863	0.0992000028491020	0.0970000028610230	0.0978000015020371	0.0948000028729439	0.0922999978065491	0.0958999991416931	0.0979000031948090
0.102899998426437	0.104500003159046	0.100400000810623	0.0949999988079071	0.0951000005006790	0.106499999761581	0.0979999974370003	0.108099997043610	0.106600001454353	0.104299999773502	0.103500001132488	0.0992000028491020	0.0976999998092651	0.100000001490116	0.0944999977946281	0.100199997425079	0.0992999970912933	0.103600002825260	0.103399999439716	0.101599998772144	0.0973000004887581	0.0962999984622002	0.0954999998211861	0.0948000028729439	0.105899997055531	0.104800000786781	0.104900002479553	0.100400000810623	0.0967999994754791	0.0987000018358231	0.0988999977707863	0.0974999964237213	0.101000003516674	0.102499999105930	0.105099998414516	0.0987000018358231	0.0966999977827072	0.0988999977707863	0.0958999991416931	0.0952999964356422	0.100299999117851	0.100299999117851	0.101800002157688	0.100000001490116	0.0991000011563301	0.0997999981045723	0.0954999998211861	0.0943000018596649	0.0973000004887581	0.0993999987840653
0.105599999427795	0.104999996721745	0.101800002157688	0.0988999977707863	0.100299999117851	0.115800000727177	0.104599997401237	0.122299998998642	0.109899997711182	0.107199996709824	0.105599999427795	0.101599998772144	0.0992999970912933	0.100299999117851	0.0939000025391579	0.0996999964118004	0.101300001144409	0.104299999773502	0.104999996721745	0.102600000798702	0.0986000001430512	0.102799996733665	0.0957000032067299	0.0953999981284142	0.109099999070168	0.106399998068810	0.106299996376038	0.101800002157688	0.0988999977707863	0.0988999977707863	0.0996000021696091	0.0982000008225441	0.103299997746944	0.104299999773502	0.105499997735024	0.100699998438358	0.0966000035405159	0.0995000004768372	0.0966999977827072	0.0974000021815300	0.102200001478195	0.101300001144409	0.103500001132488	0.101000003516674	0.0997999981045723	0.0992999970912933	0.0961999967694283	0.0951000005006790	0.0970999971032143	0.0995000004768372
0.109899997711182	0.109899997711182	0.106100000441074	0.104099996387959	0.110600002110004	0.121600002050400	0.115400001406670	0.131400004029274	0.113899998366833	0.111100003123283	0.110399998724461	0.104400001466274	0.102700002491474	0.102499999105930	0.0978000015020371	0.101999998092651	0.105899997055531	0.109399996697903	0.108800001442432	0.106700003147125	0.101599998772144	0.101000003516674	0.0982000008225441	0.0995000004768372	0.112800002098084	0.112599998712540	0.110500000417233	0.104599997401237	0.100599996745586	0.101700000464916	0.101099997758865	0.0986000001430512	0.106299996376038	0.108499996364117	0.110399998724461	0.103900000452995	0.0996999964118004	0.100599996745586	0.0971999987959862	0.0973000004887581	0.104299999773502	0.105800002813339	0.107100002467632	0.103799998760223	0.102399997413158	0.102200001478195	0.0983000025153160	0.0964000001549721	0.0992000028491020	0.101800002157688
0.113499999046326	0.113099999725819	0.112400002777576	0.112199999392033	0.120099999010563	0.132200002670288	0.126100003719330	0.143500000238419	0.118500001728535	0.114500001072884	0.113499999046326	0.107199996709824	0.105099998414516	0.109200000762939	0.102300003170967	0.105999998748302	0.108900003135204	0.114299997687340	0.114399999380112	0.108699999749660	0.105200000107288	0.103699997067451	0.101000003516674	0.0992999970912933	0.116300001740456	0.115500003099442	0.115299999713898	0.108499996364117	0.103900000452995	0.104500003159046	0.102700002491474	0.100199997425079	0.110399998724461	0.112300001084805	0.112999998033047	0.106499999761581	0.102700002491474	0.103699997067451	0.0987000018358231	0.101599998772144	0.107600003480911	0.109300002455711	0.109999999403954	0.106600001454353	0.103699997067451	0.103900000452995	0.0998999997973442	0.0988000035285950	0.101300001144409	0.103699997067451
0.116400003433228	0.119000002741814	0.112000003457069	0.114100001752377	0.127800002694130	0.136899992823601	0.131699994206429	0.141699999570847	0.125799998641014	0.117899999022484	0.116099998354912	0.111000001430511	0.108699999749660	0.111900001764297	0.105099998414516	0.109999999403954	0.111800000071526	0.116899996995926	0.116800002753735	0.113099999725819	0.105400003492832	0.104800000786781	0.105499997735024	0.103699997067451	0.120200000703335	0.120499998331070	0.122500002384186	0.110600002110004	0.108599998056889	0.107199996709824	0.103699997067451	0.104699999094009	0.111199997365475	0.115299999713898	0.115000002086163	0.108400002121925	0.105400003492832	0.105499997735024	0.0979000031948090	0.0966999977827072	0.109300002455711	0.110299997031689	0.113600000739098	0.111800000071526	0.104099996387959	0.103000000119209	0.0996999964118004	0.0962999984622002	0.101199999451637	0.105099998414516
0.122800000011921	0.124399997293949	0.118400000035763	0.120899997651577	0.135800004005432	0.145099997520447	0.139200001955032	0.145999997854233	0.134100005030632	0.124399997293949	0.121899999678135	0.116499997675419	0.111800000071526	0.122500002384186	0.122699998319149	0.125200003385544	0.117299996316433	0.121899999678135	0.124200001358986	0.117200002074242	0.110399998724461	0.108499996364117	0.105599999427795	0.109600000083447	0.126300007104874	0.128299996256828	0.123800002038479	0.116099998354912	0.112400002777576	0.111000001430511	0.107299998402596	0.103600002825260	0.117799997329712	0.121500000357628	0.119999997317791	0.112199999392033	0.110299997031689	0.108900003135204	0.101400002837181	0.100100003182888	0.114000000059605	0.117200002074242	0.118699997663498	0.112899996340275	0.109499998390675	0.105800002813339	0.102700002491474	0.100599996745586	0.104199998080730	0.107000000774860
0.133200004696846	0.142599999904633	0.122100003063679	0.124600000679493	0.147599995136261	0.153699994087219	0.144600003957748	0.158099994063377	0.138699993491173	0.133200004696846	0.133100003004074	0.121899999678135	0.119800001382828	0.123199999332428	0.127399995923042	0.147400006651878	0.124899998307228	0.129700005054474	0.130199998617172	0.124600000679493	0.116499997675419	0.114000000059605	0.108400002121925	0.121600002050400	0.132899999618530	0.135100007057190	0.131300002336502	0.121299996972084	0.116499997675419	0.112899996340275	0.107600003480911	0.106799997389317	0.123899996280670	0.126200005412102	0.129500001668930	0.118000000715256	0.112499997019768	0.112700000405312	0.101999998092651	0.103799998760223	0.116400003433228	0.121699996292591	0.123700000345707	0.117700003087521	0.113499999046326	0.109899997711182	0.105400003492832	0.100500002503395	0.106299996376038	0.111900001764297
0.142700001597404	0.140699997544289	0.134599998593330	0.130600005388260	0.149800002574921	0.158600002527237	0.148200005292892	0.166999995708466	0.155599996447563	0.143600001931191	0.141000002622604	0.131899997591972	0.129899993538857	0.135600000619888	0.133900001645088	0.142900004982948	0.135499998927116	0.140900000929832	0.139300003647804	0.133100003004074	0.128700003027916	0.120800003409386	0.116400003433228	0.127399995923042	0.147400006651878	0.144500002264977	0.138400003314018	0.129899993538857	0.130500003695488	0.124799996614456	0.117700003087521	0.113399997353554	0.129199996590614	0.137299999594688	0.136899992823601	0.124600000679493	0.124700002372265	0.118900001049042	0.106499999761581	0.106299996376038	0.124499998986721	0.127499997615814	0.129500001668930	0.123300001025200	0.117499999701977	0.116099998354912	0.106799997389317	0.103399999439716	0.108300000429153	0.118000000715256
0.155499994754791	0.153699994087219	0.145799994468689	0.142199993133545	0.147799998521805	0.162200003862381	0.157499998807907	0.165399998426437	0.165399998426437	0.157199993729591	0.152700006961823	0.143199995160103	0.133000001311302	0.139500007033348	0.141200006008148	0.149900004267693	0.149499997496605	0.155000001192093	0.153400003910065	0.141699999570847	0.132599994540215	0.128700003027916	0.118799999356270	0.124700002372265	0.155399993062019	0.158199995756149	0.150700002908707	0.143500000238419	0.132799997925758	0.131200000643730	0.118500001728535	0.114299997687340	0.139899998903275	0.148399993777275	0.146200001239777	0.135700002312660	0.128099992871284	0.125000000000000	0.112700000405312	0.108300000429153	0.131999999284744	0.140100002288818	0.141699999570847	0.131600007414818	0.125900000333786	0.118000000715256	0.113700002431870	0.107699997723103	0.113499999046326	0.121600002050400
0.165000006556511	0.166899994015694	0.150700002908707	0.147300004959106	0.151700004935265	0.166099995374680	0.155699998140335	0.172199994325638	0.186299994587898	0.167899996042252	0.163200005888939	0.146599993109703	0.141200006008148	0.149800002574921	0.142199993133545	0.156800001859665	0.155300006270409	0.166400000452995	0.163000002503395	0.154499992728233	0.142399996519089	0.134100005030632	0.128999993205071	0.139799997210503	0.165900006890297	0.168599992990494	0.162000000476837	0.148100003600121	0.138799995183945	0.134499996900558	0.121699996292591	0.119400002062321	0.147699996829033	0.159099996089935	0.151399999856949	0.140699997544289	0.134800001978874	0.130799993872643	0.110799998044968	0.108000002801418	0.135399997234344	0.143299996852875	0.145899996161461	0.136899992823601	0.128800004720688	0.118400000035763	0.113200001418591	0.108900003135204	0.114299997687340	0.122599996626377
0.180199995636940	0.177599996328354	0.160699993371964	0.156100004911423	0.150299996137619	0.158999994397163	0.163100004196167	0.177100002765656	0.194700002670288	0.183799996972084	0.176100000739098	0.162599995732307	0.150099992752075	0.149599999189377	0.145099997520447	0.148699998855591	0.166299998760223	0.178399994969368	0.175099998712540	0.164000004529953	0.150700002908707	0.137500002980232	0.136199995875359	0.135299995541573	0.180899992585182	0.182600006461144	0.178599998354912	0.158000007271767	0.147200003266335	0.144800007343292	0.123899996280670	0.118600003421307	0.158299997448921	0.168099999427795	0.165000006556511	0.150499999523163	0.139200001955032	0.139400005340576	0.113200001418591	0.112700000405312	0.138199999928474	0.153600007295609	0.154699996113777	0.142100006341934	0.135100007057190	0.123899996280670	0.113399997353554	0.110500000417233	0.112800002098084	0.122400000691414
0.194900006055832	0.188299998641014	0.176699995994568	0.157000005245209	0.152099996805191	0.156700000166893	0.156299993395805	0.164000004529953	0.213200002908707	0.202199995517731	0.190799996256828	0.172099992632866	0.159400001168251	0.156200006604195	0.148499995470047	0.150600001215935	0.186800003051758	0.191400006413460	0.188500002026558	0.179000005125999	0.160699993371964	0.149399995803833	0.136399999260902	0.139100000262260	0.191599994897842	0.199799999594688	0.187700003385544	0.170200005173683	0.161200001835823	0.151899993419647	0.128000006079674	0.123899996280670	0.168099999427795	0.179000005125999	0.173700004816055	0.157800003886223	0.146500006318092	0.140799999237061	0.118799999356270	0.112499997019768	0.149000003933907	0.163200005888939	0.160600006580353	0.149200007319450	0.137700006365776	0.126900002360344	0.117299996316433	0.119199998676777	0.115299999713898	0.128399997949600
0.220200002193451	0.215000003576279	0.195500001311302	0.174099996685982	0.153999999165535	0.161500006914139	0.157499998807907	0.174199998378754	0.239999994635582	0.224700003862381	0.211999997496605	0.193800002336502	0.173800006508827	0.169499993324280	0.151500001549721	0.160899996757507	0.205899998545647	0.218099996447563	0.214800000190735	0.200499996542931	0.175300002098084	0.160600006580353	0.142299994826317	0.140400007367134	0.211899995803833	0.221200004220009	0.207100003957748	0.192399993538857	0.177599996328354	0.164299994707108	0.139100000262260	0.131500005722046	0.184599995613098	0.199200004339218	0.195299997925758	0.171000003814697	0.160300001502037	0.150099992752075	0.121899999678135	0.119499996304512	0.156200006604195	0.174899995326996	0.177399992942810	0.156399995088577	0.144500002264977	0.129299998283386	0.118600003421307	0.113600000739098	0.124700002372265	0.133599996566772
0.246700003743172	0.237599998712540	0.216399997472763	0.186299994587898	0.161300003528595	0.159400001168251	0.158299997448921	0.163200005888939	0.264099985361099	0.245199993252754	0.237000003457069	0.213200002908707	0.184300005435944	0.180500000715256	0.154400005936623	0.158199995756149	0.230800002813339	0.243100002408028	0.232600003480911	0.223900005221367	0.190400004386902	0.176400005817413	0.156900003552437	0.143500000238419	0.234899997711182	0.241300001740456	0.229399994015694	0.205200001597404	0.185299992561340	0.171900004148483	0.143500000238419	0.136199995875359	0.200399994850159	0.214300006628037	0.206900000572205	0.183100000023842	0.169300004839897	0.161200001835823	0.125900000333786	0.116700001060963	0.165999993681908	0.187900006771088	0.181199997663498	0.165299996733665	0.152199998497963	0.133000001311302	0.123800002038479	0.114000000059605	0.122900001704693	0.132799997925758
0.274100005626678	0.263399988412857	0.238700002431870	0.203099995851517	0.170599997043610	0.166400000452995	0.167899996042252	0.159299999475479	0.295300006866455	0.272899985313416	0.259799987077713	0.231199994683266	0.203799992799759	0.186800003051758	0.170200005173683	0.171499997377396	0.256700009107590	0.271299988031387	0.259400010108948	0.242400005459785	0.210800006985664	0.187800005078316	0.170300006866455	0.147300004959106	0.259099990129471	0.270200014114380	0.249300003051758	0.222299993038178	0.202399998903275	0.190500006079674	0.149499997496605	0.145899996161461	0.222399994730949	0.237499997019768	0.225199997425079	0.204099997878075	0.184400007128716	0.168699994683266	0.129700005054474	0.120399996638298	0.177900001406670	0.202199995517731	0.201499998569489	0.175300002098084	0.158199995756149	0.138899996876717	0.125699996948242	0.119699999690056	0.129800006747246	0.144099995493889
0.308999985456467	0.291900008916855	0.264299988746643	0.219999998807907	0.180399999022484	0.178100004792213	0.170800000429153	0.163200005888939	0.330599993467331	0.304899990558624	0.289900004863739	0.254700005054474	0.225799992680550	0.204400002956390	0.169599995017052	0.170900002121925	0.287999987602234	0.311399996280670	0.292600005865097	0.268400013446808	0.228599995374680	0.203999996185303	0.178900003433228	0.151299998164177	0.288100004196167	0.298200011253357	0.277099996805191	0.237299993634224	0.218799993395805	0.205599993467331	0.159899994730949	0.145999997854233	0.242699995636940	0.257400006055832	0.242200002074242	0.214599996805191	0.202800005674362	0.186199992895126	0.138699993491173	0.131799995899200	0.188400000333786	0.215800002217293	0.213599994778633	0.185100004076958	0.167500004172325	0.143500000238419	0.134900003671646	0.120899997651577	0.133599996566772	0.147699996829033
0.347499996423721	0.320100009441376	0.284200012683868	0.239299997687340	0.194399997591972	0.182899996638298	0.174999997019768	0.164299994707108	0.359499990940094	0.334399998188019	0.320699989795685	0.275299996137619	0.248699992895126	0.216199994087219	0.173500001430511	0.180399999022484	0.319599986076355	0.349999994039536	0.317000001668930	0.285899996757507	0.248099997639656	0.218199998140335	0.184000000357628	0.157000005245209	0.316199988126755	0.328099995851517	0.302199989557266	0.258399993181229	0.233500003814697	0.218400001525879	0.164299994707108	0.146500006318092	0.261200010776520	0.282299995422363	0.263099998235703	0.228000000119209	0.208199992775917	0.193200007081032	0.140000000596046	0.127000004053116	0.199699997901917	0.229800000786781	0.228699997067451	0.194800004363060	0.168400004506111	0.147300004959106	0.132499992847443	0.123499996960163	0.132200002670288	0.148900002241135
0.389800012111664	0.356499999761581	0.314700007438660	0.263200014829636	0.216999992728233	0.194199994206429	0.189799994230270	0.158399999141693	0.400599986314774	0.369100004434586	0.349999994039536	0.311599999666214	0.277599990367889	0.230900004506111	0.192499995231628	0.187000006437302	0.353100001811981	0.386599987745285	0.355800002813339	0.318899989128113	0.280499994754791	0.246999993920326	0.206400007009506	0.163599997758865	0.348800003528595	0.357400000095367	0.324099987745285	0.283499985933304	0.252299994230270	0.242100000381470	0.172299996018410	0.159700006246567	0.285499989986420	0.304600000381470	0.279799997806549	0.248600006103516	0.223299995064735	0.205200001597404	0.148800000548363	0.131300002336502	0.215700000524521	0.250999987125397	0.243300005793571	0.200000002980232	0.181099995970726	0.154799997806549	0.138300001621246	0.124499998986721	0.137299999594688	0.151800006628037
0.436800003051758	0.398799985647202	0.346700012683868	0.296099990606308	0.228599995374680	0.210500001907349	0.197600007057190	0.174700006842613	0.441799998283386	0.407299995422363	0.394699990749359	0.342099994421005	0.316300004720688	0.257299989461899	0.213200002908707	0.210199996829033	0.397100001573563	0.443800002336502	0.393299996852875	0.351200014352798	0.308999985456467	0.265700012445450	0.223000004887581	0.182099997997284	0.389600008726120	0.398400008678436	0.356299996376038	0.306800007820129	0.275000005960465	0.256000012159348	0.195600003004074	0.169200003147125	0.318100005388260	0.334600001573563	0.303700000047684	0.266999989748001	0.244900003075600	0.219600006937981	0.159799993038178	0.143399998545647	0.234799996018410	0.268400013446808	0.263599991798401	0.220500007271767	0.189999997615814	0.165199995040894	0.146300002932549	0.132799997925758	0.141399994492531	0.157600000500679
0.479699999094009	0.433400005102158	0.386000007390976	0.323100000619888	0.248999997973442	0.230700001120567	0.210199996829033	0.182199999690056	0.491299986839294	0.449200004339218	0.436800003051758	0.377700001001358	0.346399992704392	0.287999987602234	0.229699999094009	0.220100000500679	0.441300004720688	0.481999993324280	0.428499996662140	0.384600013494492	0.335099995136261	0.275799989700317	0.233300000429153	0.190500006079674	0.426200002431870	0.432099997997284	0.376899987459183	0.325100004673004	0.295500010251999	0.276499986648560	0.196400001645088	0.170200005173683	0.344000011682510	0.354099988937378	0.321599990129471	0.282000005245209	0.259299993515015	0.243000000715256	0.164000004529953	0.144800007343292	0.249300003051758	0.284500002861023	0.273400008678436	0.230299994349480	0.200800001621246	0.170300006866455	0.149299994111061	0.138500005006790	0.146999999880791	0.161699995398521
0.519200026988983	0.475100010633469	0.417800009250641	0.361799985170364	0.266400009393692	0.245399996638298	0.216100007295609	0.188199996948242	0.527999997138977	0.489300012588501	0.473100006580353	0.412499994039536	0.386500000953674	0.309899985790253	0.247899994254112	0.240400001406670	0.486299991607666	0.534900009632111	0.472900003194809	0.416799992322922	0.377200007438660	0.301299989223480	0.252200007438660	0.198500007390976	0.462500005960465	0.471599996089935	0.405099987983704	0.349900007247925	0.316399991512299	0.293799996376038	0.212099999189377	0.185499995946884	0.370400011539459	0.385500013828278	0.343499988317490	0.294299989938736	0.269499987363815	0.252400010824204	0.178399994969368	0.150199994444847	0.270000010728836	0.305200010538101	0.295899987220764	0.240299999713898	0.209999993443489	0.177699998021126	0.151999995112419	0.140000000596046	0.151399999856949	0.170300006866455
0.556400001049042	0.510299980640411	0.461100012063980	0.396100014448166	0.293900012969971	0.253899991512299	0.243100002408028	0.185499995946884	0.570200026035309	0.527300000190735	0.512799978256226	0.442400008440018	0.417499989271164	0.336499989032745	0.278400003910065	0.251700013875961	0.527300000190735	0.580799996852875	0.509299993515015	0.452899992465973	0.408699989318848	0.325700014829636	0.274399995803833	0.215000003576279	0.496399998664856	0.506399989128113	0.432700008153915	0.373699992895126	0.333999991416931	0.314000010490418	0.224399998784065	0.199300006031990	0.389099985361099	0.407200008630753	0.353399991989136	0.309300005435944	0.287200003862381	0.264600008726120	0.189400002360344	0.162400007247925	0.281500011682510	0.316500008106232	0.301099985837936	0.247299998998642	0.217500001192093	0.185800001025200	0.162100002169609	0.141499996185303	0.154799997806549	0.172600001096725
0.592599987983704	0.548699975013733	0.494100004434586	0.437799990177155	0.303400009870529	0.272399991750717	0.257400006055832	0.199699997901917	0.615299999713898	0.570299983024597	0.556299984455109	0.481900006532669	0.464399993419647	0.362199991941452	0.294699996709824	0.278600007295609	0.572000026702881	0.605799973011017	0.553600013256073	0.485599994659424	0.443300008773804	0.343800008296967	0.298099994659424	0.228499993681908	0.531599998474121	0.543200016021729	0.454600006341934	0.386200010776520	0.347999989986420	0.331099987030029	0.233899995684624	0.205699995160103	0.415399998426437	0.430000007152557	0.377000004053116	0.328599989414215	0.298900008201599	0.282799988985062	0.196500003337860	0.162000000476837	0.294499993324280	0.327899992465973	0.320300012826920	0.264800012111664	0.228200003504753	0.189500004053116	0.166500002145767	0.150800004601479	0.162300005555153	0.181600004434586
0.620000004768372	0.580200016498566	0.533299982547760	0.469199985265732	0.330099999904633	0.282200008630753	0.254999995231628	0.211500003933907	0.645500004291534	0.603799998760223	0.590799987316132	0.515299975872040	0.491899996995926	0.384700000286102	0.311500012874603	0.292499989271164	0.611699998378754	0.631600022315979	0.589399993419647	0.516300022602081	0.465700000524521	0.361499994993210	0.302799999713898	0.229300007224083	0.561999976634979	0.568300008773804	0.472799986600876	0.399699985980988	0.354699999094009	0.333600014448166	0.248699992895126	0.203199997544289	0.433899998664856	0.449400007724762	0.375699996948242	0.327499985694885	0.299100011587143	0.285600006580353	0.198599994182587	0.163800001144409	0.309199988842011	0.341500014066696	0.327100008726120	0.269400000572205	0.227899998426437	0.198699995875359	0.165399998426437	0.155699998140335	0.165800005197525	0.181500002741814
0.655300021171570	0.620999991893768	0.573599994182587	0.513400018215179	0.338299989700317	0.299600005149841	0.278499990701675	0.230199992656708	0.677699983119965	0.648199975490570	0.639299988746643	0.563799977302551	0.541800022125244	0.422800004482269	0.336299985647202	0.319999992847443	0.645099997520447	0.670799970626831	0.628600001335144	0.557200014591217	0.495000004768372	0.383500009775162	0.339399993419647	0.250299990177155	0.597299993038178	0.603900015354157	0.507600009441376	0.417600005865097	0.377200007438660	0.358000010251999	0.260500013828278	0.229100003838539	0.458700001239777	0.467500001192093	0.406500011682510	0.343499988317490	0.323199987411499	0.298500001430512	0.216700002551079	0.174099996685982	0.325399994850159	0.352899998426437	0.334699988365173	0.281500011682510	0.250299990177155	0.210700005292892	0.178499996662140	0.158500000834465	0.168300002813339	0.189899995923042
0.683700025081635	0.651199996471405	0.610800027847290	0.549099981784821	0.369800001382828	0.326999992132187	0.411399990320206	0.257200002670288	0.711199998855591	0.679199993610382	0.677200019359589	0.601400017738342	0.570800006389618	0.453799992799759	0.363700002431870	0.329299986362457	0.695299983024597	0.703400015830994	0.664799988269806	0.599699974060059	0.529799997806549	0.415300011634827	0.363599985837936	0.262800008058548	0.633000016212463	0.648299992084503	0.529500007629395	0.442999988794327	0.395700007677078	0.371300011873245	0.278400003910065	0.241400003433228	0.480599999427795	0.487199991941452	0.409999996423721	0.355199992656708	0.340000003576279	0.308400005102158	0.228100001811981	0.184200003743172	0.332700014114380	0.370299994945526	0.345499992370605	0.289999991655350	0.261400014162064	0.218400001525879	0.186299994587898	0.171499997377396	0.181799992918968	0.198100000619888
0.711600005626679	0.683300018310547	0.646799981594086	0.596099972724915	0.405400007963181	0.353100001811981	0.423599988222122	0.259600013494492	0.742299973964691	0.721300005912781	0.714900016784668	0.648500025272369	0.614600002765656	0.484499990940094	0.385699987411499	0.347799986600876	0.726899981498718	0.722999989986420	0.709999978542328	0.633800029754639	0.560100018978119	0.440100014209747	0.378600001335144	0.276499986648560	0.669200003147125	0.676100015640259	0.559000015258789	0.452800005674362	0.412499994039536	0.386400014162064	0.294099986553192	0.248699992895126	0.500100016593933	0.510399997234345	0.432099997997284	0.368200004100800	0.346300005912781	0.332500010728836	0.234500005841255	0.190099999308586	0.348699986934662	0.380299985408783	0.351399987936020	0.302399992942810	0.261400014162064	0.227400004863739	0.194999992847443	0.166299998760223	0.176599994301796	0.208100005984306
0.735700011253357	0.715200006961823	0.686600029468536	0.624400019645691	0.424199998378754	0.363000005483627	0.448300004005432	0.257999986410141	0.767899990081787	0.742900013923645	0.750199973583221	0.688600003719330	0.649900019168854	0.514800012111664	0.410699993371964	0.362399995326996	0.758499979972839	0.743499994277954	0.740800023078919	0.672800004482269	0.592100024223328	0.458700001239777	0.411100000143051	0.281199991703033	0.701200008392334	0.710600018501282	0.576499998569489	0.474099993705750	0.419299989938736	0.397399991750717	0.307099997997284	0.253300011157990	0.521300017833710	0.525200009346008	0.441399991512299	0.379299998283386	0.355500012636185	0.335299998521805	0.246199995279312	0.199100002646446	0.354999989271164	0.388999998569489	0.362800002098084	0.312299996614456	0.271899998188019	0.228000000119209	0.197200000286102	0.171599999070168	0.180199995636940	0.204699993133545
0.756900012493134	0.736400008201599	0.713500022888184	0.691200017929077	0.453799992799759	0.387699991464615	0.610400021076202	0.287099987268448	0.797999978065491	0.777000010013580	0.781599998474121	0.721199989318848	0.697300016880035	0.559300005435944	0.427300006151199	0.395300000905991	0.787800014019013	0.757099986076355	0.765399992465973	0.702700018882752	0.619499981403351	0.481900006532669	0.423400014638901	0.298599988222122	0.737600028514862	0.738699972629547	0.604499995708466	0.494399994611740	0.437299996614456	0.417100012302399	0.313899993896484	0.268299996852875	0.538800001144409	0.547999978065491	0.452800005674362	0.400200009346008	0.371600002050400	0.350899994373322	0.254099994897842	0.204799994826317	0.363599985837936	0.404100000858307	0.373199999332428	0.319400012493134	0.285899996757507	0.240799993276596	0.202800005674362	0.176400005817413	0.187299996614456	0.211099997162819
0.778400003910065	0.764599978923798	0.740999996662140	0.758099973201752	0.458900004625320	0.420300006866455	0.476200014352798	0.298000007867813	0.821300029754639	0.797999978065491	0.813899993896484	0.750400006771088	0.719200015068054	0.590300023555756	0.442499995231628	0.412600010633469	0.817600011825562	0.768400013446808	0.794799983501434	0.734499990940094	0.636600017547607	0.509500026702881	0.446599990129471	0.304199993610382	0.770699977874756	0.766300022602081	0.622900009155273	0.503799974918366	0.448000013828278	0.432799994945526	0.326900005340576	0.273299992084503	0.562200009822846	0.568499982357025	0.468499988317490	0.402500003576279	0.374700009822845	0.354600012302399	0.264899998903275	0.215000003576279	0.378600001335144	0.413899987936020	0.383399993181229	0.326599985361099	0.289499998092651	0.252600014209747	0.211600005626678	0.179900005459785	0.189300000667572	0.214399993419647
0.798200011253357	0.781400024890900	0.761699974536896	0.793799996376038	0.482600003480911	0.434199988842011	0.690500020980835	0.309399992227554	0.839699983596802	0.815800011157990	0.834200024604797	0.787500023841858	0.765699982643127	0.620500028133392	0.476300001144409	0.426999986171722	0.843699991703033	0.782700002193451	0.820999979972839	0.766200006008148	0.667500019073486	0.545899987220764	0.467799991369247	0.312500000000000	0.802699983119965	0.790300011634827	0.646799981594086	0.527999997138977	0.468100011348724	0.447200000286102	0.331600010395050	0.281899988651276	0.585099995136261	0.588900029659271	0.482100009918213	0.416200011968613	0.391400009393692	0.369899988174439	0.269499987363815	0.222900003194809	0.387800008058548	0.424100011587143	0.395300000905991	0.333200007677078	0.297500014305115	0.263300001621246	0.222399994730949	0.188700005412102	0.192300006747246	0.220200002193451
0.819100022315979	0.807399988174439	0.794799983501434	0.849399983882904	0.515699982643127	0.468499988317490	0.589800000190735	0.327199995517731	0.859200000762940	0.839600026607513	0.856999993324280	0.815500020980835	0.805299997329712	0.651499986648560	0.500000000000000	0.458799988031387	0.872600018978119	0.792999982833862	0.847100019454956	0.795199990272522	0.685800015926361	0.560199975967407	0.491600006818771	0.323199987411499	0.835399985313416	0.814199984073639	0.666100025177002	0.548399984836578	0.481200009584427	0.459800004959106	0.340299993753433	0.284599989652634	0.603200018405914	0.610099971294403	0.497000008821487	0.427199989557266	0.398299992084503	0.371199995279312	0.274599999189377	0.228799998760223	0.396800011396408	0.432399988174439	0.399500012397766	0.343400001525879	0.306899994611740	0.270399987697601	0.232600003480911	0.198200002312660	0.199399992823601	0.226899996399879
0.825200021266937	0.825100004673004	0.817600011825562	0.881699979305267	0.535399973392487	0.483500003814697	0.670300006866455	0.333999991416931	0.880999982357025	0.854300022125244	0.878199994564056	0.838400006294251	0.836099982261658	0.683499991893768	0.524299979209900	0.492100000381470	0.892199993133545	0.800800025463104	0.864099979400635	0.818400025367737	0.701699972152710	0.587300002574921	0.498299986124039	0.329800009727478	0.860300004482269	0.837499976158142	0.686299979686737	0.566900014877319	0.500100016593933	0.465700000524521	0.353899985551834	0.294600009918213	0.618300020694733	0.626699984073639	0.507099986076355	0.434500008821487	0.412200003862381	0.377700001001358	0.277399986982346	0.235799998044968	0.403600007295609	0.447800010442734	0.410100013017654	0.351300001144409	0.315299987792969	0.277599990367889	0.231199994683266	0.195099994540215	0.201299995183945	0.228400006890297
0.834399998188019	0.832599997520447	0.822099983692169	0.931999981403351	0.561999976634979	0.509400010108948	0.655300021171570	0.363200008869171	0.885699987411499	0.869899988174439	0.891099989414215	0.867500007152557	0.859600007534027	0.722500026226044	0.566500008106232	0.497000008821487	0.904600024223328	0.810400009155273	0.883000016212463	0.844500005245209	0.720700025558472	0.616800010204315	0.521099984645844	0.333299994468689	0.883499979972839	0.856000006198883	0.707199990749359	0.588699996471405	0.515600025653839	0.485500007867813	0.357100009918213	0.297500014305115	0.638400018215179	0.646700024604797	0.522400021553040	0.451299995183945	0.415399998426437	0.387800008058548	0.293999999761581	0.233999997377396	0.410299986600876	0.455300003290176	0.416900008916855	0.353100001811981	0.324000000953674	0.280000001192093	0.238900005817413	0.194999992847443	0.205300003290176	0.231999993324280
0.848999977111816	0.831700026988983	0.819500029087067	0.928699970245361	0.587000012397766	0.699400007724762	0.730700016021729	0.378300011157990	0.883099973201752	0.868499994277954	0.884299993515015	0.874300003051758	0.885100007057190	0.752200007438660	0.598900020122528	0.519400000572205	0.901600003242493	0.813700020313263	0.872300028800964	0.857200026512146	0.732200026512146	0.639599978923798	0.545799970626831	0.347600013017654	0.907899975776672	0.874899983406067	0.728999972343445	0.600799977779388	0.525600016117096	0.500199973583221	0.378199994564056	0.300399988889694	0.659200012683868	0.660000026226044	0.538200020790100	0.462500005960465	0.425000011920929	0.399599999189377	0.298599988222122	0.247600004076958	0.419099986553192	0.469700008630753	0.428200006484985	0.366899996995926	0.328500002622604	0.287099987268448	0.239199995994568	0.205300003290176	0.205899998545647	0.237200006842613
0.856800019741058	0.830799996852875	0.822300016880035	0.951399981975555	0.602299988269806	0.652599990367889	0.832199990749359	0.381700009107590	0.880100011825562	0.867600023746491	0.881200015544891	0.872900009155273	0.928699970245361	0.780900001525879	0.615299999713898	0.541999995708466	0.893800020217896	0.832199990749359	0.870599985122681	0.859799981117249	0.759899973869324	0.671100020408630	0.561200022697449	0.355800002813339	0.930899977684021	0.896399974822998	0.749899983406067	0.620500028133392	0.545799970626831	0.513899981975555	0.365700006484985	0.303099989891052	0.678900003433228	0.675700008869171	0.547100007534027	0.471399992704392	0.442799985408783	0.412299990653992	0.319900006055832	0.252299994230270	0.427100002765656	0.475600004196167	0.439399987459183	0.377499997615814	0.339399993419647	0.302399992942810	0.236699998378754	0.203400000929832	0.210899993777275	0.242699995636940
0.861999988555908	0.824899971485138	0.810199975967407	0.951300024986267	0.609300017356873	0.781700015068054	0.874100029468536	0.418000012636185	0.885299980640411	0.864300012588501	0.874499976634979	0.878099977970123	0.951900005340576	0.810899972915649	0.642000019550324	0.587300002574921	0.893700003623962	0.844299972057343	0.864700019359589	0.857900023460388	0.772499978542328	0.695900022983551	0.577300012111664	0.365000009536743	0.949999988079071	0.914699971675873	0.767099976539612	0.644200026988983	0.566200017929077	0.529699981212616	0.377799987792969	0.310400009155273	0.700800001621246	0.696900010108948	0.561999976634979	0.485399991273880	0.455300003290176	0.424899995326996	0.312099993228912	0.258899986743927	0.432200014591217	0.486900001764298	0.449800014495850	0.386799991130829	0.346399992704392	0.312200009822845	0.251500010490418	0.207599997520447	0.212200000882149	0.244699999690056
0.878000020980835	0.825800001621246	0.807099997997284	0.971499979496002	0.954699993133545	0.927200019359589	0.846800029277802	0.501600027084351	0.876699984073639	0.859799981117249	0.870999991893768	0.868099987506867	0.978100001811981	0.839999973773956	0.665400028228760	0.601999998092651	0.888000011444092	0.843999981880188	0.856899976730347	0.843299984931946	0.787400007247925	0.717100024223328	0.584699988365173	0.375999987125397	0.967899978160858	0.936500012874603	0.780499994754791	0.654699981212616	0.574699997901917	0.536099970340729	0.372700005769730	0.314500004053116	0.722100019454956	0.708100020885468	0.566600024700165	0.485700011253357	0.453299999237061	0.426800012588501	0.317000001668930	0.259900003671646	0.442900002002716	0.495700001716614	0.447600007057190	0.387899994850159	0.348899990320206	0.309500008821487	0.264600008726120	0.208700001239777	0.218099996447563	0.249799996614456
0.881299972534180	0.817799985408783	0.805400013923645	0.984899997711182	0.720099985599518	0.978500008583069	0.829500019550324	0.578800022602081	0.868099987506867	0.856999993324280	0.866999983787537	0.858099997043610	0.977500021457672	0.855700016021729	0.680800020694733	0.614099979400635	0.888599991798401	0.852599978446960	0.850000023841858	0.839699983596802	0.791800022125244	0.738499999046326	0.600099980831146	0.384900003671646	0.974399983882904	0.947300016880035	0.795599997043610	0.660799980163574	0.578299999237061	0.546599984169006	0.375999987125397	0.308099985122681	0.741400003433228	0.719500005245209	0.578100025653839	0.493999987840652	0.455399990081787	0.417299985885620	0.309599995613098	0.259499996900558	0.442499995231628	0.497399985790253	0.452800005674362	0.389099985361099	0.346500009298325	0.297600001096725	0.254000008106232	0.204400002956390	0.213799998164177	0.248799994587898
0.895699977874756	0.817200005054474	0.802399992942810	0.987299978733063	0.744000017642975	0.777499973773956	0.820100009441376	0.698599994182587	0.873499989509583	0.851300001144409	0.858699977397919	0.856000006198883	0.999899983406067	0.863600015640259	0.712300002574921	0.638800024986267	0.886399984359741	0.855199992656708	0.843900024890900	0.834399998188019	0.811999976634979	0.752200007438660	0.611500024795532	0.387199997901917	0.955900013446808	0.957400023937225	0.814700007438660	0.684099972248077	0.605199992656708	0.554600000381470	0.378699988126755	0.323300004005432	0.760299980640411	0.740100026130676	0.582400023937225	0.508199989795685	0.467999994754791	0.422199994325638	0.318500012159348	0.259299993515015	0.451099991798401	0.512000024318695	0.461400002241135	0.397500008344650	0.351399987936020	0.312599986791611	0.257299989461899	0.214000001549721	0.220599994063377	0.256300002336502
0.903999984264374	0.815199971199036	0.805199980735779	0.988900005817413	0.689499974250794	0.874899983406067	0.835200011730194	0.786599993705750	0.870400011539459	0.851800024509430	0.868600010871887	0.855199992656708	0.996900022029877	0.856000006198883	0.736299991607666	0.661000013351440	0.883000016212463	0.860099971294403	0.843699991703033	0.836799979209900	0.821799993515015	0.784600019454956	0.613600015640259	0.395200014114380	0.952099978923798	0.957099974155426	0.826399981975555	0.700800001621246	0.618700027465820	0.566200017929077	0.382800012826920	0.317999988794327	0.778400003910065	0.762199997901917	0.592700004577637	0.512099981307983	0.474400013685226	0.441100001335144	0.322800010442734	0.260300010442734	0.462799996137619	0.521600008010864	0.471500009298325	0.397100001573563	0.361099988222122	0.316100001335144	0.259799987077713	0.224600002169609	0.220699995756149	0.259299993515015
0.911199986934662	0.811900019645691	0.798600018024445	0.993099987506867	0.860599994659424	0.818000018596649	0.989700019359589	0.608900010585785	0.868300020694733	0.849099993705750	0.862299978733063	0.858500003814697	0.995100021362305	0.850399971008301	0.755299985408783	0.692900002002716	0.878099977970123	0.869499981403351	0.839399993419647	0.827799975872040	0.829800009727478	0.791499972343445	0.630100011825562	0.397300004959106	0.942399978637695	0.957000017166138	0.827000021934509	0.704800009727478	0.619099974632263	0.566500008106232	0.379599988460541	0.314599990844727	0.791299998760223	0.771099984645844	0.598200023174286	0.516099989414215	0.474799990653992	0.436800003051758	0.318399995565414	0.269800007343292	0.463899999856949	0.528900027275085	0.474000006914139	0.404799997806549	0.357400000095367	0.320899993181229	0.257200002670288	0.223299995064735	0.232899993658066	0.268299996852875
0.914099991321564	0.812699973583221	0.804400026798248	0.988499999046326	0.734200000762940	0.814700007438660	1.00279998779297	0.693000018596649	0.862800002098084	0.847500026226044	0.856999993324280	0.858799993991852	0.997399985790253	0.850499987602234	0.771099984645844	0.715399980545044	0.876299977302551	0.874000012874603	0.838699996471405	0.830099999904633	0.841799974441528	0.806900024414063	0.641700029373169	0.418199986219406	0.930999994277954	0.950500011444092	0.849399983882904	0.720499992370606	0.631399989128113	0.576600015163422	0.389899998903275	0.324000000953674	0.807399988174439	0.781899988651276	0.617799997329712	0.525399982929230	0.490700006484985	0.442900002002716	0.318300008773804	0.275099992752075	0.472099989652634	0.542299985885620	0.482100009918213	0.410899996757507	0.358700007200241	0.321799993515015	0.265700012445450	0.224700003862381	0.229599997401238	0.273699998855591
0.920599997043610	0.813199996948242	0.803499996662140	0.989099979400635	0.837000012397766	0.938799977302551	1.00720000267029	0.697300016880035	0.873799979686737	0.849600017070770	0.857400000095367	0.852100014686585	0.993799984455109	0.835399985313416	0.786899983882904	0.735899984836578	0.879800021648407	0.881799995899200	0.840600013732910	0.829599976539612	0.852400004863739	0.820299983024597	0.643400013446808	0.427100002765656	0.920099973678589	0.944899976253510	0.855700016021729	0.723800003528595	0.619599997997284	0.578100025653839	0.382299989461899	0.314000010490418	0.810999989509583	0.787699997425079	0.609499990940094	0.523100018501282	0.475600004196167	0.439599990844727	0.314999997615814	0.266099989414215	0.476999998092651	0.542800009250641	0.483300000429153	0.410699993371964	0.357499986886978	0.313899993896484	0.269899994134903	0.228499993681908	0.231999993324280	0.280400007963181
0.921700000762940	0.813700020313263	0.804400026798248	0.976800024509430	0.755599975585938	0.803099989891052	0.975300014019013	0.694299995899200	0.867999970912933	0.849600017070770	0.855400025844574	0.860099971294403	0.989899992942810	0.837400019168854	0.824299991130829	0.765100002288818	0.873700022697449	0.885900020599365	0.835099995136261	0.823899984359741	0.853500008583069	0.814000010490418	0.654399991035461	0.432900011539459	0.918900012969971	0.947799980640411	0.866900026798248	0.735899984836578	0.631900012493134	0.586600005626679	0.402900010347366	0.316799998283386	0.825100004673004	0.805400013923645	0.618099987506867	0.527499973773956	0.483300000429153	0.441000014543533	0.328000009059906	0.274800002574921	0.482600003480911	0.552900016307831	0.488400012254715	0.412099987268448	0.359699994325638	0.320300012826920	0.270200014114380	0.234500005841255	0.239299997687340	0.285499989986420
0.932500004768372	0.810199975967407	0.800899982452393	0.986100018024445	0.820100009441376	0.776600003242493	1.00049996376038	0.731199979782105	0.865700006484985	0.844799995422363	0.854700028896332	0.856599986553192	0.988300025463104	0.836899995803833	0.829800009727478	0.777000010013580	0.873899996280670	0.891799986362457	0.839800000190735	0.822300016880035	0.873499989509583	0.808000028133392	0.653299987316132	0.444799989461899	0.908399999141693	0.948300004005432	0.876299977302551	0.751200020313263	0.647499978542328	0.606400012969971	0.397500008344650	0.329400002956390	0.843299984931946	0.820500016212463	0.623300015926361	0.530900001525879	0.486400008201599	0.443399995565414	0.329100012779236	0.269199997186661	0.486400008201599	0.556599974632263	0.487300008535385	0.414799988269806	0.354099988937378	0.317999988794327	0.277300000190735	0.241699993610382	0.243799999356270	0.290399998426437
0.924199998378754	0.805199980735779	0.796899974346161	0.980799973011017	0.766900002956390	0.691100001335144	1.01970005035400	0.697499990463257	0.868700027465820	0.840799987316132	0.853600025177002	0.850300014019013	0.991999983787537	0.843400001525879	0.810500025749207	0.800800025463104	0.875299990177155	0.896099984645844	0.834100008010864	0.830399990081787	0.881799995899200	0.798699975013733	0.657100021839142	0.441399991512299	0.905900001525879	0.948099970817566	0.873700022697449	0.753700017929077	0.650200009346008	0.612100005149841	0.401199996471405	0.326299995183945	0.850600004196167	0.828199982643127	0.626999974250794	0.528299987316132	0.486000001430512	0.439599990844727	0.320399999618530	0.275200009346008	0.491899996995926	0.561999976634979	0.494199991226196	0.411100000143051	0.357199996709824	0.316300004720688	0.271400004625320	0.241699993610382	0.245900005102158	0.297800004482269
0.933499991893768	0.804499983787537	0.796800017356873	0.988399982452393	0.710200011730194	0.840900003910065	1.01590001583099	0.668299973011017	0.858799993991852	0.841499984264374	0.854900002479553	0.855300009250641	0.989899992942810	0.833400011062622	0.822600007057190	0.807799994945526	0.875400006771088	0.903900027275085	0.835799992084503	0.825200021266937	0.894299983978272	0.786599993705750	0.676800012588501	0.456999987363815	0.905799984931946	0.947000026702881	0.886399984359741	0.750999987125397	0.661899983882904	0.619000017642975	0.401699990034103	0.323399990797043	0.867100000381470	0.836799979209900	0.627699971199036	0.533800005912781	0.495000004768372	0.440299987792969	0.325399994850159	0.279399991035461	0.492799997329712	0.569199979305267	0.494500011205673	0.417600005865097	0.365999996662140	0.322600007057190	0.273600012063980	0.244499996304512	0.255499988794327	0.298500001430512
0.934099972248077	0.810000002384186	0.800499975681305	0.980799973011017	0.762899994850159	0.931100010871887	1.09660005569458	0.636500000953674	0.859700024127960	0.835500001907349	0.850000023841858	0.852400004863739	0.983799993991852	0.835600018501282	0.816999971866608	0.820500016212463	0.868499994277954	0.903199970722199	0.831700026988983	0.826499998569489	0.897800028324127	0.787299990653992	0.676900029182434	0.454699993133545	0.904399991035461	0.950699985027313	0.889100015163422	0.757300019264221	0.654999971389771	0.617799997329712	0.390399992465973	0.325100004673004	0.871599972248077	0.844299972057343	0.626900017261505	0.528299987316132	0.476599991321564	0.429899990558624	0.321200013160706	0.270599991083145	0.500000000000000	0.568499982357025	0.487699985504150	0.409900009632111	0.355399996042252	0.317600011825562	0.278600007295609	0.244800001382828	0.256700009107590	0.300199985504150
0.937200009822846	0.812300026416779	0.799600005149841	0.987299978733063	0.829999983310700	0.835600018501282	1.12969994544983	0.621599972248077	0.867699980735779	0.844200015068054	0.850600004196167	0.850099980831146	0.990199983119965	0.836899995803833	0.798200011253357	0.809300005435944	0.874499976634979	0.916199982166290	0.833299994468689	0.828400015830994	0.911499977111816	0.788800001144409	0.685500025749207	0.457300007343292	0.903999984264374	0.951600015163422	0.887000024318695	0.756799995899200	0.668699979782105	0.620299994945526	0.395799994468689	0.323399990797043	0.885800004005432	0.857599973678589	0.628799974918366	0.532199978828430	0.496300011873245	0.442799985408783	0.322100013494492	0.277000010013580	0.508099973201752	0.574000000953674	0.494100004434586	0.411000013351440	0.359699994325638	0.323599994182587	0.277099996805191	0.249899998307228	0.267300009727478	0.304899990558624
[truncated: 14 more columns]
