# Supplementary material for: Modeling the impact of drug interactions on therapeutic selectivity
Source: Nat Commun. 2018 Aug 27;9:3452. doi: 10.1038/s41467-018-05954-3 (PMC6110842; doi:10.1038/s41467-018-05954-3)
Supplement: Supplementary file 4 — Supplementary Data 1 [file 41467_2018_5954_MOESM4_ESM.zip › albRAW/Ben-Hal.txt]

0.102899998000000	0.0997999980000000	0.107500002000000	0.104400001000000	0.115999997000000	0.148599997000000	0.153699994000000	0.163200006000000	0.106299996000000	0.111299999000000	0.112400003000000	0.123000003000000	0.129199997000000	0.144700006000000	0.154499993000000	0.186499998000000	0.186199993000000	0.186199993000000	0.188899994000000	0.193000004000000	0.198400006000000	0.242799997000000	0.237599999000000	0.267100006000000	0.226400003000000	0.249899998000000	0.230199993000000	0.247400001000000	0.248799995000000	0.281399995000000	0.273099989000000	0.311800003000000	0.248500004000000	0.260500014000000	0.256199986000000	0.287600011000000	0.280999988000000	0.308299989000000	0.309599996000000	0.337500006000000	0.327300012000000	0.325399995000000	0.327100009000000	0.352200001000000	0.347099990000000	0.373299986000000	0.356000006000000	0.382499993000000	0.350100011000000	0.368600011000000
0.101700000000000	0.0988999980000000	0.105899997000000	0.106500000000000	0.118500002000000	0.145799994000000	0.150000006000000	0.156399995000000	0.110799998000000	0.113600001000000	0.111599997000000	0.115599997000000	0.126000002000000	0.132900000000000	0.159299999000000	0.186700001000000	0.190400004000000	0.188500002000000	0.193700001000000	0.185200006000000	0.210800007000000	0.236499995000000	0.230000004000000	0.249500006000000	0.224600002000000	0.248699993000000	0.233500004000000	0.234200001000000	0.236300007000000	0.285600007000000	0.269100010000000	0.302100003000000	0.250299990000000	0.268999994000000	0.254999995000000	0.293599993000000	0.270500004000000	0.309199989000000	0.298000008000000	0.317299992000000	0.314799994000000	0.326099992000000	0.317799985000000	0.369100004000000	0.358900011000000	0.355500013000000	0.344500005000000	0.352499992000000	0.350600004000000	0.364499986000000
0.0999000000000000	0.0979999970000000	0.105099998000000	0.104599997000000	0.108199999000000	0.132900000000000	0.154599994000000	0.144099995000000	0.104199998000000	0.105599999000000	0.111599997000000	0.107400000000000	0.119400002000000	0.130500004000000	0.152199998000000	0.165099993000000	0.186900005000000	0.182099998000000	0.186199993000000	0.182999998000000	0.184100002000000	0.219200000000000	0.222000003000000	0.240199998000000	0.224399999000000	0.231000006000000	0.227100000000000	0.245600000000000	0.230800003000000	0.268900007000000	0.259700000000000	0.282099992000000	0.242400005000000	0.271600008000000	0.247400001000000	0.286599994000000	0.273699999000000	0.306600004000000	0.306199998000000	0.294699997000000	0.300300002000000	0.329299986000000	0.315899998000000	0.372500002000000	0.355699986000000	0.344399989000000	0.329899997000000	0.349099994000000	0.346100003000000	0.385899991000000
0.100199997000000	0.0965000020000000	0.100000001000000	0.103600003000000	0.108199999000000	0.124600001000000	0.136600003000000	0.141800001000000	0.103200004000000	0.102799997000000	0.107299998000000	0.108099997000000	0.116099998000000	0.121299997000000	0.144600004000000	0.167500004000000	0.176599994000000	0.191499993000000	0.187999994000000	0.176300004000000	0.206100002000000	0.210400000000000	0.218199998000000	0.227599993000000	0.214599997000000	0.232700005000000	0.230800003000000	0.237000003000000	0.234300002000000	0.258899987000000	0.257200003000000	0.276899993000000	0.235900000000000	0.249799997000000	0.247899994000000	0.282499999000000	0.270099998000000	0.288800001000000	0.299400002000000	0.297100008000000	0.305200011000000	0.318300009000000	0.312500000000000	0.337099999000000	0.344099998000000	0.339100003000000	0.321700007000000	0.339100003000000	0.354799986000000	0.358500004000000
0.0974000020000000	0.0948999970000000	0.100199997000000	0.102200001000000	0.110399999000000	0.131300002000000	0.142399997000000	0.144800007000000	0.100900002000000	0.103699997000000	0.107100002000000	0.101400003000000	0.110299997000000	0.123499997000000	0.143999994000000	0.149499997000000	0.187099993000000	0.177300006000000	0.188199997000000	0.181899995000000	0.203500003000000	0.203199998000000	0.216199994000000	0.224600002000000	0.215000004000000	0.226199999000000	0.224600002000000	0.230399996000000	0.227599993000000	0.244900003000000	0.261599988000000	0.273299992000000	0.241799995000000	0.249300003000000	0.246999994000000	0.260500014000000	0.267500013000000	0.296700001000000	0.282200009000000	0.291399986000000	0.295899987000000	0.305700004000000	0.315499991000000	0.340400010000000	0.326299995000000	0.339700013000000	0.317600012000000	0.337399989000000	0.329800010000000	0.365799993000000
0.0999000000000000	0.0970000030000000	0.103399999000000	0.102799997000000	0.110600002000000	0.130099997000000	0.138699993000000	0.136299998000000	0.101800002000000	0.103600003000000	0.103399999000000	0.103600003000000	0.114900000000000	0.125900000000000	0.145300001000000	0.156200007000000	0.179399997000000	0.195899993000000	0.199800000000000	0.178599998000000	0.236100003000000	0.206400007000000	0.230000004000000	0.224000007000000	0.229699999000000	0.228200004000000	0.231099993000000	0.227500007000000	0.252600014000000	0.250299990000000	0.256399989000000	0.275799990000000	0.244299993000000	0.259799987000000	0.237700000000000	0.271600008000000	0.268999994000000	0.298500001000000	0.284599990000000	0.297300011000000	0.305000007000000	0.325199991000000	0.323300004000000	0.328099996000000	0.342700005000000	0.340099990000000	0.328000009000000	0.324600011000000	0.331999987000000	0.347600013000000
0.0991000010000000	0.0974999960000000	0.101400003000000	0.101899996000000	0.112400003000000	0.123599999000000	0.135900006000000	0.138099998000000	0.0991000010000000	0.101700000000000	0.108099997000000	0.104999997000000	0.124600001000000	0.119099997000000	0.137799993000000	0.150099993000000	0.179700002000000	0.196799994000000	0.199699998000000	0.174300000000000	0.216700003000000	0.197799996000000	0.219899997000000	0.226500005000000	0.217700005000000	0.226300001000000	0.229800001000000	0.228000000000000	0.250699997000000	0.246099994000000	0.254599988000000	0.280800015000000	0.251399994000000	0.253199995000000	0.275999993000000	0.268299997000000	0.265199989000000	0.306199998000000	0.280800015000000	0.306400001000000	0.303099990000000	0.301699996000000	0.308200002000000	0.335399985000000	0.374199986000000	0.365000010000000	0.342599988000000	0.332100004000000	0.337900013000000	0.352299988000000
0.0977000000000000	0.0951000010000000	0.103000000000000	0.103699997000000	0.106100000000000	0.123000003000000	0.134499997000000	0.136000007000000	0.0971999990000000	0.101599999000000	0.0992000030000000	0.104300000000000	0.115800001000000	0.119300000000000	0.143000007000000	0.158000007000000	0.180399999000000	0.184799999000000	0.195999995000000	0.174700007000000	0.218899995000000	0.199000001000000	0.243100002000000	0.234999999000000	0.229499996000000	0.213200003000000	0.229399994000000	0.225999996000000	0.234300002000000	0.255899996000000	0.267399997000000	0.273299992000000	0.241999999000000	0.238000005000000	0.266499996000000	0.264400005000000	0.253300011000000	0.276499987000000	0.295199990000000	0.300999999000000	0.305299997000000	0.306499988000000	0.301699996000000	0.330900013000000	0.379799992000000	0.339800000000000	0.358099997000000	0.344500005000000	0.333499998000000	0.358200014000000
0.0988999980000000	0.0974999960000000	0.100699998000000	0.101400003000000	0.107900001000000	0.123599999000000	0.137199998000000	0.136700004000000	0.0966000040000000	0.0999000000000000	0.106799997000000	0.102600001000000	0.110699996000000	0.113300003000000	0.137700006000000	0.150399998000000	0.171800002000000	0.207800001000000	0.183100000000000	0.173899993000000	0.205300003000000	0.195999995000000	0.219899997000000	0.226500005000000	0.215900004000000	0.233600006000000	0.225500003000000	0.227400005000000	0.246800005000000	0.240199998000000	0.256999999000000	0.277799994000000	0.241099998000000	0.247700006000000	0.260399997000000	0.262199998000000	0.278100014000000	0.291999996000000	0.286700010000000	0.303900003000000	0.290800005000000	0.315899998000000	0.303000003000000	0.353700012000000	0.382999986000000	0.340799987000000	0.348699987000000	0.335099995000000	0.327699989000000	0.359699994000000
0.101700000000000	0.0989999990000000	0.101599999000000	0.103500001000000	0.112099998000000	0.130099997000000	0.148000002000000	0.143700004000000	0.103600003000000	0.104500003000000	0.104199998000000	0.104999997000000	0.113399997000000	0.120200001000000	0.139699996000000	0.146400005000000	0.175200000000000	0.199499995000000	0.190300003000000	0.208199993000000	0.211400002000000	0.201900005000000	0.257999986000000	0.222499996000000	0.217800006000000	0.230700001000000	0.242899999000000	0.226099998000000	0.277399987000000	0.249200001000000	0.298000008000000	0.275999993000000	0.236399993000000	0.242699996000000	0.250200003000000	0.279000014000000	0.283100009000000	0.293099999000000	0.318800002000000	0.318399996000000	0.294900000000000	0.322800010000000	0.299299985000000	0.342000008000000	0.350499988000000	0.363000005000000	0.362899989000000	0.349299997000000	0.335700005000000	0.361200005000000
0.101300001000000	0.0996000020000000	0.100599997000000	0.102100000000000	0.106500000000000	0.124499999000000	0.140200004000000	0.136600003000000	0.0987000020000000	0.101300001000000	0.105300002000000	0.103100002000000	0.110200003000000	0.119099997000000	0.134900004000000	0.153099999000000	0.186199993000000	0.190899998000000	0.194399998000000	0.179199994000000	0.233700007000000	0.220599994000000	0.258700013000000	0.231999993000000	0.211600006000000	0.215499997000000	0.237000003000000	0.222499996000000	0.238800004000000	0.289299995000000	0.294900000000000	0.289799988000000	0.239700004000000	0.238000005000000	0.248500004000000	0.284900010000000	0.268799990000000	0.297300011000000	0.303400010000000	0.322899997000000	0.294800013000000	0.312500000000000	0.304899991000000	0.345999986000000	0.355899990000000	0.386599988000000	0.364399999000000	0.362599999000000	0.334300011000000	0.356599987000000
0.101599999000000	0.0977000000000000	0.0993999990000000	0.102700002000000	0.104000002000000	0.120800003000000	0.135900006000000	0.137600005000000	0.102200001000000	0.104999997000000	0.106700003000000	0.102799997000000	0.107600003000000	0.115800001000000	0.131899998000000	0.148399994000000	0.180700004000000	0.201100007000000	0.205100000000000	0.191300005000000	0.222499996000000	0.212200001000000	0.241200000000000	0.217600003000000	0.214200005000000	0.217399999000000	0.249599993000000	0.223900005000000	0.259200007000000	0.247799993000000	0.294600010000000	0.287000000000000	0.239899993000000	0.239500001000000	0.250200003000000	0.302199990000000	0.263599992000000	0.277900010000000	0.320300013000000	0.329499990000000	0.303000003000000	0.314900011000000	0.303499997000000	0.330900013000000	0.347400010000000	0.368299991000000	0.365799993000000	0.351200014000000	0.332300007000000	0.339899987000000
0.105700001000000	0.0986000000000000	0.104999997000000	0.105099998000000	0.107000001000000	0.130899996000000	0.135800004000000	0.133200005000000	0.104500003000000	0.102899998000000	0.112499997000000	0.104599997000000	0.117799997000000	0.120700002000000	0.130099997000000	0.149200007000000	0.179199994000000	0.180000007000000	0.216299996000000	0.171900004000000	0.252999991000000	0.202399999000000	0.227899998000000	0.225400001000000	0.215200007000000	0.236900002000000	0.252099991000000	0.222399995000000	0.225299999000000	0.243599996000000	0.291200012000000	0.302700013000000	0.239500001000000	0.279100001000000	0.230900005000000	0.284399986000000	0.256300002000000	0.295399994000000	0.350199997000000	0.332300007000000	0.293000013000000	0.311699986000000	0.361799985000000	0.335599989000000	0.318500012000000	0.362599999000000	0.341500014000000	0.378500015000000	0.330900013000000	0.405600011000000
0.107299998000000	0.103000000000000	0.104000002000000	0.106600001000000	0.107000001000000	0.124700002000000	0.145099998000000	0.138699993000000	0.105999999000000	0.106200002000000	0.106500000000000	0.104000002000000	0.113300003000000	0.124300003000000	0.141399994000000	0.148900002000000	0.186600000000000	0.177599996000000	0.229100004000000	0.213900000000000	0.256799996000000	0.197600007000000	0.237200007000000	0.218600005000000	0.221300006000000	0.256199986000000	0.250800014000000	0.222100005000000	0.264200002000000	0.246900007000000	0.286000013000000	0.317200005000000	0.232500002000000	0.263999999000000	0.238299996000000	0.303299993000000	0.293700010000000	0.310000002000000	0.292499989000000	0.324299991000000	0.299400002000000	0.300700009000000	0.332300007000000	0.339700013000000	0.376899987000000	0.373199999000000	0.375600010000000	0.361299992000000	0.341500014000000	0.382400006000000
0.110600002000000	0.104500003000000	0.104400001000000	0.108300000000000	0.114699997000000	0.126100004000000	0.146699995000000	0.140599996000000	0.106299996000000	0.104400001000000	0.106399998000000	0.106899999000000	0.108700000000000	0.129099995000000	0.131300002000000	0.146300003000000	0.187700003000000	0.176499993000000	0.204400003000000	0.174899995000000	0.261099994000000	0.268000007000000	0.240899995000000	0.217099994000000	0.221799999000000	0.252700001000000	0.249699995000000	0.236399993000000	0.257800013000000	0.308800012000000	0.295100003000000	0.297100008000000	0.238999993000000	0.247500002000000	0.238100007000000	0.270000011000000	0.272899985000000	0.262300014000000	0.337900013000000	0.322699994000000	0.312099993000000	0.307500005000000	0.343899995000000	0.342500001000000	0.349000007000000	0.393999994000000	0.322899997000000	0.375299990000000	0.336299986000000	0.362599999000000
0.113899998000000	0.105999999000000	0.109999999000000	0.114399999000000	0.114000000000000	0.125699997000000	0.144800007000000	0.142600000000000	0.109700002000000	0.104699999000000	0.108499996000000	0.106799997000000	0.119999997000000	0.123300001000000	0.135399997000000	0.155200005000000	0.179900005000000	0.184100002000000	0.228100002000000	0.182699993000000	0.213699996000000	0.214599997000000	0.251800001000000	0.218899995000000	0.213599995000000	0.254000008000000	0.247199997000000	0.246800005000000	0.259900004000000	0.284599990000000	0.310299993000000	0.307300001000000	0.237200007000000	0.258500010000000	0.238999993000000	0.283300012000000	0.296000004000000	0.278499991000000	0.345200002000000	0.339500010000000	0.313100010000000	0.315899998000000	0.347499996000000	0.347299993000000	0.346700013000000	0.403200001000000	0.335900009000000	0.384600013000000	0.342700005000000	0.367500007000000
0.116899997000000	0.112000003000000	0.109800003000000	0.111000001000000	0.116200000000000	0.134100005000000	0.143800005000000	0.148200005000000	0.109899998000000	0.112999998000000	0.109200001000000	0.107199997000000	0.129600003000000	0.134100005000000	0.133000001000000	0.141900003000000	0.180600002000000	0.175600007000000	0.198799998000000	0.199300006000000	0.241400003000000	0.205100000000000	0.231999993000000	0.231800005000000	0.224900007000000	0.230900005000000	0.244700000000000	0.220599994000000	0.292299986000000	0.258899987000000	0.298799992000000	0.309700012000000	0.242200002000000	0.239299998000000	0.290800005000000	0.314700007000000	0.283199996000000	0.310200006000000	0.319499999000000	0.322600007000000	0.306899995000000	0.292699993000000	0.336699992000000	0.351599991000000	0.361999989000000	0.388399988000000	0.375099987000000	0.362300009000000	0.346399993000000	0.337399989000000
0.118600003000000	0.109099999000000	0.117500000000000	0.115099996000000	0.119800001000000	0.130799994000000	0.141499996000000	0.143299997000000	0.112899996000000	0.105899997000000	0.108900003000000	0.111000001000000	0.116899997000000	0.119800001000000	0.139400005000000	0.144099995000000	0.189999998000000	0.185599998000000	0.219200000000000	0.175899997000000	0.264899999000000	0.253500015000000	0.261200011000000	0.208900005000000	0.223399997000000	0.260300010000000	0.258800000000000	0.221799999000000	0.275500000000000	0.309599996000000	0.303999990000000	0.296999991000000	0.240400001000000	0.239399999000000	0.232999995000000	0.267500013000000	0.312000006000000	0.264899999000000	0.333000004000000	0.331000000000000	0.304699987000000	0.325700015000000	0.339500010000000	0.358700007000000	0.359699994000000	0.380400002000000	0.351700008000000	0.386000007000000	0.340700001000000	0.354499996000000
0.125000000000000	0.114399999000000	0.115099996000000	0.115800001000000	0.126200005000000	0.129600003000000	0.143199995000000	0.144700006000000	0.116300002000000	0.111599997000000	0.108400002000000	0.111900002000000	0.117299996000000	0.123700000000000	0.128299996000000	0.149800003000000	0.185599998000000	0.174099997000000	0.205799997000000	0.174899995000000	0.196899995000000	0.261999995000000	0.282499999000000	0.214000002000000	0.217700005000000	0.227500007000000	0.261999995000000	0.219699994000000	0.281100005000000	0.313699991000000	0.308600008000000	0.294600010000000	0.253500015000000	0.248099998000000	0.245100006000000	0.267500013000000	0.311600000000000	0.264400005000000	0.337099999000000	0.322100013000000	0.318500012000000	0.315800011000000	0.333000004000000	0.370999992000000	0.365099996000000	0.349500000000000	0.353799999000000	0.387800008000000	0.355199993000000	0.356099993000000
0.129099995000000	0.116099998000000	0.113799997000000	0.118299998000000	0.121299997000000	0.136299998000000	0.143199995000000	0.147300005000000	0.118699998000000	0.112000003000000	0.111900002000000	0.109099999000000	0.121200003000000	0.124200001000000	0.128500000000000	0.145600006000000	0.186299995000000	0.196799994000000	0.262699991000000	0.186000004000000	0.257200003000000	0.213499993000000	0.250900000000000	0.250299990000000	0.221399993000000	0.241999999000000	0.280600011000000	0.247600004000000	0.282099992000000	0.284099996000000	0.312900007000000	0.321500003000000	0.246399999000000	0.240799993000000	0.266000003000000	0.307700008000000	0.301899999000000	0.308200002000000	0.328999996000000	0.339500010000000	0.305500001000000	0.326000005000000	0.359600008000000	0.352400005000000	0.378399998000000	0.399100006000000	0.365000010000000	0.374700010000000	0.340099990000000	0.361400008000000
0.134700000000000	0.119599998000000	0.121900000000000	0.125000000000000	0.132799998000000	0.132799998000000	0.135800004000000	0.153200001000000	0.123800002000000	0.115300000000000	0.114200003000000	0.112499997000000	0.115400001000000	0.124499999000000	0.129999995000000	0.152600005000000	0.187500000000000	0.185900003000000	0.253100008000000	0.198699996000000	0.240099996000000	0.222499996000000	0.259400010000000	0.237499997000000	0.225899994000000	0.235599995000000	0.276600003000000	0.259799987000000	0.290100008000000	0.270999998000000	0.301099986000000	0.307399988000000	0.248899996000000	0.256700009000000	0.290600002000000	0.308200002000000	0.308899999000000	0.312400013000000	0.326700002000000	0.331600010000000	0.302100003000000	0.344999999000000	0.357600003000000	0.374100000000000	0.380899996000000	0.378500015000000	0.377099991000000	0.375099987000000	0.346300006000000	0.374500006000000
0.142700002000000	0.122299999000000	0.121699996000000	0.122599997000000	0.125599995000000	0.137300000000000	0.144899994000000	0.147200003000000	0.135100007000000	0.117200002000000	0.114799999000000	0.112700000000000	0.118100002000000	0.125499994000000	0.135199994000000	0.143299997000000	0.192800000000000	0.175899997000000	0.256500006000000	0.238299996000000	0.269600004000000	0.229200006000000	0.240099996000000	0.202000007000000	0.228599995000000	0.276600003000000	0.269100010000000	0.224600002000000	0.286300004000000	0.270300001000000	0.312599987000000	0.303099990000000	0.251899987000000	0.241799995000000	0.274399996000000	0.305900007000000	0.303700000000000	0.329899997000000	0.333400011000000	0.335900009000000	0.302700013000000	0.319999993000000	0.357499987000000	0.371100008000000	0.372299999000000	0.402799994000000	0.365099996000000	0.391200006000000	0.335799992000000	0.358000010000000
0.149299994000000	0.123499997000000	0.121399999000000	0.123599999000000	0.122400001000000	0.137400001000000	0.144199997000000	0.145699993000000	0.135700002000000	0.115000002000000	0.116099998000000	0.111699998000000	0.111699998000000	0.134000003000000	0.135399997000000	0.146500006000000	0.194100007000000	0.184300005000000	0.265399992000000	0.222299993000000	0.251800001000000	0.235400006000000	0.264299989000000	0.211199999000000	0.220200002000000	0.250800014000000	0.286000013000000	0.225500003000000	0.283199996000000	0.290600002000000	0.308299989000000	0.315499991000000	0.249200001000000	0.237599999000000	0.298900008000000	0.309399992000000	0.308400005000000	0.298999995000000	0.333999991000000	0.333700001000000	0.301999986000000	0.331200004000000	0.378100008000000	0.370400012000000	0.367599994000000	0.381599993000000	0.366499990000000	0.374700010000000	0.346300006000000	0.370799989000000
0.156299993000000	0.127599999000000	0.121600002000000	0.125200003000000	0.128800005000000	0.131799996000000	0.137799993000000	0.144400001000000	0.138099998000000	0.120399997000000	0.112099998000000	0.114399999000000	0.116800003000000	0.122599997000000	0.136500001000000	0.141399994000000	0.191200003000000	0.175099999000000	0.254799992000000	0.213599995000000	0.250299990000000	0.195800006000000	0.226799995000000	0.190599993000000	0.226199999000000	0.256099999000000	0.283899993000000	0.278299987000000	0.299499989000000	0.259499997000000	0.305700004000000	0.302599996000000	0.254500002000000	0.238499999000000	0.310000002000000	0.325300008000000	0.300399989000000	0.320499986000000	0.328500003000000	0.332100004000000	0.302800000000000	0.327699989000000	0.354299992000000	0.374700010000000	0.382800013000000	0.389999986000000	0.357600003000000	0.370599985000000	0.339599997000000	0.373299986000000
0.168699995000000	0.129600003000000	0.125599995000000	0.124499999000000	0.132900000000000	0.134599999000000	0.139699996000000	0.147400007000000	0.146699995000000	0.121500000000000	0.117399998000000	0.114799999000000	0.119800001000000	0.131799996000000	0.132200003000000	0.144400001000000	0.208900005000000	0.192100003000000	0.257999986000000	0.237000003000000	0.246199995000000	0.209700003000000	0.247099996000000	0.253199995000000	0.234999999000000	0.254700005000000	0.300000012000000	0.235200003000000	0.278600007000000	0.256399989000000	0.302700013000000	0.311600000000000	0.256500006000000	0.234300002000000	0.313699991000000	0.309599996000000	0.311800003000000	0.327399999000000	0.323599994000000	0.328000009000000	0.314999998000000	0.333700001000000	0.376300007000000	0.380600005000000	0.372700006000000	0.383399993000000	0.360599995000000	0.368900001000000	0.349900007000000	0.368699998000000
0.182999998000000	0.130199999000000	0.126800001000000	0.128399998000000	0.135700002000000	0.131200001000000	0.145199999000000	0.143500000000000	0.158999994000000	0.121900000000000	0.120800003000000	0.115500003000000	0.118100002000000	0.122000001000000	0.139899999000000	0.137199998000000	0.206100002000000	0.179100007000000	0.231399998000000	0.199100003000000	0.259299994000000	0.256700009000000	0.261999995000000	0.204300001000000	0.231099993000000	0.284000009000000	0.280099988000000	0.245100006000000	0.285400003000000	0.295599997000000	0.308600008000000	0.298500001000000	0.255899996000000	0.255899996000000	0.295399994000000	0.322699994000000	0.309599996000000	0.296999991000000	0.325599998000000	0.326799989000000	0.316100001000000	0.322100013000000	0.354099989000000	0.368200004000000	0.370000005000000	0.371499985000000	0.352200001000000	0.381199986000000	0.348699987000000	0.357699990000000
0.195099995000000	0.135700002000000	0.127599999000000	0.132100001000000	0.131300002000000	0.134200007000000	0.143800005000000	0.147300005000000	0.166700006000000	0.127299994000000	0.125599995000000	0.122900002000000	0.126399994000000	0.126900002000000	0.133499995000000	0.144299999000000	0.213200003000000	0.207900003000000	0.245600000000000	0.238199994000000	0.258899987000000	0.259900004000000	0.214900002000000	0.203999996000000	0.232899994000000	0.257600009000000	0.293199986000000	0.223499998000000	0.286100000000000	0.302599996000000	0.278200001000000	0.282799989000000	0.257900000000000	0.242500007000000	0.284299999000000	0.305500001000000	0.314999998000000	0.298700005000000	0.321999997000000	0.317900002000000	0.302300006000000	0.333099991000000	0.380699992000000	0.371899992000000	0.370000005000000	0.424899995000000	0.347799987000000	0.378500015000000	0.347900003000000	0.386000007000000
0.206799999000000	0.135900006000000	0.128999993000000	0.129899994000000	0.133300006000000	0.135700002000000	0.140699998000000	0.143199995000000	0.175200000000000	0.125400007000000	0.120499998000000	0.117700003000000	0.120700002000000	0.128399998000000	0.127200007000000	0.149499997000000	0.211400002000000	0.198400006000000	0.185599998000000	0.197699994000000	0.257800013000000	0.251700014000000	0.229300007000000	0.193000004000000	0.236499995000000	0.264600009000000	0.281300008000000	0.234099999000000	0.289600015000000	0.276400000000000	0.295599997000000	0.287400007000000	0.257600009000000	0.242300004000000	0.303999990000000	0.307900012000000	0.306699991000000	0.315100014000000	0.337000012000000	0.318399996000000	0.304300010000000	0.325100005000000	0.353599995000000	0.385899991000000	0.381099999000000	0.374199986000000	0.324999988000000	0.382800013000000	0.338800013000000	0.382800013000000
0.227100000000000	0.143299997000000	0.134700000000000	0.135199994000000	0.134299994000000	0.132200003000000	0.140000001000000	0.147400007000000	0.189099997000000	0.129099995000000	0.120200001000000	0.121900000000000	0.120700002000000	0.131200001000000	0.130199999000000	0.139500007000000	0.214499995000000	0.224000007000000	0.228100002000000	0.235699996000000	0.266799986000000	0.251599997000000	0.197699994000000	0.196600005000000	0.234300002000000	0.274800003000000	0.284200013000000	0.214699998000000	0.300000012000000	0.297800004000000	0.294900000000000	0.279500008000000	0.268599987000000	0.268400013000000	0.294900000000000	0.311300009000000	0.312700003000000	0.297899991000000	0.326599985000000	0.320800006000000	0.312000006000000	0.332700014000000	0.358599991000000	0.389099985000000	0.362599999000000	0.373600006000000	0.328700006000000	0.381500006000000	0.356400013000000	0.366800010000000
0.250999987000000	0.158199996000000	0.144099995000000	0.133900002000000	0.141200006000000	0.137500003000000	0.144299999000000	0.145999998000000	0.198599994000000	0.135700002000000	0.127599999000000	0.124899998000000	0.124300003000000	0.131699994000000	0.131699994000000	0.146599993000000	0.218799993000000	0.250000000000000	0.246199995000000	0.186100006000000	0.245499998000000	0.233799994000000	0.213900000000000	0.235599995000000	0.244200006000000	0.257800013000000	0.285400003000000	0.237900004000000	0.281699985000000	0.292800009000000	0.299499989000000	0.305500001000000	0.268700004000000	0.248099998000000	0.288199991000000	0.300399989000000	0.306400001000000	0.312799990000000	0.328299999000000	0.317200005000000	0.323399991000000	0.333900005000000	0.359699994000000	0.354099989000000	0.371600002000000	0.400999993000000	0.349400014000000	0.363999993000000	0.362599999000000	0.380499989000000
0.270999998000000	0.163900003000000	0.147100002000000	0.136000007000000	0.134499997000000	0.138400003000000	0.148399994000000	0.145799994000000	0.217700005000000	0.137999997000000	0.131500006000000	0.124200001000000	0.129999995000000	0.126499996000000	0.130799994000000	0.146400005000000	0.225799993000000	0.248400003000000	0.267100006000000	0.174300000000000	0.238900006000000	0.259799987000000	0.228000000000000	0.194299996000000	0.256900012000000	0.263900012000000	0.285299987000000	0.223499998000000	0.283399999000000	0.300500005000000	0.292699993000000	0.297399998000000	0.264299989000000	0.250000000000000	0.292600006000000	0.302599996000000	0.314000010000000	0.273200005000000	0.325599998000000	0.319700003000000	0.314200014000000	0.329600006000000	0.370999992000000	0.389999986000000	0.372900009000000	0.380600005000000	0.346799999000000	0.379000008000000	0.357100010000000	0.381999999000000
0.302899987000000	0.173600003000000	0.161100000000000	0.140799999000000	0.136099994000000	0.137099996000000	0.150000006000000	0.152199998000000	0.245199993000000	0.141299993000000	0.134599999000000	0.130600005000000	0.128299996000000	0.127000004000000	0.140599996000000	0.145400003000000	0.239500001000000	0.258800000000000	0.244599998000000	0.191200003000000	0.233500004000000	0.245900005000000	0.203700006000000	0.189899996000000	0.260600001000000	0.252299994000000	0.270799994000000	0.242899999000000	0.298099995000000	0.291599989000000	0.290699989000000	0.289400011000000	0.268200010000000	0.253100008000000	0.284000009000000	0.303799987000000	0.319599986000000	0.310099989000000	0.325599998000000	0.324499995000000	0.325300008000000	0.333600014000000	0.361900002000000	0.372999996000000	0.362899989000000	0.375099987000000	0.344700009000000	0.365999997000000	0.351799995000000	0.388700008000000
0.324400008000000	0.181500003000000	0.165500000000000	0.144500002000000	0.144999996000000	0.141100004000000	0.158299997000000	0.155800000000000	0.256399989000000	0.148000002000000	0.136000007000000	0.130700007000000	0.131500006000000	0.129800007000000	0.137500003000000	0.149700001000000	0.242100000000000	0.257499993000000	0.245499998000000	0.197400004000000	0.222000003000000	0.251300007000000	0.188400000000000	0.191599995000000	0.259099990000000	0.258399993000000	0.270300001000000	0.230900005000000	0.303200006000000	0.290399998000000	0.293700010000000	0.287099987000000	0.279700011000000	0.262100011000000	0.291599989000000	0.291999996000000	0.319999993000000	0.305400014000000	0.314200014000000	0.319799989000000	0.326599985000000	0.332500011000000	0.358399987000000	0.367000014000000	0.354299992000000	0.365099996000000	0.335900009000000	0.363000005000000	0.354900002000000	0.374599993000000
0.350800008000000	0.193200007000000	0.183899999000000	0.158000007000000	0.155599996000000	0.148499995000000	0.156299993000000	0.159099996000000	0.275200009000000	0.160500005000000	0.142100006000000	0.133699998000000	0.133000001000000	0.132400006000000	0.144999996000000	0.157800004000000	0.250299990000000	0.261200011000000	0.270300001000000	0.176799998000000	0.238299996000000	0.254500002000000	0.200499997000000	0.185000002000000	0.262400001000000	0.258800000000000	0.281100005000000	0.232600003000000	0.294900000000000	0.326000005000000	0.291000009000000	0.279399991000000	0.280900002000000	0.255800009000000	0.284399986000000	0.296099991000000	0.310299993000000	0.267800003000000	0.314799994000000	0.314700007000000	0.329499990000000	0.345699996000000	0.353300005000000	0.376899987000000	0.379000008000000	0.375999987000000	0.339800000000000	0.379200011000000	0.350600004000000	0.393700004000000
0.374000013000000	0.216800004000000	0.196700007000000	0.165999994000000	0.162400007000000	0.156499997000000	0.168799996000000	0.163299993000000	0.292499989000000	0.178599998000000	0.147300005000000	0.141100004000000	0.133900002000000	0.134599999000000	0.140799999000000	0.156800002000000	0.254000008000000	0.254299998000000	0.264699996000000	0.182799995000000	0.239899993000000	0.241600007000000	0.203099996000000	0.190599993000000	0.272700012000000	0.252299994000000	0.270500004000000	0.244000003000000	0.290800005000000	0.296799988000000	0.282700002000000	0.291900009000000	0.289099991000000	0.243900001000000	0.298000008000000	0.282999992000000	0.320199996000000	0.304500014000000	0.315699995000000	0.324900001000000	0.344900012000000	0.334100008000000	0.357100010000000	0.389499992000000	0.380499989000000	0.361799985000000	0.341899991000000	0.370799989000000	0.356599987000000	0.360799998000000
0.409299999000000	0.234200001000000	0.208100006000000	0.179100007000000	0.174199998000000	0.168200001000000	0.178200006000000	0.174500003000000	0.321500003000000	0.191100001000000	0.158800006000000	0.149800003000000	0.147699997000000	0.147499993000000	0.149399996000000	0.163399994000000	0.268799990000000	0.280999988000000	0.266700000000000	0.208499998000000	0.262600005000000	0.265100002000000	0.186000004000000	0.184300005000000	0.278100014000000	0.255800009000000	0.286700010000000	0.244399995000000	0.308899999000000	0.305999994000000	0.233799994000000	0.232600003000000	0.293599993000000	0.245399997000000	0.303799987000000	0.296299994000000	0.310299993000000	0.282499999000000	0.291099995000000	0.303900003000000	0.349099994000000	0.341500014000000	0.352699995000000	0.369700015000000	0.359299988000000	0.359899998000000	0.294600010000000	0.366499990000000	0.354499996000000	0.396699995000000
0.437099993000000	0.258399993000000	0.228599995000000	0.198100001000000	0.185000002000000	0.166500002000000	0.182600006000000	0.175799996000000	0.344300002000000	0.205500007000000	0.167999998000000	0.157600001000000	0.154200003000000	0.168899998000000	0.157000005000000	0.160400003000000	0.282299995000000	0.274599999000000	0.254900008000000	0.199200004000000	0.256199986000000	0.251599997000000	0.207200006000000	0.190699995000000	0.275900006000000	0.252099991000000	0.303000003000000	0.242500007000000	0.302199990000000	0.320899993000000	0.248799995000000	0.269800007000000	0.303000003000000	0.250999987000000	0.307200015000000	0.303900003000000	0.310799986000000	0.302300006000000	0.296299994000000	0.322200000000000	0.337500006000000	0.334199995000000	0.349099994000000	0.378500015000000	0.372799993000000	0.361699998000000	0.325300008000000	0.378600001000000	0.388099998000000	0.370999992000000
0.471300006000000	0.273799986000000	0.253899992000000	0.211899996000000	0.208199993000000	0.172299996000000	0.191799998000000	0.191000000000000	0.374000013000000	0.217800006000000	0.186700001000000	0.166800007000000	0.157000005000000	0.152700007000000	0.154400006000000	0.164700001000000	0.297300011000000	0.273200005000000	0.260300010000000	0.250000000000000	0.236000001000000	0.246600002000000	0.179299995000000	0.184300005000000	0.294999987000000	0.240400001000000	0.297399998000000	0.266900003000000	0.290899992000000	0.301499993000000	0.222399995000000	0.271499991000000	0.317000002000000	0.252000004000000	0.318800002000000	0.296999991000000	0.270200014000000	0.300900012000000	0.287200004000000	0.306400001000000	0.343100011000000	0.308899999000000	0.350899994000000	0.390399992000000	0.398799986000000	0.350800008000000	0.304100007000000	0.368099988000000	0.373499990000000	0.350600004000000
0.509700000000000	0.302800000000000	0.272300005000000	0.236399993000000	0.224099994000000	0.192699999000000	0.197400004000000	0.201299995000000	0.405000001000000	0.244299993000000	0.195099995000000	0.181999996000000	0.166299999000000	0.160999998000000	0.163499996000000	0.172399998000000	0.302100003000000	0.278400004000000	0.259999990000000	0.197600007000000	0.259999990000000	0.247600004000000	0.225600004000000	0.192399994000000	0.305500001000000	0.259000003000000	0.301899999000000	0.232700005000000	0.305999994000000	0.301299989000000	0.266700000000000	0.261099994000000	0.329299986000000	0.268000007000000	0.313899994000000	0.306800008000000	0.297500014000000	0.286599994000000	0.294600010000000	0.307599992000000	0.362800002000000	0.318699986000000	0.359600008000000	0.384999990000000	0.388700008000000	0.362399995000000	0.312200010000000	0.371399999000000	0.389400005000000	0.379500002000000
0.535899997000000	0.328200012000000	0.298200011000000	0.254000008000000	0.238100007000000	0.207499996000000	0.212899998000000	0.210899994000000	0.426800013000000	0.251300007000000	0.214000002000000	0.193299994000000	0.174500003000000	0.167999998000000	0.169699997000000	0.176499993000000	0.314999998000000	0.292100012000000	0.245000005000000	0.253300011000000	0.261900008000000	0.252600014000000	0.177200004000000	0.214900002000000	0.311800003000000	0.254900008000000	0.284799993000000	0.261799991000000	0.272799999000000	0.300900012000000	0.210800007000000	0.281699985000000	0.330900013000000	0.259299994000000	0.290499985000000	0.285100013000000	0.297500014000000	0.309700012000000	0.274300009000000	0.301899999000000	0.361799985000000	0.334699988000000	0.372200012000000	0.337199986000000	0.365799993000000	0.355399996000000	0.311199993000000	0.367799997000000	0.372799993000000	0.370099992000000
0.570100009000000	0.363700002000000	0.323799998000000	0.281899989000000	0.259299994000000	0.218400002000000	0.220799997000000	0.224399999000000	0.451799989000000	0.280200005000000	0.229000002000000	0.207200006000000	0.187900007000000	0.175600007000000	0.177800000000000	0.186299995000000	0.329299986000000	0.281399995000000	0.293099999000000	0.211099997000000	0.275400013000000	0.231999993000000	0.184000000000000	0.192000002000000	0.314500004000000	0.275000006000000	0.321799994000000	0.236800000000000	0.278800011000000	0.294000000000000	0.213100001000000	0.270000011000000	0.338200003000000	0.270599991000000	0.312200010000000	0.312500000000000	0.293199986000000	0.317000002000000	0.245399997000000	0.319099993000000	0.365300000000000	0.336100012000000	0.354999989000000	0.364300013000000	0.387100011000000	0.347299993000000	0.292499989000000	0.361000001000000	0.381799996000000	0.373199999000000
0.607999980000000	0.379000008000000	0.357699990000000	0.316500008000000	0.294400007000000	0.267699987000000	0.267399997000000	0.242200002000000	0.487800002000000	0.298500001000000	0.254000008000000	0.229399994000000	0.202399999000000	0.188999996000000	0.192499995000000	0.193100005000000	0.343600005000000	0.307399988000000	0.282400012000000	0.268099993000000	0.239500001000000	0.233300000000000	0.189300001000000	0.195299998000000	0.325500011000000	0.237599999000000	0.292699993000000	0.298700005000000	0.241300002000000	0.296200007000000	0.222399995000000	0.231500000000000	0.347999990000000	0.259799987000000	0.278600007000000	0.321599990000000	0.273999989000000	0.316300005000000	0.243699998000000	0.281800002000000	0.384600013000000	0.321500003000000	0.383899987000000	0.367399991000000	0.353100002000000	0.348100007000000	0.299299985000000	0.356900007000000	0.382900000000000	0.375600010000000
0.641200006000000	0.416999996000000	0.384999990000000	0.338299990000000	0.319499999000000	0.264600009000000	0.255400002000000	0.257699996000000	0.522199988000000	0.322100013000000	0.257900000000000	0.249200001000000	0.219600007000000	0.199900001000000	0.200299993000000	0.200399995000000	0.359600008000000	0.308400005000000	0.294000000000000	0.216999993000000	0.246900007000000	0.239099994000000	0.201100007000000	0.194199994000000	0.330100000000000	0.284200013000000	0.311199993000000	0.275200009000000	0.283300012000000	0.310000002000000	0.216600001000000	0.232899994000000	0.366299987000000	0.296000004000000	0.310999990000000	0.322800010000000	0.271600008000000	0.323300004000000	0.271699995000000	0.242100000000000	0.370599985000000	0.338900000000000	0.371600002000000	0.359800011000000	0.353399992000000	0.385100007000000	0.301299989000000	0.343699992000000	0.395900011000000	0.364600003000000
0.676599979000000	0.448900014000000	0.423500001000000	0.367100000000000	0.349999994000000	0.303600013000000	0.280299991000000	0.278400004000000	0.552500010000000	0.348399997000000	0.294499993000000	0.262199998000000	0.236000001000000	0.207200006000000	0.230100006000000	0.208399996000000	0.386000007000000	0.319299996000000	0.315499991000000	0.245000005000000	0.267399997000000	0.240400001000000	0.205500007000000	0.200100005000000	0.342900008000000	0.279700011000000	0.310499996000000	0.310000002000000	0.270700008000000	0.295899987000000	0.220899999000000	0.291000009000000	0.384700000000000	0.290699989000000	0.269300014000000	0.313800007000000	0.272599995000000	0.326799989000000	0.254000008000000	0.305299997000000	0.395700008000000	0.344099998000000	0.360599995000000	0.364199996000000	0.359499991000000	0.349599987000000	0.313300014000000	0.368000001000000	0.405999988000000	0.388300002000000
0.707799971000000	0.471599996000000	0.444700003000000	0.399100006000000	0.375600010000000	0.344399989000000	0.311199993000000	0.295399994000000	0.573499978000000	0.359699994000000	0.310600013000000	0.283100009000000	0.253800005000000	0.231800005000000	0.256199986000000	0.216299996000000	0.389999986000000	0.305999994000000	0.302700013000000	0.244200006000000	0.289799988000000	0.235200003000000	0.189199999000000	0.203500003000000	0.352699995000000	0.295100003000000	0.314000010000000	0.317600012000000	0.284599990000000	0.303299993000000	0.233899996000000	0.292199999000000	0.394300014000000	0.298400015000000	0.329800010000000	0.289799988000000	0.302899987000000	0.328399986000000	0.240199998000000	0.289200008000000	0.394199997000000	0.340799987000000	0.365099996000000	0.358300000000000	0.368699998000000	0.374000013000000	0.311199993000000	0.346300006000000	0.401800007000000	0.375999987000000
0.737100005000000	0.511300027000000	0.478300005000000	0.430799991000000	0.407499999000000	0.345099986000000	0.340299994000000	0.319099993000000	0.600300014000000	0.399300009000000	0.326400012000000	0.303799987000000	0.275000006000000	0.244200006000000	0.232099995000000	0.224299997000000	0.405499995000000	0.342000008000000	0.326999992000000	0.241300002000000	0.299400002000000	0.222000003000000	0.200900003000000	0.203500003000000	0.358900011000000	0.302500010000000	0.331200004000000	0.312099993000000	0.313199997000000	0.293500006000000	0.254999995000000	0.266499996000000	0.397500008000000	0.307399988000000	0.326400012000000	0.329499990000000	0.309399992000000	0.314799994000000	0.279399991000000	0.270700008000000	0.398600012000000	0.357699990000000	0.349700004000000	0.396600008000000	0.345099986000000	0.363700002000000	0.330000013000000	0.346300006000000	0.412000000000000	0.379299998000000
0.764400005000000	0.530600011000000	0.509500027000000	0.458999991000000	0.425399989000000	0.376100004000000	0.389200002000000	0.335299999000000	0.636699975000000	0.417800009000000	0.356900007000000	0.315899998000000	0.290800005000000	0.256000012000000	0.251100004000000	0.238600001000000	0.429899991000000	0.361400008000000	0.304899991000000	0.254299998000000	0.310299993000000	0.253100008000000	0.192300007000000	0.210899994000000	0.372799993000000	0.290699989000000	0.307999998000000	0.315600008000000	0.300500005000000	0.308899999000000	0.216900006000000	0.248500004000000	0.421900004000000	0.292699993000000	0.303200006000000	0.328200012000000	0.301400006000000	0.317099988000000	0.233199999000000	0.269600004000000	0.406800002000000	0.365799993000000	0.351999998000000	0.368200004000000	0.371600002000000	0.360100001000000	0.289799988000000	0.344300002000000	0.419699997000000	0.373800009000000
0.798500001000000	0.576499999000000	0.537899971000000	0.476999998000000	0.449600011000000	0.387899995000000	0.409599990000000	0.356799990000000	0.668500006000000	0.440499991000000	0.371100008000000	0.349599987000000	0.315600008000000	0.290699989000000	0.259600013000000	0.250299990000000	0.443100005000000	0.367799997000000	0.295599997000000	0.270799994000000	0.312599987000000	0.234400004000000	0.231099993000000	0.209099993000000	0.381900012000000	0.315400004000000	0.322499990000000	0.323500007000000	0.287900001000000	0.304899991000000	0.222700000000000	0.261799991000000	0.437599987000000	0.322100013000000	0.319299996000000	0.332100004000000	0.296600014000000	0.312099993000000	0.247099996000000	0.277900010000000	0.421400011000000	0.362399995000000	0.340600014000000	0.365700006000000	0.350699991000000	0.370400012000000	0.319900006000000	0.307399988000000	0.438100010000000	0.381099999000000
0.811600029000000	0.595399976000000	0.568300009000000	0.530099988000000	0.490200013000000	0.437999994000000	0.400999993000000	0.386299998000000	0.694899976000000	0.467400014000000	0.402300000000000	0.374300003000000	0.341300011000000	0.305999994000000	0.307700008000000	0.267100006000000	0.473100007000000	0.378399998000000	0.374000013000000	0.276100010000000	0.321099997000000	0.231800005000000	0.259499997000000	0.217199996000000	0.393599987000000	0.316900015000000	0.356599987000000	0.328700006000000	0.322200000000000	0.279599994000000	0.275999993000000	0.233899996000000	0.451000005000000	0.333099991000000	0.350400001000000	0.331699997000000	0.300099999000000	0.318599999000000	0.298900008000000	0.265199989000000	0.411799997000000	0.380800009000000	0.373299986000000	0.371499985000000	0.334500015000000	0.384200007000000	0.322299987000000	0.309899986000000	0.425700009000000	0.380199999000000
0.834200025000000	0.638300002000000	0.597199976000000	0.557200015000000	0.519800007000000	0.459500015000000	0.440100014000000	0.411199987000000	0.722599983000000	0.496300012000000	0.418399990000000	0.395999998000000	0.359800011000000	0.333499998000000	0.306699991000000	0.297500014000000	0.489800006000000	0.391000003000000	0.386700004000000	0.303099990000000	0.348100007000000	0.227500007000000	0.219799995000000	0.226500005000000	0.419800013000000	0.367000014000000	0.344399989000000	0.348100007000000	0.296799988000000	0.290600002000000	0.263999999000000	0.232600003000000	0.483200014000000	0.331900001000000	0.347999990000000	0.342400014000000	0.297300011000000	0.335799992000000	0.286700010000000	0.241899997000000	0.434399992000000	0.367100000000000	0.393500000000000	0.389400005000000	0.337000012000000	0.392899990000000	0.343100011000000	0.342500001000000	0.448700011000000	0.394400001000000
0.839500010000000	0.655300021000000	0.634299994000000	0.597400010000000	0.559899986000000	0.497099996000000	0.477299988000000	0.435299993000000	0.738300025000000	0.523100019000000	0.456600010000000	0.421400011000000	0.400000006000000	0.371899992000000	0.348699987000000	0.309399992000000	0.518199980000000	0.412699997000000	0.333099991000000	0.299299985000000	0.372700006000000	0.228000000000000	0.269300014000000	0.229000002000000	0.427300006000000	0.364399999000000	0.380400002000000	0.345499992000000	0.339899987000000	0.278899997000000	0.288899988000000	0.240099996000000	0.495499998000000	0.357699990000000	0.349999994000000	0.335599989000000	0.330900013000000	0.331099987000000	0.302100003000000	0.246700004000000	0.441799998000000	0.389499992000000	0.392899990000000	0.379700005000000	0.367700011000000	0.376899987000000	0.341600001000000	0.303999990000000	0.443399996000000	0.382800013000000
0.831399977000000	0.683200002000000	0.659099996000000	0.614000022000000	0.581399977000000	0.524100006000000	0.486699998000000	0.460999995000000	0.750699997000000	0.541700006000000	0.478599995000000	0.447800010000000	0.417400002000000	0.394199997000000	0.353799999000000	0.324999988000000	0.535200000000000	0.443699986000000	0.351700008000000	0.313499987000000	0.369899988000000	0.266400009000000	0.287499994000000	0.231099993000000	0.449900001000000	0.384499997000000	0.377400011000000	0.324499995000000	0.368200004000000	0.303999990000000	0.296600014000000	0.237700000000000	0.509100020000000	0.378199995000000	0.351999998000000	0.348300010000000	0.305400014000000	0.322699994000000	0.303700000000000	0.260600001000000	0.442499995000000	0.402599990000000	0.395999998000000	0.395500004000000	0.369100004000000	0.385800004000000	0.331000000000000	0.297100008000000	0.449999988000000	0.404799998000000
0.830200016000000	0.722599983000000	0.687699974000000	0.649900019000000	0.601100028000000	0.546899974000000	0.510900021000000	0.484100014000000	0.771799982000000	0.565900028000000	0.498699993000000	0.469500005000000	0.439900011000000	0.409099996000000	0.384299994000000	0.352100015000000	0.565199971000000	0.430400014000000	0.420700014000000	0.336100012000000	0.336899996000000	0.247600004000000	0.264200002000000	0.236699998000000	0.466399997000000	0.386099994000000	0.396200001000000	0.369500011000000	0.371600002000000	0.278400004000000	0.307300001000000	0.241500005000000	0.530399978000000	0.391600013000000	0.395799994000000	0.359100014000000	0.331299990000000	0.324499995000000	0.309799999000000	0.258199990000000	0.444000006000000	0.404900014000000	0.414999992000000	0.396899998000000	0.375200003000000	0.395399988000000	0.345999986000000	0.289499998000000	0.462599993000000	0.432200015000000
0.828000009000000	0.753799975000000	0.714500010000000	0.687600017000000	0.620899975000000	0.574199975000000	0.540300012000000	0.512899995000000	0.769999981000000	0.606199980000000	0.524100006000000	0.501100004000000	0.464199990000000	0.423099995000000	0.381099999000000	0.362399995000000	0.583599985000000	0.422699988000000	0.393400013000000	0.352100015000000	0.378699988000000	0.283699989000000	0.231600001000000	0.235799998000000	0.478599995000000	0.404900014000000	0.380899996000000	0.358999997000000	0.384600013000000	0.324699998000000	0.314099997000000	0.246600002000000	0.558899999000000	0.425000012000000	0.361099988000000	0.358599991000000	0.331800014000000	0.319299996000000	0.324200004000000	0.268200010000000	0.472900003000000	0.434599996000000	0.393700004000000	0.382600009000000	0.379900008000000	0.367900014000000	0.348300010000000	0.298099995000000	0.467000008000000	0.422699988000000
0.820200026000000	0.771600008000000	0.738499999000000	0.697499990000000	0.640999973000000	0.611299992000000	0.568799973000000	0.538699985000000	0.764400005000000	0.619199991000000	0.560100019000000	0.511399984000000	0.482899994000000	0.450700015000000	0.412800014000000	0.393099993000000	0.608699977000000	0.478599995000000	0.432599992000000	0.360799998000000	0.388500005000000	0.299100012000000	0.312799990000000	0.247600004000000	0.504499972000000	0.424600005000000	0.428999990000000	0.398099989000000	0.396499991000000	0.268200010000000	0.307999998000000	0.247400001000000	0.593400002000000	0.436399996000000	0.413199991000000	0.379200011000000	0.350400001000000	0.325399995000000	0.313899994000000	0.263099998000000	0.470999986000000	0.437700003000000	0.398099989000000	0.387199998000000	0.377099991000000	0.395200014000000	0.353700012000000	0.294000000000000	0.474299997000000	0.437000006000000
0.824100018000000	0.783599973000000	0.748199999000000	0.738600016000000	0.669799984000000	0.634000003000000	0.595700026000000	0.557900012000000	0.754700005000000	0.645699978000000	0.565699995000000	0.552500010000000	0.509700000000000	0.473100007000000	0.423500001000000	0.404100001000000	0.627799988000000	0.445300013000000	0.438400000000000	0.388399988000000	0.383300006000000	0.289799988000000	0.274800003000000	0.255299985000000	0.517700016000000	0.440800011000000	0.441199988000000	0.395000011000000	0.392199993000000	0.264600009000000	0.312299997000000	0.259799987000000	0.611599982000000	0.444400012000000	0.418599993000000	0.373800009000000	0.357499987000000	0.284099996000000	0.316700011000000	0.271800011000000	0.484699994000000	0.486900002000000	0.421600014000000	0.402799994000000	0.384400010000000	0.357699990000000	0.353199989000000	0.294299990000000	0.488599986000000	0.439300001000000
0.824100018000000	0.788100004000000	0.763700008000000	0.735899985000000	0.682900012000000	0.667100012000000	0.617900014000000	0.595300019000000	0.750299990000000	0.666299999000000	0.593400002000000	0.573899984000000	0.531400025000000	0.499599993000000	0.446200013000000	0.413100004000000	0.655600011000000	0.523100019000000	0.452899992000000	0.405699998000000	0.414600015000000	0.359499991000000	0.302599996000000	0.264699996000000	0.544499993000000	0.428400010000000	0.389400005000000	0.431899995000000	0.391999990000000	0.347499996000000	0.323900014000000	0.259099990000000	0.638999999000000	0.442699999000000	0.401600003000000	0.395799994000000	0.315899998000000	0.343100011000000	0.328700006000000	0.271499991000000	0.516099989000000	0.451900005000000	0.421700001000000	0.419000000000000	0.375499994000000	0.384900004000000	0.349799991000000	0.312700003000000	0.492100000000000	0.455100000000000
0.820299983000000	0.778100014000000	0.759700000000000	0.750000000000000	0.701099992000000	0.690500021000000	0.649299979000000	0.601899981000000	0.752699971000000	0.681100011000000	0.622099996000000	0.589100003000000	0.555800021000000	0.522599995000000	0.476099998000000	0.442299992000000	0.670400023000000	0.536599994000000	0.455100000000000	0.415899992000000	0.423599988000000	0.358099997000000	0.262899995000000	0.264600009000000	0.565400004000000	0.458900005000000	0.476900011000000	0.440600008000000	0.413500011000000	0.289700001000000	0.329200000000000	0.263500005000000	0.662999988000000	0.471599996000000	0.414900005000000	0.393000007000000	0.358200014000000	0.315100014000000	0.339599997000000	0.272000015000000	0.509000003000000	0.473800004000000	0.401400000000000	0.405499995000000	0.388500005000000	0.383599997000000	0.357699990000000	0.305599988000000	0.492799997000000	0.448700011000000
0.820500016000000	0.777599990000000	0.750699997000000	0.754000008000000	0.706499994000000	0.714500010000000	0.663500011000000	0.630599976000000	0.757200003000000	0.704800010000000	0.638999999000000	0.618399978000000	0.580999970000000	0.547800004000000	0.499799997000000	0.453999996000000	0.691299975000000	0.534799993000000	0.477499992000000	0.438499987000000	0.448199987000000	0.325800002000000	0.269300014000000	0.278499991000000	0.586300015000000	0.480199993000000	0.418799996000000	0.448599994000000	0.390100002000000	0.341800004000000	0.300999999000000	0.265500009000000	0.691500008000000	0.479900002000000	0.415199995000000	0.415199995000000	0.336100012000000	0.350100011000000	0.337500006000000	0.277700007000000	0.520099998000000	0.472099990000000	0.408600003000000	0.412800014000000	0.391499996000000	0.380299985000000	0.372900009000000	0.296600014000000	0.498800009000000	0.453500003000000
0.820100009000000	0.778800011000000	0.752900004000000	0.758000016000000	0.705100000000000	0.716899991000000	0.676500022000000	0.642199993000000	0.750400007000000	0.722199976000000	0.652499974000000	0.661199987000000	0.588400006000000	0.560299993000000	0.506200016000000	0.471599996000000	0.711600006000000	0.521700025000000	0.503899992000000	0.458700001000000	0.449299991000000	0.396800011000000	0.354099989000000	0.291900009000000	0.596499979000000	0.507499993000000	0.444700003000000	0.442099988000000	0.413500011000000	0.359899998000000	0.354200006000000	0.277200013000000	0.722700000000000	0.538900018000000	0.437599987000000	0.405400008000000	0.394100010000000	0.325800002000000	0.337700009000000	0.281800002000000	0.525799990000000	0.513400018000000	0.451000005000000	0.421700001000000	0.410800010000000	0.400299996000000	0.374399990000000	0.301200002000000	0.500400007000000	0.496100008000000
0.822200000000000	0.776899993000000	0.744700015000000	0.744400024000000	0.694999993000000	0.716899991000000	0.689300001000000	0.644900024000000	0.752499998000000	0.709999979000000	0.673600018000000	0.670000017000000	0.610400021000000	0.583500028000000	0.533800006000000	0.488499999000000	0.733299971000000	0.588000000000000	0.517199993000000	0.477600008000000	0.466399997000000	0.379500002000000	0.312999994000000	0.300199986000000	0.618499994000000	0.503300011000000	0.448599994000000	0.446399987000000	0.408499986000000	0.369899988000000	0.348699987000000	0.286100000000000	0.751699984000000	0.509999990000000	0.437599987000000	0.418900013000000	0.396499991000000	0.318300009000000	0.338099986000000	0.292600006000000	0.559599996000000	0.536099970000000	0.431300014000000	0.437299997000000	0.380600005000000	0.400299996000000	0.353599995000000	0.298599988000000	0.520799994000000	0.487599999000000
0.821600020000000	0.772099972000000	0.750899971000000	0.750100017000000	0.699599981000000	0.718100011000000	0.698499978000000	0.657500029000000	0.754299998000000	0.709599972000000	0.688899994000000	0.692499995000000	0.628300011000000	0.614099979000000	0.555299997000000	0.511900008000000	0.752499998000000	0.563700020000000	0.536700010000000	0.478799999000000	0.478300005000000	0.429199994000000	0.392399997000000	0.313400000000000	0.645099998000000	0.573000014000000	0.467500001000000	0.466199994000000	0.469300002000000	0.388099998000000	0.347900003000000	0.305299997000000	0.767700016000000	0.572799981000000	0.450599998000000	0.442799985000000	0.373199999000000	0.331699997000000	0.357600003000000	0.304899991000000	0.570200026000000	0.538100004000000	0.456999987000000	0.445899993000000	0.390799999000000	0.423000008000000	0.359600008000000	0.305799991000000	0.529100001000000	0.471599996000000
0.820599973000000	0.767099977000000	0.744400024000000	0.736699998000000	0.682399988000000	0.708199978000000	0.688099980000000	0.653199971000000	0.743900001000000	0.709200025000000	0.688600004000000	0.693700016000000	0.650600016000000	0.629700005000000	0.569999993000000	0.537400007000000	0.741100013000000	0.591199994000000	0.556800008000000	0.493200004000000	0.498800009000000	0.409099996000000	0.324600011000000	0.325700015000000	0.660899997000000	0.571699977000000	0.479499996000000	0.473100007000000	0.479999989000000	0.398200005000000	0.348300010000000	0.303099990000000	0.767799973000000	0.571399987000000	0.472700000000000	0.449499995000000	0.413500011000000	0.351300001000000	0.346399993000000	0.307700008000000	0.590499997000000	0.561100006000000	0.448000014000000	0.460999995000000	0.419400007000000	0.418300003000000	0.355300009000000	0.302399993000000	0.537299991000000	0.479799986000000
0.822300017000000	0.779500008000000	0.752399981000000	0.740599990000000	0.692700028000000	0.708899975000000	0.677100003000000	0.641700029000000	0.748099983000000	0.699999988000000	0.680000007000000	0.690999985000000	0.653999984000000	0.649800003000000	0.596400023000000	0.547500014000000	0.727599978000000	0.616599977000000	0.576300025000000	0.513000011000000	0.512700021000000	0.423799992000000	0.330199987000000	0.325399995000000	0.681299984000000	0.563899994000000	0.500699997000000	0.498499990000000	0.446200013000000	0.348500013000000	0.331299990000000	0.311899990000000	0.767600000000000	0.574000001000000	0.490500003000000	0.448000014000000	0.393799990000000	0.399899989000000	0.358099997000000	0.310000002000000	0.609899998000000	0.569899976000000	0.456499994000000	0.458299994000000	0.419699997000000	0.417100012000000	0.382400006000000	0.309700012000000	0.545400023000000	0.506099999000000
[truncated: 14 more columns]
