# Supplementary material for: Modeling the impact of drug interactions on therapeutic selectivity
Source: Nat Commun. 2018 Aug 27;9:3452. doi: 10.1038/s41467-018-05954-3 (PMC6110842; doi:10.1038/s41467-018-05954-3)
Supplement: Supplementary file 4 — Supplementary Data 1 [file 41467_2018_5954_MOESM4_ESM.zip › albRAW/Hal-Pen.txt]

0.0945999994874001	0.0948000028729439	0.0980999991297722	0.0988999977707863	0.0989999994635582	0.108300000429153	0.112899996340275	0.113300003111362	0.0966999977827072	0.0992999970912933	0.0970999971032143	0.101400002837181	0.101000003516674	0.107199996709824	0.115000002086163	0.118199996650219	0.100299999117851	0.101199999451637	0.103200003504753	0.108999997377396	0.111199997365475	0.115400001406670	0.118799999356270	0.123599998652935	0.106899999082088	0.107799999415874	0.108300000429153	0.109399996697903	0.112700000405312	0.122400000691414	0.129899993538857	0.121100001037121	0.117299996316433	0.111400000751019	0.112400002777576	0.108400002121925	0.114799998700619	0.127000004053116	0.123999997973442	0.130099996924400	0.118100002408028	0.117299996316433	0.123099997639656	0.111100003123283	0.121500000357628	0.126499995589256	0.135800004005432	0.124300003051758	0.111199997365475	0.125900000333786
0.0935999974608421	0.0936999991536140	0.0957999974489212	0.0942000001668930	0.0979999974370003	0.109899997711182	0.113600000739098	0.114900000393391	0.0945999994874001	0.0973000004887581	0.0952999964356422	0.0996999964118004	0.101099997758865	0.109800003468990	0.115800000727177	0.120300002396107	0.101999998092651	0.100500002503395	0.101700000464916	0.106600001454353	0.105700001120567	0.116599999368191	0.122100003063679	0.126399993896484	0.110299997031689	0.109300002455711	0.108999997377396	0.108599998056889	0.115400001406670	0.126200005412102	0.129600003361702	0.117200002074242	0.112300001084805	0.108000002801418	0.112400002777576	0.104099996387959	0.121399998664856	0.126499995589256	0.125699996948242	0.127499997615814	0.119199998676777	0.109800003468990	0.123400002717972	0.110799998044968	0.115599997341633	0.132300004363060	0.128800004720688	0.124300003051758	0.123599998652935	0.119300000369549
0.0930000022053719	0.0935000032186508	0.0951000005006790	0.104699999094009	0.0995000004768372	0.114699997007847	0.117700003087521	0.119099996984005	0.0948999971151352	0.0970999971032143	0.0952999964356422	0.0988000035285950	0.103200003504753	0.113600000739098	0.119400002062321	0.125599995255470	0.0986000001430512	0.100299999117851	0.0996999964118004	0.102200001478195	0.113700002431870	0.124899998307228	0.128499999642372	0.132599994540215	0.105499997735024	0.102700002491474	0.105300001800060	0.106499999761581	0.115800000727177	0.126900002360344	0.129800006747246	0.120300002396107	0.114600002765656	0.112300001084805	0.109800003468990	0.105400003492832	0.118799999356270	0.130400002002716	0.128800004720688	0.132799997925758	0.113099999725819	0.109899997711182	0.124600000679493	0.103399999439716	0.115999996662140	0.127800002694130	0.127200007438660	0.129500001668930	0.115800000727177	0.119800001382828
0.0923999994993210	0.0929000005126000	0.0940999984741211	0.0923999994993210	0.0995000004768372	0.117799997329712	0.120800003409386	0.122199997305870	0.0938000008463860	0.0962999984622002	0.0944000035524368	0.0983999967575073	0.104000002145767	0.114799998700619	0.122699998319149	0.128600001335144	0.0967999994754791	0.0995000004768372	0.0986000001430512	0.104000002145767	0.112199999392033	0.126100003719330	0.128600001335144	0.132499992847443	0.103799998760223	0.105999998748302	0.108499996364117	0.108800001442432	0.114100001752377	0.128600001335144	0.128399997949600	0.122199997305870	0.110699996352196	0.115199998021126	0.103200003504753	0.111199997365475	0.119300000369549	0.132899999618530	0.130700007081032	0.133300006389618	0.120499998331070	0.108499996364117	0.120200000703335	0.105999998748302	0.111599996685982	0.131500005722046	0.131500005722046	0.135499998927116	0.121299996972084	0.115599997341633
0.0927999988198280	0.0935000032186508	0.0942000001668930	0.107699997723103	0.101599998772144	0.120499998331070	0.123700000345707	0.124099999666214	0.0948999971151352	0.0966000035405159	0.0947000011801720	0.0986000001430512	0.105300001800060	0.117499999701977	0.124600000679493	0.131200000643730	0.0974000021815300	0.0992999970912933	0.0974000021815300	0.102300003170967	0.110799998044968	0.127900004386902	0.129500001668930	0.136999994516373	0.108599998056889	0.102799996733665	0.106499999761581	0.107299998402596	0.117799997329712	0.127800002694130	0.136299997568131	0.131899997591972	0.110299997031689	0.110799998044968	0.106799997389317	0.111299999058247	0.117700003087521	0.130600005388260	0.136000007390976	0.134499996900558	0.116300001740456	0.109700001776218	0.124600000679493	0.100400000810623	0.115400001406670	0.133100003004074	0.148300006985664	0.145300000905991	0.128900006413460	0.114699997007847
0.0922999978065491	0.0929000005126000	0.0944000035524368	0.0927999988198280	0.101499997079372	0.122000001370907	0.125499993562698	0.127000004053116	0.0945999994874001	0.0960000008344650	0.0943000018596649	0.0986000001430512	0.105200000107288	0.117799997329712	0.126100003719330	0.132799997925758	0.0954999998211861	0.101700000464916	0.0991000011563301	0.101199999451637	0.108999997377396	0.127900004386902	0.129299998283386	0.134499996900558	0.105200000107288	0.104500003159046	0.104599997401237	0.104199998080730	0.117700003087521	0.133900001645088	0.133499994874001	0.126200005412102	0.107699997723103	0.113499999046326	0.106499999761581	0.106600001454353	0.118299998342991	0.135100007057190	0.135399997234344	0.133499994874001	0.114100001752377	0.108199998736382	0.115299999713898	0.101599998772144	0.115199998021126	0.126399993896484	0.152300000190735	0.141800001263618	0.110500000417233	0.120899997651577
0.0942000001668930	0.0932999998331070	0.0940999984741211	0.0945999994874001	0.101999998092651	0.122800000011921	0.127200007438660	0.127000004053116	0.0942000001668930	0.0964000001549721	0.0948000028729439	0.0988999977707863	0.105800002813339	0.119199998676777	0.128199994564056	0.134499996900558	0.0954999998211861	0.104099996387959	0.105400003492832	0.102499999105930	0.110299997031689	0.132400006055832	0.131999999284744	0.135499998927116	0.105999998748302	0.104099996387959	0.110600002110004	0.105599999427795	0.115299999713898	0.130099996924400	0.130700007081032	0.127399995923042	0.106899999082088	0.111400000751019	0.110299997031689	0.106600001454353	0.115999996662140	0.134599998593330	0.136800006031990	0.140400007367134	0.114100001752377	0.104699999094009	0.117499999701977	0.105200000107288	0.117899999022484	0.134000003337860	0.152899995446205	0.145199999213219	0.110799998044968	0.112599998712540
0.0943000018596649	0.0936999991536140	0.0953999981284142	0.0935000032186508	0.102600000798702	0.124899998307228	0.129099994897842	0.130199998617172	0.0957000032067299	0.0974000021815300	0.0958999991416931	0.100199997425079	0.106399998068810	0.120099999010563	0.128800004720688	0.135800004005432	0.0969000011682510	0.0987000018358231	0.102600000798702	0.102499999105930	0.109899997711182	0.129600003361702	0.133599996566772	0.134700000286102	0.105800002813339	0.104099996387959	0.105800002813339	0.107699997723103	0.113399997353554	0.134399995207787	0.131500005722046	0.128399997949600	0.104699999094009	0.108900003135204	0.109700001776218	0.108599998056889	0.122299998998642	0.135399997234344	0.137099996209145	0.134200006723404	0.110799998044968	0.103500001132488	0.113399997353554	0.104900002479553	0.118799999356270	0.128600001335144	0.162000000476837	0.146699994802475	0.114900000393391	0.116800002753735
0.0942000001668930	0.0939999967813492	0.0944999977946281	0.0962999984622002	0.102700002491474	0.123899996280670	0.128900006413460	0.129999995231628	0.0948000028729439	0.0969000011682510	0.0953999981284142	0.0992999970912933	0.105700001120567	0.120999999344349	0.128800004720688	0.136899992823601	0.0970999971032143	0.100900001823902	0.0962999984622002	0.102200001478195	0.107100002467632	0.129399999976158	0.140599995851517	0.133699998259544	0.105499997735024	0.100699998438358	0.108000002801418	0.103299997746944	0.119099996984005	0.129500001668930	0.129199996590614	0.128499999642372	0.105999998748302	0.111299999058247	0.113099999725819	0.107699997723103	0.120899997651577	0.132799997925758	0.136299997568131	0.134399995207787	0.116400003433228	0.115400001406670	0.122599996626377	0.105300001800060	0.112999998033047	0.133000001311302	0.150999993085861	0.144899994134903	0.114699997007847	0.123000003397465
0.0953999981284142	0.0944999977946281	0.0953999981284142	0.0949999988079071	0.103900000452995	0.124899998307228	0.129700005054474	0.130500003695488	0.0961000025272369	0.0970000028610230	0.0956000015139580	0.0993999987840653	0.106600001454353	0.120399996638298	0.129800006747246	0.136999994516373	0.0979999974370003	0.0954999998211861	0.0965000018477440	0.0992999970912933	0.111699998378754	0.134100005030632	0.141699999570847	0.134700000286102	0.108000002801418	0.103100001811981	0.107699997723103	0.107000000774860	0.117200002074242	0.128600001335144	0.133000001311302	0.129700005054474	0.106100000441074	0.105499997735024	0.106100000441074	0.104800000786781	0.118699997663498	0.126699998974800	0.138899996876717	0.138099998235703	0.118400000035763	0.104599997401237	0.122800000011921	0.102300003170967	0.115000002086163	0.130899995565414	0.152300000190735	0.145500004291534	0.112899996340275	0.112599998712540
0.0962999984622002	0.0957000032067299	0.0952999964356422	0.0942000001668930	0.104999996721745	0.126599997282028	0.131600007414818	0.131600007414818	0.0971999987959862	0.0976999998092651	0.0962999984622002	0.0996000021696091	0.107500001788139	0.121899999678135	0.130999997258186	0.137199997901917	0.0989999994635582	0.0979999974370003	0.101999998092651	0.100199997425079	0.110600002110004	0.130300000309944	0.134000003337860	0.135199993848801	0.110799998044968	0.103699997067451	0.106100000441074	0.108499996364117	0.116200000047684	0.131600007414818	0.129600003361702	0.130099996924400	0.107000000774860	0.113899998366833	0.109700001776218	0.106600001454353	0.122400000691414	0.131300002336502	0.141200006008148	0.139799997210503	0.111500002443790	0.103399999439716	0.108699999749660	0.102399997413158	0.117700003087521	0.126900002360344	0.153899997472763	0.146599993109703	0.121399998664856	0.112499997019768
0.0973000004887581	0.0953999981284142	0.0961000025272369	0.0943000018596649	0.104900002479553	0.127100005745888	0.131300002336502	0.132100000977516	0.0984999984502792	0.0978000015020371	0.0966999977827072	0.0997999981045723	0.106899999082088	0.121799997985363	0.131099998950958	0.138300001621246	0.0982000008225441	0.0961999967694283	0.0974000021815300	0.101199999451637	0.109300002455711	0.130099996924400	0.132499992847443	0.135100007057190	0.107100002467632	0.102899998426437	0.103799998760223	0.105700001120567	0.117499999701977	0.131500005722046	0.133399993181229	0.129399999976158	0.108199998736382	0.106299996376038	0.102899998426437	0.107500001788139	0.124099999666214	0.136299997568131	0.138899996876717	0.141200006008148	0.111100003123283	0.107100002467632	0.111500002443790	0.105899997055531	0.114500001072884	0.129899993538857	0.154599994421005	0.148200005292892	0.117499999701977	0.114000000059605
0.0996000021696091	0.0970999971032143	0.0976999998092651	0.106799997389317	0.105400003492832	0.127399995923042	0.133000001311302	0.133000001311302	0.0991000011563301	0.0989999994635582	0.0979999974370003	0.101400002837181	0.108199998736382	0.123499996960163	0.132200002670288	0.138600006699562	0.104099996387959	0.0969000011682510	0.0980999991297722	0.101099997758865	0.108699999749660	0.130799993872643	0.134399995207787	0.135900005698204	0.112899996340275	0.108400002121925	0.109200000762939	0.108199998736382	0.115599997341633	0.131400004029274	0.131099998950958	0.129600003361702	0.111500002443790	0.109399996697903	0.102399997413158	0.102600000798702	0.117299996316433	0.131099998950958	0.140599995851517	0.141399994492531	0.112400002777576	0.108300000429153	0.110899999737740	0.103399999439716	0.113300003111362	0.130400002002716	0.158299997448921	0.148300006985664	0.127800002694130	0.122599996626377
0.100800000131130	0.0974000021815300	0.0975999981164932	0.105200000107288	0.106100000441074	0.129299998283386	0.134000003337860	0.134100005030632	0.100800000131130	0.0989999994635582	0.0979000031948090	0.101300001144409	0.108000002801418	0.123999997973442	0.132100000977516	0.138600006699562	0.100100003182888	0.0979999974370003	0.0988999977707863	0.101000003516674	0.109399996697903	0.131500005722046	0.134499996900558	0.136099994182587	0.108900003135204	0.105800002813339	0.104599997401237	0.106299996376038	0.114200003445148	0.130899995565414	0.130600005388260	0.130300000309944	0.110100001096725	0.106700003147125	0.106499999761581	0.113499999046326	0.119900003075600	0.130700007081032	0.140200003981590	0.142199993133545	0.114600002765656	0.101300001144409	0.111199997365475	0.108300000429153	0.120800003409386	0.128900006413460	0.152300000190735	0.148000001907349	0.118500001728535	0.113200001418591
0.102600000798702	0.0978000015020371	0.0988999977707863	0.101000003516674	0.106299996376038	0.129800006747246	0.133100003004074	0.134700000286102	0.101700000464916	0.0992000028491020	0.0987000018358231	0.102099999785423	0.107100002467632	0.123300001025200	0.132200002670288	0.138600006699562	0.107799999415874	0.108099997043610	0.0998999997973442	0.100800000131130	0.107900001108646	0.130600005388260	0.134499996900558	0.137199997901917	0.112599998712540	0.104199998080730	0.103500001132488	0.106399998068810	0.115599997341633	0.130999997258186	0.133799999952316	0.128999993205071	0.113600000739098	0.109499998390675	0.102499999105930	0.108800001442432	0.117100000381470	0.129199996590614	0.143099993467331	0.141499996185303	0.126800000667572	0.101400002837181	0.111199997365475	0.103799998760223	0.112800002098084	0.134299993515015	0.154599994421005	0.148499995470047	0.113899998366833	0.114299997687340
0.105300001800060	0.0991000011563301	0.100199997425079	0.0969000011682510	0.107900001108646	0.130099996924400	0.134499996900558	0.135600000619888	0.104199998080730	0.100400000810623	0.0995000004768372	0.101800002157688	0.108099997043610	0.125100001692772	0.132599994540215	0.139500007033348	0.104500003159046	0.102200001478195	0.0991000011563301	0.102700002491474	0.113600000739098	0.131500005722046	0.137099996209145	0.137099996209145	0.114500001072884	0.103600002825260	0.104900002479553	0.108199998736382	0.116999998688698	0.131899997591972	0.128600001335144	0.129999995231628	0.110600002110004	0.128199994564056	0.108000002801418	0.105099998414516	0.114600002765656	0.130500003695488	0.142000004649162	0.141499996185303	0.109899997711182	0.110899999737740	0.114500001072884	0.104800000786781	0.119400002062321	0.129899993538857	0.159400001168251	0.149200007319450	0.112899996340275	0.115699999034405
0.108900003135204	0.100800000131130	0.100599996745586	0.0976999998092651	0.109600000083447	0.131500005722046	0.135199993848801	0.135900005698204	0.105899997055531	0.100800000131130	0.100500002503395	0.102200001478195	0.109200000762939	0.124700002372265	0.133499994874001	0.140699997544289	0.105700001120567	0.0979000031948090	0.100599996745586	0.100199997425079	0.107799999415874	0.131500005722046	0.136000007390976	0.137400001287460	0.116099998354912	0.105400003492832	0.107400000095367	0.106200002133846	0.115800000727177	0.132400006055832	0.132300004363060	0.130300000309944	0.117200002074242	0.118000000715256	0.104900002479553	0.109099999070168	0.117799997329712	0.131799995899200	0.146099999547005	0.141499996185303	0.124499998986721	0.111699998378754	0.112300001084805	0.105300001800060	0.114000000059605	0.135700002312660	0.160099998116493	0.149800002574921	0.125599995255470	0.111000001430511
0.112300001084805	0.101599998772144	0.101800002157688	0.0978000015020371	0.109399996697903	0.130500003695488	0.135399997234344	0.136800006031990	0.108900003135204	0.101199999451637	0.100900001823902	0.102700002491474	0.108800001442432	0.124300003051758	0.133399993181229	0.140000000596046	0.106899999082088	0.0980999991297722	0.100800000131130	0.109600000083447	0.107299998402596	0.132699996232986	0.135499998927116	0.137799993157387	0.116300001740456	0.111500002443790	0.113099999725819	0.104599997401237	0.114299997687340	0.131500005722046	0.134399995207787	0.130500003695488	0.116899996995926	0.109999999403954	0.101599998772144	0.105300001800060	0.118100002408028	0.127700001001358	0.142100006341934	0.142000004649162	0.122800000011921	0.105400003492832	0.118699997663498	0.104800000786781	0.115699999034405	0.133100003004074	0.154100000858307	0.150900006294251	0.121399998664856	0.111599996685982
0.115500003099442	0.103799998760223	0.103200003504753	0.100900001823902	0.110899999737740	0.131500005722046	0.136399999260902	0.137700006365776	0.111100003123283	0.101599998772144	0.101300001144409	0.103399999439716	0.108999997377396	0.125599995255470	0.134200006723404	0.140799999237061	0.109899997711182	0.100000001490116	0.100299999117851	0.101599998772144	0.108599998056889	0.131799995899200	0.135800004005432	0.137600004673004	0.119699999690056	0.108000002801418	0.109300002455711	0.107299998402596	0.114799998700619	0.140200003981590	0.131799995899200	0.130600005388260	0.117399998009205	0.120099999010563	0.102899998426437	0.111199997365475	0.126399993896484	0.127000004053116	0.143600001931191	0.143600001931191	0.122500002384186	0.108400002121925	0.110600002110004	0.105999998748302	0.116499997675419	0.131600007414818	0.159500002861023	0.149399995803833	0.125100001692772	0.115299999713898
0.120300002396107	0.104999996721745	0.103699997067451	0.0998999997973442	0.112000003457069	0.132200002670288	0.136700004339218	0.138400003314018	0.114900000393391	0.101599998772144	0.101400002837181	0.103900000452995	0.108599998056889	0.126100003719330	0.133000001311302	0.141100004315376	0.110299997031689	0.101800002157688	0.101300001144409	0.102399997413158	0.109600000083447	0.131600007414818	0.135900005698204	0.136999994516373	0.120200000703335	0.103699997067451	0.105400003492832	0.107100002467632	0.116599999368191	0.131600007414818	0.130799993872643	0.131099998950958	0.119000002741814	0.113899998366833	0.106899999082088	0.107799999415874	0.116899996995926	0.131099998950958	0.141200006008148	0.144299998879433	0.124399997293949	0.105999998748302	0.111000001430511	0.106899999082088	0.117499999701977	0.128399997949600	0.158700004220009	0.154200002551079	0.144600003957748	0.120300002396107
0.126399993896484	0.106200002133846	0.105999998748302	0.108099997043610	0.113200001418591	0.132599994540215	0.138400003314018	0.139599993824959	0.115699999034405	0.102300003170967	0.102399997413158	0.104299999773502	0.109499998390675	0.126499995589256	0.135399997234344	0.142100006341934	0.111699998378754	0.105400003492832	0.0996999964118004	0.105999998748302	0.114600002765656	0.132699996232986	0.135499998927116	0.138799995183945	0.120800003409386	0.104800000786781	0.104599997401237	0.107299998402596	0.116300001740456	0.135399997234344	0.148399993777275	0.131400004029274	0.128499999642372	0.117600001394749	0.104699999094009	0.105700001120567	0.120800003409386	0.128900006413460	0.142499998211861	0.143299996852875	0.128900006413460	0.106899999082088	0.111800000071526	0.108900003135204	0.115199998021126	0.130400002002716	0.157399997115135	0.152600005269051	0.126599997282028	0.114200003445148
0.132200002670288	0.108800001442432	0.107100002467632	0.102700002491474	0.115000002086163	0.134499996900558	0.138400003314018	0.141499996185303	0.119000002741814	0.104800000786781	0.103699997067451	0.105300001800060	0.110299997031689	0.127100005745888	0.135100007057190	0.142800003290176	0.112999998033047	0.102099999785423	0.101800002157688	0.103799998760223	0.108300000429153	0.132899999618530	0.136099994182587	0.139500007033348	0.122500002384186	0.106600001454353	0.107000000774860	0.106799997389317	0.116300001740456	0.132699996232986	0.133200004696846	0.133699998259544	0.117100000381470	0.121299996972084	0.109999999403954	0.111599996685982	0.118299998342991	0.129700005054474	0.143199995160103	0.143500000238419	0.118900001049042	0.106299996376038	0.111599996685982	0.107600003480911	0.116099998354912	0.126800000667572	0.158500000834465	0.153200000524521	0.120600000023842	0.114600002765656
0.138899996876717	0.111699998378754	0.109999999403954	0.104400001466274	0.115400001406670	0.135800004005432	0.141699999570847	0.142900004982948	0.118699997663498	0.104599997401237	0.104299999773502	0.106399998068810	0.111199997365475	0.126900002360344	0.135800004005432	0.143199995160103	0.113600000739098	0.100699998438358	0.102399997413158	0.109499998390675	0.108900003135204	0.133200004696846	0.136500000953674	0.142299994826317	0.123599998652935	0.106299996376038	0.111900001764297	0.108499996364117	0.116800002753735	0.133000001311302	0.129399999976158	0.133200004696846	0.117799997329712	0.108599998056889	0.108099997043610	0.111800000071526	0.120700001716614	0.129399999976158	0.145899996161461	0.143600001931191	0.137899994850159	0.109399996697903	0.119300000369549	0.107199996709824	0.117799997329712	0.130300000309944	0.159099996089935	0.154599994421005	0.127499997615814	0.119000002741814
0.147499993443489	0.114200003445148	0.112300001084805	0.105499997735024	0.118500001728535	0.137299999594688	0.141499996185303	0.144299998879433	0.123300001025200	0.106499999761581	0.105599999427795	0.107500001788139	0.111800000071526	0.128800004720688	0.135600000619888	0.143900007009506	0.114200003445148	0.113600000739098	0.101899996399879	0.103900000452995	0.110100001096725	0.133300006389618	0.137400001287460	0.141399994492531	0.123700000345707	0.107000000774860	0.108999997377396	0.108400002121925	0.120099999010563	0.131200000643730	0.134000003337860	0.134200006723404	0.120600000023842	0.114299997687340	0.110299997031689	0.111599996685982	0.119699999690056	0.132499992847443	0.142599999904633	0.143800005316734	0.129199996590614	0.105800002813339	0.113499999046326	0.108499996364117	0.120800003409386	0.128800004720688	0.153899997472763	0.154200002551079	0.141100004315376	0.117299996316433
0.158999994397163	0.117899999022484	0.115400001406670	0.109700001776218	0.119000002741814	0.138300001621246	0.143700003623962	0.147599995136261	0.124399997293949	0.107500001788139	0.106700003147125	0.108300000429153	0.112499997019768	0.129399999976158	0.136800006031990	0.144400000572205	0.115400001406670	0.103100001811981	0.102300003170967	0.104299999773502	0.110399998724461	0.134299993515015	0.137199997901917	0.143000006675720	0.120700001716614	0.109999999403954	0.108699999749660	0.109800003468990	0.117200002074242	0.134599998593330	0.131799995899200	0.134100005030632	0.119800001382828	0.112899996340275	0.106799997389317	0.114900000393391	0.118699997663498	0.127200007438660	0.146500006318092	0.143600001931191	0.126300007104874	0.118699997663498	0.116800002753735	0.110399998724461	0.115099996328354	0.131699994206429	0.154499992728233	0.154899999499321	0.144700005650520	0.124499998986721
0.167799994349480	0.120499998331070	0.117100000381470	0.121500000357628	0.120600000023842	0.138999998569489	0.144600003957748	0.148399993777275	0.127399995923042	0.107500001788139	0.106399998068810	0.108400002121925	0.112400002777576	0.128399997949600	0.135900005698204	0.144099995493889	0.117299996316433	0.106799997389317	0.104599997401237	0.105400003492832	0.114299997687340	0.133799999952316	0.136600002646446	0.140400007367134	0.122400000691414	0.108599998056889	0.112000003457069	0.109600000083447	0.119800001382828	0.132699996232986	0.131999999284744	0.134000003337860	0.121299996972084	0.127200007438660	0.106700003147125	0.109499998390675	0.122800000011921	0.127399995923042	0.144299998879433	0.142900004982948	0.130300000309944	0.108000002801418	0.119099996984005	0.107100002467632	0.118299998342991	0.132400006055832	0.156200006604195	0.153099998831749	0.163699999451637	0.127100005745888
0.184799998998642	0.125499993562698	0.121200002729893	0.114200003445148	0.124499998986721	0.141699999570847	0.145899996161461	0.151899993419647	0.133499994874001	0.110600002110004	0.109700001776218	0.109999999403954	0.113899998366833	0.129800006747246	0.138199999928474	0.145899996161461	0.121299996972084	0.105200000107288	0.107799999415874	0.105300001800060	0.112099997699261	0.135199993848801	0.137500002980232	0.142299994826317	0.130099996924400	0.109399996697903	0.108599998056889	0.111900001764297	0.119300000369549	0.136600002646446	0.131799995899200	0.134200006723404	0.122199997305870	0.119499996304512	0.106899999082088	0.110200002789497	0.119999997317791	0.130700007081032	0.145300000905991	0.143999993801117	0.133000001311302	0.110799998044968	0.116300001740456	0.109700001776218	0.113499999046326	0.127800002694130	0.157000005245209	0.154499992728233	0.141100004315376	0.118699997663498
0.197500005364418	0.129600003361702	0.124200001358986	0.113600000739098	0.126300007104874	0.143199995160103	0.147799998521805	0.154100000858307	0.136899992823601	0.112099997699261	0.110299997031689	0.110200002789497	0.113499999046326	0.129199996590614	0.137500002980232	0.144800007343292	0.124899998307228	0.107100002467632	0.103900000452995	0.106799997389317	0.111800000071526	0.135600000619888	0.136899992823601	0.140400007367134	0.126399993896484	0.115000002086163	0.110399998724461	0.111199997365475	0.120099999010563	0.139300003647804	0.133100003004074	0.134399995207787	0.124899998307228	0.117700003087521	0.111000001430511	0.113799996674061	0.120499998331070	0.127399995923042	0.144500002264977	0.145300000905991	0.135399997234344	0.112400002777576	0.123499996960163	0.109300002455711	0.113799996674061	0.133699998259544	0.153300002217293	0.154300004243851	0.137199997901917	0.118000000715256
0.216700002551079	0.136099994182587	0.128900006413460	0.117799997329712	0.128999993205071	0.146400004625320	0.150600001215935	0.157000005245209	0.143800005316734	0.115199998021126	0.111500002443790	0.112000003457069	0.114799998700619	0.131400004029274	0.138199999928474	0.145500004291534	0.127700001001358	0.108900003135204	0.106100000441074	0.107100002467632	0.114100001752377	0.136600002646446	0.138300001621246	0.141599997878075	0.128099992871284	0.111199997365475	0.114500001072884	0.110100001096725	0.119800001382828	0.133699998259544	0.131799995899200	0.135900005698204	0.128399997949600	0.114299997687340	0.109300002455711	0.112400002777576	0.125300005078316	0.133000001311302	0.147200003266335	0.146599993109703	0.132599994540215	0.112999998033047	0.120099999010563	0.111199997365475	0.119999997317791	0.135499998927116	0.167600005865097	0.154799997806549	0.155699998140335	0.124399997293949
0.233099997043610	0.142100006341934	0.134900003671646	0.119999997317791	0.132699996232986	0.149100005626678	0.153600007295609	0.161500006914139	0.149200007319450	0.118400000035763	0.113099999725819	0.113300003111362	0.116400003433228	0.132599994540215	0.139400005340576	0.147400006651878	0.134399995207787	0.112999998033047	0.108000002801418	0.109200000762939	0.113700002431870	0.135600000619888	0.137999996542931	0.142199993133545	0.134100005030632	0.115699999034405	0.113499999046326	0.113899998366833	0.119599997997284	0.132799997925758	0.134700000286102	0.135299995541573	0.132499992847443	0.123899996280670	0.117700003087521	0.111900001764297	0.118100002408028	0.132499992847443	0.147900000214577	0.146200001239777	0.130899995565414	0.117100000381470	0.118400000035763	0.112199999392033	0.119199998676777	0.131300002336502	0.153099998831749	0.155399993062019	0.175200000405312	0.125699996948242
0.252600014209747	0.150000005960464	0.142700001597404	0.127299994230270	0.136800006031990	0.151899993419647	0.158399999141693	0.165299996733665	0.158399999141693	0.120700001716614	0.114399999380112	0.113300003111362	0.116899996995926	0.133300006389618	0.139699995517731	0.146899998188019	0.143600001931191	0.116400003433228	0.112000003457069	0.109200000762939	0.112499997019768	0.135600000619888	0.137700006365776	0.141900002956390	0.137899994850159	0.114600002765656	0.113600000739098	0.117100000381470	0.123499996960163	0.134100005030632	0.131600007414818	0.136800006031990	0.152600005269051	0.127700001001358	0.112899996340275	0.116899996995926	0.123300001025200	0.134100005030632	0.150399997830391	0.146599993109703	0.142399996519089	0.118799999356270	0.126200005412102	0.111699998378754	0.118799999356270	0.131099998950958	0.155200004577637	0.155599996447563	0.189600005745888	0.133399993181229
0.282700002193451	0.159799993038178	0.149100005626678	0.131500005722046	0.141499996185303	0.155900001525879	0.161400005221367	0.170599997043610	0.173299998044968	0.123599998652935	0.117600001394749	0.116099998354912	0.117700003087521	0.134299993515015	0.139500007033348	0.147400006651878	0.147599995136261	0.117100000381470	0.110100001096725	0.110399998724461	0.115900002419949	0.136000007390976	0.138999998569489	0.143099993467331	0.145500004291534	0.118100002408028	0.114600002765656	0.113200001418591	0.119199998676777	0.133200004696846	0.136899992823601	0.136999994516373	0.165000006556511	0.119599997997284	0.113099999725819	0.114900000393391	0.123300001025200	0.131400004029274	0.150099992752075	0.148100003600121	0.143700003623962	0.119699999690056	0.118799999356270	0.112400002777576	0.117700003087521	0.127599999308586	0.161699995398521	0.154100000858307	0.174300000071526	0.135000005364418
0.308999985456467	0.168500006198883	0.157199993729591	0.148399993777275	0.147200003266335	0.161200001835823	0.166199997067451	0.174700006842613	0.182699993252754	0.127200007438660	0.119099996984005	0.117399998009205	0.118000000715256	0.133300006389618	0.139799997210503	0.148300006985664	0.154899999499321	0.119300000369549	0.111800000071526	0.109899997711182	0.113499999046326	0.135199993848801	0.138400003314018	0.141800001263618	0.149299994111061	0.123899996280670	0.116300001740456	0.115299999713898	0.120300002396107	0.136500000953674	0.137400001287460	0.137199997901917	0.161899998784065	0.124799996614456	0.120700001716614	0.114299997687340	0.124099999666214	0.132599994540215	0.146500006318092	0.145199999213219	0.150700002908707	0.117600001394749	0.117600001394749	0.112999998033047	0.121500000357628	0.130799993872643	0.155200004577637	0.155399993062019	0.158199995756149	0.140799999237061
0.345299988985062	0.183100000023842	0.166999995708466	0.158000007271767	0.152400001883507	0.166800007224083	0.170300006866455	0.179800003767014	0.198599994182587	0.132400006055832	0.123099997639656	0.119199998676777	0.120300002396107	0.134499996900558	0.141399994492531	0.147599995136261	0.167899996042252	0.130600005388260	0.115299999713898	0.115500003099442	0.113099999725819	0.136899992823601	0.138400003314018	0.141699999570847	0.160500004887581	0.118799999356270	0.118199996650219	0.115599997341633	0.122000001370907	0.135700002312660	0.132799997925758	0.136199995875359	0.176300004124641	0.125699996948242	0.123800002038479	0.114299997687340	0.126399993896484	0.135100007057190	0.152199998497963	0.146699994802475	0.158999994397163	0.121799997985363	0.119199998676777	0.112400002777576	0.121899999678135	0.131999999284744	0.174099996685982	0.155200004577637	0.208599999547005	0.142199993133545
0.373499989509583	0.195800006389618	0.177000001072884	0.155000001192093	0.160300001502037	0.171700000762939	0.176100000739098	0.187399998307228	0.219099998474121	0.138400003314018	0.126800000667572	0.123599998652935	0.121899999678135	0.134900003671646	0.138999998569489	0.148900002241135	0.178000003099442	0.126399993896484	0.116700001060963	0.113200001418591	0.115299999713898	0.136000007390976	0.137899994850159	0.142499998211861	0.168699994683266	0.124399997293949	0.123700000345707	0.118900001049042	0.122000001370907	0.137400001287460	0.133900001645088	0.136999994516373	0.182799994945526	0.124600000679493	0.131099998950958	0.113799996674061	0.126300007104874	0.131699994206429	0.147699996829033	0.146699994802475	0.180199995636940	0.124200001358986	0.126200005412102	0.115699999034405	0.121100001037121	0.128199994564056	0.155499994754791	0.156200006604195	0.161500006914139	0.157600000500679
0.398900002241135	0.209000006318092	0.187700003385544	0.163100004196167	0.168999999761581	0.179700002074242	0.181099995970726	0.193000003695488	0.234699994325638	0.143700003623962	0.130099996924400	0.126300007104874	0.122800000011921	0.137299999594688	0.140799999237061	0.148800000548363	0.194700002670288	0.132799997925758	0.118900001049042	0.119599997997284	0.115099996328354	0.136199995875359	0.138500005006790	0.142499998211861	0.176200002431870	0.132899999618530	0.120099999010563	0.121200002729893	0.122800000011921	0.136000007390976	0.135299995541573	0.143700003623962	0.162200003862381	0.146300002932549	0.119000002741814	0.115400001406670	0.119400002062321	0.135399997234344	0.149100005626678	0.146699994802475	0.168899998068810	0.122500002384186	0.120099999010563	0.114100001752377	0.116899996995926	0.129500001668930	0.158000007271767	0.157600000500679	0.164399996399879	0.137299999594688
0.441399991512299	0.227699995040894	0.201800003647804	0.181799992918968	0.177900001406670	0.185699999332428	0.188800007104874	0.198500007390976	0.257499992847443	0.149000003933907	0.133300006389618	0.126499995589256	0.125000000000000	0.136899992823601	0.140499994158745	0.149399995803833	0.209099993109703	0.136000007390976	0.121799997985363	0.118199996650219	0.116499997675419	0.135299995541573	0.138799995183945	0.142199993133545	0.191499993205071	0.130999997258186	0.122699998319149	0.119000002741814	0.122699998319149	0.135800004005432	0.132599994540215	0.136899992823601	0.180700004100800	0.137799993157387	0.120899997651577	0.123300001025200	0.121799997985363	0.130099996924400	0.151999995112419	0.148599997162819	0.190799996256828	0.127299994230270	0.128499999642372	0.116700001060963	0.123400002717972	0.133100003004074	0.156299993395805	0.156299993395805	0.183100000023842	0.143000006675720
0.479299992322922	0.241400003433228	0.214499995112419	0.185399994254112	0.185299992561340	0.191899999976158	0.196500003337860	0.205599993467331	0.279599994421005	0.154799997806549	0.137500002980232	0.130600005388260	0.125599995255470	0.138099998235703	0.140400007367134	0.148399993777275	0.226699993014336	0.140300005674362	0.122900001704693	0.119000002741814	0.118699997663498	0.136000007390976	0.138999998569489	0.143199995160103	0.205699995160103	0.133100003004074	0.125799998641014	0.117499999701977	0.121200002729893	0.134299993515015	0.134100005030632	0.137099996209145	0.189099997282028	0.134599998593330	0.120200000703335	0.118799999356270	0.124700002372265	0.131200000643730	0.154400005936623	0.146899998188019	0.182400003075600	0.130999997258186	0.140599995851517	0.116800002753735	0.116200000047684	0.126499995589256	0.155699998140335	0.155599996447563	0.191200003027916	0.141499996185303
0.519100010395050	0.260500013828278	0.230700001120567	0.199300006031990	0.195999994874001	0.200599998235703	0.201399996876717	0.213100001215935	0.308999985456467	0.161300003528595	0.142399996519089	0.133699998259544	0.128000006079674	0.138999998569489	0.142900004982948	0.149499997496605	0.247999995946884	0.146999999880791	0.127800002694130	0.120300002396107	0.118299998342991	0.135800004005432	0.138699993491173	0.143500000238419	0.217700004577637	0.137999996542931	0.130600005388260	0.119900003075600	0.121600002050400	0.137400001287460	0.135199993848801	0.137899994850159	0.200399994850159	0.136700004339218	0.122100003063679	0.118299998342991	0.123999997973442	0.127399995923042	0.147799998521805	0.146799996495247	0.188199996948242	0.131400004029274	0.132699996232986	0.117499999701977	0.117700003087521	0.129099994897842	0.159099996089935	0.156200006604195	0.193000003695488	0.158199995756149
0.558399975299835	0.279599994421005	0.247199997305870	0.206100001931191	0.207599997520447	0.207300007343292	0.209800004959106	0.217299997806549	0.336600005626678	0.168099999427795	0.147200003266335	0.137400001287460	0.130999997258186	0.139899998903275	0.141900002956390	0.148399993777275	0.267800003290176	0.151899993419647	0.131600007414818	0.122100003063679	0.118799999356270	0.135199993848801	0.139400005340576	0.143700003623962	0.233899995684624	0.140400007367134	0.130400002002716	0.120399996638298	0.120899997651577	0.136999994516373	0.136099994182587	0.136999994516373	0.215499997138977	0.154799997806549	0.124200001358986	0.120300002396107	0.121399998664856	0.128399997949600	0.147599995136261	0.147900000214577	0.198100000619888	0.134200006723404	0.125599995255470	0.119999997317791	0.119300000369549	0.130099996924400	0.157499998807907	0.157399997115135	0.213499993085861	0.163000002503395
0.602500021457672	0.305700004100800	0.264400005340576	0.221599996089935	0.220500007271767	0.217999994754791	0.216700002551079	0.224999994039536	0.361900001764298	0.177900001406670	0.149299994111061	0.140100002288818	0.132300004363060	0.140000000596046	0.141900002956390	0.149000003933907	0.288800001144409	0.160999998450279	0.133200004696846	0.124300003051758	0.119000002741814	0.133900001645088	0.138799995183945	0.142900004982948	0.255400002002716	0.147799998521805	0.130700007081032	0.121699996292591	0.124300003051758	0.134800001978874	0.134299993515015	0.137400001287460	0.231999993324280	0.147400006651878	0.127000004053116	0.119499996304512	0.122599996626377	0.128900006413460	0.147599995136261	0.146699994802475	0.210299998521805	0.137700006365776	0.127800002694130	0.118600003421307	0.118400000035763	0.125699996948242	0.166400000452995	0.154699996113777	0.224000006914139	0.165099993348122
0.642400026321411	0.317999988794327	0.281899988651276	0.235400006175041	0.229399994015694	0.223399996757507	0.224299997091293	0.234400004148483	0.386799991130829	0.183100000023842	0.156200006604195	0.143099993467331	0.132100000977516	0.142599999904633	0.142100006341934	0.148800000548363	0.312900006771088	0.163399994373322	0.137099996209145	0.128499999642372	0.119199998676777	0.134900003671646	0.139300003647804	0.142399996519089	0.284299999475479	0.150600001215935	0.133000001311302	0.123300001025200	0.122599996626377	0.134499996900558	0.133100003004074	0.136999994516373	0.259799987077713	0.144600003957748	0.128099992871284	0.121699996292591	0.122100003063679	0.129500001668930	0.146999999880791	0.146699994802475	0.218700006604195	0.142800003290176	0.137199997901917	0.120399996638298	0.117499999701977	0.126800000667572	0.160099998116493	0.155399993062019	0.243699997663498	0.170200005173683
0.684099972248077	0.353300005197525	0.299100011587143	0.248300001025200	0.238800004124641	0.232600003480911	0.230399996042252	0.240199998021126	0.413899987936020	0.198100000619888	0.161400005221367	0.145699992775917	0.135600000619888	0.142299994826317	0.141200006008148	0.150399997830391	0.332100003957748	0.172399997711182	0.142700001597404	0.128000006079674	0.119400002062321	0.135700002312660	0.144600003957748	0.143600001931191	0.301099985837936	0.157499998807907	0.136299997568131	0.124799996614456	0.122000001370907	0.135399997234344	0.137099996209145	0.137999996542931	0.282200008630753	0.160099998116493	0.136299997568131	0.124700002372265	0.122800000011921	0.133399993181229	0.148800000548363	0.146200001239777	0.234899997711182	0.140599995851517	0.135000005364418	0.122100003063679	0.123199999332428	0.131699994206429	0.165299996733665	0.157800003886223	0.267199993133545	0.160699993371964
0.716000020503998	0.373699992895126	0.317600011825562	0.262199997901917	0.252499997615814	0.240099996328354	0.237499997019768	0.242699995636940	0.433800011873245	0.204400002956390	0.165000006556511	0.149800002574921	0.137400001287460	0.143099993467331	0.140699997544289	0.148300006985664	0.352400004863739	0.178800001740456	0.143900007009506	0.128900006413460	0.119199998676777	0.132400006055832	0.138300001621246	0.141800001263618	0.322299987077713	0.167699992656708	0.135499998927116	0.124899998307228	0.123700000345707	0.136600002646446	0.135299995541573	0.136299997568131	0.297199994325638	0.152199998497963	0.129700005054474	0.126399993896484	0.124799996614456	0.128399997949600	0.146599993109703	0.148300006985664	0.250900000333786	0.142700001597404	0.139400005340576	0.120600000023842	0.123099997639656	0.128000006079674	0.163000002503395	0.155699998140335	0.297399997711182	0.169900000095367
0.761699974536896	0.406800001859665	0.339700013399124	0.287200003862381	0.267500013113022	0.249699994921684	0.244399994611740	0.255299985408783	0.460799992084503	0.214800000190735	0.174099996685982	0.152899995446205	0.139699995517731	0.143299996852875	0.142199993133545	0.149100005626678	0.384999990463257	0.185699999332428	0.147900000214577	0.130999997258186	0.120999999344349	0.133599996566772	0.137999996542931	0.142900004982948	0.353599995374680	0.165299996733665	0.140400007367134	0.126900002360344	0.123300001025200	0.143399998545647	0.134599998593330	0.137299999594688	0.329299986362457	0.157399997115135	0.132799997925758	0.120700001716614	0.123800002038479	0.133100003004074	0.148900002241135	0.146400004625320	0.274599999189377	0.146200001239777	0.133900001645088	0.123000003397465	0.119499996304512	0.131600007414818	0.158800005912781	0.159500002861023	0.312599986791611	0.166500002145767
0.797200024127960	0.431800007820129	0.355199992656708	0.294800013303757	0.275700002908707	0.257800012826920	0.254400014877319	0.258700013160706	0.492599993944168	0.227599993348122	0.176799997687340	0.158199995756149	0.140799999237061	0.142900004982948	0.141299992799759	0.149100005626678	0.415399998426437	0.196299999952316	0.150600001215935	0.135199993848801	0.121600002050400	0.134800001978874	0.138600006699562	0.142199993133545	0.388599991798401	0.175899997353554	0.142499998211861	0.126300007104874	0.120899997651577	0.133300006389618	0.136700004339218	0.136899992823601	0.357300013303757	0.163800001144409	0.135199993848801	0.121100001037121	0.130400002002716	0.127100005745888	0.149800002574921	0.144899994134903	0.290399998426437	0.149900004267693	0.134100005030632	0.122800000011921	0.121500000357628	0.128399997949600	0.164199993014336	0.156900003552437	0.349299997091293	0.178100004792213
0.836399972438812	0.454100012779236	0.377799987792969	0.302300006151199	0.285600006580353	0.268700003623962	0.262499988079071	0.266799986362457	0.527199983596802	0.235100001096725	0.183400005102158	0.158999994397163	0.143199995160103	0.147200003266335	0.143000006675720	0.150199994444847	0.442699998617172	0.203199997544289	0.155399993062019	0.139799997210503	0.121600002050400	0.133900001645088	0.138400003314018	0.142700001597404	0.420700013637543	0.188099995255470	0.146899998188019	0.126800000667572	0.123899996280670	0.134399995207787	0.135299995541573	0.137400001287460	0.385899990797043	0.172900006175041	0.139200001955032	0.122299998998642	0.126800000667572	0.133000001311302	0.148200005292892	0.146999999880791	0.320899993181229	0.151800006628037	0.129399999976158	0.124300003051758	0.118699997663498	0.127399995923042	0.158199995756149	0.156499996781349	0.376599997282028	0.168699994683266
0.853900015354157	0.482400000095367	0.396400004625320	0.331000000238419	0.297399997711182	0.272500008344650	0.268500000238419	0.271800011396408	0.552299976348877	0.246199995279312	0.186700001358986	0.164199993014336	0.144600003957748	0.145400002598763	0.141800001263618	0.149200007319450	0.470699995756149	0.208700001239777	0.157600000500679	0.139200001955032	0.121799997985363	0.134000003337860	0.137799993157387	0.142800003290176	0.445199996232986	0.186700001358986	0.148399993777275	0.128700003027916	0.123999997973442	0.136899992823601	0.134200006723404	0.135800004005432	0.408899992704392	0.170900002121925	0.144999995827675	0.125699996948242	0.127100005745888	0.129500001668930	0.148000001907349	0.147699996829033	0.341300010681152	0.153099998831749	0.132200002670288	0.124700002372265	0.120700001716614	0.129999995231628	0.160899996757507	0.158000007271767	0.405699998140335	0.179600000381470
0.857100009918213	0.511200010776520	0.416500002145767	0.339100003242493	0.308800011873245	0.283100008964539	0.277399986982346	0.277200013399124	0.580399990081787	0.259700000286102	0.194600000977516	0.170300006866455	0.146999999880791	0.149100005626678	0.142199993133545	0.150700002908707	0.504999995231628	0.219600006937981	0.164599999785423	0.140900000929832	0.123499996960163	0.134100005030632	0.137999996542931	0.143399998545647	0.487199991941452	0.196500003337860	0.151899993419647	0.131899997591972	0.122599996626377	0.135700002312660	0.134800001978874	0.135499998927116	0.438699990510941	0.181400001049042	0.145600005984306	0.125000000000000	0.127900004386902	0.128900006413460	0.149599999189377	0.148800000548363	0.375699996948242	0.162400007247925	0.137999996542931	0.126699998974800	0.128999993205071	0.127900004386902	0.165099993348122	0.157900005578995	0.429600000381470	0.169799998402596
0.841600000858306	0.536700010299683	0.441000014543533	0.347600013017654	0.318500012159348	0.287400007247925	0.281899988651276	0.284399986267090	0.614600002765656	0.273499995470047	0.201600000262260	0.171100005507469	0.147900000214577	0.149900004267693	0.141800001263618	0.149700000882149	0.549399971961975	0.229900002479553	0.168599992990494	0.141399994492531	0.121699996292591	0.134900003671646	0.138300001621246	0.142299994826317	0.523899972438812	0.200599998235703	0.154499992728233	0.131200000643730	0.120099999010563	0.136600002646446	0.135100007057190	0.135700002312660	0.473399996757507	0.180800005793571	0.144199997186661	0.122299998998642	0.121200002729893	0.126000002026558	0.148699998855591	0.149399995803833	0.403600007295609	0.162300005555153	0.131999999284744	0.126800000667572	0.119599997997284	0.126900002360344	0.162100002169609	0.157499998807907	0.472099989652634	0.175699993968010
0.853100001811981	0.558799982070923	0.456900000572205	0.369700014591217	0.331999987363815	0.296999990940094	0.291700005531311	0.293900012969971	0.646799981594086	0.284299999475479	0.206900000572205	0.175999999046326	0.149900004267693	0.149700000882149	0.143099993467331	0.150999993085861	0.570599973201752	0.239600002765656	0.171399995684624	0.145699992775917	0.125000000000000	0.142299994826317	0.138899996876717	0.143399998545647	0.564300000667572	0.209399998188019	0.158800005912781	0.133499994874001	0.122199997305870	0.131899997591972	0.139500007033348	0.136600002646446	0.510699987411499	0.191799998283386	0.144700005650520	0.130799993872643	0.135399997234344	0.135600000619888	0.148800000548363	0.147200003266335	0.441900014877319	0.165099993348122	0.131899997591972	0.127800002694130	0.120999999344349	0.128700003027916	0.161599993705750	0.157800003886223	0.515299975872040	0.179399996995926
0.856899976730347	0.580099999904633	0.477299988269806	0.385399997234345	0.347299993038178	0.303900003433228	0.295599997043610	0.300900012254715	0.675800025463104	0.297600001096725	0.216199994087219	0.181199997663498	0.153999999165535	0.148300006985664	0.142700001597404	0.149499997496605	0.606299996376038	0.246000006794930	0.175300002098084	0.148699998855591	0.125699996948242	0.133100003004074	0.137400001287460	0.142900004982948	0.592700004577637	0.216700002551079	0.166600003838539	0.139300003647804	0.121299996972084	0.133599996566772	0.134900003671646	0.136099994182587	0.527000010013580	0.201100006699562	0.147599995136261	0.127100005745888	0.123700000345707	0.130199998617172	0.149499997496605	0.148800000548363	0.472799986600876	0.170000001788139	0.132699996232986	0.129199996590614	0.116999998688698	0.125200003385544	0.168099999427795	0.159899994730949	0.546599984169006	0.181299999356270
0.858299970626831	0.616400003433228	0.497900009155273	0.397599995136261	0.354400008916855	0.310799986124039	0.301999986171722	0.307799994945526	0.718100011348724	0.316300004720688	0.218500003218651	0.182600006461144	0.152700006961823	0.148800000548363	0.141499996185303	0.150000005960464	0.642700016498566	0.260899990797043	0.179299995303154	0.147300004959106	0.123400002717972	0.132799997925758	0.138699993491173	0.142900004982948	0.643599987030029	0.226400002837181	0.165999993681908	0.134700000286102	0.120099999010563	0.133599996566772	0.133200004696846	0.135700002312660	0.566699981689453	0.203999996185303	0.149499997496605	0.126100003719330	0.131099998950958	0.126399993896484	0.149700000882149	0.148200005292892	0.500400006771088	0.173399999737740	0.134800001978874	0.129099994897842	0.121200002729893	0.129999995231628	0.163599997758865	0.158800005912781	0.589200019836426	0.187900006771088
0.857400000095367	0.632799983024597	0.512300014495850	0.412299990653992	0.361000001430512	0.321000009775162	0.305000007152557	0.309799998998642	0.736699998378754	0.326900005340576	0.226799994707108	0.187399998307228	0.152999997138977	0.150099992752075	0.142100006341934	0.150199994444847	0.669600009918213	0.268999993801117	0.183500006794930	0.151299998164177	0.125100001692772	0.132400006055832	0.137600004673004	0.142900004982948	0.671199977397919	0.231099992990494	0.169100001454353	0.137400001287460	0.121899999678135	0.131999999284744	0.133000001311302	0.134299993515015	0.588699996471405	0.208700001239777	0.156299993395805	0.127499997615814	0.131099998950958	0.129500001668930	0.148000001907349	0.148800000548363	0.533599972724915	0.178000003099442	0.133000001311302	0.130700007081032	0.119599997997284	0.128199994564056	0.163900002837181	0.158600002527237	0.618900001049042	0.197699993848801
0.862500011920929	0.653800010681152	0.524100005626679	0.424400001764298	0.372099995613098	0.324299991130829	0.315100014209747	0.314300000667572	0.749000012874603	0.338499993085861	0.232700005173683	0.188600003719330	0.157399997115135	0.152099996805191	0.142399996519089	0.151199996471405	0.689100027084351	0.278699994087219	0.188199996948242	0.152899995446205	0.124399997293949	0.132400006055832	0.137500002980232	0.143500000238419	0.707099974155426	0.240700006484985	0.170900002121925	0.138400003314018	0.121200002729893	0.133100003004074	0.133100003004074	0.134900003671646	0.618300020694733	0.221300005912781	0.159999996423721	0.131999999284744	0.123400002717972	0.128000006079674	0.148900002241135	0.155599996447563	0.555400013923645	0.184200003743172	0.135100007057190	0.130500003695488	0.119900003075600	0.133100003004074	0.159999996423721	0.158000007271767	0.652599990367889	0.195399999618530
0.864000022411346	0.671700000762940	0.543900012969971	0.440699994564056	0.382200002670288	0.334500014781952	0.322699993848801	0.320499986410141	0.749100029468536	0.351599991321564	0.239299997687340	0.193299993872643	0.156399995088577	0.150900006294251	0.141699999570847	0.150399997830391	0.712700009346008	0.287099987268448	0.191499993205071	0.155799999833107	0.126599997282028	0.132799997925758	0.138199999928474	0.143000006675720	0.720399975776672	0.249699994921684	0.176799997687340	0.138899996876717	0.120600000023842	0.134900003671646	0.134800001978874	0.135000005364418	0.647700011730194	0.220799997448921	0.160699993371964	0.128399997949600	0.123000003397465	0.128099992871284	0.147200003266335	0.148000001907349	0.588900029659271	0.186199992895126	0.135399997234344	0.133200004696846	0.118199996650219	0.126599997282028	0.164399996399879	0.159999996423721	0.685000002384186	0.196899995207787
0.858699977397919	0.692600011825562	0.564800024032593	0.455700010061264	0.392199993133545	0.337599992752075	0.326700001955032	0.325500011444092	0.740599989891052	0.371699988842011	0.244000002741814	0.194800004363060	0.157299995422363	0.148300006985664	0.140799999237061	0.150600001215935	0.704699993133545	0.306600004434586	0.193700000643730	0.156100004911423	0.125000000000000	0.131099998950958	0.136299997568131	0.142000004649162	0.726199984550476	0.255899995565414	0.179100006818771	0.140400007367134	0.119499996304512	0.131099998950958	0.133599996566772	0.134599998593330	0.672999978065491	0.230000004172325	0.160300001502037	0.130099996924400	0.120700001716614	0.123800002038479	0.146899998188019	0.148800000548363	0.623300015926361	0.191599994897842	0.139100000262260	0.134299993515015	0.124899998307228	0.123899996280670	0.162499994039536	0.157800003886223	0.705299973487854	0.205300003290176
0.847899973392487	0.703899979591370	0.571500003337860	0.465499997138977	0.401600003242493	0.348399996757507	0.333700001239777	0.334800004959106	0.732200026512146	0.385800004005432	0.255199998617172	0.197999998927116	0.158999994397163	0.150800004601479	0.141900002956390	0.150099992752075	0.698700010776520	0.316300004720688	0.196199998259544	0.159799993038178	0.125400006771088	0.131699994206429	0.136600002646446	0.142800003290176	0.715600013732910	0.270799994468689	0.182899996638298	0.143000006675720	0.120700001716614	0.133300006389618	0.132899999618530	0.132699996232986	0.682699978351593	0.234899997711182	0.158899992704391	0.129999995231628	0.121799997985363	0.123499996960163	0.149000003933907	0.147900000214577	0.641799986362457	0.195199996232986	0.137299999594688	0.133499994874001	0.119099996984005	0.124399997293949	0.163200005888939	0.159199997782707	0.695100009441376	0.208000004291534
0.849900007247925	0.701799988746643	0.586099982261658	0.477100014686585	0.407299995422363	0.348800003528595	0.336899995803833	0.336600005626678	0.722000002861023	0.395399987697601	0.262800008058548	0.197600007057190	0.158899992704391	0.149700000882149	0.140200003981590	0.150399997830391	0.696600019931793	0.324999988079071	0.200000002980232	0.159899994730949	0.124899998307228	0.129999995231628	0.136800006031990	0.142299994826317	0.712300002574921	0.275099992752075	0.185399994254112	0.141599997878075	0.118100002408028	0.131200000643730	0.132699996232986	0.133699998259544	0.689300000667572	0.242400005459785	0.160999998450279	0.129399999976158	0.123800002038479	0.124899998307228	0.148599997162819	0.146999999880791	0.665099978446960	0.201499998569489	0.140499994158745	0.134299993515015	0.119300000369549	0.125599995255470	0.163800001144409	0.158999994397163	0.709299981594086	0.214300006628037
0.873899996280670	0.708800017833710	0.609700024127960	0.506500005722046	0.417899996042252	0.354600012302399	0.340700000524521	0.342200011014938	0.739400029182434	0.416200011968613	0.269400000572205	0.206599995493889	0.160699993371964	0.149900004267693	0.140100002288818	0.150800004601479	0.702099978923798	0.338899999856949	0.208299994468689	0.163900002837181	0.125200003385544	0.131099998950958	0.136399999260902	0.143199995160103	0.715600013732910	0.282000005245209	0.187500000000000	0.144299998879433	0.121500000357628	0.130199998617172	0.132499992847443	0.134000003337860	0.680000007152557	0.248300001025200	0.165900006890297	0.129600003361702	0.128700003027916	0.124300003051758	0.150000005960464	0.146500006318092	0.671199977397919	0.205300003290176	0.141499996185303	0.136000007390976	0.117700003087521	0.123099997639656	0.156000003218651	0.156900003552437	0.699000000953674	0.218099996447563
0.874000012874603	0.701600015163422	0.619000017642975	0.497900009155273	0.426299989223480	0.359899997711182	0.346399992704392	0.348899990320206	0.729600012302399	0.422600001096725	0.275799989700317	0.205400004982948	0.161500006914139	0.150499999523163	0.138899996876717	0.150199994444847	0.688899993896484	0.347299993038178	0.209399998188019	0.162400007247925	0.126100003719330	0.130700007081032	0.136000007390976	0.143199995160103	0.715300023555756	0.293500006198883	0.190200001001358	0.144600003957748	0.119300000369549	0.131099998950958	0.134499996900558	0.133699998259544	0.680400013923645	0.267199993133545	0.166400000452995	0.136399999260902	0.122199997305870	0.124399997293949	0.148800000548363	0.146200001239777	0.673799991607666	0.211600005626678	0.140100002288818	0.137400001287460	0.118900001049042	0.128099992871284	0.162499994039536	0.158500000834465	0.709800004959106	0.224800005555153
0.877200007438660	0.703000009059906	0.633400022983551	0.515299975872040	0.436399996280670	0.361900001764298	0.349999994039536	0.350199997425079	0.733200013637543	0.437999993562698	0.284200012683868	0.208299994468689	0.163599997758865	0.150099992752075	0.140100002288818	0.149200007319450	0.696099996566773	0.360900014638901	0.214000001549721	0.163800001144409	0.126800000667572	0.130300000309944	0.136099994182587	0.141599997878075	0.714800000190735	0.302599996328354	0.192900002002716	0.143700003623962	0.121100001037121	0.130199998617172	0.131699994206429	0.132899999618530	0.672999978065491	0.261299997568131	0.167799994349480	0.130999997258186	0.122900001704693	0.124300003051758	0.142599999904633	0.149000003933907	0.676500022411346	0.218700006604195	0.144899994134903	0.136999994516373	0.117700003087521	0.130799993872643	0.155799999833107	0.157100006937981	0.705999970436096	0.229499995708466
0.874899983406067	0.704100012779236	0.642899990081787	0.518400013446808	0.441399991512299	0.367000013589859	0.354699999094009	0.355800002813339	0.732900023460388	0.451700001955032	0.289999991655350	0.209399998188019	0.163900002837181	0.151700004935265	0.140499994158745	0.149599999189377	0.691200017929077	0.369800001382828	0.218099996447563	0.165299996733665	0.124399997293949	0.132100000977516	0.135000005364418	0.142900004982948	0.720399975776672	0.313199996948242	0.196999996900558	0.146500006318092	0.118500001728535	0.128999993205071	0.132200002670288	0.133100003004074	0.674700021743774	0.270000010728836	0.167600005865097	0.130799993872643	0.125599995255470	0.125200003385544	0.142599999904633	0.145199999213219	0.669900000095367	0.219899997115135	0.145899996161461	0.137199997901917	0.115699999034405	0.122900001704693	0.163200005888939	0.156399995088577	0.703400015830994	0.232400000095367
0.884299993515015	0.711600005626679	0.659699976444244	0.542900025844574	0.448900014162064	0.373899996280670	0.358399987220764	0.360700011253357	0.732599973678589	0.469199985265732	0.297300010919571	0.214399993419647	0.163499996066093	0.152300000190735	0.139899998903275	0.150800004601479	0.702700018882752	0.385199993848801	0.223700001835823	0.167400002479553	0.125799998641014	0.131099998950958	0.135700002312660	0.142900004982948	0.722800016403198	0.323599994182587	0.200200006365776	0.147499993443489	0.119000002741814	0.130400002002716	0.137700006365776	0.132899999618530	0.672999978065491	0.293599992990494	0.173600003123283	0.143800005316734	0.123800002038479	0.128399997949600	0.143299996852875	0.146099999547005	0.668699979782105	0.227699995040894	0.148699998855591	0.139200001955032	0.116999998688698	0.121899999678135	0.161100000143051	0.157399997115135	0.710600018501282	0.240899994969368
[truncated: 14 more columns]
