# Supplementary material for: Modeling the impact of drug interactions on therapeutic selectivity
Source: Nat Commun. 2018 Aug 27;9:3452. doi: 10.1038/s41467-018-05954-3 (PMC6110842; doi:10.1038/s41467-018-05954-3)
Supplement: Supplementary file 4 — Supplementary Data 1 [file 41467_2018_5954_MOESM4_ESM.zip › albRAW/Rap-Tun.txt]

0.0864000022411346	0.0863000005483627	0.0876000002026558	0.0877000018954277	0.0860999971628189	0.0847999975085259	0.0896999984979630	0.0841000005602837	0.0874999985098839	0.0899000018835068	0.0876000002026558	0.0877000018954277	0.0934000015258789	0.0856000036001205	0.0865999981760979	0.0825000032782555	0.0874999985098839	0.0839999988675118	0.0879999995231628	0.0842999964952469	0.0890000015497208	0.0850000008940697	0.0881000012159348	0.0829000025987625	0.0879999995231628	0.0851000025868416	0.0873999968171120	0.0860999971628189	0.0895999968051910	0.0855000019073486	0.0873999968171120	0.0826999992132187	0.0895000025629997	0.0905999988317490	0.0895999968051910	0.0877000018954277	0.0874999985098839	0.0923999994993210	0.0877000020000000	0.0864999964833260	0.0917000025510788	0.0917999967932701	0.0878000035881996	0.0896999984979630	0.0904999971389771	0.0886999964714050	0.0909999980000000	0.0891999974846840	0.0891999974846840	0.0907000005245209
0.0866999998688698	0.0834999978542328	0.0870999991893768	0.0859000012278557	0.0847999975085259	0.0833000019192696	0.0892999991774559	0.0820000022649765	0.0860999971628189	0.0860000029206276	0.0868000015616417	0.0855000019073486	0.0882999971508980	0.0844999998807907	0.0864000022411346	0.0816999971866608	0.0861999988555908	0.0825999975204468	0.0890000015497208	0.0829000025987625	0.0879999995231628	0.0857999995350838	0.0868000015616417	0.0822999998927116	0.0870999991893768	0.0828000009059906	0.0856000036001205	0.0856999978423119	0.0899000018835068	0.0848999992012978	0.0856000036001205	0.0829000025987625	0.0886999964714050	0.0901999995112419	0.0892999991774559	0.0874999985098839	0.0861999988555908	0.0908000022172928	0.0873999970000000	0.0860000029206276	0.0917999967932701	0.0905999988317490	0.0878000035881996	0.0885000005364418	0.0894000008702278	0.0872000008821487	0.0908000020000000	0.0887999981641769	0.0887999981641769	0.0912000015377998
0.0851999968290329	0.0828000009059906	0.0879999995231628	0.0856000036001205	0.0842999964952469	0.0825000032782555	0.0878999978303909	0.0816999971866608	0.0873000025749207	0.0850000008940697	0.0869999974966049	0.0851000025868416	0.0885000005364418	0.0844999998807907	0.0856000036001205	0.0829999968409538	0.0877000018954277	0.0821999981999397	0.0882999971508980	0.0825999975204468	0.0877000018954277	0.0847999975085259	0.0864999964833260	0.0820000022649765	0.0882999971508980	0.0816000029444695	0.0864999964833260	0.0856999978423119	0.0883999988436699	0.0860000029206276	0.0856999978423119	0.0825000032782555	0.0887999981641769	0.0891000032424927	0.0892999991774559	0.0869000032544136	0.0857999995350838	0.0908000022172928	0.0869999970000000	0.0856000036001205	0.0927999988198280	0.0901999995112419	0.0876000002026558	0.0886000022292137	0.0894000008702278	0.0873000025749207	0.0898000000000000	0.0885000005364418	0.0886000022292137	0.0903000012040138
0.0856999978423119	0.0833000019192696	0.0861999988555908	0.0839999988675118	0.0848999992012978	0.0821999981999397	0.0878999978303909	0.0834999978542328	0.0851000025868416	0.0847000032663345	0.0865999981760979	0.0864999964833260	0.0873000025749207	0.0842000022530556	0.0866999998688698	0.0819000005722046	0.0866999998688698	0.0821999981999397	0.0877000018954277	0.0820999965071678	0.0869999974966049	0.0850000008940697	0.0856000036001205	0.0825000032782555	0.0873999968171120	0.0825999975204468	0.0847999975085259	0.0848999992012978	0.0882000029087067	0.0860000029206276	0.0864000022411346	0.0829000025987625	0.0887999981641769	0.0898000001907349	0.0891000032424927	0.0866999998688698	0.0860999971628189	0.0899000018835068	0.0869999970000000	0.0851999968290329	0.0973000004887581	0.0908999964594841	0.0873000025749207	0.0882000029087067	0.0890000015497208	0.0873000025749207	0.0898000000000000	0.0888999998569489	0.0882000029087067	0.0901999995112419
0.0865999981760979	0.0837000012397766	0.0861999988555908	0.0851000025868416	0.0843999981880188	0.0820000022649765	0.0891999974846840	0.0817999988794327	0.0854000002145767	0.0859000012278557	0.0866999998688698	0.0857999995350838	0.0885000005364418	0.0843999981880188	0.0851999968290329	0.0816999971866608	0.0864000022411346	0.0820999965071678	0.0890000015497208	0.0821999981999397	0.0869999974966049	0.0851000025868416	0.0859000012278557	0.0825999975204468	0.0869000032544136	0.0820999965071678	0.0846000015735626	0.0856999978423119	0.0882999971508980	0.0842000022530556	0.0856000036001205	0.0828000009059906	0.0883999988436699	0.0882000029087067	0.0882999971508980	0.0866999998688698	0.0857999995350838	0.0900999978184700	0.0872000010000000	0.0851000025868416	0.0923999994993210	0.0892999991774559	0.0870999991893768	0.0882000029087067	0.0886000022292137	0.0874999985098839	0.0891000030000000	0.0879999995231628	0.0881000012159348	0.0900000035762787
0.0852999985218048	0.0842000022530556	0.0890000015497208	0.0843999981880188	0.0846000015735626	0.0820000022649765	0.0869000032544136	0.0813999995589256	0.0844999998807907	0.0852999985218048	0.0866999998688698	0.0857999995350838	0.0870999991893768	0.0842000022530556	0.0842999964952469	0.0816999971866608	0.0860999971628189	0.0830999985337257	0.0882999971508980	0.0829999968409538	0.0869999974966049	0.0851000025868416	0.0847999975085259	0.0821999981999397	0.0859000012278557	0.0829999968409538	0.0841000005602837	0.0879999995231628	0.0876000002026558	0.0842999964952469	0.0850000008940697	0.0825999975204468	0.0883999988436699	0.0894000008702278	0.0890000015497208	0.0865999981760979	0.0860999971628189	0.0900999978184700	0.0874999990000000	0.0860999971628189	0.0917000025510788	0.0900999978184700	0.0869999974966049	0.0886000022292137	0.0888999998569489	0.0869999974966049	0.0900000040000000	0.0895000025629997	0.0882999971508980	0.0907000005245209
0.0863000005483627	0.0832000002264977	0.0860999971628189	0.0851000025868416	0.0846000015735626	0.0824000015854836	0.0872000008821487	0.0820000022649765	0.0869999974966049	0.0854000002145767	0.0866999998688698	0.0859000012278557	0.0900000035762787	0.0841000005602837	0.0850000008940697	0.0820999965071678	0.0860000029206276	0.0837000012397766	0.0873999968171120	0.0837000012397766	0.0873000025749207	0.0848999992012978	0.0854000002145767	0.0822999998927116	0.0868000015616417	0.0815000012516975	0.0848999992012978	0.0852999985218048	0.0891999974846840	0.0839999988675118	0.0856999978423119	0.0832000002264977	0.0886000022292137	0.0899000018835068	0.0892999991774559	0.0873999968171120	0.0869000032544136	0.0907000005245209	0.0874999990000000	0.0857999995350838	0.0957999974489212	0.0916000008583069	0.0885000005364418	0.0891999974846840	0.0900999978184700	0.0873000025749207	0.0902000000000000	0.0898000001907349	0.0886999964714050	0.0909999981522560
0.0851999968290329	0.0837000012397766	0.0846000015735626	0.0844999998807907	0.0833000019192696	0.0816000029444695	0.0864000022411346	0.0811000019311905	0.0859000012278557	0.0851000025868416	0.0855000019073486	0.0855000019073486	0.0900999978184700	0.0834999978542328	0.0838000029325485	0.0828000009059906	0.0846000015735626	0.0826999992132187	0.0860000029206276	0.0820000022649765	0.0854000002145767	0.0843999981880188	0.0841000005602837	0.0813999995589256	0.0860999971628189	0.0822999998927116	0.0835999995470047	0.0864000022411346	0.0882000029087067	0.0835999995470047	0.0847000032663345	0.0820999965071678	0.0895999968051910	0.0907000005245209	0.0900000035762787	0.0885000005364418	0.0868000015616417	0.0904000028967857	0.0877000020000000	0.0859000012278557	0.0996000021696091	0.0916000008583069	0.0883999988436699	0.0900000035762787	0.0904999971389771	0.0879999995231628	0.0899000020000000	0.0890000015497208	0.0891000032424927	0.0908999964594841
0.0860999971628189	0.0842999964952469	0.0877000018954277	0.0847999975085259	0.0852999985218048	0.0829000025987625	0.0878999978303909	0.0820000022649765	0.0874999985098839	0.0864999964833260	0.0870999991893768	0.0865999981760979	0.0864999964833260	0.0857999995350838	0.0854000002145767	0.0828000009059906	0.0865999981760979	0.0846000015735626	0.0886999964714050	0.0842999964952469	0.0881000012159348	0.0856000036001205	0.0856999978423119	0.0819000005722046	0.0894000008702278	0.0842000022530556	0.0842999964952469	0.0866999998688698	0.0881000012159348	0.0847000032663345	0.0860000029206276	0.0835999995470047	0.0904000028967857	0.0907000005245209	0.0904000028967857	0.0886000022292137	0.0873000025749207	0.0917000025510788	0.0883999990000000	0.0873999968171120	0.0989999994635582	0.0922999978065491	0.0886000022292137	0.0905999988317490	0.0905999988317490	0.0888999998569489	0.0913999970000000	0.0900999978184700	0.0901999995112419	0.0927999988198280
0.0851000025868416	0.0838999971747398	0.0844999998807907	0.0844999998807907	0.0842000022530556	0.0820000022649765	0.0868000015616417	0.0819000005722046	0.0859000012278557	0.0856999978423119	0.0854000002145767	0.0850000008940697	0.0860000029206276	0.0838999971747398	0.0841000005602837	0.0820999965071678	0.0861999988555908	0.0838999971747398	0.0869000032544136	0.0825000032782555	0.0857999995350838	0.0848999992012978	0.0844999998807907	0.0816000029444695	0.0876000002026558	0.0834000036120415	0.0842999964952469	0.0856000036001205	0.0869999974966049	0.0835999995470047	0.0851000025868416	0.0826999992132187	0.0904999971389771	0.0910999998450279	0.0903000012040138	0.0892999991774559	0.0881000012159348	0.0917000025510788	0.0886999960000000	0.0868000015616417	0.0930999964475632	0.0926000028848648	0.0891000032424927	0.0907000005245209	0.0908999964594841	0.0894000008702278	0.0911000000000000	0.0907000005245209	0.0905999988317490	0.0932999998331070
0.0874999985098839	0.0882000029087067	0.0869999974966049	0.0852999985218048	0.0856999978423119	0.0830999985337257	0.0882000029087067	0.0829000025987625	0.0881000012159348	0.0878999978303909	0.0872000008821487	0.0869000032544136	0.0876000002026558	0.0848999992012978	0.0857999995350838	0.0834000036120415	0.0877000018954277	0.0866999998688698	0.0886000022292137	0.0842999964952469	0.0877000018954277	0.0878999978303909	0.0859000012278557	0.0834000036120415	0.0878999978303909	0.0851999968290329	0.0864999964833260	0.0882999971508980	0.0890000015497208	0.0855000019073486	0.0870999991893768	0.0835999995470047	0.0916000008583069	0.0934000015258789	0.0917000025510788	0.0895999968051910	0.0879999995231628	0.0921000018715859	0.0892999990000000	0.0886999964714050	0.101499997079372	0.0939999967813492	0.0900999978184700	0.0908000022172928	0.0913999974727631	0.0901999995112419	0.0917000030000000	0.0916000008583069	0.0913000032305718	0.0938000008463860
0.0882999971508980	0.0868000015616417	0.0874999985098839	0.0856000036001205	0.0857999995350838	0.0838999971747398	0.0904000028967857	0.0834999978542328	0.0888999998569489	0.0891000032424927	0.0873999968171120	0.0878000035881996	0.0877000018954277	0.0865999981760979	0.0860999971628189	0.0834000036120415	0.0878999978303909	0.0866999998688698	0.0895000025629997	0.0856999978423119	0.0890000015497208	0.0856999978423119	0.0864999964833260	0.0829999968409538	0.0896999984979630	0.0855000019073486	0.0876000002026558	0.0866999998688698	0.0895000025629997	0.0855000019073486	0.0866999998688698	0.0842000022530556	0.0921000018715859	0.0936999991536140	0.0923999994993210	0.0904999971389771	0.0895000025629997	0.0922000035643578	0.0899000020000000	0.0883999988436699	0.102099999785423	0.0944999977946281	0.0909999981522560	0.0913999974727631	0.0926999971270561	0.0908999964594841	0.0926000030000000	0.0914999991655350	0.0922000035643578	0.0953999981284142
0.0899000018835068	0.0898000001907349	0.0890000015497208	0.0866999998688698	0.0878999978303909	0.0863000005483627	0.0888999998569489	0.0851000025868416	0.0896999984979630	0.0904000028967857	0.0892999991774559	0.0878999978303909	0.0888999998569489	0.0856999978423119	0.0872000008821487	0.0832000002264977	0.0895000025629997	0.0887999981641769	0.0898000001907349	0.0861999988555908	0.0898000001907349	0.0869000032544136	0.0866999998688698	0.0834999978542328	0.0917999967932701	0.0883999988436699	0.0878999978303909	0.0866999998688698	0.0898000001907349	0.0866999998688698	0.0891000032424927	0.0851999968290329	0.0932999998331070	0.0945999994874001	0.0922999978065491	0.0908999964594841	0.0885000005364418	0.0918999984860420	0.0896999980000000	0.0882999971508980	0.0979999974370003	0.0944999977946281	0.0913000032305718	0.0921000018715859	0.0926999971270561	0.0908000022172928	0.0920000000000000	0.0914999991655350	0.0932999998331070	0.0953999981284142
0.0913999974727631	0.0891000032424927	0.0887999981641769	0.0869999974966049	0.0870999991893768	0.0854000002145767	0.0888999998569489	0.0850000008940697	0.0913999974727631	0.0903000012040138	0.0907000005245209	0.0888999998569489	0.0886000022292137	0.0890000015497208	0.0873000025749207	0.0838999971747398	0.0914999991655350	0.0886000022292137	0.0917000025510788	0.0873999968171120	0.0888999998569489	0.0882000029087067	0.0872000008821487	0.0841000005602837	0.0927999988198280	0.0882999971508980	0.0892999991774559	0.0887999981641769	0.0899000018835068	0.0865999981760979	0.0877000018954277	0.0851999968290329	0.0943000018596649	0.0954999998211861	0.0938000008463860	0.0917999967932701	0.0895999968051910	0.0926000028848648	0.0900999980000000	0.0886000022292137	0.0996000021696091	0.0970999971032143	0.0926999971270561	0.0926999971270561	0.0932999998331070	0.0913999974727631	0.0918999980000000	0.0923999994993210	0.0939000025391579	0.0978000015020371
0.0930000022053719	0.0926000028848648	0.0891999974846840	0.0877000018954277	0.0870999991893768	0.0843999981880188	0.0888999998569489	0.0832000002264977	0.0932999998331070	0.0922999978065491	0.0904000028967857	0.0901999995112419	0.0892999991774559	0.0860999971628189	0.0866999998688698	0.0833000019192696	0.0908000022172928	0.0908000022172928	0.0917000025510788	0.0878999978303909	0.0900999978184700	0.0874999985098839	0.0866999998688698	0.0842999964952469	0.0927999988198280	0.0903000012040138	0.0899000018835068	0.0891000032424927	0.0901999995112419	0.0865999981760979	0.0874999985098839	0.0847999975085259	0.0970999971032143	0.0987000018358231	0.0958999991416931	0.0936999991536140	0.0907000005245209	0.0939999967813492	0.0917000030000000	0.0900000035762787	0.104800000786781	0.0992000028491020	0.0953999981284142	0.0945999994874001	0.0936999991536140	0.0922000035643578	0.0936999990000000	0.0936999991536140	0.0957999974489212	0.0991000011563301
0.0948000028729439	0.0930999964475632	0.0908999964594841	0.0887999981641769	0.0888999998569489	0.0838999971747398	0.0890000015497208	0.0835999995470047	0.0952999964356422	0.0951000005006790	0.0922999978065491	0.0910999998450279	0.0901999995112419	0.0888999998569489	0.0865999981760979	0.0854000002145767	0.0922000035643578	0.0918999984860420	0.0922999978065491	0.0888999998569489	0.0913000032305718	0.0873999968171120	0.0870999991893768	0.0838999971747398	0.0954999998211861	0.0916000008583069	0.0904999971389771	0.0886000022292137	0.0904000028967857	0.0864999964833260	0.0877000018954277	0.0847999975085259	0.0986000001430512	0.100599996745586	0.0961999967694283	0.0948000028729439	0.0913999974727631	0.0938000008463860	0.0912000020000000	0.0895999968051910	0.100500002503395	0.100599996745586	0.0961999967694283	0.0952999964356422	0.0948000028729439	0.0922999978065491	0.0938000010000000	0.0930999964475632	0.0957999974489212	0.0993999987840653
0.0988999977707863	0.0960000008344650	0.0908999964594841	0.0903000012040138	0.0888999998569489	0.0851999968290329	0.0917999967932701	0.0834000036120415	0.0976999998092651	0.0965000018477440	0.0926999971270561	0.0916000008583069	0.0904999971389771	0.0856000036001205	0.0869000032544136	0.0830999985337257	0.0939999967813492	0.0945999994874001	0.0926000028848648	0.0905999988317490	0.0908999964594841	0.0873000025749207	0.0865999981760979	0.0834000036120415	0.0961000025272369	0.0943000018596649	0.0930000022053719	0.0888999998569489	0.0895000025629997	0.0873000025749207	0.0882000029087067	0.0844999998807907	0.101000003516674	0.102700002491474	0.0996999964118004	0.0966999977827072	0.0930000022053719	0.0942000001668930	0.0916000010000000	0.0901999995112419	0.108599998056889	0.102600000798702	0.0992999970912933	0.0970999971032143	0.0952999964356422	0.0930999964475632	0.0938000010000000	0.0936999991536140	0.0973000004887581	0.101499997079372
0.0988999977707863	0.0957999974489212	0.0934000015258789	0.0909999981522560	0.0879999995231628	0.0854000002145767	0.0886000022292137	0.0815000012516975	0.0993999987840653	0.0979999974370003	0.0940999984741211	0.0913999974727631	0.0898000001907349	0.0846000015735626	0.0856000036001205	0.0824000015854836	0.0938000008463860	0.0962999984622002	0.0939000025391579	0.0908000022172928	0.0904000028967857	0.0856999978423119	0.0851000025868416	0.0819000005722046	0.0979000031948090	0.0944999977946281	0.0934000015258789	0.0917000025510788	0.0901999995112419	0.0851999968290329	0.0869999974966049	0.0834999978542328	0.104199998080730	0.106499999761581	0.102600000798702	0.0988000035285950	0.0940999984741211	0.0944000035524368	0.0917000030000000	0.0904999971389771	0.112199999392033	0.104900002479553	0.101899996399879	0.0978000015020371	0.0957999974489212	0.0930000022053719	0.0935999970000000	0.0938000008463860	0.0986000001430512	0.102600000798702
0.105700001120567	0.101599998772144	0.0970999971032143	0.0944000035524368	0.0908000022172928	0.0864999964833260	0.0904000028967857	0.0838000029325485	0.105800002813339	0.103900000452995	0.0982000008225441	0.0944000035524368	0.0934000015258789	0.0881000012159348	0.0860999971628189	0.0842000022530556	0.0983000025153160	0.101300001144409	0.0974999964237213	0.0942000001668930	0.0938000008463860	0.0881000012159348	0.0870999991893768	0.0839999988675118	0.102300003170967	0.0986000001430512	0.0971999987959862	0.0969000011682510	0.0916000008583069	0.0860000029206276	0.0885000005364418	0.0856000036001205	0.105800002813339	0.109200000762939	0.104099996387959	0.101000003516674	0.0967999994754791	0.0944000035524368	0.0912000020000000	0.0900000035762787	0.110200002789497	0.108199998736382	0.104599997401237	0.100299999117851	0.0978000015020371	0.0939000025391579	0.0952000020000000	0.0931999981403351	0.0988999977707863	0.103600002825260
0.106899999082088	0.104900002479553	0.0987000018358231	0.0960000008344650	0.0917999967932701	0.0866999998688698	0.0903000012040138	0.0830999985337257	0.109800003468990	0.107100002467632	0.100299999117851	0.0969000011682510	0.0952000021934509	0.0878999978303909	0.0873999968171120	0.0844999998807907	0.100299999117851	0.106499999761581	0.0998999997973442	0.0961000025272369	0.0948999971151352	0.0892999991774559	0.0873999968171120	0.0837000012397766	0.104199998080730	0.0997999981045723	0.0993999987840653	0.0948999971151352	0.0926999971270561	0.0872000008821487	0.0882000029087067	0.0844999998807907	0.109899997711182	0.112999998033047	0.107799999415874	0.104500003159046	0.0983999967575073	0.0969000011682510	0.0925000010000000	0.0903000012040138	0.120300002396107	0.110899999737740	0.108199998736382	0.101999998092651	0.100100003182888	0.0954999998211861	0.0947000010000000	0.0943000018596649	0.100199997425079	0.104299999773502
0.112999998033047	0.111100003123283	0.102799996733665	0.0996999964118004	0.0923999994993210	0.0873999968171120	0.0908999964594841	0.0851000025868416	0.115400001406670	0.114100001752377	0.104400001466274	0.100699998438358	0.0982000008225441	0.0886000022292137	0.0873000025749207	0.0834000036120415	0.103699997067451	0.110500000417233	0.101800002157688	0.0997999981045723	0.0983999967575073	0.0887999981641769	0.0870999991893768	0.0842999964952469	0.108000002801418	0.104099996387959	0.104099996387959	0.0992000028491020	0.0943000018596649	0.0885000005364418	0.0891999974846840	0.0847999975085259	0.112400002777576	0.117799997329712	0.112099997699261	0.107799999415874	0.102200001478195	0.0983999967575073	0.0926000030000000	0.0922000035643578	0.124799996614456	0.114699997007847	0.113300003111362	0.106200002133846	0.100699998438358	0.0961000025272369	0.0965000020000000	0.0943000018596649	0.101400002837181	0.106600001454353
0.117299996316433	0.115900002419949	0.107600003480911	0.102099999785423	0.0957999974489212	0.0865999981760979	0.0918999984860420	0.0841000005602837	0.120800003409386	0.119199998676777	0.109099999070168	0.103699997067451	0.100800000131130	0.0907000005245209	0.0873000025749207	0.0842000022530556	0.107900001108646	0.115099996328354	0.105599999427795	0.103299997746944	0.0993999987840653	0.0907000005245209	0.0877000018954277	0.0842000022530556	0.111000001430511	0.105300001800060	0.105499997735024	0.100100003182888	0.0961000025272369	0.0876000002026558	0.0882999971508980	0.0850000008940697	0.116599999368191	0.121200002729893	0.116700001060963	0.110899999737740	0.104900002479553	0.0992999970912933	0.0942000000000000	0.0912000015377998	0.122800000011921	0.117600001394749	0.116499997675419	0.107199996709824	0.102700002491474	0.100299999117851	0.0971999990000000	0.0952000021934509	0.102499999105930	0.108099997043610
0.127000004053116	0.122599996626377	0.109999999403954	0.106600001454353	0.0975999981164932	0.0873000025749207	0.0913000032305718	0.0834000036120415	0.126699998974800	0.128600001335144	0.113499999046326	0.107600003480911	0.105400003492832	0.0905999988317490	0.0874999985098839	0.0842999964952469	0.111000001430511	0.120800003409386	0.109499998390675	0.108000002801418	0.101400002837181	0.0901999995112419	0.0873999968171120	0.0842000022530556	0.115500003099442	0.108699999749660	0.108900003135204	0.102499999105930	0.0988999977707863	0.0878000035881996	0.0892999991774559	0.0843999981880188	0.119099996984005	0.124799996614456	0.119999997317791	0.114799998700619	0.106299996376038	0.0982000008225441	0.0939999970000000	0.0921000018715859	0.131699994206429	0.119699999690056	0.122699998319149	0.110200002789497	0.105700001120567	0.0967999994754791	0.0966999980000000	0.0951000005006790	0.102300003170967	0.107100002467632
0.134599998593330	0.131799995899200	0.115199998021126	0.111299999058247	0.102200001478195	0.0917999967932701	0.0917999967932701	0.0837000012397766	0.137500002980232	0.137500002980232	0.118600003421307	0.112999998033047	0.108499996364117	0.0922000035643578	0.0874999985098839	0.0842000022530556	0.116200000047684	0.127900004386902	0.112300001084805	0.112800002098084	0.104199998080730	0.0949999988079071	0.0882999971508980	0.0838000029325485	0.118500001728535	0.112300001084805	0.112999998033047	0.106600001454353	0.0974999964237213	0.0888999998569489	0.0900999978184700	0.0842999964952469	0.121100001037121	0.127399995923042	0.123199999332428	0.117700003087521	0.109099999070168	0.0998999997973442	0.0944999980000000	0.0909999981522560	0.130600005388260	0.122000001370907	0.125100001692772	0.114500001072884	0.107799999415874	0.0995000004768372	0.0958999990000000	0.0952000021934509	0.103200003504753	0.108400002121925
0.145199999213219	0.142100006341934	0.122100003063679	0.117600001394749	0.104099996387959	0.0898000001907349	0.0923999994993210	0.0835999995470047	0.149499997496605	0.146099999547005	0.126000002026558	0.117600001394749	0.112099997699261	0.0951000005006790	0.0873999968171120	0.0842000022530556	0.122400000691414	0.134900003671646	0.115699999034405	0.117899999022484	0.108400002121925	0.0948000028729439	0.0876000002026558	0.0833000019192696	0.123800002038479	0.113799996674061	0.116599999368191	0.109099999070168	0.101300001144409	0.0892999991774559	0.0899000018835068	0.0841000005602837	0.126000002026558	0.133000001311302	0.125300005078316	0.121399998664856	0.112899996340275	0.0998999997973442	0.0949999990000000	0.0920000001788139	0.134800001978874	0.126300007104874	0.129899993538857	0.117600001394749	0.108900003135204	0.0992999970912933	0.0978000020000000	0.0953999981284142	0.104500003159046	0.108199998736382
0.158999994397163	0.155300006270409	0.129500001668930	0.123800002038479	0.107100002467632	0.0931999981403351	0.0917999967932701	0.0832000002264977	0.163599997758865	0.160999998450279	0.133200004696846	0.123899996280670	0.116300001740456	0.0961999967694283	0.0873000025749207	0.0835999995470047	0.130799993872643	0.143399998545647	0.121500000357628	0.121600002050400	0.109200000762939	0.0926999971270561	0.0876000002026558	0.0839999988675118	0.129899993538857	0.119000002741814	0.120899997651577	0.113099999725819	0.101899996399879	0.0894000008702278	0.0899000018835068	0.0838999971747398	0.128299996256828	0.137999996542931	0.130099996924400	0.125599995255470	0.116300001740456	0.101700000464916	0.0957999970000000	0.0925000011920929	0.137999996542931	0.127900004386902	0.133499994874001	0.123199999332428	0.113300003111362	0.102200001478195	0.0992000030000000	0.0958999991416931	0.104999996721745	0.110100001096725
0.172299996018410	0.167999997735024	0.139500007033348	0.130600005388260	0.108400002121925	0.0940999984741211	0.0923999994993210	0.0834000036120415	0.177000001072884	0.177499994635582	0.145400002598763	0.129700005054474	0.121899999678135	0.0982000008225441	0.0883999988436699	0.0835999995470047	0.138600006699562	0.151399999856949	0.125400006771088	0.127900004386902	0.113399997353554	0.0966000035405159	0.0891999974846840	0.0830999985337257	0.134000003337860	0.120600000023842	0.122800000011921	0.117399998009205	0.105200000107288	0.0904000028967857	0.0901999995112419	0.0846000015735626	0.132200002670288	0.142000004649162	0.132499992847443	0.129099994897842	0.118199996650219	0.102300003170967	0.0956000020000000	0.0917999967932701	0.145899996161461	0.131999999284744	0.137899994850159	0.126800000667572	0.114699997007847	0.100000001490116	0.0982000010000000	0.0953999981284142	0.105700001120567	0.110399998724461
0.188999995589256	0.189199998974800	0.151800006628037	0.137400001287460	0.110799998044968	0.104500003159046	0.0925000011920929	0.0842999964952469	0.196999996900558	0.194600000977516	0.154899999499321	0.136600002646446	0.127399995923042	0.102200001478195	0.0887999981641769	0.0838000029325485	0.148599997162819	0.161300003528595	0.130999997258186	0.134800001978874	0.115699999034405	0.102300003170967	0.0886000022292137	0.0852999985218048	0.140499994158745	0.124499998986721	0.126599997282028	0.118400000035763	0.107100002467632	0.0895999968051910	0.0917000025510788	0.0841000005602837	0.136700004339218	0.145400002598763	0.135499998927116	0.134100005030632	0.123899996280670	0.105499997735024	0.0984999980000000	0.0970999971032143	0.156599998474121	0.136700004339218	0.142399996519089	0.131899997591972	0.120399996638298	0.105400003492832	0.102700002000000	0.100000001490116	0.107600003480911	0.112599998712540
0.212599992752075	0.209900006651878	0.165000006556511	0.149100005626678	0.116899996995926	0.101300001144409	0.0930000022053719	0.0838999971747398	0.221599996089935	0.217899993062019	0.169799998402596	0.149200007319450	0.135199993848801	0.104199998080730	0.0891999974846840	0.0843999981880188	0.161599993705750	0.173800006508827	0.137700006365776	0.142299994826317	0.122599996626377	0.100500002503395	0.0890000015497208	0.0882000029087067	0.147100001573563	0.128299996256828	0.135299995541573	0.127800002694130	0.108300000429153	0.0967999994754791	0.0921000018715859	0.0856999978423119	0.142000004649162	0.149499997496605	0.141599997878075	0.140200003981590	0.128999993205071	0.106299996376038	0.0982000010000000	0.0938000008463860	0.155699998140335	0.138999998569489	0.149299994111061	0.134800001978874	0.121399998664856	0.104400001466274	0.101899996000000	0.0974999964237213	0.108900003135204	0.112999998033047
0.232899993658066	0.231600001454353	0.180199995636940	0.160799995064735	0.119900003075600	0.104099996387959	0.0936999991536140	0.0837000012397766	0.242799997329712	0.248400002717972	0.186399996280670	0.158299997448921	0.143900007009506	0.105899997055531	0.0895000025629997	0.0842999964952469	0.176599994301796	0.183500006794930	0.144899994134903	0.148800000548363	0.125699996948242	0.0997999981045723	0.0888999998569489	0.0844999998807907	0.154899999499321	0.133000001311302	0.136899992823601	0.128900006413460	0.110699996352196	0.0942000001668930	0.0905999988317490	0.0843999981880188	0.146500006318092	0.155100002884865	0.143600001931191	0.141699999570847	0.133100003004074	0.108400002121925	0.100100003000000	0.0935999974608421	0.167199999094009	0.140699997544289	0.152600005269051	0.141599997878075	0.123999997973442	0.105999998748302	0.104500003000000	0.0974000021815300	0.108900003135204	0.114600002765656
0.257099986076355	0.256799995899200	0.199900001287460	0.176599994301796	0.126800000667572	0.111800000071526	0.0957999974489212	0.0842999964952469	0.266099989414215	0.269600003957748	0.201100006699562	0.170800000429153	0.155599996447563	0.109399996697903	0.0900999978184700	0.0842000022530556	0.187999993562698	0.196099996566772	0.151199996471405	0.157100006937981	0.128399997949600	0.104299999773502	0.0901999995112419	0.0860999971628189	0.161799997091293	0.136999994516373	0.139899998903275	0.134299993515015	0.116899996995926	0.100199997425079	0.0921000018715859	0.0846000015735626	0.151099994778633	0.160999998450279	0.147200003266335	0.146999999880791	0.134800001978874	0.106600001454353	0.0993999990000000	0.0935999974608421	0.169499993324280	0.144600003957748	0.156800001859665	0.145199999213219	0.129700005054474	0.104800000786781	0.106299996000000	0.0980999991297722	0.109999999403954	0.113899998366833
0.284700006246567	0.287299990653992	0.223900005221367	0.191499993205071	0.132499992847443	0.106200002133846	0.0995000004768372	0.0841000005602837	0.296900004148483	0.297699987888336	0.224000006914139	0.185800001025200	0.166400000452995	0.112899996340275	0.0895000025629997	0.0841000005602837	0.208199992775917	0.210899993777275	0.159899994730949	0.163399994373322	0.134900003671646	0.105499997735024	0.0908000022172928	0.0983999967575073	0.171900004148483	0.140799999237061	0.146500006318092	0.140200003981590	0.115599997341633	0.0989999994635582	0.0921000018715859	0.0846000015735626	0.152099996805191	0.165600001811981	0.149399995803833	0.152300000190735	0.140300005674362	0.108499996364117	0.107400000000000	0.0986000001430512	0.175300002098084	0.148200005292892	0.161699995398521	0.150600001215935	0.134399995207787	0.107400000095367	0.114900000000000	0.104099996387959	0.111299999058247	0.114699997007847
0.317400008440018	0.318399995565414	0.252200007438660	0.210299998521805	0.139400005340576	0.109600000083447	0.0988999977707863	0.0844999998807907	0.332100003957748	0.331999987363815	0.249300003051758	0.208499997854233	0.176899999380112	0.115900002419949	0.0907000005245209	0.0860000029206276	0.228900000452995	0.227500006556511	0.174400001764297	0.174899995326996	0.143399998545647	0.110600002110004	0.0944000035524368	0.0987000018358231	0.181299999356270	0.146699994802475	0.153200000524521	0.147900000214577	0.118299998342991	0.102700002491474	0.0921000018715859	0.0854000002145767	0.160300001502037	0.172199994325638	0.153099998831749	0.156100004911423	0.140799999237061	0.113799996674061	0.101899996000000	0.0961999967694283	0.181199997663498	0.152799993753433	0.167300000786781	0.155599996447563	0.134900003671646	0.109700001776218	0.105700001000000	0.104699999094009	0.112499997019768	0.115500003099442
0.353399991989136	0.352600008249283	0.289200007915497	0.233500003814697	0.148399993777275	0.111500002443790	0.101700000464916	0.0881000012159348	0.369199991226196	0.368699997663498	0.278600007295609	0.229200005531311	0.198799997568131	0.119599997997284	0.0926000028848648	0.0847999975085259	0.252299994230270	0.248799994587898	0.186900004744530	0.183599993586540	0.149800002574921	0.112099997699261	0.0949999988079071	0.0844999998807907	0.191200003027916	0.154599994421005	0.160199999809265	0.151299998164177	0.119900003075600	0.102200001478195	0.0931999981403351	0.0847999975085259	0.166299998760223	0.179299995303154	0.158700004220009	0.161599993705750	0.147499993443489	0.112700000405312	0.103200004000000	0.0979999974370003	0.190400004386902	0.157299995422363	0.172999992966652	0.161400005221367	0.145099997520447	0.111299999058247	0.108400002000000	0.0983999967575073	0.115199998021126	0.117299996316433
0.385899990797043	0.389099985361099	0.325300008058548	0.261599987745285	0.160400003194809	0.115900002419949	0.106399998068810	0.0838000029325485	0.405900001525879	0.407499998807907	0.310499995946884	0.251599997282028	0.217099994421005	0.123700000345707	0.0908999964594841	0.0851000025868416	0.278400003910065	0.266900002956390	0.204099997878075	0.195800006389618	0.155799999833107	0.113399997353554	0.0961999967694283	0.0841000005602837	0.203400000929832	0.162400007247925	0.165999993681908	0.157800003886223	0.122400000691414	0.107100002467632	0.0930999964475632	0.0848999992012978	0.171200007200241	0.184900000691414	0.161699995398521	0.164900004863739	0.149800002574921	0.113499999046326	0.110600002000000	0.100100003182888	0.198699995875359	0.160899996757507	0.179700002074242	0.169200003147125	0.141900002956390	0.115299999713898	0.132699996000000	0.103699997067451	0.113799996674061	0.117600001394749
0.415199995040894	0.416099995374680	0.357400000095367	0.288599997758865	0.171700000762939	0.123199999332428	0.109600000083447	0.0838000029325485	0.432200014591217	0.440200001001358	0.339300006628037	0.274399995803833	0.239800006151199	0.130600005388260	0.0917999967932701	0.0850000008940697	0.300599992275238	0.292100012302399	0.218700006604195	0.209600001573563	0.162499994039536	0.116499997675419	0.0973000004887581	0.0847999975085259	0.214599996805191	0.167300000786781	0.174400001764297	0.157900005578995	0.127299994230270	0.105200000107288	0.0952000021934509	0.0848999992012978	0.177200004458427	0.195899993181229	0.165099993348122	0.173500001430511	0.155100002884865	0.116999998688698	0.115199998000000	0.0957999974489212	0.212899997830391	0.166500002145767	0.186499997973442	0.172900006175041	0.150399997830391	0.114500001072884	0.135600001000000	0.0998999997973442	0.117399998009205	0.119699999690056
0.450399994850159	0.451299995183945	0.391000002622604	0.318599998950958	0.186599999666214	0.126399993896484	0.113099999725819	0.0900000035762787	0.473600000143051	0.478899985551834	0.372999995946884	0.300300002098084	0.258599996566772	0.136299997568131	0.0944000035524368	0.0860000029206276	0.330599993467331	0.312200009822845	0.238499999046326	0.222299993038178	0.169699996709824	0.126499995589256	0.0961000025272369	0.0842000022530556	0.230599999427795	0.175999999046326	0.182099997997284	0.163599997758865	0.130199998617172	0.106700003147125	0.0949999988079071	0.0852999985218048	0.184599995613098	0.204300001263618	0.171900004148483	0.174999997019768	0.161100000143051	0.116899996995926	0.105899997000000	0.0957000032067299	0.222399994730949	0.173399999737740	0.192699998617172	0.180099993944168	0.158399999141693	0.113600000739098	0.111800000000000	0.0988999977707863	0.118799999356270	0.121399998664856
0.482199996709824	0.483799993991852	0.429199993610382	0.349500000476837	0.203400000929832	0.129700005054474	0.114100001752377	0.0844999998807907	0.508400022983551	0.513100028038025	0.410600006580353	0.328399986028671	0.288399994373322	0.143199995160103	0.0965000018477440	0.0860999971628189	0.369199991226196	0.333799988031387	0.259799987077713	0.231099992990494	0.181299999356270	0.123999997973442	0.0986000001430512	0.0851000025868416	0.247400000691414	0.187000006437302	0.189199998974800	0.168500006198883	0.133399993181229	0.109800003468990	0.0987000018358231	0.0860000029206276	0.189700007438660	0.212799996137619	0.175099998712540	0.180600002408028	0.163399994373322	0.119400002062321	0.108300000000000	0.0978000015020371	0.223399996757507	0.179399996995926	0.196500003337860	0.183899998664856	0.161799997091293	0.115800000727177	0.113499999000000	0.100800000131130	0.120099999010563	0.120999999344349
0.515399992465973	0.511699974536896	0.465200006961823	0.383500009775162	0.218500003218651	0.136000007390976	0.115900002419949	0.0830999985337257	0.542699992656708	0.541000008583069	0.449000000953674	0.359100013971329	0.313499987125397	0.148699998855591	0.0978000015020371	0.0971999987959862	0.397899985313416	0.353599995374680	0.281800001859665	0.246500000357628	0.189199998974800	0.127800002694130	0.0992999970912933	0.0846000015735626	0.263599991798401	0.190899997949600	0.197699993848801	0.170599997043610	0.137999996542931	0.108300000429153	0.0995000004768372	0.0863000005483627	0.200900003314018	0.223900005221367	0.178000003099442	0.183400005102158	0.169799998402596	0.128600001335144	0.125699997000000	0.0980999991297722	0.241400003433228	0.185100004076958	0.205699995160103	0.191300004720688	0.167699992656708	0.130500003695488	0.144600004000000	0.100800000131130	0.124099999666214	0.123300001025200
0.542400002479553	0.545099973678589	0.501299977302551	0.415199995040894	0.244800001382828	0.144800007343292	0.114600002765656	0.0838000029325485	0.571300029754639	0.578000009059906	0.478700011968613	0.399300009012222	0.352100014686585	0.160899996757507	0.0986000001430512	0.0873999968171120	0.432399988174439	0.380699992179871	0.304100006818771	0.262899994850159	0.210500001907349	0.132799997925758	0.109300002455711	0.0864999964833260	0.280000001192093	0.204400002956390	0.209199994802475	0.180199995636940	0.144899994134903	0.111699998378754	0.104199998080730	0.0864000022411346	0.208100005984306	0.235899999737740	0.182500004768372	0.194499999284744	0.175099998712540	0.126699998974800	0.109099999000000	0.100000001490116	0.250699996948242	0.192599996924400	0.219099998474121	0.205099999904633	0.172600001096725	0.117200002074242	0.123000003000000	0.112199999392033	0.123099997639656	0.124600000679493
0.571900010108948	0.574299991130829	0.533999979496002	0.452699989080429	0.270799994468689	0.149499997496605	0.119499996304512	0.0848999992012978	0.606199979782105	0.612900018692017	0.515900015830994	0.439599990844727	0.384499996900558	0.172800004482269	0.100100003182888	0.0944000035524368	0.468800008296967	0.406699985265732	0.337300002574921	0.284000009298325	0.214699998497963	0.136700004339218	0.104400001466274	0.0916000008583069	0.297699987888336	0.217299997806549	0.223000004887581	0.184900000691414	0.147799998521805	0.114299997687340	0.102300003170967	0.0929000005126000	0.218099996447563	0.246299996972084	0.187900006771088	0.197099998593330	0.180600002408028	0.130199998617172	0.118699998000000	0.100400000810623	0.269300013780594	0.199200004339218	0.225799992680550	0.206300005316734	0.178900003433228	0.131400004029274	0.131400004000000	0.101899996399879	0.124300003051758	0.126699998974800
0.598800003528595	0.602199971675873	0.565999984741211	0.476700007915497	0.297300010919571	0.158199995756149	0.123899996280670	0.0860000029206276	0.629800021648407	0.639699995517731	0.546199977397919	0.469999998807907	0.422399997711182	0.183799996972084	0.101999998092651	0.0901999995112419	0.500100016593933	0.435699999332428	0.369800001382828	0.304300010204315	0.236599996685982	0.143399998545647	0.109499998390675	0.0914999991655350	0.320100009441376	0.232899993658066	0.235699996352196	0.191499993205071	0.152799993753433	0.116599999368191	0.104000002145767	0.0877000018954277	0.228400006890297	0.260899990797043	0.197699993848801	0.200499996542931	0.184599995613098	0.138199999928474	0.134100005000000	0.102600000798702	0.286399990320206	0.207100003957748	0.238000005483627	0.213499993085861	0.180000007152557	0.153899997472763	0.149000004000000	0.125100001692772	0.128299996256828	0.127700001001358
0.627600014209747	0.626299977302551	0.605300009250641	0.511300027370453	0.326599985361099	0.169799998402596	0.125100001692772	0.0860999971628189	0.665700018405914	0.668600022792816	0.581300020217896	0.508899986743927	0.459199994802475	0.201499998569489	0.104699999094009	0.0931999981403351	0.540300011634827	0.467299997806549	0.406599998474121	0.322100013494492	0.243000000715256	0.147699996829033	0.108699999749660	0.0895000025629997	0.344399988651276	0.247400000691414	0.253600001335144	0.202600002288818	0.154799997806549	0.127100005745888	0.103000000119209	0.0895999968051910	0.240299999713898	0.275599986314774	0.200699999928474	0.211099997162819	0.188700005412102	0.135000005364418	0.134299994000000	0.113200001418591	0.297399997711182	0.215399995446205	0.249400004744530	0.224199995398521	0.185399994254112	0.160699993371964	0.156000003000000	0.102499999105930	0.129800006747246	0.129800006747246
0.651000022888184	0.652400016784668	0.625800013542175	0.537199974060059	0.354499995708466	0.177300006151199	0.127299994230270	0.0887999981641769	0.686999976634979	0.694400012493134	0.607900023460388	0.541599988937378	0.491600006818771	0.210099995136261	0.105200000107288	0.107600003480911	0.569500029087067	0.495799988508225	0.440800011157990	0.343600004911423	0.264200001955032	0.164100006222725	0.108199998736382	0.0895999968051910	0.361099988222122	0.258500009775162	0.266699999570847	0.210400000214577	0.149900004267693	0.141000002622604	0.102099999785423	0.0913999974727631	0.249200001358986	0.292800009250641	0.209999993443489	0.215800002217293	0.196899995207787	0.128600001335144	0.138799995000000	0.126100003719330	0.321700006723404	0.229300007224083	0.262300014495850	0.233400002121925	0.186199992895126	0.155399993062019	0.153500006000000	0.129700005054474	0.132499992847443	0.130600005388260
0.679099977016449	0.676599979400635	0.647199988365173	0.567499995231628	0.386799991130829	0.192100003361702	0.131500005722046	0.0855000019073486	0.716600000858307	0.720799982547760	0.638100028038025	0.573499977588654	0.535300016403198	0.231000006198883	0.107100002467632	0.0970999971032143	0.607599973678589	0.527300000190735	0.472900003194809	0.362800002098084	0.278499990701675	0.175300002098084	0.107799999415874	0.104800000786781	0.384099990129471	0.277900010347366	0.285800009965897	0.213799998164177	0.162100002169609	0.137299999594688	0.105999998748302	0.0923999994993210	0.264499992132187	0.308800011873245	0.216399997472763	0.226400002837181	0.203799992799759	0.137500002980232	0.135700002000000	0.112899996340275	0.333799988031387	0.236699998378754	0.272500008344650	0.246000006794930	0.185800001025200	0.158600002527237	0.136299998000000	0.118400000035763	0.135900005698204	0.135399997234344
0.698199987411499	0.697099983692169	0.663600027561188	0.586000025272369	0.416099995374680	0.205699995160103	0.133599996566772	0.0852999985218048	0.741999983787537	0.740700006484985	0.653999984264374	0.599200010299683	0.564300000667572	0.245000004768372	0.107600003480911	0.115599997341633	0.640100002288818	0.557399988174439	0.501999974250794	0.390199989080429	0.293900012969971	0.183500006794930	0.109999999403954	0.0908000022172928	0.403200000524521	0.293500006198883	0.300500005483627	0.227899998426437	0.165000006556511	0.135900005698204	0.104000002145767	0.0921000018715859	0.277500003576279	0.333499997854233	0.227699995040894	0.233999997377396	0.205599993467331	0.139699995517731	0.140000001000000	0.111900001764297	0.354999989271164	0.253699988126755	0.285499989986420	0.255800008773804	0.200200006365776	0.162200003862381	0.162900001000000	0.119800001382828	0.138500005006790	0.135700002312660
0.717700004577637	0.714800000190735	0.688000023365021	0.607400000095367	0.449999988079071	0.222100004553795	0.135600000619888	0.0856999978423119	0.763800024986267	0.760500013828278	0.684000015258789	0.630800008773804	0.596400022506714	0.272000014781952	0.109999999403954	0.100900001823902	0.674700021743774	0.583999991416931	0.545300006866455	0.414000004529953	0.324099987745285	0.211400002241135	0.115000002086163	0.0965000018477440	0.429800003767014	0.315299987792969	0.320699989795685	0.234599992632866	0.168500006198883	0.135399997234344	0.119000002741814	0.0918999984860420	0.292100012302399	0.351599991321564	0.235200002789497	0.242799997329712	0.212599992752075	0.141499996185303	0.131300002000000	0.123800002038479	0.376399993896484	0.261799991130829	0.306199997663498	0.265500009059906	0.194199994206429	0.163200005888939	0.161400005000000	0.109099999070168	0.141299992799759	0.137899994850159
0.736100018024445	0.730400025844574	0.712100028991699	0.631099998950958	0.487699985504150	0.244800001382828	0.143399998545647	0.0868000015616417	0.777300000190735	0.776600003242493	0.705600023269653	0.655900001525879	0.630400002002716	0.297300010919571	0.114200003445148	0.101999998092651	0.711099982261658	0.619499981403351	0.587199985980988	0.439300000667572	0.337199985980988	0.217199996113777	0.113600000739098	0.122500002384186	0.450700014829636	0.334699988365173	0.348199993371964	0.245000004768372	0.175400003790855	0.138199999928474	0.117100000381470	0.0948999971151352	0.308600008487701	0.366800010204315	0.238499999046326	0.245800003409386	0.223199993371964	0.144700005650520	0.136000007000000	0.129099994897842	0.398099988698959	0.274699985980988	0.318500012159348	0.276300013065338	0.208299994468689	0.167699992656708	0.166800007000000	0.129600003361702	0.142599999904633	0.138400003314018
0.748300015926361	0.748399972915649	0.725600004196167	0.655399978160858	0.509599983692169	0.255100011825562	0.145799994468689	0.0857999995350838	0.785099983215332	0.787000000476837	0.718999981880188	0.680499970912933	0.646499991416931	0.318800002336502	0.114699997007847	0.124600000679493	0.738099992275238	0.649299979209900	0.623199999332428	0.466300010681152	0.360199987888336	0.227599993348122	0.112999998033047	0.0957000032067299	0.477400004863739	0.353599995374680	0.364499986171722	0.257099986076355	0.169900000095367	0.141499996185303	0.117299996316433	0.0943000018596649	0.326999992132187	0.388799995183945	0.250999987125397	0.258899986743927	0.228000000119209	0.148900002241135	0.139699996000000	0.130500003695488	0.422800004482269	0.294200003147125	0.345499992370605	0.295800000429153	0.211600005626678	0.167699992656708	0.158600003000000	0.109999999403954	0.149700000882149	0.144899994134903
0.751800000667572	0.758199989795685	0.740800023078919	0.664099991321564	0.530399978160858	0.276499986648560	0.162599995732307	0.0856999978423119	0.782400012016296	0.783999979496002	0.732900023460388	0.695699989795685	0.672699987888336	0.347499996423721	0.118400000035763	0.102499999105930	0.771000027656555	0.676599979400635	0.657000005245209	0.499199986457825	0.378500014543533	0.225099995732307	0.117299996316433	0.100400000810623	0.502300024032593	0.369500011205673	0.381900012493134	0.272199988365173	0.167799994349480	0.136099994182587	0.119800001382828	0.0944999977946281	0.337000012397766	0.411000013351440	0.254299998283386	0.272599995136261	0.231399998068810	0.150999993085861	0.136000007000000	0.130899995565414	0.438600003719330	0.304899990558624	0.350300014019012	0.308400005102158	0.212699994444847	0.166800007224083	0.165999994000000	0.123999997973442	0.150600001215935	0.142100006341934
0.754199981689453	0.757899999618530	0.764999985694885	0.680000007152557	0.560199975967407	0.305400013923645	0.170599997043610	0.0860999971628189	0.782700002193451	0.783200025558472	0.746800005435944	0.718500018119812	0.692900002002716	0.379900008440018	0.119300000369549	0.105599999427795	0.793900012969971	0.698199987411499	0.684000015258789	0.523599982261658	0.415600001811981	0.242400005459785	0.128099992871284	0.100699998438358	0.525900006294251	0.392199993133545	0.403200000524521	0.286300003528595	0.170800000429153	0.143199995160103	0.119300000369549	0.0948000028729439	0.363099992275238	0.431699991226196	0.273099988698959	0.281399995088577	0.238700002431870	0.136299997568131	0.142600000000000	0.130300000309944	0.464500010013580	0.322499990463257	0.378300011157990	0.321000009775162	0.225099995732307	0.160400003194809	0.178200006000000	0.136000007390976	0.156399995088577	0.148300006985664
0.753000020980835	0.754400014877319	0.779799997806549	0.702099978923798	0.606000006198883	0.334300011396408	0.165700003504753	0.0878999978303909	0.784200012683868	0.786400020122528	0.754700005054474	0.736500024795532	0.714399993419647	0.423900008201599	0.122100003063679	0.106100000441074	0.824199974536896	0.736699998378754	0.719799995422363	0.549499988555908	0.426699995994568	0.221000000834465	0.119499996304512	0.100900001823902	0.553499996662140	0.419200003147125	0.434899985790253	0.304199993610382	0.178599998354912	0.145699992775917	0.116899996995926	0.0957999974489212	0.384999990463257	0.461899995803833	0.287200003862381	0.287600010633469	0.254999995231628	0.151999995112419	0.138999999000000	0.131200000643730	0.490900009870529	0.345899999141693	0.397300004959106	0.335000008344650	0.230199992656708	0.163000002503395	0.178000003000000	0.111299999058247	0.160600006580353	0.150700002908707
0.747799992561340	0.755100011825562	0.792599976062775	0.710900008678436	0.622300028800964	0.356400012969971	0.168799996376038	0.0860999971628189	0.776499986648560	0.782599985599518	0.754499971866608	0.753300011157990	0.727599978446960	0.447400003671646	0.123199999332428	0.104400001466274	0.841300010681152	0.755299985408783	0.746299982070923	0.580299973487854	0.467999994754791	0.246099993586540	0.121200002729893	0.0974000021815300	0.583199977874756	0.438600003719330	0.456299990415573	0.313499987125397	0.182799994945526	0.146400004625320	0.116700001060963	0.0935000032186508	0.395300000905991	0.472200006246567	0.296799987554550	0.305000007152557	0.254099994897842	0.140699997544289	0.146200001000000	0.128700003027916	0.501200020313263	0.355699986219406	0.419400006532669	0.348100006580353	0.247700005769730	0.160899996757507	0.185599998000000	0.118699997663498	0.162699997425079	0.151199996471405
0.745700001716614	0.755900025367737	0.814700007438660	0.713100016117096	0.641799986362457	0.380699992179871	0.176899999380112	0.0888999998569489	0.779399991035461	0.785099983215332	0.759999990463257	0.749400019645691	0.739899992942810	0.477899998426437	0.125000000000000	0.122699998319149	0.860199987888336	0.783800005912781	0.774800002574921	0.610000014305115	0.479900002479553	0.251199990510941	0.128000006079674	0.101300001144409	0.611299991607666	0.461400002241135	0.480899989604950	0.330399990081787	0.195199996232986	0.138099998235703	0.117200002074242	0.0965000018477440	0.408300012350082	0.493000000715256	0.302700012922287	0.317200005054474	0.269800007343292	0.149100005626678	0.117299996000000	0.129199996590614	0.522899985313416	0.375699996948242	0.430299997329712	0.360500007867813	0.258100003004074	0.155000001192093	0.181500003000000	0.115999996662140	0.167400002479553	0.153099998831749
0.753499984741211	0.753600001335144	0.824999988079071	0.712599992752075	0.663399994373322	0.408699989318848	0.186000004410744	0.0914999991655350	0.781300008296967	0.775900006294251	0.761099994182587	0.749400019645691	0.750100016593933	0.500599980354309	0.128299996256828	0.108599998056889	0.881600022315979	0.799899995326996	0.798799991607666	0.635399997234345	0.501500010490418	0.267199993133545	0.137299999594688	0.102099999785423	0.641499996185303	0.488200008869171	0.509999990463257	0.349999994039536	0.191899999976158	0.135600000619888	0.117799997329712	0.0957000032067299	0.442000001668930	0.516200006008148	0.321500003337860	0.330500006675720	0.272399991750717	0.152199998497963	0.115699999000000	0.128099992871284	0.548500001430512	0.400400012731552	0.459600001573563	0.387400001287460	0.250999987125397	0.147900000214577	0.189500004000000	0.134900003671646	0.171399995684624	0.157100006937981
0.740599989891052	0.748600006103516	0.822799980640411	0.711799979209900	0.689999997615814	0.423900008201599	0.217399999499321	0.0988999977707863	0.772300004959106	0.779399991035461	0.758700013160706	0.744300007820129	0.747699975967407	0.530799984931946	0.130700007081032	0.112400002777576	0.891600012779236	0.815400004386902	0.804499983787537	0.655200004577637	0.535399973392487	0.278299987316132	0.131200000643730	0.115999996662140	0.668600022792816	0.509899973869324	0.538999974727631	0.365099996328354	0.205699995160103	0.136500000953674	0.119499996304512	0.0956000015139580	0.460999995470047	0.540799975395203	0.344599992036819	0.347000002861023	0.287900000810623	0.153500005602837	0.116200000000000	0.127599999308586	0.569199979305267	0.421299993991852	0.480800002813339	0.407799988985062	0.270300000905991	0.175799995660782	0.172999993000000	0.139599993824959	0.180899992585182	0.162900000810623
0.739099979400635	0.748799979686737	0.840600013732910	0.711600005626679	0.704299986362457	0.454800009727478	0.204899996519089	0.0930999964475632	0.769699990749359	0.778800010681152	0.757799983024597	0.742999970912933	0.751500010490418	0.556599974632263	0.138899996876717	0.111599996685982	0.900699973106384	0.815500020980835	0.831600010395050	0.680100023746491	0.555000007152557	0.298500001430512	0.136600002646446	0.102200001478195	0.695200026035309	0.532999992370606	0.571300029754639	0.377799987792969	0.207900002598763	0.140400007367134	0.117799997329712	0.0975999981164932	0.485599994659424	0.575500011444092	0.366600006818771	0.365700006484985	0.301299989223480	0.145400002598763	0.118799999000000	0.130799993872643	0.601999998092651	0.448300004005432	0.511399984359741	0.429300010204315	0.272799998521805	0.166600003838539	0.182200000000000	0.136800006031990	0.185299992561340	0.166299998760223
0.742399990558624	0.748300015926361	0.849799990653992	0.713100016117096	0.705699980258942	0.470499992370605	0.225500002503395	0.0966000035405159	0.770699977874756	0.777000010013580	0.757099986076355	0.749499976634979	0.746399998664856	0.575399994850159	0.138099998235703	0.113600000739098	0.914499998092651	0.817399978637695	0.839900016784668	0.702499985694885	0.589100003242493	0.317400008440018	0.158999994397163	0.103100001811981	0.724799990653992	0.564800024032593	0.602100014686585	0.405699998140335	0.218099996447563	0.144400000572205	0.116400003433228	0.0982000008225441	0.504499971866608	0.598900020122528	0.375900000333786	0.376500010490418	0.312599986791611	0.147400006651878	0.118799999000000	0.131099998950958	0.624899983406067	0.462300002574921	0.527499973773956	0.445499986410141	0.280299991369247	0.159600004553795	0.172399998000000	0.138400003314018	0.192699998617172	0.172199994325638
0.742799997329712	0.746100008487701	0.858200013637543	0.713199973106384	0.715099990367889	0.497299998998642	0.229000002145767	0.0947000011801720	0.772700011730194	0.773899972438812	0.756900012493134	0.752900004386902	0.753099977970123	0.609899997711182	0.146899998188019	0.131899997591972	0.929899990558624	0.816699981689453	0.848500013351440	0.720600008964539	0.595200002193451	0.341699987649918	0.150000005960464	0.103699997067451	0.751999974250794	0.592000007629395	0.628700017929077	0.420399993658066	0.230700001120567	0.145300000905991	0.116400003433228	0.102099999785423	0.519400000572205	0.623700022697449	0.394100010395050	0.397100001573563	0.322699993848801	0.151899993419647	0.119800001000000	0.129500001668930	0.649200022220612	0.483799993991852	0.545499980449677	0.463999986648560	0.288100004196167	0.156299993395805	0.176699996000000	0.138999998569489	0.197400003671646	0.172600001096725
0.740599989891052	0.748199999332428	0.872900009155273	0.709699988365173	0.707499980926514	0.500100016593933	0.237399995326996	0.109200000762939	0.771799981594086	0.774100005626679	0.759199976921082	0.750199973583221	0.740499973297119	0.632600009441376	0.150600001215935	0.128199994564056	0.936999976634979	0.817900002002716	0.869300007820129	0.741699993610382	0.616400003433228	0.356900006532669	0.169699996709824	0.104400001466274	0.774399995803833	0.624100029468536	0.659500002861023	0.437799990177155	0.238199993968010	0.147900000214577	0.110500000417233	0.103200003504753	0.536899983882904	0.659399986267090	0.412699997425079	0.418399989604950	0.338099986314774	0.149000003933907	0.119900003000000	0.128299996256828	0.670599997043610	0.512799978256226	0.577899992465973	0.492500007152557	0.303999990224838	0.157900005578995	0.180800006000000	0.134200006723404	0.206599995493889	0.174799993634224
0.751699984073639	0.754400014877319	0.880299985408783	0.713999986648560	0.702799975872040	0.518299996852875	0.251500010490418	0.0988999977707863	0.772000014781952	0.777199983596802	0.758400022983551	0.749499976634979	0.748799979686737	0.648699998855591	0.153899997472763	0.115999996662140	0.941999971866608	0.822399973869324	0.871500015258789	0.759199976921082	0.630800008773804	0.376300007104874	0.177399992942810	0.109800003468990	0.799199998378754	0.649399995803833	0.683499991893768	0.456200003623962	0.242200002074242	0.149399995803833	0.115800000727177	0.103900000452995	0.564599990844727	0.677399992942810	0.433499991893768	0.435900002717972	0.349799990653992	0.147200003266335	0.118699998000000	0.128800004720688	0.696099996566773	0.527599990367889	0.604799985885620	0.509599983692169	0.310299992561340	0.156800001859665	0.166800007000000	0.130999997258186	0.211400002241135	0.178100004792213
0.742900013923645	0.749100029468536	0.878499984741211	0.711099982261658	0.708299994468689	0.592999994754791	0.270000010728836	0.0969000011682510	0.772599995136261	0.776799976825714	0.756299972534180	0.755400002002716	0.740700006484985	0.702799975872040	0.157199993729591	0.134100005030632	0.952199995517731	0.819700002670288	0.879100024700165	0.773000001907349	0.639400005340576	0.394899994134903	0.154200002551079	0.124600000679493	0.825999975204468	0.679499983787537	0.703899979591370	0.484699994325638	0.254500001668930	0.152999997138977	0.114600002765656	0.105400003492832	0.579200029373169	0.709599971771240	0.447899997234345	0.452199995517731	0.365000009536743	0.151600003242493	0.135900006000000	0.130199998617172	0.722199976444244	0.544700026512146	0.638400018215179	0.529799997806549	0.330300003290176	0.163599997758865	0.175999999000000	0.131799995899200	0.220200002193451	0.180399999022484
0.736299991607666	0.748399972915649	0.884700000286102	0.713599979877472	0.703499972820282	0.658100008964539	0.270700007677078	0.100000001490116	0.767499983310700	0.771499991416931	0.749899983406067	0.747099995613098	0.743300020694733	0.712499976158142	0.163100004196167	0.134499996900558	0.952099978923798	0.818400025367737	0.871399998664856	0.775200009346008	0.650900006294251	0.414099991321564	0.161100000143051	0.119199998676777	0.837599992752075	0.702000021934509	0.726199984550476	0.503899991512299	0.263799995183945	0.158299997448921	0.118600003421307	0.103399999439716	0.614300012588501	0.735599994659424	0.462999999523163	0.470800012350082	0.382600009441376	0.151600003242493	0.119099997000000	0.129899993538857	0.754499971866608	0.573800027370453	0.657700002193451	0.556599974632263	0.342900007963181	0.156299993395805	0.161400005000000	0.134700000286102	0.226999998092651	0.186599999666214
0.736400008201599	0.748300015926361	0.887099981307983	0.701699972152710	0.705900013446808	0.673099994659424	0.283600002527237	0.0995000004768372	0.766200006008148	0.773599982261658	0.750999987125397	0.749400019645691	0.738300025463104	0.705500006675720	0.168899998068810	0.130600005388260	0.960099995136261	0.816900014877319	0.888000011444092	0.765299975872040	0.660600006580353	0.434300005435944	0.167500004172325	0.114200003445148	0.840799987316132	0.731999993324280	0.734399974346161	0.519999980926514	0.273400008678436	0.171900004148483	0.112400002777576	0.0998999997973442	0.633400022983551	0.757899999618530	0.482199996709824	0.484100013971329	0.397100001573563	0.151899993419647	0.120099999000000	0.126000002026558	0.772700011730194	0.594699978828430	0.687399983406067	0.576600015163422	0.361999988555908	0.159999996423721	0.176300004000000	0.135000005364418	0.234599992632866	0.191699996590614
[truncated: 14 more columns]
