# Supplementary material for: Modeling the impact of drug interactions on therapeutic selectivity
Source: Nat Commun. 2018 Aug 27;9:3452. doi: 10.1038/s41467-018-05954-3 (PMC6110842; doi:10.1038/s41467-018-05954-3)
Supplement: Supplementary file 4 — Supplementary Data 1 [file 41467_2018_5954_MOESM4_ESM.zip › albRAW/Fen-MMS.txt]

0.129099995000000	0.132300004000000	0.133699998000000	0.128999993000000	0.133900002000000	0.132100001000000	0.129099995000000	0.131200001000000	0.128800005000000	0.128600001000000	0.133699998000000	0.132599995000000	0.134700000000000	0.134700000000000	0.134900004000000	0.136099994000000	0.130700007000000	0.131899998000000	0.132599995000000	0.134299994000000	0.135600001000000	0.132599995000000	0.135199994000000	0.132900000000000	0.130600005000000	0.128199995000000	0.131899998000000	0.131500006000000	0.131200001000000	0.133399993000000	0.136000007000000	0.135399997000000	0.131300002000000	0.130400002000000	0.133699998000000	0.135000005000000	0.130700007000000	0.134299994000000	0.134599999000000	0.132499993000000	0.131799996000000	0.128700003000000	0.131200001000000	0.129299998000000	0.128399998000000	0.132799998000000	0.131099999000000	0.130999997000000	0.127800003000000	0.130099997000000
0.126200005000000	0.130300000000000	0.130999997000000	0.127000004000000	0.131799996000000	0.129299998000000	0.126200005000000	0.128000006000000	0.125900000000000	0.126900002000000	0.131400004000000	0.130400002000000	0.132300004000000	0.131999999000000	0.132400006000000	0.132799998000000	0.128199995000000	0.129299998000000	0.130899996000000	0.130999997000000	0.132799998000000	0.129600003000000	0.131999999000000	0.130300000000000	0.128800005000000	0.126399994000000	0.130899996000000	0.129700005000000	0.128600001000000	0.130099997000000	0.132699996000000	0.131899998000000	0.128999993000000	0.128399998000000	0.132499993000000	0.132599995000000	0.128800005000000	0.130500004000000	0.131400004000000	0.130199999000000	0.130199999000000	0.127299994000000	0.129199997000000	0.127200007000000	0.126000002000000	0.128800005000000	0.128199995000000	0.128900006000000	0.126399994000000	0.128600001000000
0.125400007000000	0.128900006000000	0.129999995000000	0.125499994000000	0.130600005000000	0.128299996000000	0.126100004000000	0.127200007000000	0.125400007000000	0.125799999000000	0.130500004000000	0.129600003000000	0.130799994000000	0.131099999000000	0.131600007000000	0.131699994000000	0.127700001000000	0.129199997000000	0.130099997000000	0.130700007000000	0.131899998000000	0.128900006000000	0.130799994000000	0.129600003000000	0.128399998000000	0.125499994000000	0.128800005000000	0.128800005000000	0.128000006000000	0.128900006000000	0.131300002000000	0.130700007000000	0.128500000000000	0.127800003000000	0.131999999000000	0.131600007000000	0.128600001000000	0.129299998000000	0.130400002000000	0.129600003000000	0.129999995000000	0.126699999000000	0.128600001000000	0.127100006000000	0.125499994000000	0.127900004000000	0.127499998000000	0.128199995000000	0.126200005000000	0.132900000000000
0.125000000000000	0.128500000000000	0.129700005000000	0.125900000000000	0.129999995000000	0.126900002000000	0.125000000000000	0.126300007000000	0.124799997000000	0.125699997000000	0.130099997000000	0.129299998000000	0.130300000000000	0.130500004000000	0.130700007000000	0.131200001000000	0.127399996000000	0.128700003000000	0.129800007000000	0.129800007000000	0.132100001000000	0.128600001000000	0.130199999000000	0.129600003000000	0.127499998000000	0.125699997000000	0.128399998000000	0.127399996000000	0.127900004000000	0.128900006000000	0.131500006000000	0.129999995000000	0.127900004000000	0.127299994000000	0.131300002000000	0.130799994000000	0.127900004000000	0.129199997000000	0.130300000000000	0.129099995000000	0.130600005000000	0.126200005000000	0.127599999000000	0.126200005000000	0.125100002000000	0.127900004000000	0.127499998000000	0.128099993000000	0.125699997000000	0.127599999000000
0.125300005000000	0.128000006000000	0.129800007000000	0.125599995000000	0.129700005000000	0.126699999000000	0.125000000000000	0.126100004000000	0.125300005000000	0.125599995000000	0.130300000000000	0.128999993000000	0.130500004000000	0.129800007000000	0.130400002000000	0.130600005000000	0.127700001000000	0.128800005000000	0.129800007000000	0.129999995000000	0.131600007000000	0.128299996000000	0.130400002000000	0.129299998000000	0.127299994000000	0.125799999000000	0.128600001000000	0.127599999000000	0.127700001000000	0.128700003000000	0.130700007000000	0.129999995000000	0.128299996000000	0.127599999000000	0.130999997000000	0.130300000000000	0.127800003000000	0.128800005000000	0.129899994000000	0.128500000000000	0.130300000000000	0.126499996000000	0.127900004000000	0.126800001000000	0.124899998000000	0.127599999000000	0.127100006000000	0.128099993000000	0.126100004000000	0.127700001000000
0.125499994000000	0.127900004000000	0.128700003000000	0.125499994000000	0.129199997000000	0.126699999000000	0.125000000000000	0.125900000000000	0.125400007000000	0.125200003000000	0.129099995000000	0.128600001000000	0.129500002000000	0.129700005000000	0.130500004000000	0.130400002000000	0.127900004000000	0.128199995000000	0.129700005000000	0.129700005000000	0.130600005000000	0.127900004000000	0.129600003000000	0.128399998000000	0.126900002000000	0.125400007000000	0.128700003000000	0.127499998000000	0.127100006000000	0.128099993000000	0.129999995000000	0.129500002000000	0.127499998000000	0.127599999000000	0.130999997000000	0.130600005000000	0.127000004000000	0.128299996000000	0.128900006000000	0.127900004000000	0.130400002000000	0.126300007000000	0.127499998000000	0.126399994000000	0.124700002000000	0.127100006000000	0.126699999000000	0.127599999000000	0.125599995000000	0.127499998000000
0.124700002000000	0.128800005000000	0.129199997000000	0.124899998000000	0.128900006000000	0.126900002000000	0.124300003000000	0.126200005000000	0.124499999000000	0.125400007000000	0.129299998000000	0.128399998000000	0.129500002000000	0.129800007000000	0.129600003000000	0.130199999000000	0.126100004000000	0.129099995000000	0.129400000000000	0.129400000000000	0.130999997000000	0.127900004000000	0.129299998000000	0.128999993000000	0.126200005000000	0.126200005000000	0.128099993000000	0.126699999000000	0.127499998000000	0.128700003000000	0.130400002000000	0.129700005000000	0.128000006000000	0.127499998000000	0.130899996000000	0.129700005000000	0.127100006000000	0.128299996000000	0.129199997000000	0.128000006000000	0.129800007000000	0.126200005000000	0.128000006000000	0.126200005000000	0.124499999000000	0.127100006000000	0.126499996000000	0.127399996000000	0.126300007000000	0.127399996000000
0.125499994000000	0.129400000000000	0.129299998000000	0.125300005000000	0.129099995000000	0.127000004000000	0.125000000000000	0.126300007000000	0.125400007000000	0.126100004000000	0.130400002000000	0.129199997000000	0.130099997000000	0.130300000000000	0.130300000000000	0.130899996000000	0.127700001000000	0.129299998000000	0.130400002000000	0.129899994000000	0.131699994000000	0.128700003000000	0.129700005000000	0.129500002000000	0.126800001000000	0.125300005000000	0.129199997000000	0.127299994000000	0.127700001000000	0.128800005000000	0.130600005000000	0.129800007000000	0.127800003000000	0.128199995000000	0.131500006000000	0.130300000000000	0.127599999000000	0.128999993000000	0.129299998000000	0.128700003000000	0.130500004000000	0.126499996000000	0.128099993000000	0.127000004000000	0.125000000000000	0.127399996000000	0.127000004000000	0.127900004000000	0.126399994000000	0.128099993000000
0.125799999000000	0.129299998000000	0.129500002000000	0.126000002000000	0.129199997000000	0.127299994000000	0.125000000000000	0.126599997000000	0.125699997000000	0.126399994000000	0.130400002000000	0.129400000000000	0.129899994000000	0.130899996000000	0.130500004000000	0.130999997000000	0.128800005000000	0.129500002000000	0.130700007000000	0.130300000000000	0.131500006000000	0.128600001000000	0.129500002000000	0.129800007000000	0.128500000000000	0.126399994000000	0.129999995000000	0.127900004000000	0.127900004000000	0.129199997000000	0.130199999000000	0.129999995000000	0.128800005000000	0.128099993000000	0.131899998000000	0.130400002000000	0.127900004000000	0.128900006000000	0.129099995000000	0.128500000000000	0.130400002000000	0.127299994000000	0.129199997000000	0.127399996000000	0.124799997000000	0.127599999000000	0.127200007000000	0.128199995000000	0.127599999000000	0.128600001000000
0.126499996000000	0.129899994000000	0.129500002000000	0.125400007000000	0.129299998000000	0.127499998000000	0.125300005000000	0.126499996000000	0.126200005000000	0.126599997000000	0.130099997000000	0.129899994000000	0.130099997000000	0.134000003000000	0.130600005000000	0.130500004000000	0.128099993000000	0.129999995000000	0.130500004000000	0.130099997000000	0.131899998000000	0.128399998000000	0.129999995000000	0.129099995000000	0.127299994000000	0.126200005000000	0.129099995000000	0.127900004000000	0.128299996000000	0.129199997000000	0.130700007000000	0.130099997000000	0.128299996000000	0.128399998000000	0.131500006000000	0.130300000000000	0.128099993000000	0.129299998000000	0.129600003000000	0.128800005000000	0.131799996000000	0.127599999000000	0.128399998000000	0.127499998000000	0.125100002000000	0.128099993000000	0.127499998000000	0.128999993000000	0.127900004000000	0.128600001000000
0.126399994000000	0.130199999000000	0.129800007000000	0.126000002000000	0.129700005000000	0.127599999000000	0.125300005000000	0.126800001000000	0.126100004000000	0.127399996000000	0.130500004000000	0.129700005000000	0.130099997000000	0.130999997000000	0.130500004000000	0.130700007000000	0.128800005000000	0.130099997000000	0.130300000000000	0.130700007000000	0.131500006000000	0.128500000000000	0.129999995000000	0.129400000000000	0.128299996000000	0.127499998000000	0.129400000000000	0.128399998000000	0.127800003000000	0.128800005000000	0.130799994000000	0.129800007000000	0.129199997000000	0.129400000000000	0.132300004000000	0.130300000000000	0.128299996000000	0.128999993000000	0.129500002000000	0.128900006000000	0.131600007000000	0.127900004000000	0.129299998000000	0.127100006000000	0.124799997000000	0.128000006000000	0.127399996000000	0.128999993000000	0.127499998000000	0.128600001000000
0.127900004000000	0.130799994000000	0.130199999000000	0.127100006000000	0.129800007000000	0.128099993000000	0.125900000000000	0.127000004000000	0.127399996000000	0.127700001000000	0.130700007000000	0.130300000000000	0.130099997000000	0.130799994000000	0.130799994000000	0.131300002000000	0.130700007000000	0.130700007000000	0.130799994000000	0.131699994000000	0.132200003000000	0.128999993000000	0.129800007000000	0.130199999000000	0.130400002000000	0.128000006000000	0.130300000000000	0.128800005000000	0.128399998000000	0.129400000000000	0.130400002000000	0.130300000000000	0.131300002000000	0.130199999000000	0.132900000000000	0.131099999000000	0.128800005000000	0.129299998000000	0.129800007000000	0.129099995000000	0.132200003000000	0.128800005000000	0.130199999000000	0.128099993000000	0.125400007000000	0.128399998000000	0.128000006000000	0.129400000000000	0.129199997000000	0.129700005000000
0.128800005000000	0.131699994000000	0.130799994000000	0.126699999000000	0.129500002000000	0.127900004000000	0.126499996000000	0.127000004000000	0.128299996000000	0.127900004000000	0.130899996000000	0.130700007000000	0.130300000000000	0.130799994000000	0.131099999000000	0.131600007000000	0.131099999000000	0.131500006000000	0.131300002000000	0.131099999000000	0.132300004000000	0.128900006000000	0.130600005000000	0.129899994000000	0.129899994000000	0.128199995000000	0.130199999000000	0.128800005000000	0.128500000000000	0.129400000000000	0.131099999000000	0.130300000000000	0.130600005000000	0.130199999000000	0.133100003000000	0.130300000000000	0.128500000000000	0.129299998000000	0.130199999000000	0.128999993000000	0.132799998000000	0.128900006000000	0.129999995000000	0.128099993000000	0.125599995000000	0.128700003000000	0.127700001000000	0.129400000000000	0.129500002000000	0.129600003000000
0.129299998000000	0.131999999000000	0.130799994000000	0.127800003000000	0.129899994000000	0.128399998000000	0.126200005000000	0.127499998000000	0.128500000000000	0.128199995000000	0.131300002000000	0.130500004000000	0.130899996000000	0.131400004000000	0.131200001000000	0.131799996000000	0.131799996000000	0.131600007000000	0.131799996000000	0.131799996000000	0.132100001000000	0.129199997000000	0.130199999000000	0.129999995000000	0.131200001000000	0.128500000000000	0.130500004000000	0.129400000000000	0.128900006000000	0.129899994000000	0.130799994000000	0.130899996000000	0.132300004000000	0.131200001000000	0.133699998000000	0.131799996000000	0.128999993000000	0.129800007000000	0.130199999000000	0.129299998000000	0.133900002000000	0.129899994000000	0.131200001000000	0.128999993000000	0.125699997000000	0.128500000000000	0.128700003000000	0.129800007000000	0.129899994000000	0.130799994000000
0.129899994000000	0.132900000000000	0.131899998000000	0.127900004000000	0.129600003000000	0.128500000000000	0.126499996000000	0.127299994000000	0.129899994000000	0.129600003000000	0.132799998000000	0.130999997000000	0.130999997000000	0.131099999000000	0.131300002000000	0.131999999000000	0.132699996000000	0.132300004000000	0.132900000000000	0.131500006000000	0.132900000000000	0.129600003000000	0.130700007000000	0.130799994000000	0.130999997000000	0.129299998000000	0.131099999000000	0.129600003000000	0.129800007000000	0.130099997000000	0.130999997000000	0.130999997000000	0.133200005000000	0.131699994000000	0.133599997000000	0.131799996000000	0.129700005000000	0.130199999000000	0.130799994000000	0.129400000000000	0.134100005000000	0.129999995000000	0.131200001000000	0.129500002000000	0.126699999000000	0.128800005000000	0.128600001000000	0.130099997000000	0.131300002000000	0.130099997000000
0.132300004000000	0.134299994000000	0.132900000000000	0.129099995000000	0.131300002000000	0.128999993000000	0.126900002000000	0.127900004000000	0.131600007000000	0.130999997000000	0.132900000000000	0.132300004000000	0.131999999000000	0.132300004000000	0.131400004000000	0.131799996000000	0.135700002000000	0.133699998000000	0.133300006000000	0.132799998000000	0.133599997000000	0.130300000000000	0.131500006000000	0.135700002000000	0.134000003000000	0.130899996000000	0.132699996000000	0.130600005000000	0.130099997000000	0.130300000000000	0.131699994000000	0.131200001000000	0.134599999000000	0.132599995000000	0.134499997000000	0.132699996000000	0.130199999000000	0.130899996000000	0.130700007000000	0.129600003000000	0.135499999000000	0.131899998000000	0.132699996000000	0.129299998000000	0.126800001000000	0.129400000000000	0.129400000000000	0.130700007000000	0.132499993000000	0.130600005000000
0.133699998000000	0.135499999000000	0.133399993000000	0.129800007000000	0.131500006000000	0.129800007000000	0.127399996000000	0.128199995000000	0.132400006000000	0.131500006000000	0.133399993000000	0.132699996000000	0.132300004000000	0.132200003000000	0.131699994000000	0.131899998000000	0.136399999000000	0.134399995000000	0.133200005000000	0.133399993000000	0.133699998000000	0.130400002000000	0.131899998000000	0.130700007000000	0.134800002000000	0.131799996000000	0.131999999000000	0.130600005000000	0.129999995000000	0.130899996000000	0.131899998000000	0.131200001000000	0.135700002000000	0.134100005000000	0.135499999000000	0.133100003000000	0.130300000000000	0.130899996000000	0.131699994000000	0.130099997000000	0.136099994000000	0.132400006000000	0.132499993000000	0.130600005000000	0.126900002000000	0.130099997000000	0.129500002000000	0.130700007000000	0.134000003000000	0.131500006000000
0.136700004000000	0.136899993000000	0.134399995000000	0.130400002000000	0.131899998000000	0.130099997000000	0.128000006000000	0.128700003000000	0.134000003000000	0.133699998000000	0.135000005000000	0.132900000000000	0.132300004000000	0.132599995000000	0.132799998000000	0.133000001000000	0.137099996000000	0.136600003000000	0.135100007000000	0.133599997000000	0.134100005000000	0.131400004000000	0.131600007000000	0.133000001000000	0.135199994000000	0.132699996000000	0.134299994000000	0.131899998000000	0.130799994000000	0.131400004000000	0.131999999000000	0.131600007000000	0.137300000000000	0.134800002000000	0.136600003000000	0.133900002000000	0.131099999000000	0.131400004000000	0.130899996000000	0.130799994000000	0.138400003000000	0.133800000000000	0.134100005000000	0.130799994000000	0.127599999000000	0.130099997000000	0.129400000000000	0.131099999000000	0.134599999000000	0.132900000000000
0.139500007000000	0.138799995000000	0.135800004000000	0.131899998000000	0.133300006000000	0.131099999000000	0.128800005000000	0.128700003000000	0.137899995000000	0.135800004000000	0.136000007000000	0.134200007000000	0.134000003000000	0.133100003000000	0.132799998000000	0.133000001000000	0.139699996000000	0.137999997000000	0.135399997000000	0.135499999000000	0.135800004000000	0.131600007000000	0.131699994000000	0.131600007000000	0.138600007000000	0.133900002000000	0.133699998000000	0.132599995000000	0.131699994000000	0.131699994000000	0.132200003000000	0.131899998000000	0.139200002000000	0.136800006000000	0.137099996000000	0.134599999000000	0.131699994000000	0.132300004000000	0.131600007000000	0.130400002000000	0.138600007000000	0.134800002000000	0.134599999000000	0.132499993000000	0.127499998000000	0.130899996000000	0.129899994000000	0.131200001000000	0.136299998000000	0.134000003000000
0.141700000000000	0.141299993000000	0.136099994000000	0.132499993000000	0.134000003000000	0.131999999000000	0.129099995000000	0.129400000000000	0.138500005000000	0.138400003000000	0.136899993000000	0.135100007000000	0.134499997000000	0.133800000000000	0.133100003000000	0.133900002000000	0.140599996000000	0.139799997000000	0.137199998000000	0.135700002000000	0.135299996000000	0.132799998000000	0.132300004000000	0.131400004000000	0.139899999000000	0.136299998000000	0.135299996000000	0.133499995000000	0.132200003000000	0.132300004000000	0.132699996000000	0.132400006000000	0.141599998000000	0.138099998000000	0.138400003000000	0.136099994000000	0.131899998000000	0.132400006000000	0.132300004000000	0.131400004000000	0.140000001000000	0.136800006000000	0.136399999000000	0.132400006000000	0.128999993000000	0.131300002000000	0.130300000000000	0.131699994000000	0.138099998000000	0.135100007000000
0.145899996000000	0.143000007000000	0.137700006000000	0.133699998000000	0.134299994000000	0.133000001000000	0.129800007000000	0.130300000000000	0.141800001000000	0.140200004000000	0.138600007000000	0.137400001000000	0.135000005000000	0.135100007000000	0.133800000000000	0.134700000000000	0.143900007000000	0.142900005000000	0.137799993000000	0.137799993000000	0.135700002000000	0.133499995000000	0.133300006000000	0.132300004000000	0.142299995000000	0.138300002000000	0.136600003000000	0.134700000000000	0.132599995000000	0.133800000000000	0.133200005000000	0.133000001000000	0.142700002000000	0.140599996000000	0.140799999000000	0.136899993000000	0.132799998000000	0.134100005000000	0.132900000000000	0.131600007000000	0.142000005000000	0.139300004000000	0.138899997000000	0.134100005000000	0.128999993000000	0.131999999000000	0.131200001000000	0.132699996000000	0.139100000000000	0.137600005000000
0.148100004000000	0.145500004000000	0.140000001000000	0.134299994000000	0.133900002000000	0.134100005000000	0.129400000000000	0.130099997000000	0.143999994000000	0.143199995000000	0.141000003000000	0.138200000000000	0.136399999000000	0.135700002000000	0.134399995000000	0.135000005000000	0.145300001000000	0.144199997000000	0.139899999000000	0.138600007000000	0.136899993000000	0.134399995000000	0.133499995000000	0.133300006000000	0.142700002000000	0.140900001000000	0.138099998000000	0.135600001000000	0.133100003000000	0.134200007000000	0.133300006000000	0.132900000000000	0.144199997000000	0.142100006000000	0.140599996000000	0.137899995000000	0.133100003000000	0.133900002000000	0.133399993000000	0.131899998000000	0.144299999000000	0.140900001000000	0.139599994000000	0.134800002000000	0.129800007000000	0.133000001000000	0.131500006000000	0.132799998000000	0.141100004000000	0.138300002000000
0.152600005000000	0.151199996000000	0.142100006000000	0.135499999000000	0.135700002000000	0.134299994000000	0.131200001000000	0.130899996000000	0.148699999000000	0.146200001000000	0.141499996000000	0.137999997000000	0.137700006000000	0.136399999000000	0.135600001000000	0.135600001000000	0.147499993000000	0.147200003000000	0.143000007000000	0.139799997000000	0.138300002000000	0.135299996000000	0.134599999000000	0.133499995000000	0.144800007000000	0.141499996000000	0.140000001000000	0.136800006000000	0.134700000000000	0.134700000000000	0.134200007000000	0.134100005000000	0.144400001000000	0.144700006000000	0.143299997000000	0.138699993000000	0.134900004000000	0.135000005000000	0.134200007000000	0.132200003000000	0.145500004000000	0.142199993000000	0.141900003000000	0.136099994000000	0.130999997000000	0.133800000000000	0.132100001000000	0.133100003000000	0.143099993000000	0.140000001000000
0.157199994000000	0.153400004000000	0.144400001000000	0.137700006000000	0.137700006000000	0.136199996000000	0.131699994000000	0.131799996000000	0.152500004000000	0.149700001000000	0.145799994000000	0.140300006000000	0.138300002000000	0.136899993000000	0.136000007000000	0.136500001000000	0.150000006000000	0.150399998000000	0.144500002000000	0.141200006000000	0.139799997000000	0.135800004000000	0.135100007000000	0.133300006000000	0.148499995000000	0.144800007000000	0.141100004000000	0.137899995000000	0.135000005000000	0.136099994000000	0.134700000000000	0.134900004000000	0.147400007000000	0.145099998000000	0.144899994000000	0.140300006000000	0.135499999000000	0.136299998000000	0.134900004000000	0.132799998000000	0.146200001000000	0.143600002000000	0.142900005000000	0.138099998000000	0.132200003000000	0.134599999000000	0.132900000000000	0.133900002000000	0.143500000000000	0.140100002000000
0.164499998000000	0.155399993000000	0.148200005000000	0.139500007000000	0.138799995000000	0.136399999000000	0.133000001000000	0.132300004000000	0.156599998000000	0.152999997000000	0.147799999000000	0.142700002000000	0.140699998000000	0.138600007000000	0.137400001000000	0.136999995000000	0.154499993000000	0.151899993000000	0.148300007000000	0.143399999000000	0.140300006000000	0.137300000000000	0.135600001000000	0.133900002000000	0.148900002000000	0.146300003000000	0.144299999000000	0.140599996000000	0.136899993000000	0.137500003000000	0.135299996000000	0.135600001000000	0.148300007000000	0.147599995000000	0.146899998000000	0.142399997000000	0.137500003000000	0.136600003000000	0.134900004000000	0.133800000000000	0.146599993000000	0.145500004000000	0.144500002000000	0.138799995000000	0.133599997000000	0.135100007000000	0.134000003000000	0.134800002000000	0.144500002000000	0.141399994000000
0.170699999000000	0.160999998000000	0.150299996000000	0.140699998000000	0.139799997000000	0.138400003000000	0.133399993000000	0.133900002000000	0.158999994000000	0.159400001000000	0.150199994000000	0.143900007000000	0.141599998000000	0.139599994000000	0.136899993000000	0.137700006000000	0.154400006000000	0.155800000000000	0.149900004000000	0.144700006000000	0.142000005000000	0.138099998000000	0.137099996000000	0.134499997000000	0.150600001000000	0.148699999000000	0.144999996000000	0.142499998000000	0.137899995000000	0.138099998000000	0.135900006000000	0.135800004000000	0.147699997000000	0.148699999000000	0.148499995000000	0.143099993000000	0.138600007000000	0.137999997000000	0.135800004000000	0.134100005000000	0.148000002000000	0.146899998000000	0.147200003000000	0.141299993000000	0.134800002000000	0.135800004000000	0.134100005000000	0.135600001000000	0.146100000000000	0.143600002000000
0.178900003000000	0.166999996000000	0.154200003000000	0.142100006000000	0.141700000000000	0.139799997000000	0.134000003000000	0.134000003000000	0.167899996000000	0.163800001000000	0.151700005000000	0.145600006000000	0.142299995000000	0.140400007000000	0.138699993000000	0.139500007000000	0.156599998000000	0.159400001000000	0.150800005000000	0.145600006000000	0.143500000000000	0.139200002000000	0.138400003000000	0.135600001000000	0.151700005000000	0.152099997000000	0.148000002000000	0.143900007000000	0.139400005000000	0.139400005000000	0.136899993000000	0.136500001000000	0.152300000000000	0.152099997000000	0.150299996000000	0.143900007000000	0.139200002000000	0.139599994000000	0.137099996000000	0.135399997000000	0.148699999000000	0.147599995000000	0.147699997000000	0.142299995000000	0.135399997000000	0.137400001000000	0.135499999000000	0.136800006000000	0.147300005000000	0.144099995000000
0.186299995000000	0.173800007000000	0.158199996000000	0.147300005000000	0.144700006000000	0.140100002000000	0.136199996000000	0.135100007000000	0.173199996000000	0.168599993000000	0.156599998000000	0.148499995000000	0.145199999000000	0.142199993000000	0.140100002000000	0.139699996000000	0.159700006000000	0.160400003000000	0.153799996000000	0.147400007000000	0.144400001000000	0.139899999000000	0.139699996000000	0.136099994000000	0.155399993000000	0.153099999000000	0.149499997000000	0.145999998000000	0.140900001000000	0.141100004000000	0.137400001000000	0.137199998000000	0.151500002000000	0.152700007000000	0.152700007000000	0.146400005000000	0.141599998000000	0.140799999000000	0.138200000000000	0.135900006000000	0.150600001000000	0.150600001000000	0.150600001000000	0.143800005000000	0.137099996000000	0.138300002000000	0.136500001000000	0.137500003000000	0.148499995000000	0.145199999000000
0.197899997000000	0.180999994000000	0.162599996000000	0.150299996000000	0.144999996000000	0.143999994000000	0.135600001000000	0.135700002000000	0.178700000000000	0.174999997000000	0.161400005000000	0.151800007000000	0.146699995000000	0.143700004000000	0.140200004000000	0.140400007000000	0.159500003000000	0.162900001000000	0.156900004000000	0.150900006000000	0.145899996000000	0.141599998000000	0.139300004000000	0.136800006000000	0.154599994000000	0.154400006000000	0.151800007000000	0.147699997000000	0.141299993000000	0.142900005000000	0.137999997000000	0.139300004000000	0.152999997000000	0.154899999000000	0.153899997000000	0.147599995000000	0.142800003000000	0.141700000000000	0.138799995000000	0.136500001000000	0.151199996000000	0.151600003000000	0.151999995000000	0.144500002000000	0.138600007000000	0.139699996000000	0.136800006000000	0.138400003000000	0.150700003000000	0.147100002000000
0.208600000000000	0.190400004000000	0.168699995000000	0.153200001000000	0.146400005000000	0.145300001000000	0.138400003000000	0.137199998000000	0.186900005000000	0.183200002000000	0.165700004000000	0.154799998000000	0.148000002000000	0.143399999000000	0.141100004000000	0.141100004000000	0.162100002000000	0.167099997000000	0.161300004000000	0.152899995000000	0.147499993000000	0.142399997000000	0.141100004000000	0.138600007000000	0.156299993000000	0.157399997000000	0.152999997000000	0.151099995000000	0.143399999000000	0.144700006000000	0.138899997000000	0.140900001000000	0.154899999000000	0.155599996000000	0.156299993000000	0.150299996000000	0.143299997000000	0.143299997000000	0.139799997000000	0.137199998000000	0.151800007000000	0.153300002000000	0.151899993000000	0.146400005000000	0.138500005000000	0.141100004000000	0.137600005000000	0.139899999000000	0.150099993000000	0.147599995000000
0.223900005000000	0.198599994000000	0.174999997000000	0.158399999000000	0.150000006000000	0.145899996000000	0.138699993000000	0.138099998000000	0.196099997000000	0.192200005000000	0.171299994000000	0.156800002000000	0.150299996000000	0.145999998000000	0.142600000000000	0.143000007000000	0.164199993000000	0.171399996000000	0.164499998000000	0.155200005000000	0.149100006000000	0.145199999000000	0.140699998000000	0.138400003000000	0.159500003000000	0.160600007000000	0.157199994000000	0.152600005000000	0.144099995000000	0.144999996000000	0.139599994000000	0.140900001000000	0.155900002000000	0.159299999000000	0.156700000000000	0.150999993000000	0.144500002000000	0.145300001000000	0.140799999000000	0.138500005000000	0.155699998000000	0.154499993000000	0.156200007000000	0.146599993000000	0.140699998000000	0.141800001000000	0.139200002000000	0.140499994000000	0.153699994000000	0.150000006000000
0.236900002000000	0.206900001000000	0.180899993000000	0.164100006000000	0.152600005000000	0.147799999000000	0.140499994000000	0.138200000000000	0.205100000000000	0.197400004000000	0.173400000000000	0.160899997000000	0.150299996000000	0.147699997000000	0.143099993000000	0.142700002000000	0.166800007000000	0.173999995000000	0.164800003000000	0.157299995000000	0.150999993000000	0.145999998000000	0.143800005000000	0.139699996000000	0.161200002000000	0.162400007000000	0.157299995000000	0.153899997000000	0.145999998000000	0.146899998000000	0.141000003000000	0.141700000000000	0.158199996000000	0.159799993000000	0.157700002000000	0.152400002000000	0.145300001000000	0.144299999000000	0.141100004000000	0.138200000000000	0.155599996000000	0.156399995000000	0.156399995000000	0.149900004000000	0.141100004000000	0.142800003000000	0.140900001000000	0.141100004000000	0.150900006000000	0.149700001000000
0.257099986000000	0.218300000000000	0.189400002000000	0.168599993000000	0.156900004000000	0.152999997000000	0.141599998000000	0.140000001000000	0.214200005000000	0.207699999000000	0.182899997000000	0.164900005000000	0.156900004000000	0.150500000000000	0.145300001000000	0.144299999000000	0.168899998000000	0.176799998000000	0.172000006000000	0.158899993000000	0.152300000000000	0.147799999000000	0.145099998000000	0.140499994000000	0.161699995000000	0.164700001000000	0.159999996000000	0.157700002000000	0.147300005000000	0.148100004000000	0.141900003000000	0.142700002000000	0.160699993000000	0.161699995000000	0.160500005000000	0.154300004000000	0.147499993000000	0.147300005000000	0.143199995000000	0.140599996000000	0.155399993000000	0.157000005000000	0.158999994000000	0.151299998000000	0.143199995000000	0.144500002000000	0.141100004000000	0.142600000000000	0.155000001000000	0.153500006000000
0.273299992000000	0.228200004000000	0.196999997000000	0.172000006000000	0.159099996000000	0.154699996000000	0.144299999000000	0.141800001000000	0.225700006000000	0.216600001000000	0.189700007000000	0.167999998000000	0.157299995000000	0.150999993000000	0.147100002000000	0.144400001000000	0.171200007000000	0.180500001000000	0.175600007000000	0.162300006000000	0.156900004000000	0.148499995000000	0.145400003000000	0.140699998000000	0.164399996000000	0.165600002000000	0.163200006000000	0.158299997000000	0.148699999000000	0.151500002000000	0.143999994000000	0.142499998000000	0.159400001000000	0.162300006000000	0.161899999000000	0.155900002000000	0.149499997000000	0.148300007000000	0.143500000000000	0.140499994000000	0.159799993000000	0.159099996000000	0.159500003000000	0.153500006000000	0.143700004000000	0.145699993000000	0.141900003000000	0.142800003000000	0.156800002000000	0.151099995000000
0.294099987000000	0.247999996000000	0.205100000000000	0.179199994000000	0.164499998000000	0.157900006000000	0.147699997000000	0.143900007000000	0.240899995000000	0.232099995000000	0.198799998000000	0.172700003000000	0.161799997000000	0.153899997000000	0.147599995000000	0.144500002000000	0.177300006000000	0.184799999000000	0.180399999000000	0.168099999000000	0.159400001000000	0.149900004000000	0.147300005000000	0.141700000000000	0.165299997000000	0.170800000000000	0.166500002000000	0.164700001000000	0.151999995000000	0.152600005000000	0.143800005000000	0.145600006000000	0.162599996000000	0.165299997000000	0.164000005000000	0.157399997000000	0.150199994000000	0.150099993000000	0.145199999000000	0.141399994000000	0.159799993000000	0.159999996000000	0.158500001000000	0.154699996000000	0.145899996000000	0.146300003000000	0.144500002000000	0.144800007000000	0.157299995000000	0.156900004000000
0.318899989000000	0.262899995000000	0.213799998000000	0.188199997000000	0.170000002000000	0.160300002000000	0.149200007000000	0.145300001000000	0.256500006000000	0.245700002000000	0.206000000000000	0.179800004000000	0.164600000000000	0.157299995000000	0.149100006000000	0.147000000000000	0.178299993000000	0.190899998000000	0.183400005000000	0.171499997000000	0.160600007000000	0.152099997000000	0.147499993000000	0.142199993000000	0.167400002000000	0.174300000000000	0.166600004000000	0.164199993000000	0.152400002000000	0.155699998000000	0.144400001000000	0.144700006000000	0.163000003000000	0.165099993000000	0.163699999000000	0.160400003000000	0.153500006000000	0.151199996000000	0.145899996000000	0.142100006000000	0.159899995000000	0.161799997000000	0.163100004000000	0.153600007000000	0.146200001000000	0.146799996000000	0.143600002000000	0.145899996000000	0.159099996000000	0.155200005000000
0.345200002000000	0.281599998000000	0.223399997000000	0.195500001000000	0.173500001000000	0.163299993000000	0.150099993000000	0.146500006000000	0.270799994000000	0.261599988000000	0.214699998000000	0.184300005000000	0.170499995000000	0.158500001000000	0.152999997000000	0.146599993000000	0.182300001000000	0.195500001000000	0.189500004000000	0.176599994000000	0.164399996000000	0.153699994000000	0.149399996000000	0.143500000000000	0.172999993000000	0.174500003000000	0.169900000000000	0.168699995000000	0.153999999000000	0.156700000000000	0.145500004000000	0.145899996000000	0.166299999000000	0.171800002000000	0.167500004000000	0.162499994000000	0.155800000000000	0.152600005000000	0.147100002000000	0.143199995000000	0.161899999000000	0.163000003000000	0.163499996000000	0.155900002000000	0.147900000000000	0.148699999000000	0.145899996000000	0.145600006000000	0.161799997000000	0.156499997000000
0.376599997000000	0.295800000000000	0.236499995000000	0.200700000000000	0.177499995000000	0.168899998000000	0.151099995000000	0.147900000000000	0.292600006000000	0.274300009000000	0.229300007000000	0.190599993000000	0.173099995000000	0.159999996000000	0.153200001000000	0.149299994000000	0.190599993000000	0.201700002000000	0.198500007000000	0.179900005000000	0.168699995000000	0.157100007000000	0.149299994000000	0.143700004000000	0.176699996000000	0.181400001000000	0.176100001000000	0.170399994000000	0.157000005000000	0.155800000000000	0.145999998000000	0.146599993000000	0.171299994000000	0.172000006000000	0.168799996000000	0.160300002000000	0.156599998000000	0.152300000000000	0.148300007000000	0.144999996000000	0.167799994000000	0.167300001000000	0.165800005000000	0.156000003000000	0.148200005000000	0.149599999000000	0.146400005000000	0.146599993000000	0.165999994000000	0.160200000000000
0.403499991000000	0.322699994000000	0.252200007000000	0.208299994000000	0.181799993000000	0.172099993000000	0.153400004000000	0.149100006000000	0.307799995000000	0.293700010000000	0.236900002000000	0.196799994000000	0.174999997000000	0.165299997000000	0.155200005000000	0.149700001000000	0.194199994000000	0.207200006000000	0.203400001000000	0.186900005000000	0.170900002000000	0.158700004000000	0.151899993000000	0.145199999000000	0.180899993000000	0.184400007000000	0.177599996000000	0.174500003000000	0.159400001000000	0.158099994000000	0.145999998000000	0.148900002000000	0.175999999000000	0.175200000000000	0.171800002000000	0.165099993000000	0.157299995000000	0.155200005000000	0.148699999000000	0.145500004000000	0.169400007000000	0.169300005000000	0.166299999000000	0.158199996000000	0.151299998000000	0.150600001000000	0.146300003000000	0.146799996000000	0.168099999000000	0.163200006000000
0.439000010000000	0.342000008000000	0.265100002000000	0.218700007000000	0.187099993000000	0.176200002000000	0.157700002000000	0.151500002000000	0.336199999000000	0.315600008000000	0.250099987000000	0.205500007000000	0.181199998000000	0.167899996000000	0.157600001000000	0.152899995000000	0.206799999000000	0.210600004000000	0.215399995000000	0.192200005000000	0.174899995000000	0.160899997000000	0.152799994000000	0.146300003000000	0.191900000000000	0.191599995000000	0.181799993000000	0.180299997000000	0.162200004000000	0.161500007000000	0.148699999000000	0.149900004000000	0.178900003000000	0.178499997000000	0.173600003000000	0.167400002000000	0.159500003000000	0.156800002000000	0.149900004000000	0.147200003000000	0.173700005000000	0.173899993000000	0.169000000000000	0.160500005000000	0.150700003000000	0.152400002000000	0.149200007000000	0.148699999000000	0.173299998000000	0.164299995000000
0.475699991000000	0.368600011000000	0.280699998000000	0.227400005000000	0.195700005000000	0.181799993000000	0.162200004000000	0.155300006000000	0.362800002000000	0.334100008000000	0.267300010000000	0.213200003000000	0.190300003000000	0.170499995000000	0.159299999000000	0.153099999000000	0.209700003000000	0.222499996000000	0.218199998000000	0.201199993000000	0.181799993000000	0.163900003000000	0.156499997000000	0.146699995000000	0.195600003000000	0.197799996000000	0.187500000000000	0.181600004000000	0.166299999000000	0.164700001000000	0.149200007000000	0.151600003000000	0.185599998000000	0.180600002000000	0.175500005000000	0.165900007000000	0.162100002000000	0.158899993000000	0.151099995000000	0.148800001000000	0.176200002000000	0.173700005000000	0.169300005000000	0.163100004000000	0.152400002000000	0.152799994000000	0.150099993000000	0.149499997000000	0.178000003000000	0.167899996000000
0.507700026000000	0.394899994000000	0.298700005000000	0.234999999000000	0.199800000000000	0.181400001000000	0.164000005000000	0.157000005000000	0.381099999000000	0.356000006000000	0.282299995000000	0.222800002000000	0.192200005000000	0.175200000000000	0.162699997000000	0.155300006000000	0.224199995000000	0.230800003000000	0.226199999000000	0.207200006000000	0.188400000000000	0.167199999000000	0.156800002000000	0.149499997000000	0.204600006000000	0.205300003000000	0.190899998000000	0.187700003000000	0.171599999000000	0.165700004000000	0.149700001000000	0.150800005000000	0.193800002000000	0.186700001000000	0.178499997000000	0.167500004000000	0.162300006000000	0.158800006000000	0.152300000000000	0.149200007000000	0.185399994000000	0.178000003000000	0.171200007000000	0.163100004000000	0.155300006000000	0.154599994000000	0.151299998000000	0.150999993000000	0.182600006000000	0.170000002000000
0.548500001000000	0.419400007000000	0.312999994000000	0.245199993000000	0.204400003000000	0.187700003000000	0.165399998000000	0.159999996000000	0.413599998000000	0.382800013000000	0.303200006000000	0.230399996000000	0.202199996000000	0.179600000000000	0.165700004000000	0.157299995000000	0.233899996000000	0.241500005000000	0.237100005000000	0.213000000000000	0.190699995000000	0.171000004000000	0.158000007000000	0.150299996000000	0.212599993000000	0.210999995000000	0.196300000000000	0.192499995000000	0.172399998000000	0.166299999000000	0.149700001000000	0.152500004000000	0.198899999000000	0.189799994000000	0.181400001000000	0.172099993000000	0.163599998000000	0.161200002000000	0.152700007000000	0.150399998000000	0.187199995000000	0.180199996000000	0.177300006000000	0.165099993000000	0.155100003000000	0.156100005000000	0.150600001000000	0.151600003000000	0.185200006000000	0.173199996000000
0.592800021000000	0.451799989000000	0.336299986000000	0.259099990000000	0.215000004000000	0.191100001000000	0.170399994000000	0.161599994000000	0.452300012000000	0.404700011000000	0.319999993000000	0.242799997000000	0.206499994000000	0.181799993000000	0.166299999000000	0.159099996000000	0.250000000000000	0.252200007000000	0.244700000000000	0.221100003000000	0.197300002000000	0.173400000000000	0.161599994000000	0.150999993000000	0.229499996000000	0.223700002000000	0.207900003000000	0.196099997000000	0.174400002000000	0.171000004000000	0.151099995000000	0.152700007000000	0.209399998000000	0.197699994000000	0.188199997000000	0.175099999000000	0.165999994000000	0.163499996000000	0.154400006000000	0.151299998000000	0.192300007000000	0.187000006000000	0.178399995000000	0.165900007000000	0.156900004000000	0.157700002000000	0.152600005000000	0.152600005000000	0.187000006000000	0.174899995000000
0.627099991000000	0.484499991000000	0.356000006000000	0.266499996000000	0.217099994000000	0.201399997000000	0.169400007000000	0.163900003000000	0.480500013000000	0.434700012000000	0.341500014000000	0.256700009000000	0.215399995000000	0.188899994000000	0.166600004000000	0.159700006000000	0.267500013000000	0.263599992000000	0.256999999000000	0.235799998000000	0.203799993000000	0.180999994000000	0.166299999000000	0.152300000000000	0.245700002000000	0.231700003000000	0.210299999000000	0.201399997000000	0.180600002000000	0.174300000000000	0.152799994000000	0.154499993000000	0.221900001000000	0.202700004000000	0.192300007000000	0.177699998000000	0.167300001000000	0.163499996000000	0.154799998000000	0.153400004000000	0.201199993000000	0.189300001000000	0.178399995000000	0.167899996000000	0.158299997000000	0.157700002000000	0.153799996000000	0.154699996000000	0.196799994000000	0.178800002000000
0.676500022000000	0.519999981000000	0.381799996000000	0.285899997000000	0.223000005000000	0.204600006000000	0.175899997000000	0.166899994000000	0.501999974000000	0.460999995000000	0.363700002000000	0.268599987000000	0.224299997000000	0.194000006000000	0.172199994000000	0.162300006000000	0.276600003000000	0.278400004000000	0.269199997000000	0.246299997000000	0.213100001000000	0.183599994000000	0.167500004000000	0.155499995000000	0.252600014000000	0.242400005000000	0.220799997000000	0.209399998000000	0.183699995000000	0.179600000000000	0.152799994000000	0.158399999000000	0.230499998000000	0.210500002000000	0.194399998000000	0.185000002000000	0.169900000000000	0.165199995000000	0.157199994000000	0.154599994000000	0.207200006000000	0.192499995000000	0.180500001000000	0.170200005000000	0.157399997000000	0.158899993000000	0.155499995000000	0.154599994000000	0.204799995000000	0.184400007000000
0.721099973000000	0.543600023000000	0.408499986000000	0.296900004000000	0.230000004000000	0.206599995000000	0.180999994000000	0.169599995000000	0.538100004000000	0.489399999000000	0.389600009000000	0.291099995000000	0.233600006000000	0.195099995000000	0.175600007000000	0.165900007000000	0.303799987000000	0.295399994000000	0.284200013000000	0.254500002000000	0.220500007000000	0.191000000000000	0.171200007000000	0.157900006000000	0.274399996000000	0.251899987000000	0.230100006000000	0.213599995000000	0.188999996000000	0.182300001000000	0.153699994000000	0.159600005000000	0.246299997000000	0.220100001000000	0.199699998000000	0.183400005000000	0.170300007000000	0.166299999000000	0.158800006000000	0.154599994000000	0.214499995000000	0.198300004000000	0.185900003000000	0.171900004000000	0.160200000000000	0.160899997000000	0.156599998000000	0.156399995000000	0.213000000000000	0.185000002000000
0.754999995000000	0.578499973000000	0.432200015000000	0.311100006000000	0.234599993000000	0.214699998000000	0.179700002000000	0.170599997000000	0.567600012000000	0.526199996000000	0.416299999000000	0.299100012000000	0.244900003000000	0.202000007000000	0.178200006000000	0.166899994000000	0.321200013000000	0.309899986000000	0.293900013000000	0.264200002000000	0.224800006000000	0.194700003000000	0.171800002000000	0.157700002000000	0.287499994000000	0.264600009000000	0.235499993000000	0.221699998000000	0.190799996000000	0.185800001000000	0.155800000000000	0.159899995000000	0.256199986000000	0.227500007000000	0.206100002000000	0.188199997000000	0.173099995000000	0.168400005000000	0.159700006000000	0.156800002000000	0.223700002000000	0.206000000000000	0.187199995000000	0.174500003000000	0.162400007000000	0.161400005000000	0.156599998000000	0.157299995000000	0.218199998000000	0.193399996000000
0.790899992000000	0.607500017000000	0.456999987000000	0.328000009000000	0.242400005000000	0.220400006000000	0.184100002000000	0.173299998000000	0.595300019000000	0.554700017000000	0.436100006000000	0.321099997000000	0.258500010000000	0.206599995000000	0.181899995000000	0.172800004000000	0.343499988000000	0.329899997000000	0.309700012000000	0.277700007000000	0.233999997000000	0.203500003000000	0.176899999000000	0.159999996000000	0.304800004000000	0.281399995000000	0.244900003000000	0.229100004000000	0.199300006000000	0.186100006000000	0.157299995000000	0.158999994000000	0.274100006000000	0.240300000000000	0.209500000000000	0.186299995000000	0.175200000000000	0.172099993000000	0.160200000000000	0.156900004000000	0.233600006000000	0.212699994000000	0.192200005000000	0.174999997000000	0.162100002000000	0.162000000000000	0.158199996000000	0.157800004000000	0.224000007000000	0.196799994000000
0.835600019000000	0.650799990000000	0.482400000000000	0.338200003000000	0.252499998000000	0.226199999000000	0.188700005000000	0.175699994000000	0.635299981000000	0.588699996000000	0.464800000000000	0.338699996000000	0.266900003000000	0.210899994000000	0.184400007000000	0.172099993000000	0.369100004000000	0.348500013000000	0.327899992000000	0.289700001000000	0.246900007000000	0.209700003000000	0.182099998000000	0.161899999000000	0.333799988000000	0.292499989000000	0.259499997000000	0.234899998000000	0.201800004000000	0.191599995000000	0.157000005000000	0.162900001000000	0.284999996000000	0.250499994000000	0.214699998000000	0.194600001000000	0.175899997000000	0.171100006000000	0.162100002000000	0.157399997000000	0.240099996000000	0.218999997000000	0.191499993000000	0.178200006000000	0.161899999000000	0.164499998000000	0.158600003000000	0.158800006000000	0.239299998000000	0.200599998000000
0.868799984000000	0.680899978000000	0.513300002000000	0.360799998000000	0.259499997000000	0.228400007000000	0.189799994000000	0.174799994000000	0.656199992000000	0.618700027000000	0.495499998000000	0.351399988000000	0.279500008000000	0.214399993000000	0.184499994000000	0.175200000000000	0.380499989000000	0.373199999000000	0.345899999000000	0.307000011000000	0.256399989000000	0.217999995000000	0.185200006000000	0.166800007000000	0.337599993000000	0.308200002000000	0.264299989000000	0.244200006000000	0.210500002000000	0.194000006000000	0.159299999000000	0.165000007000000	0.294499993000000	0.261000007000000	0.221900001000000	0.196600005000000	0.180199996000000	0.173800007000000	0.163200006000000	0.157900006000000	0.248799995000000	0.224600002000000	0.196500003000000	0.178299993000000	0.166400000000000	0.166700006000000	0.159600005000000	0.158999994000000	0.241300002000000	0.202500001000000
0.871699989000000	0.709599972000000	0.537000000000000	0.382999986000000	0.269100010000000	0.226400003000000	0.191599995000000	0.180899993000000	0.688700020000000	0.650200009000000	0.523299992000000	0.370599985000000	0.285499990000000	0.218700007000000	0.190599993000000	0.174500003000000	0.404799998000000	0.391499996000000	0.356700003000000	0.319099993000000	0.262100011000000	0.222299993000000	0.188700005000000	0.164800003000000	0.356400013000000	0.320400000000000	0.276100010000000	0.254700005000000	0.211799994000000	0.202299997000000	0.160999998000000	0.163200006000000	0.314599991000000	0.265199989000000	0.231500000000000	0.199599996000000	0.178700000000000	0.174099997000000	0.163499996000000	0.157800004000000	0.258800000000000	0.231800005000000	0.197999999000000	0.182099998000000	0.164800003000000	0.167799994000000	0.160999998000000	0.160500005000000	0.247999996000000	0.209000006000000
0.868700027000000	0.741500020000000	0.564400017000000	0.400999993000000	0.274899989000000	0.237700000000000	0.190799996000000	0.180899993000000	0.715900004000000	0.683300018000000	0.548600018000000	0.392100006000000	0.303799987000000	0.229599997000000	0.188600004000000	0.179399997000000	0.428600013000000	0.413399994000000	0.371699989000000	0.331900001000000	0.272500008000000	0.226600006000000	0.191300005000000	0.165600002000000	0.372900009000000	0.337799996000000	0.284200013000000	0.265100002000000	0.218799993000000	0.204200000000000	0.160200000000000	0.171200007000000	0.318899989000000	0.282299995000000	0.237399995000000	0.203600004000000	0.180600002000000	0.176100001000000	0.165099993000000	0.159600005000000	0.268999994000000	0.234699994000000	0.202000007000000	0.185299993000000	0.167099997000000	0.167099997000000	0.160999998000000	0.160699993000000	0.256500006000000	0.216900006000000
0.876600027000000	0.764400005000000	0.596599996000000	0.415800005000000	0.277599990000000	0.239199996000000	0.194000006000000	0.182500005000000	0.755699992000000	0.712700009000000	0.584399998000000	0.413199991000000	0.313300014000000	0.235400006000000	0.197600007000000	0.180800006000000	0.456000000000000	0.436500013000000	0.394699991000000	0.339700013000000	0.283600003000000	0.236300007000000	0.198200002000000	0.169200003000000	0.400599986000000	0.353700012000000	0.303200006000000	0.268900007000000	0.225199997000000	0.214399993000000	0.162599996000000	0.168300003000000	0.347200006000000	0.296700001000000	0.247600004000000	0.211099997000000	0.184499994000000	0.177599996000000	0.166700006000000	0.159099996000000	0.284700006000000	0.243300006000000	0.207300007000000	0.187099993000000	0.166899994000000	0.168200001000000	0.162599996000000	0.162400007000000	0.261999995000000	0.221799999000000
0.873899996000000	0.790899992000000	0.620899975000000	0.443199992000000	0.286700010000000	0.240199998000000	0.194299996000000	0.183200002000000	0.773999989000000	0.737500012000000	0.609300017000000	0.435900003000000	0.332700014000000	0.238499999000000	0.195899993000000	0.183699995000000	0.483900011000000	0.458200008000000	0.410800010000000	0.358900011000000	0.291999996000000	0.245499998000000	0.199800000000000	0.175099999000000	0.420199990000000	0.366499990000000	0.314900011000000	0.282499999000000	0.232299998000000	0.215499997000000	0.164199993000000	0.170900002000000	0.347999990000000	0.306899995000000	0.250400007000000	0.215200007000000	0.184699997000000	0.178299993000000	0.167400002000000	0.161899999000000	0.276199996000000	0.248999998000000	0.213000000000000	0.186000004000000	0.167999998000000	0.168599993000000	0.164199993000000	0.161799997000000	0.264699996000000	0.227400005000000
0.872300029000000	0.814000010000000	0.644699991000000	0.464300007000000	0.291399986000000	0.245499998000000	0.197300002000000	0.186600000000000	0.789499998000000	0.766300023000000	0.642099977000000	0.457500011000000	0.341199994000000	0.244200006000000	0.200100005000000	0.182699993000000	0.495000005000000	0.478199989000000	0.429600000000000	0.375499994000000	0.308200002000000	0.244599998000000	0.204300001000000	0.177499995000000	0.442799985000000	0.384200007000000	0.325300008000000	0.286900014000000	0.238999993000000	0.222499996000000	0.167300001000000	0.174300000000000	0.372000009000000	0.315100014000000	0.260899991000000	0.219999999000000	0.190099999000000	0.182099998000000	0.168699995000000	0.163599998000000	0.289999992000000	0.261400014000000	0.214300007000000	0.191200003000000	0.168599993000000	0.170900002000000	0.163399994000000	0.162599996000000	0.280600011000000	0.231700003000000
0.877799988000000	0.828199983000000	0.678099990000000	0.488299996000000	0.304199994000000	0.249400005000000	0.199499995000000	0.183899999000000	0.796400011000000	0.800999999000000	0.667400002000000	0.480500013000000	0.353300005000000	0.248699993000000	0.203999996000000	0.185100004000000	0.524900019000000	0.504899979000000	0.447100013000000	0.398099989000000	0.319400012000000	0.257600009000000	0.210299999000000	0.177100003000000	0.461100012000000	0.402500004000000	0.336600006000000	0.299899995000000	0.248099998000000	0.225400001000000	0.167500004000000	0.174600005000000	0.382699996000000	0.328500003000000	0.267100006000000	0.220799997000000	0.189899996000000	0.181299999000000	0.169000000000000	0.163000003000000	0.301800013000000	0.266400009000000	0.221499994000000	0.190799996000000	0.168699995000000	0.169799998000000	0.167400002000000	0.164199993000000	0.273600012000000	0.236900002000000
0.889100015000000	0.830299973000000	0.704699993000000	0.508099973000000	0.312000006000000	0.250600010000000	0.201199993000000	0.185000002000000	0.817600012000000	0.815299988000000	0.701399982000000	0.503099978000000	0.370099992000000	0.252299994000000	0.204099998000000	0.185599998000000	0.573199987000000	0.531799972000000	0.470099986000000	0.410699993000000	0.332399994000000	0.261900008000000	0.216000006000000	0.180700004000000	0.487300009000000	0.423900008000000	0.354699999000000	0.311600000000000	0.256500006000000	0.235300004000000	0.171100006000000	0.178700000000000	0.407999992000000	0.343199998000000	0.283100009000000	0.231600001000000	0.193700001000000	0.182099998000000	0.170900002000000	0.162599996000000	0.316000015000000	0.274500012000000	0.224000007000000	0.194299996000000	0.172800004000000	0.170399994000000	0.167600006000000	0.165700004000000	0.293599993000000	0.240500003000000
0.885800004000000	0.825999975000000	0.729099989000000	0.528999984000000	0.324800014000000	0.254099995000000	0.201900005000000	0.185000002000000	0.798799992000000	0.818700016000000	0.723299980000000	0.523599982000000	0.385800004000000	0.256700009000000	0.203400001000000	0.190500006000000	0.583400011000000	0.559800029000000	0.495400012000000	0.430599988000000	0.348399997000000	0.271200001000000	0.217399999000000	0.183100000000000	0.502499998000000	0.439900011000000	0.366400003000000	0.324900001000000	0.263700008000000	0.239299998000000	0.170100003000000	0.180199996000000	0.416799992000000	0.363499999000000	0.283499986000000	0.234799996000000	0.197699994000000	0.185100004000000	0.172499999000000	0.164499998000000	0.322899997000000	0.283300012000000	0.231000006000000	0.195099995000000	0.174799994000000	0.171900004000000	0.167500004000000	0.165900007000000	0.301600009000000	0.253100008000000
0.886900008000000	0.810500026000000	0.750299990000000	0.551500022000000	0.327899992000000	0.255400002000000	0.196999997000000	0.187800005000000	0.794900000000000	0.805499971000000	0.751500010000000	0.549300015000000	0.395300001000000	0.265100002000000	0.209000006000000	0.190500006000000	0.598900020000000	0.584299982000000	0.522300005000000	0.455000013000000	0.359100014000000	0.283800006000000	0.225099996000000	0.186499998000000	0.535499990000000	0.460700005000000	0.383599997000000	0.336699992000000	0.271100014000000	0.247500002000000	0.172600001000000	0.184599996000000	0.437700003000000	0.366299987000000	0.299199998000000	0.236800000000000	0.199900001000000	0.188999996000000	0.171700001000000	0.167199999000000	0.355100006000000	0.294200003000000	0.233099997000000	0.195999995000000	0.172600001000000	0.171700001000000	0.167999998000000	0.167199999000000	0.317900002000000	0.255400002000000
0.898100019000000	0.816200018000000	0.752099991000000	0.575999975000000	0.338299990000000	0.256099999000000	0.202500001000000	0.187099993000000	0.799899995000000	0.810800016000000	0.763999999000000	0.572600007000000	0.412299991000000	0.269100010000000	0.210600004000000	0.195299998000000	0.644699991000000	0.614300013000000	0.534099996000000	0.481099993000000	0.373899996000000	0.287299991000000	0.227799997000000	0.190300003000000	0.550199986000000	0.483300000000000	0.395799994000000	0.345999986000000	0.280699998000000	0.254000008000000	0.173999995000000	0.185900003000000	0.460099995000000	0.390100002000000	0.305599988000000	0.250699997000000	0.204200000000000	0.186100006000000	0.173700005000000	0.169000000000000	0.343800008000000	0.299400002000000	0.240099996000000	0.200100005000000	0.176100001000000	0.173600003000000	0.168799996000000	0.166800007000000	0.336600006000000	0.266299993000000
0.902400017000000	0.817600012000000	0.752699971000000	0.596800029000000	0.342999995000000	0.252799988000000	0.199300006000000	0.189099997000000	0.801800013000000	0.815599978000000	0.776199996000000	0.596700013000000	0.432999998000000	0.273600012000000	0.205500007000000	0.191200003000000	0.691600025000000	0.635999978000000	0.559800029000000	0.492900014000000	0.386500001000000	0.292199999000000	0.233500004000000	0.188899994000000	0.581900001000000	0.498400003000000	0.414299995000000	0.360300004000000	0.287699997000000	0.264099985000000	0.176699996000000	0.184599996000000	0.475400001000000	0.408300012000000	0.321399987000000	0.260199994000000	0.203099996000000	0.189600006000000	0.173199996000000	0.166500002000000	0.376800001000000	0.311399996000000	0.246999994000000	0.202600002000000	0.175999999000000	0.175500005000000	0.170900002000000	0.168300003000000	0.343699992000000	0.267899990000000
0.897499979000000	0.819800019000000	0.749000013000000	0.619300008000000	0.350100011000000	0.262899995000000	0.196700007000000	0.187099993000000	0.796199977000000	0.811600029000000	0.773800015000000	0.619799972000000	0.447200000000000	0.280999988000000	0.212799996000000	0.194299996000000	0.716000021000000	0.667299986000000	0.584699988000000	0.517799973000000	0.397500008000000	0.311300009000000	0.239199996000000	0.193100005000000	0.602100015000000	0.523800015000000	0.437500000000000	0.376100004000000	0.300700009000000	0.265899986000000	0.177900001000000	0.190400004000000	0.483500004000000	0.415899992000000	0.332399994000000	0.264200002000000	0.210800007000000	0.190799996000000	0.176300004000000	0.169300005000000	0.379500002000000	0.314399987000000	0.251199991000000	0.209600002000000	0.177200004000000	0.176699996000000	0.170800000000000	0.168599993000000	0.331699997000000	0.278200001000000
0.896300018000000	0.809000015000000	0.745000005000000	0.649200022000000	0.357100010000000	0.260199994000000	0.203500003000000	0.192300007000000	0.792100012000000	0.804300010000000	0.775600016000000	0.647899985000000	0.465799987000000	0.275999993000000	0.210199997000000	0.191900000000000	0.725099981000000	0.691699982000000	0.617799997000000	0.535000026000000	0.410800010000000	0.313100010000000	0.244700000000000	0.194000006000000	0.627699971000000	0.541700006000000	0.458700001000000	0.386700004000000	0.305999994000000	0.276800007000000	0.177399993000000	0.193800002000000	0.506500006000000	0.431199998000000	0.341500014000000	0.274100006000000	0.215399995000000	0.194399998000000	0.176799998000000	0.171299994000000	0.405699998000000	0.326999992000000	0.254700005000000	0.207000002000000	0.178900003000000	0.180000007000000	0.172099993000000	0.168899998000000	0.374399990000000	0.283899993000000
[truncated: 14 more columns]
