# Supplementary material for: Modeling the impact of drug interactions on therapeutic selectivity
Source: Nat Commun. 2018 Aug 27;9:3452. doi: 10.1038/s41467-018-05954-3 (PMC6110842; doi:10.1038/s41467-018-05954-3)
Supplement: Supplementary file 4 — Supplementary Data 1 [file 41467_2018_5954_MOESM4_ESM.zip › albRAW/Bro-MMS.txt]

0.147499993000000	0.153500006000000	0.152899995000000	0.156399995000000	0.143399999000000	0.151199996000000	0.151400000000000	0.143500000000000	0.144199997000000	0.159500003000000	0.148800001000000	0.159400001000000	0.148200005000000	0.153200001000000	0.140900001000000	0.149700001000000	0.144199997000000	0.153699994000000	0.154300004000000	0.148300007000000	0.148499995000000	0.145500004000000	0.151400000000000	0.144700006000000	0.142499998000000	0.149200007000000	0.145999998000000	0.151999995000000	0.145500004000000	0.151400000000000	0.145300001000000	0.148599997000000	0.128999993000000	0.125900000000000	0.132400006000000	0.130899996000000	0.133000001000000	0.130600005000000	0.132200003000000	0.131500006000000	0.124100000000000	0.125300005000000	0.130199999000000	0.130199999000000	0.131500006000000	0.136199996000000	0.133300006000000	0.128999993000000	0.127700001000000	0.129199997000000
0.140400007000000	0.143399999000000	0.144600004000000	0.143800005000000	0.135600001000000	0.139699996000000	0.137199998000000	0.135600001000000	0.140699998000000	0.148699999000000	0.141000003000000	0.145199999000000	0.138400003000000	0.143600002000000	0.137700006000000	0.140100002000000	0.138099998000000	0.144500002000000	0.143299997000000	0.138600007000000	0.141100004000000	0.142499998000000	0.138899997000000	0.141100004000000	0.136299998000000	0.143099993000000	0.138500005000000	0.144899994000000	0.140200004000000	0.145600006000000	0.138899997000000	0.141100004000000	0.127100006000000	0.123599999000000	0.128999993000000	0.128900006000000	0.130999997000000	0.128299996000000	0.129099995000000	0.130700007000000	0.122100003000000	0.123400003000000	0.127800003000000	0.128099993000000	0.129500002000000	0.132499993000000	0.130899996000000	0.126300007000000	0.125400007000000	0.128000006000000
0.137600005000000	0.138400003000000	0.138999999000000	0.140799999000000	0.132300004000000	0.136000007000000	0.134599999000000	0.131500006000000	0.138400003000000	0.144600004000000	0.137799993000000	0.143500000000000	0.136299998000000	0.138999999000000	0.134200007000000	0.135900006000000	0.135499999000000	0.140000001000000	0.138300002000000	0.136099994000000	0.135499999000000	0.138200000000000	0.137600005000000	0.135900006000000	0.134800002000000	0.138799995000000	0.135299996000000	0.141299993000000	0.136399999000000	0.143999994000000	0.135700002000000	0.136999995000000	0.126399994000000	0.124200001000000	0.128399998000000	0.128099993000000	0.130300000000000	0.127399996000000	0.128399998000000	0.129199997000000	0.122100003000000	0.123300001000000	0.127599999000000	0.126900002000000	0.128299996000000	0.131799996000000	0.129500002000000	0.125100002000000	0.125699997000000	0.127200007000000
0.140599996000000	0.138099998000000	0.138200000000000	0.139100000000000	0.133900002000000	0.136299998000000	0.133100003000000	0.132799998000000	0.137400001000000	0.144999996000000	0.139799997000000	0.142299995000000	0.136199996000000	0.140499994000000	0.132400006000000	0.135299996000000	0.136299998000000	0.140799999000000	0.138500005000000	0.135100007000000	0.135600001000000	0.138999999000000	0.137799993000000	0.135100007000000	0.134700000000000	0.139599994000000	0.135100007000000	0.139899999000000	0.136500001000000	0.142900005000000	0.135700002000000	0.137199998000000	0.126399994000000	0.123199999000000	0.128199995000000	0.128000006000000	0.129500002000000	0.127299994000000	0.127599999000000	0.130500004000000	0.121200003000000	0.123700000000000	0.127000004000000	0.127200007000000	0.127399996000000	0.131300002000000	0.128900006000000	0.124200001000000	0.124700002000000	0.127700001000000
0.137400001000000	0.138200000000000	0.138600007000000	0.137899995000000	0.134000003000000	0.136999995000000	0.133000001000000	0.132900000000000	0.138300002000000	0.143700004000000	0.138099998000000	0.140900001000000	0.136999995000000	0.139200002000000	0.133900002000000	0.136299998000000	0.135800004000000	0.139500007000000	0.138799995000000	0.135900006000000	0.136000007000000	0.137799993000000	0.135700002000000	0.136600003000000	0.135299996000000	0.139100000000000	0.135199994000000	0.139500007000000	0.139400005000000	0.141700000000000	0.134200007000000	0.136800006000000	0.126399994000000	0.123099998000000	0.127800003000000	0.127900004000000	0.129600003000000	0.126499996000000	0.126900002000000	0.127900004000000	0.122299999000000	0.123099998000000	0.127700001000000	0.127399996000000	0.127200007000000	0.130700007000000	0.128199995000000	0.124499999000000	0.124799997000000	0.127499998000000
0.138200000000000	0.137400001000000	0.139100000000000	0.139699996000000	0.132499993000000	0.138799995000000	0.133300006000000	0.133900002000000	0.136600003000000	0.143700004000000	0.137799993000000	0.141900003000000	0.135000005000000	0.140599996000000	0.133499995000000	0.137300000000000	0.136199996000000	0.141599998000000	0.137600005000000	0.133599997000000	0.137899995000000	0.137099996000000	0.134399995000000	0.135700002000000	0.134700000000000	0.138200000000000	0.134900004000000	0.139899999000000	0.135700002000000	0.142299995000000	0.136199996000000	0.136999995000000	0.125599995000000	0.122900002000000	0.127200007000000	0.127700001000000	0.128999993000000	0.126699999000000	0.127000004000000	0.128099993000000	0.121699996000000	0.123400003000000	0.126800001000000	0.126800001000000	0.126499996000000	0.130600005000000	0.128299996000000	0.124100000000000	0.123999998000000	0.127599999000000
0.138600007000000	0.139300004000000	0.139200002000000	0.139500007000000	0.133699998000000	0.137099996000000	0.136099994000000	0.134299994000000	0.138099998000000	0.144299999000000	0.141499996000000	0.142199993000000	0.138300002000000	0.140599996000000	0.133000001000000	0.137199998000000	0.138400003000000	0.140699998000000	0.138400003000000	0.134599999000000	0.136299998000000	0.139799997000000	0.137099996000000	0.138099998000000	0.135600001000000	0.139599994000000	0.137400001000000	0.140699998000000	0.139300004000000	0.143999994000000	0.137099996000000	0.138400003000000	0.125900000000000	0.123300001000000	0.127399996000000	0.127399996000000	0.129299998000000	0.125799999000000	0.126699999000000	0.127299994000000	0.121799998000000	0.122800000000000	0.127000004000000	0.127299994000000	0.126300007000000	0.130199999000000	0.128199995000000	0.123599999000000	0.124300003000000	0.126900002000000
0.140400007000000	0.139400005000000	0.139400005000000	0.139799997000000	0.133599997000000	0.139100000000000	0.137099996000000	0.134700000000000	0.138500005000000	0.146599993000000	0.139500007000000	0.142800003000000	0.138999999000000	0.142600000000000	0.135700002000000	0.142100006000000	0.138699993000000	0.142000005000000	0.139300004000000	0.134900004000000	0.138300002000000	0.141599998000000	0.138400003000000	0.138500005000000	0.137799993000000	0.141599998000000	0.137799993000000	0.143600002000000	0.139899999000000	0.147200003000000	0.139400005000000	0.139500007000000	0.126300007000000	0.123800002000000	0.127599999000000	0.128099993000000	0.129099995000000	0.126599997000000	0.127599999000000	0.128399998000000	0.122100003000000	0.123800002000000	0.127599999000000	0.127599999000000	0.127200007000000	0.130700007000000	0.128600001000000	0.123700000000000	0.125699997000000	0.128099993000000
0.139699996000000	0.141100004000000	0.140100002000000	0.142900005000000	0.134499997000000	0.138799995000000	0.136800006000000	0.136399999000000	0.139300004000000	0.146899998000000	0.141299993000000	0.145500004000000	0.138500005000000	0.142399997000000	0.137500003000000	0.139699996000000	0.140499994000000	0.141800001000000	0.140599996000000	0.135600001000000	0.139200002000000	0.140599996000000	0.136700004000000	0.138799995000000	0.138099998000000	0.144999996000000	0.138099998000000	0.145099998000000	0.140300006000000	0.144400001000000	0.138400003000000	0.139799997000000	0.126300007000000	0.124100000000000	0.128099993000000	0.128299996000000	0.129999995000000	0.127100006000000	0.127499998000000	0.128700003000000	0.122900002000000	0.124899998000000	0.127800003000000	0.128500000000000	0.127800003000000	0.130999997000000	0.128999993000000	0.124700002000000	0.126100004000000	0.127800003000000
0.140599996000000	0.142399997000000	0.141200006000000	0.143199995000000	0.138200000000000	0.140799999000000	0.138799995000000	0.136600003000000	0.140200004000000	0.148699999000000	0.142100006000000	0.146200001000000	0.139899999000000	0.143800005000000	0.138099998000000	0.141000003000000	0.140799999000000	0.143099993000000	0.141800001000000	0.136299998000000	0.141499996000000	0.141800001000000	0.138200000000000	0.140400007000000	0.139500007000000	0.142199993000000	0.140100002000000	0.144999996000000	0.141200006000000	0.147100002000000	0.140100002000000	0.141700000000000	0.126599997000000	0.124300003000000	0.128099993000000	0.129299998000000	0.129400000000000	0.127700001000000	0.127599999000000	0.128999993000000	0.123300001000000	0.124499999000000	0.128399998000000	0.128399998000000	0.127700001000000	0.130899996000000	0.128900006000000	0.124799997000000	0.125900000000000	0.128600001000000
0.142399997000000	0.144500002000000	0.143900007000000	0.146799996000000	0.139300004000000	0.141599998000000	0.141599998000000	0.142399997000000	0.141900003000000	0.151500002000000	0.145999998000000	0.148900002000000	0.144099995000000	0.146799996000000	0.140900001000000	0.143399999000000	0.143000007000000	0.147900000000000	0.143099993000000	0.141499996000000	0.143600002000000	0.144500002000000	0.141499996000000	0.142600000000000	0.143000007000000	0.144500002000000	0.145199999000000	0.148000002000000	0.144899994000000	0.149200007000000	0.142900005000000	0.142000005000000	0.127399996000000	0.124600001000000	0.128399998000000	0.128600001000000	0.130099997000000	0.127299994000000	0.127800003000000	0.128900006000000	0.123400003000000	0.124399997000000	0.128900006000000	0.128199995000000	0.127800003000000	0.131200001000000	0.128900006000000	0.124700002000000	0.125900000000000	0.128500000000000
0.141599998000000	0.144700006000000	0.141800001000000	0.143999994000000	0.137199998000000	0.140900001000000	0.138500005000000	0.137500003000000	0.140799999000000	0.150199994000000	0.144999996000000	0.147100002000000	0.143399999000000	0.144299999000000	0.139100000000000	0.141200006000000	0.141499996000000	0.145899996000000	0.142100006000000	0.138500005000000	0.142399997000000	0.144800007000000	0.139699996000000	0.140599996000000	0.138300002000000	0.144299999000000	0.140799999000000	0.145999998000000	0.141399994000000	0.148300007000000	0.141000003000000	0.141100004000000	0.127800003000000	0.125200003000000	0.128999993000000	0.128999993000000	0.130899996000000	0.127700001000000	0.128199995000000	0.129099995000000	0.123700000000000	0.125499994000000	0.129899994000000	0.128900006000000	0.128700003000000	0.131699994000000	0.129400000000000	0.125300005000000	0.126699999000000	0.129400000000000
0.145400003000000	0.147100002000000	0.144700006000000	0.148499995000000	0.139599994000000	0.144500002000000	0.143600002000000	0.140200004000000	0.144700006000000	0.153200001000000	0.146899998000000	0.151800007000000	0.144099995000000	0.146899998000000	0.142199993000000	0.143500000000000	0.144099995000000	0.146799996000000	0.144600004000000	0.140499994000000	0.145799994000000	0.146200001000000	0.139599994000000	0.145099998000000	0.141399994000000	0.146799996000000	0.143500000000000	0.150600001000000	0.145500004000000	0.150600001000000	0.143900007000000	0.142299995000000	0.128000006000000	0.125200003000000	0.129400000000000	0.129600003000000	0.130199999000000	0.127700001000000	0.128399998000000	0.129500002000000	0.123800002000000	0.126000002000000	0.129800007000000	0.129400000000000	0.128199995000000	0.131999999000000	0.129500002000000	0.125200003000000	0.126499996000000	0.129500002000000
0.147599995000000	0.149499997000000	0.146300003000000	0.148200005000000	0.141299993000000	0.146500006000000	0.142499998000000	0.141299993000000	0.148200005000000	0.155399993000000	0.149900004000000	0.153200001000000	0.148900002000000	0.148499995000000	0.143700004000000	0.144999996000000	0.146200001000000	0.149800003000000	0.148900002000000	0.142299995000000	0.146799996000000	0.145899996000000	0.142600000000000	0.144899994000000	0.143700004000000	0.147900000000000	0.145099998000000	0.151299998000000	0.148200005000000	0.151800007000000	0.143800005000000	0.143399999000000	0.128299996000000	0.126100004000000	0.129800007000000	0.130199999000000	0.131400004000000	0.128099993000000	0.128800005000000	0.129600003000000	0.124899998000000	0.126599997000000	0.130099997000000	0.130199999000000	0.128999993000000	0.132100001000000	0.129800007000000	0.125100002000000	0.127200007000000	0.129800007000000
0.149399996000000	0.149599999000000	0.147100002000000	0.150199994000000	0.140699998000000	0.146699995000000	0.143600002000000	0.143399999000000	0.150199994000000	0.158700004000000	0.152300000000000	0.151899993000000	0.149299994000000	0.149800003000000	0.144800007000000	0.144899994000000	0.146400005000000	0.150399998000000	0.147799999000000	0.142800003000000	0.147200003000000	0.149000004000000	0.144199997000000	0.147300005000000	0.146100000000000	0.149499997000000	0.144999996000000	0.150999993000000	0.149399996000000	0.152999997000000	0.144600004000000	0.144800007000000	0.130099997000000	0.127000004000000	0.130199999000000	0.130899996000000	0.131400004000000	0.128299996000000	0.128999993000000	0.129600003000000	0.125499994000000	0.127000004000000	0.130400002000000	0.130600005000000	0.128700003000000	0.132300004000000	0.129700005000000	0.125799999000000	0.128000006000000	0.131099999000000
0.150700003000000	0.150500000000000	0.148200005000000	0.150800005000000	0.144299999000000	0.145099998000000	0.143999994000000	0.142399997000000	0.152300000000000	0.158800006000000	0.148900002000000	0.153099999000000	0.148499995000000	0.149499997000000	0.145400003000000	0.146599993000000	0.150700003000000	0.150800005000000	0.147300005000000	0.141900003000000	0.147499993000000	0.150399998000000	0.142000005000000	0.147000000000000	0.144999996000000	0.150600001000000	0.146899998000000	0.148900002000000	0.148699999000000	0.151299998000000	0.143600002000000	0.145999998000000	0.130300000000000	0.127599999000000	0.131600007000000	0.131600007000000	0.131699994000000	0.128999993000000	0.128999993000000	0.130600005000000	0.126000002000000	0.127800003000000	0.130899996000000	0.131200001000000	0.129600003000000	0.133100003000000	0.130099997000000	0.126300007000000	0.128299996000000	0.131099999000000
0.155300006000000	0.151899993000000	0.149599999000000	0.152999997000000	0.143900007000000	0.149200007000000	0.147499993000000	0.144800007000000	0.155900002000000	0.161100000000000	0.152999997000000	0.157199994000000	0.152899995000000	0.152799994000000	0.148499995000000	0.147599995000000	0.152899995000000	0.155100003000000	0.149599999000000	0.147200003000000	0.152199998000000	0.150000006000000	0.144199997000000	0.148200005000000	0.148699999000000	0.151700005000000	0.148599997000000	0.153099999000000	0.152500004000000	0.155499995000000	0.146200001000000	0.144800007000000	0.130099997000000	0.127800003000000	0.131400004000000	0.131899998000000	0.131899998000000	0.129199997000000	0.129500002000000	0.130400002000000	0.126300007000000	0.128399998000000	0.131600007000000	0.132100001000000	0.129999995000000	0.133399993000000	0.129999995000000	0.126699999000000	0.128299996000000	0.131300002000000
0.160699993000000	0.157100007000000	0.150600001000000	0.155900002000000	0.145699993000000	0.149200007000000	0.149000004000000	0.145300001000000	0.160799995000000	0.162699997000000	0.155000001000000	0.159799993000000	0.153799996000000	0.151800007000000	0.148200005000000	0.150600001000000	0.156200007000000	0.155699998000000	0.152799994000000	0.146500006000000	0.153699994000000	0.151999995000000	0.143900007000000	0.148499995000000	0.148900002000000	0.154200003000000	0.149700001000000	0.155300006000000	0.152600005000000	0.154699996000000	0.147699997000000	0.147200003000000	0.131500006000000	0.128999993000000	0.131799996000000	0.132300004000000	0.132499993000000	0.129600003000000	0.129999995000000	0.130300000000000	0.126599997000000	0.128299996000000	0.132100001000000	0.131999999000000	0.129899994000000	0.133699998000000	0.130799994000000	0.126499996000000	0.128800005000000	0.131699994000000
0.165500000000000	0.158000007000000	0.155100003000000	0.158500001000000	0.146899998000000	0.151800007000000	0.148900002000000	0.147000000000000	0.164000005000000	0.167899996000000	0.158899993000000	0.163299993000000	0.156800002000000	0.154799998000000	0.151199996000000	0.153699994000000	0.159400001000000	0.161799997000000	0.155900002000000	0.147900000000000	0.155900002000000	0.154499993000000	0.147799999000000	0.153799996000000	0.155399993000000	0.159799993000000	0.154100001000000	0.158099994000000	0.156100005000000	0.157600001000000	0.151099995000000	0.148699999000000	0.132100001000000	0.129199997000000	0.132599995000000	0.132900000000000	0.132900000000000	0.129999995000000	0.130700007000000	0.131200001000000	0.128099993000000	0.129199997000000	0.132300004000000	0.132699996000000	0.130600005000000	0.133399993000000	0.130999997000000	0.126499996000000	0.129400000000000	0.132599995000000
0.167699993000000	0.157900006000000	0.153400004000000	0.158600003000000	0.147100002000000	0.153799996000000	0.149399996000000	0.146100000000000	0.170800000000000	0.170000002000000	0.158800006000000	0.162200004000000	0.158199996000000	0.155200005000000	0.152600005000000	0.152799994000000	0.158800006000000	0.161400005000000	0.156100005000000	0.146200001000000	0.157100007000000	0.155200005000000	0.147100002000000	0.151299998000000	0.153799996000000	0.160699993000000	0.156700000000000	0.158800006000000	0.156100005000000	0.158999994000000	0.149599999000000	0.147400007000000	0.131899998000000	0.129800007000000	0.133200005000000	0.133100003000000	0.133200005000000	0.130799994000000	0.130600005000000	0.131899998000000	0.127700001000000	0.129199997000000	0.132100001000000	0.133399993000000	0.131099999000000	0.134000003000000	0.131200001000000	0.127000004000000	0.129500002000000	0.132699996000000
0.175699994000000	0.163399994000000	0.159299999000000	0.164399996000000	0.153200001000000	0.156399995000000	0.153799996000000	0.150399998000000	0.175600007000000	0.177100003000000	0.164299995000000	0.168699995000000	0.162699997000000	0.159299999000000	0.155699998000000	0.155800000000000	0.165500000000000	0.168899998000000	0.161699995000000	0.151299998000000	0.161599994000000	0.160999998000000	0.149499997000000	0.155900002000000	0.157000005000000	0.165099993000000	0.159099996000000	0.164299995000000	0.162499994000000	0.162100002000000	0.154499993000000	0.151500002000000	0.133100003000000	0.130799994000000	0.134599999000000	0.135100007000000	0.134200007000000	0.131500006000000	0.131699994000000	0.131500006000000	0.128600001000000	0.130099997000000	0.133399993000000	0.134800002000000	0.132300004000000	0.134800002000000	0.131699994000000	0.127599999000000	0.129700005000000	0.133200005000000
0.181199998000000	0.164499998000000	0.160799995000000	0.168500006000000	0.154200003000000	0.159099996000000	0.156800002000000	0.152400002000000	0.183699995000000	0.180700004000000	0.169499993000000	0.172399998000000	0.167099997000000	0.160500005000000	0.159899995000000	0.157600001000000	0.171000004000000	0.173099995000000	0.164000005000000	0.154799998000000	0.164199993000000	0.163000003000000	0.151700005000000	0.161500007000000	0.160600007000000	0.167600006000000	0.162599996000000	0.167899996000000	0.164900005000000	0.165700004000000	0.154699996000000	0.154200003000000	0.134599999000000	0.131999999000000	0.134399995000000	0.135499999000000	0.134700000000000	0.132100001000000	0.131300002000000	0.131500006000000	0.129199997000000	0.130400002000000	0.134000003000000	0.134700000000000	0.132400006000000	0.134900004000000	0.131999999000000	0.128000006000000	0.129800007000000	0.133100003000000
0.184400007000000	0.170499995000000	0.165500000000000	0.171900004000000	0.156100005000000	0.160799995000000	0.160500005000000	0.152899995000000	0.191799998000000	0.183599994000000	0.172199994000000	0.175300002000000	0.171900004000000	0.162699997000000	0.160999998000000	0.159700006000000	0.178000003000000	0.174300000000000	0.168799996000000	0.154699996000000	0.166800007000000	0.165600002000000	0.151800007000000	0.163000003000000	0.166999996000000	0.173600003000000	0.166999996000000	0.171599999000000	0.169100001000000	0.167699993000000	0.157499999000000	0.154300004000000	0.136099994000000	0.132499993000000	0.135299996000000	0.136899993000000	0.135600001000000	0.132499993000000	0.132200003000000	0.132400006000000	0.131500006000000	0.131099999000000	0.134800002000000	0.134700000000000	0.132799998000000	0.135700002000000	0.132599995000000	0.128099993000000	0.130999997000000	0.133800000000000
0.193800002000000	0.174500003000000	0.169100001000000	0.178000003000000	0.159799993000000	0.164499998000000	0.161200002000000	0.157600001000000	0.200200006000000	0.190599993000000	0.177499995000000	0.181099996000000	0.175699994000000	0.167500004000000	0.165700004000000	0.164299995000000	0.183799997000000	0.179100007000000	0.171700001000000	0.159700006000000	0.172000006000000	0.169300005000000	0.155100003000000	0.163299993000000	0.171700001000000	0.178499997000000	0.171200007000000	0.175899997000000	0.173400000000000	0.170599997000000	0.159999996000000	0.157499999000000	0.137700006000000	0.133800000000000	0.137099996000000	0.137500003000000	0.136000007000000	0.132599995000000	0.133300006000000	0.132499993000000	0.131999999000000	0.131799996000000	0.135600001000000	0.136399999000000	0.133399993000000	0.136199996000000	0.133100003000000	0.128500000000000	0.131600007000000	0.133900002000000
0.205500007000000	0.178100005000000	0.172700003000000	0.182300001000000	0.165299997000000	0.168899998000000	0.165199995000000	0.158500001000000	0.211799994000000	0.195299998000000	0.180999994000000	0.188700005000000	0.177399993000000	0.170000002000000	0.168500006000000	0.166400000000000	0.193000004000000	0.184699997000000	0.177599996000000	0.161500007000000	0.175200000000000	0.174199998000000	0.160999998000000	0.167699993000000	0.177100003000000	0.183100000000000	0.176200002000000	0.181700006000000	0.179900005000000	0.175099999000000	0.163200006000000	0.160300002000000	0.140599996000000	0.135299996000000	0.138799995000000	0.138999999000000	0.137300000000000	0.133399993000000	0.133800000000000	0.133100003000000	0.132900000000000	0.133800000000000	0.136700004000000	0.137300000000000	0.134200007000000	0.137199998000000	0.133599997000000	0.128399998000000	0.132599995000000	0.135299996000000
0.217999995000000	0.183899999000000	0.178399995000000	0.187099993000000	0.168099999000000	0.171299994000000	0.171399996000000	0.162200004000000	0.226400003000000	0.203299999000000	0.184799999000000	0.191499993000000	0.184400007000000	0.173999995000000	0.172900006000000	0.170000002000000	0.205300003000000	0.190500006000000	0.180899993000000	0.165299997000000	0.180800006000000	0.178900003000000	0.162599996000000	0.171100006000000	0.186800003000000	0.189600006000000	0.183200002000000	0.187500000000000	0.185299993000000	0.179199994000000	0.166800007000000	0.162799999000000	0.141900003000000	0.135900006000000	0.138699993000000	0.140100002000000	0.137999997000000	0.134299994000000	0.133900002000000	0.133699998000000	0.134599999000000	0.134700000000000	0.136800006000000	0.137899995000000	0.134599999000000	0.137600005000000	0.133499995000000	0.129500002000000	0.132799998000000	0.136199996000000
0.225799993000000	0.188600004000000	0.180500001000000	0.192699999000000	0.171100006000000	0.174899995000000	0.171399996000000	0.163699999000000	0.237200007000000	0.210800007000000	0.193100005000000	0.196500003000000	0.187000006000000	0.174300000000000	0.175500005000000	0.172199994000000	0.210600004000000	0.196099997000000	0.185900003000000	0.169200003000000	0.184300005000000	0.181999996000000	0.161400005000000	0.172700003000000	0.193800002000000	0.198899999000000	0.188199997000000	0.191699997000000	0.187299997000000	0.181199998000000	0.169200003000000	0.164499998000000	0.146599993000000	0.137799993000000	0.139799997000000	0.141800001000000	0.139200002000000	0.134900004000000	0.135600001000000	0.134900004000000	0.136800006000000	0.136500001000000	0.137799993000000	0.138099998000000	0.135800004000000	0.138600007000000	0.134800002000000	0.129400000000000	0.135299996000000	0.136999995000000
0.236300007000000	0.195899993000000	0.187399998000000	0.199200004000000	0.175999999000000	0.180099994000000	0.173999995000000	0.165600002000000	0.251100004000000	0.217600003000000	0.195800006000000	0.202700004000000	0.193399996000000	0.180999994000000	0.179399997000000	0.174799994000000	0.220300004000000	0.203799993000000	0.193700001000000	0.172900006000000	0.188800007000000	0.184499994000000	0.164499998000000	0.177599996000000	0.205799997000000	0.205200002000000	0.191000000000000	0.195999995000000	0.188299999000000	0.186900005000000	0.172099993000000	0.165700004000000	0.150900006000000	0.141200006000000	0.140200004000000	0.140900001000000	0.140300006000000	0.136999995000000	0.136099994000000	0.134800002000000	0.140499994000000	0.137999997000000	0.140699998000000	0.139899999000000	0.137199998000000	0.138699993000000	0.135000005000000	0.130500004000000	0.136000007000000	0.137400001000000
0.256000012000000	0.205400005000000	0.194700003000000	0.203700006000000	0.180399999000000	0.183899999000000	0.178100005000000	0.168699995000000	0.269100010000000	0.225899994000000	0.203899994000000	0.209299996000000	0.196700007000000	0.182300001000000	0.184100002000000	0.177499995000000	0.237700000000000	0.214000002000000	0.198799998000000	0.177000001000000	0.193700001000000	0.189700007000000	0.171599999000000	0.179199994000000	0.215700001000000	0.212500006000000	0.197099999000000	0.201800004000000	0.194800004000000	0.188899994000000	0.175400004000000	0.169599995000000	0.156299993000000	0.143999994000000	0.142399997000000	0.143900007000000	0.143199995000000	0.137700006000000	0.137199998000000	0.136500001000000	0.142199993000000	0.139200002000000	0.141700000000000	0.142000005000000	0.138899997000000	0.139599994000000	0.135299996000000	0.131200001000000	0.138099998000000	0.139400005000000
0.274500012000000	0.213799998000000	0.203899994000000	0.215100005000000	0.187600002000000	0.188199997000000	0.183200002000000	0.174400002000000	0.288899988000000	0.236900002000000	0.215499997000000	0.219200000000000	0.205100000000000	0.190799996000000	0.191599995000000	0.186600000000000	0.254099995000000	0.224199995000000	0.208700001000000	0.184100002000000	0.202500001000000	0.197099999000000	0.171499997000000	0.187399998000000	0.228900000000000	0.227899998000000	0.207499996000000	0.210700005000000	0.205200002000000	0.196300000000000	0.183500007000000	0.175400004000000	0.160300002000000	0.148300007000000	0.146400005000000	0.145300001000000	0.143299997000000	0.139699996000000	0.137999997000000	0.136099994000000	0.146300003000000	0.141700000000000	0.142000005000000	0.142299995000000	0.139400005000000	0.141399994000000	0.136199996000000	0.132300004000000	0.141499996000000	0.141599998000000
0.290399998000000	0.222399995000000	0.212899998000000	0.218099996000000	0.190400004000000	0.191699997000000	0.185499996000000	0.177399993000000	0.306300014000000	0.246500000000000	0.220599994000000	0.222499996000000	0.207699999000000	0.194000006000000	0.196600005000000	0.187099993000000	0.278299987000000	0.235799998000000	0.212699994000000	0.187600002000000	0.208600000000000	0.199200004000000	0.176799998000000	0.188500002000000	0.247799993000000	0.235300004000000	0.213000000000000	0.216600001000000	0.207300007000000	0.199200004000000	0.183899999000000	0.177499995000000	0.166400000000000	0.153500006000000	0.148100004000000	0.145500004000000	0.144500002000000	0.142900005000000	0.139500007000000	0.137700006000000	0.151199996000000	0.144800007000000	0.144099995000000	0.143999994000000	0.140699998000000	0.142000005000000	0.137400001000000	0.133399993000000	0.144099995000000	0.142000005000000
0.312999994000000	0.236100003000000	0.220799997000000	0.227400005000000	0.195500001000000	0.199200004000000	0.192100003000000	0.181099996000000	0.332599998000000	0.259499997000000	0.231399998000000	0.232099995000000	0.217299998000000	0.198400006000000	0.200200006000000	0.190500006000000	0.300099999000000	0.247099996000000	0.224500000000000	0.194199994000000	0.213499993000000	0.206499994000000	0.180299997000000	0.192399994000000	0.266499996000000	0.247400001000000	0.222800002000000	0.223800004000000	0.215000004000000	0.204899997000000	0.189400002000000	0.181500003000000	0.177399993000000	0.158000007000000	0.150399998000000	0.147699997000000	0.144700006000000	0.139300004000000	0.140100002000000	0.138500005000000	0.155800000000000	0.147400007000000	0.144400001000000	0.144800007000000	0.140799999000000	0.142900005000000	0.137899995000000	0.133100003000000	0.146300003000000	0.144700006000000
0.338499993000000	0.245100006000000	0.225600004000000	0.232700005000000	0.199000001000000	0.201900005000000	0.192699999000000	0.181899995000000	0.356400013000000	0.269600004000000	0.234999999000000	0.237000003000000	0.220599994000000	0.202900007000000	0.202000007000000	0.192399994000000	0.322100013000000	0.258800000000000	0.228499994000000	0.198100001000000	0.217500001000000	0.212400004000000	0.180500001000000	0.196099997000000	0.288899988000000	0.256500006000000	0.231399998000000	0.228000000000000	0.220300004000000	0.207599998000000	0.189899996000000	0.183500007000000	0.184400007000000	0.164700001000000	0.154300004000000	0.150000006000000	0.146500006000000	0.139899999000000	0.140000001000000	0.139500007000000	0.162000000000000	0.149900004000000	0.147100002000000	0.146100000000000	0.143199995000000	0.144899994000000	0.139500007000000	0.135100007000000	0.151899993000000	0.147000000000000
0.361999989000000	0.255800009000000	0.240999997000000	0.245199993000000	0.208499998000000	0.210400000000000	0.200800002000000	0.190300003000000	0.381199986000000	0.287600011000000	0.250299990000000	0.249599993000000	0.231399998000000	0.209500000000000	0.211500004000000	0.201399997000000	0.362699986000000	0.275599986000000	0.245800003000000	0.210999995000000	0.226999998000000	0.220300004000000	0.184900001000000	0.203099996000000	0.322499990000000	0.269699991000000	0.242300004000000	0.240600005000000	0.228499994000000	0.216700003000000	0.196999997000000	0.189500004000000	0.194199994000000	0.169200003000000	0.158000007000000	0.152899995000000	0.149599999000000	0.149900004000000	0.141800001000000	0.139500007000000	0.166800007000000	0.153300002000000	0.150199994000000	0.148900002000000	0.143299997000000	0.144999996000000	0.140699998000000	0.135100007000000	0.155200005000000	0.150000006000000
0.388399988000000	0.281100005000000	0.250600010000000	0.255199999000000	0.217500001000000	0.216800004000000	0.206699997000000	0.193299994000000	0.408800006000000	0.296400011000000	0.260899991000000	0.260100007000000	0.237299994000000	0.215700001000000	0.216100007000000	0.206000000000000	0.385399997000000	0.293399990000000	0.254500002000000	0.218600005000000	0.235400006000000	0.225899994000000	0.188199997000000	0.209099993000000	0.352400005000000	0.284799993000000	0.251599997000000	0.247700006000000	0.236000001000000	0.223299995000000	0.201800004000000	0.194000006000000	0.206499994000000	0.176499993000000	0.165600002000000	0.155599996000000	0.148900002000000	0.143099993000000	0.142600000000000	0.141200006000000	0.175200000000000	0.159799993000000	0.150399998000000	0.149399996000000	0.146500006000000	0.147699997000000	0.142700002000000	0.135900006000000	0.160500005000000	0.152700007000000
0.419099987000000	0.288199991000000	0.260100007000000	0.261700004000000	0.220699996000000	0.223499998000000	0.209299996000000	0.197200000000000	0.436199993000000	0.311600000000000	0.267500013000000	0.265199989000000	0.241899997000000	0.219699994000000	0.222299993000000	0.209399998000000	0.415499985000000	0.304899991000000	0.260600001000000	0.225500003000000	0.241999999000000	0.231199995000000	0.191699997000000	0.212899998000000	0.381799996000000	0.299800009000000	0.261799991000000	0.255100012000000	0.243399993000000	0.227200001000000	0.206799999000000	0.198699996000000	0.220400006000000	0.184000000000000	0.166600004000000	0.159299999000000	0.152099997000000	0.144299999000000	0.145300001000000	0.141700000000000	0.185699999000000	0.164000005000000	0.154400006000000	0.152700007000000	0.147799999000000	0.147300005000000	0.142100006000000	0.136099994000000	0.165600002000000	0.157399997000000
0.441199988000000	0.303900003000000	0.270999998000000	0.270500004000000	0.228699997000000	0.230199993000000	0.212300003000000	0.200200006000000	0.465499997000000	0.324999988000000	0.277900010000000	0.277000010000000	0.247299999000000	0.224600002000000	0.226699993000000	0.212300003000000	0.443500012000000	0.316900015000000	0.271699995000000	0.236300007000000	0.248999998000000	0.236200005000000	0.194700003000000	0.217700005000000	0.409399986000000	0.305000007000000	0.269100010000000	0.267600000000000	0.251700014000000	0.232099995000000	0.213000000000000	0.200100005000000	0.237399995000000	0.192200005000000	0.172000006000000	0.162900001000000	0.154899999000000	0.147000000000000	0.146500006000000	0.141800001000000	0.197500005000000	0.169400007000000	0.157100007000000	0.155300006000000	0.148800001000000	0.148100004000000	0.144299999000000	0.137400001000000	0.172700003000000	0.159700006000000
0.475199997000000	0.319700003000000	0.278600007000000	0.279300004000000	0.239299998000000	0.238100007000000	0.221599996000000	0.206300005000000	0.498100013000000	0.342599988000000	0.286500007000000	0.285200000000000	0.258800000000000	0.233899996000000	0.235400006000000	0.218300000000000	0.482300013000000	0.334300011000000	0.282999992000000	0.242400005000000	0.258100003000000	0.243799999000000	0.199399993000000	0.224000007000000	0.449900001000000	0.325199991000000	0.278200001000000	0.274899989000000	0.258399993000000	0.241600007000000	0.218799993000000	0.206400007000000	0.258199990000000	0.204200000000000	0.179700002000000	0.167099997000000	0.157600001000000	0.147699997000000	0.147699997000000	0.143199995000000	0.212500006000000	0.179000005000000	0.160600007000000	0.158600003000000	0.150600001000000	0.150199994000000	0.145099998000000	0.139200002000000	0.180800006000000	0.166099995000000
0.504700005000000	0.337599993000000	0.293199986000000	0.291599989000000	0.246900007000000	0.246700004000000	0.225199997000000	0.211799994000000	0.531199992000000	0.358799994000000	0.297800004000000	0.295500010000000	0.269499987000000	0.239999995000000	0.244499996000000	0.224500000000000	0.523500025000000	0.351200014000000	0.295199990000000	0.250800014000000	0.264800012000000	0.250099987000000	0.203899994000000	0.226400003000000	0.476900011000000	0.336600006000000	0.288199991000000	0.284799993000000	0.266400009000000	0.246800005000000	0.223100007000000	0.210700005000000	0.272799999000000	0.216600001000000	0.184200004000000	0.173800007000000	0.160400003000000	0.151099995000000	0.148599997000000	0.142700002000000	0.223299995000000	0.184400007000000	0.164700001000000	0.160400003000000	0.151999995000000	0.151700005000000	0.145500004000000	0.139100000000000	0.191900000000000	0.171800002000000
0.539699972000000	0.348600000000000	0.304100007000000	0.301899999000000	0.256799996000000	0.251700014000000	0.231399998000000	0.216800004000000	0.562699974000000	0.368600011000000	0.307599992000000	0.302300006000000	0.274399996000000	0.245900005000000	0.249300003000000	0.227500007000000	0.554300010000000	0.367100000000000	0.307799995000000	0.259999990000000	0.274100006000000	0.257699996000000	0.206699997000000	0.232700005000000	0.508099973000000	0.353500009000000	0.299699992000000	0.293700010000000	0.270900011000000	0.254500002000000	0.227699995000000	0.217899993000000	0.296400011000000	0.234400004000000	0.194600001000000	0.178700000000000	0.164499998000000	0.151700005000000	0.153300002000000	0.144500002000000	0.240799993000000	0.196700007000000	0.172000006000000	0.163000003000000	0.155699998000000	0.154499993000000	0.147599995000000	0.140799999000000	0.203299999000000	0.180500001000000
0.569500029000000	0.371399999000000	0.318800002000000	0.308200002000000	0.263300002000000	0.259200007000000	0.239399999000000	0.222200006000000	0.597599983000000	0.386000007000000	0.317099988000000	0.311199993000000	0.283399999000000	0.253899992000000	0.254999995000000	0.232899994000000	0.591099977000000	0.389400005000000	0.315200001000000	0.268599987000000	0.282799989000000	0.264899999000000	0.213400006000000	0.240799993000000	0.547500014000000	0.370200008000000	0.309799999000000	0.303600013000000	0.280499995000000	0.260399997000000	0.233500004000000	0.221900001000000	0.323500007000000	0.248600006000000	0.202700004000000	0.184799999000000	0.169900000000000	0.153600007000000	0.155200005000000	0.144999996000000	0.264600009000000	0.204300001000000	0.178399995000000	0.168200001000000	0.155900002000000	0.154100001000000	0.147499993000000	0.139599994000000	0.216900006000000	0.187199995000000
0.608399987000000	0.394600004000000	0.328599989000000	0.323199987000000	0.275400013000000	0.268799990000000	0.247199997000000	0.229100004000000	0.631799996000000	0.414400011000000	0.328000009000000	0.322299987000000	0.292100012000000	0.259999990000000	0.263300002000000	0.240899995000000	0.634199977000000	0.407499999000000	0.328399986000000	0.284900010000000	0.289099991000000	0.276199996000000	0.216700003000000	0.246399999000000	0.577899992000000	0.390599996000000	0.321500003000000	0.318399996000000	0.292400002000000	0.272100002000000	0.239800006000000	0.226999998000000	0.346199989000000	0.263200015000000	0.212300003000000	0.187700003000000	0.172199994000000	0.159400001000000	0.154499993000000	0.147699997000000	0.279700011000000	0.217800006000000	0.181199998000000	0.171100006000000	0.159199998000000	0.156200007000000	0.149499997000000	0.141299993000000	0.231500000000000	0.192699999000000
0.640900016000000	0.416799992000000	0.342799991000000	0.332300007000000	0.282099992000000	0.280699998000000	0.253300011000000	0.234699994000000	0.669900000000000	0.428700000000000	0.344799995000000	0.336499989000000	0.303000003000000	0.272100002000000	0.270999998000000	0.247400001000000	0.672599971000000	0.424100012000000	0.338299990000000	0.293000013000000	0.300999999000000	0.282499999000000	0.225199997000000	0.254099995000000	0.610199988000000	0.401800007000000	0.335399985000000	0.325100005000000	0.300700009000000	0.277500004000000	0.246700004000000	0.234099999000000	0.373299986000000	0.290800005000000	0.222499996000000	0.196700007000000	0.179000005000000	0.160600007000000	0.156900004000000	0.148200005000000	0.303000003000000	0.230100006000000	0.187399998000000	0.178499997000000	0.163200006000000	0.158299997000000	0.151199996000000	0.142199993000000	0.250099987000000	0.201499999000000
0.673799992000000	0.436800003000000	0.352100015000000	0.338400006000000	0.289999992000000	0.287099987000000	0.260399997000000	0.241400003000000	0.699800014000000	0.453099996000000	0.352200001000000	0.342799991000000	0.307599992000000	0.279700011000000	0.277999997000000	0.254400015000000	0.711000025000000	0.448700011000000	0.349200010000000	0.307399988000000	0.306499988000000	0.289600015000000	0.230399996000000	0.258800000000000	0.641900003000000	0.424499989000000	0.333700001000000	0.334800005000000	0.311800003000000	0.284700006000000	0.252999991000000	0.236800000000000	0.408899993000000	0.311899990000000	0.238100007000000	0.207200006000000	0.180999994000000	0.163399994000000	0.161400005000000	0.146899998000000	0.330799997000000	0.248899996000000	0.196600005000000	0.181799993000000	0.164499998000000	0.162100002000000	0.151199996000000	0.144400001000000	0.270799994000000	0.215599999000000
0.703499973000000	0.464599997000000	0.359499991000000	0.346899986000000	0.297100008000000	0.291700006000000	0.264200002000000	0.245900005000000	0.730300009000000	0.476900011000000	0.356700003000000	0.343199998000000	0.312799990000000	0.282099992000000	0.281899989000000	0.257400006000000	0.749700010000000	0.476300001000000	0.351399988000000	0.314000010000000	0.314000010000000	0.294699997000000	0.230800003000000	0.260199994000000	0.675599992000000	0.450599998000000	0.342700005000000	0.339100003000000	0.314999998000000	0.288800001000000	0.255800009000000	0.240400001000000	0.437500000000000	0.334600002000000	0.254999995000000	0.211199999000000	0.186600000000000	0.169300005000000	0.166600004000000	0.150500000000000	0.351300001000000	0.269699991000000	0.206100002000000	0.188299999000000	0.170800000000000	0.165000007000000	0.155499995000000	0.144899994000000	0.289900005000000	0.229399994000000
0.737399995000000	0.492399991000000	0.372000009000000	0.357899994000000	0.304800004000000	0.306400001000000	0.272500008000000	0.253300011000000	0.765100002000000	0.496199995000000	0.369899988000000	0.357699990000000	0.322100013000000	0.294600010000000	0.294400007000000	0.263999999000000	0.788399994000000	0.511099994000000	0.361699998000000	0.323700011000000	0.323100001000000	0.302300006000000	0.247700006000000	0.270399988000000	0.713000000000000	0.473300010000000	0.353799999000000	0.355300009000000	0.328799993000000	0.299299985000000	0.275200009000000	0.247999996000000	0.467299998000000	0.362199992000000	0.270000011000000	0.223499998000000	0.193599999000000	0.174199998000000	0.166700006000000	0.153500006000000	0.383800000000000	0.283399999000000	0.216999993000000	0.195999995000000	0.175400004000000	0.165600002000000	0.155599996000000	0.145400003000000	0.313300014000000	0.247999996000000
0.767700016000000	0.515900016000000	0.380499989000000	0.364600003000000	0.311300009000000	0.313800007000000	0.279100001000000	0.260699987000000	0.794499993000000	0.522300005000000	0.377000004000000	0.360199988000000	0.330100000000000	0.303200006000000	0.297399998000000	0.270599991000000	0.827499986000000	0.526600003000000	0.367000014000000	0.332399994000000	0.331200004000000	0.310099989000000	0.247500002000000	0.274899989000000	0.741400003000000	0.488400012000000	0.366499990000000	0.355199993000000	0.333700001000000	0.305200011000000	0.276300013000000	0.253399998000000	0.497999996000000	0.392199993000000	0.291700006000000	0.235900000000000	0.201399997000000	0.179199994000000	0.173700005000000	0.155200005000000	0.421400011000000	0.307500005000000	0.229100004000000	0.202099994000000	0.180199996000000	0.174300000000000	0.161899999000000	0.147000000000000	0.335900009000000	0.263099998000000
0.801599979000000	0.535399973000000	0.386999995000000	0.373100013000000	0.317299992000000	0.316599995000000	0.283100009000000	0.263999999000000	0.814800024000000	0.540400028000000	0.375699997000000	0.368000001000000	0.332599998000000	0.305900007000000	0.302700013000000	0.275000006000000	0.855799973000000	0.558499992000000	0.373499990000000	0.335700005000000	0.334699988000000	0.319999993000000	0.246199995000000	0.279700011000000	0.769200027000000	0.503300011000000	0.371399999000000	0.363000005000000	0.338099986000000	0.309199989000000	0.277999997000000	0.259900004000000	0.537299991000000	0.420899987000000	0.314799994000000	0.244800001000000	0.210299999000000	0.183500007000000	0.173400000000000	0.160799995000000	0.440899998000000	0.329699993000000	0.242400005000000	0.211700007000000	0.184599996000000	0.179000005000000	0.163299993000000	0.148699999000000	0.362199992000000	0.284000009000000
0.826099992000000	0.565199971000000	0.401600003000000	0.382400006000000	0.324999988000000	0.327800006000000	0.289799988000000	0.270099998000000	0.813799977000000	0.564999998000000	0.392300010000000	0.375900000000000	0.338999987000000	0.314500004000000	0.310999990000000	0.279000014000000	0.867699981000000	0.587599993000000	0.382800013000000	0.349900007000000	0.336899996000000	0.326799989000000	0.254500002000000	0.288199991000000	0.800800025000000	0.528699994000000	0.377999991000000	0.367599994000000	0.340299994000000	0.315499991000000	0.285400003000000	0.266499996000000	0.569100022000000	0.440100014000000	0.335999995000000	0.265599996000000	0.218199998000000	0.191499993000000	0.179199994000000	0.158199996000000	0.475400001000000	0.360199988000000	0.259999990000000	0.223000005000000	0.194999993000000	0.181500003000000	0.165600002000000	0.151800007000000	0.391700000000000	0.298099995000000
0.847999990000000	0.588599980000000	0.416799992000000	0.389499992000000	0.334300011000000	0.332500011000000	0.296200007000000	0.275099993000000	0.802100003000000	0.588999987000000	0.405200005000000	0.384999990000000	0.344500005000000	0.321000010000000	0.313899994000000	0.285499990000000	0.872699976000000	0.612500012000000	0.382600009000000	0.361999989000000	0.337000012000000	0.327600002000000	0.257800013000000	0.291599989000000	0.826499999000000	0.550000012000000	0.390899986000000	0.371499985000000	0.350199997000000	0.322800010000000	0.292100012000000	0.266499996000000	0.609099984000000	0.478700012000000	0.358799994000000	0.278600007000000	0.226199999000000	0.198300004000000	0.182799995000000	0.162100002000000	0.512199998000000	0.385100007000000	0.276800007000000	0.232299998000000	0.198699996000000	0.186000004000000	0.169200003000000	0.153799996000000	0.426600009000000	0.329600006000000
0.861699998000000	0.620100021000000	0.428200006000000	0.395000011000000	0.341399997000000	0.342700005000000	0.300199986000000	0.284500003000000	0.800300002000000	0.615999997000000	0.413100004000000	0.387100011000000	0.351300001000000	0.326599985000000	0.321000010000000	0.291900009000000	0.879299998000000	0.632600009000000	0.405800015000000	0.365799993000000	0.351500005000000	0.339899987000000	0.263000011000000	0.296900004000000	0.854200006000000	0.565599978000000	0.401100010000000	0.380400002000000	0.360399991000000	0.332199991000000	0.296600014000000	0.274300009000000	0.638400018000000	0.515799999000000	0.386599988000000	0.296900004000000	0.235400006000000	0.199300006000000	0.188099995000000	0.164499998000000	0.537100017000000	0.410499990000000	0.291399986000000	0.241999999000000	0.207900003000000	0.191100001000000	0.171900004000000	0.153899997000000	0.457800001000000	0.354600012000000
0.862600029000000	0.634599984000000	0.432200015000000	0.404300004000000	0.351000011000000	0.346399993000000	0.308999985000000	0.290899992000000	0.801400006000000	0.636300027000000	0.427100003000000	0.396600008000000	0.353399992000000	0.335099995000000	0.323100001000000	0.299199998000000	0.884599984000000	0.668299973000000	0.415600002000000	0.371600002000000	0.352899998000000	0.347600013000000	0.269699991000000	0.300599992000000	0.865499973000000	0.584299982000000	0.410200000000000	0.380100012000000	0.360399991000000	0.334699988000000	0.302100003000000	0.278699994000000	0.672500014000000	0.533399999000000	0.409399986000000	0.313600004000000	0.245399997000000	0.207900003000000	0.190500006000000	0.170000002000000	0.561200023000000	0.439700007000000	0.310799986000000	0.255899996000000	0.213200003000000	0.199300006000000	0.178499997000000	0.156299993000000	0.483799994000000	0.375299990000000
0.843599975000000	0.651400030000000	0.447499990000000	0.403499991000000	0.356200010000000	0.350499988000000	0.310299993000000	0.293500006000000	0.796700001000000	0.651700020000000	0.433299989000000	0.402300000000000	0.356299996000000	0.338000000000000	0.325599998000000	0.303799987000000	0.871900022000000	0.691200018000000	0.432300001000000	0.380800009000000	0.353700012000000	0.349700004000000	0.273999989000000	0.305000007000000	0.864099979000000	0.609300017000000	0.418199986000000	0.385500014000000	0.372500002000000	0.341100007000000	0.308600008000000	0.282799989000000	0.701699972000000	0.569199979000000	0.437200010000000	0.332899988000000	0.257900000000000	0.215000004000000	0.195899993000000	0.171399996000000	0.595200002000000	0.471199989000000	0.331200004000000	0.268000007000000	0.221300006000000	0.203500003000000	0.180999994000000	0.161599994000000	0.514100015000000	0.403200001000000
0.853600025000000	0.686600029000000	0.457899988000000	0.422800004000000	0.360199988000000	0.356400013000000	0.317600012000000	0.300700009000000	0.796299994000000	0.680100024000000	0.436100006000000	0.420599997000000	0.365099996000000	0.342999995000000	0.327800006000000	0.307999998000000	0.875400007000000	0.720600009000000	0.446099997000000	0.387300014000000	0.360100001000000	0.360500008000000	0.276800007000000	0.308899999000000	0.866299987000000	0.635100007000000	0.426299989000000	0.392199993000000	0.370999992000000	0.343800008000000	0.315100014000000	0.289999992000000	0.735000014000000	0.600399971000000	0.467400014000000	0.347499996000000	0.270300001000000	0.220799997000000	0.205599993000000	0.173400000000000	0.626200020000000	0.498400003000000	0.361699998000000	0.287299991000000	0.227200001000000	0.208800003000000	0.185299993000000	0.165900007000000	0.548900008000000	0.425900012000000
0.847599983000000	0.702000022000000	0.473300010000000	0.425000012000000	0.363999993000000	0.368400007000000	0.319000006000000	0.306699991000000	0.794799984000000	0.701099992000000	0.450199991000000	0.418399990000000	0.372000009000000	0.351000011000000	0.333900005000000	0.313400000000000	0.875100017000000	0.750100017000000	0.475100011000000	0.393200010000000	0.366600007000000	0.365900010000000	0.281199992000000	0.316100001000000	0.861800015000000	0.655499995000000	0.434500009000000	0.401400000000000	0.383800000000000	0.352100015000000	0.321300000000000	0.291200012000000	0.756500006000000	0.629100025000000	0.494199991000000	0.377200007000000	0.286000013000000	0.221200004000000	0.204899997000000	0.177399993000000	0.648500025000000	0.531199992000000	0.381900012000000	0.302199990000000	0.240999997000000	0.216700003000000	0.188899994000000	0.169300005000000	0.575200021000000	0.457399994000000
0.851999998000000	0.725300014000000	0.492100000000000	0.432999998000000	0.373299986000000	0.376800001000000	0.319999993000000	0.308999985000000	0.799000025000000	0.714800000000000	0.457300007000000	0.421200007000000	0.378199995000000	0.349799991000000	0.332700014000000	0.314900011000000	0.870899975000000	0.768499970000000	0.498800009000000	0.394400001000000	0.370000005000000	0.372099996000000	0.290699989000000	0.316799998000000	0.854700029000000	0.673500001000000	0.442699999000000	0.410400003000000	0.388999999000000	0.355899990000000	0.326099992000000	0.296600014000000	0.764599979000000	0.650699973000000	0.513499975000000	0.391000003000000	0.293199986000000	0.232199997000000	0.212500006000000	0.180999994000000	0.661400020000000	0.560299993000000	0.405099988000000	0.318699986000000	0.248699993000000	0.219500005000000	0.193000004000000	0.171399996000000	0.593800008000000	0.487699986000000
0.852299988000000	0.738399982000000	0.509100020000000	0.440899998000000	0.380199999000000	0.371600002000000	0.322699994000000	0.313800007000000	0.793699980000000	0.730199993000000	0.476000011000000	0.422899991000000	0.379900008000000	0.351700008000000	0.331000000000000	0.316199988000000	0.867999971000000	0.776899993000000	0.523800015000000	0.402900010000000	0.368900001000000	0.373699993000000	0.288399994000000	0.318699986000000	0.865199983000000	0.705600023000000	0.449600011000000	0.407499999000000	0.398499995000000	0.354499996000000	0.323399991000000	0.298700005000000	0.786000013000000	0.689999998000000	0.544600010000000	0.416700006000000	0.314000010000000	0.241099998000000	0.211700007000000	0.179800004000000	0.703999996000000	0.584800005000000	0.435200006000000	0.342000008000000	0.260500014000000	0.235499993000000	0.196700007000000	0.171900004000000	0.643800020000000	0.521499991000000
0.847299993000000	0.754499972000000	0.521700025000000	0.443199992000000	0.389099985000000	0.375800014000000	0.327300012000000	0.321099997000000	0.799399972000000	0.752300024000000	0.480199993000000	0.435099989000000	0.394400001000000	0.360799998000000	0.338400006000000	0.322600007000000	0.877200007000000	0.791599989000000	0.553600013000000	0.406199992000000	0.379500002000000	0.386900008000000	0.291900009000000	0.328000009000000	0.863099992000000	0.733099997000000	0.456499994000000	0.422800004000000	0.412499994000000	0.367799997000000	0.330799997000000	0.304500014000000	0.775200009000000	0.717299998000000	0.576799989000000	0.443300009000000	0.326200008000000	0.245700002000000	0.220599994000000	0.178100005000000	0.718900025000000	0.619300008000000	0.463400006000000	0.364600003000000	0.275000006000000	0.236000001000000	0.198899999000000	0.176499993000000	0.664799988000000	0.546599984000000
0.847999990000000	0.763700008000000	0.541100025000000	0.448599994000000	0.396800011000000	0.383599997000000	0.330799997000000	0.326299995000000	0.797399998000000	0.757399976000000	0.503400028000000	0.445800006000000	0.396400005000000	0.365000010000000	0.343199998000000	0.326099992000000	0.883300006000000	0.793600023000000	0.574500024000000	0.413300008000000	0.390500009000000	0.388700008000000	0.304300010000000	0.327199996000000	0.860400021000000	0.748099983000000	0.467599988000000	0.421600014000000	0.414900005000000	0.363700002000000	0.337900013000000	0.308800012000000	0.776400030000000	0.729300022000000	0.601899981000000	0.465799987000000	0.338600010000000	0.250200003000000	0.222499996000000	0.184200004000000	0.735700011000000	0.647099972000000	0.487699986000000	0.393500000000000	0.290800005000000	0.242300004000000	0.203999996000000	0.179900005000000	0.694899976000000	0.582599998000000
0.843100011000000	0.767600000000000	0.561100006000000	0.458900005000000	0.402099997000000	0.387699991000000	0.332100004000000	0.332599998000000	0.798200011000000	0.768499970000000	0.506399989000000	0.447400004000000	0.399599999000000	0.377700001000000	0.347600013000000	0.327800006000000	0.886300027000000	0.792200029000000	0.599300027000000	0.408699989000000	0.390300006000000	0.394899994000000	0.311399996000000	0.331200004000000	0.848699987000000	0.754999995000000	0.488499999000000	0.424699992000000	0.427899987000000	0.376100004000000	0.345699996000000	0.313600004000000	0.766900003000000	0.740800023000000	0.631600022000000	0.489699990000000	0.352100015000000	0.258800000000000	0.230900005000000	0.189400002000000	0.733299971000000	0.673099995000000	0.522400022000000	0.409000009000000	0.296000004000000	0.247799993000000	0.210700005000000	0.181999996000000	0.697899997000000	0.614199996000000
0.848699987000000	0.779999971000000	0.571399987000000	0.454899997000000	0.400000006000000	0.393799990000000	0.335200012000000	0.338299990000000	0.805299997000000	0.762199998000000	0.522000015000000	0.456299990000000	0.405999988000000	0.376700014000000	0.346399993000000	0.333999991000000	0.892400026000000	0.786199987000000	0.614799976000000	0.406100005000000	0.401300013000000	0.398999989000000	0.311800003000000	0.331499994000000	0.850300014000000	0.757600009000000	0.492100000000000	0.435999990000000	0.434300005000000	0.373899996000000	0.342999995000000	0.312700003000000	0.771300018000000	0.734000027000000	0.644400001000000	0.511300027000000	0.375499994000000	0.264800012000000	0.237800002000000	0.186700001000000	0.742900014000000	0.695900023000000	0.541599989000000	0.434799999000000	0.316300005000000	0.256999999000000	0.211500004000000	0.182999998000000	0.743300021000000	0.639299989000000
0.854200006000000	0.772800028000000	0.595099986000000	0.465900004000000	0.403699994000000	0.405099988000000	0.344399989000000	0.339500010000000	0.806599975000000	0.769900024000000	0.540099978000000	0.455599993000000	0.404799998000000	0.383199990000000	0.352800012000000	0.338000000000000	0.896700025000000	0.786899984000000	0.645600021000000	0.416099995000000	0.417499989000000	0.409700006000000	0.317900002000000	0.336100012000000	0.854700029000000	0.754599988000000	0.511200011000000	0.456699997000000	0.436699986000000	0.383599997000000	0.343600005000000	0.315100014000000	0.776400030000000	0.738600016000000	0.670599997000000	0.538600028000000	0.391600013000000	0.275799990000000	0.242100000000000	0.192300007000000	0.738699973000000	0.723100007000000	0.570100009000000	0.459300011000000	0.333900005000000	0.266499996000000	0.219099998000000	0.190200001000000	0.750999987000000	0.676299989000000
0.850300014000000	0.767000020000000	0.616299987000000	0.481099993000000	0.416799992000000	0.417199999000000	0.344300002000000	0.341899991000000	0.810500026000000	0.765999973000000	0.564199984000000	0.470600009000000	0.417199999000000	0.391799986000000	0.353799999000000	0.335799992000000	0.900900006000000	0.789600015000000	0.665400028000000	0.423999995000000	0.416299999000000	0.412400007000000	0.320600003000000	0.340299994000000	0.855899990000000	0.762099981000000	0.528900027000000	0.467900008000000	0.436699986000000	0.386299998000000	0.343800008000000	0.321599990000000	0.774299979000000	0.730599999000000	0.698400021000000	0.550899982000000	0.413800001000000	0.282799989000000	0.239199996000000	0.194499999000000	0.740599990000000	0.743799984000000	0.599600017000000	0.480899990000000	0.352699995000000	0.275299996000000	0.219999999000000	0.194299996000000	0.746800005000000	0.701699972000000
0.856100023000000	0.776600003000000	0.633199990000000	0.482100010000000	0.420300007000000	0.411599994000000	0.346500009000000	0.348500013000000	0.812699974000000	0.770099998000000	0.583299994000000	0.487599999000000	0.417699993000000	0.394600004000000	0.359899998000000	0.335599989000000	0.895900011000000	0.792800009000000	0.682500005000000	0.436500013000000	0.415300012000000	0.418300003000000	0.324699998000000	0.341199994000000	0.860400021000000	0.762099981000000	0.549799979000000	0.483300000000000	0.438699991000000	0.390399992000000	0.351000011000000	0.323300004000000	0.770500004000000	0.731500030000000	0.705200016000000	0.579200029000000	0.430999994000000	0.290800005000000	0.248400003000000	0.196300000000000	0.736100018000000	0.755800009000000	0.621699989000000	0.515500009000000	0.370299995000000	0.287299991000000	0.226600006000000	0.196300000000000	0.743200004000000	0.736599982000000
[truncated: 14 more columns]
