# Supplementary material for: Modeling the impact of drug interactions on therapeutic selectivity
Source: Nat Commun. 2018 Aug 27;9:3452. doi: 10.1038/s41467-018-05954-3 (PMC6110842; doi:10.1038/s41467-018-05954-3)
Supplement: Supplementary file 4 — Supplementary Data 1 [file 41467_2018_5954_MOESM4_ESM.zip › albRAW/Sta-Sta.txt]

0.101300001000000	0.117700003000000	0.101099998000000	0.101599999000000	0.102300003000000	0.0984999980000000	0.101700000000000	0.100100003000000	0.0988999980000000	0.104099996000000	0.105099998000000	0.105999999000000	0.104999997000000	0.107400000000000	0.103100002000000	0.104699999000000	0.100400001000000	0.102100000000000	0.101999998000000	0.101499997000000	0.0996999960000000	0.101899996000000	0.104800001000000	0.100900002000000	0.100599997000000	0.102700002000000	0.104900002000000	0.109600000000000	0.104300000000000	0.101300001000000	0.107600003000000	0.104199998000000	0.0980999990000000	0.104900002000000	0.100599997000000	0.101499997000000	0.100299999000000	0.100400001000000	0.105700001000000	0.102200001000000	0.101899996000000	0.105300002000000	0.101099998000000	0.107799999000000	0.101000004000000	0.107600003000000	0.105899997000000	0.107500002000000	0.0964000000000000	0.0997999980000000
0.0997999980000000	0.0983999970000000	0.101099998000000	0.102700002000000	0.100000001000000	0.0969000010000000	0.0996000020000000	0.100900002000000	0.0970000030000000	0.100599997000000	0.103000000000000	0.102700002000000	0.102399997000000	0.104599997000000	0.103000000000000	0.102200001000000	0.0974999960000000	0.0979999970000000	0.0983000030000000	0.100299999000000	0.0974999960000000	0.0969000010000000	0.101700000000000	0.0992000030000000	0.0978000020000000	0.100599997000000	0.103200004000000	0.108599998000000	0.0999000000000000	0.0989999990000000	0.102300003000000	0.100500003000000	0.0955000000000000	0.100900002000000	0.0984999980000000	0.0988999980000000	0.0979999970000000	0.0983000030000000	0.100800000000000	0.0984999980000000	0.0999000000000000	0.101800002000000	0.0989999990000000	0.105099998000000	0.0987000020000000	0.103900000000000	0.102300003000000	0.104599997000000	0.0939999970000000	0.0974000020000000
0.0984999980000000	0.0993999990000000	0.0987000020000000	0.0983999970000000	0.0965000020000000	0.0961999970000000	0.0992999970000000	0.0966999980000000	0.0970000030000000	0.0992999970000000	0.101700000000000	0.101700000000000	0.101099998000000	0.103500001000000	0.100599997000000	0.101000004000000	0.0967999990000000	0.0970999970000000	0.0988999980000000	0.0992999970000000	0.0971999990000000	0.0966000040000000	0.101199999000000	0.0983000030000000	0.0993999990000000	0.0999000000000000	0.101199999000000	0.106799997000000	0.0999000000000000	0.0987000020000000	0.101300001000000	0.0992000030000000	0.0948000030000000	0.101000004000000	0.0991000010000000	0.100500003000000	0.0958999990000000	0.0974000020000000	0.0988999980000000	0.0980999990000000	0.0986000000000000	0.102200001000000	0.0983999970000000	0.102600001000000	0.0995000000000000	0.101800002000000	0.100599997000000	0.102700002000000	0.0938000010000000	0.0970000030000000
0.0966999980000000	0.0973000000000000	0.0955000000000000	0.0969000010000000	0.0969000010000000	0.0953999980000000	0.0964000000000000	0.0971999990000000	0.0952000020000000	0.0970000030000000	0.102100000000000	0.0997999980000000	0.0997999980000000	0.101000004000000	0.0987000020000000	0.0988000040000000	0.0948999970000000	0.0953999980000000	0.0970999970000000	0.0966999980000000	0.0969000010000000	0.0957000030000000	0.0988000040000000	0.0957999970000000	0.0960000010000000	0.0979000030000000	0.0992000030000000	0.103900000000000	0.0984999980000000	0.0966000040000000	0.0983999970000000	0.0983000030000000	0.0931999980000000	0.0973000000000000	0.0961000030000000	0.0964000000000000	0.0943000020000000	0.0958999990000000	0.0982000010000000	0.0962999980000000	0.0960000010000000	0.0993999990000000	0.0956000020000000	0.0988999980000000	0.0955000000000000	0.0996999960000000	0.0992000030000000	0.102100000000000	0.0925000010000000	0.0952999960000000
0.0982000010000000	0.0983000030000000	0.0989999990000000	0.0983999970000000	0.0979999970000000	0.0961999970000000	0.0958999990000000	0.0979999970000000	0.0970000030000000	0.100100003000000	0.101400003000000	0.101800002000000	0.101599999000000	0.102899998000000	0.100100003000000	0.100400001000000	0.0961999970000000	0.0970000030000000	0.0983999970000000	0.0983999970000000	0.0966000040000000	0.0970000030000000	0.100900002000000	0.0977000000000000	0.0966999980000000	0.0992000030000000	0.101099998000000	0.107100002000000	0.100199997000000	0.0988999980000000	0.0997999980000000	0.100100003000000	0.0958999990000000	0.0997999980000000	0.0992999970000000	0.0980999990000000	0.0960000010000000	0.0970999970000000	0.100400001000000	0.0983000030000000	0.0987000020000000	0.101199999000000	0.0979000030000000	0.102600001000000	0.0983000030000000	0.101199999000000	0.100699998000000	0.101999998000000	0.0944000040000000	0.0969000010000000
0.0995000000000000	0.100699998000000	0.100199997000000	0.100100003000000	0.0989999990000000	0.0971999990000000	0.0996000020000000	0.0987000020000000	0.0987000020000000	0.101300001000000	0.103200004000000	0.102499999000000	0.102499999000000	0.104199998000000	0.101199999000000	0.103500001000000	0.0979999970000000	0.0986000000000000	0.101300001000000	0.100400001000000	0.0975999980000000	0.0982000010000000	0.102100000000000	0.101199999000000	0.0975999980000000	0.102300003000000	0.101999998000000	0.106799997000000	0.100699998000000	0.0992999970000000	0.101499997000000	0.101499997000000	0.0956000020000000	0.100900002000000	0.0983999970000000	0.0992000030000000	0.0995000000000000	0.0987000020000000	0.102600001000000	0.0989999990000000	0.0989999990000000	0.102300003000000	0.0997999980000000	0.102100000000000	0.0983999970000000	0.104199998000000	0.100900002000000	0.103900000000000	0.0964000000000000	0.0977000000000000
0.0988999980000000	0.101899996000000	0.0991000010000000	0.100199997000000	0.0970999970000000	0.0970999970000000	0.100299999000000	0.0984999980000000	0.0983999970000000	0.101000004000000	0.102100000000000	0.103399999000000	0.102200001000000	0.103600003000000	0.101800002000000	0.101899996000000	0.0966999980000000	0.0974999960000000	0.101099998000000	0.0997999980000000	0.0967999990000000	0.0991000010000000	0.102700002000000	0.100699998000000	0.0970000030000000	0.100699998000000	0.102499999000000	0.106899999000000	0.104500003000000	0.0993999990000000	0.101700000000000	0.101499997000000	0.0948000030000000	0.100500003000000	0.0982000010000000	0.0997999980000000	0.0979999970000000	0.0982000010000000	0.101400003000000	0.100500003000000	0.0979999970000000	0.102399997000000	0.0992000030000000	0.102399997000000	0.0988000040000000	0.102499999000000	0.100900002000000	0.103699997000000	0.0948000030000000	0.0974000020000000
0.0991000010000000	0.0983000030000000	0.0979999970000000	0.0984999980000000	0.0970999970000000	0.0965000020000000	0.0991000010000000	0.0979999970000000	0.0978000020000000	0.0996000020000000	0.103100002000000	0.102399997000000	0.101999998000000	0.104699999000000	0.102799997000000	0.101099998000000	0.0966999980000000	0.0991000010000000	0.0993999990000000	0.0983999970000000	0.0969000010000000	0.0983999970000000	0.103100002000000	0.100100003000000	0.0962999980000000	0.100199997000000	0.100699998000000	0.106899999000000	0.100800000000000	0.0989999990000000	0.101000004000000	0.100599997000000	0.0969000010000000	0.100299999000000	0.0982000010000000	0.100900002000000	0.0955000000000000	0.0967999990000000	0.100199997000000	0.0984999980000000	0.0977000000000000	0.101000004000000	0.0983000030000000	0.101999998000000	0.0980999990000000	0.102799997000000	0.101400003000000	0.102799997000000	0.0947000010000000	0.0957000030000000
0.101700000000000	0.101400003000000	0.100199997000000	0.101800002000000	0.0984999980000000	0.0983999970000000	0.100699998000000	0.0993999990000000	0.0996999960000000	0.106299996000000	0.104500003000000	0.104500003000000	0.104099996000000	0.105200000000000	0.104999997000000	0.103900000000000	0.0999000000000000	0.100000001000000	0.102100000000000	0.101999998000000	0.101499997000000	0.0992999970000000	0.104500003000000	0.102700002000000	0.0983999970000000	0.102200001000000	0.104099996000000	0.108800001000000	0.102200001000000	0.100599997000000	0.103100002000000	0.103500001000000	0.0960000010000000	0.101199999000000	0.0995000000000000	0.102700002000000	0.0984999980000000	0.0982000010000000	0.103100002000000	0.100500003000000	0.0991000010000000	0.103299998000000	0.101000004000000	0.104400001000000	0.100199997000000	0.105099998000000	0.102399997000000	0.104999997000000	0.0961999970000000	0.100299999000000
0.101199999000000	0.102600001000000	0.101099998000000	0.100800000000000	0.0984999980000000	0.100599997000000	0.101800002000000	0.0983000030000000	0.0996000020000000	0.103500001000000	0.104800001000000	0.105899997000000	0.104999997000000	0.106100000000000	0.105700001000000	0.104800001000000	0.0995000000000000	0.100299999000000	0.104400001000000	0.101899996000000	0.0989999990000000	0.100800000000000	0.105700001000000	0.103500001000000	0.101099998000000	0.104099996000000	0.103799999000000	0.108300000000000	0.104000002000000	0.101300001000000	0.103799999000000	0.104699999000000	0.0966999980000000	0.101800002000000	0.100000001000000	0.102799997000000	0.0984999980000000	0.0996999960000000	0.103000000000000	0.101599999000000	0.100599997000000	0.102700002000000	0.100400001000000	0.104800001000000	0.101000004000000	0.106200002000000	0.104099996000000	0.106299996000000	0.0964000000000000	0.0988999980000000
0.104300000000000	0.108099997000000	0.104199998000000	0.102899998000000	0.102200001000000	0.101999998000000	0.102899998000000	0.102499999000000	0.104199998000000	0.105499998000000	0.107400000000000	0.106500000000000	0.105899997000000	0.109700002000000	0.108499996000000	0.106700003000000	0.102499999000000	0.103500001000000	0.104300000000000	0.102399997000000	0.103299998000000	0.103299998000000	0.107900001000000	0.106100000000000	0.101599999000000	0.103600003000000	0.104800001000000	0.110399999000000	0.105999999000000	0.102399997000000	0.107400000000000	0.108099997000000	0.0989999990000000	0.102600001000000	0.102399997000000	0.103000000000000	0.100000001000000	0.101099998000000	0.105800003000000	0.103799999000000	0.101999998000000	0.105999999000000	0.102700002000000	0.106899999000000	0.105499998000000	0.108900003000000	0.106399998000000	0.109499998000000	0.0987000020000000	0.101000004000000
0.104999997000000	0.107699998000000	0.104400001000000	0.102200001000000	0.101199999000000	0.101700000000000	0.103500001000000	0.101300001000000	0.102799997000000	0.106200002000000	0.108300000000000	0.105800003000000	0.106200002000000	0.109200001000000	0.106899999000000	0.107400000000000	0.102100000000000	0.103100002000000	0.104400001000000	0.101700000000000	0.100400001000000	0.103000000000000	0.107400000000000	0.106299996000000	0.100699998000000	0.104900002000000	0.104699999000000	0.109499998000000	0.105200000000000	0.103600003000000	0.108199999000000	0.105899997000000	0.0987000020000000	0.103299998000000	0.100900002000000	0.103900000000000	0.0995000000000000	0.101700000000000	0.105200000000000	0.103399999000000	0.101400003000000	0.105300002000000	0.101899996000000	0.107799999000000	0.102499999000000	0.108300000000000	0.106799997000000	0.106500000000000	0.0996999960000000	0.102200001000000
0.106200002000000	0.109800003000000	0.105200000000000	0.103900000000000	0.102499999000000	0.101800002000000	0.105400003000000	0.102700002000000	0.103799999000000	0.108900003000000	0.110799998000000	0.107699998000000	0.106899999000000	0.109200001000000	0.108700000000000	0.108400002000000	0.103399999000000	0.103399999000000	0.105099998000000	0.103399999000000	0.101599999000000	0.104699999000000	0.109800003000000	0.108900003000000	0.102100000000000	0.106500000000000	0.107100002000000	0.110699996000000	0.107199997000000	0.104699999000000	0.108099997000000	0.108499996000000	0.0995000000000000	0.104400001000000	0.101199999000000	0.105200000000000	0.101199999000000	0.102300003000000	0.106399998000000	0.104099996000000	0.102399997000000	0.105700001000000	0.104099996000000	0.108700000000000	0.103799999000000	0.109700002000000	0.107799999000000	0.109700002000000	0.0989999990000000	0.101999998000000
0.109800003000000	0.121699996000000	0.111400001000000	0.107799999000000	0.105599999000000	0.105300002000000	0.107199997000000	0.104999997000000	0.108199999000000	0.113300003000000	0.114000000000000	0.110600002000000	0.109800003000000	0.113700002000000	0.111900002000000	0.112599999000000	0.107000001000000	0.106899999000000	0.109700002000000	0.106500000000000	0.110299997000000	0.107400000000000	0.112499997000000	0.112400003000000	0.105499998000000	0.108700000000000	0.110799998000000	0.115699999000000	0.109999999000000	0.107699998000000	0.111199997000000	0.111900002000000	0.102799997000000	0.107299998000000	0.105400003000000	0.107600003000000	0.104599997000000	0.105200000000000	0.109399997000000	0.106500000000000	0.104000002000000	0.112800002000000	0.105800003000000	0.110699996000000	0.106500000000000	0.113700002000000	0.113899998000000	0.112099998000000	0.100400001000000	0.103100002000000
0.112700000000000	0.124100000000000	0.110699996000000	0.110799998000000	0.107699998000000	0.105200000000000	0.108800001000000	0.106299996000000	0.110500000000000	0.115599997000000	0.115400001000000	0.114100002000000	0.112899996000000	0.115400001000000	0.113300003000000	0.114900000000000	0.110200003000000	0.109300002000000	0.108700000000000	0.107900001000000	0.106600001000000	0.110100001000000	0.113300003000000	0.112800002000000	0.106500000000000	0.111500002000000	0.111299999000000	0.115199998000000	0.111699998000000	0.109600000000000	0.113499999000000	0.113499999000000	0.104800001000000	0.109899998000000	0.106399998000000	0.109099999000000	0.104500003000000	0.105200000000000	0.110699996000000	0.108000003000000	0.105899997000000	0.115999997000000	0.107600003000000	0.112000003000000	0.108599998000000	0.114799999000000	0.112800002000000	0.114200003000000	0.101000004000000	0.103100002000000
0.116200000000000	0.122299999000000	0.114000000000000	0.114699997000000	0.110900000000000	0.108700000000000	0.111100003000000	0.109200001000000	0.114299998000000	0.119700000000000	0.119400002000000	0.115599997000000	0.115199998000000	0.117299996000000	0.115800001000000	0.116899997000000	0.115099996000000	0.113200001000000	0.114100002000000	0.110299997000000	0.110100001000000	0.113399997000000	0.117600001000000	0.116099998000000	0.109099999000000	0.113799997000000	0.115900002000000	0.116700001000000	0.115699999000000	0.111299999000000	0.116099998000000	0.117299996000000	0.107299998000000	0.110399999000000	0.108099997000000	0.110699996000000	0.107299998000000	0.108599998000000	0.113100000000000	0.109899998000000	0.108499996000000	0.116099998000000	0.110900000000000	0.114600003000000	0.110299997000000	0.117399998000000	0.115999997000000	0.115699999000000	0.103799999000000	0.105400003000000
0.120899998000000	0.121699996000000	0.119300000000000	0.118400000000000	0.115300000000000	0.111900002000000	0.113700002000000	0.112999998000000	0.118199997000000	0.125200003000000	0.123000003000000	0.119199999000000	0.117899999000000	0.121200003000000	0.120600000000000	0.121500000000000	0.116700001000000	0.117399998000000	0.115599997000000	0.111599997000000	0.110699996000000	0.114200003000000	0.120700002000000	0.121299997000000	0.115400001000000	0.119599998000000	0.118100002000000	0.119800001000000	0.117899999000000	0.113700002000000	0.120600000000000	0.120600000000000	0.108599998000000	0.114299998000000	0.112800002000000	0.113200001000000	0.110699996000000	0.109300002000000	0.116099998000000	0.112099998000000	0.110600002000000	0.121900000000000	0.112899996000000	0.115699999000000	0.113499999000000	0.121699996000000	0.118199997000000	0.118699998000000	0.105599999000000	0.107799999000000
0.127299994000000	0.127499998000000	0.124700002000000	0.122900002000000	0.117399998000000	0.117200002000000	0.116499998000000	0.115400001000000	0.121900000000000	0.131799996000000	0.127499998000000	0.123300001000000	0.123400003000000	0.123899996000000	0.122800000000000	0.125000000000000	0.122299999000000	0.122000001000000	0.119999997000000	0.117399998000000	0.114500001000000	0.119300000000000	0.124600001000000	0.123000003000000	0.118699998000000	0.124700002000000	0.121799998000000	0.123999998000000	0.119999997000000	0.116200000000000	0.122599997000000	0.124499999000000	0.113600001000000	0.117100000000000	0.112300001000000	0.115300000000000	0.111500002000000	0.112099998000000	0.118199997000000	0.114900000000000	0.114699997000000	0.121699996000000	0.115599997000000	0.121100001000000	0.116400003000000	0.122900002000000	0.121299997000000	0.119800001000000	0.110200003000000	0.111000001000000
0.130500004000000	0.134900004000000	0.132300004000000	0.127900004000000	0.123199999000000	0.119599998000000	0.118000001000000	0.117799997000000	0.129500002000000	0.138899997000000	0.136500001000000	0.128800005000000	0.125599995000000	0.126699999000000	0.127700001000000	0.129299998000000	0.127100006000000	0.127100006000000	0.124200001000000	0.118900001000000	0.117299996000000	0.120999999000000	0.128500000000000	0.125499994000000	0.121900000000000	0.125100002000000	0.126100004000000	0.126599997000000	0.125599995000000	0.118400000000000	0.125900000000000	0.127599999000000	0.117399998000000	0.121100001000000	0.114799999000000	0.119099997000000	0.114600003000000	0.115999997000000	0.120800003000000	0.117799997000000	0.117799997000000	0.127200007000000	0.120300002000000	0.123300001000000	0.121299997000000	0.125300005000000	0.123999998000000	0.123999998000000	0.111800000000000	0.113200001000000
0.137999997000000	0.142299995000000	0.137600005000000	0.135199994000000	0.127900004000000	0.123800002000000	0.123300001000000	0.120300002000000	0.133000001000000	0.150999993000000	0.145699993000000	0.132900000000000	0.129500002000000	0.131600007000000	0.130400002000000	0.133200005000000	0.135299996000000	0.133699998000000	0.129700005000000	0.123499997000000	0.121100001000000	0.125499994000000	0.129999995000000	0.128999993000000	0.127399996000000	0.131300002000000	0.131099999000000	0.132300004000000	0.127800003000000	0.122299999000000	0.128800005000000	0.130999997000000	0.123199999000000	0.123700000000000	0.118600003000000	0.124200001000000	0.117299996000000	0.117299996000000	0.121799998000000	0.119400002000000	0.121900000000000	0.127700001000000	0.120899998000000	0.127200007000000	0.123300001000000	0.130199999000000	0.129099995000000	0.126100004000000	0.116099998000000	0.115400001000000
0.147400007000000	0.152700007000000	0.145500004000000	0.140699998000000	0.131899998000000	0.128700003000000	0.127900004000000	0.124300003000000	0.147000000000000	0.157499999000000	0.152199998000000	0.137999997000000	0.135700002000000	0.137199998000000	0.137500003000000	0.134299994000000	0.143000007000000	0.143099993000000	0.138500005000000	0.128399998000000	0.122400001000000	0.129299998000000	0.136099994000000	0.136299998000000	0.135700002000000	0.136500001000000	0.135900006000000	0.136000007000000	0.132100001000000	0.126499996000000	0.134499997000000	0.132699996000000	0.126000002000000	0.128000006000000	0.124799997000000	0.129700005000000	0.122199997000000	0.120099999000000	0.126900002000000	0.123000003000000	0.124600001000000	0.131099999000000	0.123800002000000	0.129199997000000	0.127599999000000	0.131600007000000	0.131300002000000	0.130099997000000	0.119099997000000	0.117299996000000
0.155300006000000	0.164399996000000	0.154899999000000	0.149900004000000	0.139100000000000	0.134700000000000	0.135100007000000	0.129500002000000	0.155699998000000	0.163699999000000	0.160699993000000	0.145799994000000	0.142499998000000	0.143199995000000	0.142199993000000	0.142600000000000	0.152700007000000	0.147699997000000	0.141700000000000	0.134000003000000	0.131699994000000	0.134599999000000	0.140799999000000	0.140400007000000	0.142199993000000	0.144299999000000	0.136500001000000	0.141399994000000	0.137400001000000	0.130300000000000	0.136500001000000	0.139200002000000	0.131799996000000	0.135499999000000	0.129199997000000	0.130600005000000	0.126800001000000	0.123899996000000	0.131200001000000	0.127299994000000	0.130799994000000	0.133399993000000	0.131799996000000	0.131999999000000	0.132599995000000	0.136000007000000	0.134299994000000	0.134800002000000	0.128000006000000	0.122599997000000
0.169699997000000	0.173999995000000	0.164800003000000	0.157800004000000	0.147300005000000	0.141800001000000	0.135800004000000	0.132900000000000	0.163499996000000	0.178399995000000	0.170200005000000	0.149299994000000	0.148000002000000	0.147499993000000	0.146500006000000	0.148399994000000	0.165199995000000	0.159600005000000	0.148699999000000	0.139200002000000	0.132799998000000	0.138799995000000	0.144099995000000	0.144099995000000	0.148499995000000	0.149900004000000	0.143800005000000	0.147000000000000	0.142199993000000	0.131799996000000	0.140000001000000	0.138400003000000	0.137999997000000	0.139699996000000	0.134399995000000	0.135499999000000	0.129299998000000	0.126300007000000	0.134900004000000	0.127499998000000	0.136399999000000	0.136899993000000	0.137099996000000	0.132400006000000	0.133599997000000	0.137999997000000	0.135900006000000	0.134800002000000	0.133100003000000	0.125499994000000
0.180299997000000	0.189099997000000	0.177699998000000	0.169799998000000	0.153099999000000	0.143600002000000	0.144299999000000	0.137899995000000	0.176499993000000	0.196400002000000	0.179700002000000	0.155900002000000	0.150199994000000	0.156499997000000	0.149700001000000	0.151400000000000	0.175799996000000	0.169200003000000	0.154699996000000	0.142199993000000	0.139100000000000	0.143000007000000	0.152099997000000	0.148900002000000	0.160699993000000	0.157199994000000	0.151700005000000	0.147699997000000	0.148100004000000	0.136899993000000	0.142600000000000	0.143700004000000	0.143800005000000	0.146500006000000	0.139100000000000	0.139200002000000	0.133499995000000	0.128800005000000	0.136299998000000	0.129299998000000	0.142900005000000	0.141700000000000	0.142499998000000	0.139100000000000	0.139100000000000	0.140499994000000	0.136899993000000	0.136299998000000	0.139799997000000	0.134000003000000
0.197200000000000	0.201800004000000	0.190899998000000	0.182099998000000	0.160099998000000	0.150399998000000	0.151700005000000	0.142199993000000	0.192300007000000	0.211799994000000	0.187900007000000	0.166500002000000	0.157299995000000	0.158500001000000	0.156299993000000	0.156900004000000	0.192499995000000	0.181199998000000	0.162499994000000	0.146799996000000	0.142900005000000	0.146599993000000	0.150999993000000	0.150399998000000	0.171200007000000	0.164900005000000	0.152199998000000	0.155699998000000	0.151400000000000	0.138500005000000	0.146799996000000	0.145400003000000	0.147699997000000	0.151199996000000	0.143900007000000	0.142299995000000	0.135800004000000	0.132799998000000	0.140200004000000	0.130700007000000	0.143800005000000	0.149700001000000	0.148800001000000	0.138500005000000	0.137799993000000	0.143500000000000	0.136500001000000	0.138600007000000	0.144700006000000	0.131200001000000
0.217700005000000	0.224099994000000	0.210099995000000	0.197400004000000	0.169200003000000	0.154200003000000	0.156399995000000	0.148300007000000	0.213400006000000	0.227100000000000	0.200900003000000	0.171499997000000	0.162599996000000	0.164800003000000	0.159899995000000	0.160699993000000	0.210099995000000	0.193000004000000	0.168200001000000	0.154699996000000	0.149299994000000	0.150099993000000	0.157100007000000	0.154599994000000	0.184200004000000	0.169300005000000	0.161699995000000	0.161599994000000	0.155900002000000	0.140799999000000	0.147200003000000	0.145500004000000	0.155699998000000	0.161699995000000	0.149299994000000	0.144099995000000	0.136000007000000	0.135299996000000	0.141399994000000	0.131699994000000	0.155499995000000	0.156499997000000	0.146100000000000	0.142800003000000	0.141399994000000	0.144299999000000	0.138699993000000	0.136099994000000	0.152300000000000	0.138799995000000
0.236599997000000	0.240700006000000	0.234799996000000	0.210299999000000	0.175899997000000	0.161500007000000	0.158600003000000	0.150000006000000	0.232600003000000	0.252999991000000	0.221399993000000	0.186399996000000	0.168899998000000	0.171000004000000	0.165399998000000	0.167799994000000	0.233899996000000	0.213400006000000	0.181899995000000	0.158700004000000	0.159799993000000	0.157199994000000	0.162100002000000	0.155900002000000	0.196199998000000	0.183200002000000	0.169900000000000	0.167500004000000	0.162000000000000	0.146500006000000	0.145899996000000	0.153200001000000	0.160200000000000	0.164499998000000	0.154100001000000	0.150399998000000	0.142900005000000	0.135399997000000	0.143500000000000	0.130300000000000	0.160099998000000	0.160300002000000	0.153300002000000	0.143399999000000	0.145799994000000	0.147900000000000	0.145600006000000	0.139599994000000	0.162100002000000	0.140000001000000
0.266099989000000	0.271800011000000	0.256199986000000	0.230800003000000	0.195800006000000	0.178100005000000	0.171100006000000	0.159299999000000	0.267100006000000	0.286900014000000	0.240799993000000	0.194800004000000	0.184699997000000	0.179900005000000	0.177200004000000	0.174400002000000	0.261000007000000	0.233400002000000	0.195700005000000	0.166099995000000	0.163000003000000	0.164800003000000	0.169900000000000	0.163200006000000	0.216900006000000	0.196999997000000	0.182400003000000	0.176499993000000	0.167899996000000	0.154799998000000	0.151099995000000	0.156499997000000	0.177800000000000	0.179499999000000	0.165800005000000	0.157399997000000	0.151099995000000	0.143700004000000	0.152500004000000	0.136800006000000	0.173700005000000	0.169900000000000	0.165800005000000	0.145999998000000	0.148499995000000	0.150999993000000	0.143800005000000	0.140699998000000	0.172499999000000	0.146400005000000
0.295700014000000	0.300999999000000	0.286599994000000	0.262100011000000	0.215100005000000	0.187500000000000	0.183100000000000	0.165399998000000	0.292400002000000	0.309399992000000	0.264699996000000	0.216499999000000	0.197600007000000	0.194000006000000	0.184799999000000	0.179299995000000	0.288300008000000	0.257499993000000	0.212699994000000	0.177200004000000	0.172800004000000	0.173099995000000	0.173199996000000	0.168899998000000	0.247099996000000	0.216600001000000	0.195700005000000	0.190500006000000	0.176100001000000	0.159600005000000	0.155000001000000	0.158600003000000	0.189099997000000	0.186000004000000	0.172900006000000	0.164600000000000	0.150999993000000	0.145300001000000	0.150800005000000	0.135399997000000	0.190500006000000	0.179700002000000	0.164800003000000	0.148200005000000	0.150099993000000	0.151700005000000	0.150000006000000	0.142700002000000	0.183699995000000	0.152600005000000
0.320100009000000	0.328299999000000	0.312099993000000	0.280200005000000	0.231800005000000	0.197699994000000	0.188899994000000	0.167799994000000	0.323000014000000	0.342000008000000	0.290199995000000	0.226199999000000	0.210600004000000	0.197999999000000	0.192599997000000	0.180199996000000	0.314000010000000	0.275299996000000	0.220899999000000	0.187399998000000	0.176400006000000	0.177000001000000	0.183599994000000	0.170499995000000	0.266099989000000	0.232700005000000	0.206000000000000	0.190599993000000	0.182699993000000	0.163399994000000	0.161300004000000	0.166999996000000	0.200399995000000	0.202399999000000	0.178900003000000	0.170499995000000	0.155200005000000	0.149299994000000	0.152700007000000	0.139100000000000	0.197699994000000	0.185800001000000	0.176699996000000	0.153500006000000	0.153300002000000	0.154100001000000	0.152099997000000	0.143000007000000	0.192499995000000	0.150000006000000
0.358599991000000	0.359800011000000	0.343400002000000	0.301099986000000	0.242400005000000	0.220599994000000	0.201399997000000	0.177800000000000	0.359499991000000	0.376300007000000	0.317900002000000	0.247799993000000	0.231299996000000	0.219699994000000	0.208199993000000	0.193599999000000	0.352600008000000	0.301800013000000	0.245000005000000	0.196600005000000	0.188199997000000	0.187000006000000	0.196600005000000	0.181099996000000	0.293000013000000	0.250900000000000	0.215399995000000	0.208800003000000	0.187500000000000	0.174199998000000	0.166299999000000	0.164100006000000	0.220799997000000	0.216999993000000	0.189400002000000	0.175999999000000	0.164800003000000	0.153899997000000	0.161899999000000	0.145699993000000	0.219699994000000	0.194299996000000	0.181500003000000	0.151999995000000	0.159299999000000	0.159099996000000	0.149100006000000	0.149700001000000	0.209199995000000	0.159199998000000
0.387100011000000	0.394899994000000	0.376100004000000	0.328099996000000	0.264899999000000	0.237100005000000	0.215800002000000	0.183100000000000	0.399500012000000	0.406800002000000	0.337500006000000	0.273000002000000	0.245499998000000	0.232099995000000	0.206200004000000	0.192800000000000	0.386999995000000	0.333099991000000	0.259999990000000	0.212500006000000	0.200100005000000	0.194499999000000	0.205899999000000	0.187199995000000	0.313899994000000	0.267600000000000	0.229599997000000	0.217700005000000	0.199599996000000	0.172999993000000	0.164700001000000	0.163200006000000	0.239800006000000	0.228499994000000	0.198400006000000	0.182899997000000	0.174199998000000	0.159199998000000	0.167500004000000	0.145099998000000	0.226500005000000	0.205400005000000	0.180899993000000	0.158399999000000	0.165099993000000	0.163000003000000	0.159099996000000	0.148900002000000	0.212899998000000	0.166600004000000
0.423700005000000	0.426999986000000	0.409000009000000	0.348899990000000	0.294299990000000	0.250000000000000	0.232199997000000	0.185100004000000	0.426200002000000	0.445699990000000	0.363299996000000	0.294900000000000	0.255699992000000	0.246000007000000	0.216000006000000	0.203700006000000	0.419900000000000	0.356000006000000	0.279900014000000	0.225500003000000	0.211700007000000	0.207599998000000	0.207200006000000	0.184000000000000	0.346500009000000	0.297100008000000	0.248300001000000	0.228200004000000	0.204300001000000	0.180099994000000	0.169200003000000	0.166800007000000	0.249599993000000	0.247500002000000	0.204699993000000	0.186900005000000	0.175999999000000	0.158000007000000	0.160699993000000	0.146300003000000	0.236399993000000	0.220699996000000	0.184000000000000	0.151199996000000	0.163900003000000	0.166299999000000	0.153200001000000	0.149299994000000	0.222900003000000	0.169599995000000
0.459500015000000	0.467299998000000	0.442200005000000	0.389400005000000	0.330799997000000	0.277799994000000	0.257800013000000	0.202800006000000	0.461299986000000	0.481900007000000	0.399100006000000	0.319000006000000	0.281899989000000	0.254099995000000	0.236800000000000	0.217500001000000	0.459500015000000	0.390599996000000	0.308800012000000	0.249699995000000	0.225099996000000	0.217199996000000	0.219999999000000	0.198100001000000	0.376399994000000	0.319999993000000	0.275000006000000	0.246900007000000	0.217299998000000	0.190400004000000	0.186900005000000	0.177200004000000	0.274800003000000	0.271600008000000	0.217500001000000	0.197600007000000	0.180800006000000	0.161500007000000	0.170100003000000	0.152799994000000	0.253600001000000	0.234599993000000	0.193900004000000	0.174899995000000	0.172600001000000	0.174600005000000	0.158800006000000	0.150999993000000	0.235799998000000	0.174899995000000
0.491899997000000	0.508199990000000	0.488200009000000	0.421999991000000	0.353700012000000	0.298099995000000	0.275900006000000	0.215800002000000	0.498499990000000	0.521000028000000	0.438199997000000	0.341500014000000	0.308800012000000	0.285100013000000	0.250000000000000	0.223800004000000	0.501200020000000	0.412000000000000	0.332599998000000	0.269699991000000	0.244900003000000	0.239999995000000	0.230000004000000	0.199599996000000	0.411199987000000	0.349400014000000	0.280099988000000	0.261599988000000	0.234200001000000	0.193800002000000	0.184900001000000	0.180000007000000	0.296700001000000	0.286100000000000	0.234099999000000	0.211600006000000	0.187600002000000	0.169900000000000	0.175300002000000	0.157199994000000	0.282400012000000	0.253899992000000	0.193200007000000	0.161300004000000	0.181700006000000	0.177800000000000	0.158500001000000	0.156900004000000	0.260699987000000	0.189999998000000
0.532100022000000	0.538699985000000	0.522300005000000	0.446700007000000	0.386299998000000	0.321700007000000	0.291799992000000	0.217899993000000	0.534699976000000	0.552100003000000	0.454600006000000	0.368000001000000	0.328500003000000	0.302599996000000	0.264400005000000	0.223399997000000	0.537699997000000	0.439200014000000	0.360900015000000	0.284900010000000	0.267600000000000	0.248199999000000	0.243900001000000	0.205799997000000	0.444799989000000	0.371699989000000	0.308200002000000	0.279000014000000	0.245199993000000	0.202600002000000	0.178700000000000	0.179700002000000	0.313300014000000	0.306699991000000	0.244900003000000	0.226999998000000	0.191699997000000	0.170399994000000	0.174600005000000	0.160899997000000	0.301299989000000	0.258300006000000	0.200299993000000	0.180199996000000	0.186399996000000	0.175999999000000	0.159299999000000	0.158800006000000	0.270399988000000	0.186399996000000
0.560299993000000	0.574199975000000	0.554799974000000	0.484600008000000	0.423700005000000	0.347600013000000	0.317900002000000	0.226999998000000	0.574500024000000	0.590900004000000	0.486099988000000	0.394699991000000	0.350899994000000	0.329400003000000	0.279599994000000	0.244700000000000	0.577199996000000	0.472900003000000	0.382800013000000	0.302599996000000	0.273999989000000	0.268999994000000	0.260500014000000	0.215000004000000	0.477999985000000	0.407900006000000	0.329299986000000	0.293700010000000	0.256599993000000	0.211600006000000	0.191400006000000	0.185499996000000	0.345600009000000	0.332800001000000	0.259200007000000	0.234099999000000	0.194999993000000	0.177900001000000	0.172000006000000	0.157600001000000	0.314399987000000	0.272100002000000	0.216900006000000	0.175999999000000	0.196700007000000	0.182099998000000	0.165500000000000	0.155599996000000	0.287400007000000	0.199599996000000
0.589800000000000	0.602599978000000	0.600000024000000	0.521000028000000	0.460599989000000	0.368499994000000	0.341500014000000	0.236300007000000	0.605000019000000	0.625400007000000	0.512600005000000	0.422899991000000	0.375099987000000	0.337799996000000	0.299800009000000	0.244499996000000	0.620500028000000	0.501200020000000	0.415300012000000	0.325599998000000	0.292400002000000	0.275099993000000	0.268700004000000	0.225600004000000	0.511900008000000	0.438300014000000	0.363499999000000	0.306300014000000	0.276199996000000	0.215299994000000	0.193399996000000	0.187000006000000	0.383500010000000	0.352499992000000	0.266200006000000	0.235300004000000	0.204999998000000	0.169699997000000	0.183200002000000	0.164100006000000	0.334399998000000	0.295899987000000	0.221799999000000	0.173500001000000	0.200000003000000	0.189799994000000	0.173899993000000	0.157199994000000	0.300799996000000	0.203099996000000
0.621200025000000	0.641600013000000	0.638999999000000	0.554000020000000	0.498299986000000	0.386700004000000	0.357800007000000	0.244700000000000	0.640600026000000	0.662500024000000	0.556599975000000	0.454200000000000	0.406599998000000	0.362399995000000	0.319000006000000	0.257499993000000	0.660799980000000	0.546599984000000	0.441300005000000	0.358999997000000	0.309799999000000	0.298999995000000	0.285800010000000	0.229800001000000	0.546000004000000	0.456900001000000	0.378199995000000	0.331299990000000	0.287099987000000	0.231099993000000	0.195700005000000	0.188199997000000	0.408199996000000	0.373699993000000	0.293000013000000	0.258899987000000	0.209700003000000	0.184699997000000	0.191000000000000	0.167600006000000	0.362899989000000	0.308299989000000	0.236800000000000	0.184100002000000	0.196899995000000	0.189600006000000	0.168699995000000	0.161400005000000	0.321900010000000	0.217500001000000
0.650600016000000	0.675100029000000	0.670499980000000	0.586899996000000	0.535799980000000	0.419800013000000	0.377200007000000	0.254500002000000	0.665499985000000	0.695800006000000	0.588699996000000	0.494899988000000	0.427800000000000	0.390199989000000	0.330000013000000	0.263799995000000	0.694299996000000	0.580500007000000	0.475400001000000	0.379799992000000	0.336499989000000	0.317499995000000	0.285499990000000	0.232400000000000	0.575900018000000	0.492000014000000	0.396100014000000	0.352299988000000	0.303299993000000	0.236000001000000	0.206799999000000	0.194700003000000	0.433400005000000	0.409099996000000	0.302300006000000	0.264800012000000	0.217800006000000	0.187999994000000	0.195999995000000	0.171200007000000	0.376800001000000	0.330300003000000	0.240700006000000	0.191100001000000	0.211300001000000	0.207000002000000	0.171499997000000	0.160400003000000	0.341100007000000	0.223100007000000
0.682099998000000	0.697700024000000	0.707499981000000	0.627200007000000	0.558399975000000	0.437999994000000	0.401100010000000	0.267600000000000	0.697499990000000	0.723299980000000	0.618499994000000	0.512399971000000	0.458499998000000	0.405299991000000	0.340700001000000	0.275299996000000	0.722199976000000	0.614199996000000	0.501600027000000	0.401400000000000	0.355199993000000	0.333499998000000	0.308499992000000	0.246500000000000	0.609399974000000	0.532100022000000	0.429699987000000	0.373600006000000	0.321700007000000	0.248400003000000	0.222800002000000	0.190400004000000	0.476799995000000	0.425199986000000	0.318100005000000	0.284900010000000	0.226099998000000	0.176899999000000	0.217399999000000	0.181700006000000	0.401199996000000	0.353399992000000	0.254400015000000	0.207599998000000	0.210700005000000	0.199399993000000	0.176200002000000	0.165700004000000	0.354999989000000	0.243499994000000
0.709599972000000	0.730300009000000	0.734099984000000	0.656499982000000	0.592199981000000	0.453799993000000	0.418399990000000	0.284299999000000	0.721199989000000	0.754999995000000	0.645399988000000	0.544799984000000	0.477200001000000	0.429399997000000	0.362100005000000	0.294800013000000	0.754800022000000	0.642499983000000	0.522899985000000	0.423700005000000	0.383500010000000	0.338999987000000	0.314099997000000	0.251100004000000	0.633099973000000	0.561100006000000	0.456299990000000	0.385699987000000	0.337500006000000	0.261299998000000	0.232299998000000	0.195700005000000	0.497099996000000	0.461899996000000	0.331900001000000	0.297399998000000	0.232899994000000	0.183799997000000	0.195700005000000	0.176699996000000	0.425999999000000	0.360000014000000	0.288300008000000	0.210600004000000	0.209299996000000	0.217299998000000	0.179000005000000	0.170200005000000	0.366499990000000	0.259099990000000
0.735099971000000	0.746999979000000	0.763400018000000	0.681299984000000	0.622900009000000	0.471300006000000	0.442699999000000	0.296900004000000	0.754599988000000	0.789600015000000	0.669300020000000	0.565599978000000	0.507900000000000	0.452899992000000	0.386999995000000	0.303400010000000	0.779100001000000	0.662899971000000	0.556100011000000	0.441399992000000	0.391299993000000	0.361099988000000	0.330500007000000	0.245900005000000	0.658800006000000	0.583100021000000	0.469999999000000	0.403100014000000	0.345600009000000	0.261299998000000	0.240400001000000	0.210099995000000	0.529600024000000	0.487599999000000	0.345400006000000	0.318399996000000	0.237399995000000	0.193599999000000	0.212899998000000	0.177200004000000	0.445300013000000	0.376399994000000	0.300599992000000	0.217999995000000	0.213599995000000	0.210199997000000	0.180299997000000	0.170800000000000	0.390500009000000	0.276199996000000
0.758300006000000	0.763499975000000	0.780799985000000	0.699500024000000	0.653599977000000	0.505999982000000	0.469599992000000	0.296499997000000	0.771399975000000	0.811800003000000	0.688099980000000	0.592599988000000	0.529200017000000	0.472400010000000	0.395000011000000	0.311899990000000	0.807600021000000	0.695400000000000	0.585699975000000	0.481299996000000	0.415800005000000	0.372500002000000	0.354499996000000	0.269499987000000	0.679799974000000	0.618099988000000	0.495499998000000	0.425900012000000	0.367100000000000	0.268700004000000	0.243200004000000	0.226999998000000	0.566699982000000	0.496699989000000	0.358900011000000	0.319499999000000	0.254900008000000	0.186399996000000	0.217199996000000	0.181199998000000	0.467099994000000	0.399300009000000	0.310699999000000	0.225899994000000	0.233899996000000	0.221799999000000	0.192699999000000	0.167600006000000	0.407999992000000	0.289900005000000
0.778699994000000	0.789600015000000	0.802800000000000	0.714800000000000	0.680599988000000	0.530399978000000	0.481599987000000	0.318599999000000	0.783100009000000	0.831499994000000	0.706600010000000	0.610499978000000	0.552999973000000	0.498600006000000	0.414799988000000	0.327300012000000	0.823000014000000	0.708899975000000	0.601999998000000	0.494800001000000	0.432599992000000	0.399800003000000	0.366299987000000	0.272000015000000	0.687900007000000	0.634299994000000	0.504299998000000	0.450500011000000	0.375099987000000	0.273099989000000	0.228599995000000	0.209000006000000	0.583800018000000	0.517199993000000	0.382900000000000	0.342799991000000	0.243799999000000	0.187700003000000	0.240400001000000	0.189099997000000	0.491499990000000	0.411100000000000	0.333200008000000	0.229300007000000	0.247899994000000	0.224700004000000	0.182999998000000	0.167699993000000	0.430900007000000	0.298900008000000
0.798799992000000	0.805700004000000	0.825200021000000	0.740700006000000	0.702199996000000	0.552200019000000	0.516900003000000	0.341100007000000	0.810400009000000	0.857800007000000	0.720000029000000	0.633599997000000	0.574500024000000	0.511500001000000	0.430500001000000	0.335099995000000	0.846800029000000	0.732400000000000	0.619300008000000	0.517400026000000	0.467599988000000	0.409500003000000	0.378500015000000	0.269100010000000	0.715799987000000	0.653400004000000	0.533500016000000	0.465099990000000	0.394100010000000	0.293399990000000	0.255100012000000	0.220899999000000	0.612999976000000	0.546899974000000	0.393799990000000	0.346300006000000	0.261700004000000	0.202000007000000	0.239299998000000	0.190300003000000	0.513599992000000	0.448300004000000	0.347299993000000	0.247799993000000	0.279799998000000	0.224199995000000	0.184900001000000	0.170200005000000	0.440699995000000	0.311600000000000
0.818799973000000	0.823400021000000	0.850600004000000	0.763199985000000	0.742600024000000	0.576399982000000	0.534300029000000	0.366499990000000	0.830100000000000	0.880299985000000	0.738699973000000	0.651600003000000	0.603200018000000	0.532400012000000	0.446099997000000	0.341199994000000	0.863200009000000	0.750500023000000	0.644800007000000	0.537199974000000	0.475800008000000	0.433200002000000	0.382099986000000	0.275400013000000	0.739000022000000	0.676500022000000	0.563399971000000	0.493099988000000	0.405600011000000	0.288100004000000	0.274899989000000	0.229000002000000	0.627499998000000	0.621599972000000	0.419400007000000	0.366600007000000	0.265899986000000	0.206599995000000	0.251899987000000	0.187800005000000	0.545700014000000	0.458700001000000	0.368400007000000	0.247099996000000	0.273699999000000	0.236000001000000	0.198300004000000	0.184400007000000	0.463900000000000	0.330300003000000
0.835799992000000	0.835500002000000	0.863799989000000	0.769999981000000	0.763599992000000	0.599099994000000	0.547999978000000	0.370900005000000	0.843599975000000	0.877900004000000	0.752300024000000	0.666800022000000	0.625000000000000	0.549600005000000	0.461800009000000	0.353500009000000	0.870700002000000	0.759700000000000	0.664600015000000	0.572899997000000	0.479999989000000	0.443300009000000	0.407999992000000	0.300199986000000	0.750599980000000	0.689899981000000	0.573899984000000	0.509500027000000	0.414999992000000	0.306400001000000	0.263500005000000	0.233600006000000	0.645500004000000	0.616599977000000	0.434799999000000	0.381599993000000	0.290899992000000	0.211700007000000	0.263999999000000	0.204099998000000	0.557600021000000	0.474900007000000	0.373800009000000	0.236399993000000	0.273000002000000	0.233799994000000	0.190500006000000	0.181099996000000	0.482100010000000	0.355199993000000
0.844699979000000	0.838199973000000	0.865000010000000	0.779600024000000	0.793399990000000	0.628099978000000	0.571099997000000	0.400200009000000	0.851300001000000	0.881600022000000	0.746599972000000	0.668299973000000	0.653299987000000	0.583999991000000	0.491499990000000	0.367300004000000	0.874100029000000	0.760800004000000	0.679700017000000	0.574299991000000	0.504199982000000	0.485799998000000	0.425000012000000	0.296600014000000	0.753799975000000	0.700999975000000	0.592700005000000	0.517799973000000	0.444599986000000	0.322100013000000	0.276100010000000	0.228300005000000	0.663100004000000	0.672500014000000	0.452899992000000	0.399699986000000	0.291000009000000	0.209099993000000	0.254700005000000	0.201800004000000	0.587599993000000	0.512300014000000	0.395200014000000	0.259400010000000	0.279500008000000	0.245100006000000	0.217700005000000	0.185100004000000	0.518499970000000	0.361699998000000
0.851199985000000	0.838400006000000	0.862800002000000	0.774600029000000	0.847899973000000	0.652499974000000	0.594500005000000	0.418500006000000	0.854300022000000	0.878700018000000	0.740000010000000	0.678499997000000	0.668099999000000	0.609399974000000	0.516099989000000	0.386799991000000	0.868099988000000	0.755699992000000	0.684199989000000	0.600399971000000	0.528400004000000	0.496100008000000	0.443500012000000	0.312900007000000	0.743900001000000	0.706200004000000	0.612999976000000	0.548799992000000	0.479400009000000	0.328099996000000	0.295800000000000	0.223000005000000	0.655200005000000	0.647099972000000	0.473699987000000	0.410299987000000	0.308200002000000	0.218899995000000	0.262699991000000	0.203700006000000	0.608699977000000	0.510200024000000	0.398999989000000	0.258599997000000	0.287499994000000	0.258199990000000	0.209199995000000	0.176100001000000	0.524999976000000	0.369399995000000
0.847800016000000	0.833899975000000	0.860899985000000	0.771799982000000	0.870100021000000	0.675199986000000	0.617699981000000	0.453099996000000	0.857100010000000	0.875000000000000	0.736500025000000	0.680299997000000	0.695200026000000	0.631900012000000	0.544700027000000	0.414200008000000	0.865400016000000	0.743600011000000	0.680999994000000	0.631200016000000	0.559300005000000	0.518199980000000	0.461299986000000	0.314599991000000	0.741999984000000	0.694100022000000	0.621100008000000	0.563499987000000	0.478399992000000	0.336899996000000	0.321099997000000	0.233999997000000	0.648100019000000	0.647099972000000	0.493600011000000	0.442299992000000	0.330599993000000	0.235799998000000	0.261099994000000	0.214499995000000	0.612900019000000	0.534900010000000	0.429899991000000	0.273699999000000	0.301499993000000	0.264600009000000	0.213200003000000	0.198699996000000	0.531899989000000	0.387400001000000
0.839600027000000	0.839399993000000	0.860800028000000	0.772400022000000	0.864300013000000	0.685800016000000	0.649600029000000	0.463299990000000	0.847599983000000	0.876999974000000	0.728999972000000	0.665700018000000	0.717000008000000	0.654299974000000	0.561200023000000	0.438400000000000	0.862699986000000	0.740999997000000	0.654900014000000	0.645600021000000	0.580600023000000	0.521099985000000	0.468800008000000	0.348500013000000	0.729399979000000	0.676599979000000	0.642799973000000	0.591000021000000	0.499100000000000	0.370099992000000	0.314599991000000	0.263900012000000	0.625199974000000	0.675100029000000	0.518100023000000	0.444499999000000	0.328599989000000	0.234099999000000	0.272000015000000	0.205799997000000	0.639299989000000	0.556500018000000	0.438600004000000	0.295500010000000	0.311600000000000	0.275999993000000	0.218999997000000	0.190899998000000	0.612699986000000	0.422800004000000
0.844799995000000	0.832199991000000	0.857699990000000	0.765500009000000	1.18270003800000	0.674300015000000	0.674399972000000	0.485599995000000	0.835900009000000	0.873799980000000	0.720600009000000	0.649399996000000	0.724399984000000	0.670700014000000	0.586099982000000	0.450300008000000	0.855700016000000	0.730499983000000	0.638100028000000	0.987100005000000	0.604799986000000	0.565800011000000	0.496399999000000	0.339599997000000	0.725600004000000	0.668299973000000	0.635100007000000	0.613600016000000	0.522000015000000	0.367300004000000	0.313400000000000	0.259700000000000	0.614600003000000	0.741100013000000	0.531799972000000	0.465900004000000	0.342500001000000	0.245700002000000	0.258199990000000	0.220699996000000	0.729600012000000	0.575299978000000	0.453299999000000	0.310099989000000	0.289000005000000	0.273099989000000	0.200700000000000	0.203799993000000	0.724399984000000	0.423999995000000
0.841400027000000	0.836099982000000	0.858600020000000	0.765900016000000	1.00849998000000	0.676599979000000	0.710699975000000	0.513899982000000	0.845600009000000	0.869700015000000	0.714399993000000	0.637300014000000	0.716799974000000	0.693400025000000	0.596000016000000	0.460099995000000	0.856500030000000	0.732299984000000	0.631099999000000	0.923200011000000	0.614899993000000	0.575600028000000	0.515900016000000	0.366299987000000	0.729900002000000	0.659099996000000	0.636399984000000	0.629499972000000	0.556800008000000	0.380299985000000	0.315200001000000	0.254000008000000	0.613099992000000	0.664499998000000	0.546199977000000	0.494100004000000	0.355100006000000	0.246000007000000	0.300700009000000	0.219300002000000	0.676599979000000	0.646200001000000	0.489199996000000	0.322800010000000	0.321099997000000	0.287699997000000	0.221499994000000	0.206799999000000	0.649999976000000	0.445600003000000
0.840600014000000	0.839100003000000	0.851599991000000	0.751200020000000	0.962700009000000	0.665300012000000	0.811399996000000	0.538800001000000	0.849200010000000	0.874400020000000	0.703100026000000	0.627200007000000	0.718299985000000	0.708500028000000	0.639800012000000	0.490000010000000	0.857699990000000	0.727400005000000	0.617200017000000	0.682299972000000	0.643599987000000	0.598100007000000	0.531899989000000	0.382499993000000	0.725199997000000	0.639900029000000	0.611199975000000	0.641200006000000	0.572700024000000	0.404599994000000	0.330799997000000	0.266700000000000	0.609799981000000	0.676199973000000	0.577199996000000	0.504899979000000	0.377999991000000	0.267199993000000	0.302700013000000	0.202900007000000	0.896600008000000	0.849399984000000	0.495499998000000	0.314799994000000	0.323399991000000	0.281399995000000	0.233600006000000	0.204300001000000	0.670599997000000	0.444700003000000
0.841499984000000	0.842299998000000	0.852100015000000	0.749400020000000	1.02390003200000	0.676999986000000	0.882700026000000	0.577000022000000	0.843400002000000	0.866500020000000	0.693400025000000	0.617399991000000	0.713100016000000	0.707899988000000	0.640900016000000	0.494500011000000	0.853600025000000	0.721800029000000	0.600099981000000	0.677900016000000	0.643100023000000	0.618600011000000	0.554899991000000	0.383100003000000	0.726899981000000	0.630200028000000	0.608600020000000	0.654999971000000	0.584999979000000	0.424199998000000	0.327800006000000	0.294200003000000	0.592000008000000	0.685999990000000	0.583199978000000	0.509599984000000	0.386999995000000	0.251599997000000	0.303900003000000	0.211199999000000	0.683600008000000	0.707199991000000	0.525799990000000	0.326999992000000	0.323500007000000	0.289099991000000	0.212200001000000	0.195299998000000	0.668900013000000	0.474299997000000
0.841600001000000	0.838900030000000	0.847599983000000	0.748899996000000	0.931500018000000	0.667999983000000	0.943599999000000	0.577000022000000	0.843299985000000	0.869899988000000	0.690800011000000	0.600799978000000	0.702899992000000	0.620700002000000	0.671999991000000	0.512000024000000	0.850600004000000	0.717999995000000	0.592100024000000	0.737299979000000	0.642199993000000	0.629400015000000	0.570699990000000	0.415899992000000	0.722999990000000	0.619000018000000	0.602500021000000	0.648699999000000	0.610499978000000	0.434899986000000	0.359800011000000	0.281699985000000	0.581300020000000	0.677200019000000	0.603200018000000	0.531499982000000	0.414000005000000	0.279100001000000	0.311100006000000	0.219200000000000	0.927399993000000	0.680899978000000	0.533200026000000	0.344700009000000	0.351399988000000	0.290499985000000	0.228200004000000	0.200399995000000	0.728900015000000	0.488200009000000
0.841300011000000	0.831200004000000	0.846700013000000	0.748300016000000	0.972899973000000	0.672599971000000	0.935800016000000	0.596899986000000	0.840600014000000	0.870000005000000	0.685599983000000	0.594500005000000	0.704200029000000	0.614899993000000	0.691399992000000	0.535099983000000	0.857299984000000	0.711399972000000	0.579800010000000	0.725499988000000	0.662699997000000	0.649100006000000	0.589900017000000	0.417899996000000	0.720300019000000	0.604900002000000	0.598200023000000	0.648699999000000	0.625000000000000	0.448900014000000	0.370200008000000	0.299699992000000	0.577899992000000	0.677100003000000	0.611599982000000	0.553399980000000	0.422100008000000	0.286000013000000	0.336800009000000	0.219500005000000	0.742100000000000	0.773899972000000	0.526300013000000	0.351900011000000	0.344500005000000	0.296499997000000	0.232299998000000	0.193299994000000	0.688499987000000	0.497900009000000
0.837100029000000	0.828499973000000	0.842800021000000	0.746299982000000	0.902999997000000	0.690500021000000	0.881200016000000	0.623099983000000	0.824199975000000	0.870400012000000	0.684800029000000	0.582700014000000	0.702300012000000	0.612100005000000	0.702400029000000	0.548300028000000	0.854300022000000	0.704200029000000	0.573599994000000	0.666899979000000	0.647400022000000	0.669399977000000	0.599300027000000	0.427199990000000	0.715300024000000	0.600499988000000	0.589900017000000	0.636500001000000	0.641399980000000	0.463600010000000	0.368000001000000	0.292299986000000	0.573199987000000	0.601199985000000	0.572300017000000	0.573300004000000	0.435999990000000	0.285800010000000	0.340600014000000	0.231000006000000	0.729499996000000	0.679400027000000	0.535899997000000	0.368600011000000	0.353799999000000	0.293099999000000	0.237399995000000	0.210999995000000	0.698199987000000	0.509999990000000
0.832599998000000	0.829299986000000	0.837899983000000	0.737699986000000	0.961399972000000	0.689199984000000	0.758700013000000	0.626500010000000	0.824500024000000	0.857900023000000	0.672500014000000	0.574599981000000	0.688099980000000	0.601000011000000	0.712000012000000	0.563899994000000	0.852699995000000	0.707000017000000	0.561200023000000	0.625000000000000	0.646799982000000	0.686200023000000	0.621200025000000	0.433499992000000	0.711799979000000	0.593299985000000	0.592999995000000	0.619899988000000	0.647000015000000	0.490599990000000	0.393900007000000	0.286100000000000	0.566999972000000	0.609600008000000	0.574199975000000	0.578299999000000	0.448500007000000	0.299600005000000	0.310600013000000	0.227500007000000	0.830999970000000	0.699899971000000	0.550300002000000	0.365700006000000	0.347099990000000	0.320199996000000	0.231399998000000	0.201600000000000	0.699699998000000	0.713900030000000
0.833500028000000	0.838299990000000	0.842599988000000	0.736999989000000	0.895600021000000	0.681100011000000	0.693700016000000	0.641499996000000	0.828199983000000	0.856899977000000	0.673699975000000	0.569199979000000	0.922399998000000	0.592400014000000	0.707700014000000	0.587800026000000	0.849900007000000	0.701699972000000	0.556100011000000	0.541100025000000	0.640799999000000	0.703999996000000	0.649699986000000	0.457800001000000	0.707099974000000	0.586600006000000	0.570999980000000	0.616800010000000	0.658699989000000	0.497599989000000	0.393200010000000	0.311300009000000	0.567900002000000	0.647400022000000	0.567200005000000	0.596700013000000	0.463900000000000	0.310400009000000	0.327100009000000	0.238100007000000	0.816900015000000	0.942099988000000	0.541899979000000	0.390399992000000	0.360300004000000	0.311699986000000	0.256500006000000	0.209000006000000	0.812900007000000	0.588599980000000
0.831600010000000	0.824599981000000	0.839500010000000	0.731500030000000	0.941999972000000	0.681100011000000	0.808000028000000	0.850199997000000	0.829800010000000	0.861400008000000	0.673300028000000	0.560999990000000	0.760500014000000	0.604499996000000	0.711000025000000	0.603900015000000	0.851000011000000	0.703299999000000	0.542500019000000	0.723100007000000	1.23280000700000	0.718400002000000	0.644500017000000	0.482899994000000	0.702600002000000	0.586499989000000	0.568199992000000	0.612100005000000	0.675499976000000	0.509400010000000	0.415199995000000	0.297100008000000	0.552800000000000	0.597700000000000	0.541999996000000	0.611299992000000	0.479900002000000	0.321700007000000	0.351300001000000	0.226199999000000	0.769200027000000	0.745199978000000	0.561900020000000	0.409500003000000	0.377400011000000	0.339899987000000	0.251100004000000	0.208199993000000	0.844099998000000	0.560999990000000
0.829200029000000	0.824500024000000	0.841600001000000	0.727500021000000	0.909799993000000	0.677399993000000	0.745400012000000	0.808499992000000	0.818099976000000	0.858699977000000	0.664699972000000	0.556500018000000	0.716199994000000	0.594500005000000	0.717100024000000	0.611500025000000	0.852999985000000	0.698300004000000	0.541400015000000	0.762000024000000	0.989499986000000	0.730099976000000	0.668399990000000	0.484400004000000	0.700900018000000	0.580699980000000	0.577400029000000	0.612299979000000	0.669200003000000	0.543399990000000	0.430999994000000	0.312400013000000	0.546599984000000	0.915499985000000	0.545000017000000	0.606899977000000	0.500599980000000	0.332800001000000	0.358799994000000	0.230900005000000	0.861500025000000	0.662400007000000	0.558600008000000	0.417800009000000	0.382400006000000	0.343600005000000	0.253399998000000	0.212799996000000	0.905300021000000	0.550999999000000
0.828800023000000	0.828999996000000	0.839600027000000	0.734600008000000	0.910899997000000	0.882499993000000	0.887099981000000	0.830699980000000	0.827099979000000	0.855599999000000	0.668600023000000	0.545899987000000	0.591600001000000	0.566399992000000	0.701399982000000	0.633800030000000	0.846400023000000	0.697799981000000	0.530499995000000	0.841899991000000	0.774900019000000	0.728200018000000	0.686800003000000	0.488499999000000	0.693499982000000	0.580200016000000	0.583899975000000	0.615599990000000	0.664499998000000	0.553799987000000	0.432700008000000	0.325500011000000	0.538800001000000	0.683899999000000	0.543399990000000	0.608699977000000	0.508000016000000	0.339899987000000	0.352699995000000	0.238199994000000	0.792500019000000	0.707499981000000	0.551800013000000	0.428700000000000	0.400500000000000	0.323599994000000	0.250499994000000	0.225999996000000	0.824000001000000	0.536300004000000
[truncated: 14 more columns]
