# Supplementary material for: Modeling the impact of drug interactions on therapeutic selectivity
Source: Nat Commun. 2018 Aug 27;9:3452. doi: 10.1038/s41467-018-05954-3 (PMC6110842; doi:10.1038/s41467-018-05954-3)
Supplement: Supplementary file 4 — Supplementary Data 1 [file 41467_2018_5954_MOESM4_ESM.zip › albRAW/Dyc-Fen.txt]

0.126100004000000	0.124300003000000	0.125400007000000	0.126599997000000	0.129500002000000	0.132200003000000	0.141299993000000	0.326700002000000	0.128900006000000	0.117399998000000	0.124499999000000	0.127399996000000	0.137999997000000	0.138600007000000	0.143600002000000	0.351000011000000	0.126300007000000	0.127700001000000	0.120899998000000	0.123499997000000	0.128500000000000	0.128199995000000	0.127100006000000	0.273900002000000	0.122199997000000	0.120700002000000	0.123800002000000	0.124600001000000	0.135399997000000	0.132400006000000	0.141800001000000	0.270999998000000	0.122800000000000	0.124700002000000	0.123099998000000	0.123899996000000	0.127000004000000	0.131500006000000	0.130700007000000	0.225099996000000	0.122599997000000	0.120899998000000	0.123000003000000	0.123499997000000	0.131799996000000	0.135199994000000	0.137400001000000	0.226600006000000	0.123400003000000	0.120300002000000
0.124700002000000	0.123300001000000	0.124100000000000	0.125699997000000	0.130099997000000	0.133100003000000	0.141100004000000	0.331200004000000	0.127499998000000	0.117500000000000	0.125100002000000	0.127100006000000	0.138200000000000	0.137099996000000	0.141599998000000	0.349900007000000	0.125900000000000	0.127599999000000	0.120499998000000	0.123899996000000	0.129400000000000	0.130099997000000	0.130600005000000	0.284599990000000	0.120200001000000	0.120999999000000	0.122900002000000	0.124300003000000	0.134100005000000	0.132100001000000	0.142399997000000	0.272500008000000	0.121799998000000	0.123400003000000	0.123000003000000	0.122800000000000	0.128199995000000	0.130500004000000	0.130099997000000	0.221599996000000	0.123000003000000	0.119099997000000	0.124700002000000	0.125599995000000	0.132499993000000	0.136899993000000	0.138899997000000	0.235100001000000	0.122900002000000	0.119800001000000
0.129099995000000	0.122100003000000	0.123000003000000	0.123199999000000	0.126100004000000	0.129299998000000	0.135299996000000	0.304699987000000	0.128099993000000	0.117500000000000	0.123400003000000	0.126100004000000	0.135800004000000	0.132100001000000	0.133499995000000	0.301499993000000	0.125799999000000	0.127700001000000	0.121200003000000	0.123499997000000	0.129500002000000	0.127299994000000	0.125900000000000	0.268200010000000	0.121799998000000	0.119900003000000	0.122500002000000	0.124200001000000	0.133000001000000	0.130300000000000	0.138200000000000	0.260899991000000	0.122599997000000	0.123400003000000	0.120999999000000	0.123300001000000	0.126599997000000	0.129700005000000	0.129099995000000	0.217800006000000	0.123199999000000	0.119499996000000	0.122500002000000	0.122299999000000	0.129500002000000	0.131699994000000	0.131799996000000	0.202600002000000	0.123400003000000	0.119499996000000
0.122699998000000	0.121500000000000	0.121500000000000	0.123400003000000	0.127200007000000	0.129400000000000	0.137300000000000	0.311600000000000	0.126800001000000	0.117100000000000	0.123300001000000	0.125900000000000	0.135000005000000	0.133399993000000	0.136999995000000	0.303999990000000	0.125200003000000	0.126499996000000	0.119400002000000	0.122199997000000	0.126900002000000	0.127000004000000	0.126800001000000	0.263300002000000	0.120099999000000	0.119800001000000	0.122100003000000	0.123499997000000	0.133300006000000	0.129600003000000	0.137999997000000	0.259600013000000	0.121900000000000	0.122900002000000	0.121699996000000	0.123000003000000	0.126200005000000	0.129500002000000	0.128099993000000	0.214599997000000	0.122699998000000	0.119700000000000	0.123400003000000	0.122900002000000	0.130899996000000	0.135100007000000	0.136800006000000	0.214900002000000	0.123300001000000	0.120200001000000
0.122199997000000	0.120399997000000	0.126300007000000	0.123400003000000	0.125599995000000	0.130199999000000	0.135600001000000	0.305099994000000	0.125100002000000	0.116899997000000	0.123400003000000	0.126000002000000	0.137400001000000	0.134000003000000	0.138500005000000	0.328099996000000	0.124300003000000	0.125699997000000	0.119000003000000	0.122599997000000	0.126599997000000	0.128000006000000	0.128099993000000	0.266000003000000	0.120399997000000	0.119999997000000	0.123499997000000	0.125000000000000	0.133599997000000	0.131899998000000	0.142399997000000	0.262100011000000	0.121900000000000	0.122599997000000	0.122000001000000	0.122000001000000	0.125900000000000	0.128800005000000	0.128399998000000	0.210400000000000	0.122699998000000	0.119300000000000	0.122699998000000	0.123300001000000	0.129899994000000	0.134499997000000	0.134599999000000	0.208900005000000	0.123599999000000	0.120399997000000
0.123300001000000	0.123400003000000	0.122500002000000	0.124899998000000	0.128000006000000	0.131699994000000	0.138400003000000	0.307799995000000	0.125900000000000	0.117100000000000	0.123400003000000	0.126000002000000	0.136899993000000	0.131600007000000	0.135800004000000	0.308899999000000	0.125000000000000	0.125200003000000	0.120099999000000	0.122000001000000	0.128000006000000	0.128399998000000	0.127800003000000	0.268099993000000	0.119900003000000	0.120399997000000	0.122100003000000	0.123899996000000	0.132100001000000	0.130500004000000	0.138699993000000	0.256700009000000	0.121500000000000	0.123300001000000	0.122100003000000	0.122199997000000	0.125599995000000	0.128500000000000	0.127599999000000	0.209600002000000	0.121799998000000	0.119999997000000	0.122900002000000	0.123000003000000	0.129400000000000	0.135399997000000	0.137099996000000	0.215200007000000	0.122900002000000	0.119400002000000
0.123700000000000	0.122199997000000	0.123999998000000	0.125300005000000	0.129500002000000	0.133300006000000	0.139899999000000	0.307399988000000	0.125499994000000	0.117100000000000	0.123800002000000	0.125300005000000	0.135800004000000	0.131200001000000	0.133200005000000	0.296900004000000	0.124300003000000	0.125499994000000	0.119499996000000	0.123400003000000	0.128299996000000	0.127700001000000	0.127499998000000	0.262600005000000	0.120999999000000	0.119300000000000	0.121699996000000	0.123000003000000	0.131600007000000	0.129800007000000	0.136199996000000	0.249599993000000	0.122299999000000	0.122599997000000	0.122400001000000	0.122699998000000	0.125300005000000	0.130600005000000	0.129999995000000	0.214200005000000	0.123599999000000	0.119999997000000	0.123899996000000	0.123400003000000	0.130500004000000	0.134200007000000	0.133900002000000	0.203500003000000	0.123400003000000	0.119800001000000
0.123700000000000	0.121799998000000	0.122500002000000	0.125400007000000	0.128600001000000	0.132699996000000	0.137400001000000	0.298700005000000	0.126300007000000	0.118199997000000	0.123099998000000	0.126900002000000	0.137300000000000	0.133800000000000	0.139100000000000	0.314599991000000	0.125300005000000	0.125799999000000	0.120600000000000	0.122500002000000	0.127399996000000	0.128000006000000	0.126200005000000	0.256900012000000	0.119999997000000	0.118600003000000	0.121200003000000	0.122699998000000	0.130999997000000	0.128900006000000	0.136299998000000	0.249200001000000	0.122299999000000	0.122299999000000	0.122299999000000	0.121299997000000	0.125000000000000	0.127499998000000	0.127499998000000	0.204899997000000	0.122599997000000	0.119499996000000	0.124399997000000	0.124899998000000	0.132400006000000	0.136500001000000	0.139100000000000	0.215800002000000	0.123899996000000	0.120200001000000
0.123999998000000	0.121699996000000	0.123800002000000	0.126399994000000	0.128500000000000	0.133100003000000	0.138999999000000	0.302100003000000	0.127299994000000	0.119000003000000	0.124700002000000	0.126699999000000	0.137300000000000	0.137099996000000	0.138799995000000	0.307599992000000	0.125000000000000	0.127399996000000	0.120200001000000	0.124600001000000	0.130199999000000	0.130099997000000	0.131500006000000	0.267800003000000	0.120800003000000	0.119900003000000	0.122299999000000	0.123400003000000	0.132599995000000	0.131300002000000	0.140100002000000	0.254700005000000	0.122599997000000	0.123999998000000	0.124300003000000	0.122900002000000	0.125900000000000	0.129899994000000	0.128900006000000	0.210099995000000	0.122299999000000	0.119000003000000	0.122000001000000	0.122699998000000	0.129899994000000	0.133300006000000	0.134700000000000	0.203099996000000	0.122500002000000	0.119499996000000
0.126000002000000	0.123400003000000	0.123700000000000	0.128199995000000	0.129600003000000	0.135199994000000	0.141700000000000	0.301600009000000	0.128399998000000	0.119599998000000	0.126499996000000	0.128099993000000	0.138699993000000	0.137999997000000	0.142399997000000	0.314200014000000	0.125599995000000	0.128000006000000	0.122699998000000	0.125400007000000	0.130799994000000	0.130999997000000	0.131500006000000	0.263900012000000	0.120899998000000	0.120600000000000	0.123899996000000	0.125400007000000	0.134700000000000	0.133200005000000	0.141700000000000	0.248400003000000	0.123099998000000	0.123199999000000	0.123499997000000	0.123099998000000	0.128000006000000	0.131600007000000	0.131500006000000	0.211700007000000	0.124300003000000	0.120899998000000	0.123800002000000	0.123999998000000	0.132300004000000	0.136399999000000	0.136899993000000	0.207000002000000	0.123700000000000	0.120899998000000
0.125799999000000	0.123599999000000	0.124700002000000	0.128000006000000	0.131799996000000	0.136199996000000	0.142499998000000	0.300300002000000	0.129600003000000	0.120899998000000	0.127700001000000	0.131600007000000	0.139599994000000	0.139100000000000	0.145799994000000	0.304399997000000	0.126300007000000	0.128199995000000	0.122400001000000	0.125400007000000	0.131099999000000	0.131799996000000	0.131500006000000	0.259999990000000	0.122800000000000	0.120800003000000	0.123499997000000	0.125699997000000	0.134900004000000	0.135299996000000	0.143199995000000	0.253100008000000	0.124100000000000	0.123800002000000	0.122900002000000	0.123599999000000	0.127299994000000	0.130500004000000	0.130899996000000	0.206799999000000	0.123700000000000	0.121399999000000	0.123999998000000	0.124399997000000	0.132900000000000	0.136700004000000	0.138799995000000	0.209700003000000	0.124100000000000	0.121200003000000
0.128000006000000	0.127399996000000	0.128199995000000	0.130799994000000	0.134599999000000	0.140699998000000	0.146599993000000	0.300799996000000	0.130099997000000	0.122699998000000	0.127299994000000	0.130099997000000	0.141499996000000	0.141200006000000	0.143399999000000	0.299299985000000	0.127399996000000	0.129500002000000	0.124100000000000	0.126300007000000	0.132200003000000	0.131899998000000	0.130899996000000	0.254999995000000	0.122599997000000	0.122000001000000	0.125000000000000	0.126599997000000	0.134700000000000	0.135399997000000	0.145899996000000	0.254500002000000	0.124799997000000	0.125599995000000	0.123999998000000	0.125000000000000	0.127900004000000	0.131699994000000	0.130899996000000	0.205400005000000	0.123999998000000	0.122199997000000	0.124899998000000	0.125799999000000	0.133000001000000	0.137700006000000	0.139699996000000	0.209199995000000	0.124600001000000	0.121100001000000
0.132799998000000	0.131099999000000	0.132100001000000	0.135600001000000	0.139799997000000	0.145199999000000	0.154899999000000	0.306300014000000	0.133300006000000	0.126399994000000	0.130500004000000	0.131799996000000	0.144099995000000	0.141599998000000	0.145300001000000	0.296000004000000	0.129299998000000	0.131099999000000	0.125400007000000	0.128299996000000	0.133800000000000	0.134599999000000	0.134900004000000	0.260399997000000	0.123999998000000	0.121799998000000	0.125100002000000	0.127599999000000	0.134700000000000	0.135000005000000	0.143099993000000	0.244000003000000	0.126000002000000	0.125900000000000	0.125699997000000	0.126699999000000	0.129199997000000	0.133100003000000	0.133000001000000	0.207699999000000	0.125400007000000	0.122100003000000	0.125799999000000	0.125799999000000	0.134499997000000	0.137400001000000	0.139400005000000	0.207000002000000	0.125799999000000	0.121299997000000
0.134299994000000	0.131799996000000	0.131500006000000	0.135199994000000	0.139599994000000	0.147000000000000	0.155000001000000	0.299899995000000	0.134700000000000	0.128500000000000	0.131099999000000	0.134499997000000	0.147900000000000	0.143199995000000	0.148599997000000	0.300799996000000	0.130199999000000	0.132200003000000	0.126699999000000	0.128600001000000	0.134399995000000	0.135499999000000	0.130600005000000	0.248600006000000	0.125000000000000	0.123700000000000	0.126100004000000	0.128199995000000	0.134499997000000	0.134800002000000	0.142700002000000	0.243300006000000	0.127800003000000	0.126499996000000	0.125799999000000	0.127000004000000	0.128999993000000	0.132699996000000	0.131799996000000	0.204699993000000	0.126000002000000	0.123599999000000	0.126200005000000	0.127499998000000	0.133800000000000	0.137500003000000	0.141599998000000	0.205799997000000	0.126100004000000	0.123099998000000
0.135399997000000	0.133599997000000	0.134399995000000	0.134599999000000	0.138500005000000	0.144800007000000	0.150199994000000	0.295399994000000	0.136800006000000	0.131099999000000	0.134399995000000	0.135900006000000	0.146699995000000	0.145799994000000	0.150099993000000	0.296700001000000	0.132400006000000	0.134100005000000	0.128900006000000	0.130199999000000	0.137400001000000	0.136299998000000	0.135900006000000	0.252000004000000	0.125400007000000	0.125000000000000	0.128600001000000	0.129999995000000	0.138799995000000	0.140799999000000	0.151500002000000	0.254999995000000	0.127499998000000	0.127499998000000	0.127100006000000	0.127599999000000	0.130300000000000	0.134599999000000	0.135399997000000	0.208399996000000	0.129099995000000	0.123700000000000	0.128700003000000	0.129800007000000	0.137799993000000	0.142600000000000	0.148499995000000	0.208700001000000	0.126300007000000	0.122699998000000
0.138999999000000	0.136700004000000	0.136299998000000	0.139599994000000	0.141399994000000	0.153600007000000	0.156299993000000	0.298999995000000	0.139899999000000	0.132200003000000	0.136000007000000	0.139500007000000	0.152400002000000	0.154300004000000	0.156700000000000	0.308299989000000	0.133000001000000	0.135100007000000	0.131200001000000	0.132900000000000	0.141100004000000	0.141299993000000	0.140400007000000	0.257099986000000	0.127399996000000	0.126100004000000	0.129500002000000	0.132799998000000	0.141299993000000	0.140699998000000	0.149200007000000	0.243499994000000	0.128700003000000	0.129600003000000	0.128099993000000	0.129999995000000	0.133599997000000	0.137799993000000	0.138500005000000	0.208499998000000	0.128399998000000	0.125599995000000	0.128900006000000	0.130600005000000	0.137999997000000	0.143199995000000	0.145500004000000	0.206200004000000	0.127299994000000	0.123700000000000
0.141800001000000	0.139300004000000	0.137899995000000	0.140699998000000	0.143000007000000	0.151500002000000	0.157800004000000	0.292400002000000	0.141900003000000	0.135600001000000	0.138699993000000	0.142199993000000	0.152999997000000	0.157100007000000	0.163900003000000	0.301299989000000	0.135600001000000	0.137600005000000	0.132200003000000	0.133300006000000	0.139200002000000	0.139500007000000	0.138300002000000	0.248500004000000	0.127700001000000	0.127000004000000	0.131799996000000	0.133200005000000	0.141700000000000	0.142299995000000	0.152799994000000	0.245299995000000	0.129899994000000	0.130199999000000	0.129299998000000	0.130400002000000	0.131899998000000	0.137300000000000	0.137999997000000	0.206400007000000	0.127900004000000	0.127200007000000	0.129500002000000	0.131600007000000	0.141700000000000	0.147400007000000	0.154100001000000	0.211999997000000	0.128800005000000	0.124700002000000
0.146599993000000	0.143000007000000	0.141399994000000	0.143600002000000	0.146400005000000	0.153500006000000	0.163599998000000	0.296200007000000	0.146899998000000	0.141299993000000	0.142199993000000	0.144800007000000	0.157399997000000	0.159500003000000	0.165099993000000	0.298999995000000	0.138200000000000	0.139599994000000	0.135299996000000	0.136399999000000	0.143099993000000	0.142399997000000	0.140799999000000	0.247799993000000	0.129800007000000	0.129500002000000	0.133699998000000	0.135900006000000	0.143700004000000	0.146699995000000	0.156700000000000	0.247500002000000	0.131400004000000	0.132300004000000	0.131500006000000	0.132900000000000	0.133900002000000	0.140200004000000	0.140300006000000	0.205500007000000	0.129700005000000	0.126599997000000	0.130600005000000	0.132200003000000	0.140300006000000	0.145099998000000	0.149499997000000	0.208399996000000	0.128600001000000	0.125699997000000
0.150199994000000	0.144999996000000	0.144099995000000	0.145600006000000	0.150000006000000	0.159299999000000	0.162599996000000	0.296999991000000	0.151400000000000	0.145899996000000	0.143800005000000	0.145400003000000	0.158999994000000	0.164299995000000	0.166299999000000	0.298000008000000	0.140300006000000	0.140900001000000	0.136600003000000	0.138099998000000	0.144500002000000	0.145899996000000	0.144500002000000	0.250600010000000	0.129899994000000	0.129999995000000	0.135299996000000	0.141299993000000	0.146599993000000	0.151299998000000	0.159700006000000	0.244900003000000	0.132400006000000	0.133699998000000	0.132900000000000	0.133699998000000	0.137400001000000	0.144400001000000	0.143999994000000	0.208900005000000	0.131200001000000	0.130899996000000	0.133399993000000	0.135499999000000	0.144400001000000	0.152300000000000	0.159999996000000	0.217500001000000	0.128900006000000	0.125599995000000
0.156100005000000	0.151099995000000	0.148000002000000	0.149599999000000	0.150900006000000	0.163200006000000	0.169400007000000	0.300999999000000	0.154200003000000	0.154200003000000	0.146799996000000	0.148900002000000	0.161599994000000	0.166099995000000	0.171299994000000	0.305599988000000	0.144299999000000	0.143299997000000	0.139599994000000	0.140599996000000	0.147400007000000	0.147900000000000	0.147699997000000	0.251700014000000	0.133599997000000	0.132100001000000	0.138300002000000	0.142100006000000	0.147799999000000	0.151700005000000	0.162300006000000	0.245100006000000	0.133900002000000	0.135700002000000	0.133800000000000	0.134599999000000	0.137600005000000	0.141800001000000	0.141700000000000	0.202299997000000	0.132300004000000	0.131699994000000	0.135100007000000	0.136899993000000	0.142700002000000	0.146899998000000	0.150000006000000	0.203999996000000	0.130400002000000	0.127499998000000
0.166999996000000	0.154699996000000	0.149200007000000	0.150900006000000	0.153400004000000	0.164800003000000	0.168799996000000	0.296499997000000	0.162400007000000	0.159799993000000	0.150999993000000	0.154499993000000	0.168300003000000	0.176899999000000	0.177399993000000	0.307500005000000	0.147200003000000	0.146500006000000	0.143500000000000	0.143099993000000	0.151299998000000	0.151500002000000	0.148800001000000	0.250900000000000	0.133900002000000	0.134299994000000	0.140200004000000	0.145400003000000	0.152300000000000	0.161799997000000	0.172999993000000	0.256999999000000	0.135900006000000	0.138099998000000	0.138099998000000	0.138500005000000	0.141800001000000	0.147400007000000	0.147000000000000	0.207000002000000	0.133499995000000	0.132300004000000	0.138600007000000	0.142900005000000	0.153500006000000	0.159799993000000	0.167799994000000	0.222100005000000	0.131400004000000	0.128800005000000
0.170200005000000	0.161400005000000	0.152700007000000	0.155699998000000	0.156299993000000	0.175500005000000	0.172199994000000	0.295199990000000	0.169100001000000	0.172800004000000	0.156000003000000	0.157900006000000	0.169900000000000	0.180899993000000	0.179299995000000	0.299499989000000	0.150000006000000	0.148699999000000	0.145799994000000	0.150000006000000	0.157000005000000	0.157600001000000	0.156100005000000	0.253100008000000	0.136099994000000	0.136000007000000	0.144299999000000	0.148599997000000	0.155699998000000	0.159400001000000	0.168099999000000	0.248300001000000	0.139300004000000	0.140300006000000	0.140499994000000	0.141399994000000	0.145099998000000	0.152600005000000	0.154400006000000	0.216000006000000	0.135800004000000	0.135399997000000	0.139599994000000	0.141599998000000	0.152899995000000	0.156599998000000	0.165000007000000	0.216999993000000	0.131799996000000	0.128999993000000
0.177399993000000	0.164199993000000	0.153699994000000	0.158299997000000	0.154100001000000	0.170800000000000	0.167500004000000	0.287999988000000	0.175300002000000	0.176200002000000	0.158199996000000	0.160899997000000	0.173099995000000	0.180399999000000	0.176899999000000	0.289999992000000	0.154699996000000	0.150399998000000	0.150600001000000	0.150900006000000	0.162200004000000	0.162300006000000	0.160099998000000	0.257099986000000	0.138300002000000	0.139599994000000	0.147799999000000	0.152600005000000	0.160799995000000	0.166800007000000	0.181899995000000	0.246700004000000	0.141299993000000	0.142900005000000	0.143600002000000	0.144299999000000	0.147400007000000	0.151999995000000	0.151999995000000	0.206300005000000	0.137500003000000	0.137799993000000	0.141000003000000	0.144700006000000	0.151500002000000	0.159700006000000	0.165000007000000	0.219400004000000	0.133399993000000	0.130099997000000
0.188800007000000	0.172999993000000	0.158700004000000	0.163900003000000	0.158000007000000	0.178000003000000	0.179700002000000	0.297600001000000	0.188999996000000	0.193000004000000	0.165999994000000	0.167699993000000	0.184300005000000	0.200499997000000	0.193100005000000	0.311300009000000	0.161300004000000	0.155800000000000	0.154599994000000	0.154200003000000	0.167799994000000	0.170900002000000	0.166700006000000	0.256700009000000	0.145099998000000	0.142000005000000	0.152099997000000	0.157000005000000	0.170399994000000	0.177100003000000	0.189199999000000	0.259000003000000	0.143600002000000	0.146699995000000	0.146100000000000	0.147599995000000	0.150000006000000	0.156599998000000	0.157800004000000	0.213200003000000	0.140300006000000	0.141499996000000	0.146500006000000	0.154100001000000	0.162200004000000	0.171100006000000	0.178800002000000	0.237000003000000	0.134499997000000	0.132300004000000
0.195500001000000	0.172700003000000	0.160699993000000	0.162200004000000	0.160899997000000	0.177900001000000	0.174999997000000	0.288300008000000	0.194999993000000	0.200700000000000	0.168099999000000	0.175899997000000	0.186000004000000	0.198899999000000	0.195099995000000	0.291399986000000	0.165399998000000	0.157700002000000	0.157900006000000	0.158399999000000	0.168699995000000	0.170699999000000	0.166700006000000	0.256599993000000	0.146899998000000	0.146500006000000	0.156700000000000	0.161899999000000	0.169900000000000	0.177800000000000	0.194100007000000	0.254500002000000	0.146799996000000	0.150600001000000	0.149399996000000	0.151700005000000	0.152600005000000	0.162000000000000	0.163699999000000	0.218199998000000	0.142399997000000	0.144600004000000	0.148100004000000	0.153799996000000	0.161100000000000	0.168599993000000	0.172800004000000	0.227599993000000	0.136700004000000	0.133399993000000
0.207699999000000	0.181899995000000	0.166600004000000	0.166400000000000	0.162799999000000	0.186700001000000	0.186700001000000	0.296099991000000	0.206599995000000	0.215700001000000	0.176400006000000	0.183899999000000	0.193599999000000	0.208800003000000	0.203899994000000	0.298299998000000	0.177399993000000	0.161799997000000	0.165600002000000	0.164499998000000	0.178299993000000	0.177200004000000	0.179399997000000	0.261400014000000	0.151299998000000	0.149700001000000	0.160200000000000	0.166199997000000	0.175699994000000	0.181099996000000	0.191900000000000	0.252900004000000	0.150500000000000	0.154300004000000	0.154699996000000	0.156299993000000	0.156599998000000	0.164600000000000	0.165800005000000	0.217399999000000	0.146599993000000	0.145600006000000	0.149700001000000	0.155800000000000	0.166400000000000	0.171499997000000	0.172499999000000	0.228699997000000	0.136899993000000	0.134700000000000
0.219999999000000	0.189899996000000	0.166999996000000	0.170100003000000	0.170000002000000	0.188099995000000	0.187299997000000	0.293599993000000	0.220200002000000	0.226699993000000	0.182799995000000	0.185699999000000	0.200100005000000	0.217700005000000	0.207300007000000	0.303799987000000	0.185499996000000	0.166199997000000	0.168799996000000	0.168300003000000	0.180899993000000	0.178599998000000	0.178299993000000	0.251899987000000	0.155699998000000	0.155399993000000	0.165700004000000	0.171700001000000	0.180399999000000	0.187700003000000	0.202900007000000	0.260300010000000	0.152999997000000	0.158099994000000	0.157700002000000	0.161200002000000	0.161699995000000	0.170300007000000	0.169000000000000	0.220500007000000	0.153699994000000	0.149700001000000	0.157900006000000	0.164100006000000	0.172800004000000	0.180899993000000	0.188199997000000	0.245900005000000	0.139300004000000	0.137700006000000
0.236300007000000	0.194700003000000	0.172399998000000	0.176499993000000	0.169300005000000	0.192900002000000	0.187900007000000	0.294200003000000	0.238600001000000	0.252400011000000	0.196500003000000	0.195600003000000	0.207000002000000	0.234999999000000	0.210800007000000	0.298500001000000	0.197899997000000	0.170699999000000	0.175600007000000	0.175899997000000	0.188999996000000	0.184900001000000	0.180299997000000	0.250900000000000	0.162300006000000	0.157199994000000	0.170699999000000	0.179499999000000	0.186800003000000	0.193399996000000	0.207900003000000	0.257499993000000	0.158600003000000	0.161899999000000	0.162200004000000	0.165800005000000	0.165700004000000	0.172199994000000	0.172099993000000	0.220500007000000	0.150600001000000	0.153400004000000	0.161799997000000	0.167999998000000	0.176799998000000	0.184400007000000	0.191200003000000	0.250000000000000	0.140400007000000	0.137400001000000
0.246099994000000	0.200700000000000	0.184200004000000	0.182699993000000	0.174899995000000	0.205100000000000	0.209399998000000	0.303099990000000	0.249699995000000	0.256999999000000	0.201199993000000	0.200399995000000	0.210899994000000	0.234599993000000	0.213000000000000	0.293700010000000	0.208299994000000	0.175400004000000	0.183300003000000	0.181099996000000	0.192800000000000	0.194000006000000	0.192599997000000	0.261200011000000	0.166299999000000	0.164600000000000	0.174999997000000	0.181400001000000	0.188600004000000	0.197799996000000	0.209399998000000	0.251899987000000	0.161100000000000	0.166800007000000	0.165900007000000	0.170000002000000	0.171399996000000	0.180999994000000	0.182899997000000	0.231099993000000	0.154100001000000	0.155399993000000	0.159500003000000	0.165000007000000	0.173500001000000	0.177699998000000	0.181099996000000	0.235900000000000	0.141200006000000	0.138600007000000
0.269199997000000	0.213900000000000	0.181400001000000	0.187600002000000	0.178700000000000	0.208000004000000	0.201600000000000	0.300999999000000	0.259999990000000	0.277799994000000	0.207000002000000	0.203299999000000	0.211400002000000	0.246900007000000	0.226600006000000	0.308899999000000	0.216100007000000	0.181500003000000	0.189600006000000	0.188899994000000	0.200599998000000	0.197500005000000	0.193399996000000	0.254700005000000	0.173400000000000	0.169000000000000	0.182799995000000	0.187199995000000	0.198799998000000	0.206300005000000	0.219400004000000	0.263099998000000	0.168400005000000	0.171599999000000	0.169000000000000	0.172900006000000	0.172000006000000	0.178000003000000	0.176200002000000	0.221799999000000	0.157000005000000	0.161100000000000	0.165000007000000	0.174700007000000	0.179800004000000	0.187900007000000	0.194700003000000	0.259000003000000	0.143500000000000	0.140799999000000
0.278800011000000	0.216600001000000	0.184900001000000	0.186900005000000	0.178900003000000	0.199100003000000	0.191599995000000	0.291500002000000	0.282700002000000	0.305900007000000	0.223100007000000	0.211700007000000	0.222100005000000	0.258599997000000	0.226300001000000	0.303099990000000	0.230700001000000	0.184599996000000	0.200499997000000	0.196099997000000	0.206599995000000	0.211799994000000	0.206499994000000	0.263099998000000	0.181799993000000	0.173600003000000	0.187099993000000	0.193399996000000	0.200100005000000	0.209199995000000	0.223299995000000	0.262199998000000	0.172199994000000	0.174500003000000	0.174500003000000	0.176200002000000	0.178499997000000	0.183599994000000	0.181999996000000	0.226799995000000	0.160200000000000	0.164199993000000	0.170300007000000	0.178200006000000	0.181500003000000	0.192800000000000	0.201900005000000	0.253600001000000	0.145300001000000	0.142800003000000
0.298099995000000	0.227200001000000	0.191300005000000	0.197799996000000	0.186299995000000	0.213200003000000	0.206200004000000	0.293399990000000	0.304199994000000	0.328799993000000	0.238600001000000	0.230100006000000	0.232199997000000	0.271600008000000	0.237399995000000	0.304100007000000	0.249699995000000	0.192599997000000	0.211099997000000	0.203700006000000	0.220400006000000	0.215599999000000	0.211099997000000	0.257800013000000	0.193800002000000	0.183500007000000	0.195700005000000	0.202000007000000	0.214800000000000	0.215700001000000	0.231000006000000	0.262499988000000	0.179000005000000	0.184000000000000	0.179700002000000	0.184000000000000	0.183799997000000	0.190699995000000	0.189799994000000	0.231800005000000	0.169699997000000	0.170900002000000	0.175899997000000	0.180899993000000	0.187199995000000	0.193299994000000	0.201000005000000	0.260800004000000	0.147599995000000	0.144400001000000
0.320699990000000	0.241400003000000	0.198599994000000	0.199499995000000	0.185200006000000	0.216999993000000	0.207100004000000	0.292199999000000	0.319499999000000	0.354499996000000	0.244100004000000	0.234799996000000	0.233300000000000	0.288500011000000	0.250499994000000	0.308699995000000	0.270399988000000	0.202900007000000	0.223800004000000	0.210800007000000	0.222399995000000	0.220599994000000	0.215499997000000	0.256099999000000	0.206200004000000	0.194100007000000	0.201600000000000	0.209800005000000	0.219400004000000	0.225700006000000	0.241999999000000	0.263300002000000	0.186100006000000	0.193000004000000	0.182999998000000	0.188899994000000	0.187700003000000	0.191200003000000	0.191100001000000	0.228900000000000	0.171700001000000	0.172800004000000	0.181899995000000	0.187500000000000	0.190799996000000	0.198100001000000	0.203899994000000	0.263900012000000	0.152799994000000	0.148900002000000
0.353199989000000	0.258800000000000	0.210199997000000	0.208299994000000	0.195600003000000	0.226699993000000	0.211999997000000	0.294499993000000	0.349200010000000	0.369300008000000	0.264099985000000	0.253800005000000	0.251800001000000	0.309799999000000	0.246700004000000	0.302899987000000	0.285800010000000	0.211500004000000	0.241600007000000	0.223800004000000	0.225400001000000	0.229300007000000	0.218300000000000	0.256999999000000	0.217600003000000	0.205500007000000	0.212400004000000	0.215100005000000	0.223800004000000	0.224299997000000	0.238399997000000	0.261299998000000	0.197699994000000	0.198400006000000	0.191300005000000	0.194199994000000	0.194999993000000	0.196400002000000	0.198300004000000	0.233500004000000	0.177100003000000	0.180899993000000	0.190200001000000	0.198400006000000	0.201700002000000	0.211999997000000	0.219300002000000	0.280200005000000	0.152500004000000	0.148499995000000
0.372900009000000	0.276499987000000	0.224900007000000	0.221799999000000	0.203999996000000	0.243000001000000	0.231299996000000	0.297100008000000	0.384000003000000	0.407000005000000	0.292299986000000	0.277799994000000	0.267800003000000	0.336499989000000	0.256999999000000	0.300900012000000	0.317200005000000	0.231600001000000	0.265300006000000	0.244700000000000	0.240999997000000	0.235499993000000	0.238800004000000	0.262199998000000	0.246299997000000	0.227300003000000	0.223700002000000	0.227899998000000	0.237000003000000	0.236000001000000	0.257499993000000	0.268900007000000	0.210099995000000	0.204400003000000	0.198500007000000	0.205100000000000	0.202500001000000	0.214200005000000	0.214100003000000	0.251100004000000	0.187900007000000	0.187399998000000	0.193800002000000	0.199100003000000	0.201000005000000	0.209000006000000	0.212599993000000	0.280400008000000	0.156800002000000	0.153600007000000
0.413300008000000	0.289099991000000	0.233400002000000	0.237800002000000	0.206900001000000	0.247500002000000	0.221000001000000	0.299299985000000	0.400299996000000	0.425799996000000	0.304500014000000	0.289400011000000	0.260699987000000	0.336600006000000	0.267300010000000	0.309700012000000	0.337300003000000	0.245199993000000	0.280000001000000	0.257699996000000	0.236699998000000	0.244100004000000	0.231700003000000	0.261000007000000	0.261999995000000	0.237399995000000	0.233899996000000	0.229200006000000	0.242599994000000	0.242599994000000	0.264400005000000	0.273400009000000	0.221900001000000	0.211400002000000	0.204400003000000	0.209399998000000	0.207300007000000	0.209700003000000	0.207900003000000	0.241099998000000	0.191100001000000	0.191900000000000	0.201299995000000	0.209800005000000	0.210400000000000	0.222000003000000	0.225799993000000	0.296299994000000	0.159999996000000	0.156800002000000
0.425900012000000	0.311199993000000	0.250900000000000	0.243300006000000	0.216199994000000	0.259299994000000	0.226999998000000	0.304600000000000	0.428400010000000	0.453599989000000	0.334199995000000	0.301299989000000	0.276400000000000	0.356700003000000	0.278899997000000	0.312700003000000	0.370299995000000	0.259000003000000	0.302100003000000	0.277500004000000	0.252400011000000	0.251800001000000	0.235300004000000	0.259099990000000	0.286000013000000	0.264999986000000	0.252999991000000	0.241400003000000	0.247299999000000	0.248799995000000	0.260399997000000	0.270200014000000	0.244200006000000	0.229399994000000	0.214699998000000	0.224999994000000	0.216900006000000	0.221900001000000	0.218799993000000	0.247999996000000	0.200499997000000	0.197400004000000	0.213100001000000	0.222100005000000	0.223499998000000	0.229399994000000	0.234899998000000	0.305099994000000	0.164900005000000	0.160099998000000
0.464599997000000	0.338699996000000	0.269300014000000	0.265300006000000	0.229800001000000	0.280000001000000	0.235300004000000	0.295599997000000	0.473399997000000	0.493299991000000	0.364899993000000	0.328999996000000	0.302199990000000	0.392100006000000	0.295300007000000	0.307300001000000	0.399500012000000	0.280800015000000	0.335200012000000	0.312700003000000	0.277200013000000	0.276899993000000	0.251599997000000	0.269199997000000	0.304699987000000	0.281699985000000	0.270599991000000	0.262400001000000	0.268000007000000	0.264800012000000	0.277200013000000	0.280999988000000	0.266200006000000	0.239099994000000	0.224900007000000	0.227799997000000	0.224399999000000	0.226600006000000	0.222100005000000	0.259700000000000	0.212200001000000	0.206799999000000	0.219500005000000	0.224500000000000	0.229200006000000	0.234200001000000	0.242599994000000	0.314000010000000	0.166199997000000	0.159999996000000
0.493299991000000	0.358999997000000	0.285299987000000	0.282299995000000	0.240400001000000	0.288399994000000	0.244399995000000	0.297699988000000	0.499900013000000	0.526400030000000	0.388399988000000	0.361000001000000	0.313600004000000	0.421900004000000	0.304699987000000	0.317299992000000	0.433999985000000	0.304300010000000	0.356999993000000	0.333499998000000	0.285899997000000	0.286100000000000	0.267399997000000	0.279599994000000	0.340700001000000	0.309700012000000	0.296299994000000	0.276600003000000	0.270099998000000	0.275299996000000	0.300199986000000	0.289200008000000	0.291599989000000	0.257200003000000	0.233300000000000	0.240799993000000	0.229200006000000	0.233300000000000	0.234899998000000	0.266000003000000	0.230800003000000	0.219300002000000	0.221399993000000	0.228799999000000	0.231900007000000	0.238499999000000	0.234799996000000	0.319799989000000	0.170100003000000	0.164600000000000
0.529600024000000	0.381999999000000	0.296400011000000	0.301099986000000	0.244499996000000	0.295899987000000	0.250699997000000	0.302300006000000	0.521899998000000	0.549799979000000	0.412800014000000	0.375800014000000	0.335399985000000	0.450599998000000	0.321500003000000	0.313800007000000	0.457800001000000	0.322800010000000	0.378899992000000	0.355500013000000	0.304300010000000	0.305999994000000	0.267100006000000	0.271699995000000	0.358900011000000	0.336100012000000	0.322899997000000	0.300599992000000	0.296900004000000	0.284700006000000	0.292100012000000	0.286700010000000	0.312799990000000	0.282700002000000	0.249799997000000	0.254200011000000	0.236300007000000	0.237800002000000	0.237800002000000	0.261000007000000	0.253899992000000	0.228200004000000	0.238600001000000	0.240600005000000	0.246399999000000	0.255699992000000	0.260500014000000	0.340099990000000	0.175300002000000	0.173400000000000
0.569899976000000	0.409099996000000	0.321599990000000	0.322200000000000	0.269800007000000	0.320600003000000	0.266400009000000	0.302599996000000	0.562600017000000	0.594399989000000	0.442699999000000	0.416999996000000	0.347900003000000	0.469700009000000	0.330100000000000	0.331200004000000	0.490200013000000	0.349000007000000	0.417100012000000	0.385100007000000	0.330799997000000	0.327399999000000	0.300000012000000	0.289099991000000	0.397199988000000	0.363200009000000	0.347900003000000	0.320499986000000	0.314200014000000	0.292800009000000	0.304800004000000	0.293199986000000	0.339500010000000	0.298999995000000	0.264099985000000	0.257499993000000	0.248600006000000	0.252799988000000	0.247199997000000	0.279700011000000	0.254200011000000	0.241500005000000	0.244900003000000	0.247799993000000	0.247999996000000	0.257200003000000	0.262800008000000	0.359400004000000	0.179399997000000	0.171200007000000
0.589500010000000	0.425099999000000	0.335099995000000	0.339700013000000	0.282400012000000	0.352899998000000	0.296099991000000	0.309300005000000	0.608900011000000	0.624899983000000	0.464700013000000	0.430400014000000	0.371499985000000	0.486999989000000	0.352499992000000	0.323500007000000	0.525799990000000	0.373400003000000	0.448199987000000	0.414200008000000	0.354999989000000	0.358399987000000	0.311899990000000	0.284299999000000	0.421900004000000	0.380899996000000	0.362699986000000	0.338699996000000	0.328700006000000	0.303900003000000	0.329299986000000	0.307500005000000	0.368499994000000	0.320800006000000	0.281899989000000	0.272799999000000	0.253300011000000	0.267199993000000	0.259900004000000	0.290199995000000	0.272399992000000	0.253899992000000	0.251399994000000	0.256599993000000	0.252400011000000	0.263700008000000	0.261099994000000	0.352999985000000	0.181099996000000	0.175699994000000
0.633000016000000	0.453000009000000	0.350899994000000	0.352499992000000	0.290600002000000	0.354900002000000	0.285100013000000	0.307300001000000	0.625699997000000	0.654999971000000	0.495700002000000	0.456400007000000	0.404500008000000	0.544499993000000	0.372200012000000	0.334199995000000	0.559199989000000	0.397500008000000	0.473100007000000	0.443300009000000	0.372599989000000	0.373600006000000	0.330500007000000	0.287000000000000	0.453000009000000	0.414400011000000	0.397300005000000	0.367399991000000	0.348300010000000	0.321500003000000	0.329100013000000	0.304399997000000	0.399800003000000	0.355500013000000	0.303600013000000	0.285400003000000	0.267199993000000	0.264499992000000	0.261099994000000	0.285200000000000	0.287800014000000	0.267699987000000	0.266099989000000	0.271200001000000	0.267300010000000	0.281399995000000	0.278100014000000	0.375600010000000	0.189199999000000	0.182400003000000
0.670499980000000	0.488000005000000	0.377700001000000	0.379200011000000	0.307700008000000	0.373699993000000	0.296900004000000	0.298299998000000	0.661599994000000	0.685000002000000	0.520299971000000	0.483900011000000	0.416500002000000	0.554600000000000	0.389699996000000	0.339599997000000	0.594900012000000	0.420599997000000	0.503499985000000	0.467799991000000	0.398299992000000	0.398099989000000	0.354200006000000	0.288700014000000	0.480399996000000	0.441500008000000	0.417899996000000	0.390700012000000	0.362699986000000	0.335700005000000	0.353100002000000	0.316500008000000	0.427300006000000	0.376800001000000	0.321300000000000	0.300999999000000	0.273999989000000	0.275299996000000	0.272700012000000	0.293199986000000	0.312900007000000	0.285600007000000	0.270000011000000	0.277099997000000	0.269199997000000	0.277399987000000	0.272199988000000	0.378300011000000	0.195099995000000	0.189600006000000
0.698800027000000	0.511300027000000	0.394800007000000	0.405000001000000	0.331999987000000	0.397199988000000	0.321500003000000	0.303700000000000	0.693700016000000	0.721300006000000	0.555899978000000	0.521499991000000	0.460000008000000	0.586499989000000	0.425399989000000	0.330000013000000	0.619599998000000	0.451599985000000	0.541000009000000	0.511300027000000	0.432900012000000	0.431899995000000	0.379099995000000	0.294000000000000	0.522099972000000	0.470899999000000	0.451099992000000	0.421900004000000	0.396899998000000	0.364899993000000	0.369100004000000	0.325700015000000	0.470299989000000	0.416599989000000	0.351900011000000	0.331099987000000	0.296499997000000	0.294200003000000	0.291599989000000	0.315899998000000	0.340200007000000	0.313300014000000	0.288500011000000	0.282900006000000	0.275000006000000	0.283899993000000	0.275799990000000	0.398699999000000	0.199300006000000	0.189500004000000
0.713400006000000	0.536499977000000	0.407299995000000	0.419099987000000	0.340099990000000	0.415600002000000	0.318800002000000	0.312700003000000	0.722299993000000	0.724699974000000	0.577499986000000	0.542299986000000	0.478199989000000	0.612500012000000	0.449699998000000	0.338000000000000	0.662400007000000	0.481999993000000	0.561200023000000	0.533100009000000	0.454200000000000	0.458499998000000	0.401400000000000	0.300500005000000	0.545000017000000	0.497500002000000	0.476200014000000	0.451200008000000	0.426299989000000	0.396600008000000	0.389499992000000	0.329299986000000	0.492500007000000	0.441000015000000	0.370900005000000	0.348699987000000	0.306100011000000	0.287600011000000	0.291700006000000	0.319499999000000	0.378500015000000	0.323000014000000	0.299199998000000	0.298599988000000	0.298400015000000	0.304600000000000	0.289900005000000	0.413599998000000	0.199000001000000	0.194499999000000
0.744199991000000	0.564800024000000	0.440800011000000	0.454499990000000	0.356500000000000	0.446500003000000	0.337599993000000	0.322699994000000	0.751999974000000	0.732200027000000	0.608500004000000	0.565500021000000	0.494199991000000	0.643199980000000	0.460500002000000	0.351799995000000	0.682699978000000	0.505699992000000	0.594099998000000	0.561500013000000	0.488799989000000	0.486400008000000	0.437799990000000	0.316300005000000	0.578899980000000	0.530900002000000	0.509999990000000	0.478899986000000	0.452100009000000	0.419400007000000	0.413100004000000	0.335700005000000	0.527000010000000	0.471799999000000	0.398999989000000	0.369899988000000	0.337300003000000	0.293799996000000	0.289299995000000	0.330199987000000	0.399100006000000	0.363599986000000	0.325199991000000	0.317799985000000	0.310400009000000	0.311500013000000	0.306499988000000	0.442999989000000	0.211099997000000	0.205699995000000
0.770299971000000	0.609499991000000	0.469999999000000	0.480199993000000	0.386099994000000	0.481799990000000	0.361799985000000	0.320600003000000	0.773999989000000	0.727400005000000	0.623499990000000	0.590900004000000	0.519800007000000	0.655200005000000	0.479799986000000	0.345499992000000	0.708700001000000	0.537199974000000	0.621900022000000	0.609600008000000	0.528199971000000	0.512099981000000	0.466699988000000	0.315600008000000	0.614000022000000	0.556299984000000	0.539600015000000	0.500599980000000	0.470299989000000	0.445300013000000	0.436500013000000	0.350199997000000	0.561900020000000	0.498199999000000	0.430599988000000	0.390899986000000	0.353500009000000	0.321399987000000	0.302599996000000	0.347999990000000	0.447699994000000	0.388900012000000	0.346899986000000	0.327699989000000	0.299400002000000	0.295399994000000	0.300300002000000	0.450199991000000	0.220500007000000	0.198799998000000
0.789300025000000	0.625400007000000	0.487699986000000	0.518599987000000	0.395399988000000	0.501200020000000	0.363999993000000	0.321799994000000	0.773000002000000	0.711300015000000	0.664399981000000	0.614000022000000	0.547699988000000	0.706200004000000	0.516499996000000	0.376500010000000	0.743499994000000	0.554000020000000	0.639699996000000	0.616100013000000	0.546800017000000	0.532899976000000	0.487100005000000	0.314000010000000	0.637499988000000	0.591700017000000	0.570900023000000	0.546700001000000	0.512000024000000	0.473899990000000	0.466199994000000	0.348300010000000	0.600300014000000	0.534900010000000	0.468800008000000	0.423599988000000	0.388200015000000	0.351799995000000	0.314500004000000	0.348100007000000	0.467099994000000	0.418300003000000	0.373899996000000	0.361099988000000	0.305700004000000	0.327699989000000	0.311600000000000	0.473500013000000	0.230700001000000	0.207800001000000
0.795799971000000	0.668500006000000	0.516300023000000	0.544300020000000	0.418500006000000	0.514500022000000	0.385699987000000	0.320400000000000	0.784799993000000	0.721800029000000	0.672100008000000	0.632200003000000	0.568599999000000	0.693899989000000	0.524500012000000	0.356700003000000	0.748499990000000	0.581200004000000	0.672599971000000	0.643999994000000	0.577799976000000	0.558300018000000	0.508899987000000	0.320800006000000	0.662699997000000	0.611599982000000	0.591799974000000	0.552299976000000	0.516499996000000	0.477499992000000	0.467500001000000	0.340799987000000	0.624599993000000	0.565999985000000	0.502300024000000	0.455000013000000	0.413500011000000	0.364800006000000	0.342000008000000	0.370299995000000	0.524399996000000	0.447499990000000	0.403800011000000	0.379799992000000	0.324200004000000	0.316900015000000	0.301299989000000	0.469099998000000	0.239500001000000	0.206499994000000
0.806999981000000	0.702000022000000	0.554700017000000	0.573499978000000	0.444999993000000	0.549099982000000	0.395399988000000	0.325800002000000	0.781899989000000	0.731000006000000	0.717800021000000	0.669799984000000	0.591099977000000	0.742999971000000	0.558499992000000	0.378899992000000	0.757600009000000	0.617900014000000	0.695800006000000	0.668299973000000	0.608799994000000	0.587499976000000	0.546500027000000	0.333200008000000	0.695500016000000	0.651799977000000	0.629299998000000	0.597700000000000	0.570900023000000	0.537299991000000	0.521000028000000	0.363299996000000	0.661300004000000	0.608099997000000	0.541599989000000	0.493900001000000	0.440499991000000	0.393999994000000	0.356099993000000	0.375400007000000	0.554000020000000	0.490200013000000	0.438800007000000	0.406599998000000	0.349900007000000	0.341600001000000	0.310200006000000	0.480500013000000	0.247700006000000	0.221300006000000
0.786899984000000	0.713900030000000	0.564999998000000	0.601599991000000	0.445100009000000	0.560899973000000	0.398099989000000	0.331299990000000	0.783800006000000	0.730899990000000	0.745500028000000	0.710500002000000	0.648199975000000	0.787999988000000	0.577799976000000	0.372999996000000	0.757799983000000	0.638100028000000	0.718400002000000	0.693099976000000	0.639500022000000	0.618600011000000	0.579299986000000	0.354400009000000	0.706900001000000	0.686600029000000	0.661800027000000	0.632399976000000	0.591700017000000	0.548099995000000	0.537800014000000	0.369100004000000	0.694100022000000	0.638599992000000	0.570500016000000	0.521600008000000	0.466100007000000	0.418399990000000	0.381799996000000	0.374199986000000	0.596499979000000	0.532999992000000	0.484200001000000	0.440100014000000	0.381300002000000	0.371699989000000	0.336299986000000	0.521399975000000	0.273999989000000	0.253399998000000
0.795599997000000	0.756900012000000	0.600199997000000	0.641200006000000	0.498600006000000	0.605700016000000	0.437900007000000	0.335399985000000	0.773199975000000	0.729700029000000	0.762099981000000	0.727599978000000	0.654100001000000	0.790899992000000	0.606400013000000	0.380100012000000	0.744899988000000	0.668099999000000	0.718400002000000	0.705999970000000	0.667999983000000	0.648100019000000	0.604700029000000	0.351399988000000	0.700500011000000	0.699100018000000	0.698000014000000	0.666700006000000	0.617299974000000	0.569700003000000	0.555800021000000	0.383300006000000	0.712400019000000	0.667299986000000	0.612699986000000	0.561399996000000	0.504999995000000	0.440699995000000	0.405499995000000	0.391999990000000	0.637899995000000	0.548799992000000	0.523699999000000	0.464100003000000	0.395099998000000	0.390599996000000	0.338900000000000	0.511099994000000	0.290899992000000	0.243900001000000
0.790899992000000	0.778299987000000	0.631600022000000	0.669600010000000	0.517600000000000	0.633400023000000	0.453099996000000	0.341300011000000	0.779699981000000	0.724099994000000	0.768899977000000	0.739499986000000	0.671199977000000	0.790700018000000	0.634199977000000	0.397700012000000	0.754400015000000	0.702099979000000	0.736500025000000	0.723999977000000	0.689000010000000	0.660899997000000	0.632000029000000	0.357400000000000	0.701300025000000	0.693799973000000	0.703400016000000	0.678099990000000	0.649100006000000	0.603699982000000	0.586799979000000	0.388599992000000	0.718599975000000	0.687500000000000	0.644800007000000	0.586300015000000	0.520099998000000	0.474799991000000	0.425799996000000	0.404900014000000	0.665300012000000	0.590699971000000	0.560100019000000	0.490799993000000	0.426400006000000	0.414400011000000	0.365700006000000	0.532599986000000	0.314399987000000	0.255600005000000
0.783500016000000	0.770900011000000	0.641200006000000	0.697200000000000	0.529100001000000	0.667599976000000	0.485000014000000	0.351399988000000	0.786099970000000	0.720799983000000	0.773199975000000	0.767499983000000	0.723999977000000	0.804400027000000	0.677100003000000	0.405299991000000	0.744099975000000	0.722500026000000	0.731899977000000	0.730599999000000	0.717999995000000	0.701699972000000	0.662199974000000	0.368000001000000	0.696600020000000	0.695999980000000	0.718999982000000	0.707199991000000	0.685599983000000	0.621299982000000	0.610099971000000	0.401600003000000	0.715200007000000	0.703599989000000	0.670599997000000	0.616199970000000	0.548099995000000	0.520799994000000	0.456299990000000	0.421600014000000	0.684300005000000	0.622399986000000	0.599900007000000	0.542200029000000	0.454600006000000	0.452300012000000	0.386000007000000	0.556900024000000	0.342400014000000	0.283899993000000
0.786099970000000	0.796500027000000	0.682099998000000	0.739300013000000	0.555899978000000	0.685800016000000	0.481099993000000	0.351200014000000	0.780499995000000	0.727800012000000	0.766799986000000	0.756799996000000	0.727699995000000	0.782800019000000	0.686699986000000	0.402599990000000	0.750199974000000	0.740400016000000	0.723800004000000	0.717599988000000	0.723399997000000	0.714600027000000	0.677999973000000	0.369899988000000	0.696200013000000	0.686500013000000	0.721199989000000	0.725499988000000	0.714299977000000	0.669399977000000	0.637700021000000	0.400999993000000	0.721000016000000	0.715200007000000	0.695699990000000	0.662199974000000	0.589600027000000	0.552999973000000	0.491299987000000	0.439399987000000	0.719299972000000	0.643599987000000	0.627699971000000	0.564999998000000	0.491699994000000	0.468699992000000	0.404799998000000	0.568599999000000	0.363599986000000	0.289400011000000
0.781499982000000	0.782299995000000	0.709500015000000	0.777000010000000	0.583400011000000	0.723200023000000	0.519400001000000	0.360399991000000	0.774900019000000	0.719900012000000	0.765999973000000	0.764500022000000	0.752600014000000	0.787100017000000	0.712499976000000	0.412999988000000	0.737200022000000	0.764299989000000	0.724099994000000	0.723599970000000	0.721000016000000	0.723599970000000	0.691299975000000	0.377099991000000	0.699199975000000	0.686399996000000	0.712199986000000	0.724799991000000	0.717700005000000	0.685599983000000	0.657999992000000	0.412400007000000	0.705500007000000	0.701900005000000	0.689300001000000	0.657400012000000	0.623799980000000	0.564700007000000	0.504899979000000	0.452300012000000	0.702499986000000	0.670000017000000	0.659099996000000	0.595200002000000	0.513899982000000	0.488700002000000	0.416999996000000	0.579999983000000	0.394699991000000	0.306400001000000
0.792999983000000	0.787199974000000	0.740400016000000	0.782999992000000	0.609300017000000	0.742399991000000	0.547299981000000	0.375299990000000	0.776400030000000	0.720499992000000	0.767700016000000	0.755299985000000	0.762099981000000	0.783299983000000	0.732599974000000	0.422600001000000	0.746900022000000	0.770799994000000	0.736000001000000	0.727500021000000	0.727199972000000	0.739899993000000	0.717100024000000	0.392899990000000	0.696399987000000	0.696600020000000	0.716799974000000	0.716199994000000	0.725799978000000	0.704500020000000	0.679099977000000	0.431899995000000	0.715499997000000	0.699199975000000	0.698599994000000	0.680100024000000	0.660399973000000	0.604799986000000	0.528400004000000	0.463800013000000	0.690800011000000	0.683000028000000	0.676100016000000	0.622600019000000	0.537899971000000	0.510900021000000	0.431100011000000	0.588299990000000	0.424699992000000	0.339599997000000
0.779600024000000	0.759599984000000	0.724399984000000	0.782400012000000	0.613399982000000	0.742200017000000	0.542900026000000	0.358399987000000	0.786700010000000	0.721000016000000	0.765299976000000	0.753300011000000	0.779100001000000	0.801400006000000	0.762700021000000	0.441700011000000	0.744799972000000	0.765200019000000	0.712599993000000	0.694800019000000	0.710200012000000	0.725899994000000	0.691500008000000	0.397599995000000	0.698899984000000	0.679499984000000	0.702600002000000	0.703100026000000	0.712499976000000	0.701699972000000	0.688300014000000	0.432000011000000	0.710099995000000	0.699899971000000	0.688799977000000	0.670700014000000	0.666899979000000	0.623099983000000	0.564700007000000	0.483000010000000	0.694599986000000	0.684400022000000	0.689899981000000	0.648000002000000	0.562799990000000	0.534699976000000	0.460000008000000	0.616599977000000	0.453299999000000	0.357300013000000
0.799300015000000	0.790099978000000	0.774699986000000	0.806400001000000	0.664399981000000	0.764400005000000	0.582199991000000	0.373800009000000	0.783900023000000	0.725799978000000	0.760299981000000	0.756200016000000	0.758700013000000	0.769100010000000	0.757900000000000	0.423500001000000	0.749700010000000	0.760399997000000	0.721300006000000	0.722700000000000	0.730400026000000	0.730799973000000	0.716300011000000	0.412299991000000	0.695299983000000	0.683799982000000	0.714500010000000	0.717800021000000	0.719399989000000	0.721199989000000	0.715499997000000	0.444599986000000	0.702099979000000	0.701200008000000	0.691500008000000	0.674600005000000	0.673900008000000	0.651799977000000	0.593800008000000	0.509800017000000	0.707499981000000	0.679600000000000	0.697000027000000	0.666100025000000	0.600899994000000	0.550899982000000	0.486299992000000	0.618799984000000	0.482600003000000	0.386799991000000
0.789200008000000	0.771200001000000	0.743700027000000	0.778699994000000	0.658599973000000	0.749499977000000	0.581499994000000	0.378300011000000	0.783299983000000	0.732900023000000	0.767400026000000	0.754899979000000	0.757000029000000	0.764800012000000	0.766799986000000	0.430599988000000	0.744400024000000	0.765100002000000	0.723900020000000	0.716600001000000	0.726599991000000	0.728600025000000	0.706399977000000	0.409399986000000	0.698199987000000	0.689100027000000	0.710300028000000	0.716000021000000	0.715300024000000	0.713299990000000	0.704699993000000	0.446000010000000	0.709699988000000	0.694800019000000	0.683499992000000	0.670499980000000	0.657800019000000	0.655499995000000	0.597800016000000	0.508700013000000	0.701499999000000	0.668900013000000	0.690199971000000	0.668900013000000	0.618600011000000	0.578299999000000	0.505299985000000	0.637700021000000	0.502699971000000	0.410200000000000
0.785799980000000	0.775699973000000	0.762199998000000	0.787999988000000	0.706799984000000	0.762199998000000	0.638199985000000	0.388900012000000	0.771899998000000	0.726800025000000	0.751900017000000	0.745800018000000	0.759199977000000	0.775300026000000	0.767499983000000	0.449600011000000	0.737999976000000	0.747799993000000	0.727400005000000	0.722100019000000	0.730099976000000	0.726700008000000	0.701600015000000	0.434700012000000	0.693300009000000	0.682500005000000	0.702099979000000	0.701600015000000	0.726599991000000	0.722599983000000	0.718699992000000	0.472900003000000	0.701699972000000	0.696099997000000	0.683099985000000	0.671000004000000	0.671299994000000	0.681800008000000	0.629199982000000	0.518000007000000	0.693700016000000	0.669799984000000	0.682500005000000	0.668900013000000	0.632300019000000	0.595700026000000	0.507700026000000	0.641799986000000	0.527899981000000	0.421499997000000
0.786199987000000	0.778100014000000	0.761500001000000	0.804700017000000	0.725700021000000	0.760999978000000	0.660099983000000	0.397899985000000	0.775500000000000	0.733699977000000	0.762000024000000	0.748799980000000	0.746500015000000	0.777599990000000	0.762300014000000	0.469000012000000	0.748000026000000	0.757499993000000	0.724600017000000	0.725300014000000	0.710099995000000	0.724500000000000	0.705500007000000	0.450800002000000	0.690400004000000	0.679099977000000	0.699800014000000	0.707000017000000	0.724300027000000	0.720899999000000	0.722500026000000	0.494300008000000	0.708000004000000	0.699999988000000	0.687500000000000	0.670400023000000	0.671999991000000	0.670499980000000	0.640500009000000	0.535000026000000	0.700299978000000	0.674899995000000	0.699599981000000	0.672500014000000	0.661899984000000	0.629100025000000	0.548699975000000	0.672900021000000	0.562200010000000	0.457300007000000
0.791499972000000	0.778999984000000	0.762499988000000	0.799399972000000	0.738300025000000	0.751100004000000	0.704299986000000	0.411799997000000	0.780499995000000	0.722299993000000	0.760100007000000	0.743700027000000	0.747399986000000	0.780799985000000	0.773899972000000	0.480599999000000	0.747500002000000	0.756799996000000	0.723200023000000	0.723399997000000	0.696300030000000	0.727400005000000	0.713199973000000	0.460599989000000	0.692799985000000	0.682500005000000	0.710699975000000	0.706700027000000	0.729300022000000	0.729799986000000	0.725700021000000	0.510299981000000	0.709399998000000	0.703499973000000	0.688199997000000	0.667900026000000	0.674199998000000	0.676199973000000	0.647800028000000	0.558399975000000	0.690599978000000	0.675999999000000	0.688399971000000	0.671999991000000	0.663999975000000	0.653299987000000	0.572600007000000	0.681999981000000	0.593699992000000	0.489199996000000
[truncated: 14 more columns]
