# Supplementary material for: Modeling the impact of drug interactions on therapeutic selectivity
Source: Nat Commun. 2018 Aug 27;9:3452. doi: 10.1038/s41467-018-05954-3 (PMC6110842; doi:10.1038/s41467-018-05954-3)
Supplement: Supplementary file 4 — Supplementary Data 1 [file 41467_2018_5954_MOESM4_ESM.zip › albRAW/Bro-Rap.txt]

0.0944999980000000	0.0917999970000000	0.0927999990000000	0.0939000030000000	0.0931999980000000	0.0917000030000000	0.0939999970000000	0.0926999970000000	0.0964000000000000	0.0961000030000000	0.0939999970000000	0.0960000010000000	0.0947000010000000	0.0944000040000000	0.0975999980000000	0.0948999970000000	0.0948999970000000	0.0930000020000000	0.0913999970000000	0.0922999980000000	0.0935999970000000	0.0952000020000000	0.0918999980000000	0.0923999990000000	0.0930000020000000	0.0939000030000000	0.0917999970000000	0.0914999990000000	0.0913000030000000	0.0942000000000000	0.0935000030000000	0.0939999970000000	0.0926999970000000	0.0952000020000000	0.0904000030000000	0.0908999960000000	0.0909999980000000	0.0939000030000000	0.0962999980000000	0.0992999970000000	0.0900999980000000	0.0920000000000000	0.0951000010000000	0.0939999970000000	0.0947000010000000	0.0944000040000000	0.0918999980000000	0.0913999970000000	0.0916000010000000	0.0908000020000000
0.0949999990000000	0.0916000010000000	0.0929000010000000	0.0940999980000000	0.0912000020000000	0.0913000030000000	0.0934000020000000	0.0930000020000000	0.0958999990000000	0.0948999970000000	0.0944000040000000	0.0953999980000000	0.0949999990000000	0.0939000030000000	0.0967999990000000	0.0960000010000000	0.0944999980000000	0.0929000010000000	0.0917999970000000	0.0922999980000000	0.0945999990000000	0.0952000020000000	0.0917000030000000	0.0917999970000000	0.0921000020000000	0.0930999960000000	0.0913000030000000	0.0913999970000000	0.0908999960000000	0.0940999980000000	0.0936999990000000	0.0931999980000000	0.0922999980000000	0.0942000000000000	0.0899000020000000	0.0913999970000000	0.0913000030000000	0.0935000030000000	0.0961000030000000	0.0979000030000000	0.0899000020000000	0.0918999980000000	0.0948000030000000	0.0944999980000000	0.0936999990000000	0.0935999970000000	0.0918999980000000	0.0911000000000000	0.0913000030000000	0.0908999960000000
0.0943000020000000	0.0912000020000000	0.0923999990000000	0.0926999970000000	0.104900002000000	0.0911000000000000	0.0933000000000000	0.0930000020000000	0.0958999990000000	0.0944000040000000	0.0942000000000000	0.0945999990000000	0.0939999970000000	0.0936999990000000	0.0966999980000000	0.0947000010000000	0.0948999970000000	0.0927999990000000	0.0917999970000000	0.0922000040000000	0.0929000010000000	0.0944000040000000	0.0908999960000000	0.0917999970000000	0.0916000010000000	0.0927999990000000	0.0907000010000000	0.0922999980000000	0.0913000030000000	0.0926999970000000	0.0930999960000000	0.0925000010000000	0.0926000030000000	0.0936999990000000	0.0900999980000000	0.0912000020000000	0.0909999980000000	0.0930000020000000	0.0951000010000000	0.0982000010000000	0.0886999960000000	0.0909999980000000	0.0942000000000000	0.0948000030000000	0.0931999980000000	0.0930000020000000	0.0909999980000000	0.0912000020000000	0.0904000030000000	0.0899000020000000
0.0944000040000000	0.0909999980000000	0.0925000010000000	0.0935000030000000	0.103900000000000	0.0916000010000000	0.0930999960000000	0.0935999970000000	0.0957999970000000	0.0955000000000000	0.0939000030000000	0.0952000020000000	0.0935999970000000	0.0940999980000000	0.0966999980000000	0.0952999960000000	0.0948999970000000	0.0926000030000000	0.0926000030000000	0.0931999980000000	0.0934000020000000	0.0948999970000000	0.0916000010000000	0.0913999970000000	0.0911000000000000	0.0926000030000000	0.0913000030000000	0.0917000030000000	0.0908000020000000	0.0944000040000000	0.0934000020000000	0.0922999980000000	0.0925000010000000	0.0939000030000000	0.0903000010000000	0.0911000000000000	0.0912000020000000	0.0933000000000000	0.0949999990000000	0.0970999970000000	0.0894000010000000	0.0905999990000000	0.0940999980000000	0.0934000020000000	0.0949999990000000	0.0926999970000000	0.0913000030000000	0.0917999970000000	0.0905999990000000	0.0907000010000000
0.0936999990000000	0.0916000010000000	0.0923999990000000	0.0930999960000000	0.0936999990000000	0.0917000030000000	0.0939000030000000	0.0933000000000000	0.0965000020000000	0.0957999970000000	0.0949999990000000	0.0953999980000000	0.0935999970000000	0.0935999970000000	0.0958999990000000	0.0955000000000000	0.0951000010000000	0.0926000030000000	0.0917999970000000	0.0933000000000000	0.0930000020000000	0.0947000010000000	0.0912000020000000	0.0921000020000000	0.0927999990000000	0.0922999980000000	0.0904999970000000	0.0908000020000000	0.0911000000000000	0.0940999980000000	0.0927999990000000	0.0922000040000000	0.0929000010000000	0.0934000020000000	0.0904999970000000	0.0900000040000000	0.0911000000000000	0.0925000010000000	0.0953999980000000	0.0975999980000000	0.0891000030000000	0.0904999970000000	0.0944999980000000	0.0938000010000000	0.0936999990000000	0.0929000010000000	0.0912000020000000	0.0913999970000000	0.0907000010000000	0.0904000030000000
0.0936999990000000	0.0907000010000000	0.0921000020000000	0.0917999970000000	0.103299998000000	0.0909999980000000	0.0938000010000000	0.0929000010000000	0.0966999980000000	0.0944999980000000	0.0951000010000000	0.0944000040000000	0.0936999990000000	0.0938000010000000	0.0955000000000000	0.0960000010000000	0.0936999990000000	0.0922000040000000	0.0921000020000000	0.0926000030000000	0.0926999970000000	0.0944000040000000	0.0908999960000000	0.0918999980000000	0.0916000010000000	0.0925000010000000	0.0902000000000000	0.0913999970000000	0.0908999960000000	0.0943000020000000	0.0930000020000000	0.0916000010000000	0.0922000040000000	0.0935000030000000	0.0899000020000000	0.0907000010000000	0.0905999990000000	0.0929000010000000	0.0948000030000000	0.0979000030000000	0.0881000010000000	0.0904000030000000	0.0935999970000000	0.0935000030000000	0.0934000020000000	0.0927999990000000	0.0911000000000000	0.0913999970000000	0.0907000010000000	0.0903000010000000
0.0930000020000000	0.0914999990000000	0.0920000000000000	0.0927999990000000	0.106100000000000	0.0913999970000000	0.0935999970000000	0.0926000030000000	0.0952000020000000	0.0949999990000000	0.0939999970000000	0.0947000010000000	0.0939000030000000	0.0935000030000000	0.0962999980000000	0.0948999970000000	0.0942000000000000	0.0923999990000000	0.0916000010000000	0.0916000010000000	0.0926999970000000	0.0943000020000000	0.0917000030000000	0.0917999970000000	0.0913999970000000	0.0922000040000000	0.0905999990000000	0.0908000020000000	0.0904000030000000	0.0931999980000000	0.0934000020000000	0.0917000030000000	0.0918999980000000	0.0936999990000000	0.0900999980000000	0.0902000000000000	0.0908999960000000	0.0927999990000000	0.0948999970000000	0.0962999980000000	0.0886999960000000	0.0903000010000000	0.0936999990000000	0.0934000020000000	0.0943000020000000	0.0930999960000000	0.0917000030000000	0.0917000030000000	0.0907000010000000	0.0896999980000000
0.0936999990000000	0.0913000030000000	0.0918999980000000	0.0925000010000000	0.0917000030000000	0.0911000000000000	0.0933000000000000	0.0929000010000000	0.0957000030000000	0.0952000020000000	0.0935999970000000	0.0945999990000000	0.0944000040000000	0.0935999970000000	0.0956000020000000	0.0947000010000000	0.0947000010000000	0.0922000040000000	0.0921000020000000	0.0921000020000000	0.0923999990000000	0.0940999980000000	0.0911000000000000	0.0911000000000000	0.0913000030000000	0.0918999980000000	0.0900000040000000	0.0909999980000000	0.0904000030000000	0.0930000020000000	0.0930000020000000	0.0917999970000000	0.0930000020000000	0.0938000010000000	0.0902000000000000	0.0914999990000000	0.0900999980000000	0.0933000000000000	0.0948000030000000	0.0967999990000000	0.0889000000000000	0.0904000030000000	0.0939000030000000	0.0935000030000000	0.0922000040000000	0.0926999970000000	0.0908000020000000	0.0908999960000000	0.0908000020000000	0.0900000040000000
0.0938000010000000	0.0909999980000000	0.0926000030000000	0.0935000030000000	0.0913999970000000	0.0917999970000000	0.0929000010000000	0.0930000020000000	0.0953999980000000	0.0944999980000000	0.0939999970000000	0.0951000010000000	0.0940999980000000	0.0938000010000000	0.0960000010000000	0.0956000020000000	0.0939999970000000	0.0930999960000000	0.0921000020000000	0.0923999990000000	0.0936999990000000	0.0939999970000000	0.0907000010000000	0.0909999980000000	0.0920000000000000	0.0920000000000000	0.0907000010000000	0.0918999980000000	0.0912000020000000	0.0925000010000000	0.0925000010000000	0.0916000010000000	0.0922999980000000	0.0935999970000000	0.0899000020000000	0.0904999970000000	0.0908999960000000	0.0926999970000000	0.0952000020000000	0.0960000010000000	0.0883999990000000	0.0905999990000000	0.0935999970000000	0.0929000010000000	0.0926999970000000	0.0922999980000000	0.0916000010000000	0.0900999980000000	0.0907000010000000	0.0900000040000000
0.0939000030000000	0.0911000000000000	0.0923999990000000	0.0933000000000000	0.0922999980000000	0.0921000020000000	0.0935000030000000	0.0931999980000000	0.0958999990000000	0.0958999990000000	0.0936999990000000	0.0948000030000000	0.0944000040000000	0.0942000000000000	0.0967999990000000	0.0957000030000000	0.0947000010000000	0.0933000000000000	0.0922000040000000	0.0926999970000000	0.0929000010000000	0.0944999980000000	0.0914999990000000	0.0913999970000000	0.0917999970000000	0.0925000010000000	0.0904999970000000	0.0916000010000000	0.0911000000000000	0.0929000010000000	0.0930999960000000	0.0914999990000000	0.0925000010000000	0.0939000030000000	0.0900999980000000	0.0908000020000000	0.0908000020000000	0.0925000010000000	0.0951000010000000	0.0969000010000000	0.0887999980000000	0.0908999960000000	0.0935000030000000	0.0936999990000000	0.0933000000000000	0.0925000010000000	0.0913999970000000	0.0904000030000000	0.0907000010000000	0.0900000040000000
0.0944000040000000	0.0917000030000000	0.0933000000000000	0.0939999970000000	0.0921000020000000	0.0921000020000000	0.0942000000000000	0.0935999970000000	0.0966999980000000	0.0953999980000000	0.0960000010000000	0.0952000020000000	0.0947000010000000	0.0948000030000000	0.0962999980000000	0.0951000010000000	0.0951000010000000	0.0933000000000000	0.0923999990000000	0.0929000010000000	0.0930999960000000	0.0948000030000000	0.0908000020000000	0.0917999970000000	0.0909999980000000	0.0929000010000000	0.0913000030000000	0.0921000020000000	0.0913999970000000	0.0936999990000000	0.0931999980000000	0.0914999990000000	0.0922999980000000	0.0943000020000000	0.0908999960000000	0.0922000040000000	0.0912000020000000	0.0926000030000000	0.0948999970000000	0.0969000010000000	0.0898000000000000	0.0912000020000000	0.0942000000000000	0.0939000030000000	0.0934000020000000	0.0926000030000000	0.0913999970000000	0.0905999990000000	0.0909999980000000	0.0904999970000000
0.0952000020000000	0.0922000040000000	0.0939999970000000	0.0944000040000000	0.0926000030000000	0.0927999990000000	0.0944000040000000	0.0942000000000000	0.0974000020000000	0.0961000030000000	0.0958999990000000	0.0957999970000000	0.0957999970000000	0.0958999990000000	0.0971999990000000	0.0960000010000000	0.0960000010000000	0.0943000020000000	0.0935000030000000	0.0936999990000000	0.0944000040000000	0.0957000030000000	0.0922000040000000	0.0929000010000000	0.0935999970000000	0.0929000010000000	0.0917000030000000	0.0922999980000000	0.0921000020000000	0.0936999990000000	0.0939000030000000	0.0922999980000000	0.0935000030000000	0.0945999990000000	0.0909999980000000	0.0927999990000000	0.0930000020000000	0.0935999970000000	0.0957999970000000	0.0974999960000000	0.0895000030000000	0.0913999970000000	0.0947000010000000	0.0943000020000000	0.0930999960000000	0.0929000010000000	0.0927999990000000	0.0921000020000000	0.0909999980000000	0.0916000010000000
0.0958999990000000	0.0936999990000000	0.0944999980000000	0.0952999960000000	0.0939999970000000	0.0936999990000000	0.0948000030000000	0.0944000040000000	0.0973000000000000	0.0974000020000000	0.0973000000000000	0.0971999990000000	0.0960000010000000	0.0957999970000000	0.0983000030000000	0.0958999990000000	0.0955000000000000	0.0952000020000000	0.0938000010000000	0.0938000010000000	0.0951000010000000	0.0962999980000000	0.0929000010000000	0.0925000010000000	0.0931999980000000	0.0940999980000000	0.0918999980000000	0.0926999970000000	0.0923999990000000	0.0944000040000000	0.0944999980000000	0.0929000010000000	0.0942000000000000	0.0952000020000000	0.0913999970000000	0.0926999970000000	0.0916000010000000	0.0945999990000000	0.0958999990000000	0.0978000020000000	0.0904999970000000	0.0918999980000000	0.0952000020000000	0.0938000010000000	0.0933000000000000	0.0942000000000000	0.0926000030000000	0.0918999980000000	0.0917000030000000	0.0913000030000000
0.0967999990000000	0.0947000010000000	0.0957000030000000	0.0966999980000000	0.100699998000000	0.0944000040000000	0.0970000030000000	0.0957999970000000	0.0988000040000000	0.0983000030000000	0.0978000020000000	0.0987000020000000	0.0978000020000000	0.0971999990000000	0.0992000030000000	0.0969000010000000	0.0974000020000000	0.0964000000000000	0.0953999980000000	0.0955000000000000	0.0953999980000000	0.0974999960000000	0.0947000010000000	0.0933000000000000	0.0940999980000000	0.0951000010000000	0.0933000000000000	0.0948000030000000	0.0935000030000000	0.0958999990000000	0.0961000030000000	0.0929000010000000	0.0948000030000000	0.0966000040000000	0.0927999990000000	0.0931999980000000	0.0935999970000000	0.0955000000000000	0.0970000030000000	0.0979999970000000	0.0912000020000000	0.0926999970000000	0.0958999990000000	0.0952999960000000	0.0944999980000000	0.0944000040000000	0.0936999990000000	0.0927999990000000	0.0918999980000000	0.0917000030000000
0.0977000000000000	0.0952999960000000	0.0971999990000000	0.0978000020000000	0.0942000000000000	0.0952000020000000	0.0970999970000000	0.0961999970000000	0.0995000000000000	0.0997999980000000	0.0983000030000000	0.0993999990000000	0.0983000030000000	0.0980999990000000	0.100500003000000	0.0974000020000000	0.0979999970000000	0.0970999970000000	0.0961000030000000	0.0961000030000000	0.0967999990000000	0.0984999980000000	0.0944999980000000	0.0944000040000000	0.0944000040000000	0.0957999970000000	0.0940999980000000	0.0951000010000000	0.0944000040000000	0.0962999980000000	0.0958999990000000	0.0933000000000000	0.0948999970000000	0.0969000010000000	0.0935000030000000	0.0939000030000000	0.0940999980000000	0.0960000010000000	0.0971999990000000	0.0977000000000000	0.0913000030000000	0.0933000000000000	0.0965000020000000	0.0952999960000000	0.0951000010000000	0.0948999970000000	0.0935999970000000	0.0929000010000000	0.0923999990000000	0.0922999980000000
0.0978000020000000	0.0967999990000000	0.0983000030000000	0.0991000010000000	0.0961999970000000	0.0958999990000000	0.0980999990000000	0.0969000010000000	0.100400001000000	0.100800000000000	0.0993999990000000	0.100400001000000	0.0993999990000000	0.0989999990000000	0.101099998000000	0.0983999970000000	0.0992000030000000	0.0978000020000000	0.0970000030000000	0.0970999970000000	0.0978000020000000	0.0988000040000000	0.0952999960000000	0.0945999990000000	0.0951000010000000	0.0966999980000000	0.0948999970000000	0.0961999970000000	0.0948999970000000	0.0974999960000000	0.0974000020000000	0.0943000020000000	0.0960000010000000	0.0965000020000000	0.0944999980000000	0.0949999990000000	0.0947000010000000	0.0964000000000000	0.0980999990000000	0.0983000030000000	0.0918999980000000	0.0931999980000000	0.0967999990000000	0.0957999970000000	0.0951000010000000	0.0957000030000000	0.0945999990000000	0.0930999960000000	0.0933000000000000	0.0927999990000000
0.100199997000000	0.0975999980000000	0.100100003000000	0.100500003000000	0.0961999970000000	0.0974000020000000	0.0983999970000000	0.0978000020000000	0.101300001000000	0.101999998000000	0.102300003000000	0.102499999000000	0.100900002000000	0.100299999000000	0.101800002000000	0.0992000030000000	0.100500003000000	0.0999000000000000	0.0984999980000000	0.0987000020000000	0.0988999980000000	0.0987000020000000	0.0961999970000000	0.0951000010000000	0.0961999970000000	0.0975999980000000	0.0962999980000000	0.0970000030000000	0.0957999970000000	0.0978000020000000	0.0974999960000000	0.0943000020000000	0.0969000010000000	0.0983000030000000	0.0949999990000000	0.0952999960000000	0.0949999990000000	0.0965000020000000	0.0983999970000000	0.0991000010000000	0.0916000010000000	0.0947000010000000	0.0966000040000000	0.0970000030000000	0.0955000000000000	0.0952000020000000	0.0939000030000000	0.0930000020000000	0.0922000040000000	0.0930000020000000
0.103399999000000	0.100199997000000	0.102200001000000	0.102799997000000	0.0988999980000000	0.0983000030000000	0.0992999970000000	0.0984999980000000	0.104099996000000	0.105099998000000	0.103900000000000	0.104999997000000	0.102600001000000	0.101999998000000	0.104400001000000	0.103200004000000	0.102799997000000	0.101499997000000	0.101099998000000	0.101599999000000	0.100299999000000	0.101000004000000	0.0979999970000000	0.0967999990000000	0.0971999990000000	0.0995000000000000	0.0979999970000000	0.0987000020000000	0.0975999980000000	0.100000001000000	0.0988999980000000	0.0953999980000000	0.0979999970000000	0.100299999000000	0.0966000040000000	0.0962999980000000	0.0962999980000000	0.0978000020000000	0.0991000010000000	0.100199997000000	0.0931999980000000	0.0951000010000000	0.0983999970000000	0.0974000020000000	0.0971999990000000	0.0966000040000000	0.0949999990000000	0.0944000040000000	0.0940999980000000	0.0944999980000000
0.104599997000000	0.103299998000000	0.105599999000000	0.104999997000000	0.100800000000000	0.100400001000000	0.100900002000000	0.100299999000000	0.105999999000000	0.107500002000000	0.106200002000000	0.107699998000000	0.105499998000000	0.104500003000000	0.105800003000000	0.103399999000000	0.104000002000000	0.104900002000000	0.103200004000000	0.101999998000000	0.103399999000000	0.104300000000000	0.0997999980000000	0.0987000020000000	0.0982000010000000	0.101000004000000	0.0992000030000000	0.100199997000000	0.100100003000000	0.101999998000000	0.100800000000000	0.0971999990000000	0.0979000030000000	0.100699998000000	0.0974999960000000	0.0979999970000000	0.0970999970000000	0.0993999990000000	0.100900002000000	0.101300001000000	0.0935999970000000	0.0966000040000000	0.0988999980000000	0.0989999990000000	0.0987000020000000	0.0978000020000000	0.0970000030000000	0.0949999990000000	0.0958999990000000	0.0952999960000000
0.108300000000000	0.106700003000000	0.108700000000000	0.108300000000000	0.109499998000000	0.102499999000000	0.102200001000000	0.101000004000000	0.109300002000000	0.110900000000000	0.109700002000000	0.111100003000000	0.107400000000000	0.106299996000000	0.107000001000000	0.103699997000000	0.106399998000000	0.106600001000000	0.105300002000000	0.105899997000000	0.105200000000000	0.106500000000000	0.101700000000000	0.100299999000000	0.100000001000000	0.102200001000000	0.100900002000000	0.101899996000000	0.101999998000000	0.102799997000000	0.101300001000000	0.0984999980000000	0.100000001000000	0.101599999000000	0.0991000010000000	0.0993999990000000	0.0993999990000000	0.100100003000000	0.101800002000000	0.102300003000000	0.0944000040000000	0.0961000030000000	0.0992999970000000	0.0999000000000000	0.0988000040000000	0.0979000030000000	0.0973000000000000	0.0958999990000000	0.0957999970000000	0.0962999980000000
0.111299999000000	0.109800003000000	0.112199999000000	0.111699998000000	0.103799999000000	0.104999997000000	0.103900000000000	0.103000000000000	0.111100003000000	0.114399999000000	0.112300001000000	0.113200001000000	0.110900000000000	0.108999997000000	0.109399997000000	0.106200002000000	0.108700000000000	0.109700002000000	0.107900001000000	0.108800001000000	0.108400002000000	0.108300000000000	0.103500001000000	0.101400003000000	0.102700002000000	0.103000000000000	0.101899996000000	0.103500001000000	0.102700002000000	0.105099998000000	0.104099996000000	0.0988999980000000	0.101700000000000	0.102200001000000	0.0991000010000000	0.0999000000000000	0.0992000030000000	0.101700000000000	0.103600003000000	0.103299998000000	0.0961000030000000	0.0973000000000000	0.100400001000000	0.101000004000000	0.0987000020000000	0.0997999980000000	0.0977000000000000	0.0966000040000000	0.0967999990000000	0.0958999990000000
0.114600003000000	0.113200001000000	0.116599999000000	0.115099996000000	0.106700003000000	0.105999999000000	0.105700001000000	0.104000002000000	0.116800003000000	0.118799999000000	0.117899999000000	0.119199999000000	0.113399997000000	0.112199999000000	0.112999998000000	0.108700000000000	0.111100003000000	0.113499999000000	0.113600001000000	0.112300001000000	0.111699998000000	0.110200003000000	0.106399998000000	0.104599997000000	0.103399999000000	0.106399998000000	0.105200000000000	0.104599997000000	0.104800001000000	0.106500000000000	0.105099998000000	0.100299999000000	0.101499997000000	0.104300000000000	0.101199999000000	0.101899996000000	0.100900002000000	0.103699997000000	0.104099996000000	0.103600003000000	0.0971999990000000	0.0983999970000000	0.101700000000000	0.101899996000000	0.101000004000000	0.100199997000000	0.0982000010000000	0.0974000020000000	0.0971999990000000	0.0971999990000000
0.120600000000000	0.119599998000000	0.121799998000000	0.121100001000000	0.109600000000000	0.108599998000000	0.107799999000000	0.106799997000000	0.119999997000000	0.124600001000000	0.121100001000000	0.124899998000000	0.117200002000000	0.113899998000000	0.114299998000000	0.112899996000000	0.114799999000000	0.118400000000000	0.116400003000000	0.117799997000000	0.115099996000000	0.114600003000000	0.109099999000000	0.107000001000000	0.106299996000000	0.108300000000000	0.107000001000000	0.106700003000000	0.106500000000000	0.110699996000000	0.105899997000000	0.102499999000000	0.103000000000000	0.105899997000000	0.103000000000000	0.103100002000000	0.102100000000000	0.102899998000000	0.105099998000000	0.104999997000000	0.0974999960000000	0.100000001000000	0.102399997000000	0.101800002000000	0.102200001000000	0.101400003000000	0.100299999000000	0.0984999980000000	0.0983999970000000	0.0980999990000000
0.125499994000000	0.126599997000000	0.130400002000000	0.125000000000000	0.111699998000000	0.111100003000000	0.111100003000000	0.108400002000000	0.127399996000000	0.129800007000000	0.129600003000000	0.130500004000000	0.123000003000000	0.118799999000000	0.117600001000000	0.113600001000000	0.120700002000000	0.123400003000000	0.122699998000000	0.122199997000000	0.121500000000000	0.118900001000000	0.113600001000000	0.109700002000000	0.109499998000000	0.110100001000000	0.110100001000000	0.110500000000000	0.110699996000000	0.114299998000000	0.109300002000000	0.104199998000000	0.105099998000000	0.106700003000000	0.104199998000000	0.104699999000000	0.103600003000000	0.105099998000000	0.107500002000000	0.106399998000000	0.0986000000000000	0.100900002000000	0.103699997000000	0.103900000000000	0.103299998000000	0.102700002000000	0.101199999000000	0.0988999980000000	0.0991000010000000	0.0989999990000000
0.130799994000000	0.133800000000000	0.136000007000000	0.129600003000000	0.116499998000000	0.115199998000000	0.112899996000000	0.109600000000000	0.131799996000000	0.137300000000000	0.134499997000000	0.137899995000000	0.128900006000000	0.123099998000000	0.120999999000000	0.114900000000000	0.123899996000000	0.128999993000000	0.127499998000000	0.127900004000000	0.125799999000000	0.124499999000000	0.119099997000000	0.113100000000000	0.111199997000000	0.114100002000000	0.113300003000000	0.112499997000000	0.114200003000000	0.117299996000000	0.112700000000000	0.106399998000000	0.107000001000000	0.108400002000000	0.106399998000000	0.107699998000000	0.105800003000000	0.107699998000000	0.108400002000000	0.106299996000000	0.100400001000000	0.101300001000000	0.105800003000000	0.104900002000000	0.104500003000000	0.104400001000000	0.101999998000000	0.100900002000000	0.100100003000000	0.100199997000000
0.139200002000000	0.142399997000000	0.145199999000000	0.137199998000000	0.133699998000000	0.117200002000000	0.115900002000000	0.112800002000000	0.137899995000000	0.147499993000000	0.143700004000000	0.148000002000000	0.133300006000000	0.125900000000000	0.125300005000000	0.118900001000000	0.130300000000000	0.136000007000000	0.135900006000000	0.136199996000000	0.133900002000000	0.128000006000000	0.123599999000000	0.115999997000000	0.115900002000000	0.118000001000000	0.119000003000000	0.116999999000000	0.117899999000000	0.121600002000000	0.115699999000000	0.108900003000000	0.108900003000000	0.110699996000000	0.108499996000000	0.108499996000000	0.108199999000000	0.109399997000000	0.109700002000000	0.108400002000000	0.101400003000000	0.103200004000000	0.105599999000000	0.106299996000000	0.104900002000000	0.104500003000000	0.102499999000000	0.102399997000000	0.101199999000000	0.101199999000000
0.151600003000000	0.150700003000000	0.153899997000000	0.143999994000000	0.124899998000000	0.119400002000000	0.118199997000000	0.115300000000000	0.148200005000000	0.158299997000000	0.155100003000000	0.156200007000000	0.141900003000000	0.130199999000000	0.128000006000000	0.122299999000000	0.138300002000000	0.144899994000000	0.144299999000000	0.145699993000000	0.142399997000000	0.134200007000000	0.128299996000000	0.121299997000000	0.120099999000000	0.123300001000000	0.125699997000000	0.122800000000000	0.122299999000000	0.127499998000000	0.118400000000000	0.112899996000000	0.110600002000000	0.113499999000000	0.113300003000000	0.110900000000000	0.109099999000000	0.112400003000000	0.111199997000000	0.109399997000000	0.100599997000000	0.103699997000000	0.108000003000000	0.107400000000000	0.106600001000000	0.105999999000000	0.103500001000000	0.101300001000000	0.101300001000000	0.101599999000000
0.162599996000000	0.165999994000000	0.170000002000000	0.153500006000000	0.128399998000000	0.124399997000000	0.119000003000000	0.117700003000000	0.160400003000000	0.171900004000000	0.169599995000000	0.165500000000000	0.148699999000000	0.135600001000000	0.131099999000000	0.124600001000000	0.145899996000000	0.156299993000000	0.157600001000000	0.154799998000000	0.153300002000000	0.142100006000000	0.133499995000000	0.126399994000000	0.125200003000000	0.130799994000000	0.132300004000000	0.127700001000000	0.128900006000000	0.132499993000000	0.122299999000000	0.116099998000000	0.113799997000000	0.118000001000000	0.116200000000000	0.115000002000000	0.112899996000000	0.114200003000000	0.114600003000000	0.111199997000000	0.104099996000000	0.105999999000000	0.108199999000000	0.108599998000000	0.108499996000000	0.107000001000000	0.105400003000000	0.102799997000000	0.102600001000000	0.103500001000000
0.183300003000000	0.183699995000000	0.185699999000000	0.165900007000000	0.134399995000000	0.127599999000000	0.123499997000000	0.121100001000000	0.175200000000000	0.187199995000000	0.183799997000000	0.184000000000000	0.158899993000000	0.142000005000000	0.136399999000000	0.128800005000000	0.157900006000000	0.170300007000000	0.171000004000000	0.170599997000000	0.165500000000000	0.151099995000000	0.141499996000000	0.131200001000000	0.136099994000000	0.139100000000000	0.140799999000000	0.135199994000000	0.137500003000000	0.142199993000000	0.128299996000000	0.121100001000000	0.117500000000000	0.120099999000000	0.120899998000000	0.118900001000000	0.115900002000000	0.117799997000000	0.118699998000000	0.114500001000000	0.104199998000000	0.107199997000000	0.111400001000000	0.111100003000000	0.110200003000000	0.109099999000000	0.108900003000000	0.105599999000000	0.103500001000000	0.105099998000000
0.202399999000000	0.200700000000000	0.205599993000000	0.172199994000000	0.141399994000000	0.131099999000000	0.126599997000000	0.123300001000000	0.195400000000000	0.208399996000000	0.207300007000000	0.192800000000000	0.167999998000000	0.146599993000000	0.142499998000000	0.132499993000000	0.170200005000000	0.185299993000000	0.192000002000000	0.184400007000000	0.179499999000000	0.160899997000000	0.150000006000000	0.137099996000000	0.139799997000000	0.147400007000000	0.152899995000000	0.142199993000000	0.147400007000000	0.150900006000000	0.137700006000000	0.125799999000000	0.120999999000000	0.126499996000000	0.127399996000000	0.121799998000000	0.120899998000000	0.123700000000000	0.121900000000000	0.118000001000000	0.107400000000000	0.110200003000000	0.112099998000000	0.112400003000000	0.113499999000000	0.111100003000000	0.109800003000000	0.107100002000000	0.105599999000000	0.106100000000000
0.218300000000000	0.224199995000000	0.223100007000000	0.186900005000000	0.148699999000000	0.137099996000000	0.130799994000000	0.126699999000000	0.214399993000000	0.231800005000000	0.224099994000000	0.214300007000000	0.178499997000000	0.153099999000000	0.146699995000000	0.136299998000000	0.186900005000000	0.201100007000000	0.203299999000000	0.204799995000000	0.193200007000000	0.170300007000000	0.158199996000000	0.143199995000000	0.150800005000000	0.157100007000000	0.161200002000000	0.154699996000000	0.156700000000000	0.160999998000000	0.144999996000000	0.131799996000000	0.126900002000000	0.131600007000000	0.133100003000000	0.129899994000000	0.126200005000000	0.127499998000000	0.127200007000000	0.121799998000000	0.111599997000000	0.113700002000000	0.113799997000000	0.116599999000000	0.115199998000000	0.114299998000000	0.111100003000000	0.110100001000000	0.107500002000000	0.107299998000000
0.239600003000000	0.247700006000000	0.239700004000000	0.200399995000000	0.155000001000000	0.141900003000000	0.136700004000000	0.129500002000000	0.231399998000000	0.252000004000000	0.241699994000000	0.232800007000000	0.187900007000000	0.160400003000000	0.151999995000000	0.141200006000000	0.202600002000000	0.226400003000000	0.221900001000000	0.225799993000000	0.212200001000000	0.178100005000000	0.166800007000000	0.149399996000000	0.161100000000000	0.169699997000000	0.176899999000000	0.164800003000000	0.170800000000000	0.172499999000000	0.153999999000000	0.138500005000000	0.132699996000000	0.136999995000000	0.143700004000000	0.136000007000000	0.133399993000000	0.137300000000000	0.133300006000000	0.125900000000000	0.112499997000000	0.114500001000000	0.119099997000000	0.119199999000000	0.117700003000000	0.116499998000000	0.114900000000000	0.112000003000000	0.107299998000000	0.107900001000000
0.267899990000000	0.276199996000000	0.270799994000000	0.217800006000000	0.165900007000000	0.147599995000000	0.138099998000000	0.133399993000000	0.258899987000000	0.286500007000000	0.273400009000000	0.250000000000000	0.205300003000000	0.167300001000000	0.159400001000000	0.143299997000000	0.226500005000000	0.246199995000000	0.250800014000000	0.245700002000000	0.232400000000000	0.189799994000000	0.176300004000000	0.155900002000000	0.177699998000000	0.181799993000000	0.193599999000000	0.181099996000000	0.185599998000000	0.185200006000000	0.163100004000000	0.151099995000000	0.139200002000000	0.144500002000000	0.149200007000000	0.146200001000000	0.140100002000000	0.144899994000000	0.138999999000000	0.131099999000000	0.119300000000000	0.118600003000000	0.122500002000000	0.123800002000000	0.122500002000000	0.120800003000000	0.117600001000000	0.114000000000000	0.112000003000000	0.111299999000000
0.298200011000000	0.310999990000000	0.295800000000000	0.236599997000000	0.176799998000000	0.150500000000000	0.141299993000000	0.136600003000000	0.290899992000000	0.314200014000000	0.300199986000000	0.274599999000000	0.218099996000000	0.173800007000000	0.162900001000000	0.150500000000000	0.249300003000000	0.273799986000000	0.276899993000000	0.279799998000000	0.251800001000000	0.201600000000000	0.184000000000000	0.163100004000000	0.193499997000000	0.202000007000000	0.220599994000000	0.198799998000000	0.202099994000000	0.195400000000000	0.172700003000000	0.155200005000000	0.146799996000000	0.155800000000000	0.160899997000000	0.156299993000000	0.150099993000000	0.151400000000000	0.148599997000000	0.136399999000000	0.122699998000000	0.124799997000000	0.125900000000000	0.128800005000000	0.128600001000000	0.124499999000000	0.122000001000000	0.117100000000000	0.112300001000000	0.113399997000000
0.320100009000000	0.341600001000000	0.327399999000000	0.255299985000000	0.187099993000000	0.157000005000000	0.145699993000000	0.142499998000000	0.312299997000000	0.351099998000000	0.325199991000000	0.298700005000000	0.234699994000000	0.182200000000000	0.172099993000000	0.155699998000000	0.272300005000000	0.312299997000000	0.315699995000000	0.309300005000000	0.270300001000000	0.208700001000000	0.193700001000000	0.171499997000000	0.210099995000000	0.226799995000000	0.252999991000000	0.219899997000000	0.221599996000000	0.207300007000000	0.186100006000000	0.166500002000000	0.157700002000000	0.170399994000000	0.180500001000000	0.170399994000000	0.162300006000000	0.163000003000000	0.156900004000000	0.144500002000000	0.125699997000000	0.130600005000000	0.134299994000000	0.135199994000000	0.134800002000000	0.129999995000000	0.126100004000000	0.122699998000000	0.115000002000000	0.116200000000000
0.361200005000000	0.373600006000000	0.371199995000000	0.280299991000000	0.200599998000000	0.164900005000000	0.151800007000000	0.144800007000000	0.343499988000000	0.385300010000000	0.370900005000000	0.326599985000000	0.255499989000000	0.191799998000000	0.179600000000000	0.160500005000000	0.312200010000000	0.339899987000000	0.346599996000000	0.337700009000000	0.292699993000000	0.226600006000000	0.203799993000000	0.176899999000000	0.240899995000000	0.246999994000000	0.276300013000000	0.242599994000000	0.242400005000000	0.222499996000000	0.196600005000000	0.172900006000000	0.175400004000000	0.183899999000000	0.197200000000000	0.186499998000000	0.176300004000000	0.176599994000000	0.165500000000000	0.153300002000000	0.136899993000000	0.137899995000000	0.141700000000000	0.143700004000000	0.140900001000000	0.136299998000000	0.131400004000000	0.127299994000000	0.120499998000000	0.121399999000000
0.385500014000000	0.400900006000000	0.391499996000000	0.299899995000000	0.212500006000000	0.166700006000000	0.157499999000000	0.149399996000000	0.380100012000000	0.413899988000000	0.394800007000000	0.357600003000000	0.270599991000000	0.200000003000000	0.183500007000000	0.166400000000000	0.339399993000000	0.378899992000000	0.371100008000000	0.380400002000000	0.316700011000000	0.232700005000000	0.210700005000000	0.184599996000000	0.264600009000000	0.274800003000000	0.308999985000000	0.268400013000000	0.264800012000000	0.234400004000000	0.205699995000000	0.181799993000000	0.187800005000000	0.202700004000000	0.215100005000000	0.203999996000000	0.191900000000000	0.189300001000000	0.174500003000000	0.158899993000000	0.143199995000000	0.145899996000000	0.147200003000000	0.150399998000000	0.151800007000000	0.144299999000000	0.136000007000000	0.130999997000000	0.122500002000000	0.124799997000000
0.417600006000000	0.435600013000000	0.430799991000000	0.325500011000000	0.226899996000000	0.178900003000000	0.161500007000000	0.154799998000000	0.410200000000000	0.448300004000000	0.439399987000000	0.381099999000000	0.291200012000000	0.210700005000000	0.193000004000000	0.172600001000000	0.365099996000000	0.405000001000000	0.418399990000000	0.403400004000000	0.341100007000000	0.248600006000000	0.225199997000000	0.190899998000000	0.286399990000000	0.307000011000000	0.352699995000000	0.297199994000000	0.286100000000000	0.251700014000000	0.219200000000000	0.191100001000000	0.207699999000000	0.221499994000000	0.239700004000000	0.225999996000000	0.210400000000000	0.201499999000000	0.189899996000000	0.168799996000000	0.155399993000000	0.157299995000000	0.159199998000000	0.162599996000000	0.163200006000000	0.152199998000000	0.144500002000000	0.139699996000000	0.131099999000000	0.131500006000000
0.448199987000000	0.464599997000000	0.456699997000000	0.355199993000000	0.244299993000000	0.182999998000000	0.165600002000000	0.157000005000000	0.429399997000000	0.485399991000000	0.460200012000000	0.416700006000000	0.312000006000000	0.219600007000000	0.199900001000000	0.176799998000000	0.397000015000000	0.447699994000000	0.441900015000000	0.438300014000000	0.363499999000000	0.261500001000000	0.231999993000000	0.198799998000000	0.327600002000000	0.335099995000000	0.377900004000000	0.327800006000000	0.308999985000000	0.263599992000000	0.230700001000000	0.203600004000000	0.232099995000000	0.242699996000000	0.268200010000000	0.248199999000000	0.227400005000000	0.218700007000000	0.203600004000000	0.183400005000000	0.168899998000000	0.167799994000000	0.173700005000000	0.176400006000000	0.175999999000000	0.161899999000000	0.154699996000000	0.149299994000000	0.135299996000000	0.138999999000000
0.474799991000000	0.488999993000000	0.507099986000000	0.375000000000000	0.261900008000000	0.184300005000000	0.169000000000000	0.163699999000000	0.463699996000000	0.501299977000000	0.520600021000000	0.437000006000000	0.332800001000000	0.230100006000000	0.207000002000000	0.183100000000000	0.433800012000000	0.467400014000000	0.493800014000000	0.466199994000000	0.388200015000000	0.272799999000000	0.243900001000000	0.206699997000000	0.358000010000000	0.367500007000000	0.435400009000000	0.360300004000000	0.339800000000000	0.273000002000000	0.240099996000000	0.211400002000000	0.256000012000000	0.271200001000000	0.292800009000000	0.277599990000000	0.253699988000000	0.231999993000000	0.215299994000000	0.190699995000000	0.183699995000000	0.181700006000000	0.187099993000000	0.190300003000000	0.190599993000000	0.171700001000000	0.162000000000000	0.152999997000000	0.143500000000000	0.147200003000000
0.506299973000000	0.533299983000000	0.531400025000000	0.406199992000000	0.278200001000000	0.199300006000000	0.174999997000000	0.166400000000000	0.490500003000000	0.550199986000000	0.541199982000000	0.465000004000000	0.356200010000000	0.243100002000000	0.214800000000000	0.189199999000000	0.459500015000000	0.509999990000000	0.521200001000000	0.490799993000000	0.410200000000000	0.283399999000000	0.255600005000000	0.214300007000000	0.383399993000000	0.404100001000000	0.488599986000000	0.385399997000000	0.356000006000000	0.285499990000000	0.256500006000000	0.219799995000000	0.280299991000000	0.304500014000000	0.326200008000000	0.305099994000000	0.272599995000000	0.253699988000000	0.229900002000000	0.203600004000000	0.199000001000000	0.199599996000000	0.208700001000000	0.205599993000000	0.208100006000000	0.186900005000000	0.173400000000000	0.163499996000000	0.151800007000000	0.155800000000000
0.528800011000000	0.553300023000000	0.559199989000000	0.433699995000000	0.297300011000000	0.203999996000000	0.183799997000000	0.172700003000000	0.520399988000000	0.575900018000000	0.567799985000000	0.494300008000000	0.381199986000000	0.250099987000000	0.229200006000000	0.197899997000000	0.484400004000000	0.542200029000000	0.549300015000000	0.526799977000000	0.424600005000000	0.295399994000000	0.266799986000000	0.227100000000000	0.412600011000000	0.435999990000000	0.523400009000000	0.411500007000000	0.379099995000000	0.300300002000000	0.265199989000000	0.232099995000000	0.316199988000000	0.334199995000000	0.356900007000000	0.327600002000000	0.297800004000000	0.267899990000000	0.241300002000000	0.212899998000000	0.218700007000000	0.218899995000000	0.229300007000000	0.225500003000000	0.226600006000000	0.203400001000000	0.187800005000000	0.173800007000000	0.164600000000000	0.168300003000000
0.571600020000000	0.578000009000000	0.593999982000000	0.457100004000000	0.312500000000000	0.206400007000000	0.185399994000000	0.177900001000000	0.559800029000000	0.594299972000000	0.597999990000000	0.514400005000000	0.402200013000000	0.262800008000000	0.233999997000000	0.201700002000000	0.523000002000000	0.564400017000000	0.584399998000000	0.560199976000000	0.440800011000000	0.313300014000000	0.273299992000000	0.230800003000000	0.447899997000000	0.457399994000000	0.559700012000000	0.447699994000000	0.397700012000000	0.311699986000000	0.274800003000000	0.236399993000000	0.340499997000000	0.359100014000000	0.386900008000000	0.360300004000000	0.319099993000000	0.278299987000000	0.253800005000000	0.224500000000000	0.236100003000000	0.240099996000000	0.258100003000000	0.253500015000000	0.247299999000000	0.213300005000000	0.197500005000000	0.184300005000000	0.175300002000000	0.178399995000000
0.582000017000000	0.610899985000000	0.629199982000000	0.479499996000000	0.339599997000000	0.218199998000000	0.195999995000000	0.181400001000000	0.581099987000000	0.624100029000000	0.634000003000000	0.546299994000000	0.428999990000000	0.276199996000000	0.246099994000000	0.211500004000000	0.549899995000000	0.596199989000000	0.610300004000000	0.595000029000000	0.473500013000000	0.325899988000000	0.287299991000000	0.244299993000000	0.479499996000000	0.493299991000000	0.600499988000000	0.482300013000000	0.424699992000000	0.330000013000000	0.288500011000000	0.249200001000000	0.369500011000000	0.403100014000000	0.419699997000000	0.388000011000000	0.347400010000000	0.299600005000000	0.266099989000000	0.237499997000000	0.263399988000000	0.266000003000000	0.291000009000000	0.275599986000000	0.270300001000000	0.230399996000000	0.205100000000000	0.192800000000000	0.191200003000000	0.192599997000000
0.603699982000000	0.627300024000000	0.663100004000000	0.508400023000000	0.362100005000000	0.225199997000000	0.195999995000000	0.190599993000000	0.606800020000000	0.652000010000000	0.669900000000000	0.576300025000000	0.460399985000000	0.287099987000000	0.251599997000000	0.219999999000000	0.569500029000000	0.619499981000000	0.649699986000000	0.619599998000000	0.490900010000000	0.340499997000000	0.300700009000000	0.254700005000000	0.509899974000000	0.519699991000000	0.638599992000000	0.506699979000000	0.447200000000000	0.344799995000000	0.294900000000000	0.256500006000000	0.403899997000000	0.423900008000000	0.456299990000000	0.419699997000000	0.368900001000000	0.318100005000000	0.284000009000000	0.249500006000000	0.292699993000000	0.288899988000000	0.330100000000000	0.310099989000000	0.297300011000000	0.245399997000000	0.224999994000000	0.203899994000000	0.210600004000000	0.213599995000000
0.627399981000000	0.643599987000000	0.694599986000000	0.529699981000000	0.384600013000000	0.231099993000000	0.202299997000000	0.195400000000000	0.628799975000000	0.670899987000000	0.696099997000000	0.599399984000000	0.487399995000000	0.305099994000000	0.262400001000000	0.227699995000000	0.603999972000000	0.647400022000000	0.674600005000000	0.649900019000000	0.511399984000000	0.358200014000000	0.315800011000000	0.265700012000000	0.535799980000000	0.555000007000000	0.670099974000000	0.532800019000000	0.463200003000000	0.365999997000000	0.314900011000000	0.265899986000000	0.441399992000000	0.453999996000000	0.486099988000000	0.449699998000000	0.393999994000000	0.331299990000000	0.297100008000000	0.262600005000000	0.319599986000000	0.320699990000000	0.372299999000000	0.340200007000000	0.317099988000000	0.258100003000000	0.240400001000000	0.212500006000000	0.229100004000000	0.234999999000000
0.645299971000000	0.677699983000000	0.722700000000000	0.557500005000000	0.415499985000000	0.254099995000000	0.210899994000000	0.201700002000000	0.635699987000000	0.702899992000000	0.722299993000000	0.624599993000000	0.525900006000000	0.325300008000000	0.277799994000000	0.239600003000000	0.615700006000000	0.679899991000000	0.710799992000000	0.679899991000000	0.540400028000000	0.379000008000000	0.334500015000000	0.284099996000000	0.557699978000000	0.579900026000000	0.703000009000000	0.567600012000000	0.484299988000000	0.381799996000000	0.328900009000000	0.282799989000000	0.468100011000000	0.492599994000000	0.519200027000000	0.485300004000000	0.412800014000000	0.355199993000000	0.315499991000000	0.273299992000000	0.355699986000000	0.360000014000000	0.412200004000000	0.368600011000000	0.339899987000000	0.284000009000000	0.251599997000000	0.226300001000000	0.257400006000000	0.269100010000000
0.663900018000000	0.699899971000000	0.747300029000000	0.581900001000000	0.427899987000000	0.253199995000000	0.212599993000000	0.204899997000000	0.662999988000000	0.726400018000000	0.741299987000000	0.663299978000000	0.549199998000000	0.333499998000000	0.282000005000000	0.248899996000000	0.630500019000000	0.703899980000000	0.734200001000000	0.717199981000000	0.557299972000000	0.387100011000000	0.339399993000000	0.291200012000000	0.584299982000000	0.609200001000000	0.746399999000000	0.596499979000000	0.496899992000000	0.388700008000000	0.337000012000000	0.290800005000000	0.506900012000000	0.521000028000000	0.567600012000000	0.506799996000000	0.434300005000000	0.366400003000000	0.320300013000000	0.284700006000000	0.383399993000000	0.387199998000000	0.469099998000000	0.391799986000000	0.369899988000000	0.296799988000000	0.258800000000000	0.234899998000000	0.280499995000000	0.288399994000000
0.694899976000000	0.726300001000000	0.795099974000000	0.607200027000000	0.479600012000000	0.268400013000000	0.219999999000000	0.210199997000000	0.713500023000000	0.749199986000000	0.793799996000000	0.689100027000000	0.597299993000000	0.353199989000000	0.298099995000000	0.257900000000000	0.685800016000000	0.726000011000000	0.773999989000000	0.737200022000000	0.592800021000000	0.408100009000000	0.362699986000000	0.302100003000000	0.614499986000000	0.630100012000000	0.765299976000000	0.633000016000000	0.527700007000000	0.407900006000000	0.353700012000000	0.300700009000000	0.535700023000000	0.556699991000000	0.597899973000000	0.540600002000000	0.457500011000000	0.385300010000000	0.336600006000000	0.294900000000000	0.426999986000000	0.423099995000000	0.514299989000000	0.421900004000000	0.384799987000000	0.315299988000000	0.275799990000000	0.249799997000000	0.316399992000000	0.315699995000000
0.697300017000000	0.735800028000000	0.816500008000000	0.645900011000000	0.502399981000000	0.281399995000000	0.225999996000000	0.216199994000000	0.701900005000000	0.758899987000000	0.819199979000000	0.724699974000000	0.614700019000000	0.366699994000000	0.312500000000000	0.267300010000000	0.680899978000000	0.739600003000000	0.794799984000000	0.773199975000000	0.615800023000000	0.426899999000000	0.376500010000000	0.312599987000000	0.625100017000000	0.652300000000000	0.785799980000000	0.667699993000000	0.559899986000000	0.428200006000000	0.365700006000000	0.310900003000000	0.555999994000000	0.588000000000000	0.624700010000000	0.579400003000000	0.489199996000000	0.400099993000000	0.352800012000000	0.307099998000000	0.453099996000000	0.466300011000000	0.549600005000000	0.445600003000000	0.411500007000000	0.333999991000000	0.287000000000000	0.255400002000000	0.342200011000000	0.345699996000000
0.711799979000000	0.746900022000000	0.811699986000000	0.679400027000000	0.523599982000000	0.284799993000000	0.224299997000000	0.220200002000000	0.729099989000000	0.783100009000000	0.816699982000000	0.754999995000000	0.645799994000000	0.384499997000000	0.317000002000000	0.276199996000000	0.713699996000000	0.766900003000000	0.793799996000000	0.797900021000000	0.639900029000000	0.442999989000000	0.389699996000000	0.326700002000000	0.650799990000000	0.677800000000000	0.789300025000000	0.688700020000000	0.578599989000000	0.441500008000000	0.378899992000000	0.323000014000000	0.581300020000000	0.615000010000000	0.646799982000000	0.608299971000000	0.501399994000000	0.416099995000000	0.365099996000000	0.319200009000000	0.479000002000000	0.488299996000000	0.587599993000000	0.482600003000000	0.435799986000000	0.344900012000000	0.300900012000000	0.269199997000000	0.373299986000000	0.373600006000000
0.710300028000000	0.768999994000000	0.834800005000000	0.705799997000000	0.557200015000000	0.295800000000000	0.229699999000000	0.225500003000000	0.730000019000000	0.801500022000000	0.831300020000000	0.783399999000000	0.678399980000000	0.403899997000000	0.336899996000000	0.286300004000000	0.717199981000000	0.786400020000000	0.816500008000000	0.825800002000000	0.664699972000000	0.458099991000000	0.408499986000000	0.341899991000000	0.670199990000000	0.698000014000000	0.814599991000000	0.722899973000000	0.611100018000000	0.457100004000000	0.390700012000000	0.335000008000000	0.610899985000000	0.638899982000000	0.674499989000000	0.630699992000000	0.538200021000000	0.437200010000000	0.380199999000000	0.333799988000000	0.516499996000000	0.526700020000000	0.625899971000000	0.505299985000000	0.461600006000000	0.367799997000000	0.318699986000000	0.282700002000000	0.407599986000000	0.418399990000000
0.726300001000000	0.778500021000000	0.860099971000000	0.738499999000000	0.587100029000000	0.312799990000000	0.237900004000000	0.228000000000000	0.753199995000000	0.809599996000000	0.851300001000000	0.812500000000000	0.708400011000000	0.422199994000000	0.352299988000000	0.296299994000000	0.739000022000000	0.798699975000000	0.833199978000000	0.839900017000000	0.693000019000000	0.473899990000000	0.426600009000000	0.349099994000000	0.702899992000000	0.715300024000000	0.852299988000000	0.739899993000000	0.626999974000000	0.476599991000000	0.413599998000000	0.348399997000000	0.637399971000000	0.652300000000000	0.703199983000000	0.663299978000000	0.552399993000000	0.445199996000000	0.397799999000000	0.344500005000000	0.539600015000000	0.550499976000000	0.671899974000000	0.539300025000000	0.472799987000000	0.377799988000000	0.332399994000000	0.288700014000000	0.427700013000000	0.452399999000000
0.735099971000000	0.792299986000000	0.868099988000000	0.760699987000000	0.613499999000000	0.325599998000000	0.239199996000000	0.234599993000000	0.781400025000000	0.822899997000000	0.861699998000000	0.826600015000000	0.734700024000000	0.442699999000000	0.360500008000000	0.308699995000000	0.771200001000000	0.814300001000000	0.864099979000000	0.856999993000000	0.715699971000000	0.490599990000000	0.435900003000000	0.364899993000000	0.715300024000000	0.734099984000000	0.876299977000000	0.768199980000000	0.652599990000000	0.484600008000000	0.421099991000000	0.360300004000000	0.661599994000000	0.683200002000000	0.731299996000000	0.692900002000000	0.580900013000000	0.463900000000000	0.409900010000000	0.355199993000000	0.571200013000000	0.586600006000000	0.697399974000000	0.567600012000000	0.496600002000000	0.394400001000000	0.337900013000000	0.301600009000000	0.475899994000000	0.480500013000000
0.761099994000000	0.797299981000000	0.884599984000000	0.786899984000000	0.644699991000000	0.335099995000000	0.257900000000000	0.244599998000000	0.796299994000000	0.825800002000000	0.880900025000000	0.850799978000000	0.764599979000000	0.472900003000000	0.380699992000000	0.323399991000000	0.785799980000000	0.818899989000000	0.870599985000000	0.878799975000000	0.745400012000000	0.511500001000000	0.453599989000000	0.387100011000000	0.731999993000000	0.744099975000000	0.892700016000000	0.796500027000000	0.684199989000000	0.512399971000000	0.436300009000000	0.374900013000000	0.677600026000000	0.700600028000000	0.746699989000000	0.719299972000000	0.611899972000000	0.488299996000000	0.427199990000000	0.370299995000000	0.594200015000000	0.615100026000000	0.713100016000000	0.592299998000000	0.529100001000000	0.412200004000000	0.359800011000000	0.309899986000000	0.499199986000000	0.514699996000000
0.777999997000000	0.786899984000000	0.868200004000000	0.813000023000000	0.667900026000000	0.342799991000000	0.277099997000000	0.247500002000000	0.809099972000000	0.826799989000000	0.857299984000000	0.876399994000000	0.790199995000000	0.485700011000000	0.386400014000000	0.340900004000000	0.795400023000000	0.834800005000000	0.848599970000000	0.901300013000000	0.773500025000000	0.521200001000000	0.465499997000000	0.401100010000000	0.742500007000000	0.768000007000000	0.911400020000000	0.819400012000000	0.695900023000000	0.526099980000000	0.450899988000000	0.381099999000000	0.685999990000000	0.726100028000000	0.768299997000000	0.744499981000000	0.632900000000000	0.505699992000000	0.431800008000000	0.377400011000000	0.608500004000000	0.635399997000000	0.740700006000000	0.623799980000000	0.547299981000000	0.431100011000000	0.365000010000000	0.318199992000000	0.525099993000000	0.526099980000000
0.764299989000000	0.796400011000000	0.873300016000000	0.844200015000000	0.698599994000000	0.365799993000000	0.278400004000000	0.250000000000000	0.802600026000000	0.830399990000000	0.864899993000000	0.895600021000000	0.827600002000000	0.499799997000000	0.400799990000000	0.347200006000000	0.793500006000000	0.835900009000000	0.856800020000000	0.906799972000000	0.801299989000000	0.540199995000000	0.481900007000000	0.414400011000000	0.757799983000000	0.777199984000000	0.917900026000000	0.841000021000000	0.734300017000000	0.541000009000000	0.464199990000000	0.390300006000000	0.714500010000000	0.725300014000000	0.779299974000000	0.773500025000000	0.662299991000000	0.519599974000000	0.451700002000000	0.389099985000000	0.640699983000000	0.653900027000000	0.770900011000000	0.649900019000000	0.567200005000000	0.434100002000000	0.385899991000000	0.329499990000000	0.551900029000000	0.570900023000000
0.774399996000000	0.798900008000000	0.870899975000000	0.863499999000000	0.731899977000000	0.372900009000000	0.281599998000000	0.277300000000000	0.810800016000000	0.839200020000000	0.861199975000000	0.910200000000000	0.850700021000000	0.524699986000000	0.414999992000000	0.356099993000000	0.806800008000000	0.834100008000000	0.850199997000000	0.898699999000000	0.820500016000000	0.561399996000000	0.500800014000000	0.431699991000000	0.763100028000000	0.793500006000000	0.935999990000000	0.860499978000000	0.755599976000000	0.563899994000000	0.481299996000000	0.402999997000000	0.717999995000000	0.748499990000000	0.805299997000000	0.793299973000000	0.694299996000000	0.544499993000000	0.469700009000000	0.405900002000000	0.652499974000000	0.677399993000000	0.796700001000000	0.679899991000000	0.589100003000000	0.456400007000000	0.394300014000000	0.341100007000000	0.574500024000000	0.601000011000000
0.771000028000000	0.798900008000000	0.871599972000000	0.886699975000000	0.758199990000000	0.381000012000000	0.273299992000000	0.274300009000000	0.796800017000000	0.829100013000000	0.864099979000000	0.926100016000000	0.871599972000000	0.555400014000000	0.425199986000000	0.367799997000000	0.793799996000000	0.832599998000000	0.853699982000000	0.904500008000000	0.838299990000000	0.583999991000000	0.514699996000000	0.445400000000000	0.779500008000000	0.799000025000000	0.951200008000000	0.873199999000000	0.776099980000000	0.584299982000000	0.498299986000000	0.416099995000000	0.745299995000000	0.769999981000000	0.823599994000000	0.813799977000000	0.717800021000000	0.560199976000000	0.486000001000000	0.417400002000000	0.682399988000000	0.703199983000000	0.814999998000000	0.707700014000000	0.622399986000000	0.467900008000000	0.408899993000000	0.354900002000000	0.608200014000000	0.634800017000000
0.764400005000000	0.792400002000000	0.866500020000000	0.903500021000000	0.791000009000000	0.390799999000000	0.285400003000000	0.284000009000000	0.797699988000000	0.829100013000000	0.859899998000000	0.930899978000000	0.902599990000000	0.567600012000000	0.442200005000000	0.381500006000000	0.804499984000000	0.838000000000000	0.845300019000000	0.901300013000000	0.868399978000000	0.602999985000000	0.531599998000000	0.456600010000000	0.796999991000000	0.804000020000000	0.957899988000000	0.877099991000000	0.798399985000000	0.605599999000000	0.519200027000000	0.420500010000000	0.761399984000000	0.777499974000000	0.828299999000000	0.830299973000000	0.742299974000000	0.588900030000000	0.505699992000000	0.428600013000000	0.699599981000000	0.715300024000000	0.832099974000000	0.734799981000000	0.645099998000000	0.491200000000000	0.421900004000000	0.363599986000000	0.625699997000000	0.648100019000000
0.783900023000000	0.796800017000000	0.868300021000000	0.919399977000000	0.816100001000000	0.407299995000000	0.303700000000000	0.280600011000000	0.825399995000000	0.826499999000000	0.857200027000000	0.930499971000000	0.920099974000000	0.598399997000000	0.457899988000000	0.393900007000000	0.821300030000000	0.827099979000000	0.852699995000000	0.896700025000000	0.891099989000000	0.628700018000000	0.557500005000000	0.479400009000000	0.798699975000000	0.799499989000000	0.980099976000000	0.885800004000000	0.814700007000000	0.629000008000000	0.544499993000000	0.445899993000000	0.769100010000000	0.795499980000000	0.842400014000000	0.855700016000000	0.756500006000000	0.615199983000000	0.527700007000000	0.449900001000000	0.714699984000000	0.734000027000000	0.857500017000000	0.754400015000000	0.665700018000000	0.511799991000000	0.436800003000000	0.375200003000000	0.641900003000000	0.666400015000000
0.772899985000000	0.796199977000000	0.865199983000000	0.923799992000000	0.842400014000000	0.417400002000000	0.297800004000000	0.295599997000000	0.801800013000000	0.829999983000000	0.860300004000000	0.933000028000000	0.947300017000000	0.619599998000000	0.464100003000000	0.404100001000000	0.794900000000000	0.827799976000000	0.848500013000000	0.897899985000000	0.902100027000000	0.651400030000000	0.566200018000000	0.494100004000000	0.785000026000000	0.794399977000000	0.979200006000000	0.879700005000000	0.832899988000000	0.650200009000000	0.558700025000000	0.450399995000000	0.770799994000000	0.804000020000000	0.824899971000000	0.864300013000000	0.776099980000000	0.635399997000000	0.546999991000000	0.459199995000000	0.716899991000000	0.751399994000000	0.862800002000000	0.773500025000000	0.692399979000000	0.528500021000000	0.458600014000000	0.386299998000000	0.652199984000000	0.692700028000000
0.784600019000000	0.801800013000000	0.876299977000000	0.920499980000000	0.862399995000000	0.430599988000000	0.317600012000000	0.293500006000000	0.806200027000000	0.829900026000000	0.873099983000000	0.935199976000000	0.968100011000000	0.646399975000000	0.482400000000000	0.416999996000000	0.800800025000000	0.824999988000000	0.860800028000000	0.900699973000000	0.910899997000000	0.669399977000000	0.589699984000000	0.511500001000000	0.783299983000000	0.797500014000000	1.00450003100000	0.885800004000000	0.848699987000000	0.676500022000000	0.585300028000000	0.469799995000000	0.776199996000000	0.805199981000000	0.838000000000000	0.888300002000000	0.798600018000000	0.663299978000000	0.568000019000000	0.481299996000000	0.731400013000000	0.756299973000000	0.890900016000000	0.799099982000000	0.714800000000000	0.555800021000000	0.476900011000000	0.400999993000000	0.667100012000000	0.702400029000000
0.779699981000000	0.791299999000000	0.860000014000000	0.920300007000000	0.885800004000000	0.438699991000000	0.328200012000000	0.298500001000000	0.802999973000000	0.829400003000000	0.856199980000000	0.935299993000000	0.988399982000000	0.664699972000000	0.495400012000000	0.423500001000000	0.801800013000000	0.823899984000000	0.844699979000000	0.893999994000000	0.915099978000000	0.690999985000000	0.610599995000000	0.525500000000000	0.786400020000000	0.790400028000000	1.00699996900000	0.883099973000000	0.871900022000000	0.700900018000000	0.612200022000000	0.484100014000000	0.790000021000000	0.797399998000000	0.831499994000000	0.883899987000000	0.824599981000000	0.689999998000000	0.595200002000000	0.500000000000000	0.745700002000000	0.767799973000000	0.901000023000000	0.822099984000000	0.746699989000000	0.574599981000000	0.501600027000000	0.412600011000000	0.679700017000000	0.718800008000000
[truncated: 14 more columns]
