# Supplementary material for: Modeling the impact of drug interactions on therapeutic selectivity
Source: Nat Commun. 2018 Aug 27;9:3452. doi: 10.1038/s41467-018-05954-3 (PMC6110842; doi:10.1038/s41467-018-05954-3)
Supplement: Supplementary file 4 — Supplementary Data 1 [file 41467_2018_5954_MOESM4_ESM.zip › albRAW/Dyc-Tun.txt]

0.139500007000000	0.137500003000000	0.137999997000000	0.139300004000000	0.135100007000000	0.135700002000000	0.138899997000000	0.137600005000000	0.138799995000000	0.145400003000000	0.137700006000000	0.172199994000000	0.132799998000000	0.154300004000000	0.135399997000000	0.140300006000000	0.139300004000000	0.140100002000000	0.141900003000000	0.155399993000000	0.139799997000000	0.136500001000000	0.140900001000000	0.139699996000000	0.137799993000000	0.140100002000000	0.138600007000000	0.156399995000000	0.136600003000000	0.145400003000000	0.136500001000000	0.138899997000000	0.138099998000000	0.145600006000000	0.140100002000000	0.150000006000000	0.138799995000000	0.139599994000000	0.138500005000000	0.141499996000000	0.139799997000000	0.145400003000000	0.139699996000000	0.146699995000000	0.136299998000000	0.137500003000000	0.137799993000000	0.140499994000000	0.142299995000000	0.144500002000000
0.137700006000000	0.136299998000000	0.135700002000000	0.136399999000000	0.134000003000000	0.132300004000000	0.134599999000000	0.136600003000000	0.137600005000000	0.142399997000000	0.136999995000000	0.141700000000000	0.133399993000000	0.139400005000000	0.131799996000000	0.137400001000000	0.135700002000000	0.139500007000000	0.139500007000000	0.135299996000000	0.134499997000000	0.131400004000000	0.136700004000000	0.135499999000000	0.133599997000000	0.137999997000000	0.136099994000000	0.140100002000000	0.133300006000000	0.137899995000000	0.132499993000000	0.135100007000000	0.136299998000000	0.143299997000000	0.136299998000000	0.139699996000000	0.135600001000000	0.135600001000000	0.134700000000000	0.137500003000000	0.136500001000000	0.138999999000000	0.132799998000000	0.138500005000000	0.136000007000000	0.134299994000000	0.133599997000000	0.136800006000000	0.138699993000000	0.141299993000000
0.139699996000000	0.133900002000000	0.134700000000000	0.136000007000000	0.133699998000000	0.132699996000000	0.134900004000000	0.137700006000000	0.137700006000000	0.142199993000000	0.136600003000000	0.139599994000000	0.133300006000000	0.136399999000000	0.133000001000000	0.135100007000000	0.135199994000000	0.138099998000000	0.141700000000000	0.134900004000000	0.135600001000000	0.130799994000000	0.137099996000000	0.135800004000000	0.132400006000000	0.137099996000000	0.136800006000000	0.142199993000000	0.133100003000000	0.137600005000000	0.133499995000000	0.133699998000000	0.135100007000000	0.139699996000000	0.137099996000000	0.140000001000000	0.136999995000000	0.134900004000000	0.135800004000000	0.136600003000000	0.137099996000000	0.138200000000000	0.136099994000000	0.140799999000000	0.134200007000000	0.135000005000000	0.134499997000000	0.136899993000000	0.140499994000000	0.142199993000000
0.138999999000000	0.136800006000000	0.134700000000000	0.136000007000000	0.132699996000000	0.131899998000000	0.135399997000000	0.137799993000000	0.136299998000000	0.141499996000000	0.136600003000000	0.139400005000000	0.132900000000000	0.139300004000000	0.132100001000000	0.136899993000000	0.136199996000000	0.137500003000000	0.140300006000000	0.133200005000000	0.135199994000000	0.131400004000000	0.136800006000000	0.134800002000000	0.134499997000000	0.137400001000000	0.137999997000000	0.141399994000000	0.132599995000000	0.139100000000000	0.132699996000000	0.133200005000000	0.136399999000000	0.140400007000000	0.136199996000000	0.141100004000000	0.135600001000000	0.136099994000000	0.135600001000000	0.137600005000000	0.141900003000000	0.137999997000000	0.137600005000000	0.144700006000000	0.135199994000000	0.135199994000000	0.135000005000000	0.137400001000000	0.139100000000000	0.142299995000000
0.137099996000000	0.136000007000000	0.136099994000000	0.137199998000000	0.136299998000000	0.133399993000000	0.134900004000000	0.138899997000000	0.136299998000000	0.143099993000000	0.136500001000000	0.139300004000000	0.133399993000000	0.138200000000000	0.134100005000000	0.137300000000000	0.136800006000000	0.139300004000000	0.140200004000000	0.134800002000000	0.133699998000000	0.133300006000000	0.137199998000000	0.134499997000000	0.134000003000000	0.138200000000000	0.136399999000000	0.140499994000000	0.133399993000000	0.139100000000000	0.134599999000000	0.134100005000000	0.137300000000000	0.140599996000000	0.137999997000000	0.141200006000000	0.136800006000000	0.135399997000000	0.136000007000000	0.137099996000000	0.137799993000000	0.139100000000000	0.135900006000000	0.141100004000000	0.135199994000000	0.136299998000000	0.134399995000000	0.136399999000000	0.139799997000000	0.142700002000000
0.143900007000000	0.137099996000000	0.137600005000000	0.136999995000000	0.134399995000000	0.133300006000000	0.136399999000000	0.136899993000000	0.139799997000000	0.143999994000000	0.137300000000000	0.141000003000000	0.134499997000000	0.138200000000000	0.133599997000000	0.136700004000000	0.136899993000000	0.138099998000000	0.140499994000000	0.135299996000000	0.135900006000000	0.133100003000000	0.137700006000000	0.134299994000000	0.135499999000000	0.138099998000000	0.138500005000000	0.142900005000000	0.134200007000000	0.140100002000000	0.134299994000000	0.136099994000000	0.136500001000000	0.142199993000000	0.138300002000000	0.142000005000000	0.136899993000000	0.135600001000000	0.135700002000000	0.138099998000000	0.138699993000000	0.140499994000000	0.136600003000000	0.147599995000000	0.134900004000000	0.135900006000000	0.135100007000000	0.137099996000000	0.139899999000000	0.142399997000000
0.142499998000000	0.137899995000000	0.137400001000000	0.139799997000000	0.136800006000000	0.136700004000000	0.138400003000000	0.139699996000000	0.141700000000000	0.144800007000000	0.137300000000000	0.142100006000000	0.137300000000000	0.140300006000000	0.137700006000000	0.137400001000000	0.139899999000000	0.139699996000000	0.140499994000000	0.139300004000000	0.136999995000000	0.134399995000000	0.139200002000000	0.137500003000000	0.137300000000000	0.140699998000000	0.139500007000000	0.144800007000000	0.136099994000000	0.141100004000000	0.135399997000000	0.137999997000000	0.138099998000000	0.144800007000000	0.140900001000000	0.143999994000000	0.138300002000000	0.136099994000000	0.136399999000000	0.140000001000000	0.138200000000000	0.143299997000000	0.140499994000000	0.152400002000000	0.137199998000000	0.136899993000000	0.135900006000000	0.138500005000000	0.140900001000000	0.145400003000000
0.141499996000000	0.137799993000000	0.142000005000000	0.140100002000000	0.137099996000000	0.136399999000000	0.137799993000000	0.140599996000000	0.138099998000000	0.145500004000000	0.138500005000000	0.141900003000000	0.135600001000000	0.141800001000000	0.137099996000000	0.140699998000000	0.139899999000000	0.141399994000000	0.142600000000000	0.137899995000000	0.138600007000000	0.135700002000000	0.139100000000000	0.136099994000000	0.135700002000000	0.140200004000000	0.138099998000000	0.142800003000000	0.134800002000000	0.142100006000000	0.135199994000000	0.136500001000000	0.139799997000000	0.142199993000000	0.141299993000000	0.142900005000000	0.137999997000000	0.138500005000000	0.135800004000000	0.137899995000000	0.139500007000000	0.141700000000000	0.136500001000000	0.141100004000000	0.137199998000000	0.137999997000000	0.136199996000000	0.137400001000000	0.141599998000000	0.143700004000000
0.141800001000000	0.137500003000000	0.139300004000000	0.139599994000000	0.136700004000000	0.135600001000000	0.138699993000000	0.142499998000000	0.141800001000000	0.145999998000000	0.139899999000000	0.141800001000000	0.136099994000000	0.142299995000000	0.137099996000000	0.138200000000000	0.140799999000000	0.141200006000000	0.142399997000000	0.138400003000000	0.139100000000000	0.137099996000000	0.140400007000000	0.136600003000000	0.138500005000000	0.140499994000000	0.138200000000000	0.143099993000000	0.135800004000000	0.141900003000000	0.135700002000000	0.136700004000000	0.139599994000000	0.143199995000000	0.141299993000000	0.143999994000000	0.138699993000000	0.137899995000000	0.136899993000000	0.139899999000000	0.138400003000000	0.141000003000000	0.137999997000000	0.154300004000000	0.136399999000000	0.136999995000000	0.138600007000000	0.138699993000000	0.140100002000000	0.143000007000000
0.143099993000000	0.139599994000000	0.139200002000000	0.140900001000000	0.138300002000000	0.137700006000000	0.139300004000000	0.139500007000000	0.141100004000000	0.145400003000000	0.140000001000000	0.142800003000000	0.138200000000000	0.141700000000000	0.138200000000000	0.138999999000000	0.140100002000000	0.140799999000000	0.143700004000000	0.139300004000000	0.138300002000000	0.135900006000000	0.140599996000000	0.137099996000000	0.136500001000000	0.141100004000000	0.140499994000000	0.144800007000000	0.137500003000000	0.142100006000000	0.136600003000000	0.136500001000000	0.139400005000000	0.143500000000000	0.141900003000000	0.145999998000000	0.139599994000000	0.139500007000000	0.139500007000000	0.141100004000000	0.139500007000000	0.143000007000000	0.137500003000000	0.143000007000000	0.137700006000000	0.140200004000000	0.139599994000000	0.139899999000000	0.140699998000000	0.146300003000000
0.143199995000000	0.141599998000000	0.139300004000000	0.140400007000000	0.136700004000000	0.137899995000000	0.139100000000000	0.141900003000000	0.141000003000000	0.147599995000000	0.142199993000000	0.141700000000000	0.137700006000000	0.142399997000000	0.136899993000000	0.141599998000000	0.141100004000000	0.141599998000000	0.145300001000000	0.139699996000000	0.139200002000000	0.136999995000000	0.141299993000000	0.138200000000000	0.137899995000000	0.143099993000000	0.140300006000000	0.144600004000000	0.138899997000000	0.144600004000000	0.137099996000000	0.137500003000000	0.139200002000000	0.144400001000000	0.141399994000000	0.145099998000000	0.141299993000000	0.141100004000000	0.140699998000000	0.139599994000000	0.140400007000000	0.141900003000000	0.137099996000000	0.143999994000000	0.139300004000000	0.141299993000000	0.136700004000000	0.139300004000000	0.141700000000000	0.146500006000000
0.146200001000000	0.142100006000000	0.141100004000000	0.141900003000000	0.139799997000000	0.137899995000000	0.140699998000000	0.141299993000000	0.143999994000000	0.147699997000000	0.141399994000000	0.145500004000000	0.138799995000000	0.143800005000000	0.139799997000000	0.141000003000000	0.143099993000000	0.143099993000000	0.145199999000000	0.142900005000000	0.140200004000000	0.137500003000000	0.143399999000000	0.138999999000000	0.139100000000000	0.141700000000000	0.140599996000000	0.146799996000000	0.138300002000000	0.142600000000000	0.138699993000000	0.138200000000000	0.143000007000000	0.145600006000000	0.142399997000000	0.145600006000000	0.140300006000000	0.140300006000000	0.138699993000000	0.144600004000000	0.140499994000000	0.145600006000000	0.138500005000000	0.147000000000000	0.137099996000000	0.140699998000000	0.139200002000000	0.141299993000000	0.142900005000000	0.147000000000000
0.146799996000000	0.144299999000000	0.141499996000000	0.142199993000000	0.139500007000000	0.140400007000000	0.144099995000000	0.149700001000000	0.145999998000000	0.150600001000000	0.143999994000000	0.147599995000000	0.140699998000000	0.144700006000000	0.139699996000000	0.144299999000000	0.144400001000000	0.145199999000000	0.147900000000000	0.141800001000000	0.138899997000000	0.139400005000000	0.142399997000000	0.143399999000000	0.140499994000000	0.145600006000000	0.143600002000000	0.146500006000000	0.139899999000000	0.146200001000000	0.138799995000000	0.139799997000000	0.143000007000000	0.146899998000000	0.143700004000000	0.147100002000000	0.144099995000000	0.142100006000000	0.138899997000000	0.143500000000000	0.143700004000000	0.146300003000000	0.141800001000000	0.148399994000000	0.141499996000000	0.143399999000000	0.140300006000000	0.141100004000000	0.144899994000000	0.148000002000000
0.153300002000000	0.146200001000000	0.142000005000000	0.143700004000000	0.138999999000000	0.139100000000000	0.143800005000000	0.141100004000000	0.149200007000000	0.150700003000000	0.147400007000000	0.146599993000000	0.139699996000000	0.144400001000000	0.141100004000000	0.141399994000000	0.143999994000000	0.144800007000000	0.145400003000000	0.143199995000000	0.141700000000000	0.140200004000000	0.143800005000000	0.139500007000000	0.139400005000000	0.147900000000000	0.143199995000000	0.148900002000000	0.140699998000000	0.143000007000000	0.139699996000000	0.139400005000000	0.140499994000000	0.149700001000000	0.145300001000000	0.147200003000000	0.142900005000000	0.141900003000000	0.139599994000000	0.141800001000000	0.142299995000000	0.146699995000000	0.142000005000000	0.145699993000000	0.139699996000000	0.140400007000000	0.137999997000000	0.141299993000000	0.145600006000000	0.148399994000000
0.152700007000000	0.150800005000000	0.144199997000000	0.141700000000000	0.140799999000000	0.142700002000000	0.144800007000000	0.141299993000000	0.149200007000000	0.157499999000000	0.150600001000000	0.147200003000000	0.140900001000000	0.144600004000000	0.141800001000000	0.142499998000000	0.145400003000000	0.148200005000000	0.152199998000000	0.144700006000000	0.141900003000000	0.139100000000000	0.143999994000000	0.139200002000000	0.142600000000000	0.148699999000000	0.146699995000000	0.150000006000000	0.141900003000000	0.145400003000000	0.139500007000000	0.139400005000000	0.142800003000000	0.151899993000000	0.148900002000000	0.150000006000000	0.144899994000000	0.144099995000000	0.139799997000000	0.141700000000000	0.146200001000000	0.149100006000000	0.144199997000000	0.146799996000000	0.140699998000000	0.143199995000000	0.139599994000000	0.141900003000000	0.145899996000000	0.149800003000000
0.154799998000000	0.153500006000000	0.147799999000000	0.143900007000000	0.140699998000000	0.140599996000000	0.144400001000000	0.143299997000000	0.151800007000000	0.161599994000000	0.154799998000000	0.149800003000000	0.143099993000000	0.144999996000000	0.143000007000000	0.144700006000000	0.151099995000000	0.151899993000000	0.150000006000000	0.147400007000000	0.143700004000000	0.138400003000000	0.144199997000000	0.141700000000000	0.146599993000000	0.151999995000000	0.147799999000000	0.150900006000000	0.145999998000000	0.145899996000000	0.140200004000000	0.141200006000000	0.147100002000000	0.154100001000000	0.149000004000000	0.152600005000000	0.146599993000000	0.145199999000000	0.140000001000000	0.142800003000000	0.147200003000000	0.153899997000000	0.145400003000000	0.150099993000000	0.145300001000000	0.144299999000000	0.140300006000000	0.143999994000000	0.149800003000000	0.150500000000000
0.160699993000000	0.155599996000000	0.151299998000000	0.144199997000000	0.137700006000000	0.142700002000000	0.143299997000000	0.141800001000000	0.155300006000000	0.161799997000000	0.153699994000000	0.154200003000000	0.142499998000000	0.145799994000000	0.140599996000000	0.142399997000000	0.151899993000000	0.153600007000000	0.152300000000000	0.150600001000000	0.145500004000000	0.142499998000000	0.143600002000000	0.139799997000000	0.146400005000000	0.152999997000000	0.151999995000000	0.154599994000000	0.144299999000000	0.146100000000000	0.136800006000000	0.138999999000000	0.148499995000000	0.154699996000000	0.152899995000000	0.156700000000000	0.145699993000000	0.146599993000000	0.141100004000000	0.142000005000000	0.150000006000000	0.155000001000000	0.149900004000000	0.153999999000000	0.144899994000000	0.144899994000000	0.139400005000000	0.142800003000000	0.149900004000000	0.154699996000000
0.163399994000000	0.161599994000000	0.153999999000000	0.147100002000000	0.142399997000000	0.143900007000000	0.144800007000000	0.141000003000000	0.159799993000000	0.166899994000000	0.157199994000000	0.160200000000000	0.149000004000000	0.145799994000000	0.140799999000000	0.142900005000000	0.154599994000000	0.157600001000000	0.157499999000000	0.154300004000000	0.148100004000000	0.142600000000000	0.148000002000000	0.139799997000000	0.151400000000000	0.158999994000000	0.155300006000000	0.158800006000000	0.151600003000000	0.147699997000000	0.141000003000000	0.139799997000000	0.151999995000000	0.158899993000000	0.159099996000000	0.158600003000000	0.151500002000000	0.147599995000000	0.141800001000000	0.140799999000000	0.152999997000000	0.158399999000000	0.149700001000000	0.169900000000000	0.149200007000000	0.147200003000000	0.139300004000000	0.141599998000000	0.154100001000000	0.158299997000000
0.169599995000000	0.170100003000000	0.157499999000000	0.150600001000000	0.141299993000000	0.137999997000000	0.141100004000000	0.140799999000000	0.164800003000000	0.174400002000000	0.164000005000000	0.160200000000000	0.149000004000000	0.147599995000000	0.139300004000000	0.143700004000000	0.157700002000000	0.165099993000000	0.163000003000000	0.156299993000000	0.151600003000000	0.141100004000000	0.142900005000000	0.139599994000000	0.154100001000000	0.162300006000000	0.159799993000000	0.162499994000000	0.152999997000000	0.147100002000000	0.141399994000000	0.140400007000000	0.155000001000000	0.162400007000000	0.159199998000000	0.160899997000000	0.153600007000000	0.149900004000000	0.141299993000000	0.140799999000000	0.154499993000000	0.162300006000000	0.151600003000000	0.153500006000000	0.149299994000000	0.149399996000000	0.140799999000000	0.141000003000000	0.157199994000000	0.158199996000000
0.176499993000000	0.172700003000000	0.158999994000000	0.156100005000000	0.143900007000000	0.136899993000000	0.139699996000000	0.138300002000000	0.170399994000000	0.173400000000000	0.167400002000000	0.165600002000000	0.151800007000000	0.148499995000000	0.141800001000000	0.139500007000000	0.164199993000000	0.166299999000000	0.164600000000000	0.161200002000000	0.154499993000000	0.146799996000000	0.146500006000000	0.141499996000000	0.158700004000000	0.166800007000000	0.164499998000000	0.167400002000000	0.152799994000000	0.151299998000000	0.141000003000000	0.140900001000000	0.156000003000000	0.168099999000000	0.165000007000000	0.164900005000000	0.159299999000000	0.151800007000000	0.143700004000000	0.140900001000000	0.156499997000000	0.167400002000000	0.155499995000000	0.157399997000000	0.151899993000000	0.150299996000000	0.140599996000000	0.142100006000000	0.156000003000000	0.162000000000000
0.177100003000000	0.179199994000000	0.166899994000000	0.159799993000000	0.148699999000000	0.139300004000000	0.140100002000000	0.142700002000000	0.172700003000000	0.181799993000000	0.173999995000000	0.172299996000000	0.157499999000000	0.152700007000000	0.143099993000000	0.142900005000000	0.167799994000000	0.171800002000000	0.168599993000000	0.165700004000000	0.156200007000000	0.147400007000000	0.146300003000000	0.144299999000000	0.164000005000000	0.174500003000000	0.165800005000000	0.170599997000000	0.155599996000000	0.156499997000000	0.144600004000000	0.139899999000000	0.161500007000000	0.174700007000000	0.166999996000000	0.172299996000000	0.162400007000000	0.153300002000000	0.145199999000000	0.143199995000000	0.161699995000000	0.169699997000000	0.158600003000000	0.160200000000000	0.155200005000000	0.150700003000000	0.142600000000000	0.143000007000000	0.160300002000000	0.165800005000000
0.185900003000000	0.188999996000000	0.175699994000000	0.164800003000000	0.149599999000000	0.141499996000000	0.142199993000000	0.140400007000000	0.178100005000000	0.192200005000000	0.180000007000000	0.177800000000000	0.160200000000000	0.157399997000000	0.145799994000000	0.143500000000000	0.170900002000000	0.176200002000000	0.170499995000000	0.171200007000000	0.159700006000000	0.150900006000000	0.149299994000000	0.144099995000000	0.166899994000000	0.180099994000000	0.169699997000000	0.171800002000000	0.157399997000000	0.157700002000000	0.145099998000000	0.142600000000000	0.166600004000000	0.179700002000000	0.171000004000000	0.171599999000000	0.161799997000000	0.151299998000000	0.147499993000000	0.143500000000000	0.163399994000000	0.173600003000000	0.163200006000000	0.162900001000000	0.156299993000000	0.152199998000000	0.142100006000000	0.143000007000000	0.162200004000000	0.166800007000000
0.195500001000000	0.192399994000000	0.179800004000000	0.172199994000000	0.155399993000000	0.143500000000000	0.144199997000000	0.138300002000000	0.189700007000000	0.193599999000000	0.183799997000000	0.187700003000000	0.165500000000000	0.158999994000000	0.146100000000000	0.143299997000000	0.174099997000000	0.176599994000000	0.177000001000000	0.177000001000000	0.169900000000000	0.154200003000000	0.152500004000000	0.147400007000000	0.171299994000000	0.180500001000000	0.172900006000000	0.178700000000000	0.159600005000000	0.163100004000000	0.148000002000000	0.143500000000000	0.169000000000000	0.182899997000000	0.177599996000000	0.179900005000000	0.164600000000000	0.158399999000000	0.149100006000000	0.145500004000000	0.168400005000000	0.176100001000000	0.168500006000000	0.173800007000000	0.162499994000000	0.155499995000000	0.145400003000000	0.144299999000000	0.165600002000000	0.171499997000000
0.204899997000000	0.198100001000000	0.187000006000000	0.180999994000000	0.159500003000000	0.149200007000000	0.145600006000000	0.141900003000000	0.195299998000000	0.199300006000000	0.188999996000000	0.190799996000000	0.170300007000000	0.167899996000000	0.147300005000000	0.145500004000000	0.181999996000000	0.181199998000000	0.178399995000000	0.179600000000000	0.169799998000000	0.164000005000000	0.153799996000000	0.146599993000000	0.177300006000000	0.187900007000000	0.177100003000000	0.185599998000000	0.164900005000000	0.167400002000000	0.150399998000000	0.144899994000000	0.174400002000000	0.189199999000000	0.182099998000000	0.185900003000000	0.170499995000000	0.161300004000000	0.152400002000000	0.147599995000000	0.173099995000000	0.181899995000000	0.172999993000000	0.176899999000000	0.167699993000000	0.156200007000000	0.146500006000000	0.144700006000000	0.167799994000000	0.174500003000000
0.213300005000000	0.206499994000000	0.197300002000000	0.185699999000000	0.163699999000000	0.149299994000000	0.149000004000000	0.145500004000000	0.201199993000000	0.208299994000000	0.197099999000000	0.201399997000000	0.179199994000000	0.174400002000000	0.151500002000000	0.156100005000000	0.187700003000000	0.185000002000000	0.188299999000000	0.187099993000000	0.176200002000000	0.164499998000000	0.158099994000000	0.155000001000000	0.185200006000000	0.193399996000000	0.184400007000000	0.189500004000000	0.167500004000000	0.178900003000000	0.154799998000000	0.152300000000000	0.179299995000000	0.195199996000000	0.187299997000000	0.190899998000000	0.172900006000000	0.172099993000000	0.158700004000000	0.151500002000000	0.177399993000000	0.188700005000000	0.176799998000000	0.178000003000000	0.171299994000000	0.165600002000000	0.150000006000000	0.150500000000000	0.172399998000000	0.178900003000000
0.220400006000000	0.221000001000000	0.206699997000000	0.193700001000000	0.169100001000000	0.155399993000000	0.148000002000000	0.149599999000000	0.207000002000000	0.219600007000000	0.207900003000000	0.208000004000000	0.184699997000000	0.178399995000000	0.157100007000000	0.153300002000000	0.187500000000000	0.194399998000000	0.192499995000000	0.195099995000000	0.177599996000000	0.172900006000000	0.160600007000000	0.156499997000000	0.187099993000000	0.194600001000000	0.185399994000000	0.193200007000000	0.167699993000000	0.180000007000000	0.157700002000000	0.153600007000000	0.185100004000000	0.202700004000000	0.191000000000000	0.196899995000000	0.175099999000000	0.171000004000000	0.159899995000000	0.153500006000000	0.182099998000000	0.191100001000000	0.179399997000000	0.192399994000000	0.176100001000000	0.165000007000000	0.150099993000000	0.149599999000000	0.178399995000000	0.182099998000000
0.237200007000000	0.237100005000000	0.217500001000000	0.202500001000000	0.172399998000000	0.155000001000000	0.146500006000000	0.148100004000000	0.218899995000000	0.229300007000000	0.221599996000000	0.220400006000000	0.195500001000000	0.184799999000000	0.158700004000000	0.153300002000000	0.193800002000000	0.199300006000000	0.195600003000000	0.199800000000000	0.193000004000000	0.177800000000000	0.167300001000000	0.160600007000000	0.189500004000000	0.204699993000000	0.190699995000000	0.198899999000000	0.174400002000000	0.181700006000000	0.163900003000000	0.152999997000000	0.187600002000000	0.211099997000000	0.199499995000000	0.202299997000000	0.180899993000000	0.173500001000000	0.162400007000000	0.157800004000000	0.187000006000000	0.198599994000000	0.185599998000000	0.188500002000000	0.179100007000000	0.168300003000000	0.153400004000000	0.153799996000000	0.181899995000000	0.183699995000000
0.242799997000000	0.243499994000000	0.234799996000000	0.211199999000000	0.180600002000000	0.158800006000000	0.148200005000000	0.146400005000000	0.229000002000000	0.242599994000000	0.234999999000000	0.233199999000000	0.205699995000000	0.188999996000000	0.161500007000000	0.156499997000000	0.202399999000000	0.212200001000000	0.207399994000000	0.204200000000000	0.196700007000000	0.179000005000000	0.169200003000000	0.160999998000000	0.199100003000000	0.215399995000000	0.201700002000000	0.200200006000000	0.182099998000000	0.184799999000000	0.166199997000000	0.157399997000000	0.200000003000000	0.218600005000000	0.205599993000000	0.207300007000000	0.191400006000000	0.176499993000000	0.165199995000000	0.160200000000000	0.189899996000000	0.203099996000000	0.190300003000000	0.184599996000000	0.186199993000000	0.170399994000000	0.156499997000000	0.157399997000000	0.185499996000000	0.189300001000000
0.268700004000000	0.268799990000000	0.244299993000000	0.223499998000000	0.184699997000000	0.162000000000000	0.149399996000000	0.147300005000000	0.243100002000000	0.254500002000000	0.247999996000000	0.245499998000000	0.216800004000000	0.197899997000000	0.161200002000000	0.161899999000000	0.204799995000000	0.212400004000000	0.211199999000000	0.217099994000000	0.207599998000000	0.191100001000000	0.170800000000000	0.161500007000000	0.202600002000000	0.218300000000000	0.202500001000000	0.208700001000000	0.184400007000000	0.194700003000000	0.170100003000000	0.157800004000000	0.199399993000000	0.224199995000000	0.212200001000000	0.215800002000000	0.186000004000000	0.181299999000000	0.169699997000000	0.162100002000000	0.191799998000000	0.204799995000000	0.195400000000000	0.190799996000000	0.189400002000000	0.174400002000000	0.156599998000000	0.160200000000000	0.185100004000000	0.190599993000000
0.284099996000000	0.284700006000000	0.255600005000000	0.234799996000000	0.199000001000000	0.166199997000000	0.153099999000000	0.153400004000000	0.256700009000000	0.270999998000000	0.264699996000000	0.259799987000000	0.224000007000000	0.210500002000000	0.172099993000000	0.161300004000000	0.215100005000000	0.226600006000000	0.223900005000000	0.228000000000000	0.213200003000000	0.202399999000000	0.179900005000000	0.167699993000000	0.213799998000000	0.229200006000000	0.211199999000000	0.216700003000000	0.190300003000000	0.205100000000000	0.178100005000000	0.163000003000000	0.209800005000000	0.231600001000000	0.218799993000000	0.222399995000000	0.196199998000000	0.187000006000000	0.178499997000000	0.169900000000000	0.199200004000000	0.214599997000000	0.203799993000000	0.198400006000000	0.195600003000000	0.181199998000000	0.162200004000000	0.163399994000000	0.192100003000000	0.197799996000000
0.301600009000000	0.312799990000000	0.278800011000000	0.253300011000000	0.205799997000000	0.171399996000000	0.158600003000000	0.151099995000000	0.274500012000000	0.294699997000000	0.281300008000000	0.275700003000000	0.244399995000000	0.217899993000000	0.173600003000000	0.171100006000000	0.227799997000000	0.240600005000000	0.240199998000000	0.241699994000000	0.228699997000000	0.210299999000000	0.189199999000000	0.171200007000000	0.222700000000000	0.238800004000000	0.221100003000000	0.221699998000000	0.195800006000000	0.212500006000000	0.185100004000000	0.171700001000000	0.216199994000000	0.238299996000000	0.227100000000000	0.227500007000000	0.199300006000000	0.193100005000000	0.182099998000000	0.172499999000000	0.205100000000000	0.218700007000000	0.207800001000000	0.200100005000000	0.200399995000000	0.186100006000000	0.165600002000000	0.169200003000000	0.198400006000000	0.199599996000000
0.336899996000000	0.334199995000000	0.298700005000000	0.264999986000000	0.218600005000000	0.172099993000000	0.157900006000000	0.153400004000000	0.303700000000000	0.316000015000000	0.301200002000000	0.292499989000000	0.260300010000000	0.225999996000000	0.187000006000000	0.167999998000000	0.239199996000000	0.253899992000000	0.258500010000000	0.255699992000000	0.243799999000000	0.220699996000000	0.194499999000000	0.176699996000000	0.226699993000000	0.247799993000000	0.233300000000000	0.233199999000000	0.208000004000000	0.221000001000000	0.193499997000000	0.173899993000000	0.220799997000000	0.247400001000000	0.238000005000000	0.237599999000000	0.206000000000000	0.196600005000000	0.190099999000000	0.180500001000000	0.209299996000000	0.225999996000000	0.215700001000000	0.217099994000000	0.208900005000000	0.193200007000000	0.170100003000000	0.174899995000000	0.196799994000000	0.204999998000000
0.354699999000000	0.355100006000000	0.312200010000000	0.285699993000000	0.229399994000000	0.185699999000000	0.162000000000000	0.156299993000000	0.321200013000000	0.331900001000000	0.322699994000000	0.316599995000000	0.275500000000000	0.244299993000000	0.188700005000000	0.172000006000000	0.252299994000000	0.271200001000000	0.273600012000000	0.270500004000000	0.254900008000000	0.232899994000000	0.202600002000000	0.182300001000000	0.234699994000000	0.259099990000000	0.247199997000000	0.243100002000000	0.215399995000000	0.241099998000000	0.197099999000000	0.176400006000000	0.230399996000000	0.257999986000000	0.246199995000000	0.246500000000000	0.213900000000000	0.207000002000000	0.193900004000000	0.185599998000000	0.215200007000000	0.234899998000000	0.224600002000000	0.213400006000000	0.217199996000000	0.198899999000000	0.172299996000000	0.179499999000000	0.202000007000000	0.208600000000000
0.383599997000000	0.383700013000000	0.342000008000000	0.307300001000000	0.236699998000000	0.181999996000000	0.165299997000000	0.154699996000000	0.352800012000000	0.360900015000000	0.352499992000000	0.339700013000000	0.293399990000000	0.258199990000000	0.196799994000000	0.175799996000000	0.277399987000000	0.290499985000000	0.285499990000000	0.288599998000000	0.266900003000000	0.248999998000000	0.214100003000000	0.186600000000000	0.247299999000000	0.277300000000000	0.250299990000000	0.254900008000000	0.227500007000000	0.241899997000000	0.205100000000000	0.185299993000000	0.240799993000000	0.269899994000000	0.252000004000000	0.254500002000000	0.222000003000000	0.208199993000000	0.199800000000000	0.192200005000000	0.223600000000000	0.240899995000000	0.227599993000000	0.204899997000000	0.221200004000000	0.198599994000000	0.176599994000000	0.184200004000000	0.208199993000000	0.213599995000000
0.409000009000000	0.407299995000000	0.368499994000000	0.324499995000000	0.252900004000000	0.189099997000000	0.164399996000000	0.159700006000000	0.371699989000000	0.398099989000000	0.386599988000000	0.354200006000000	0.308400005000000	0.275200009000000	0.206599995000000	0.182200000000000	0.292400002000000	0.319700003000000	0.305299997000000	0.314799994000000	0.283300012000000	0.262400001000000	0.222299993000000	0.198599994000000	0.260500014000000	0.288800001000000	0.265799999000000	0.271299988000000	0.234200001000000	0.252600014000000	0.215499997000000	0.193499997000000	0.247799993000000	0.281699985000000	0.258599997000000	0.268200010000000	0.231900007000000	0.214300007000000	0.208900005000000	0.195199996000000	0.230900005000000	0.249400005000000	0.233799994000000	0.218999997000000	0.232099995000000	0.206699997000000	0.177800000000000	0.183300003000000	0.213499993000000	0.217399999000000
0.438400000000000	0.440100014000000	0.384900004000000	0.351900011000000	0.266499996000000	0.196199998000000	0.169000000000000	0.160200000000000	0.404100001000000	0.414499998000000	0.401400000000000	0.396400005000000	0.334800005000000	0.288300008000000	0.215800002000000	0.182600006000000	0.322899997000000	0.340700001000000	0.329499990000000	0.340400010000000	0.304899991000000	0.284599990000000	0.236699998000000	0.203500003000000	0.271100014000000	0.298599988000000	0.286799997000000	0.285400003000000	0.247099996000000	0.270099998000000	0.229100004000000	0.198300004000000	0.259600013000000	0.287499994000000	0.271100014000000	0.276300013000000	0.234999999000000	0.224900007000000	0.223499998000000	0.204899997000000	0.237499997000000	0.253500015000000	0.241999999000000	0.220300004000000	0.237499997000000	0.218700007000000	0.187299997000000	0.193399996000000	0.211199999000000	0.224700004000000
0.482400000000000	0.483300000000000	0.405299991000000	0.370700002000000	0.287699997000000	0.206200004000000	0.166400000000000	0.160099998000000	0.432000011000000	0.447100013000000	0.437200010000000	0.419099987000000	0.353599995000000	0.303799987000000	0.224500000000000	0.192800000000000	0.332399994000000	0.364100009000000	0.365200013000000	0.364100009000000	0.319400012000000	0.295100003000000	0.248999998000000	0.216499999000000	0.277999997000000	0.315899998000000	0.309399992000000	0.304699987000000	0.263300002000000	0.285800010000000	0.238499999000000	0.205300003000000	0.265300006000000	0.299899995000000	0.283399999000000	0.287000000000000	0.245900005000000	0.238499999000000	0.234099999000000	0.214800000000000	0.250699997000000	0.263399988000000	0.253699988000000	0.238100007000000	0.251700014000000	0.221799999000000	0.190799996000000	0.200000003000000	0.219300002000000	0.228799999000000
0.500699997000000	0.514299989000000	0.442000002000000	0.391700000000000	0.298900008000000	0.214900002000000	0.172700003000000	0.161500007000000	0.459899992000000	0.482800007000000	0.474999994000000	0.444200009000000	0.366899997000000	0.334500015000000	0.240400001000000	0.202299997000000	0.365700006000000	0.397399992000000	0.375499994000000	0.375800014000000	0.337399989000000	0.317999989000000	0.267500013000000	0.222200006000000	0.300399989000000	0.332399994000000	0.324200004000000	0.327300012000000	0.269899994000000	0.295300007000000	0.252900004000000	0.216600001000000	0.279399991000000	0.305599988000000	0.283100009000000	0.292600006000000	0.247799993000000	0.243300006000000	0.239199996000000	0.223100007000000	0.256399989000000	0.266499996000000	0.254799992000000	0.236900002000000	0.251599997000000	0.226400003000000	0.196099997000000	0.201000005000000	0.225099996000000	0.228799999000000
0.547999978000000	0.557399988000000	0.470200002000000	0.414900005000000	0.317299992000000	0.220100001000000	0.174199998000000	0.162599996000000	0.485300004000000	0.523999989000000	0.508899987000000	0.485599995000000	0.404199988000000	0.352200001000000	0.253300011000000	0.204200000000000	0.388200015000000	0.427700013000000	0.427599996000000	0.415800005000000	0.371199995000000	0.338900000000000	0.280800015000000	0.233300000000000	0.315299988000000	0.346500009000000	0.360000014000000	0.348300010000000	0.285499990000000	0.312299997000000	0.271200001000000	0.223600000000000	0.286300004000000	0.317699999000000	0.299499989000000	0.297899991000000	0.260100007000000	0.252700001000000	0.255800009000000	0.231900007000000	0.262699991000000	0.275500000000000	0.266999990000000	0.247299999000000	0.262100011000000	0.235100001000000	0.204699993000000	0.209399998000000	0.228599995000000	0.235799998000000
0.573800027000000	0.588199973000000	0.494199991000000	0.442499995000000	0.337199986000000	0.230800003000000	0.180899993000000	0.167600006000000	0.528400004000000	0.556900024000000	0.540400028000000	0.523000002000000	0.437599987000000	0.375299990000000	0.269100010000000	0.212599993000000	0.429699987000000	0.465200007000000	0.461100012000000	0.458299994000000	0.414299995000000	0.358500004000000	0.293700010000000	0.239600003000000	0.347799987000000	0.378100008000000	0.406599998000000	0.378399998000000	0.353100002000000	0.342000008000000	0.285100013000000	0.226699993000000	0.295700014000000	0.326499999000000	0.317200005000000	0.310499996000000	0.279799998000000	0.267399997000000	0.269600004000000	0.237299994000000	0.271499991000000	0.283199996000000	0.275700003000000	0.256000012000000	0.271800011000000	0.250699997000000	0.210700005000000	0.220500007000000	0.229499996000000	0.240899995000000
0.612900019000000	0.625299990000000	0.527999997000000	0.503000021000000	0.358300000000000	0.239700004000000	0.180299997000000	0.172499999000000	0.563499987000000	0.581200004000000	0.565599978000000	0.561900020000000	0.478399992000000	0.395000011000000	0.284200013000000	0.218899995000000	0.460500002000000	0.494700015000000	0.496100008000000	0.510299981000000	0.448100001000000	0.388500005000000	0.314799994000000	0.255299985000000	0.366899997000000	0.400200009000000	0.431699991000000	0.437900007000000	0.383300006000000	0.402200013000000	0.305000007000000	0.246999994000000	0.305200011000000	0.339500010000000	0.331499994000000	0.316599995000000	0.298099995000000	0.302899987000000	0.284900010000000	0.254400015000000	0.275400013000000	0.291799992000000	0.280699998000000	0.254700005000000	0.273699999000000	0.261700004000000	0.220400006000000	0.232400000000000	0.235799998000000	0.243799999000000
0.658500016000000	0.650500000000000	0.588000000000000	0.518999994000000	0.371899992000000	0.253500015000000	0.189999998000000	0.178000003000000	0.603600025000000	0.614199996000000	0.597700000000000	0.595799983000000	0.507000029000000	0.431800008000000	0.307799995000000	0.229300007000000	0.487300009000000	0.517300010000000	0.520099998000000	0.529999971000000	0.477899998000000	0.423700005000000	0.342299998000000	0.266099989000000	0.399599999000000	0.426200002000000	0.457599998000000	0.463999987000000	0.411799997000000	0.426499993000000	0.320300013000000	0.253500015000000	0.307900012000000	0.348300010000000	0.338900000000000	0.329499990000000	0.340400010000000	0.340499997000000	0.327100009000000	0.267600000000000	0.285299987000000	0.306100011000000	0.288500011000000	0.260800004000000	0.266900003000000	0.266099989000000	0.250800014000000	0.242200002000000	0.241300002000000	0.250699997000000
0.689999998000000	0.696200013000000	0.626299977000000	0.557200015000000	0.416799992000000	0.262199998000000	0.185699999000000	0.172800004000000	0.638199985000000	0.657400012000000	0.636699975000000	0.639400005000000	0.544200003000000	0.456600010000000	0.331800014000000	0.231800005000000	0.516700029000000	0.559899986000000	0.563799977000000	0.578100026000000	0.517799973000000	0.447699994000000	0.371499985000000	0.277500004000000	0.425500005000000	0.452300012000000	0.493499994000000	0.508000016000000	0.450100005000000	0.452300012000000	0.355199993000000	0.268000007000000	0.291299999000000	0.346199989000000	0.354400009000000	0.358200014000000	0.376100004000000	0.367700011000000	0.359800011000000	0.279000014000000	0.279700011000000	0.313499987000000	0.294200003000000	0.281399995000000	0.273400009000000	0.283699989000000	0.259400010000000	0.247899994000000	0.242899999000000	0.252600014000000
0.726400018000000	0.736400008000000	0.658999979000000	0.600600004000000	0.449400008000000	0.280400008000000	0.193200007000000	0.176599994000000	0.685899973000000	0.706300020000000	0.672599971000000	0.675700009000000	0.575100005000000	0.492599994000000	0.354499996000000	0.250400007000000	0.568000019000000	0.598999977000000	0.591499984000000	0.615899980000000	0.547900021000000	0.484100014000000	0.395300001000000	0.301999986000000	0.478300005000000	0.490700006000000	0.532599986000000	0.550999999000000	0.477499992000000	0.488299996000000	0.381999999000000	0.272599995000000	0.303000003000000	0.342700005000000	0.387800008000000	0.381900012000000	0.410299987000000	0.399800003000000	0.388000011000000	0.294299990000000	0.291200012000000	0.315800011000000	0.300099999000000	0.289999992000000	0.274599999000000	0.310299993000000	0.270300001000000	0.258599997000000	0.252099991000000	0.258599997000000
0.771200001000000	0.777899981000000	0.690100014000000	0.626900017000000	0.473899990000000	0.288800001000000	0.202199996000000	0.184100002000000	0.742799997000000	0.730599999000000	0.713000000000000	0.707700014000000	0.602699995000000	0.523800015000000	0.376800001000000	0.262300014000000	0.609200001000000	0.634599984000000	0.624199986000000	0.639900029000000	0.570200026000000	0.521799982000000	0.421099991000000	0.317000002000000	0.498199999000000	0.530099988000000	0.568499982000000	0.568899989000000	0.508599997000000	0.520699978000000	0.400000006000000	0.297300011000000	0.291299999000000	0.347200006000000	0.425099999000000	0.408100009000000	0.442200005000000	0.432300001000000	0.406100005000000	0.318800002000000	0.276800007000000	0.317299992000000	0.303700000000000	0.293500006000000	0.296099991000000	0.347299993000000	0.277599990000000	0.275299996000000	0.250400007000000	0.260899991000000
0.804600000000000	0.806999981000000	0.731299996000000	0.668900013000000	0.500800014000000	0.306899995000000	0.205699995000000	0.183500007000000	0.777100027000000	0.775399983000000	0.758800030000000	0.741999984000000	0.638800025000000	0.561500013000000	0.405600011000000	0.271499991000000	0.642700016000000	0.675199986000000	0.660200000000000	0.667200029000000	0.589399993000000	0.546999991000000	0.449900001000000	0.338200003000000	0.528699994000000	0.565400004000000	0.594799995000000	0.597400010000000	0.532299995000000	0.547699988000000	0.431600004000000	0.317999989000000	0.292499989000000	0.367500007000000	0.440899998000000	0.433600008000000	0.460000008000000	0.453399986000000	0.440200001000000	0.335099995000000	0.262300014000000	0.313699991000000	0.297500014000000	0.305700004000000	0.293500006000000	0.359200001000000	0.292699993000000	0.284099996000000	0.253600001000000	0.266000003000000
0.827899992000000	0.843599975000000	0.740899980000000	0.695999980000000	0.518899977000000	0.315899998000000	0.215200007000000	0.183899999000000	0.799099982000000	0.811500013000000	0.789499998000000	0.763499975000000	0.689700007000000	0.591600001000000	0.431699991000000	0.284000009000000	0.668799996000000	0.709200025000000	0.705200016000000	0.720799983000000	0.619599998000000	0.574500024000000	0.470699996000000	0.354799986000000	0.572200000000000	0.592899978000000	0.644900024000000	0.656700015000000	0.570900023000000	0.574100018000000	0.452300012000000	0.330700010000000	0.324400008000000	0.409000009000000	0.489800006000000	0.487399995000000	0.517099977000000	0.498400003000000	0.475499988000000	0.346500009000000	0.255800009000000	0.325700015000000	0.287000000000000	0.324200004000000	0.326499999000000	0.397300005000000	0.307999998000000	0.303700000000000	0.258100003000000	0.275700003000000
0.875999987000000	0.878099978000000	0.790000021000000	0.733900011000000	0.541199982000000	0.335000008000000	0.214399993000000	0.190300003000000	0.854300022000000	0.853100002000000	0.827000022000000	0.804199994000000	0.724500000000000	0.635999978000000	0.456499994000000	0.294000000000000	0.717800021000000	0.753499985000000	0.726899981000000	0.739899993000000	0.676299989000000	0.619400024000000	0.512600005000000	0.376800001000000	0.604200006000000	0.640200019000000	0.662599981000000	0.672500014000000	0.608299971000000	0.594699979000000	0.495000005000000	0.352400005000000	0.327899992000000	0.432599992000000	0.510999978000000	0.515900016000000	0.534699976000000	0.522099972000000	0.499700010000000	0.376700014000000	0.253199995000000	0.312400013000000	0.277500004000000	0.331099987000000	0.348399997000000	0.429199994000000	0.328599989000000	0.317699999000000	0.251599997000000	0.274399996000000
0.891900003000000	0.909099996000000	0.822600007000000	0.785300016000000	0.583400011000000	0.345800012000000	0.223100007000000	0.187700003000000	0.872600019000000	0.869499981000000	0.851300001000000	0.859200001000000	0.775699973000000	0.656700015000000	0.490399987000000	0.317000002000000	0.746100008000000	0.786899984000000	0.779399991000000	0.797399998000000	0.736999989000000	0.647899985000000	0.546800017000000	0.396400005000000	0.638899982000000	0.675400019000000	0.726100028000000	0.734600008000000	0.647700012000000	0.626299977000000	0.523400009000000	0.375400007000000	0.366400003000000	0.476200014000000	0.577099979000000	0.568400025000000	0.587499976000000	0.571900010000000	0.547299981000000	0.402099997000000	0.270599991000000	0.287800014000000	0.287699997000000	0.388799995000000	0.392500013000000	0.484800011000000	0.386299998000000	0.336299986000000	0.253399998000000	0.281599998000000
0.873399973000000	0.897899985000000	0.839999974000000	0.824500024000000	0.609300017000000	0.370900005000000	0.230100006000000	0.195899993000000	0.877399981000000	0.898599982000000	0.868399978000000	0.872799993000000	0.795199990000000	0.685500026000000	0.514400005000000	0.332899988000000	0.777999997000000	0.832400024000000	0.813499987000000	0.821900010000000	0.754700005000000	0.671299994000000	0.575299978000000	0.427700013000000	0.671800017000000	0.717700005000000	0.763499975000000	0.760699987000000	0.685999990000000	0.661300004000000	0.567300022000000	0.397500008000000	0.377499998000000	0.512000024000000	0.613799989000000	0.609000027000000	0.622500002000000	0.597800016000000	0.570800006000000	0.423200011000000	0.292199999000000	0.289700001000000	0.303200006000000	0.393599987000000	0.418799996000000	0.519400001000000	0.417699993000000	0.352999985000000	0.250299990000000	0.286399990000000
0.883499980000000	0.897400022000000	0.854900002000000	0.865899980000000	0.635200024000000	0.389999986000000	0.233600006000000	0.203600004000000	0.882600009000000	0.893499970000000	0.860899985000000	0.874499977000000	0.821799994000000	0.733299971000000	0.541299999000000	0.355599999000000	0.812500000000000	0.849200010000000	0.811399996000000	0.860000014000000	0.793600023000000	0.713199973000000	0.602999985000000	0.455599993000000	0.703299999000000	0.743300021000000	0.762099981000000	0.797299981000000	0.726300001000000	0.699500024000000	0.592800021000000	0.417600006000000	0.420700014000000	0.537400007000000	0.610700011000000	0.647000015000000	0.653599977000000	0.620100021000000	0.587300003000000	0.441399992000000	0.307900012000000	0.295700014000000	0.314300001000000	0.402900010000000	0.435499996000000	0.521399975000000	0.423299998000000	0.370499998000000	0.253600001000000	0.286900014000000
0.885800004000000	0.895299971000000	0.843299985000000	0.882600009000000	0.711099982000000	0.401600003000000	0.243200004000000	0.199900001000000	0.883300006000000	0.884899974000000	0.843100011000000	0.884100020000000	0.855300009000000	0.765399992000000	0.570800006000000	0.374500006000000	0.835900009000000	0.854200006000000	0.836399972000000	0.884700000000000	0.824800014000000	0.751999974000000	0.646000028000000	0.479900002000000	0.735599995000000	0.766200006000000	0.809400022000000	0.834800005000000	0.758599997000000	0.770099998000000	0.627900004000000	0.433499992000000	0.444499999000000	0.586000025000000	0.671999991000000	0.679000020000000	0.678699970000000	0.666899979000000	0.626900017000000	0.473199993000000	0.327699989000000	0.313499987000000	0.342999995000000	0.440600008000000	0.482499987000000	0.575500011000000	0.469599992000000	0.398299992000000	0.246700004000000	0.289600015000000
0.881500006000000	0.894699991000000	0.840900004000000	0.875100017000000	0.744300008000000	0.419000000000000	0.243300006000000	0.203099996000000	0.867799997000000	0.900399983000000	0.853600025000000	0.873099983000000	0.852100015000000	0.790799975000000	0.597299993000000	0.392500013000000	0.832799971000000	0.872200012000000	0.850099981000000	0.880800009000000	0.835500002000000	0.768800020000000	0.665099978000000	0.504899979000000	0.766399980000000	0.800400019000000	0.834100008000000	0.855700016000000	0.794099987000000	0.786300004000000	0.658500016000000	0.464599997000000	0.480599999000000	0.611299992000000	0.698599994000000	0.719399989000000	0.718100011000000	0.691999972000000	0.661599994000000	0.494800001000000	0.345600009000000	0.333799988000000	0.350699991000000	0.465299994000000	0.530399978000000	0.613799989000000	0.490300000000000	0.409700006000000	0.245299995000000	0.291500002000000
0.865499973000000	0.891700029000000	0.838500023000000	0.884400010000000	0.788100004000000	0.447899997000000	0.254500002000000	0.217299998000000	0.867699981000000	0.892099977000000	0.851599991000000	0.884199977000000	0.852100015000000	0.817799985000000	0.645299971000000	0.421700001000000	0.836700022000000	0.869300008000000	0.844900012000000	0.859399974000000	0.836899996000000	0.802500010000000	0.703199983000000	0.528800011000000	0.798099995000000	0.824699998000000	0.840499997000000	0.849099994000000	0.803499997000000	0.816799998000000	0.703100026000000	0.490999997000000	0.514900029000000	0.651799977000000	0.739000022000000	0.749199986000000	0.729499996000000	0.740999997000000	0.715600014000000	0.519500017000000	0.378199995000000	0.345699996000000	0.374700010000000	0.496899992000000	0.541499972000000	0.649100006000000	0.531700015000000	0.439000010000000	0.237200007000000	0.286900014000000
0.898599982000000	0.895500004000000	0.856700003000000	0.857200027000000	0.791700006000000	0.457399994000000	0.263099998000000	0.214200005000000	0.892000020000000	0.890999973000000	0.846899986000000	0.875299990000000	0.841400027000000	0.837899983000000	0.652300000000000	0.437700003000000	0.842899978000000	0.849500000000000	0.817099988000000	0.862299979000000	0.828400016000000	0.818199992000000	0.718100011000000	0.557299972000000	0.800599992000000	0.824999988000000	0.810299993000000	0.842199981000000	0.796599984000000	0.819500029000000	0.702700019000000	0.509999990000000	0.578800023000000	0.708800018000000	0.745299995000000	0.764299989000000	0.733399987000000	0.762300014000000	0.723999977000000	0.538100004000000	0.405099988000000	0.369800001000000	0.402799994000000	0.522599995000000	0.545199990000000	0.648599982000000	0.551500022000000	0.459699988000000	0.239500001000000	0.292499989000000
0.881600022000000	0.905200005000000	0.844699979000000	0.864199996000000	0.853600025000000	0.497900009000000	0.273200005000000	0.214200005000000	0.867900014000000	0.904900014000000	0.861000001000000	0.877399981000000	0.827700019000000	0.856899977000000	0.708500028000000	0.463699996000000	0.829999983000000	0.878499985000000	0.838800013000000	0.865100026000000	0.830100000000000	0.834800005000000	0.771200001000000	0.588999987000000	0.798799992000000	0.850099981000000	0.828400016000000	0.851300001000000	0.805599988000000	0.847500026000000	0.760200024000000	0.546999991000000	0.618700027000000	0.726300001000000	0.754700005000000	0.810599983000000	0.764299989000000	0.802999973000000	0.770099998000000	0.581300020000000	0.436899990000000	0.392899990000000	0.442900002000000	0.560100019000000	0.623399973000000	0.703700006000000	0.592800021000000	0.489499986000000	0.250900000000000	0.280000001000000
0.882700026000000	0.896000028000000	0.824599981000000	0.855400026000000	0.852400005000000	0.502900004000000	0.285800010000000	0.220300004000000	0.870700002000000	0.894699991000000	0.844099998000000	0.876800001000000	0.822499990000000	0.845200002000000	0.735300004000000	0.485700011000000	0.824199975000000	0.861400008000000	0.839500010000000	0.869300008000000	0.832899988000000	0.832499981000000	0.784699976000000	0.622600019000000	0.788900018000000	0.831499994000000	0.837199986000000	0.845499992000000	0.798500001000000	0.840300024000000	0.786300004000000	0.584100008000000	0.642899990000000	0.744799972000000	0.787899971000000	0.817200005000000	0.747900009000000	0.814100027000000	0.780700028000000	0.617600024000000	0.459800005000000	0.418000013000000	0.470800012000000	0.593599975000000	0.634299994000000	0.752099991000000	0.627799988000000	0.532299995000000	0.252099991000000	0.274100006000000
0.867900014000000	0.893400013000000	0.829400003000000	0.870100021000000	0.849799991000000	0.597899973000000	0.292199999000000	0.225799993000000	0.868200004000000	0.891300023000000	0.848599970000000	0.868900001000000	0.825999975000000	0.849300027000000	0.755200028000000	0.514599979000000	0.830200016000000	0.864099979000000	0.837400019000000	0.850799978000000	0.812900007000000	0.818899989000000	0.792999983000000	0.645399988000000	0.794399977000000	0.824299991000000	0.831399977000000	0.836099982000000	0.788299978000000	0.828199983000000	0.791100025000000	0.602599978000000	0.685199976000000	0.782599986000000	0.781599998000000	0.819299996000000	0.745999992000000	0.813399971000000	0.776700020000000	0.646399975000000	0.474000007000000	0.451099992000000	0.500599980000000	0.621699989000000	0.684800029000000	0.781000018000000	0.660700023000000	0.564300001000000	0.249100000000000	0.261099994000000
0.875000000000000	0.896000028000000	0.838699996000000	0.872600019000000	0.847500026000000	0.632200003000000	0.300999999000000	0.237599999000000	0.873000026000000	0.893499970000000	0.858600020000000	0.862999976000000	0.820900023000000	0.857999980000000	0.785700023000000	0.536599994000000	0.833400011000000	0.861699998000000	0.824999988000000	0.847899973000000	0.800300002000000	0.823800027000000	0.810800016000000	0.691299975000000	0.782700002000000	0.846099973000000	0.815299988000000	0.830100000000000	0.796599984000000	0.820500016000000	0.799399972000000	0.641200006000000	0.736999989000000	0.779900014000000	0.755699992000000	0.809099972000000	0.740199983000000	0.797500014000000	0.773199975000000	0.684800029000000	0.542200029000000	0.468800008000000	0.520200014000000	0.647599995000000	0.689300001000000	0.774800003000000	0.670300007000000	0.581499994000000	0.282299995000000	0.272300005000000
0.880299985000000	0.897599995000000	0.834299982000000	0.870999992000000	0.842800021000000	0.662100017000000	0.319599986000000	0.238600001000000	0.877099991000000	0.895699978000000	0.857999980000000	0.855599999000000	0.833299994000000	0.855700016000000	0.797999978000000	0.564700007000000	0.831900001000000	0.868399978000000	0.842999995000000	0.851100028000000	0.790300012000000	0.830299973000000	0.803399980000000	0.712199986000000	0.791499972000000	0.843800008000000	0.830100000000000	0.841099977000000	0.790700018000000	0.814999998000000	0.807399988000000	0.670700014000000	0.738499999000000	0.789499998000000	0.760299981000000	0.818799973000000	0.765699983000000	0.803600013000000	0.773299992000000	0.708700001000000	0.575600028000000	0.510200024000000	0.567600012000000	0.689000010000000	0.724900007000000	0.786400020000000	0.713199973000000	0.608200014000000	0.292699993000000	0.278600007000000
0.888100028000000	0.911400020000000	0.837899983000000	0.868600011000000	0.842100024000000	0.688099980000000	0.339399993000000	0.238299996000000	0.874400020000000	0.896000028000000	0.861299992000000	0.867600024000000	0.838500023000000	0.848599970000000	0.812600017000000	0.586700022000000	0.838500023000000	0.882900000000000	0.843900025000000	0.866400003000000	0.800599992000000	0.837899983000000	0.818799973000000	0.740800023000000	0.798699975000000	0.853600025000000	0.836899996000000	0.852400005000000	0.794099987000000	0.814599991000000	0.806900024000000	0.702499986000000	0.739899993000000	0.808499992000000	0.785200000000000	0.818899989000000	0.771899998000000	0.805400014000000	0.771499991000000	0.733399987000000	0.613799989000000	0.571699977000000	0.624800026000000	0.731500030000000	0.738799989000000	0.801299989000000	0.747300029000000	0.633000016000000	0.310099989000000	0.307799995000000
0.892899990000000	0.906199992000000	0.846400023000000	0.867200017000000	0.830299973000000	0.718500018000000	0.344500005000000	0.241500005000000	0.891399980000000	0.889900029000000	0.845700026000000	0.879999995000000	0.850799978000000	0.848900020000000	0.793099999000000	0.598699987000000	0.835699975000000	0.861299992000000	0.825600028000000	0.865800023000000	0.808200002000000	0.817300022000000	0.798600018000000	0.755400002000000	0.791100025000000	0.843100011000000	0.824100018000000	0.835500002000000	0.789900005000000	0.794700027000000	0.785200000000000	0.723299980000000	0.753799975000000	0.826099992000000	0.786599994000000	0.799700022000000	0.741299987000000	0.781199992000000	0.750699997000000	0.752200007000000	0.650500000000000	0.591799974000000	0.654699981000000	0.737100005000000	0.695100009000000	0.777700007000000	0.751299977000000	0.672699988000000	0.325599998000000	0.320800006000000
0.888199985000000	0.901899993000000	0.838199973000000	0.861299992000000	0.824199975000000	0.746500015000000	0.371300012000000	0.253600001000000	0.873499990000000	0.893700004000000	0.838299990000000	0.861299992000000	0.833000004000000	0.854600012000000	0.813899994000000	0.649600029000000	0.827199996000000	0.855099976000000	0.827300012000000	0.846400023000000	0.764800012000000	0.821600020000000	0.800599992000000	0.771700025000000	0.777000010000000	0.827499986000000	0.829500020000000	0.826600015000000	0.769900024000000	0.784699976000000	0.781499982000000	0.747099996000000	0.762000024000000	0.802200019000000	0.780399978000000	0.797500014000000	0.729200006000000	0.781300008000000	0.740599990000000	0.764999986000000	0.668900013000000	0.614300013000000	0.684099972000000	0.727100015000000	0.712700009000000	0.783900023000000	0.763499975000000	0.706200004000000	0.339599997000000	0.327399999000000
0.893000007000000	0.901899993000000	0.840799987000000	0.859200001000000	0.826900005000000	0.779799998000000	0.376599997000000	0.258500010000000	0.880699992000000	0.893999994000000	0.842000008000000	0.854700029000000	0.834800005000000	0.853299975000000	0.814599991000000	0.659200013000000	0.828100026000000	0.849900007000000	0.814800024000000	0.842499971000000	0.763899982000000	0.839100003000000	0.811500013000000	0.782999992000000	0.761900008000000	0.829800010000000	0.812900007000000	0.825100005000000	0.770399988000000	0.772800028000000	0.790199995000000	0.758700013000000	0.757300019000000	0.805599988000000	0.773599982000000	0.796400011000000	0.727299988000000	0.773000002000000	0.746800005000000	0.765500009000000	0.694899976000000	0.652000010000000	0.692399979000000	0.749400020000000	0.700800002000000	0.764400005000000	0.762199998000000	0.706799984000000	0.361900002000000	0.339300007000000
[truncated: 14 more columns]
