# Supplementary material for: Modeling the impact of drug interactions on therapeutic selectivity
Source: Nat Commun. 2018 Aug 27;9:3452. doi: 10.1038/s41467-018-05954-3 (PMC6110842; doi:10.1038/s41467-018-05954-3)
Supplement: Supplementary file 4 — Supplementary Data 1 [file 41467_2018_5954_MOESM4_ESM.zip › albRAW/Bro-Cal.txt]

0.0922999978065491	0.0913999974727631	0.0931999981403351	0.0961000025272369	0.0917000025510788	0.0944999977946281	0.0927999988198280	0.0944999977946281	0.0935999974608421	0.0920000001788139	0.0944000035524368	0.0929000005126000	0.0922000035643578	0.0923999994993210	0.0935999974608421	0.0948000028729439	0.0905999988317490	0.0909999981522560	0.0910999998450279	0.0927999988198280	0.0913999974727631	0.0957999974489212	0.0907000005245209	0.0938000008463860	0.0888999998569489	0.0907000005245209	0.0926000028848648	0.0938000008463860	0.0939000025391579	0.0940999984741211	0.0923999994993210	0.0920000001788139	0.0881000010000000	0.0867000000000000	0.0890000020000000	0.0856999980000000	0.0890000020000000	0.0868000020000000	0.0904999970000000	0.0883999990000000	0.0886999960000000	0.0880000000000000	0.0886999960000000	0.0878000040000000	0.0922999980000000	0.0892999990000000	0.0902000000000000	0.0860999970000000	0.0872000010000000	0.0883999990000000
0.0917999967932701	0.0905999988317490	0.0927999988198280	0.0954999998211861	0.0917999967932701	0.0932999998331070	0.0918999984860420	0.0935999974608421	0.0931999981403351	0.0916000008583069	0.0931999981403351	0.0923999994993210	0.0917000025510788	0.0922000035643578	0.0917999967932701	0.0936999991536140	0.0904000028967857	0.0904000028967857	0.0898000001907349	0.0922000035643578	0.0904000028967857	0.0952000021934509	0.0909999981522560	0.0935999974608421	0.0883999988436699	0.0908999964594841	0.0921000018715859	0.0926999971270561	0.0930999964475632	0.0938000008463860	0.0916000008583069	0.0908999964594841	0.0865999980000000	0.0860000030000000	0.0895000030000000	0.0848999990000000	0.0890000020000000	0.0869999970000000	0.0887999980000000	0.0868000020000000	0.0867000000000000	0.0883999990000000	0.0877000020000000	0.0887999980000000	0.0912000020000000	0.0870999990000000	0.0894000010000000	0.0860000030000000	0.0865999980000000	0.0874999990000000
0.0909999981522560	0.0908000022172928	0.0927999988198280	0.0947000011801720	0.0913000032305718	0.0957000032067299	0.0921000018715859	0.0938000008463860	0.0925000011920929	0.0916000008583069	0.0934000015258789	0.0920000001788139	0.0909999981522560	0.0918999984860420	0.0914999991655350	0.0944999977946281	0.0900000035762787	0.0904000028967857	0.0900000035762787	0.0923999994993210	0.0904000028967857	0.0952999964356422	0.0907000005245209	0.0938000008463860	0.0879999995231628	0.0909999981522560	0.0917999967932701	0.0929000005126000	0.0929000005126000	0.0929000005126000	0.0916000008583069	0.0913999974727631	0.0869000030000000	0.0858000000000000	0.0890000020000000	0.0854000000000000	0.0877000020000000	0.0867000000000000	0.0886999960000000	0.0878999980000000	0.0876000000000000	0.0877000020000000	0.0876000000000000	0.0878000040000000	0.0908999960000000	0.0874999990000000	0.0900000040000000	0.0854000000000000	0.0869000030000000	0.0867000000000000
0.0913999974727631	0.0912000015377998	0.0926999971270561	0.0949999988079071	0.0914999991655350	0.0931999981403351	0.0921000018715859	0.0932999998331070	0.0923999994993210	0.0920000001788139	0.0934000015258789	0.0925000011920929	0.0917000025510788	0.0922999978065491	0.0925000011920929	0.0940999984741211	0.0894000008702278	0.0909999981522560	0.0903000012040138	0.0929000005126000	0.0901999995112419	0.0948999971151352	0.0912000015377998	0.0927999988198280	0.0885000005364418	0.0912000015377998	0.0916000008583069	0.0934000015258789	0.0936999991536140	0.0936999991536140	0.0916000008583069	0.0913999974727631	0.0912000020000000	0.0855000020000000	0.0887999980000000	0.0856999980000000	0.0878000040000000	0.0865999980000000	0.0887999980000000	0.0874999990000000	0.0882999970000000	0.0874999990000000	0.0887999980000000	0.0882999970000000	0.0904999970000000	0.0873000030000000	0.0904000030000000	0.0860000030000000	0.0874999990000000	0.0860999970000000
0.0908999964594841	0.0909999981522560	0.0923999994993210	0.0944000035524368	0.0913000032305718	0.0940999984741211	0.0910999998450279	0.0932999998331070	0.0929000005126000	0.0913999974727631	0.0926999971270561	0.0921000018715859	0.0908999964594841	0.0914999991655350	0.0913999974727631	0.0935000032186508	0.0895000025629997	0.0900999978184700	0.0898000001907349	0.0921000018715859	0.0903000012040138	0.0944000035524368	0.0899000018835068	0.0935000032186508	0.0874999985098839	0.0908000022172928	0.0913999974727631	0.0926999971270561	0.0934000015258789	0.0929000005126000	0.0907000005245209	0.0908000022172928	0.0877000020000000	0.0847999980000000	0.0889000000000000	0.0859000010000000	0.0880000000000000	0.0867000000000000	0.0869999970000000	0.0876000000000000	0.0867000000000000	0.0873999970000000	0.0882000030000000	0.0896999980000000	0.0920000000000000	0.0872000010000000	0.0882999970000000	0.0852999990000000	0.0856999980000000	0.0863000010000000
0.0916000008583069	0.0913000032305718	0.0922999978065491	0.0944000035524368	0.0922999978065491	0.0930999964475632	0.0921000018715859	0.0927999988198280	0.0927999988198280	0.0917999967932701	0.0930000022053719	0.0926000028848648	0.0912000015377998	0.0913999974727631	0.0917999967932701	0.0934000015258789	0.0898000001907349	0.0913999974727631	0.0904999971389771	0.0921000018715859	0.0908000022172928	0.0939000025391579	0.0909999981522560	0.0927999988198280	0.0887999981641769	0.0914999991655350	0.0920000001788139	0.0931999981403351	0.0930000022053719	0.0930999964475632	0.0920000001788139	0.0904999971389771	0.0900999980000000	0.0851999970000000	0.0865999980000000	0.0847999980000000	0.0869999970000000	0.0854000000000000	0.0892999990000000	0.0873000030000000	0.0868000020000000	0.0880000000000000	0.0867000000000000	0.0886999960000000	0.0904000030000000	0.0864000020000000	0.0882999970000000	0.0859000010000000	0.0882999970000000	0.0864999960000000
0.0920000001788139	0.0918999984860420	0.0925000011920929	0.0953999981284142	0.0920000001788139	0.0930000022053719	0.0922999978065491	0.0935000032186508	0.0930999964475632	0.0925000011920929	0.0935999974608421	0.0932999998331070	0.0910999998450279	0.0926999971270561	0.0925000011920929	0.0939999967813492	0.0903000012040138	0.0920000001788139	0.0901999995112419	0.0930999964475632	0.0908000022172928	0.0944999977946281	0.0913999974727631	0.0931999981403351	0.0886000022292137	0.0917000025510788	0.0925000011920929	0.0939999967813492	0.0939999967813492	0.0939999967813492	0.0922999978065491	0.0913000032305718	0.0895999970000000	0.0851000030000000	0.0873999970000000	0.0850000010000000	0.0864999960000000	0.0867000000000000	0.0886999960000000	0.0876000000000000	0.0873999970000000	0.0883999990000000	0.0881000010000000	0.0876000000000000	0.0894000010000000	0.0873000030000000	0.0895000030000000	0.0870999990000000	0.0882000030000000	0.0865999980000000
0.0918999984860420	0.0914999991655350	0.0925000011920929	0.0945999994874001	0.0921000018715859	0.0938000008463860	0.0913999974727631	0.0926999971270561	0.0926000028848648	0.0917999967932701	0.0926999971270561	0.0923999994993210	0.0913999974727631	0.0921000018715859	0.0916000008583069	0.0935999974608421	0.0898000001907349	0.0908000022172928	0.0900999978184700	0.0926999971270561	0.0901999995112419	0.0949999988079071	0.0901999995112419	0.0931999981403351	0.0878999978303909	0.0908999964594841	0.0916000008583069	0.0930000022053719	0.0930999964475632	0.0935000032186508	0.0908999964594841	0.0907000005245209	0.0873999970000000	0.0859000010000000	0.0876000000000000	0.0854000000000000	0.0881000010000000	0.0864999960000000	0.0883999990000000	0.0877000020000000	0.0886999960000000	0.0883999990000000	0.0870999990000000	0.0882999970000000	0.0912000020000000	0.0867000000000000	0.0900999980000000	0.0860000030000000	0.0877000020000000	0.0863000010000000
0.0914999991655350	0.0914999991655350	0.0929000005126000	0.0947000011801720	0.0921000018715859	0.0922000035643578	0.0922000035643578	0.0929000005126000	0.0929000005126000	0.0914999991655350	0.0935999974608421	0.0926999971270561	0.0913000032305718	0.0914999991655350	0.0916000008583069	0.0923999994993210	0.0904000028967857	0.0920000001788139	0.0908999964594841	0.0925000011920929	0.0907000005245209	0.0938000008463860	0.0904000028967857	0.0925000011920929	0.0891000032424927	0.0917000025510788	0.0922999978065491	0.0927999988198280	0.0926999971270561	0.0926000028848648	0.0914999991655350	0.0910999998450279	0.0867000000000000	0.0858000000000000	0.0895000030000000	0.0852999990000000	0.0886000020000000	0.0864999960000000	0.0882999970000000	0.0873000030000000	0.0868000020000000	0.0880000000000000	0.0905999990000000	0.0885000010000000	0.0908999960000000	0.0864999960000000	0.0887999980000000	0.0858000000000000	0.0874999990000000	0.0860999970000000
0.0926999971270561	0.0926999971270561	0.0930000022053719	0.0952000021934509	0.0923999994993210	0.0935000032186508	0.0923999994993210	0.0931999981403351	0.0936999991536140	0.0927999988198280	0.0936999991536140	0.0934000015258789	0.0923999994993210	0.0922999978065491	0.0917000025510788	0.0939000025391579	0.0901999995112419	0.0921000018715859	0.0909999981522560	0.0939999967813492	0.0909999981522560	0.0952999964356422	0.0905999988317490	0.0931999981403351	0.0891000032424927	0.0922000035643578	0.0925000011920929	0.0935000032186508	0.0940999984741211	0.0938000008463860	0.0917000025510788	0.0912000015377998	0.0900999980000000	0.0865999980000000	0.0890000020000000	0.0860000030000000	0.0873999970000000	0.0868000020000000	0.0887999980000000	0.0880000000000000	0.0886999960000000	0.0891000030000000	0.0886000020000000	0.0900999980000000	0.0926999970000000	0.0881000010000000	0.0895999970000000	0.0861999990000000	0.0869999970000000	0.0873999970000000
0.0938000008463860	0.0930000022053719	0.0943000018596649	0.0957000032067299	0.0922000035643578	0.0939999967813492	0.0920000001788139	0.0940999984741211	0.0942000001668930	0.0931999981403351	0.0942000001668930	0.0939000025391579	0.0920000001788139	0.0926999971270561	0.0925000011920929	0.0939999967813492	0.0909999981522560	0.0926999971270561	0.0913999974727631	0.0940999984741211	0.0916000008583069	0.0957999974489212	0.0913000032305718	0.0939000025391579	0.0894000008702278	0.0926999971270561	0.0932999998331070	0.0943000018596649	0.0945999994874001	0.0949999988079071	0.0913000032305718	0.0921000018715859	0.0887999980000000	0.0858000000000000	0.0876000000000000	0.0856000040000000	0.0886999960000000	0.0868000020000000	0.0895000030000000	0.0873999970000000	0.0886999960000000	0.0891000030000000	0.0880000000000000	0.0900999980000000	0.0902000000000000	0.0864000020000000	0.0891000030000000	0.0864999960000000	0.0883999990000000	0.0877000020000000
0.0931999981403351	0.0930999964475632	0.0942000001668930	0.0948999971151352	0.0926000028848648	0.0930999964475632	0.0927999988198280	0.0944000035524368	0.0945999994874001	0.0931999981403351	0.0949999988079071	0.0942000001668930	0.0918999984860420	0.0920000001788139	0.0914999991655350	0.0930999964475632	0.0913000032305718	0.0923999994993210	0.0920000001788139	0.0935000032186508	0.0914999991655350	0.0949999988079071	0.0908999964594841	0.0932999998331070	0.0901999995112419	0.0922999978065491	0.0930999964475632	0.0939999967813492	0.0935000032186508	0.0942000001668930	0.0922999978065491	0.0917999967932701	0.0887999980000000	0.0861999990000000	0.0909999980000000	0.0856999980000000	0.0885000010000000	0.0870999990000000	0.0889000000000000	0.0873000030000000	0.0881000010000000	0.0895999970000000	0.0882999970000000	0.0898000000000000	0.0909999980000000	0.0874999990000000	0.0908999960000000	0.0860999970000000	0.0895000030000000	0.0882999970000000
0.0951000005006790	0.0943000018596649	0.0952999964356422	0.0964000001549721	0.0942000001668930	0.0944999977946281	0.0930000022053719	0.0944999977946281	0.0957999974489212	0.0949999988079071	0.0954999998211861	0.0945999994874001	0.0926999971270561	0.0922999978065491	0.0922999978065491	0.0945999994874001	0.0922000035643578	0.0944000035524368	0.0931999981403351	0.0945999994874001	0.0922999978065491	0.0956000015139580	0.0921000018715859	0.0942000001668930	0.0905999988317490	0.0936999991536140	0.0939000025391579	0.0952999964356422	0.0943000018596649	0.0944000035524368	0.0920000001788139	0.0926000028848648	0.0895999970000000	0.0885000010000000	0.0903000010000000	0.0854000000000000	0.0891000030000000	0.0872000010000000	0.0890000020000000	0.0880000000000000	0.0892999990000000	0.0904000030000000	0.0904999970000000	0.0894000010000000	0.0908999960000000	0.0874999990000000	0.0900000040000000	0.0870999990000000	0.0900999980000000	0.0870999990000000
0.0956000015139580	0.0947000011801720	0.0960000008344650	0.0969000011682510	0.0938000008463860	0.0943000018596649	0.0926000028848648	0.0943000018596649	0.0970000028610230	0.0958999991416931	0.0962999984622002	0.0956000015139580	0.0932999998331070	0.0939000025391579	0.0927999988198280	0.0944000035524368	0.0926999971270561	0.0944000035524368	0.0926999971270561	0.0953999981284142	0.0926000028848648	0.0964000001549721	0.0917000025510788	0.0943000018596649	0.0910999998450279	0.0943000018596649	0.0947000011801720	0.0957999974489212	0.0954999998211861	0.0953999981284142	0.0925000011920929	0.0925000011920929	0.0895999970000000	0.0874999990000000	0.0882999970000000	0.0858000000000000	0.0891999970000000	0.0889000000000000	0.0902000000000000	0.0882000030000000	0.0903000010000000	0.0891999970000000	0.0895999970000000	0.0895999970000000	0.0921000020000000	0.0886000020000000	0.0895000030000000	0.0869000030000000	0.0895000030000000	0.0876000000000000
0.0957999974489212	0.0966999977827072	0.0966000035405159	0.0982000008225441	0.0944999977946281	0.0945999994874001	0.0943000018596649	0.0952000021934509	0.0975999981164932	0.0974000021815300	0.0979999974370003	0.0961999967694283	0.0944999977946281	0.0943000018596649	0.0932999998331070	0.0944999977946281	0.0939000025391579	0.0961000025272369	0.0949999988079071	0.0957999974489212	0.0932999998331070	0.0967999994754791	0.0925000011920929	0.0943000018596649	0.0929000005126000	0.0952999964356422	0.0951000005006790	0.0967999994754791	0.0956000015139580	0.0952000021934509	0.0922000035643578	0.0930999964475632	0.0918999980000000	0.0870999990000000	0.0887999980000000	0.0860000030000000	0.0886000020000000	0.0874999990000000	0.0886999960000000	0.0872000010000000	0.0889000000000000	0.0891999970000000	0.0881000010000000	0.0895000030000000	0.0909999980000000	0.0876000000000000	0.0890000020000000	0.0867000000000000	0.0878999980000000	0.0868000020000000
0.0971999987959862	0.0966000035405159	0.0974000021815300	0.0991000011563301	0.0953999981284142	0.0960000008344650	0.0938000008463860	0.0952999964356422	0.0997999981045723	0.0983999967575073	0.0983000025153160	0.0982000008225441	0.0951000005006790	0.0945999994874001	0.0938000008463860	0.0944999977946281	0.0956000015139580	0.0974000021815300	0.0956000015139580	0.0965000018477440	0.0944000035524368	0.0970000028610230	0.0929000005126000	0.0951000005006790	0.0926999971270561	0.0956000015139580	0.0953999981284142	0.0960000008344650	0.0962999984622002	0.0964000001549721	0.0931999981403351	0.0935999974608421	0.0923999990000000	0.0886999960000000	0.0912000020000000	0.0876000000000000	0.0886000020000000	0.0878999980000000	0.0900000040000000	0.0900000040000000	0.0904000030000000	0.0903000010000000	0.0904999970000000	0.0909999980000000	0.0929000010000000	0.0894000010000000	0.0904999970000000	0.0873999970000000	0.0891999970000000	0.0892999990000000
0.0983000025153160	0.0995000004768372	0.0997999981045723	0.100699998438358	0.0961000025272369	0.0964000001549721	0.0948000028729439	0.0954999998211861	0.101099997758865	0.0995000004768372	0.100400000810623	0.0988999977707863	0.0960000008344650	0.0960000008344650	0.0939000025391579	0.0956000015139580	0.0964000001549721	0.0974000021815300	0.0961999967694283	0.0984999984502792	0.0940999984741211	0.0978000015020371	0.0934000015258789	0.0951000005006790	0.0939999967813492	0.0966000035405159	0.0970999971032143	0.0982000008225441	0.0973000004887581	0.0965000018477440	0.0935000032186508	0.0939999967813492	0.0916000010000000	0.0885000010000000	0.0899000020000000	0.0880000000000000	0.0902000000000000	0.0885000010000000	0.0904999970000000	0.0887999980000000	0.0909999980000000	0.0905999990000000	0.0899000020000000	0.0918999980000000	0.0922999980000000	0.0885000010000000	0.0909999980000000	0.0873999970000000	0.0913000030000000	0.0887999980000000
0.0993999987840653	0.101000003516674	0.101000003516674	0.101499997079372	0.0970999971032143	0.0969000011682510	0.0951000005006790	0.0957000032067299	0.103900000452995	0.102499999105930	0.101400002837181	0.0989999994635582	0.0964000001549721	0.0953999981284142	0.0938000008463860	0.0947000011801720	0.0965000018477440	0.0991000011563301	0.0974000021815300	0.0982000008225441	0.0952000021934509	0.0976999998092651	0.0934000015258789	0.0952000021934509	0.0951000005006790	0.0971999987959862	0.0973000004887581	0.0978000015020371	0.0969000011682510	0.0965000018477440	0.0936999991536140	0.0940999984741211	0.0909999980000000	0.0882999970000000	0.0917000030000000	0.0868000020000000	0.0898000000000000	0.0885000010000000	0.0894000010000000	0.0895000030000000	0.0900999980000000	0.0904000030000000	0.0903000010000000	0.0900999980000000	0.0925000010000000	0.0886999960000000	0.0908000020000000	0.0873000030000000	0.0908999960000000	0.0882000030000000
0.101099997758865	0.102399997413158	0.102899998426437	0.103399999439716	0.0971999987959862	0.0988000035285950	0.0954999998211861	0.0957000032067299	0.104199998080730	0.104000002145767	0.103100001811981	0.101700000464916	0.0971999987959862	0.0967999994754791	0.0947000011801720	0.0953999981284142	0.0986000001430512	0.0993999987840653	0.0978000015020371	0.0992999970912933	0.0956000015139580	0.0988999977707863	0.0939000025391579	0.0948999971151352	0.0965000018477440	0.0983000025153160	0.0984999984502792	0.0988999977707863	0.0979999974370003	0.0975999981164932	0.0952000021934509	0.0947000011801720	0.0943000020000000	0.0904000030000000	0.0920000000000000	0.0886000020000000	0.0902000000000000	0.0890000020000000	0.0912000020000000	0.0903000010000000	0.0913000030000000	0.0912000020000000	0.0913000030000000	0.0922999980000000	0.0925000010000000	0.0890000020000000	0.0913000030000000	0.0877000020000000	0.0889000000000000	0.0898000000000000
0.104500003159046	0.105800002813339	0.104900002479553	0.105099998414516	0.0991000011563301	0.0992000028491020	0.0962999984622002	0.0966000035405159	0.108199998736382	0.105499997735024	0.105099998414516	0.102899998426437	0.0983999967575073	0.0971999987959862	0.0949999988079071	0.0957000032067299	0.101499997079372	0.101499997079372	0.0984999984502792	0.0998999997973442	0.0966000035405159	0.0989999994635582	0.0943000018596649	0.0961000025272369	0.0979999974370003	0.0995000004768372	0.0979999974370003	0.0979999974370003	0.0982000008225441	0.0976999998092651	0.0956000015139580	0.0945999994874001	0.0926999970000000	0.0907000010000000	0.0912000020000000	0.0886000020000000	0.0916000010000000	0.0898000000000000	0.0913999970000000	0.0891000030000000	0.0929000010000000	0.0917000030000000	0.0908999960000000	0.0925000010000000	0.0949999990000000	0.0895999970000000	0.0917000030000000	0.0895000030000000	0.0913000030000000	0.0894000010000000
0.106700003147125	0.106600001454353	0.106700003147125	0.107199996709824	0.101000003516674	0.0996999964118004	0.0964000001549721	0.0965000018477440	0.110500000417233	0.110399998724461	0.107799999415874	0.104599997401237	0.0997999981045723	0.0980999991297722	0.0958999991416931	0.0957999974489212	0.103200003504753	0.102300003170967	0.0995000004768372	0.101199999451637	0.0971999987959862	0.0992000028491020	0.0951000005006790	0.0961000025272369	0.0989999994635582	0.100199997425079	0.0991000011563301	0.0996000021696091	0.0991000011563301	0.0982000008225441	0.0954999998211861	0.0949999988079071	0.0961000030000000	0.0905999990000000	0.0925000010000000	0.0887999980000000	0.0921000020000000	0.0892999990000000	0.0921000020000000	0.0896999980000000	0.0929000010000000	0.0921000020000000	0.0921000020000000	0.0935999970000000	0.0948999970000000	0.0900000040000000	0.0914999990000000	0.0899000020000000	0.0905999990000000	0.0904999970000000
0.109499998390675	0.110799998044968	0.111500002443790	0.109499998390675	0.101000003516674	0.100199997425079	0.0965000018477440	0.0964000001549721	0.115299999713898	0.114299997687340	0.110200002789497	0.105899997055531	0.0997999981045723	0.0982000008225441	0.0961000025272369	0.0957999974489212	0.105800002813339	0.102899998426437	0.101800002157688	0.0998999997973442	0.0971999987959862	0.0998999997973442	0.0957000032067299	0.0961000025272369	0.100400000810623	0.100000001490116	0.0989999994635582	0.0996999964118004	0.0992000028491020	0.0983999967575073	0.0964000001549721	0.0949999988079071	0.0967999990000000	0.0913000030000000	0.0943000020000000	0.0899000020000000	0.0917000030000000	0.0896999980000000	0.0914999990000000	0.0917999970000000	0.0949999990000000	0.0930999960000000	0.0939000030000000	0.0948999970000000	0.0939000030000000	0.0909999980000000	0.0918999980000000	0.0891999970000000	0.0913000030000000	0.0923999990000000
0.113600000739098	0.114000000059605	0.114600002765656	0.114600002765656	0.102899998426437	0.101999998092651	0.0975999981164932	0.0973000004887581	0.119800001382828	0.118299998342991	0.113399997353554	0.108000002801418	0.100800000131130	0.0988999977707863	0.0969000011682510	0.0962999984622002	0.108000002801418	0.104900002479553	0.101000003516674	0.101800002157688	0.0976999998092651	0.100500002503395	0.0964000001549721	0.0973000004887581	0.101599998772144	0.101599998772144	0.101099997758865	0.100599996745586	0.0996999964118004	0.0986000001430512	0.0966000035405159	0.0957000032067299	0.0966999980000000	0.0929000010000000	0.0931999980000000	0.0895000030000000	0.0913000030000000	0.0894000010000000	0.0912000020000000	0.0900000040000000	0.0960000010000000	0.0940999980000000	0.0926999970000000	0.0952999960000000	0.0943000020000000	0.0908999960000000	0.0921000020000000	0.0895000030000000	0.0926000030000000	0.0908999960000000
0.118699997663498	0.120800003409386	0.119800001382828	0.117100000381470	0.106200002133846	0.102799996733665	0.0986000001430512	0.0982000008225441	0.125400006771088	0.123199999332428	0.118299998342991	0.111800000071526	0.102200001478195	0.100500002503395	0.0973000004887581	0.0970999971032143	0.112099997699261	0.105999998748302	0.102300003170967	0.102700002491474	0.0983000025153160	0.101199999451637	0.0962999984622002	0.0970000028610230	0.103000000119209	0.101400002837181	0.101000003516674	0.102200001478195	0.100500002503395	0.0996000021696091	0.0973000004887581	0.0966999977827072	0.0999000000000000	0.0931999980000000	0.0927999990000000	0.0908999960000000	0.0916000010000000	0.0904000030000000	0.0931999980000000	0.0912000020000000	0.0987000020000000	0.0951000010000000	0.0935999970000000	0.0952999960000000	0.0939000030000000	0.0912000020000000	0.0930000020000000	0.0895000030000000	0.0939999970000000	0.0923999990000000
0.124200001358986	0.124899998307228	0.124399997293949	0.121899999678135	0.108900003135204	0.104500003159046	0.0995000004768372	0.0983000025153160	0.134000003337860	0.130999997258186	0.123499996960163	0.114799998700619	0.103900000452995	0.100900001823902	0.0974999964237213	0.0978000015020371	0.116800002753735	0.108800001442432	0.104400001466274	0.103399999439716	0.0992999970912933	0.101700000464916	0.0973000004887581	0.0974999964237213	0.105599999427795	0.103699997067451	0.101499997079372	0.102700002491474	0.100400000810623	0.100500002503395	0.0983999967575073	0.0967999994754791	0.0992000030000000	0.0930000020000000	0.0943000020000000	0.0900000040000000	0.0938000010000000	0.0909999980000000	0.0926999970000000	0.0904999970000000	0.0961999970000000	0.0948000030000000	0.0944999980000000	0.0943000020000000	0.0953999980000000	0.0922000040000000	0.0933000000000000	0.0891000030000000	0.0969000010000000	0.0926000030000000
0.128800004720688	0.132100000977516	0.129999995231628	0.125699996948242	0.110600002110004	0.107199996709824	0.100000001490116	0.0978000015020371	0.140699997544289	0.137600004673004	0.127000004053116	0.117899999022484	0.105800002813339	0.101700000464916	0.0982000008225441	0.0967999994754791	0.121200002729893	0.110799998044968	0.103600002825260	0.104299999773502	0.0980999991297722	0.101499997079372	0.0966999977827072	0.0967999994754791	0.108800001442432	0.102799996733665	0.101099997758865	0.102399997413158	0.100199997425079	0.100000001490116	0.0971999987959862	0.0966999977827072	0.0997999980000000	0.0935000030000000	0.0942000000000000	0.0905999990000000	0.0930999960000000	0.0913999970000000	0.0913000030000000	0.0909999980000000	0.0967999990000000	0.0955000000000000	0.0951000010000000	0.0947000010000000	0.0952000020000000	0.0917000030000000	0.0927999990000000	0.0902000000000000	0.0973000000000000	0.0930000020000000
0.137799993157387	0.142700001597404	0.141299992799759	0.133200004696846	0.113499999046326	0.106799997389317	0.100800000131130	0.0993999987840653	0.149900004267693	0.147300004959106	0.133900001645088	0.121200002729893	0.106600001454353	0.101800002157688	0.0982000008225441	0.0974000021815300	0.128399997949600	0.114200003445148	0.106700003147125	0.104900002479553	0.0988999977707863	0.101999998092651	0.0973000004887581	0.0983999967575073	0.111400000751019	0.104599997401237	0.102799996733665	0.103500001132488	0.101300001144409	0.101000003516674	0.0976999998092651	0.0975999981164932	0.101999998000000	0.0930999960000000	0.0945999990000000	0.0913000030000000	0.0926000030000000	0.0903000010000000	0.0930999960000000	0.0911000000000000	0.0991000010000000	0.0957999970000000	0.0940999980000000	0.0947000010000000	0.0948999970000000	0.0925000010000000	0.0931999980000000	0.0895000030000000	0.0973000000000000	0.0930999960000000
0.145899996161461	0.151800006628037	0.147200003266335	0.140799999237061	0.118000000715256	0.108800001442432	0.101199999451637	0.0995000004768372	0.164399996399879	0.158399999141693	0.144500002264977	0.125599995255470	0.107500001788139	0.103200003504753	0.0988000035285950	0.0976999998092651	0.137400001287460	0.116700001060963	0.107400000095367	0.105700001120567	0.0992999970912933	0.103399999439716	0.0973000004887581	0.0983000025153160	0.115999996662140	0.105300001800060	0.104099996387959	0.104900002479553	0.102899998426437	0.101700000464916	0.0982000008225441	0.0979999974370003	0.102499999000000	0.0949999990000000	0.0955000000000000	0.0921000020000000	0.0939999970000000	0.0913000030000000	0.0935000030000000	0.0909999980000000	0.101099998000000	0.0948000030000000	0.0944999980000000	0.0955000000000000	0.0960000010000000	0.0913999970000000	0.0944000040000000	0.0905999990000000	0.0996999960000000	0.0940999980000000
0.157499998807907	0.162000000476837	0.158000007271767	0.149200007319450	0.120399996638298	0.111000001430511	0.102200001478195	0.100299999117851	0.177300006151199	0.172499999403954	0.152700006961823	0.133000001311302	0.109399996697903	0.102300003170967	0.0979999974370003	0.0976999998092651	0.143399998545647	0.120099999010563	0.109600000083447	0.105499997735024	0.0992000028491020	0.102499999105930	0.0973000004887581	0.0984999984502792	0.118500001728535	0.106200002133846	0.104000002145767	0.104699999094009	0.102300003170967	0.100599996745586	0.0970999971032143	0.0978000015020371	0.106399998000000	0.0956000020000000	0.0949999990000000	0.0916000010000000	0.0929000010000000	0.0912000020000000	0.0930000020000000	0.0922999980000000	0.103200004000000	0.0965000020000000	0.0951000010000000	0.0961999970000000	0.0957000030000000	0.0930999960000000	0.0936999990000000	0.0898000000000000	0.0987000020000000	0.0939999970000000
0.169699996709824	0.174400001764297	0.171399995684624	0.158999994397163	0.123800002038479	0.113700002431870	0.104099996387959	0.100699998438358	0.195199996232986	0.188199996948242	0.160999998450279	0.137700006365776	0.112099997699261	0.104699999094009	0.0992000028491020	0.0983999967575073	0.157299995422363	0.125200003385544	0.110699996352196	0.106700003147125	0.101899996399879	0.103000000119209	0.0982000008225441	0.0991000011563301	0.128299996256828	0.106600001454353	0.104500003159046	0.104900002479553	0.103500001132488	0.101400002837181	0.0992000028491020	0.0982000008225441	0.108000003000000	0.0953999980000000	0.0953999980000000	0.0913999970000000	0.0935000030000000	0.0911000000000000	0.0934000020000000	0.0917999970000000	0.102499999000000	0.0962999980000000	0.0944999980000000	0.0960000010000000	0.0966999980000000	0.0926999970000000	0.0940999980000000	0.0907000010000000	0.0971999990000000	0.0930999960000000
0.183200001716614	0.193000003695488	0.184200003743172	0.167999997735024	0.131200000643730	0.114100001752377	0.103200003504753	0.0996999964118004	0.211899995803833	0.208399996161461	0.173800006508827	0.146699994802475	0.112499997019768	0.104099996387959	0.0991000011563301	0.0989999994635582	0.170000001788139	0.129999995231628	0.112000003457069	0.107600003480911	0.100400000810623	0.103299997746944	0.0991000011563301	0.0983000025153160	0.134599998593330	0.109899997711182	0.105200000107288	0.104099996387959	0.102799996733665	0.102200001478195	0.0976999998092651	0.0983000025153160	0.111400001000000	0.0958999990000000	0.0930999960000000	0.0914999990000000	0.0930000020000000	0.0922000040000000	0.0934000020000000	0.0925000010000000	0.105099998000000	0.0966000040000000	0.0939999970000000	0.0966000040000000	0.0960000010000000	0.0930000020000000	0.0934000020000000	0.0908999960000000	0.0996000020000000	0.0936999990000000
0.203199997544289	0.213100001215935	0.203099995851517	0.186100006103516	0.134499996900558	0.115500003099442	0.104800000786781	0.100699998438358	0.233300000429153	0.226300001144409	0.191899999976158	0.155799999833107	0.114600002765656	0.106100000441074	0.0993999987840653	0.0986000001430512	0.183799996972084	0.135299995541573	0.113899998366833	0.109099999070168	0.100500002503395	0.103699997067451	0.0983999967575073	0.0992000028491020	0.141800001263618	0.108699999749660	0.105700001120567	0.105099998414516	0.103799998760223	0.101899996399879	0.0979999974370003	0.0986000001430512	0.115699999000000	0.0958999990000000	0.0958999990000000	0.0921000020000000	0.0939000030000000	0.0921000020000000	0.0925000010000000	0.0908000020000000	0.107199997000000	0.0966000040000000	0.0956000020000000	0.0955000000000000	0.0962999980000000	0.0936999990000000	0.0940999980000000	0.0908000020000000	0.100699998000000	0.0938000010000000
0.217700004577637	0.231199994683266	0.220699995756149	0.199300006031990	0.137999996542931	0.119999997317791	0.105800002813339	0.101199999451637	0.260100007057190	0.250499993562698	0.204799994826317	0.163599997758865	0.117600001394749	0.105899997055531	0.0998999997973442	0.0993999987840653	0.207000002264977	0.141800001263618	0.114299997687340	0.108199998736382	0.101000003516674	0.103600002825260	0.0984999984502792	0.0987000018358231	0.154400005936623	0.109700001776218	0.105099998414516	0.104900002479553	0.102700002491474	0.101400002837181	0.0991000011563301	0.0978000015020371	0.122400001000000	0.0973000000000000	0.0966999980000000	0.0917000030000000	0.0944000040000000	0.0920000000000000	0.0943000020000000	0.0926000030000000	0.109999999000000	0.0961999970000000	0.0961000030000000	0.0956000020000000	0.0966000040000000	0.0936999990000000	0.0944000040000000	0.0912000020000000	0.102300003000000	0.0948000030000000
0.244399994611740	0.256500005722046	0.243900001049042	0.214499995112419	0.143099993467331	0.122199997305870	0.105400003492832	0.101300001144409	0.287400007247925	0.285100013017654	0.231099992990494	0.174300000071526	0.117499999701977	0.107199996709824	0.100299999117851	0.0989999994635582	0.223499998450279	0.151999995112419	0.118100002408028	0.108300000429153	0.101800002157688	0.104500003159046	0.0989999994635582	0.0992000028491020	0.163699999451637	0.110100001096725	0.106899999082088	0.105599999427795	0.103799998760223	0.101999998092651	0.0989999994635582	0.0987000018358231	0.130199999000000	0.0971999990000000	0.0970999970000000	0.0926000030000000	0.0935999970000000	0.0921000020000000	0.0930999960000000	0.0914999990000000	0.112999998000000	0.0966999980000000	0.0970000030000000	0.0967999990000000	0.0962999980000000	0.0939999970000000	0.0944999980000000	0.0909999980000000	0.101400003000000	0.0952000020000000
0.275999993085861	0.290800005197525	0.278800010681152	0.239199995994568	0.151199996471405	0.123800002038479	0.106700003147125	0.101899996399879	0.322499990463257	0.315600007772446	0.255499988794327	0.188400000333786	0.120700001716614	0.106899999082088	0.100500002503395	0.0989999994635582	0.257200002670288	0.160799995064735	0.120399996638298	0.111000001430511	0.102499999105930	0.105099998414516	0.0993999987840653	0.0993999987840653	0.176699995994568	0.111800000071526	0.106899999082088	0.106100000441074	0.104199998080730	0.102499999105930	0.0997999981045723	0.0983999967575073	0.135700002000000	0.0970000030000000	0.0973000000000000	0.0934000020000000	0.0955000000000000	0.0927999990000000	0.0933000000000000	0.0926999970000000	0.117799997000000	0.0970000030000000	0.0966999980000000	0.0975999980000000	0.0979000030000000	0.0939999970000000	0.0944000040000000	0.0909999980000000	0.102499999000000	0.0940999980000000
0.297800004482269	0.319400012493134	0.301800012588501	0.266000002622604	0.160199999809265	0.124099999666214	0.108099997043610	0.101899996399879	0.353899985551834	0.354099988937378	0.285800009965897	0.201900005340576	0.123499996960163	0.107299998402596	0.100599996745586	0.0995000004768372	0.285199999809265	0.174600005149841	0.123599998652935	0.111599996685982	0.102899998426437	0.104400001466274	0.0996000021696091	0.0992999970912933	0.195199996232986	0.113700002431870	0.106499999761581	0.105800002813339	0.102799996733665	0.102099999785423	0.0993999987840653	0.0986000001430512	0.143299997000000	0.0980999990000000	0.0973000000000000	0.0930999960000000	0.0966000040000000	0.0923999990000000	0.0935000030000000	0.0917000030000000	0.121399999000000	0.0983000030000000	0.0967999990000000	0.0965000020000000	0.0967999990000000	0.0939000030000000	0.0943000020000000	0.0914999990000000	0.105599999000000	0.0949999990000000
0.336699992418289	0.348399996757507	0.338099986314774	0.284099996089935	0.165399998426437	0.130600005388260	0.108699999749660	0.105700001120567	0.385500013828278	0.381799995899200	0.315899997949600	0.224500000476837	0.127100005745888	0.108099997043610	0.101000003516674	0.0996999964118004	0.322499990463257	0.187000006437302	0.128199994564056	0.112300001084805	0.103500001132488	0.105400003492832	0.0992000028491020	0.0989999994635582	0.215900003910065	0.115199998021126	0.106499999761581	0.106799997389317	0.103399999439716	0.102700002491474	0.100900001823902	0.0996999964118004	0.156800002000000	0.0974000020000000	0.0961999970000000	0.0930000020000000	0.0944999980000000	0.0923999990000000	0.0935999970000000	0.0929000010000000	0.126100004000000	0.0966000040000000	0.0962999980000000	0.0973000000000000	0.0961999970000000	0.0934000020000000	0.0961000030000000	0.0918999980000000	0.105300002000000	0.0964000000000000
0.361299991607666	0.388200014829636	0.372999995946884	0.319299995899200	0.176599994301796	0.132300004363060	0.109899997711182	0.102799996733665	0.413300007581711	0.424199998378754	0.348600000143051	0.246099993586540	0.127900004386902	0.109499998390675	0.101599998772144	0.0998999997973442	0.356400012969971	0.205699995160103	0.132899999618530	0.113499999046326	0.102899998426437	0.105899997055531	0.100000001490116	0.0998999997973442	0.238900005817413	0.115599997341633	0.107900001108646	0.107400000095367	0.104500003159046	0.103500001132488	0.100299999117851	0.0997999981045723	0.170800000000000	0.0967999990000000	0.0987000020000000	0.0930000020000000	0.0948000030000000	0.0938000010000000	0.0940999980000000	0.0929000010000000	0.132300004000000	0.0978000020000000	0.0969000010000000	0.0984999980000000	0.0957999970000000	0.0933000000000000	0.0942000000000000	0.0914999990000000	0.105599999000000	0.0961000030000000
0.401899993419647	0.412000000476837	0.410600006580353	0.345499992370605	0.181899994611740	0.132599994540215	0.110100001096725	0.103000000119209	0.449200004339218	0.453099995851517	0.384999990463257	0.260199993848801	0.129999995231628	0.110200002789497	0.101099997758865	0.0996000021696091	0.397500008344650	0.221300005912781	0.136199995875359	0.114100001752377	0.103399999439716	0.105899997055531	0.0997999981045723	0.0993999987840653	0.260300010442734	0.116499997675419	0.107799999415874	0.108099997043610	0.104500003159046	0.103100001811981	0.0987000018358231	0.0992999970912933	0.182799995000000	0.0977000000000000	0.0970000030000000	0.0926000030000000	0.0945999990000000	0.0927999990000000	0.0938000010000000	0.0921000020000000	0.141800001000000	0.0966999980000000	0.0966999980000000	0.0974999960000000	0.0978000020000000	0.0939000030000000	0.0939000030000000	0.0917999970000000	0.107799999000000	0.0957999970000000
0.421400010585785	0.447200000286102	0.441799998283386	0.378699988126755	0.193100005388260	0.136700004339218	0.110600002110004	0.103299997746944	0.476700007915497	0.491800010204315	0.418599992990494	0.288599997758865	0.133000001311302	0.110699996352196	0.101700000464916	0.0996000021696091	0.422800004482269	0.248699992895126	0.141399994492531	0.113300003111362	0.104699999094009	0.105899997055531	0.101000003516674	0.0993999987840653	0.292400002479553	0.119199998676777	0.108599998056889	0.106600001454353	0.104500003159046	0.102499999105930	0.0996000021696091	0.0998999997973442	0.203600004000000	0.0983999970000000	0.0978000020000000	0.0930999960000000	0.0957000030000000	0.0930000020000000	0.0949999990000000	0.0926000030000000	0.152400002000000	0.0975999980000000	0.0969000010000000	0.0974000020000000	0.0970000030000000	0.0944999980000000	0.0958999990000000	0.0945999990000000	0.110500000000000	0.0951000010000000
0.455399990081787	0.485700011253357	0.475300014019012	0.402599990367889	0.202399998903275	0.136099994182587	0.110500000417233	0.102700002491474	0.510399997234345	0.530799984931946	0.454600006341934	0.311800003051758	0.136600002646446	0.111299999058247	0.102300003170967	0.0988000035285950	0.458000004291534	0.268799990415573	0.150099992752075	0.116400003433228	0.104500003159046	0.106200002133846	0.100900001823902	0.0998999997973442	0.319900006055832	0.120600000023842	0.109800003468990	0.108099997043610	0.104699999094009	0.101899996399879	0.100800000131130	0.0996000021696091	0.220599994000000	0.0991000010000000	0.0958999990000000	0.0934000020000000	0.0953999980000000	0.0980999990000000	0.102399997000000	0.0911000000000000	0.164299995000000	0.0971999990000000	0.0957000030000000	0.0960000010000000	0.0960000010000000	0.0930999960000000	0.0940999980000000	0.0913000030000000	0.112499997000000	0.0939999970000000
0.489600002765656	0.521300017833710	0.513100028038025	0.440299987792969	0.214499995112419	0.137999996542931	0.112599998712540	0.103900000452995	0.542999982833862	0.554000020027161	0.496600002050400	0.337099999189377	0.140900000929832	0.111900001764297	0.101899996399879	0.0992000028491020	0.500299990177155	0.303600013256073	0.156299993395805	0.117299996316433	0.104900002479553	0.106299996376038	0.100000001490116	0.100000001490116	0.349299997091293	0.122400000691414	0.108999997377396	0.108199998736382	0.104400001466274	0.103000000119209	0.0989999994635582	0.100599996745586	0.246099994000000	0.0983999970000000	0.0979000030000000	0.0929000010000000	0.0960000010000000	0.0925000010000000	0.0935000030000000	0.0939999970000000	0.180299997000000	0.0974000020000000	0.0964000000000000	0.0984999980000000	0.0966000040000000	0.0948000030000000	0.0952000020000000	0.0917999970000000	0.115500003000000	0.0958999990000000
0.525200009346008	0.550999999046326	0.545099973678589	0.472900003194809	0.225500002503395	0.141000002622604	0.113499999046326	0.105200000107288	0.563000023365021	0.586499989032745	0.534799993038178	0.363099992275238	0.142100006341934	0.113099999725819	0.102700002491474	0.100599996745586	0.518899977207184	0.331000000238419	0.166600003838539	0.118000000715256	0.105700001120567	0.107199996709824	0.101899996399879	0.100900001823902	0.376399993896484	0.125599995255470	0.109700001776218	0.107900001108646	0.105700001120567	0.103699997067451	0.101099997758865	0.0992999970912933	0.271899998000000	0.0992000030000000	0.0979000030000000	0.0923999990000000	0.0951000010000000	0.0926000030000000	0.0933000000000000	0.0920000000000000	0.194900006000000	0.0979999970000000	0.0966999980000000	0.0992999970000000	0.0962999980000000	0.0940999980000000	0.0939999970000000	0.0921000020000000	0.118400000000000	0.0974000020000000
0.542200028896332	0.579400002956390	0.576200008392334	0.495799988508225	0.235100001096725	0.144600003957748	0.112899996340275	0.103799998760223	0.595099985599518	0.624700009822846	0.572399973869324	0.381900012493134	0.145199999213219	0.114100001752377	0.102200001478195	0.0991000011563301	0.549700021743774	0.361200004816055	0.178000003099442	0.120499998331070	0.104800000786781	0.108099997043610	0.101000003516674	0.100100003182888	0.407400012016296	0.127599999308586	0.108999997377396	0.109399996697903	0.106700003147125	0.103699997067451	0.100400000810623	0.100100003182888	0.296099991000000	0.0988999980000000	0.0964000000000000	0.0926000030000000	0.0943000020000000	0.0907000010000000	0.0943000020000000	0.0909999980000000	0.208100006000000	0.0979999970000000	0.0957999970000000	0.0971999990000000	0.0960000010000000	0.0922000040000000	0.0940999980000000	0.0912000020000000	0.121200003000000	0.0947000010000000
0.583199977874756	0.611199975013733	0.612699985504150	0.520500004291534	0.249899998307228	0.146899998188019	0.113700002431870	0.103200003504753	0.615199983119965	0.647599995136261	0.613399982452393	0.405200004577637	0.146599993109703	0.114299997687340	0.103299997746944	0.0995000004768372	0.572300016880035	0.393500000238419	0.189799994230270	0.120700001716614	0.105499997735024	0.107900001108646	0.101599998772144	0.101000003516674	0.433299988508225	0.133000001311302	0.111199997365475	0.108599998056889	0.105099998414516	0.103299997746944	0.100400000810623	0.100299999117851	0.336100012000000	0.0996999960000000	0.0961000030000000	0.0935000030000000	0.0962999980000000	0.0938000010000000	0.0952000020000000	0.0939000030000000	0.231800005000000	0.0992000030000000	0.0969000010000000	0.0970999970000000	0.0969000010000000	0.0935000030000000	0.0962999980000000	0.0925000010000000	0.130199999000000	0.0957000030000000
0.598900020122528	0.638599991798401	0.648800015449524	0.549099981784821	0.253600001335144	0.147100001573563	0.113499999046326	0.103900000452995	0.645500004291534	0.682200014591217	0.642799973487854	0.423799991607666	0.152899995446205	0.114699997007847	0.102799996733665	0.0997999981045723	0.610400021076202	0.432999998331070	0.204400002956390	0.123300001025200	0.105400003492832	0.107500001788139	0.101099997758865	0.100500002503395	0.476000010967255	0.135800004005432	0.110899999737740	0.109099999070168	0.106600001454353	0.103900000452995	0.101000003516674	0.0997999981045723	0.366899997000000	0.100299999000000	0.0986000000000000	0.0943000020000000	0.0967999990000000	0.0935000030000000	0.0945999990000000	0.0929000010000000	0.255600005000000	0.0986000000000000	0.0979000030000000	0.0980999990000000	0.0979000030000000	0.0934000020000000	0.0955000000000000	0.0921000020000000	0.134599999000000	0.0962999980000000
0.624199986457825	0.678699970245361	0.679400026798248	0.577499985694885	0.268099993467331	0.153899997472763	0.115299999713898	0.105599999427795	0.674799978733063	0.711199998855591	0.674399971961975	0.448799997568131	0.157000005245209	0.114399999380112	0.103900000452995	0.100000001490116	0.632099986076355	0.478300005197525	0.222200006246567	0.123499996960163	0.106100000441074	0.108300000429153	0.102300003170967	0.0998999997973442	0.509500026702881	0.141800001263618	0.110600002110004	0.109099999070168	0.104699999094009	0.103500001132488	0.101700000464916	0.100100003182888	0.398000002000000	0.101199999000000	0.0983000030000000	0.0931999980000000	0.0961999970000000	0.0933000000000000	0.0955000000000000	0.0935999970000000	0.283300012000000	0.0987000020000000	0.0988000040000000	0.0988000040000000	0.0973000000000000	0.0939000030000000	0.0962999980000000	0.0931999980000000	0.143399999000000	0.0966000040000000
0.647800028324127	0.697200000286102	0.704699993133545	0.596899986267090	0.273099988698959	0.151800006628037	0.114699997007847	0.103900000452995	0.702799975872040	0.726199984550476	0.699400007724762	0.459199994802475	0.158899992704391	0.114699997007847	0.103699997067451	0.100199997425079	0.654500007629395	0.496899992227554	0.238999992609024	0.126100003719330	0.105800002813339	0.108400002121925	0.102099999785423	0.100400000810623	0.526000022888184	0.148499995470047	0.111699998378754	0.109999999403954	0.106399998068810	0.104299999773502	0.101499997079372	0.0997999981045723	0.426999986000000	0.101099998000000	0.0970000030000000	0.0930999960000000	0.0956000020000000	0.0940999980000000	0.0938000010000000	0.0933000000000000	0.310499996000000	0.0989999990000000	0.0969000010000000	0.0984999980000000	0.0970000030000000	0.0942000000000000	0.0948999970000000	0.0925000010000000	0.154400006000000	0.0961999970000000
0.676999986171722	0.719799995422363	0.737200021743774	0.623799979686737	0.282099992036819	0.155499994754791	0.116499997675419	0.104800000786781	0.720499992370606	0.751900017261505	0.733600020408630	0.478700011968613	0.164499998092651	0.116200000047684	0.103299997746944	0.100800000131130	0.675000011920929	0.543399989604950	0.263399988412857	0.126599997282028	0.105899997055531	0.108699999749660	0.102200001478195	0.101499997079372	0.568799972534180	0.153999999165535	0.111800000071526	0.108999997377396	0.106600001454353	0.103799998760223	0.101199999451637	0.100900001823902	0.457100004000000	0.101499997000000	0.0980999990000000	0.0931999980000000	0.0955000000000000	0.0934000020000000	0.0949999990000000	0.0934000020000000	0.341199994000000	0.0983999970000000	0.0971999990000000	0.0977000000000000	0.0977000000000000	0.0943000020000000	0.0955000000000000	0.0926999970000000	0.166600004000000	0.0962999980000000
0.698000013828278	0.735800027847290	0.761699974536896	0.638400018215179	0.298400014638901	0.157399997115135	0.117399998009205	0.104900002479553	0.746599972248077	0.783399999141693	0.757300019264221	0.483799993991852	0.166400000452995	0.115999996662140	0.103200003504753	0.0995000004768372	0.688499987125397	0.579200029373169	0.287600010633469	0.128000006079674	0.106700003147125	0.108699999749660	0.102799996733665	0.100199997425079	0.590600013732910	0.162499994039536	0.111199997365475	0.109600000083447	0.106100000441074	0.104199998080730	0.102300003170967	0.100400000810623	0.490900010000000	0.102200001000000	0.0982000010000000	0.0927999990000000	0.0962999980000000	0.0939999970000000	0.0953999980000000	0.0933000000000000	0.383500010000000	0.0982000010000000	0.0967999990000000	0.0970000030000000	0.0975999980000000	0.0939999970000000	0.0960000010000000	0.0923999990000000	0.180199996000000	0.0953999980000000
0.724099993705750	0.762199997901917	0.783399999141693	0.655900001525879	0.297600001096725	0.157399997115135	0.116400003433228	0.105400003492832	0.771899998188019	0.807799994945526	0.783999979496002	0.510200023651123	0.171399995684624	0.115900002419949	0.103299997746944	0.100599996745586	0.708700001239777	0.616500020027161	0.315400004386902	0.128600001335144	0.106600001454353	0.108400002121925	0.102499999105930	0.101300001144409	0.620999991893768	0.172299996018410	0.112199999392033	0.109600000083447	0.105999998748302	0.103699997067451	0.102499999105930	0.100500002503395	0.511600018000000	0.101499997000000	0.0987000020000000	0.0936999990000000	0.0961000030000000	0.0935000030000000	0.0943000020000000	0.0939000030000000	0.405699998000000	0.0971999990000000	0.0974000020000000	0.0986000000000000	0.0974000020000000	0.0944000040000000	0.0958999990000000	0.0929000010000000	0.192000002000000	0.0960000010000000
0.742600023746491	0.779500007629395	0.800599992275238	0.670700013637543	0.300799995660782	0.161200001835823	0.117600001394749	0.104900002479553	0.788800001144409	0.824000000953674	0.813199996948242	0.531099975109100	0.174199998378754	0.116499997675419	0.104299999773502	0.0997999981045723	0.722999989986420	0.641300022602081	0.344999998807907	0.134200006723404	0.106799997389317	0.108199998736382	0.102899998426437	0.100400000810623	0.644699990749359	0.185100004076958	0.112800002098084	0.109099999070168	0.105700001120567	0.105200000107288	0.101400002837181	0.101099997758865	0.535099983000000	0.101300001000000	0.0970000030000000	0.0935000030000000	0.0956000020000000	0.0936999990000000	0.0951000010000000	0.0935999970000000	0.439700007000000	0.0978000020000000	0.0965000020000000	0.0978000020000000	0.0971999990000000	0.0942000000000000	0.0956000020000000	0.0930999960000000	0.208399996000000	0.0952999960000000
0.747500002384186	0.795799970626831	0.817600011825562	0.688499987125397	0.307999998331070	0.160899996757507	0.117299996316433	0.105099998414516	0.796599984169006	0.829900026321411	0.830799996852875	0.546700000762940	0.177499994635582	0.116999998688698	0.103799998760223	0.100000001490116	0.735700011253357	0.665600001811981	0.369100004434586	0.136500000953674	0.106799997389317	0.108499996364117	0.101700000464916	0.100900001823902	0.667599976062775	0.197999998927116	0.112800002098084	0.109399996697903	0.105599999427795	0.103900000452995	0.103299997746944	0.101099997758865	0.560699999000000	0.102100000000000	0.0980999990000000	0.0926999970000000	0.0970000030000000	0.0935999970000000	0.0945999990000000	0.0935999970000000	0.467599988000000	0.0973000000000000	0.0970999970000000	0.0965000020000000	0.0971999990000000	0.0947000010000000	0.0956000020000000	0.0930000020000000	0.229200006000000	0.0951000010000000
0.765600025653839	0.812699973583221	0.852199971675873	0.704500019550324	0.313100010156631	0.162200003862381	0.118199996650219	0.104400001466274	0.819100022315979	0.854099988937378	0.840600013732910	0.561399996280670	0.181799992918968	0.117200002074242	0.103900000452995	0.100100003182888	0.750999987125397	0.699899971485138	0.410100013017654	0.138199999928474	0.106700003147125	0.108099997043610	0.102300003170967	0.100900001823902	0.694400012493134	0.215000003576279	0.113300003111362	0.109899997711182	0.106100000441074	0.104099996387959	0.103100001811981	0.100400000810623	0.583599985000000	0.102899998000000	0.0988999980000000	0.0930999960000000	0.0967999990000000	0.0934000020000000	0.0947000010000000	0.0934000020000000	0.492199987000000	0.0986000000000000	0.0974999960000000	0.0984999980000000	0.0973000000000000	0.0933000000000000	0.0960000010000000	0.0933000000000000	0.245299995000000	0.0960000010000000
0.773699998855591	0.814700007438660	0.858900010585785	0.723500013351440	0.316100001335144	0.164399996399879	0.117799997329712	0.105300001800060	0.828199982643127	0.847199976444244	0.863799989223480	0.570800006389618	0.183699995279312	0.117299996316433	0.103600002825260	0.100699998438358	0.768899977207184	0.711000025272369	0.443899989128113	0.139699995517731	0.107100002467632	0.108599998056889	0.102200001478195	0.100400000810623	0.714100003242493	0.231099992990494	0.114000000059605	0.110200002789497	0.106200002133846	0.103399999439716	0.101199999451637	0.100599996745586	0.606800020000000	0.102100000000000	0.0992000030000000	0.0939000030000000	0.0966000040000000	0.0938000010000000	0.0957000030000000	0.0934000020000000	0.531099975000000	0.0974000020000000	0.0973000000000000	0.0978000020000000	0.0974999960000000	0.0942000000000000	0.0958999990000000	0.0935000030000000	0.274399996000000	0.0956000020000000
0.793200016021729	0.826900005340576	0.878700017929077	0.732400000095367	0.319900006055832	0.166299998760223	0.119199998676777	0.104999996721745	0.828000009059906	0.861899971961975	0.876500010490418	0.591499984264374	0.188400000333786	0.118000000715256	0.104400001466274	0.100900001823902	0.776400029659271	0.740800023078919	0.472999989986420	0.144500002264977	0.107600003480911	0.109600000083447	0.102600000798702	0.101099997758865	0.733799993991852	0.256099998950958	0.114600002765656	0.111100003123283	0.107100002467632	0.104099996387959	0.101400002837181	0.101099997758865	0.625599980000000	0.103200004000000	0.0980999990000000	0.0931999980000000	0.0974000020000000	0.0930000020000000	0.0945999990000000	0.0939000030000000	0.550100029000000	0.0967999990000000	0.0973000000000000	0.0989999990000000	0.0977000000000000	0.0945999990000000	0.0966000040000000	0.0930999960000000	0.300399989000000	0.0969000010000000
0.800300002098084	0.843999981880188	0.876200020313263	0.741800010204315	0.322699993848801	0.169599995017052	0.117600001394749	0.104299999773502	0.836499989032745	0.864499986171722	0.894599974155426	0.602599978446960	0.192599996924400	0.117600001394749	0.103600002825260	0.0995000004768372	0.782199978828430	0.759400010108948	0.510299980640411	0.146799996495247	0.106899999082088	0.108900003135204	0.102899998426437	0.100400000810623	0.733699977397919	0.279599994421005	0.113099999725819	0.110200002789497	0.106299996376038	0.104400001466274	0.101999998092651	0.101000003516674	0.649100006000000	0.104599997000000	0.0984999980000000	0.0923999990000000	0.0966000040000000	0.0944000040000000	0.0948999970000000	0.0940999980000000	0.581499994000000	0.0983999970000000	0.0973000000000000	0.0979999970000000	0.0979999970000000	0.0943000020000000	0.0966999980000000	0.0931999980000000	0.333000004000000	0.0962999980000000
0.797299981117249	0.834200024604797	0.884000003337860	0.759899973869324	0.330700010061264	0.169200003147125	0.118799999356270	0.103699997067451	0.824899971485138	0.865400016307831	0.910099983215332	0.619000017642975	0.194900006055832	0.118799999356270	0.103900000452995	0.100100003182888	0.793399989604950	0.779699981212616	0.542800009250641	0.153099998831749	0.108000002801418	0.109099999070168	0.102099999785423	0.101000003516674	0.760100007057190	0.306300014257431	0.115000002086163	0.109600000083447	0.105599999427795	0.103399999439716	0.101800002157688	0.100699998438358	0.666400015000000	0.103600003000000	0.0975999980000000	0.0922000040000000	0.0961999970000000	0.0926000030000000	0.0956000020000000	0.0926999970000000	0.605700016000000	0.0966000040000000	0.0970000030000000	0.0977000000000000	0.0975999980000000	0.0939000030000000	0.0957999970000000	0.0934000020000000	0.357899994000000	0.0948000030000000
0.786599993705750	0.838400006294251	0.883300006389618	0.768899977207184	0.329899996519089	0.171700000762939	0.118100002408028	0.105700001120567	0.830500006675720	0.856000006198883	0.929000020027161	0.634100019931793	0.198699995875359	0.119300000369549	0.104800000786781	0.100900001823902	0.802699983119965	0.795000016689301	0.574400007724762	0.157100006937981	0.108000002801418	0.108599998056889	0.102600000798702	0.101000003516674	0.773999989032745	0.332300007343292	0.114299997687340	0.110600002110004	0.106799997389317	0.104099996387959	0.101199999451637	0.101199999451637	0.675599992000000	0.103900000000000	0.0970000030000000	0.0934000020000000	0.0970000030000000	0.0930999960000000	0.0955000000000000	0.0933000000000000	0.620999992000000	0.0977000000000000	0.0967999990000000	0.0982000010000000	0.0975999980000000	0.0933000000000000	0.0966999980000000	0.0933000000000000	0.389299989000000	0.0958999990000000
0.783699989318848	0.831700026988983	0.878000020980835	0.787800014019013	0.336699992418289	0.174999997019768	0.119400002062321	0.105400003492832	0.826399981975555	0.856599986553192	0.925800025463104	0.639900028705597	0.201800003647804	0.118600003421307	0.104299999773502	0.100100003182888	0.810000002384186	0.815999984741211	0.603100001811981	0.164399996399879	0.107100002467632	0.109300002455711	0.103799998760223	0.101499997079372	0.773100018501282	0.367000013589859	0.116099998354912	0.111199997365475	0.106299996376038	0.104299999773502	0.104099996387959	0.100900001823902	0.690999985000000	0.105599999000000	0.0997999980000000	0.0936999990000000	0.0971999990000000	0.0939000030000000	0.0952000020000000	0.0931999980000000	0.636600018000000	0.0973000000000000	0.0977000000000000	0.0973000000000000	0.0977000000000000	0.0943000020000000	0.0962999980000000	0.0927999990000000	0.422300011000000	0.0952999960000000
0.782599985599518	0.821300029754639	0.869300007820129	0.793500006198883	0.344900012016296	0.171800002455711	0.118699997663498	0.105099998414516	0.824299991130829	0.846499979496002	0.943199992179871	0.640299975872040	0.206400007009506	0.119000002741814	0.104599997401237	0.100299999117851	0.815299987792969	0.826399981975555	0.634400010108948	0.166099995374680	0.107900001108646	0.109399996697903	0.103100001811981	0.100500002503395	0.794499993324280	0.397300004959106	0.115500003099442	0.109200000762939	0.106499999761581	0.104500003159046	0.103699997067451	0.100800000131130	0.706300020000000	0.106100000000000	0.0983000030000000	0.0916000010000000	0.0964000000000000	0.0927999990000000	0.0945999990000000	0.0933000000000000	0.656099975000000	0.0979999970000000	0.0966999980000000	0.0986000000000000	0.0974999960000000	0.0935999970000000	0.0955000000000000	0.0944999980000000	0.454400003000000	0.0957000030000000
0.779500007629395	0.829599976539612	0.867900013923645	0.806599974632263	0.344199985265732	0.171800002455711	0.118799999356270	0.105999998748302	0.830200016498566	0.852199971675873	0.935699999332428	0.664600014686585	0.212799996137619	0.120099999010563	0.104199998080730	0.0997999981045723	0.827799975872040	0.839800000190735	0.664099991321564	0.172800004482269	0.107699997723103	0.109499998390675	0.103100001811981	0.100800000131130	0.794499993324280	0.430700004100800	0.116999998688698	0.110200002789497	0.106200002133846	0.103900000452995	0.101300001144409	0.100500002503395	0.720499992000000	0.108000003000000	0.0984999980000000	0.0922999980000000	0.0969000010000000	0.0934000020000000	0.0951000010000000	0.0930000020000000	0.671599984000000	0.0969000010000000	0.0967999990000000	0.0987000020000000	0.0974999960000000	0.0938000010000000	0.0964000000000000	0.0931999980000000	0.488999993000000	0.0958999990000000
0.776000022888184	0.814800024032593	0.856199979782105	0.813799977302551	0.348100006580353	0.174500003457069	0.119699999690056	0.105899997055531	0.824299991130829	0.850399971008301	0.927299976348877	0.668399989604950	0.211500003933907	0.119300000369549	0.104400001466274	0.100199997425079	0.826399981975555	0.847299993038178	0.685400009155273	0.178800001740456	0.106899999082088	0.109700001776218	0.101700000464916	0.100699998438358	0.799399971961975	0.467200011014938	0.116999998688698	0.110500000417233	0.105800002813339	0.103699997067451	0.101599998772144	0.100400000810623	0.723500013000000	0.108800001000000	0.0974999960000000	0.0927999990000000	0.0962999980000000	0.0938000010000000	0.0951000010000000	0.0933000000000000	0.686500013000000	0.0966000040000000	0.0966000040000000	0.0978000020000000	0.0970999970000000	0.0939999970000000	0.0960000010000000	0.0927999990000000	0.515299976000000	0.0948000030000000
0.777999997138977	0.825600028038025	0.849500000476837	0.826099991798401	0.349000006914139	0.174400001764297	0.119300000369549	0.104699999094009	0.829400002956390	0.848900020122528	0.920099973678589	0.688600003719330	0.211400002241135	0.120700001716614	0.104500003159046	0.100299999117851	0.831700026988983	0.846499979496002	0.714100003242493	0.185800001025200	0.108400002121925	0.108900003135204	0.103000000119209	0.100299999117851	0.791199982166290	0.500899970531464	0.117499999701977	0.109200000762939	0.105700001120567	0.103699997067451	0.103200003504753	0.101000003516674	0.721700013000000	0.109600000000000	0.0971999990000000	0.0925000010000000	0.0962999980000000	0.0933000000000000	0.0948000030000000	0.0931999980000000	0.692700028000000	0.0979000030000000	0.0966999980000000	0.0977000000000000	0.0966999980000000	0.0939999970000000	0.0964000000000000	0.0929000010000000	0.541299999000000	0.0947000010000000
[truncated: 14 more columns]
