# Supplementary material for: Modeling the impact of drug interactions on therapeutic selectivity
Source: Nat Commun. 2018 Aug 27;9:3452. doi: 10.1038/s41467-018-05954-3 (PMC6110842; doi:10.1038/s41467-018-05954-3)
Supplement: Supplementary file 4 — Supplementary Data 1 [file 41467_2018_5954_MOESM4_ESM.zip › albRAW/Ben-Ter.txt]

0.134599999000000	0.132699996000000	0.135700002000000	0.133599997000000	0.136700004000000	0.139500007000000	0.139200002000000	0.142800003000000	0.146200001000000	0.144999996000000	0.144199997000000	0.150700003000000	0.147300005000000	0.146899998000000	0.145600006000000	0.150099993000000	0.158800006000000	0.159600005000000	0.157700002000000	0.156800002000000	0.163100004000000	0.156800002000000	0.158999994000000	0.160799995000000	0.171800002000000	0.167199999000000	0.167999998000000	0.174600005000000	0.171900004000000	0.168400005000000	0.170300007000000	0.172299996000000	0.182799995000000	0.185699999000000	0.186199993000000	0.188999996000000	0.188700005000000	0.190500006000000	0.186000004000000	0.187199995000000	0.195099995000000	0.196099997000000	0.198799998000000	0.203099996000000	0.202000007000000	0.201499999000000	0.201299995000000	0.198899999000000	0.211099997000000	0.211300001000000
0.131200001000000	0.128299996000000	0.131400004000000	0.129299998000000	0.132699996000000	0.135100007000000	0.133599997000000	0.135600001000000	0.141000003000000	0.139400005000000	0.139100000000000	0.142900005000000	0.142000005000000	0.139300004000000	0.141399994000000	0.142600000000000	0.153999999000000	0.152700007000000	0.151999995000000	0.150999993000000	0.156800002000000	0.151600003000000	0.153099999000000	0.154300004000000	0.163699999000000	0.161500007000000	0.166500002000000	0.165000007000000	0.166500002000000	0.165199995000000	0.162900001000000	0.160600007000000	0.175799996000000	0.180099994000000	0.179199994000000	0.181299999000000	0.182699993000000	0.184900001000000	0.181099996000000	0.181799993000000	0.189799994000000	0.188700005000000	0.192300007000000	0.195500001000000	0.196500003000000	0.194999993000000	0.191599995000000	0.190599993000000	0.204799995000000	0.203199998000000
0.130899996000000	0.129700005000000	0.131999999000000	0.130500004000000	0.132100001000000	0.135000005000000	0.133100003000000	0.134499997000000	0.141100004000000	0.139200002000000	0.140300006000000	0.141399994000000	0.140300006000000	0.138500005000000	0.139599994000000	0.141800001000000	0.151899993000000	0.151299998000000	0.151299998000000	0.148599997000000	0.155399993000000	0.151800007000000	0.151700005000000	0.159199998000000	0.161200002000000	0.157299995000000	0.163800001000000	0.163000003000000	0.165700004000000	0.161599994000000	0.165800005000000	0.158899993000000	0.174400002000000	0.177399993000000	0.180199996000000	0.179299995000000	0.181400001000000	0.183200002000000	0.181500003000000	0.180199996000000	0.185599998000000	0.183200002000000	0.189899996000000	0.191400006000000	0.193700001000000	0.191000000000000	0.189500004000000	0.190899998000000	0.201199993000000	0.199599996000000
0.129500002000000	0.129099995000000	0.131099999000000	0.129700005000000	0.130899996000000	0.135000005000000	0.132200003000000	0.132300004000000	0.139699996000000	0.136999995000000	0.137899995000000	0.139899999000000	0.138600007000000	0.137500003000000	0.138300002000000	0.139200002000000	0.150399998000000	0.147100002000000	0.149200007000000	0.148800001000000	0.152700007000000	0.149299994000000	0.149399996000000	0.150399998000000	0.158800006000000	0.154699996000000	0.160600007000000	0.159199998000000	0.161799997000000	0.159700006000000	0.158999994000000	0.158199996000000	0.170499995000000	0.173700005000000	0.175600007000000	0.176899999000000	0.177800000000000	0.183699995000000	0.178000003000000	0.177699998000000	0.186399996000000	0.181799993000000	0.189799994000000	0.189700007000000	0.190699995000000	0.187099993000000	0.185900003000000	0.187999994000000	0.199800000000000	0.195400000000000
0.127800003000000	0.128500000000000	0.129700005000000	0.129099995000000	0.130799994000000	0.133699998000000	0.131600007000000	0.130899996000000	0.137899995000000	0.136500001000000	0.136800006000000	0.139400005000000	0.138200000000000	0.136000007000000	0.137799993000000	0.138400003000000	0.149399996000000	0.146599993000000	0.148100004000000	0.145500004000000	0.152899995000000	0.147699997000000	0.149200007000000	0.148800001000000	0.156599998000000	0.152700007000000	0.158600003000000	0.158399999000000	0.162200004000000	0.159199998000000	0.158099994000000	0.159600005000000	0.168899998000000	0.171000004000000	0.173099995000000	0.175600007000000	0.177499995000000	0.181899995000000	0.175200000000000	0.175600007000000	0.183599994000000	0.180500001000000	0.187999994000000	0.187700003000000	0.189500004000000	0.189500004000000	0.184000000000000	0.188299999000000	0.197200000000000	0.194700003000000
0.129099995000000	0.129600003000000	0.130099997000000	0.128999993000000	0.130899996000000	0.134900004000000	0.131699994000000	0.130799994000000	0.137799993000000	0.136700004000000	0.137799993000000	0.138799995000000	0.138300002000000	0.136199996000000	0.138099998000000	0.137899995000000	0.147300005000000	0.146400005000000	0.148699999000000	0.145799994000000	0.151199996000000	0.147200003000000	0.148399994000000	0.149299994000000	0.156399995000000	0.154100001000000	0.158199996000000	0.158899993000000	0.160300002000000	0.158299997000000	0.160400003000000	0.156399995000000	0.168099999000000	0.171299994000000	0.174199998000000	0.175999999000000	0.178000003000000	0.185499996000000	0.176400006000000	0.176799998000000	0.181799993000000	0.180199996000000	0.186199993000000	0.189099997000000	0.188999996000000	0.185699999000000	0.185299993000000	0.186900005000000	0.195800006000000	0.194800004000000
0.129899994000000	0.129299998000000	0.132200003000000	0.130500004000000	0.131200001000000	0.134499997000000	0.132100001000000	0.131699994000000	0.138899997000000	0.135800004000000	0.138400003000000	0.139899999000000	0.137700006000000	0.136299998000000	0.137600005000000	0.137999997000000	0.148599997000000	0.145799994000000	0.148900002000000	0.145799994000000	0.152099997000000	0.146300003000000	0.149299994000000	0.147499993000000	0.157600001000000	0.151400000000000	0.158000007000000	0.158099994000000	0.161300004000000	0.158299997000000	0.159500003000000	0.158800006000000	0.168300003000000	0.170399994000000	0.174400002000000	0.176899999000000	0.180199996000000	0.191900000000000	0.174700007000000	0.175300002000000	0.182200000000000	0.179299995000000	0.187399998000000	0.184699997000000	0.188800007000000	0.186100006000000	0.186399996000000	0.187000006000000	0.195099995000000	0.193700001000000
0.130400002000000	0.129999995000000	0.131999999000000	0.130899996000000	0.131799996000000	0.135499999000000	0.132699996000000	0.131300002000000	0.139200002000000	0.136000007000000	0.138099998000000	0.139200002000000	0.137600005000000	0.136700004000000	0.137700006000000	0.138799995000000	0.148699999000000	0.146100000000000	0.148699999000000	0.145600006000000	0.150999993000000	0.147000000000000	0.148599997000000	0.148399994000000	0.156499997000000	0.152999997000000	0.157600001000000	0.158800006000000	0.161699995000000	0.159199998000000	0.158299997000000	0.159899995000000	0.167999998000000	0.171000004000000	0.173400000000000	0.177399993000000	0.176499993000000	0.182300001000000	0.175500005000000	0.174700007000000	0.181400001000000	0.179900005000000	0.186299995000000	0.186800003000000	0.187900007000000	0.185399994000000	0.189500004000000	0.186000004000000	0.195199996000000	0.192599997000000
0.131300002000000	0.131500006000000	0.133100003000000	0.131600007000000	0.132400006000000	0.136099994000000	0.133800000000000	0.132100001000000	0.138099998000000	0.136399999000000	0.138200000000000	0.139400005000000	0.138099998000000	0.136800006000000	0.138200000000000	0.138999999000000	0.147599995000000	0.146699995000000	0.147300005000000	0.146200001000000	0.150700003000000	0.146599993000000	0.149599999000000	0.150099993000000	0.155399993000000	0.153999999000000	0.157100007000000	0.157800004000000	0.159899995000000	0.160099998000000	0.158199996000000	0.160099998000000	0.168500006000000	0.169400007000000	0.172000006000000	0.178200006000000	0.177699998000000	0.188700005000000	0.175099999000000	0.176799998000000	0.182200000000000	0.179399997000000	0.185900003000000	0.185200006000000	0.189500004000000	0.185000002000000	0.184900001000000	0.186900005000000	0.196700007000000	0.193299994000000
0.132499993000000	0.131600007000000	0.132900000000000	0.132100001000000	0.133000001000000	0.136600003000000	0.133300006000000	0.132799998000000	0.140200004000000	0.137099996000000	0.138099998000000	0.140499994000000	0.138600007000000	0.137600005000000	0.137799993000000	0.138500005000000	0.149700001000000	0.146599993000000	0.148800001000000	0.146200001000000	0.151400000000000	0.147499993000000	0.148399994000000	0.149000004000000	0.156399995000000	0.153999999000000	0.157700002000000	0.158399999000000	0.160999998000000	0.157299995000000	0.162000000000000	0.159400001000000	0.168099999000000	0.171499997000000	0.172800004000000	0.176699996000000	0.175999999000000	0.192499995000000	0.174300000000000	0.177399993000000	0.181400001000000	0.178499997000000	0.185800001000000	0.185299993000000	0.193800002000000	0.185900003000000	0.186100006000000	0.188099995000000	0.193299994000000	0.194100007000000
0.133499995000000	0.132699996000000	0.133900002000000	0.133200005000000	0.134499997000000	0.137400001000000	0.135199994000000	0.133499995000000	0.139599994000000	0.138600007000000	0.138999999000000	0.140699998000000	0.139400005000000	0.138099998000000	0.138699993000000	0.140000001000000	0.148399994000000	0.147300005000000	0.148599997000000	0.146799996000000	0.152600005000000	0.147900000000000	0.149700001000000	0.149900004000000	0.156599998000000	0.153300002000000	0.157600001000000	0.156299993000000	0.161500007000000	0.159299999000000	0.159199998000000	0.161500007000000	0.169000000000000	0.169699997000000	0.173600003000000	0.177599996000000	0.176899999000000	0.185800001000000	0.175899997000000	0.177699998000000	0.182899997000000	0.178900003000000	0.185599998000000	0.186399996000000	0.189199999000000	0.185399994000000	0.190899998000000	0.189899996000000	0.194999993000000	0.193200007000000
0.133699998000000	0.132699996000000	0.133000001000000	0.132900000000000	0.133200005000000	0.136099994000000	0.134100005000000	0.134000003000000	0.138200000000000	0.138400003000000	0.138899997000000	0.141000003000000	0.139500007000000	0.138099998000000	0.138999999000000	0.140100002000000	0.150000006000000	0.148499995000000	0.148300007000000	0.146699995000000	0.152600005000000	0.147100002000000	0.149700001000000	0.148399994000000	0.156200007000000	0.152400002000000	0.157399997000000	0.156800002000000	0.161899999000000	0.157800004000000	0.158399999000000	0.160099998000000	0.167600006000000	0.168200001000000	0.171900004000000	0.176899999000000	0.175799996000000	0.187099993000000	0.173500001000000	0.176400006000000	0.181400001000000	0.178000003000000	0.185499996000000	0.184200004000000	0.187999994000000	0.184499994000000	0.182400003000000	0.190599993000000	0.193700001000000	0.190899998000000
0.137300000000000	0.135000005000000	0.136099994000000	0.133900002000000	0.135299996000000	0.138600007000000	0.135800004000000	0.133900002000000	0.139100000000000	0.139300004000000	0.139599994000000	0.142100006000000	0.139899999000000	0.139899999000000	0.140400007000000	0.140900001000000	0.149800003000000	0.147699997000000	0.149800003000000	0.148200005000000	0.153200001000000	0.149200007000000	0.149599999000000	0.150500000000000	0.156100005000000	0.152500004000000	0.158500001000000	0.158299997000000	0.161599994000000	0.158800006000000	0.161300004000000	0.158800006000000	0.169699997000000	0.169599995000000	0.173899993000000	0.177399993000000	0.177100003000000	0.185000002000000	0.176799998000000	0.179000005000000	0.182099998000000	0.178900003000000	0.184900001000000	0.185599998000000	0.188800007000000	0.185499996000000	0.184799999000000	0.188700005000000	0.193800002000000	0.190799996000000
0.139300004000000	0.136600003000000	0.136099994000000	0.135600001000000	0.136299998000000	0.139200002000000	0.136899993000000	0.135600001000000	0.140599996000000	0.139100000000000	0.140000001000000	0.143299997000000	0.140599996000000	0.139899999000000	0.140900001000000	0.141800001000000	0.149399996000000	0.148699999000000	0.150099993000000	0.149100006000000	0.153200001000000	0.148800001000000	0.151400000000000	0.151099995000000	0.156800002000000	0.153699994000000	0.158399999000000	0.157199994000000	0.163299993000000	0.158899993000000	0.162000000000000	0.161899999000000	0.167799994000000	0.170399994000000	0.173600003000000	0.178700000000000	0.177300006000000	0.188299999000000	0.176799998000000	0.178800002000000	0.181400001000000	0.179199994000000	0.185900003000000	0.186299995000000	0.188700005000000	0.187600002000000	0.187199995000000	0.187000006000000	0.193900004000000	0.191900000000000
0.142000005000000	0.137099996000000	0.138099998000000	0.136099994000000	0.137999997000000	0.140000001000000	0.138099998000000	0.136700004000000	0.142600000000000	0.142100006000000	0.142100006000000	0.144800007000000	0.142000005000000	0.141299993000000	0.141700000000000	0.142900005000000	0.151199996000000	0.149700001000000	0.150999993000000	0.149399996000000	0.154200003000000	0.149900004000000	0.152300000000000	0.152099997000000	0.157100007000000	0.155300006000000	0.159600005000000	0.159600005000000	0.164100006000000	0.159500003000000	0.162499994000000	0.162599996000000	0.169300005000000	0.172099993000000	0.174099997000000	0.179800004000000	0.178200006000000	0.185399994000000	0.176799998000000	0.181700006000000	0.181400001000000	0.180600002000000	0.186399996000000	0.185699999000000	0.189199999000000	0.186800003000000	0.187500000000000	0.188500002000000	0.193800002000000	0.192599997000000
0.143700004000000	0.137999997000000	0.139100000000000	0.137700006000000	0.138300002000000	0.140799999000000	0.137999997000000	0.136500001000000	0.142600000000000	0.142000005000000	0.141800001000000	0.145600006000000	0.142000005000000	0.141499996000000	0.142000005000000	0.142600000000000	0.150999993000000	0.150099993000000	0.151500002000000	0.150900006000000	0.154799998000000	0.150800005000000	0.150900006000000	0.152600005000000	0.157399997000000	0.155000001000000	0.159299999000000	0.160099998000000	0.172199994000000	0.160099998000000	0.164000005000000	0.163100004000000	0.169499993000000	0.171100006000000	0.173700005000000	0.179800004000000	0.178599998000000	0.191599995000000	0.177200004000000	0.177900001000000	0.180999994000000	0.179499999000000	0.186299995000000	0.185900003000000	0.197600007000000	0.186399996000000	0.184300005000000	0.188700005000000	0.193499997000000	0.191799998000000
0.148800001000000	0.140300006000000	0.140599996000000	0.139400005000000	0.138699993000000	0.142499998000000	0.140100002000000	0.139200002000000	0.144299999000000	0.144400001000000	0.143600002000000	0.146799996000000	0.142900005000000	0.143199995000000	0.143600002000000	0.144299999000000	0.154100001000000	0.152300000000000	0.152500004000000	0.151400000000000	0.156200007000000	0.151299998000000	0.153400004000000	0.154499993000000	0.158700004000000	0.157000005000000	0.161899999000000	0.160999998000000	0.165099993000000	0.161500007000000	0.163599998000000	0.164199993000000	0.170100003000000	0.171800002000000	0.174400002000000	0.181999996000000	0.177100003000000	0.185399994000000	0.178399995000000	0.181700006000000	0.182400003000000	0.179600000000000	0.187299997000000	0.187500000000000	0.199800000000000	0.187999994000000	0.204799995000000	0.189500004000000	0.195099995000000	0.195400000000000
0.152400002000000	0.141700000000000	0.141499996000000	0.140400007000000	0.141100004000000	0.143600002000000	0.140699998000000	0.138899997000000	0.145999998000000	0.144500002000000	0.144600004000000	0.147599995000000	0.143900007000000	0.143700004000000	0.143500000000000	0.144400001000000	0.154100001000000	0.152999997000000	0.152700007000000	0.152099997000000	0.156900004000000	0.152600005000000	0.152500004000000	0.152899995000000	0.160899997000000	0.155000001000000	0.160699993000000	0.159700006000000	0.163599998000000	0.159999996000000	0.163299993000000	0.164600000000000	0.171299994000000	0.172900006000000	0.174700007000000	0.180399999000000	0.178100005000000	0.188700005000000	0.178000003000000	0.181099996000000	0.182799995000000	0.180000007000000	0.187000006000000	0.187700003000000	0.190500006000000	0.186900005000000	0.187600002000000	0.189400002000000	0.195099995000000	0.192599997000000
0.157100007000000	0.142800003000000	0.142299995000000	0.140599996000000	0.141100004000000	0.143000007000000	0.142000005000000	0.139599994000000	0.147400007000000	0.146799996000000	0.144500002000000	0.148100004000000	0.144800007000000	0.144099995000000	0.143600002000000	0.144400001000000	0.155699998000000	0.153400004000000	0.152899995000000	0.152600005000000	0.157299995000000	0.151899993000000	0.152999997000000	0.153600007000000	0.160600007000000	0.157700002000000	0.161500007000000	0.161500007000000	0.163800001000000	0.161699995000000	0.162900001000000	0.168400005000000	0.170599997000000	0.172900006000000	0.173700005000000	0.181299999000000	0.178499997000000	0.192599997000000	0.177300006000000	0.181700006000000	0.181999996000000	0.179299995000000	0.185499996000000	0.188700005000000	0.189500004000000	0.187399998000000	0.182400003000000	0.193499997000000	0.193800002000000	0.192000002000000
0.162900001000000	0.144199997000000	0.143099993000000	0.142000005000000	0.141900003000000	0.144600004000000	0.142900005000000	0.140599996000000	0.147699997000000	0.147499993000000	0.146200001000000	0.150000006000000	0.145999998000000	0.145300001000000	0.144999996000000	0.145400003000000	0.156399995000000	0.155100003000000	0.154200003000000	0.154499993000000	0.158500001000000	0.154100001000000	0.152899995000000	0.153500006000000	0.160799995000000	0.159299999000000	0.161400005000000	0.162799999000000	0.165600002000000	0.163299993000000	0.162499994000000	0.164199993000000	0.171900004000000	0.174799994000000	0.176300004000000	0.181099996000000	0.179000005000000	0.193599999000000	0.177699998000000	0.182699993000000	0.182400003000000	0.180800006000000	0.186199993000000	0.187600002000000	0.190599993000000	0.188400000000000	0.187900007000000	0.190099999000000	0.194100007000000	0.192000002000000
0.170300007000000	0.146599993000000	0.144899994000000	0.143999994000000	0.144500002000000	0.147000000000000	0.144899994000000	0.142499998000000	0.151600003000000	0.149399996000000	0.149499997000000	0.152600005000000	0.147499993000000	0.145999998000000	0.146500006000000	0.145799994000000	0.158899993000000	0.157100007000000	0.155499995000000	0.156399995000000	0.159400001000000	0.155200005000000	0.154599994000000	0.154200003000000	0.163800001000000	0.159999996000000	0.164399996000000	0.163299993000000	0.166600004000000	0.162200004000000	0.164399996000000	0.165800005000000	0.174400002000000	0.174600005000000	0.177499995000000	0.185699999000000	0.181899995000000	0.192100003000000	0.177800000000000	0.183599994000000	0.183500007000000	0.181199998000000	0.187500000000000	0.189799994000000	0.190500006000000	0.188099995000000	0.184599996000000	0.195099995000000	0.195400000000000	0.193499997000000
0.178200006000000	0.148300007000000	0.146699995000000	0.145099998000000	0.146200001000000	0.147499993000000	0.146300003000000	0.143199995000000	0.153600007000000	0.151500002000000	0.150600001000000	0.153999999000000	0.148499995000000	0.147900000000000	0.147900000000000	0.148200005000000	0.161899999000000	0.159099996000000	0.157399997000000	0.158999994000000	0.161100000000000	0.156299993000000	0.155200005000000	0.156100005000000	0.166600004000000	0.162200004000000	0.165000007000000	0.165399998000000	0.168300003000000	0.163699999000000	0.165000007000000	0.167899996000000	0.176599994000000	0.177599996000000	0.178800002000000	0.186800003000000	0.181199998000000	0.195099995000000	0.179399997000000	0.185599998000000	0.184300005000000	0.182200000000000	0.188600004000000	0.189899996000000	0.190200001000000	0.193000004000000	0.196899995000000	0.189500004000000	0.197300002000000	0.194199994000000
0.185399994000000	0.149200007000000	0.148200005000000	0.145999998000000	0.147300005000000	0.150800005000000	0.148499995000000	0.144800007000000	0.155000001000000	0.154400006000000	0.152199998000000	0.155300006000000	0.151199996000000	0.150199994000000	0.148300007000000	0.148000002000000	0.163699999000000	0.159600005000000	0.159400001000000	0.159299999000000	0.161500007000000	0.158199996000000	0.157299995000000	0.157199994000000	0.168099999000000	0.162900001000000	0.165399998000000	0.166999996000000	0.168599993000000	0.163499996000000	0.164600000000000	0.176499993000000	0.176899999000000	0.179700002000000	0.181199998000000	0.187399998000000	0.182200000000000	0.192000002000000	0.179299995000000	0.183899999000000	0.186499998000000	0.183400005000000	0.189500004000000	0.192100003000000	0.190099999000000	0.188600004000000	0.190500006000000	0.192900002000000	0.197300002000000	0.194600001000000
0.195400000000000	0.150900006000000	0.149700001000000	0.148200005000000	0.147599995000000	0.150900006000000	0.150199994000000	0.145899996000000	0.158099994000000	0.154200003000000	0.154100001000000	0.156000003000000	0.151600003000000	0.150700003000000	0.149200007000000	0.149499997000000	0.165199995000000	0.160200000000000	0.159999996000000	0.161100000000000	0.162100002000000	0.157900006000000	0.156499997000000	0.157100007000000	0.169699997000000	0.164700001000000	0.166800007000000	0.167199999000000	0.168400005000000	0.163900003000000	0.165099993000000	0.169699997000000	0.177300006000000	0.179900005000000	0.179800004000000	0.187900007000000	0.182099998000000	0.192200005000000	0.178900003000000	0.184300005000000	0.186000004000000	0.183799997000000	0.187600002000000	0.193000004000000	0.190200001000000	0.190500006000000	0.187900007000000	0.193499997000000	0.196199998000000	0.195899993000000
0.210299999000000	0.154799998000000	0.151299998000000	0.149299994000000	0.151199996000000	0.154300004000000	0.154300004000000	0.149100006000000	0.162499994000000	0.159299999000000	0.156900004000000	0.161400005000000	0.155300006000000	0.153999999000000	0.151600003000000	0.151600003000000	0.170000002000000	0.165600002000000	0.162100002000000	0.165299997000000	0.166400000000000	0.161599994000000	0.158399999000000	0.159199998000000	0.171700001000000	0.166899994000000	0.169900000000000	0.170699999000000	0.172199994000000	0.168699995000000	0.166400000000000	0.164100006000000	0.179299995000000	0.181999996000000	0.181700006000000	0.192399994000000	0.184599996000000	0.199399993000000	0.184200004000000	0.183799997000000	0.187700003000000	0.185900003000000	0.190200001000000	0.194199994000000	0.192000002000000	0.190300003000000	0.187299997000000	0.194000006000000	0.198899999000000	0.198100001000000
0.219200000000000	0.157199994000000	0.152999997000000	0.150999993000000	0.153200001000000	0.156700000000000	0.155300006000000	0.150399998000000	0.165399998000000	0.161300004000000	0.159400001000000	0.163399994000000	0.156200007000000	0.155800000000000	0.153400004000000	0.153400004000000	0.170399994000000	0.164800003000000	0.164399996000000	0.167699993000000	0.168799996000000	0.162000000000000	0.160699993000000	0.161200002000000	0.173999995000000	0.167600006000000	0.170599997000000	0.170699999000000	0.172000006000000	0.167500004000000	0.168799996000000	0.164399996000000	0.179700002000000	0.183100000000000	0.182699993000000	0.191799998000000	0.186299995000000	0.191400006000000	0.184900001000000	0.184100002000000	0.188600004000000	0.186900005000000	0.191000000000000	0.196099997000000	0.191200003000000	0.189600006000000	0.187900007000000	0.192699999000000	0.200399995000000	0.197899997000000
0.238900006000000	0.159999996000000	0.156299993000000	0.155699998000000	0.157399997000000	0.159600005000000	0.158500001000000	0.153300002000000	0.169499993000000	0.162900001000000	0.162699997000000	0.167199999000000	0.159299999000000	0.159400001000000	0.155699998000000	0.154799998000000	0.173999995000000	0.169100001000000	0.166400000000000	0.170300007000000	0.170200005000000	0.165399998000000	0.162799999000000	0.161599994000000	0.176400006000000	0.169300005000000	0.173400000000000	0.175200000000000	0.174899995000000	0.168799996000000	0.171000004000000	0.167300001000000	0.183899999000000	0.185200006000000	0.185299993000000	0.197600007000000	0.188899994000000	0.194199994000000	0.184599996000000	0.187099993000000	0.189500004000000	0.188700005000000	0.191799998000000	0.196199998000000	0.194000006000000	0.192100003000000	0.183799997000000	0.193200007000000	0.201100007000000	0.199599996000000
0.253899992000000	0.166099995000000	0.156900004000000	0.158299997000000	0.158800006000000	0.161699995000000	0.161100000000000	0.155800000000000	0.174700007000000	0.167799994000000	0.167099997000000	0.169699997000000	0.162699997000000	0.160799995000000	0.158800006000000	0.156499997000000	0.177599996000000	0.171100006000000	0.169499993000000	0.172600001000000	0.172999993000000	0.167699993000000	0.164700001000000	0.166299999000000	0.179499999000000	0.172600001000000	0.174500003000000	0.176300004000000	0.177300006000000	0.169699997000000	0.169900000000000	0.168500006000000	0.186199993000000	0.185499996000000	0.186499998000000	0.197899997000000	0.191400006000000	0.201600000000000	0.186100006000000	0.188600004000000	0.191900000000000	0.191400006000000	0.192200005000000	0.200499997000000	0.195800006000000	0.191599995000000	0.189899996000000	0.194800004000000	0.201100007000000	0.200700000000000
0.274500012000000	0.168899998000000	0.159700006000000	0.159400001000000	0.159899995000000	0.165399998000000	0.163699999000000	0.156800002000000	0.180399999000000	0.169699997000000	0.170599997000000	0.173700005000000	0.164800003000000	0.163000003000000	0.159500003000000	0.158800006000000	0.180999994000000	0.173700005000000	0.170900002000000	0.176200002000000	0.174899995000000	0.169699997000000	0.165700004000000	0.167199999000000	0.181799993000000	0.174999997000000	0.176899999000000	0.178399995000000	0.181899995000000	0.171900004000000	0.172800004000000	0.171000004000000	0.187700003000000	0.188600004000000	0.188600004000000	0.201600000000000	0.191100001000000	0.194900006000000	0.190599993000000	0.187700003000000	0.192000002000000	0.191200003000000	0.195299998000000	0.201399997000000	0.196199998000000	0.192800000000000	0.186199993000000	0.195800006000000	0.204300001000000	0.202700004000000
0.296600014000000	0.174600005000000	0.161899999000000	0.164199993000000	0.164499998000000	0.168200001000000	0.168099999000000	0.159500003000000	0.187800005000000	0.175699994000000	0.175099999000000	0.177399993000000	0.167799994000000	0.167300001000000	0.162699997000000	0.161400005000000	0.186199993000000	0.176699996000000	0.173299998000000	0.179800004000000	0.178000003000000	0.172000006000000	0.168899998000000	0.170499995000000	0.184300005000000	0.177100003000000	0.181500003000000	0.182500005000000	0.180299997000000	0.174300000000000	0.187800005000000	0.171299994000000	0.192000002000000	0.191599995000000	0.190699995000000	0.205500007000000	0.195400000000000	0.197699994000000	0.191200003000000	0.191499993000000	0.194700003000000	0.193399996000000	0.197300002000000	0.203600004000000	0.197300002000000	0.194999993000000	0.187000006000000	0.196700007000000	0.205300003000000	0.203999996000000
0.320899993000000	0.183300003000000	0.166400000000000	0.166400000000000	0.167199999000000	0.171299994000000	0.170300007000000	0.162799999000000	0.194000006000000	0.177100003000000	0.179100007000000	0.181199998000000	0.170900002000000	0.168899998000000	0.164499998000000	0.162799999000000	0.190099999000000	0.179800004000000	0.175200000000000	0.182600006000000	0.180600002000000	0.174199998000000	0.169799998000000	0.170200005000000	0.188500002000000	0.178100005000000	0.182699993000000	0.182699993000000	0.182400003000000	0.176100001000000	0.174400002000000	0.170300007000000	0.193000004000000	0.194299996000000	0.191499993000000	0.206400007000000	0.196600005000000	0.204300001000000	0.193700001000000	0.190599993000000	0.197200000000000	0.194999993000000	0.196700007000000	0.206300005000000	0.196899995000000	0.195800006000000	0.192300007000000	0.195099995000000	0.207100004000000	0.206699997000000
0.347600013000000	0.191000000000000	0.169799998000000	0.170100003000000	0.172099993000000	0.175200000000000	0.174600005000000	0.164900005000000	0.203500003000000	0.182899997000000	0.183799997000000	0.185499996000000	0.174099997000000	0.172199994000000	0.167799994000000	0.164700001000000	0.200399995000000	0.182200000000000	0.180700004000000	0.187399998000000	0.183400005000000	0.178000003000000	0.171800002000000	0.171499997000000	0.194700003000000	0.180199996000000	0.186700001000000	0.186700001000000	0.185499996000000	0.178499997000000	0.177100003000000	0.173400000000000	0.195600003000000	0.194800004000000	0.194700003000000	0.211999997000000	0.197099999000000	0.203999996000000	0.193299994000000	0.191699997000000	0.198699996000000	0.195800006000000	0.197500005000000	0.208499998000000	0.198500007000000	0.196199998000000	0.197899997000000	0.200800002000000	0.208800003000000	0.206200004000000
0.372299999000000	0.201900005000000	0.175400004000000	0.174400002000000	0.174700007000000	0.179800004000000	0.178000003000000	0.168500006000000	0.213599995000000	0.188700005000000	0.188999996000000	0.189999998000000	0.176400006000000	0.174400002000000	0.170200005000000	0.167699993000000	0.206300005000000	0.188700005000000	0.183200002000000	0.191499993000000	0.186900005000000	0.180199996000000	0.173500001000000	0.173800007000000	0.197099999000000	0.218300000000000	0.189700007000000	0.189199999000000	0.187999994000000	0.179499999000000	0.177399993000000	0.173199996000000	0.200299993000000	0.198200002000000	0.197099999000000	0.214000002000000	0.201100007000000	0.206599995000000	0.193299994000000	0.193800002000000	0.198599994000000	0.197300002000000	0.198799998000000	0.210999995000000	0.198200002000000	0.198300004000000	0.188600004000000	0.197500005000000	0.211600006000000	0.209600002000000
0.407799989000000	0.214300007000000	0.181400001000000	0.183200002000000	0.182999998000000	0.184900001000000	0.182899997000000	0.171700001000000	0.225099996000000	0.197699994000000	0.196799994000000	0.195099995000000	0.181600004000000	0.179399997000000	0.173700005000000	0.170599997000000	0.217800006000000	0.194199994000000	0.188600004000000	0.198699996000000	0.190799996000000	0.184599996000000	0.177900001000000	0.178800002000000	0.205899999000000	0.190200001000000	0.194700003000000	0.194499999000000	0.192499995000000	0.182899997000000	0.179900005000000	0.177499995000000	0.208800003000000	0.203500003000000	0.200599998000000	0.218999997000000	0.204600006000000	0.212799996000000	0.200100005000000	0.197999999000000	0.205100000000000	0.202199996000000	0.200399995000000	0.214000002000000	0.202099994000000	0.201100007000000	0.190799996000000	0.198400006000000	0.213599995000000	0.212200001000000
0.441300005000000	0.226199999000000	0.187700003000000	0.186499998000000	0.187399998000000	0.191699997000000	0.189199999000000	0.174500003000000	0.242799997000000	0.201700002000000	0.204500005000000	0.201700002000000	0.185200006000000	0.184000000000000	0.176699996000000	0.173899993000000	0.229000002000000	0.197999999000000	0.193299994000000	0.203799993000000	0.194700003000000	0.187099993000000	0.180399999000000	0.179900005000000	0.213599995000000	0.194600001000000	0.197999999000000	0.198699996000000	0.193399996000000	0.186499998000000	0.183200002000000	0.181899995000000	0.214699998000000	0.205899999000000	0.204400003000000	0.222299993000000	0.207800001000000	0.214800000000000	0.201199993000000	0.199100003000000	0.209199995000000	0.204300001000000	0.202999994000000	0.218899995000000	0.203299999000000	0.202999994000000	0.192200005000000	0.202199996000000	0.215700001000000	0.214300007000000
0.474000007000000	0.241099998000000	0.196600005000000	0.194700003000000	0.195600003000000	0.196600005000000	0.194499999000000	0.179199994000000	0.256799996000000	0.212799996000000	0.211099997000000	0.205500007000000	0.189700007000000	0.188099995000000	0.180700004000000	0.176200002000000	0.238800004000000	0.206599995000000	0.196999997000000	0.207800001000000	0.198899999000000	0.192000002000000	0.183100000000000	0.182899997000000	0.220899999000000	0.229900002000000	0.202600002000000	0.204400003000000	0.197300002000000	0.188600004000000	0.182500005000000	0.183100000000000	0.219099998000000	0.210299999000000	0.208600000000000	0.227100000000000	0.209700003000000	0.210500002000000	0.199100003000000	0.202099994000000	0.212899998000000	0.204099998000000	0.204200000000000	0.222599998000000	0.204200000000000	0.205100000000000	0.192399994000000	0.200800002000000	0.219200000000000	0.216000006000000
0.511399984000000	0.261999995000000	0.203199998000000	0.203999996000000	0.201600000000000	0.203099996000000	0.201399997000000	0.184000000000000	0.274899989000000	0.222599998000000	0.219099998000000	0.211999997000000	0.194800004000000	0.192100003000000	0.184100002000000	0.179700002000000	0.252099991000000	0.214000002000000	0.203099996000000	0.213900000000000	0.202900007000000	0.194999993000000	0.186199993000000	0.186299995000000	0.231199995000000	0.207100004000000	0.206200004000000	0.207900003000000	0.201299995000000	0.191499993000000	0.182799995000000	0.178399995000000	0.227400005000000	0.215299994000000	0.210800007000000	0.231800005000000	0.213499993000000	0.213100001000000	0.202500001000000	0.203400001000000	0.217099994000000	0.209800005000000	0.208800003000000	0.227799997000000	0.207399994000000	0.206400007000000	0.199699998000000	0.208499998000000	0.221699998000000	0.219200000000000
0.545599997000000	0.284200013000000	0.213100001000000	0.215000004000000	0.210500002000000	0.209900007000000	0.208100006000000	0.189899996000000	0.294900000000000	0.234400004000000	0.226899996000000	0.218899995000000	0.199200004000000	0.197799996000000	0.187800005000000	0.183400005000000	0.268400013000000	0.223000005000000	0.209099993000000	0.221499994000000	0.208000004000000	0.200000003000000	0.189400002000000	0.189600006000000	0.241699994000000	0.213499993000000	0.212400004000000	0.214300007000000	0.204200000000000	0.195700005000000	0.185499996000000	0.185299993000000	0.234500006000000	0.220599994000000	0.215900004000000	0.237100005000000	0.217199996000000	0.222100005000000	0.205300003000000	0.206499994000000	0.220599994000000	0.214000002000000	0.210400000000000	0.232099995000000	0.208900005000000	0.209600002000000	0.195099995000000	0.204799995000000	0.226600006000000	0.222000003000000
0.584999979000000	0.307500005000000	0.225199997000000	0.221799999000000	0.219400004000000	0.216299996000000	0.214800000000000	0.194499999000000	0.312799990000000	0.248199999000000	0.236000001000000	0.225099996000000	0.204500005000000	0.201499999000000	0.192100003000000	0.185800001000000	0.283899993000000	0.234999999000000	0.216399997000000	0.227400005000000	0.212099999000000	0.203299999000000	0.191599995000000	0.193200007000000	0.255199999000000	0.221000001000000	0.217899993000000	0.219699994000000	0.209600002000000	0.198100001000000	0.187999994000000	0.182799995000000	0.250000000000000	0.227599993000000	0.219099998000000	0.242699996000000	0.220599994000000	0.223199993000000	0.210299999000000	0.209099993000000	0.224900007000000	0.219600007000000	0.212599993000000	0.235799998000000	0.209600002000000	0.210899994000000	0.197300002000000	0.211199999000000	0.230499998000000	0.226799995000000
0.619300008000000	0.332500011000000	0.236499995000000	0.230900005000000	0.228300005000000	0.224099994000000	0.221399993000000	0.199599996000000	0.335900009000000	0.260199994000000	0.243000001000000	0.232099995000000	0.211400002000000	0.207699999000000	0.196400002000000	0.190099999000000	0.302100003000000	0.241200000000000	0.221100003000000	0.233899996000000	0.216299996000000	0.207300007000000	0.195299998000000	0.195500001000000	0.268099993000000	0.230599999000000	0.226300001000000	0.225700006000000	0.211700007000000	0.200800002000000	0.190699995000000	0.184100002000000	0.261900008000000	0.234400004000000	0.224099994000000	0.248199999000000	0.224000007000000	0.224000007000000	0.211799994000000	0.209600002000000	0.233300000000000	0.223199993000000	0.216499999000000	0.241600007000000	0.210299999000000	0.213900000000000	0.196300000000000	0.210299999000000	0.232999995000000	0.231000006000000
0.663600028000000	0.356999993000000	0.245800003000000	0.241899997000000	0.240799993000000	0.232999995000000	0.228000000000000	0.206200004000000	0.356999993000000	0.273400009000000	0.252000004000000	0.240500003000000	0.216399997000000	0.213599995000000	0.201000005000000	0.193800002000000	0.324499995000000	0.258199990000000	0.229699999000000	0.239999995000000	0.222499996000000	0.212400004000000	0.198899999000000	0.199100003000000	0.285600007000000	0.240899995000000	0.234400004000000	0.232899994000000	0.216499999000000	0.205400005000000	0.192499995000000	0.189799994000000	0.275299996000000	0.241200000000000	0.228599995000000	0.254999995000000	0.229800001000000	0.222900003000000	0.213200003000000	0.210199997000000	0.238999993000000	0.229800001000000	0.220799997000000	0.244399995000000	0.213200003000000	0.216299996000000	0.203299999000000	0.215700001000000	0.238999993000000	0.235599995000000
0.698400021000000	0.388000011000000	0.256300002000000	0.250800014000000	0.253199995000000	0.240199998000000	0.234300002000000	0.212500006000000	0.384200007000000	0.287499994000000	0.264800012000000	0.249300003000000	0.222200006000000	0.218700007000000	0.207499996000000	0.198200002000000	0.343199998000000	0.271299988000000	0.237200007000000	0.250999987000000	0.228699997000000	0.218099996000000	0.202700004000000	0.203700006000000	0.305500001000000	0.291999996000000	0.243499994000000	0.240500003000000	0.222499996000000	0.210800007000000	0.197200000000000	0.189999998000000	0.293000013000000	0.251899987000000	0.237499997000000	0.262899995000000	0.234400004000000	0.226999998000000	0.218600005000000	0.213300005000000	0.249400005000000	0.235799998000000	0.223399997000000	0.252400011000000	0.217399999000000	0.218700007000000	0.200100005000000	0.210899994000000	0.244299993000000	0.240300000000000
0.737999976000000	0.412499994000000	0.270700008000000	0.261700004000000	0.259600013000000	0.247299999000000	0.242400005000000	0.215900004000000	0.409299999000000	0.301099986000000	0.273699999000000	0.255600005000000	0.228499994000000	0.224099994000000	0.211400002000000	0.201900005000000	0.361799985000000	0.284299999000000	0.245800003000000	0.255800009000000	0.232800007000000	0.222000003000000	0.206000000000000	0.207000002000000	0.321300000000000	0.266099989000000	0.248799995000000	0.245800003000000	0.224800006000000	0.214499995000000	0.198400006000000	0.190599993000000	0.306699991000000	0.259000003000000	0.241400003000000	0.267100006000000	0.238900006000000	0.232400000000000	0.222599998000000	0.216100007000000	0.255400002000000	0.244399995000000	0.227699995000000	0.257200003000000	0.218300000000000	0.222700000000000	0.202399999000000	0.214100003000000	0.251100004000000	0.245900005000000
0.848100007000000	0.444799989000000	0.279300004000000	0.269499987000000	0.271299988000000	0.254799992000000	0.251899987000000	0.223700002000000	0.435200006000000	0.318699986000000	0.285299987000000	0.264699996000000	0.235900000000000	0.231000006000000	0.216000006000000	0.206799999000000	0.388000011000000	0.297800004000000	0.254900008000000	0.263500005000000	0.240700006000000	0.228400007000000	0.211600006000000	0.210899994000000	0.344900012000000	0.287200004000000	0.258700013000000	0.254299998000000	0.232999995000000	0.219899997000000	0.201600000000000	0.197500005000000	0.323700011000000	0.272000015000000	0.249100000000000	0.273499995000000	0.245199993000000	0.235599995000000	0.223299995000000	0.218999997000000	0.267600000000000	0.253600001000000	0.232500002000000	0.262199998000000	0.223000005000000	0.224800006000000	0.203799993000000	0.218300000000000	0.259200007000000	0.253500015000000
0.807900012000000	0.475899994000000	0.291799992000000	0.284000009000000	0.280400008000000	0.264899999000000	0.256999999000000	0.230700001000000	0.465799987000000	0.337700009000000	0.293500006000000	0.270700008000000	0.244399995000000	0.236100003000000	0.221900001000000	0.211099997000000	0.411199987000000	0.314399987000000	0.264800012000000	0.270399988000000	0.245299995000000	0.233899996000000	0.215800002000000	0.216000006000000	0.363799989000000	0.292899996000000	0.270000011000000	0.261299998000000	0.236300007000000	0.225199997000000	0.204799995000000	0.196600005000000	0.345499992000000	0.280699998000000	0.256000012000000	0.281399995000000	0.250800014000000	0.238299996000000	0.227799997000000	0.222700000000000	0.281699985000000	0.261200011000000	0.239600003000000	0.270000011000000	0.225099996000000	0.227899998000000	0.205599993000000	0.220500007000000	0.271800011000000	0.260399997000000
0.833000004000000	0.505500019000000	0.305799991000000	0.289400011000000	0.289999992000000	0.270000011000000	0.267300010000000	0.235400006000000	0.497599989000000	0.355399996000000	0.303900003000000	0.281500012000000	0.249699995000000	0.242899999000000	0.228000000000000	0.215599999000000	0.438600004000000	0.327100009000000	0.272199988000000	0.280400008000000	0.250600010000000	0.238299996000000	0.218199998000000	0.220400006000000	0.388999999000000	0.309799999000000	0.280699998000000	0.268500000000000	0.242100000000000	0.229900002000000	0.208600000000000	0.202600002000000	0.365900010000000	0.293700010000000	0.264999986000000	0.287699997000000	0.255600005000000	0.242400005000000	0.233899996000000	0.226899996000000	0.293900013000000	0.270200014000000	0.243000001000000	0.276699990000000	0.229499996000000	0.231000006000000	0.206900001000000	0.221399993000000	0.281199992000000	0.268099993000000
0.856000006000000	0.536000013000000	0.322299987000000	0.301699996000000	0.298799992000000	0.282299995000000	0.273499995000000	0.242699996000000	0.528400004000000	0.375800014000000	0.314300001000000	0.287999988000000	0.258300006000000	0.251700014000000	0.235300004000000	0.220400006000000	0.466500014000000	0.342900008000000	0.284599990000000	0.289799988000000	0.259099990000000	0.243900001000000	0.224099994000000	0.224299997000000	0.413199991000000	0.325800002000000	0.291299999000000	0.282499999000000	0.248300001000000	0.236100003000000	0.212899998000000	0.206100002000000	0.387699991000000	0.308800012000000	0.271699995000000	0.295899987000000	0.261099994000000	0.247700006000000	0.234799996000000	0.229300007000000	0.309799999000000	0.284000009000000	0.251800001000000	0.286399990000000	0.233300000000000	0.237000003000000	0.211700007000000	0.225299999000000	0.297500014000000	0.276100010000000
0.995199978000000	0.567399979000000	0.338999987000000	0.311300009000000	0.308899999000000	0.290899992000000	0.284099996000000	0.250600010000000	0.563499987000000	0.391999990000000	0.328799993000000	0.300500005000000	0.268099993000000	0.258700013000000	0.243799999000000	0.226400003000000	0.495200008000000	0.368099988000000	0.298200011000000	0.300500005000000	0.266799986000000	0.250600010000000	0.231000006000000	0.231000006000000	0.440299988000000	0.339300007000000	0.305500001000000	0.291900009000000	0.256599993000000	0.242300004000000	0.217899993000000	0.208399996000000	0.415199995000000	0.323500007000000	0.284599990000000	0.307099998000000	0.269600004000000	0.252099991000000	0.238700002000000	0.235400006000000	0.327399999000000	0.300099999000000	0.260699987000000	0.295899987000000	0.239299998000000	0.241699994000000	0.210299999000000	0.225999996000000	0.311699986000000	0.290399998000000
0.869499981000000	0.595799983000000	0.349400014000000	0.321700007000000	0.315800011000000	0.294699997000000	0.290199995000000	0.256099999000000	0.589299977000000	0.413300008000000	0.336800009000000	0.305799991000000	0.275700003000000	0.265399992000000	0.248500004000000	0.232099995000000	0.519999981000000	0.384700000000000	0.307000011000000	0.312400013000000	0.273400009000000	0.257299989000000	0.235100001000000	0.235200003000000	0.459399998000000	0.359100014000000	0.317900002000000	0.303000003000000	0.261200011000000	0.246999994000000	0.222000003000000	0.208800003000000	0.442400008000000	0.339100003000000	0.293799996000000	0.313699991000000	0.273999989000000	0.257400006000000	0.243699998000000	0.238000005000000	0.343600005000000	0.313699991000000	0.266900003000000	0.300700009000000	0.245000005000000	0.244299993000000	0.215100005000000	0.229200006000000	0.322299987000000	0.301600009000000
0.911099970000000	0.629299998000000	0.365500003000000	0.327600002000000	0.324600011000000	0.302199990000000	0.297199994000000	0.261400014000000	0.614799976000000	0.433299989000000	0.345499992000000	0.314799994000000	0.281100005000000	0.270700008000000	0.253800005000000	0.235100001000000	0.539300025000000	0.397100002000000	0.316700011000000	0.318100005000000	0.279700011000000	0.262400001000000	0.240799993000000	0.240199998000000	0.475100011000000	0.372700006000000	0.332899988000000	0.307399988000000	0.267199993000000	0.253800005000000	0.225099996000000	0.208700001000000	0.463000000000000	0.351900011000000	0.303499997000000	0.318800002000000	0.280600011000000	0.261400014000000	0.245499998000000	0.239899993000000	0.358500004000000	0.325100005000000	0.277300000000000	0.309500009000000	0.248699993000000	0.249699995000000	0.220400006000000	0.230599999000000	0.337500006000000	0.311600000000000
0.992600024000000	0.661899984000000	0.383700013000000	0.339700013000000	0.330399990000000	0.310799986000000	0.302100003000000	0.266499996000000	0.701900005000000	0.451000005000000	0.354400009000000	0.321500003000000	0.289200008000000	0.278200001000000	0.260199994000000	0.242500007000000	0.563600004000000	0.414900005000000	0.326200008000000	0.329400003000000	0.286799997000000	0.267800003000000	0.243900001000000	0.245199993000000	0.500500023000000	0.389200002000000	0.344199985000000	0.317299992000000	0.273600012000000	0.257200003000000	0.228000000000000	0.212400004000000	0.489399999000000	0.369300008000000	0.311899990000000	0.328799993000000	0.286100000000000	0.267300010000000	0.248099998000000	0.243900001000000	0.374700010000000	0.337099999000000	0.282700002000000	0.316599995000000	0.254799992000000	0.254099995000000	0.219699994000000	0.233099997000000	0.349700004000000	0.321200013000000
0.867200017000000	0.693000019000000	0.396299988000000	0.337099999000000	0.333999991000000	0.315299988000000	0.312299997000000	0.276300013000000	0.727699995000000	0.475400001000000	0.370099992000000	0.335500002000000	0.297199994000000	0.285800010000000	0.266700000000000	0.247799993000000	0.598100007000000	0.432300001000000	0.340799987000000	0.338400006000000	0.293399990000000	0.273200005000000	0.250000000000000	0.249100000000000	0.530300021000000	0.407700002000000	0.353399992000000	0.327399999000000	0.282499999000000	0.263599992000000	0.232899994000000	0.217800006000000	0.526700020000000	0.388300002000000	0.326400012000000	0.336800009000000	0.293300003000000	0.273400009000000	0.252499998000000	0.248500004000000	0.395700008000000	0.352400005000000	0.294600010000000	0.324999988000000	0.261900008000000	0.260399997000000	0.224000007000000	0.239700004000000	0.367700011000000	0.330199987000000
0.953199983000000	0.723299980000000	0.409000009000000	0.333299994000000	0.345200002000000	0.321000010000000	0.317699999000000	0.283300012000000	0.788600028000000	0.494700015000000	0.377499998000000	0.340099990000000	0.307300001000000	0.291999996000000	0.271699995000000	0.253399998000000	0.615599990000000	0.447400004000000	0.348600000000000	0.344399989000000	0.299100012000000	0.280200005000000	0.255899996000000	0.256199986000000	0.547399998000000	0.421799988000000	0.363999993000000	0.334300011000000	0.290600002000000	0.269199997000000	0.237299994000000	0.221499994000000	0.549700022000000	0.403299987000000	0.338699996000000	0.346399993000000	0.300000012000000	0.277799994000000	0.258100003000000	0.254099995000000	0.410200000000000	0.366600007000000	0.303099990000000	0.335500002000000	0.265899986000000	0.265700012000000	0.226699993000000	0.241699994000000	0.379599988000000	0.342500001000000
0.985499978000000	0.740000010000000	0.418599993000000	0.348199993000000	0.348699987000000	0.331200004000000	0.324200004000000	0.288500011000000	0.729900002000000	0.520299971000000	0.390399992000000	0.346599996000000	0.313899994000000	0.298599988000000	0.283100009000000	0.260199994000000	0.645099998000000	0.468100011000000	0.361000001000000	0.352899998000000	0.307200015000000	0.287200004000000	0.263000011000000	0.259799987000000	0.629199982000000	0.445699990000000	0.375400007000000	0.345499992000000	0.298500001000000	0.277599990000000	0.243399993000000	0.226199999000000	0.582199991000000	0.427599996000000	0.345800012000000	0.350100011000000	0.305400014000000	0.285499990000000	0.264099985000000	0.258599997000000	0.432700008000000	0.387100011000000	0.316399992000000	0.345699996000000	0.274699986000000	0.271200001000000	0.232700005000000	0.243900001000000	0.398600012000000	0.362300009000000
0.947799981000000	0.759599984000000	0.437700003000000	0.353399992000000	0.350300014000000	0.332899988000000	0.332599998000000	0.297300011000000	0.858799994000000	0.546599984000000	0.403499991000000	0.352699995000000	0.321700007000000	0.303999990000000	0.288100004000000	0.264099985000000	0.772700012000000	0.490700006000000	0.367100000000000	0.360100001000000	0.311399996000000	0.292499989000000	0.268599987000000	0.266999990000000	0.595899999000000	0.467999995000000	0.393700004000000	0.351399988000000	0.302300006000000	0.282999992000000	0.249100000000000	0.230000004000000	0.614499986000000	0.443300009000000	0.360300004000000	0.358999997000000	0.312500000000000	0.291700006000000	0.267600000000000	0.263799995000000	0.449499995000000	0.407499999000000	0.325599998000000	0.353399992000000	0.278600007000000	0.275299996000000	0.232899994000000	0.246500000000000	0.416500002000000	0.375400007000000
0.989300013000000	0.754999995000000	0.456400007000000	0.360100001000000	0.358700007000000	0.341899991000000	0.338099986000000	0.304399997000000	0.745700002000000	0.569800019000000	0.414200008000000	0.360700011000000	0.331000000000000	0.312099993000000	0.294800013000000	0.269699991000000	0.716899991000000	0.515100002000000	0.381900012000000	0.365399987000000	0.319900006000000	0.300399989000000	0.273900002000000	0.271200001000000	0.702099979000000	0.484800011000000	0.411799997000000	0.367000014000000	0.313199997000000	0.290300012000000	0.254400015000000	0.235699996000000	0.643199980000000	0.464399993000000	0.375000000000000	0.368400007000000	0.319299996000000	0.295599997000000	0.272799999000000	0.267500013000000	0.467000008000000	0.429100007000000	0.335900009000000	0.363200009000000	0.288800001000000	0.282299995000000	0.237700000000000	0.251300007000000	0.431300014000000	0.391499996000000
0.914600015000000	0.762499988000000	0.472799987000000	0.363099992000000	0.358799994000000	0.344799995000000	0.346599996000000	0.314099997000000	0.780499995000000	0.595200002000000	0.423000008000000	0.367100000000000	0.333799988000000	0.317400008000000	0.300500005000000	0.275200009000000	0.704299986000000	0.532999992000000	0.390300006000000	0.370299995000000	0.326900005000000	0.303799987000000	0.280699998000000	0.275900006000000	0.642499983000000	0.521600008000000	0.426400006000000	0.372599989000000	0.319999993000000	0.297199994000000	0.260800004000000	0.241600007000000	0.679400027000000	0.503799975000000	0.386999995000000	0.374300003000000	0.325899988000000	0.302500010000000	0.276899993000000	0.272700012000000	0.486000001000000	0.438699991000000	0.348300010000000	0.369500011000000	0.294999987000000	0.287800014000000	0.244599998000000	0.253800005000000	0.453700006000000	0.405200005000000
0.869599998000000	0.751900017000000	0.484499991000000	0.369399995000000	0.370599985000000	0.351300001000000	0.352299988000000	0.317799985000000	0.808499992000000	0.615700006000000	0.434399992000000	0.375400007000000	0.341800004000000	0.325399995000000	0.307900012000000	0.282099992000000	0.708199978000000	0.554400027000000	0.402000010000000	0.375400007000000	0.328700006000000	0.313499987000000	0.286900014000000	0.281199992000000	0.666299999000000	0.550899982000000	0.439500004000000	0.382299989000000	0.322699994000000	0.306800008000000	0.265700012000000	0.244299993000000	0.700500011000000	0.500699997000000	0.401199996000000	0.381799996000000	0.331400007000000	0.309700012000000	0.281899989000000	0.277000010000000	0.508199990000000	0.465600014000000	0.363200009000000	0.377299994000000	0.303000003000000	0.294699997000000	0.264099985000000	0.258100003000000	0.473699987000000	0.424899995000000
0.974399984000000	0.749800026000000	0.499500006000000	0.377799988000000	0.374900013000000	0.357499987000000	0.356999993000000	0.320400000000000	0.803399980000000	0.630100012000000	0.440100014000000	0.378600001000000	0.347900003000000	0.330900013000000	0.313300014000000	0.289299995000000	0.748899996000000	0.575299978000000	0.408499986000000	0.386500001000000	0.336299986000000	0.319200009000000	0.292199999000000	0.286300004000000	0.684700012000000	0.542200029000000	0.449000001000000	0.394699991000000	0.331600010000000	0.316100001000000	0.271699995000000	0.247500002000000	0.723599970000000	0.513199985000000	0.414999992000000	0.393099993000000	0.339199990000000	0.315699995000000	0.290100008000000	0.281399995000000	0.532999992000000	0.595899999000000	0.378600001000000	0.386700004000000	0.310699999000000	0.300599992000000	0.254799992000000	0.263599992000000	0.551400006000000	0.436699986000000
0.898100019000000	0.746500015000000	0.517799973000000	0.387199998000000	0.390700012000000	0.364699990000000	0.354699999000000	0.330300003000000	0.734000027000000	0.651300013000000	0.451200008000000	0.386400014000000	0.353300005000000	0.338200003000000	0.318599999000000	0.292199999000000	0.702199996000000	0.591700017000000	0.418399990000000	0.392600000000000	0.347999990000000	0.322899997000000	0.296200007000000	0.294200003000000	0.759500027000000	0.564999998000000	0.461600006000000	0.398400009000000	0.337399989000000	0.321000010000000	0.281199992000000	0.253699988000000	0.718500018000000	0.571799994000000	0.429800004000000	0.396299988000000	0.342999995000000	0.320600003000000	0.293300003000000	0.286000013000000	0.617100000000000	0.506799996000000	0.390100002000000	0.395200014000000	0.319799989000000	0.307999998000000	0.259299994000000	0.266400009000000	0.518599987000000	0.455199987000000
0.919300020000000	0.746800005000000	0.538500011000000	0.400999993000000	0.403899997000000	0.376599997000000	0.359600008000000	0.336899996000000	0.798500001000000	0.661000013000000	0.455199987000000	0.396899998000000	0.357100010000000	0.348699987000000	0.322699994000000	0.300300002000000	0.696399987000000	0.610899985000000	0.424400002000000	0.398799986000000	0.353300005000000	0.330700010000000	0.303200006000000	0.297899991000000	0.757499993000000	0.588199973000000	0.470999986000000	0.407900006000000	0.346199989000000	0.328799993000000	0.284299999000000	0.259299994000000	0.715600014000000	0.635200024000000	0.438100010000000	0.403899997000000	0.351099998000000	0.329499990000000	0.298599988000000	0.292400002000000	0.663900018000000	0.533699989000000	0.407000005000000	0.405400008000000	0.328799993000000	0.316100001000000	0.261400014000000	0.272899985000000	0.608900011000000	0.478700012000000
0.956300020000000	0.746999979000000	0.551100016000000	0.407200009000000	0.420700014000000	0.375099987000000	0.369800001000000	0.338699996000000	0.799899995000000	0.665600002000000	0.468899995000000	0.403200001000000	0.370900005000000	0.353899986000000	0.330900013000000	0.305900007000000	0.698700011000000	0.617299974000000	0.428499997000000	0.400400013000000	0.357100010000000	0.338000000000000	0.309899986000000	0.305299997000000	0.702600002000000	0.603200018000000	0.481500000000000	0.421900004000000	0.353199989000000	0.335999995000000	0.293700010000000	0.266200006000000	0.720399976000000	0.573499978000000	0.456600010000000	0.413899988000000	0.361400008000000	0.337700009000000	0.304300010000000	0.296499997000000	0.595700026000000	0.553099990000000	0.413100004000000	0.414400011000000	0.333799988000000	0.323199987000000	0.269100010000000	0.277099997000000	0.556800008000000	0.619300008000000
0.962800026000000	0.749800026000000	0.569299996000000	0.420300007000000	0.429100007000000	0.395900011000000	0.374000013000000	0.341500014000000	0.742799997000000	0.667100012000000	0.477200001000000	0.409599990000000	0.371399999000000	0.362699986000000	0.337399989000000	0.313699991000000	0.703599989000000	0.624599993000000	0.436500013000000	0.409299999000000	0.363599986000000	0.341600001000000	0.318300009000000	0.310600013000000	0.752699971000000	0.616699994000000	0.492100000000000	0.425199986000000	0.358300000000000	0.345099986000000	0.299499989000000	0.270799994000000	0.726199985000000	0.595600009000000	0.464500010000000	0.424899995000000	0.370200008000000	0.345699996000000	0.309799999000000	0.302599996000000	0.655200005000000	0.572000027000000	0.425399989000000	0.424899995000000	0.342799991000000	0.333200008000000	0.277900010000000	0.283600003000000	0.580399990000000	0.519999981000000
0.980799973000000	0.753700018000000	0.573199987000000	0.438499987000000	0.451200008000000	0.392199993000000	0.375600010000000	0.351799995000000	0.819599986000000	0.661099970000000	0.491899997000000	0.421099991000000	0.378899992000000	0.366699994000000	0.341199994000000	0.316500008000000	0.695400000000000	0.620299995000000	0.447800010000000	0.416200012000000	0.368099988000000	0.347099990000000	0.322100013000000	0.312400013000000	0.753300011000000	0.617900014000000	0.499900013000000	0.436800003000000	0.368800014000000	0.349200010000000	0.303600013000000	0.275999993000000	0.727500021000000	0.609399974000000	0.475400001000000	0.432900012000000	0.374399990000000	0.352499992000000	0.314000010000000	0.308800012000000	0.708899975000000	0.592199981000000	0.436800003000000	0.430099994000000	0.351999998000000	0.338900000000000	0.283699989000000	0.287900001000000	0.608699977000000	0.539799988000000
[truncated: 14 more columns]
