# Supplementary material for: Modeling the impact of drug interactions on therapeutic selectivity
Source: Nat Commun. 2018 Aug 27;9:3452. doi: 10.1038/s41467-018-05954-3 (PMC6110842; doi:10.1038/s41467-018-05954-3)
Supplement: Supplementary file 4 — Supplementary Data 1 [file 41467_2018_5954_MOESM4_ESM.zip › albRAW/Fen-Rap.txt]

0.141100004000000	0.147000000000000	0.143399999000000	0.140000001000000	0.138300002000000	0.144299999000000	0.137999997000000	0.140499994000000	0.144299999000000	0.142199993000000	0.141900003000000	0.148499995000000	0.137999997000000	0.156100005000000	0.142900005000000	0.150000006000000	0.141499996000000	0.147799999000000	0.142600000000000	0.154400006000000	0.141399994000000	0.159299999000000	0.141900003000000	0.150399998000000	0.140200004000000	0.138699993000000	0.140000001000000	0.148900002000000	0.140400007000000	0.145999998000000	0.139400005000000	0.146200001000000	0.127700001000000	0.133300006000000	0.129500002000000	0.128600001000000	0.130500004000000	0.139100000000000	0.134000003000000	0.134399995000000	0.129899994000000	0.132100001000000	0.133900002000000	0.134599999000000	0.134100005000000	0.133300006000000	0.132400006000000	0.132699996000000	0.132400006000000	0.128500000000000
0.138799995000000	0.141399994000000	0.140699998000000	0.137500003000000	0.135000005000000	0.142100006000000	0.137600005000000	0.139200002000000	0.140400007000000	0.138600007000000	0.138600007000000	0.140499994000000	0.138099998000000	0.144400001000000	0.138999999000000	0.149900004000000	0.138600007000000	0.143700004000000	0.138600007000000	0.144899994000000	0.138699993000000	0.150000006000000	0.136700004000000	0.145699993000000	0.137700006000000	0.136399999000000	0.137899995000000	0.140599996000000	0.136700004000000	0.147799999000000	0.137500003000000	0.140599996000000	0.126200005000000	0.131999999000000	0.128600001000000	0.128399998000000	0.129600003000000	0.134700000000000	0.131699994000000	0.132400006000000	0.127800003000000	0.130400002000000	0.132100001000000	0.132400006000000	0.131899998000000	0.131300002000000	0.131099999000000	0.129700005000000	0.130899996000000	0.126699999000000
0.137099996000000	0.141100004000000	0.138300002000000	0.136000007000000	0.132900000000000	0.140200004000000	0.137500003000000	0.136500001000000	0.139899999000000	0.135399997000000	0.136099994000000	0.138099998000000	0.134800002000000	0.141200006000000	0.137600005000000	0.143399999000000	0.137400001000000	0.144099995000000	0.136700004000000	0.145300001000000	0.136899993000000	0.146100000000000	0.135900006000000	0.141800001000000	0.135499999000000	0.135700002000000	0.136600003000000	0.140300006000000	0.135000005000000	0.143700004000000	0.135199994000000	0.139500007000000	0.126000002000000	0.128500000000000	0.127700001000000	0.126200005000000	0.128900006000000	0.134399995000000	0.129600003000000	0.132300004000000	0.127800003000000	0.127200007000000	0.131099999000000	0.130999997000000	0.130600005000000	0.129500002000000	0.129700005000000	0.128199995000000	0.130500004000000	0.125699997000000
0.135199994000000	0.139400005000000	0.138799995000000	0.134499997000000	0.133200005000000	0.138400003000000	0.136000007000000	0.136099994000000	0.140900001000000	0.135900006000000	0.136299998000000	0.137099996000000	0.133000001000000	0.140100002000000	0.136700004000000	0.141000003000000	0.135600001000000	0.140000001000000	0.136800006000000	0.142399997000000	0.136700004000000	0.143600002000000	0.135299996000000	0.139300004000000	0.135800004000000	0.137400001000000	0.135199994000000	0.138200000000000	0.134399995000000	0.141499996000000	0.135199994000000	0.138899997000000	0.127200007000000	0.129099995000000	0.128399998000000	0.128800005000000	0.128000006000000	0.132200003000000	0.128999993000000	0.132499993000000	0.128299996000000	0.127299994000000	0.130300000000000	0.131300002000000	0.130099997000000	0.129400000000000	0.130400002000000	0.129099995000000	0.129700005000000	0.125599995000000
0.137400001000000	0.141200006000000	0.138899997000000	0.136099994000000	0.133499995000000	0.140200004000000	0.136600003000000	0.136500001000000	0.137899995000000	0.136500001000000	0.134800002000000	0.138300002000000	0.134399995000000	0.137899995000000	0.137300000000000	0.140100002000000	0.137099996000000	0.140000001000000	0.136800006000000	0.141900003000000	0.136899993000000	0.145300001000000	0.135499999000000	0.139200002000000	0.135499999000000	0.135800004000000	0.135700002000000	0.137999997000000	0.135000005000000	0.140699998000000	0.136000007000000	0.139400005000000	0.127000004000000	0.129299998000000	0.128000006000000	0.128900006000000	0.128000006000000	0.132799998000000	0.127499998000000	0.132499993000000	0.127499998000000	0.127399996000000	0.130899996000000	0.130600005000000	0.130899996000000	0.130300000000000	0.130400002000000	0.128800005000000	0.130899996000000	0.126300007000000
0.134399995000000	0.138099998000000	0.136099994000000	0.133900002000000	0.131600007000000	0.136000007000000	0.132900000000000	0.134200007000000	0.136399999000000	0.134599999000000	0.135199994000000	0.137099996000000	0.132300004000000	0.136399999000000	0.135700002000000	0.138999999000000	0.134599999000000	0.137600005000000	0.134700000000000	0.140900001000000	0.135000005000000	0.139699996000000	0.136099994000000	0.137199998000000	0.132900000000000	0.132100001000000	0.132799998000000	0.137300000000000	0.133699998000000	0.137500003000000	0.133399993000000	0.137999997000000	0.126900002000000	0.127800003000000	0.128199995000000	0.128000006000000	0.128900006000000	0.132200003000000	0.128000006000000	0.133000001000000	0.127700001000000	0.126599997000000	0.130899996000000	0.129999995000000	0.131400004000000	0.129299998000000	0.129899994000000	0.128500000000000	0.130099997000000	0.125900000000000
0.135800004000000	0.139100000000000	0.138699993000000	0.135900006000000	0.132799998000000	0.139400005000000	0.135100007000000	0.138400003000000	0.138999999000000	0.135299996000000	0.137199998000000	0.137600005000000	0.133200005000000	0.138699993000000	0.137999997000000	0.141200006000000	0.137400001000000	0.141000003000000	0.136299998000000	0.139899999000000	0.136000007000000	0.141299993000000	0.138400003000000	0.138500005000000	0.135299996000000	0.134299994000000	0.136500001000000	0.138699993000000	0.136099994000000	0.138200000000000	0.136999995000000	0.138899997000000	0.128600001000000	0.128800005000000	0.127900004000000	0.124799997000000	0.128500000000000	0.131400004000000	0.127499998000000	0.132900000000000	0.127900004000000	0.127299994000000	0.129700005000000	0.128900006000000	0.130500004000000	0.129800007000000	0.129999995000000	0.128700003000000	0.129899994000000	0.125900000000000
0.134900004000000	0.139500007000000	0.137799993000000	0.136700004000000	0.133900002000000	0.139699996000000	0.135399997000000	0.136899993000000	0.137999997000000	0.136000007000000	0.136500001000000	0.137799993000000	0.134700000000000	0.138999999000000	0.137999997000000	0.141200006000000	0.137099996000000	0.140400007000000	0.136700004000000	0.141100004000000	0.136600003000000	0.142700002000000	0.135800004000000	0.138200000000000	0.136399999000000	0.136999995000000	0.136199996000000	0.139400005000000	0.135600001000000	0.138699993000000	0.137899995000000	0.139400005000000	0.127399996000000	0.128500000000000	0.127700001000000	0.126599997000000	0.128500000000000	0.132100001000000	0.129700005000000	0.132599995000000	0.127399996000000	0.127399996000000	0.130999997000000	0.129800007000000	0.131999999000000	0.129999995000000	0.130999997000000	0.129400000000000	0.129400000000000	0.126900002000000
0.136299998000000	0.139599994000000	0.138699993000000	0.137600005000000	0.134700000000000	0.140799999000000	0.136099994000000	0.137999997000000	0.139599994000000	0.138099998000000	0.136600003000000	0.139500007000000	0.136500001000000	0.138500005000000	0.138600007000000	0.141900003000000	0.138200000000000	0.140100002000000	0.135900006000000	0.139599994000000	0.136999995000000	0.142600000000000	0.135900006000000	0.139100000000000	0.136899993000000	0.134100005000000	0.136299998000000	0.139500007000000	0.135900006000000	0.140699998000000	0.137999997000000	0.140799999000000	0.128999993000000	0.129400000000000	0.129500002000000	0.127200007000000	0.129899994000000	0.134399995000000	0.130300000000000	0.134399995000000	0.129099995000000	0.129299998000000	0.130899996000000	0.131500006000000	0.132799998000000	0.131300002000000	0.131600007000000	0.130300000000000	0.131099999000000	0.127800003000000
0.137400001000000	0.141700000000000	0.139500007000000	0.138099998000000	0.136800006000000	0.142700002000000	0.136999995000000	0.139100000000000	0.141800001000000	0.137700006000000	0.136999995000000	0.139899999000000	0.135299996000000	0.139699996000000	0.139100000000000	0.141900003000000	0.137199998000000	0.142000005000000	0.137300000000000	0.142299995000000	0.137799993000000	0.143199995000000	0.139100000000000	0.139599994000000	0.136999995000000	0.135900006000000	0.136399999000000	0.140200004000000	0.136600003000000	0.142199993000000	0.137400001000000	0.142399997000000	0.130300000000000	0.129500002000000	0.129899994000000	0.127599999000000	0.130799994000000	0.133900002000000	0.133300006000000	0.134100005000000	0.129199997000000	0.128299996000000	0.131099999000000	0.130700007000000	0.133300006000000	0.131500006000000	0.131699994000000	0.130600005000000	0.131699994000000	0.128099993000000
0.139500007000000	0.142600000000000	0.138999999000000	0.139100000000000	0.137600005000000	0.144899994000000	0.138899997000000	0.143099993000000	0.142199993000000	0.138300002000000	0.137899995000000	0.141599998000000	0.136000007000000	0.141599998000000	0.140400007000000	0.143999994000000	0.138999999000000	0.142800003000000	0.137600005000000	0.142299995000000	0.141000003000000	0.145300001000000	0.137799993000000	0.141900003000000	0.138400003000000	0.136600003000000	0.136999995000000	0.140400007000000	0.138200000000000	0.144700006000000	0.138600007000000	0.142900005000000	0.130899996000000	0.134499997000000	0.130099997000000	0.128199995000000	0.132100001000000	0.134700000000000	0.132100001000000	0.135900006000000	0.130700007000000	0.132499993000000	0.132400006000000	0.133499995000000	0.134299994000000	0.133699998000000	0.133800000000000	0.132799998000000	0.131899998000000	0.129899994000000
0.140799999000000	0.143600002000000	0.143900007000000	0.141299993000000	0.138400003000000	0.146300003000000	0.140100002000000	0.144999996000000	0.141399994000000	0.141000003000000	0.139699996000000	0.141700000000000	0.138799995000000	0.142100006000000	0.142900005000000	0.144600004000000	0.142900005000000	0.145199999000000	0.139500007000000	0.146100000000000	0.140300006000000	0.146799996000000	0.140000001000000	0.143399999000000	0.139899999000000	0.139200002000000	0.139799997000000	0.142600000000000	0.140100002000000	0.144899994000000	0.140599996000000	0.144600004000000	0.131699994000000	0.131300002000000	0.131899998000000	0.130999997000000	0.132100001000000	0.135399997000000	0.132200003000000	0.136600003000000	0.130799994000000	0.131699994000000	0.132499993000000	0.132900000000000	0.134700000000000	0.134399995000000	0.133699998000000	0.132799998000000	0.133200005000000	0.130300000000000
0.142499998000000	0.144800007000000	0.143600002000000	0.143000007000000	0.139500007000000	0.147900000000000	0.140900001000000	0.144400001000000	0.144199997000000	0.142100006000000	0.140599996000000	0.143700004000000	0.139300004000000	0.143800005000000	0.143099993000000	0.149399996000000	0.141000003000000	0.146899998000000	0.140300006000000	0.147699997000000	0.141299993000000	0.149000004000000	0.141200006000000	0.144400001000000	0.140400007000000	0.141399994000000	0.139799997000000	0.143800005000000	0.141200006000000	0.145999998000000	0.142399997000000	0.147599995000000	0.130899996000000	0.132200003000000	0.132599995000000	0.129400000000000	0.134000003000000	0.136700004000000	0.133300006000000	0.137999997000000	0.131799996000000	0.133800000000000	0.134299994000000	0.133300006000000	0.135199994000000	0.134499997000000	0.134800002000000	0.133499995000000	0.133599997000000	0.131699994000000
0.142000005000000	0.146599993000000	0.142600000000000	0.142000005000000	0.139799997000000	0.147300005000000	0.140100002000000	0.143500000000000	0.142100006000000	0.142399997000000	0.139200002000000	0.142299995000000	0.138999999000000	0.142199993000000	0.141700000000000	0.145999998000000	0.140400007000000	0.145600006000000	0.139400005000000	0.145099998000000	0.141299993000000	0.147799999000000	0.140100002000000	0.143399999000000	0.139500007000000	0.139899999000000	0.138400003000000	0.143099993000000	0.139300004000000	0.146699995000000	0.140900001000000	0.144800007000000	0.134100005000000	0.134499997000000	0.134100005000000	0.130400002000000	0.134100005000000	0.137700006000000	0.133599997000000	0.138300002000000	0.133499995000000	0.135399997000000	0.134100005000000	0.134399995000000	0.136999995000000	0.135800004000000	0.135499999000000	0.134800002000000	0.134700000000000	0.133300006000000
0.146300003000000	0.152400002000000	0.146300003000000	0.147100002000000	0.142700002000000	0.151400000000000	0.142600000000000	0.146400005000000	0.149299994000000	0.147799999000000	0.143700004000000	0.147699997000000	0.142000005000000	0.146300003000000	0.145400003000000	0.150000006000000	0.144999996000000	0.150800005000000	0.142499998000000	0.149000004000000	0.144400001000000	0.151899993000000	0.142900005000000	0.146100000000000	0.143099993000000	0.144600004000000	0.142499998000000	0.149399996000000	0.143600002000000	0.150600001000000	0.145099998000000	0.147799999000000	0.135900006000000	0.135399997000000	0.134100005000000	0.131300002000000	0.135600001000000	0.139100000000000	0.135499999000000	0.140200004000000	0.134599999000000	0.135800004000000	0.136299998000000	0.135499999000000	0.139200002000000	0.137500003000000	0.136899993000000	0.135600001000000	0.136500001000000	0.133800000000000
0.148000002000000	0.154100001000000	0.148699999000000	0.149499997000000	0.145199999000000	0.152300000000000	0.144299999000000	0.148000002000000	0.152799994000000	0.150800005000000	0.144899994000000	0.149299994000000	0.144299999000000	0.147699997000000	0.146799996000000	0.149800003000000	0.148499995000000	0.152600005000000	0.144199997000000	0.152300000000000	0.144700006000000	0.152899995000000	0.143399999000000	0.146899998000000	0.144899994000000	0.145999998000000	0.143900007000000	0.150299996000000	0.147300005000000	0.149599999000000	0.144899994000000	0.149599999000000	0.136399999000000	0.137099996000000	0.135800004000000	0.137199998000000	0.136399999000000	0.140300006000000	0.135199994000000	0.139899999000000	0.136500001000000	0.138300002000000	0.137099996000000	0.137999997000000	0.139899999000000	0.137999997000000	0.138600007000000	0.136299998000000	0.137899995000000	0.136899993000000
0.150299996000000	0.158299997000000	0.151600003000000	0.150999993000000	0.147200003000000	0.153099999000000	0.144899994000000	0.148800001000000	0.151199996000000	0.151999995000000	0.146200001000000	0.151500002000000	0.146200001000000	0.148900002000000	0.146799996000000	0.153600007000000	0.149499997000000	0.155200005000000	0.145500004000000	0.152500004000000	0.147400007000000	0.155399993000000	0.144400001000000	0.148900002000000	0.146400005000000	0.147900000000000	0.144800007000000	0.152300000000000	0.147799999000000	0.151600003000000	0.148699999000000	0.150600001000000	0.138500005000000	0.138200000000000	0.137799993000000	0.134200007000000	0.137799993000000	0.139200002000000	0.136000007000000	0.140599996000000	0.137400001000000	0.138500005000000	0.138200000000000	0.136700004000000	0.140499994000000	0.138799995000000	0.139100000000000	0.136500001000000	0.137400001000000	0.136899993000000
0.155000001000000	0.163000003000000	0.157000005000000	0.154300004000000	0.150299996000000	0.154899999000000	0.145300001000000	0.151600003000000	0.154100001000000	0.155000001000000	0.149399996000000	0.152099997000000	0.147599995000000	0.149200007000000	0.148200005000000	0.152700007000000	0.150600001000000	0.158199996000000	0.146799996000000	0.156100005000000	0.148000002000000	0.156000003000000	0.145099998000000	0.148800001000000	0.148499995000000	0.149800003000000	0.147100002000000	0.153099999000000	0.150399998000000	0.154100001000000	0.148599997000000	0.151700005000000	0.140900001000000	0.140599996000000	0.140000001000000	0.135299996000000	0.139599994000000	0.140799999000000	0.136500001000000	0.142100006000000	0.138500005000000	0.141299993000000	0.138799995000000	0.137600005000000	0.142700002000000	0.141200006000000	0.140300006000000	0.137400001000000	0.140900001000000	0.139100000000000
0.159999996000000	0.168699995000000	0.161100000000000	0.159099996000000	0.150900006000000	0.156200007000000	0.147000000000000	0.150299996000000	0.158899993000000	0.162200004000000	0.151199996000000	0.154499993000000	0.149800003000000	0.150900006000000	0.149499997000000	0.153999999000000	0.153600007000000	0.160899997000000	0.147599995000000	0.157700002000000	0.148800001000000	0.155499995000000	0.145799994000000	0.151299998000000	0.149900004000000	0.152700007000000	0.148900002000000	0.156499997000000	0.153500006000000	0.155599996000000	0.150000006000000	0.153600007000000	0.141599998000000	0.143199995000000	0.140900001000000	0.139799997000000	0.141299993000000	0.142600000000000	0.137999997000000	0.142900005000000	0.141100004000000	0.142800003000000	0.140799999000000	0.141000003000000	0.143600002000000	0.142000005000000	0.140599996000000	0.139200002000000	0.142800003000000	0.140799999000000
0.161200002000000	0.172800004000000	0.161300004000000	0.159700006000000	0.153899997000000	0.154499993000000	0.145600006000000	0.149900004000000	0.160799995000000	0.163000003000000	0.150500000000000	0.155300006000000	0.149100006000000	0.149299994000000	0.149700001000000	0.153899997000000	0.155399993000000	0.163100004000000	0.149299994000000	0.159199998000000	0.150700003000000	0.156599998000000	0.145500004000000	0.150999993000000	0.151199996000000	0.151800007000000	0.149299994000000	0.157000005000000	0.153799996000000	0.155399993000000	0.150099993000000	0.152700007000000	0.144199997000000	0.143299997000000	0.142800003000000	0.138999999000000	0.142299995000000	0.143800005000000	0.139300004000000	0.143800005000000	0.143299997000000	0.145899996000000	0.143800005000000	0.142000005000000	0.145999998000000	0.143099993000000	0.142800003000000	0.140400007000000	0.142199993000000	0.141399994000000
0.167699993000000	0.179000005000000	0.168200001000000	0.162699997000000	0.155800000000000	0.156399995000000	0.148100004000000	0.152700007000000	0.170599997000000	0.172299996000000	0.159299999000000	0.156399995000000	0.151199996000000	0.152799994000000	0.151299998000000	0.155200005000000	0.159099996000000	0.165999994000000	0.152999997000000	0.160899997000000	0.152300000000000	0.159199998000000	0.151199996000000	0.152400002000000	0.153600007000000	0.156200007000000	0.151899993000000	0.158500001000000	0.157100007000000	0.157600001000000	0.152099997000000	0.155100003000000	0.146400005000000	0.145300001000000	0.145199999000000	0.142499998000000	0.144299999000000	0.141900003000000	0.139599994000000	0.143299997000000	0.144500002000000	0.146300003000000	0.144500002000000	0.144199997000000	0.146599993000000	0.143900007000000	0.144099995000000	0.140900001000000	0.145099998000000	0.145099998000000
0.174300000000000	0.190099999000000	0.171100006000000	0.167400002000000	0.156299993000000	0.157800004000000	0.148900002000000	0.153099999000000	0.174500003000000	0.178200006000000	0.162000000000000	0.159799993000000	0.151800007000000	0.154799998000000	0.150999993000000	0.156100005000000	0.161599994000000	0.171000004000000	0.154699996000000	0.162599996000000	0.153200001000000	0.159099996000000	0.148300007000000	0.153400004000000	0.157800004000000	0.159199998000000	0.151700005000000	0.163499996000000	0.160999998000000	0.159799993000000	0.152600005000000	0.155699998000000	0.145899996000000	0.148699999000000	0.145300001000000	0.143000007000000	0.144500002000000	0.144899994000000	0.140200004000000	0.144199997000000	0.144800007000000	0.149000004000000	0.144999996000000	0.144700006000000	0.148300007000000	0.144500002000000	0.144099995000000	0.141299993000000	0.145199999000000	0.144500002000000
0.183400005000000	0.195500001000000	0.179700002000000	0.173199996000000	0.158700004000000	0.159600005000000	0.150000006000000	0.154200003000000	0.179600000000000	0.182699993000000	0.163299993000000	0.164800003000000	0.154899999000000	0.154400006000000	0.153899997000000	0.159700006000000	0.167600006000000	0.173800007000000	0.157800004000000	0.167199999000000	0.156200007000000	0.163100004000000	0.150399998000000	0.156000003000000	0.158899993000000	0.158800006000000	0.154599994000000	0.165900007000000	0.164199993000000	0.162200004000000	0.155499995000000	0.157600001000000	0.147100002000000	0.147699997000000	0.145699993000000	0.142000005000000	0.144400001000000	0.143800005000000	0.140100002000000	0.144800007000000	0.145799994000000	0.146699995000000	0.147000000000000	0.145799994000000	0.148800001000000	0.144600004000000	0.144999996000000	0.141700000000000	0.144500002000000	0.145199999000000
0.188899994000000	0.202399999000000	0.184300005000000	0.176300004000000	0.161200002000000	0.158299997000000	0.149499997000000	0.153500006000000	0.185699999000000	0.189700007000000	0.164900005000000	0.162799999000000	0.154599994000000	0.153799996000000	0.152099997000000	0.157399997000000	0.165999994000000	0.173700005000000	0.162699997000000	0.167699993000000	0.155100003000000	0.159899995000000	0.150800005000000	0.155699998000000	0.158299997000000	0.157600001000000	0.157900006000000	0.164700001000000	0.165299997000000	0.161899999000000	0.155100003000000	0.158600003000000	0.149299994000000	0.150999993000000	0.149200007000000	0.146699995000000	0.147799999000000	0.146699995000000	0.141200006000000	0.144700006000000	0.147100002000000	0.150900006000000	0.150299996000000	0.147599995000000	0.151199996000000	0.147300005000000	0.146100000000000	0.143099993000000	0.147499993000000	0.147599995000000
0.199599996000000	0.213300005000000	0.196500003000000	0.179600000000000	0.163499996000000	0.159899995000000	0.151800007000000	0.155900002000000	0.192800000000000	0.199399993000000	0.166999996000000	0.164499998000000	0.154899999000000	0.155599996000000	0.153500006000000	0.157900006000000	0.168099999000000	0.177699998000000	0.164399996000000	0.168699995000000	0.157399997000000	0.164199993000000	0.150900006000000	0.155200005000000	0.158000007000000	0.160300002000000	0.158000007000000	0.168500006000000	0.167400002000000	0.164499998000000	0.156200007000000	0.158700004000000	0.149499997000000	0.150000006000000	0.151299998000000	0.151999995000000	0.148699999000000	0.146500006000000	0.142600000000000	0.144800007000000	0.148000002000000	0.151299998000000	0.151500002000000	0.149499997000000	0.151600003000000	0.147799999000000	0.145600006000000	0.142399997000000	0.148000002000000	0.147200003000000
0.209000006000000	0.226099998000000	0.200000003000000	0.188899994000000	0.169599995000000	0.163200006000000	0.151899993000000	0.156800002000000	0.202399999000000	0.209199995000000	0.171299994000000	0.167500004000000	0.156499997000000	0.156499997000000	0.154599994000000	0.157499999000000	0.172099993000000	0.181199998000000	0.168500006000000	0.172700003000000	0.160500005000000	0.169100001000000	0.151299998000000	0.156299993000000	0.159199998000000	0.164700001000000	0.163100004000000	0.172600001000000	0.170800000000000	0.166299999000000	0.157900006000000	0.159799993000000	0.151899993000000	0.157399997000000	0.153600007000000	0.153400004000000	0.150600001000000	0.149599999000000	0.143800005000000	0.147300005000000	0.150000006000000	0.154300004000000	0.153500006000000	0.150999993000000	0.153999999000000	0.149800003000000	0.147499993000000	0.143399999000000	0.150000006000000	0.149599999000000
0.218300000000000	0.243900001000000	0.206000000000000	0.191799998000000	0.164199993000000	0.160899997000000	0.150199994000000	0.156800002000000	0.208700001000000	0.215399995000000	0.175200000000000	0.166700006000000	0.156100005000000	0.156900004000000	0.151999995000000	0.157100007000000	0.170900002000000	0.181400001000000	0.170800000000000	0.176599994000000	0.162100002000000	0.167099997000000	0.149800003000000	0.156499997000000	0.161300004000000	0.162100002000000	0.161100000000000	0.179199994000000	0.172099993000000	0.163399994000000	0.160200000000000	0.160699993000000	0.151999995000000	0.152300000000000	0.152999997000000	0.154400006000000	0.151700005000000	0.148300007000000	0.142900005000000	0.146200001000000	0.149299994000000	0.153400004000000	0.154899999000000	0.153500006000000	0.154699996000000	0.148599997000000	0.148100004000000	0.144800007000000	0.150199994000000	0.150000006000000
0.230100006000000	0.253500015000000	0.218099996000000	0.196700007000000	0.170800000000000	0.165600002000000	0.154300004000000	0.156499997000000	0.218199998000000	0.229499996000000	0.176300004000000	0.169000000000000	0.155900002000000	0.156000003000000	0.154300004000000	0.160999998000000	0.174799994000000	0.185699999000000	0.176699996000000	0.173800007000000	0.159600005000000	0.165600002000000	0.152400002000000	0.161100000000000	0.160999998000000	0.164600000000000	0.164000005000000	0.175799996000000	0.172900006000000	0.166500002000000	0.161300004000000	0.163800001000000	0.154100001000000	0.158099994000000	0.157800004000000	0.156100005000000	0.153400004000000	0.149200007000000	0.144400001000000	0.147599995000000	0.150500000000000	0.154100001000000	0.156599998000000	0.153999999000000	0.158299997000000	0.149700001000000	0.148900002000000	0.145199999000000	0.150199994000000	0.151500002000000
0.249300003000000	0.269600004000000	0.229100004000000	0.204300001000000	0.171000004000000	0.162200004000000	0.152099997000000	0.156200007000000	0.231199995000000	0.239099994000000	0.182600006000000	0.170000002000000	0.158500001000000	0.157100007000000	0.153999999000000	0.160099998000000	0.177599996000000	0.184400007000000	0.182600006000000	0.176899999000000	0.160600007000000	0.165999994000000	0.152099997000000	0.158399999000000	0.162799999000000	0.166999996000000	0.167600006000000	0.178599998000000	0.175899997000000	0.170300007000000	0.159099996000000	0.163100004000000	0.154599994000000	0.156900004000000	0.160699993000000	0.160200000000000	0.157100007000000	0.148599997000000	0.145099998000000	0.147900000000000	0.152400002000000	0.156399995000000	0.160899997000000	0.156700000000000	0.160799995000000	0.150600001000000	0.150000006000000	0.146899998000000	0.150999993000000	0.152400002000000
0.260800004000000	0.289799988000000	0.241999999000000	0.209700003000000	0.176799998000000	0.162900001000000	0.152999997000000	0.156700000000000	0.246600002000000	0.255800009000000	0.187500000000000	0.171299994000000	0.160600007000000	0.156599998000000	0.154400006000000	0.161200002000000	0.181899995000000	0.190099999000000	0.186199993000000	0.180000007000000	0.164100006000000	0.164900005000000	0.152899995000000	0.157800004000000	0.167600006000000	0.169100001000000	0.169300005000000	0.186700001000000	0.177599996000000	0.169400007000000	0.161300004000000	0.162699997000000	0.156499997000000	0.164199993000000	0.161200002000000	0.157499999000000	0.155399993000000	0.147499993000000	0.144899994000000	0.148300007000000	0.154400006000000	0.159999996000000	0.162000000000000	0.158099994000000	0.160899997000000	0.150299996000000	0.149100006000000	0.145899996000000	0.152400002000000	0.154899999000000
0.281100005000000	0.308600008000000	0.253500015000000	0.216199994000000	0.177000001000000	0.162599996000000	0.152199998000000	0.156200007000000	0.257999986000000	0.267800003000000	0.188999996000000	0.172999993000000	0.156499997000000	0.157399997000000	0.153899997000000	0.162200004000000	0.181999996000000	0.197200000000000	0.191599995000000	0.181700006000000	0.161799997000000	0.167300001000000	0.153799996000000	0.159999996000000	0.166600004000000	0.169300005000000	0.172600001000000	0.188199997000000	0.179100007000000	0.169799998000000	0.162499994000000	0.162599996000000	0.159799993000000	0.160699993000000	0.164600000000000	0.165000007000000	0.156599998000000	0.150500000000000	0.144800007000000	0.148100004000000	0.155900002000000	0.159899995000000	0.166099995000000	0.160500005000000	0.161100000000000	0.151199996000000	0.150500000000000	0.146100000000000	0.154200003000000	0.154799998000000
0.298599988000000	0.330100000000000	0.266400009000000	0.225400001000000	0.182200000000000	0.164499998000000	0.153300002000000	0.157900006000000	0.274399996000000	0.287699997000000	0.194199994000000	0.174500003000000	0.158899993000000	0.159099996000000	0.154599994000000	0.161699995000000	0.186700001000000	0.200599998000000	0.199300006000000	0.182699993000000	0.163900003000000	0.167500004000000	0.155300006000000	0.161400005000000	0.169100001000000	0.176799998000000	0.177699998000000	0.187000006000000	0.182799995000000	0.172600001000000	0.162799999000000	0.161899999000000	0.162200004000000	0.163399994000000	0.167099997000000	0.167099997000000	0.157000005000000	0.151199996000000	0.144999996000000	0.148000002000000	0.158099994000000	0.162300006000000	0.169000000000000	0.160500005000000	0.161899999000000	0.152500004000000	0.150999993000000	0.145999998000000	0.154899999000000	0.157000005000000
0.322100013000000	0.354000002000000	0.285100013000000	0.233700007000000	0.184300005000000	0.165399998000000	0.154200003000000	0.157000005000000	0.293799996000000	0.303000003000000	0.200200006000000	0.174700007000000	0.159299999000000	0.158999994000000	0.155399993000000	0.163800001000000	0.192699999000000	0.204999998000000	0.207599998000000	0.188600004000000	0.166700006000000	0.170000002000000	0.154899999000000	0.162100002000000	0.175300002000000	0.178100005000000	0.186199993000000	0.190899998000000	0.184799999000000	0.174999997000000	0.163000003000000	0.165099993000000	0.167799994000000	0.168599993000000	0.172499999000000	0.168599993000000	0.160600007000000	0.151500002000000	0.146200001000000	0.149700001000000	0.162400007000000	0.163900003000000	0.171700001000000	0.163299993000000	0.164700001000000	0.153600007000000	0.152300000000000	0.147000000000000	0.158399999000000	0.159199998000000
0.345299989000000	0.377499998000000	0.300999999000000	0.243599996000000	0.189799994000000	0.165999994000000	0.154400006000000	0.159700006000000	0.313699991000000	0.326299995000000	0.208100006000000	0.178000003000000	0.160200000000000	0.159199998000000	0.155699998000000	0.161300004000000	0.200599998000000	0.213200003000000	0.218999997000000	0.189500004000000	0.168099999000000	0.171499997000000	0.155599996000000	0.161899999000000	0.177399993000000	0.182200000000000	0.188500002000000	0.193399996000000	0.189500004000000	0.175999999000000	0.162499994000000	0.165800005000000	0.172199994000000	0.172499999000000	0.177699998000000	0.170800000000000	0.160999998000000	0.152300000000000	0.146699995000000	0.148599997000000	0.163399994000000	0.169000000000000	0.178200006000000	0.166199997000000	0.167099997000000	0.155200005000000	0.152600005000000	0.148399994000000	0.161100000000000	0.162799999000000
0.370599985000000	0.407900006000000	0.323599994000000	0.255400002000000	0.193599999000000	0.165800005000000	0.155800000000000	0.159199998000000	0.335299999000000	0.346700013000000	0.212500006000000	0.176499993000000	0.161799997000000	0.159899995000000	0.156399995000000	0.161599994000000	0.209299996000000	0.223199993000000	0.227100000000000	0.192100003000000	0.167500004000000	0.170900002000000	0.155699998000000	0.161500007000000	0.182200000000000	0.187700003000000	0.193200007000000	0.198699996000000	0.191699997000000	0.175400004000000	0.164199993000000	0.168400005000000	0.175500005000000	0.176699996000000	0.182099998000000	0.178700000000000	0.162400007000000	0.151299998000000	0.147000000000000	0.150600001000000	0.165999994000000	0.171200007000000	0.180000007000000	0.168300003000000	0.169100001000000	0.155499995000000	0.153400004000000	0.149200007000000	0.164499998000000	0.164499998000000
0.393999994000000	0.430500001000000	0.336800009000000	0.265300006000000	0.200599998000000	0.166600004000000	0.155100003000000	0.160699993000000	0.358099997000000	0.369800001000000	0.212400004000000	0.181600004000000	0.162799999000000	0.158700004000000	0.154400006000000	0.161899999000000	0.218999997000000	0.231000006000000	0.233099997000000	0.195600003000000	0.169300005000000	0.172000006000000	0.155900002000000	0.163000003000000	0.187199995000000	0.194600001000000	0.199000001000000	0.202199996000000	0.191000000000000	0.176599994000000	0.164299995000000	0.166500002000000	0.182600006000000	0.187199995000000	0.185599998000000	0.180199996000000	0.165199995000000	0.155000001000000	0.148800001000000	0.151099995000000	0.172299996000000	0.179700002000000	0.186499998000000	0.170800000000000	0.171599999000000	0.157399997000000	0.154200003000000	0.149000004000000	0.171000004000000	0.168200001000000
0.423400015000000	0.459600002000000	0.359499991000000	0.277799994000000	0.206200004000000	0.166899994000000	0.157000005000000	0.162200004000000	0.384099990000000	0.396499991000000	0.220100001000000	0.184200004000000	0.162300006000000	0.162400007000000	0.156700000000000	0.165900007000000	0.229200006000000	0.245499998000000	0.247299999000000	0.199599996000000	0.172199994000000	0.171499997000000	0.157700002000000	0.162799999000000	0.190300003000000	0.198799998000000	0.209600002000000	0.206100002000000	0.194800004000000	0.177599996000000	0.166899994000000	0.168400005000000	0.191000000000000	0.187500000000000	0.191900000000000	0.183200002000000	0.167899996000000	0.152099997000000	0.148100004000000	0.151299998000000	0.175699994000000	0.181299999000000	0.190400004000000	0.172600001000000	0.173700005000000	0.156599998000000	0.154200003000000	0.148399994000000	0.175200000000000	0.172099993000000
0.451799989000000	0.490099996000000	0.377499998000000	0.288599998000000	0.207200006000000	0.167500004000000	0.156900004000000	0.162799999000000	0.411599994000000	0.423200011000000	0.225899994000000	0.182200000000000	0.163699999000000	0.160999998000000	0.155000001000000	0.161699995000000	0.244299993000000	0.259600013000000	0.264200002000000	0.200599998000000	0.174500003000000	0.172399998000000	0.158199996000000	0.162699997000000	0.201600000000000	0.204799995000000	0.213200003000000	0.217399999000000	0.195400000000000	0.179499999000000	0.165500000000000	0.168200001000000	0.196400002000000	0.190899998000000	0.196799994000000	0.186199993000000	0.168400005000000	0.152899995000000	0.148399994000000	0.150900006000000	0.181600004000000	0.187099993000000	0.195899993000000	0.174700007000000	0.174199998000000	0.156200007000000	0.153899997000000	0.148499995000000	0.178299993000000	0.175099999000000
0.476599991000000	0.515900016000000	0.398900002000000	0.302199990000000	0.209199995000000	0.166099995000000	0.154899999000000	0.160999998000000	0.442799985000000	0.450800002000000	0.233199999000000	0.183599994000000	0.161500007000000	0.158099994000000	0.152700007000000	0.160200000000000	0.256599993000000	0.272199988000000	0.271100014000000	0.200599998000000	0.172199994000000	0.170300007000000	0.156200007000000	0.158800006000000	0.200200006000000	0.212799996000000	0.220200002000000	0.217199996000000	0.196700007000000	0.178800002000000	0.163699999000000	0.167600006000000	0.207699999000000	0.199200004000000	0.202500001000000	0.193000004000000	0.172000006000000	0.154699996000000	0.149200007000000	0.151999995000000	0.193200007000000	0.192399994000000	0.202700004000000	0.179399997000000	0.179299995000000	0.158399999000000	0.156900004000000	0.150800005000000	0.185399994000000	0.180899993000000
0.513100028000000	0.554199994000000	0.426699996000000	0.313300014000000	0.218999997000000	0.171700001000000	0.156499997000000	0.163200006000000	0.468699992000000	0.483000010000000	0.244299993000000	0.188400000000000	0.164499998000000	0.158999994000000	0.156299993000000	0.162599996000000	0.272500008000000	0.289700001000000	0.287900001000000	0.203999996000000	0.175300002000000	0.171100006000000	0.158700004000000	0.163299993000000	0.215200007000000	0.224099994000000	0.235400006000000	0.222399995000000	0.197500005000000	0.181899995000000	0.167500004000000	0.169599995000000	0.221000001000000	0.210600004000000	0.209999993000000	0.197799996000000	0.173700005000000	0.154300004000000	0.149700001000000	0.152600005000000	0.200000003000000	0.200000003000000	0.207200006000000	0.181500003000000	0.179700002000000	0.158099994000000	0.156100005000000	0.150500000000000	0.193000004000000	0.187099993000000
0.541700006000000	0.586099982000000	0.450899988000000	0.325599998000000	0.225299999000000	0.172399998000000	0.158500001000000	0.165500000000000	0.513599992000000	0.520799994000000	0.248999998000000	0.190599993000000	0.167300001000000	0.161599994000000	0.158999994000000	0.164199993000000	0.292100012000000	0.310900003000000	0.303700000000000	0.212300003000000	0.178900003000000	0.177000001000000	0.159899995000000	0.164600000000000	0.227100000000000	0.235499993000000	0.241200000000000	0.228699997000000	0.201399997000000	0.182600006000000	0.170699999000000	0.171900004000000	0.234200001000000	0.219699994000000	0.218700007000000	0.208199993000000	0.175300002000000	0.153799996000000	0.151299998000000	0.152199998000000	0.210700005000000	0.209700003000000	0.215499997000000	0.187000006000000	0.184000000000000	0.158000007000000	0.157199994000000	0.152199998000000	0.201299995000000	0.195600003000000
0.569800019000000	0.615499973000000	0.473800004000000	0.339199990000000	0.230399996000000	0.171900004000000	0.157499999000000	0.163599998000000	0.544300020000000	0.538999975000000	0.258399993000000	0.191599995000000	0.168300003000000	0.161699995000000	0.156299993000000	0.162699997000000	0.310299993000000	0.329100013000000	0.316599995000000	0.211300001000000	0.179800004000000	0.173999995000000	0.159299999000000	0.167199999000000	0.241999999000000	0.244200006000000	0.251500010000000	0.231399998000000	0.202299997000000	0.181600004000000	0.167400002000000	0.171800002000000	0.244499996000000	0.238299996000000	0.224999994000000	0.206799999000000	0.178000003000000	0.155800000000000	0.150500000000000	0.152999997000000	0.221200004000000	0.224500000000000	0.220699996000000	0.189999998000000	0.187299997000000	0.160300002000000	0.157299995000000	0.151099995000000	0.208900005000000	0.200100005000000
0.603200018000000	0.648199975000000	0.506399989000000	0.356400013000000	0.239800006000000	0.172299996000000	0.159700006000000	0.165900007000000	0.573400021000000	0.566100001000000	0.264800012000000	0.193100005000000	0.170399994000000	0.159799993000000	0.156700000000000	0.164100006000000	0.327899992000000	0.352499992000000	0.331299990000000	0.214300007000000	0.182200000000000	0.175099999000000	0.160200000000000	0.164199993000000	0.253899992000000	0.260300010000000	0.262300014000000	0.235699996000000	0.207000002000000	0.184000000000000	0.167699993000000	0.171299994000000	0.260100007000000	0.244000003000000	0.234200001000000	0.213799998000000	0.181199998000000	0.156800002000000	0.152700007000000	0.153200001000000	0.232999995000000	0.229399994000000	0.228599995000000	0.193499997000000	0.189999998000000	0.161500007000000	0.158600003000000	0.153600007000000	0.219099998000000	0.211199999000000
0.634500027000000	0.679000020000000	0.534900010000000	0.371199995000000	0.243900001000000	0.173199996000000	0.161599994000000	0.165600002000000	0.608399987000000	0.603299975000000	0.274599999000000	0.199200004000000	0.172700003000000	0.163699999000000	0.157199994000000	0.164299995000000	0.356700003000000	0.371499985000000	0.349000007000000	0.218400002000000	0.180600002000000	0.178000003000000	0.159999996000000	0.164600000000000	0.270500004000000	0.273000002000000	0.273099989000000	0.240700006000000	0.209800005000000	0.185499996000000	0.169000000000000	0.172000006000000	0.270700008000000	0.255699992000000	0.243100002000000	0.222499996000000	0.182400003000000	0.158600003000000	0.153999999000000	0.155100003000000	0.240899995000000	0.246500000000000	0.233999997000000	0.198300004000000	0.191000000000000	0.163200006000000	0.158999994000000	0.153999999000000	0.228200004000000	0.221200004000000
0.672299981000000	0.714800000000000	0.567700028000000	0.388999999000000	0.253399998000000	0.175799996000000	0.163800001000000	0.169599995000000	0.646099985000000	0.641099989000000	0.286900014000000	0.201199993000000	0.175300002000000	0.162499994000000	0.157700002000000	0.166700006000000	0.392100006000000	0.401300013000000	0.360500008000000	0.226199999000000	0.183400005000000	0.178599998000000	0.161699995000000	0.166500002000000	0.293599993000000	0.297300011000000	0.288899988000000	0.250200003000000	0.211799994000000	0.189099997000000	0.170699999000000	0.173199996000000	0.284500003000000	0.279300004000000	0.245900005000000	0.229399994000000	0.186100006000000	0.157499999000000	0.154100001000000	0.155100003000000	0.252999991000000	0.262100011000000	0.239899993000000	0.202199996000000	0.194499999000000	0.162300006000000	0.160099998000000	0.154499993000000	0.233199999000000	0.227599993000000
0.697499990000000	0.745000005000000	0.599300027000000	0.406699985000000	0.261700004000000	0.174700007000000	0.166899994000000	0.170800000000000	0.670899987000000	0.670400023000000	0.289499998000000	0.203199998000000	0.173500001000000	0.163800001000000	0.159400001000000	0.165600002000000	0.417299986000000	0.428299993000000	0.379099995000000	0.226799995000000	0.185499996000000	0.178499997000000	0.163499996000000	0.165999994000000	0.312999994000000	0.316500008000000	0.295700014000000	0.253600001000000	0.214100003000000	0.187299997000000	0.170399994000000	0.175400004000000	0.300300002000000	0.282200009000000	0.259299994000000	0.230900005000000	0.187199995000000	0.160400003000000	0.154899999000000	0.154899999000000	0.266499996000000	0.266499996000000	0.248600006000000	0.206300005000000	0.196199998000000	0.163599998000000	0.161500007000000	0.155000001000000	0.250099987000000	0.240500003000000
0.725499988000000	0.770299971000000	0.631099999000000	0.423500001000000	0.268999994000000	0.177399993000000	0.165500000000000	0.172600001000000	0.706399977000000	0.707700014000000	0.305700004000000	0.210899994000000	0.175899997000000	0.165199995000000	0.158700004000000	0.167999998000000	0.442400008000000	0.450100005000000	0.398200005000000	0.234899998000000	0.186399996000000	0.180399999000000	0.163599998000000	0.166400000000000	0.336299986000000	0.336400002000000	0.310200006000000	0.261900008000000	0.217099994000000	0.188299999000000	0.176400006000000	0.174700007000000	0.312000006000000	0.298799992000000	0.268500000000000	0.233600006000000	0.190899998000000	0.161899999000000	0.154699996000000	0.156200007000000	0.276300013000000	0.280800015000000	0.256099999000000	0.210700005000000	0.200000003000000	0.165800005000000	0.162200004000000	0.155000001000000	0.261500001000000	0.253500015000000
0.750999987000000	0.796100020000000	0.654699981000000	0.443599999000000	0.276800007000000	0.178100005000000	0.163900003000000	0.169900000000000	0.738200009000000	0.731199980000000	0.307700008000000	0.211799994000000	0.177499995000000	0.164700001000000	0.159199998000000	0.165399998000000	0.473100007000000	0.480300009000000	0.416099995000000	0.232500002000000	0.187199995000000	0.180299997000000	0.162100002000000	0.165800005000000	0.355500013000000	0.350899994000000	0.322699994000000	0.263999999000000	0.221399993000000	0.189899996000000	0.171900004000000	0.172299996000000	0.324299991000000	0.313600004000000	0.273999989000000	0.241400003000000	0.194000006000000	0.161699995000000	0.154899999000000	0.157299995000000	0.284099996000000	0.297699988000000	0.259799987000000	0.214100003000000	0.202900007000000	0.166099995000000	0.163000003000000	0.155699998000000	0.261500001000000	0.257200003000000
0.779299974000000	0.824699998000000	0.681200027000000	0.462300003000000	0.284599990000000	0.179700002000000	0.165999994000000	0.172199994000000	0.775699973000000	0.754899979000000	0.326900005000000	0.218400002000000	0.181099996000000	0.165099993000000	0.159799993000000	0.170900002000000	0.496800005000000	0.504899979000000	0.431800008000000	0.237200007000000	0.189500004000000	0.182999998000000	0.161500007000000	0.169100001000000	0.386200011000000	0.371499985000000	0.338000000000000	0.274500012000000	0.222900003000000	0.191900000000000	0.172099993000000	0.173700005000000	0.346300006000000	0.326299995000000	0.289799988000000	0.249200001000000	0.196199998000000	0.162200004000000	0.156200007000000	0.157100007000000	0.302800000000000	0.308299989000000	0.268900007000000	0.219400004000000	0.205400005000000	0.165999994000000	0.163399994000000	0.156000003000000	0.278600007000000	0.272399992000000
0.802399993000000	0.845300019000000	0.715099990000000	0.478399992000000	0.294099987000000	0.183400005000000	0.165999994000000	0.174799994000000	0.805599988000000	0.780700028000000	0.337799996000000	0.220300004000000	0.184699997000000	0.167400002000000	0.163299993000000	0.169000000000000	0.533900023000000	0.534399986000000	0.460799992000000	0.240099996000000	0.189700007000000	0.182999998000000	0.162000000000000	0.166400000000000	0.412000000000000	0.396299988000000	0.347700000000000	0.280400008000000	0.228699997000000	0.193100005000000	0.173199996000000	0.173999995000000	0.360100001000000	0.343699992000000	0.298799992000000	0.259700000000000	0.199399993000000	0.164100006000000	0.157000005000000	0.158999994000000	0.317299992000000	0.323199987000000	0.277500004000000	0.226300001000000	0.210800007000000	0.168300003000000	0.164900005000000	0.157199994000000	0.286000013000000	0.281100005000000
0.822099984000000	0.865800023000000	0.742600024000000	0.505900025000000	0.300399989000000	0.182799995000000	0.168400005000000	0.176699996000000	0.832700014000000	0.819000006000000	0.355300009000000	0.229800001000000	0.188199997000000	0.167300001000000	0.161599994000000	0.168799996000000	0.561200023000000	0.564100027000000	0.483599991000000	0.243499994000000	0.194499999000000	0.185100004000000	0.165500000000000	0.165600002000000	0.433299989000000	0.424800009000000	0.362500012000000	0.288899988000000	0.234599993000000	0.198599994000000	0.175699994000000	0.175999999000000	0.377700001000000	0.352899998000000	0.304199994000000	0.258899987000000	0.204600006000000	0.165099993000000	0.158800006000000	0.159299999000000	0.327399999000000	0.329499990000000	0.285200000000000	0.229699999000000	0.215000004000000	0.168400005000000	0.165500000000000	0.156800002000000	0.295500010000000	0.292800009000000
0.830900013000000	0.869199991000000	0.771200001000000	0.526000023000000	0.313499987000000	0.185200006000000	0.169499993000000	0.176599994000000	0.854499996000000	0.837700009000000	0.371100008000000	0.236100003000000	0.192699999000000	0.171200007000000	0.163499996000000	0.172499999000000	0.596400023000000	0.595000029000000	0.506699979000000	0.249500006000000	0.196400002000000	0.189600006000000	0.166600004000000	0.169400007000000	0.462799996000000	0.454200000000000	0.375900000000000	0.289799988000000	0.238399997000000	0.196899995000000	0.176499993000000	0.176899999000000	0.393500000000000	0.368200004000000	0.318899989000000	0.260399997000000	0.206900001000000	0.166800007000000	0.160699993000000	0.160699993000000	0.345800012000000	0.345099986000000	0.292899996000000	0.236000001000000	0.218799993000000	0.171000004000000	0.166999996000000	0.158600003000000	0.312000006000000	0.310200006000000
0.829400003000000	0.867399991000000	0.796899974000000	0.544399977000000	0.320800006000000	0.188099995000000	0.170100003000000	0.179000005000000	0.863399982000000	0.836499989000000	0.380600005000000	0.240099996000000	0.195700005000000	0.171100006000000	0.165800005000000	0.171700001000000	0.622600019000000	0.614400029000000	0.529999971000000	0.255100012000000	0.197899997000000	0.191200003000000	0.164700001000000	0.169499993000000	0.479699999000000	0.473500013000000	0.394100010000000	0.296099991000000	0.240700006000000	0.198400006000000	0.175999999000000	0.177800000000000	0.404900014000000	0.383800000000000	0.327699989000000	0.270399988000000	0.210999995000000	0.168200001000000	0.160899997000000	0.161400005000000	0.359699994000000	0.358700007000000	0.301999986000000	0.241400003000000	0.221100003000000	0.170800000000000	0.167699993000000	0.158500001000000	0.317999989000000	0.318100005000000
0.828700006000000	0.866299987000000	0.824999988000000	0.566100001000000	0.334600002000000	0.191799998000000	0.172399998000000	0.181899995000000	0.873199999000000	0.846599996000000	0.397700012000000	0.245800003000000	0.198699996000000	0.172299996000000	0.165099993000000	0.174500003000000	0.656000018000000	0.647400022000000	0.553600013000000	0.258599997000000	0.201199993000000	0.190699995000000	0.166800007000000	0.169499993000000	0.501600027000000	0.503799975000000	0.402500004000000	0.307300001000000	0.246900007000000	0.200900003000000	0.176699996000000	0.178800002000000	0.427399993000000	0.395399988000000	0.339500010000000	0.288500011000000	0.215499997000000	0.170200005000000	0.160899997000000	0.160999998000000	0.380800009000000	0.369500011000000	0.314300001000000	0.248699993000000	0.227599993000000	0.171800002000000	0.168899998000000	0.160699993000000	0.335299999000000	0.322400004000000
0.828400016000000	0.862900019000000	0.844799995000000	0.593900025000000	0.346599996000000	0.192200005000000	0.174400002000000	0.182699993000000	0.869099975000000	0.839900017000000	0.409999996000000	0.254200011000000	0.204200000000000	0.173899993000000	0.165800005000000	0.175200000000000	0.680999994000000	0.673300028000000	0.576799989000000	0.268400013000000	0.202999994000000	0.192100003000000	0.165900007000000	0.171299994000000	0.530099988000000	0.516399980000000	0.412499994000000	0.314700007000000	0.251800001000000	0.202700004000000	0.179700002000000	0.182099998000000	0.445499986000000	0.412200004000000	0.352499992000000	0.295800000000000	0.219799995000000	0.171200007000000	0.162599996000000	0.162300006000000	0.398099989000000	0.387600005000000	0.327899992000000	0.254299998000000	0.230000004000000	0.173400000000000	0.169799998000000	0.161200002000000	0.339500010000000	0.336899996000000
0.828299999000000	0.862200022000000	0.858600020000000	0.615999997000000	0.361799985000000	0.195199996000000	0.175099999000000	0.185200006000000	0.869700015000000	0.850199997000000	0.428900003000000	0.259600013000000	0.209000006000000	0.174099997000000	0.168400005000000	0.176899999000000	0.713900030000000	0.707499981000000	0.600700021000000	0.268999994000000	0.204500005000000	0.194600001000000	0.167500004000000	0.172199994000000	0.549899995000000	0.549300015000000	0.433299989000000	0.322200000000000	0.254200011000000	0.203500003000000	0.179399997000000	0.179000005000000	0.476700008000000	0.426600009000000	0.357899994000000	0.292199999000000	0.221599996000000	0.171599999000000	0.163299993000000	0.163699999000000	0.423799992000000	0.397300005000000	0.332100004000000	0.260699987000000	0.237599999000000	0.174899995000000	0.171000004000000	0.160999998000000	0.356799990000000	0.344599992000000
0.827099979000000	0.857900023000000	0.866599977000000	0.638599992000000	0.372399986000000	0.198599994000000	0.177599996000000	0.187399998000000	0.860199988000000	0.837800026000000	0.439999998000000	0.268799990000000	0.212300003000000	0.175300002000000	0.167500004000000	0.176499993000000	0.743600011000000	0.730899990000000	0.624199986000000	0.275099993000000	0.205300003000000	0.195600003000000	0.169200003000000	0.170399994000000	0.573899984000000	0.564700007000000	0.435799986000000	0.335000008000000	0.260199994000000	0.206100002000000	0.178800002000000	0.180600002000000	0.484800011000000	0.449800014000000	0.363900006000000	0.298200011000000	0.226199999000000	0.172000006000000	0.163299993000000	0.163100004000000	0.436399996000000	0.416500002000000	0.344700009000000	0.265100002000000	0.239999995000000	0.173600003000000	0.171900004000000	0.161799997000000	0.373299986000000	0.361799985000000
0.826600015000000	0.859000027000000	0.864799976000000	0.665899992000000	0.381500006000000	0.199699998000000	0.176599994000000	0.187099993000000	0.863099992000000	0.840499997000000	0.461199999000000	0.273799986000000	0.217600003000000	0.176200002000000	0.167400002000000	0.178299993000000	0.783299983000000	0.761099994000000	0.657700002000000	0.277200013000000	0.209800005000000	0.198100001000000	0.168300003000000	0.172800004000000	0.593800008000000	0.586300015000000	0.457599998000000	0.336800009000000	0.264200002000000	0.208299994000000	0.181199998000000	0.180700004000000	0.507600009000000	0.469900012000000	0.377799988000000	0.306499988000000	0.230499998000000	0.175400004000000	0.166500002000000	0.165600002000000	0.455700010000000	0.447200000000000	0.360599995000000	0.271699995000000	0.246900007000000	0.176200002000000	0.174400002000000	0.164700001000000	0.390199989000000	0.373600006000000
0.825500011000000	0.854200006000000	0.863499999000000	0.691399992000000	0.397799999000000	0.203999996000000	0.177800000000000	0.192300007000000	0.856800020000000	0.834699988000000	0.481900007000000	0.284999996000000	0.221399993000000	0.178900003000000	0.169200003000000	0.178900003000000	0.800499976000000	0.783299983000000	0.685500026000000	0.285100013000000	0.212699994000000	0.198400006000000	0.170000002000000	0.173400000000000	0.620700002000000	0.607500017000000	0.476999998000000	0.351000011000000	0.267399997000000	0.207300007000000	0.182300001000000	0.181299999000000	0.525399983000000	0.468499988000000	0.383199990000000	0.327800006000000	0.234999999000000	0.176300004000000	0.165900007000000	0.166700006000000	0.479200006000000	0.462000012000000	0.373800009000000	0.278600007000000	0.249899998000000	0.178399995000000	0.174999997000000	0.166500002000000	0.406300008000000	0.389200002000000
0.823099971000000	0.857999980000000	0.860599995000000	0.713299990000000	0.405800015000000	0.204999998000000	0.177100003000000	0.193000004000000	0.851599991000000	0.829599977000000	0.497999996000000	0.290199995000000	0.227400005000000	0.178100005000000	0.167999998000000	0.183599994000000	0.819999993000000	0.805000007000000	0.716799974000000	0.290399998000000	0.213499993000000	0.197099999000000	0.169900000000000	0.170900002000000	0.636399984000000	0.624400020000000	0.490500003000000	0.358000010000000	0.272000015000000	0.210600004000000	0.181700006000000	0.180899993000000	0.557900012000000	0.507799983000000	0.397100002000000	0.330300003000000	0.240400001000000	0.178000003000000	0.166600004000000	0.167300001000000	0.503799975000000	0.486400008000000	0.385600001000000	0.285600007000000	0.254500002000000	0.179800004000000	0.174799994000000	0.167300001000000	0.431899995000000	0.404599994000000
0.822200000000000	0.856700003000000	0.859499991000000	0.740400016000000	0.425700009000000	0.208800003000000	0.181299999000000	0.192800000000000	0.849500000000000	0.827600002000000	0.525500000000000	0.297399998000000	0.234599993000000	0.181999996000000	0.170399994000000	0.184100002000000	0.836499989000000	0.825800002000000	0.748499990000000	0.300599992000000	0.225500003000000	0.200599998000000	0.173199996000000	0.181500003000000	0.661400020000000	0.652999997000000	0.502699971000000	0.366499990000000	0.283499986000000	0.212799996000000	0.182999998000000	0.185900003000000	0.578999996000000	0.501399994000000	0.408399999000000	0.336299986000000	0.246500000000000	0.177900001000000	0.168400005000000	0.169400007000000	0.537000000000000	0.493600011000000	0.401100010000000	0.289900005000000	0.259700000000000	0.179800004000000	0.175899997000000	0.166500002000000	0.455399990000000	0.422600001000000
0.785799980000000	0.771899998000000	0.737999976000000	0.693300009000000	0.701699972000000	0.693700016000000	0.527899981000000	0.417600006000000	0.775699973000000	0.726800025000000	0.747799993000000	0.682500005000000	0.696099997000000	0.669799984000000	0.421499997000000	0.542800009000000	0.762199998000000	0.751900017000000	0.727400005000000	0.702099979000000	0.683099985000000	0.682500005000000	0.388000011000000	0.262499988000000	0.787999988000000	0.745800018000000	0.722100019000000	0.701600015000000	0.671000004000000	0.668900013000000	0.365700006000000	0.245600000000000	0.706799984000000	0.759199977000000	0.730099976000000	0.726599991000000	0.671299994000000	0.632300019000000	0.461899996000000	0.224800006000000	0.762199998000000	0.775300026000000	0.726700008000000	0.722599983000000	0.681800008000000	0.595700026000000	0.222700000000000	0.241699994000000	0.638199985000000	0.767499983000000
0.786199987000000	0.775500000000000	0.748000026000000	0.690400004000000	0.708000004000000	0.700299978000000	0.562200010000000	0.446300000000000	0.778100014000000	0.733699977000000	0.757499993000000	0.679099977000000	0.699999988000000	0.674899995000000	0.457300007000000	0.568099976000000	0.761500001000000	0.762000024000000	0.724600017000000	0.699800014000000	0.687500000000000	0.699599981000000	0.425500005000000	0.282000005000000	0.804700017000000	0.748799980000000	0.725300014000000	0.707000017000000	0.670400023000000	0.672500014000000	0.391400009000000	0.250400007000000	0.725700021000000	0.746500015000000	0.710099995000000	0.724300027000000	0.671999991000000	0.661899984000000	0.492900014000000	0.238700002000000	0.760999978000000	0.777599990000000	0.724500000000000	0.720899999000000	0.670499980000000	0.629100025000000	0.217800006000000	0.261599988000000	0.660099983000000	0.762300014000000
0.791499972000000	0.780499995000000	0.747500002000000	0.692799985000000	0.709399998000000	0.690599978000000	0.593699992000000	0.464199990000000	0.778999984000000	0.722299993000000	0.756799996000000	0.682500005000000	0.703499973000000	0.675999999000000	0.489199996000000	0.586099982000000	0.762499988000000	0.760100007000000	0.723200023000000	0.710699975000000	0.688199997000000	0.688399971000000	0.447100013000000	0.303299993000000	0.799399972000000	0.743700027000000	0.723399997000000	0.706700027000000	0.667900026000000	0.671999991000000	0.412900001000000	0.261999995000000	0.738300025000000	0.747399986000000	0.696300030000000	0.729300022000000	0.674199998000000	0.663999975000000	0.528800011000000	0.272599995000000	0.751100004000000	0.780799985000000	0.727400005000000	0.729799986000000	0.676199973000000	0.653299987000000	0.233600006000000	0.290699989000000	0.704299986000000	0.773899972000000
[truncated: 14 more columns]
