# Supplementary material for: Modeling the impact of drug interactions on therapeutic selectivity
Source: Nat Commun. 2018 Aug 27;9:3452. doi: 10.1038/s41467-018-05954-3 (PMC6110842; doi:10.1038/s41467-018-05954-3)
Supplement: Supplementary file 4 — Supplementary Data 1 [file 41467_2018_5954_MOESM4_ESM.zip › albRAW/MMS-Ter.txt]

0.0916000008583069	0.0926000028848648	0.0912000015377998	0.0909999981522560	0.0908000022172928	0.0907000005245209	0.0908999964594841	0.0886999964714050	0.0927999988198280	0.0961999967694283	0.0929000005126000	0.0907000005245209	0.0931999981403351	0.0914999991655350	0.0904000028967857	0.0966999977827072	0.0929000005126000	0.0907000005245209	0.0939999967813492	0.0921000018715859	0.0953999981284142	0.0943000018596649	0.0904000028967857	0.0926000028848648	0.0939000025391579	0.0934000015258789	0.0916000008583069	0.0948000028729439	0.0907000005245209	0.0952000021934509	0.0951000005006790	0.0935999974608421	0.0851999968290329	0.0888999998569489	0.0888999998569489	0.0895000025629997	0.0882999971508980	0.0859000012278557	0.0896999984979630	0.0877000018954277	0.0874999985098839	0.0921000018715859	0.0888999998569489	0.0859000012278557	0.0935999974608421	0.0901999995112419	0.0882000029087067	0.0868000015616417	0.0885000005364418	0.0868000015616417
0.0910999998450279	0.0922999978065491	0.0904999971389771	0.0904000028967857	0.0901999995112419	0.0899000018835068	0.0901999995112419	0.0881000012159348	0.0926000028848648	0.0954999998211861	0.0922000035643578	0.0908000022172928	0.0917999967932701	0.0905999988317490	0.0901999995112419	0.0954999998211861	0.0920000001788139	0.0904999971389771	0.0935999974608421	0.0922000035643578	0.0939000025391579	0.0938000008463860	0.0899000018835068	0.0922000035643578	0.0931999981403351	0.0929000005126000	0.0908000022172928	0.0945999994874001	0.0895999968051910	0.0964000001549721	0.0951000005006790	0.0930000022053719	0.0864999964833260	0.0869999974966049	0.0890000015497208	0.0886000022292137	0.0870999991893768	0.0869000032544136	0.0878000035881996	0.0855000019073486	0.0873000025749207	0.0901999995112419	0.0891000032424927	0.0864999964833260	0.0900000035762787	0.0886999964714050	0.0869999974966049	0.0864000022411346	0.0886000022292137	0.0922999978065491
0.0910999998450279	0.0912000015377998	0.0895999968051910	0.0898000001907349	0.0895999968051910	0.0904999971389771	0.0903000012040138	0.0873000025749207	0.0925000011920929	0.0949999988079071	0.0916000008583069	0.0904999971389771	0.0917999967932701	0.0907000005245209	0.0898000001907349	0.0944999977946281	0.0916000008583069	0.0901999995112419	0.0932999998331070	0.0912000015377998	0.0939999967813492	0.0936999991536140	0.0896999984979630	0.0912000015377998	0.0917999967932701	0.0917999967932701	0.0908999964594841	0.0939000025391579	0.0901999995112419	0.0904000028967857	0.0935000032186508	0.0926999971270561	0.0860000029206276	0.0869999974966049	0.0907000005245209	0.0886000022292137	0.0857999995350838	0.0860999971628189	0.0876000002026558	0.0847000032663345	0.0868000015616417	0.0892999991774559	0.0882999971508980	0.0860000029206276	0.0891000032424927	0.0894000008702278	0.0869999974966049	0.0856999978423119	0.0892999991774559	0.0856000036001205
0.0894000008702278	0.0905999988317490	0.0894000008702278	0.0895000025629997	0.0891999974846840	0.0899000018835068	0.0898000001907349	0.0865999981760979	0.0921000018715859	0.0931999981403351	0.0914999991655350	0.0900000035762787	0.0916000008583069	0.0903000012040138	0.0896999984979630	0.0930999964475632	0.0912000015377998	0.0892999991774559	0.0926000028848648	0.0910999998450279	0.0920000001788139	0.0934000015258789	0.0888999998569489	0.0910999998450279	0.0922000035643578	0.0917999967932701	0.0913000032305718	0.0930999964475632	0.0894000008702278	0.0934000015258789	0.0935000032186508	0.0926000028848648	0.0852999985218048	0.0870999991893768	0.0878000035881996	0.0876000002026558	0.0869999974966049	0.0851999968290329	0.0864999964833260	0.0847999975085259	0.0860000029206276	0.0894000008702278	0.0878999978303909	0.0861999988555908	0.0888999998569489	0.0887999981641769	0.0865999981760979	0.0861999988555908	0.0908000022172928	0.0852999985218048
0.0900999978184700	0.0905999988317490	0.0892999991774559	0.0891999974846840	0.0891999974846840	0.0900000035762787	0.0895000025629997	0.0873999968171120	0.0922999978065491	0.0934000015258789	0.0914999991655350	0.0899000018835068	0.0908999964594841	0.0904000028967857	0.0896999984979630	0.0935999974608421	0.0909999981522560	0.0894000008702278	0.0922999978065491	0.0912000015377998	0.0913000032305718	0.0930999964475632	0.0891000032424927	0.0913999974727631	0.0918999984860420	0.0922999978065491	0.0907000005245209	0.0935999974608421	0.0892999991774559	0.0904000028967857	0.0945999994874001	0.0923999994993210	0.0860999971628189	0.0874999985098839	0.0878000035881996	0.0869000032544136	0.0869000032544136	0.0859000012278557	0.0869000032544136	0.0850000008940697	0.0873000025749207	0.0895000025629997	0.0869999974966049	0.0847999975085259	0.0881000012159348	0.0890000015497208	0.0864999964833260	0.0876000002026558	0.0932999998331070	0.0850000008940697
0.0898000001907349	0.0910999998450279	0.0895000025629997	0.0895000025629997	0.0899000018835068	0.0900999978184700	0.0892999991774559	0.0873999968171120	0.0922999978065491	0.0942000001668930	0.0914999991655350	0.0898000001907349	0.0922000035643578	0.0908999964594841	0.0895000025629997	0.0929000005126000	0.0913999974727631	0.0891999974846840	0.0927999988198280	0.0908000022172928	0.0922999978065491	0.0935000032186508	0.0882999971508980	0.0916000008583069	0.0923999994993210	0.0916000008583069	0.0913000032305718	0.0926999971270561	0.0888999998569489	0.0904999971389771	0.0925000011920929	0.0935000032186508	0.0855000019073486	0.0861999988555908	0.0866999998688698	0.0859000012278557	0.0847999975085259	0.0859000012278557	0.0873999968171120	0.0834000036120415	0.0864999964833260	0.0895999968051910	0.0863000005483627	0.0842000022530556	0.0878000035881996	0.0872000008821487	0.0872000008821487	0.0864999964833260	0.0887999981641769	0.0843999981880188
0.0908999964594841	0.0916000008583069	0.0899000018835068	0.0898000001907349	0.0898000001907349	0.0908999964594841	0.0900999978184700	0.0879999995231628	0.0934000015258789	0.0940999984741211	0.0918999984860420	0.0896999984979630	0.0918999984860420	0.0904999971389771	0.0900000035762787	0.0934000015258789	0.0917999967932701	0.0904000028967857	0.0931999981403351	0.0910999998450279	0.0921000018715859	0.0938000008463860	0.0895000025629997	0.0921000018715859	0.0923999994993210	0.0923999994993210	0.0908999964594841	0.0935000032186508	0.0894000008702278	0.0910999998450279	0.0936999991536140	0.0926000028848648	0.0844999998807907	0.0854000002145767	0.0868000015616417	0.0856000036001205	0.0839999988675118	0.0860000029206276	0.0851999968290329	0.0824000015854836	0.0852999985218048	0.0886999964714050	0.0854000002145767	0.0851000025868416	0.0869000032544136	0.0860999971628189	0.0847999975085259	0.0847000032663345	0.0916000008583069	0.0838000029325485
0.0909999981522560	0.0908000022172928	0.0900000035762787	0.0899000018835068	0.0896999984979630	0.0904999971389771	0.0900000035762787	0.0877000018954277	0.0929000005126000	0.0936999991536140	0.0916000008583069	0.0900000035762787	0.0914999991655350	0.0912000015377998	0.0900999978184700	0.0932999998331070	0.0916000008583069	0.0905999988317490	0.0923999994993210	0.0914999991655350	0.0929000005126000	0.0934000015258789	0.0891000032424927	0.0923999994993210	0.0926000028848648	0.0922000035643578	0.0908999964594841	0.0939999967813492	0.0904999971389771	0.0939999967813492	0.0930999964475632	0.0930000022053719	0.0872000008821487	0.0864000022411346	0.0886000022292137	0.0872000008821487	0.0851999968290329	0.0872000008821487	0.0865999981760979	0.0834999978542328	0.0864999964833260	0.0894000008702278	0.0872000008821487	0.0878000035881996	0.0878000035881996	0.0892999991774559	0.0852999985218048	0.0854000002145767	0.0944000035524368	0.0882999971508980
0.0922999978065491	0.0922999978065491	0.0904000028967857	0.0907000005245209	0.0904000028967857	0.0916000008583069	0.0904999971389771	0.0885000005364418	0.0948000028729439	0.0948999971151352	0.0929000005126000	0.0913999974727631	0.0926000028848648	0.0917999967932701	0.0904999971389771	0.0931999981403351	0.0929000005126000	0.0907000005245209	0.0939999967813492	0.0925000011920929	0.0926999971270561	0.0938000008463860	0.0896999984979630	0.0926000028848648	0.0935999974608421	0.0932999998331070	0.0920000001788139	0.0942000001668930	0.0900000035762787	0.0958999991416931	0.0936999991536140	0.0930999964475632	0.0864999964833260	0.0879999995231628	0.0882000029087067	0.0874999985098839	0.0861999988555908	0.0900000035762787	0.0873999968171120	0.0860000029206276	0.0886999964714050	0.0910999998450279	0.0887999981641769	0.0857999995350838	0.0886999964714050	0.0879999995231628	0.0869000032544136	0.0856000036001205	0.0886999964714050	0.0869999974966049
0.0929000005126000	0.0929000005126000	0.0913000032305718	0.0907000005245209	0.0904000028967857	0.0910999998450279	0.0913999974727631	0.0892999991774559	0.0948999971151352	0.0951000005006790	0.0930999964475632	0.0910999998450279	0.0921000018715859	0.0913999974727631	0.0916000008583069	0.0935999974608421	0.0930999964475632	0.0913999974727631	0.0935999974608421	0.0925000011920929	0.0925000011920929	0.0944999977946281	0.0907000005245209	0.0925000011920929	0.0935999974608421	0.0935000032186508	0.0920000001788139	0.0939000025391579	0.0900999978184700	0.0908000022172928	0.0942000001668930	0.0935999974608421	0.0870999991893768	0.0878000035881996	0.0882999971508980	0.0882000029087067	0.0857999995350838	0.0885000005364418	0.0866999998688698	0.0841000005602837	0.0883999988436699	0.0907000005245209	0.0878999978303909	0.0870999991893768	0.0882000029087067	0.0876000002026558	0.0860999971628189	0.0860000029206276	0.0943000018596649	0.0873000025749207
0.0938000008463860	0.0929000005126000	0.0910999998450279	0.0905999988317490	0.0908999964594841	0.0918999984860420	0.0910999998450279	0.0888999998569489	0.0953999981284142	0.0954999998211861	0.0931999981403351	0.0913000032305718	0.0925000011920929	0.0917999967932701	0.0905999988317490	0.0926999971270561	0.0931999981403351	0.0916000008583069	0.0940999984741211	0.0926000028848648	0.0922999978065491	0.0948000028729439	0.0900999978184700	0.0925000011920929	0.0940999984741211	0.0931999981403351	0.0922000035643578	0.0942000001668930	0.0904000028967857	0.0930000022053719	0.0934000015258789	0.0938000008463860	0.0873000025749207	0.0882999971508980	0.0891999974846840	0.0878000035881996	0.0887999981641769	0.0890000015497208	0.0869999974966049	0.0852999985218048	0.0887999981641769	0.0903000012040138	0.0881000012159348	0.0873000025749207	0.0888999998569489	0.0888999998569489	0.0873000025749207	0.0873999968171120	0.0942000001668930	0.0866999998688698
0.0957999974489212	0.0939000025391579	0.0923999994993210	0.0923999994993210	0.0921000018715859	0.0926999971270561	0.0921000018715859	0.0905999988317490	0.0964000001549721	0.0964000001549721	0.0939000025391579	0.0925000011920929	0.0932999998331070	0.0923999994993210	0.0920000001788139	0.0949999988079071	0.0938000008463860	0.0930999964475632	0.0952999964356422	0.0942000001668930	0.0936999991536140	0.0957000032067299	0.0920000001788139	0.0942000001668930	0.0954999998211861	0.0948999971151352	0.0938000008463860	0.0961000025272369	0.0909999981522560	0.0947000011801720	0.0958999991416931	0.0951000005006790	0.0879999995231628	0.0885000005364418	0.0888999998569489	0.0896999984979630	0.0873000025749207	0.0895999968051910	0.0879999995231628	0.0855000019073486	0.0890000015497208	0.0918999984860420	0.0886999964714050	0.0860999971628189	0.0895000025629997	0.0874999985098839	0.0879999995231628	0.0872000008821487	0.0964000001549721	0.0869000032544136
0.0967999994754791	0.0945999994874001	0.0921000018715859	0.0926000028848648	0.0923999994993210	0.0926999971270561	0.0923999994993210	0.0901999995112419	0.0975999981164932	0.0967999994754791	0.0942000001668930	0.0930999964475632	0.0935999974608421	0.0930999964475632	0.0920000001788139	0.0945999994874001	0.0952000021934509	0.0932999998331070	0.0961000025272369	0.0942000001668930	0.0943000018596649	0.0961999967694283	0.0917999967932701	0.0940999984741211	0.0958999991416931	0.0952000021934509	0.0957000032067299	0.0958999991416931	0.0918999984860420	0.101599998772144	0.0957999974489212	0.0952000021934509	0.0891999974846840	0.0895000025629997	0.0913000032305718	0.0905999988317490	0.0882000029087067	0.0904000028967857	0.0898000001907349	0.0869000032544136	0.0896999984979630	0.0930999964475632	0.0892999991774559	0.0886000022292137	0.0901999995112419	0.0898000001907349	0.0881000012159348	0.0886999964714050	0.0983000025153160	0.0886000022292137
0.0974000021815300	0.0953999981284142	0.0930000022053719	0.0929000005126000	0.0930000022053719	0.0939999967813492	0.0930999964475632	0.0908000022172928	0.0983000025153160	0.0966000035405159	0.0952999964356422	0.0932999998331070	0.0935999974608421	0.0932999998331070	0.0920000001788139	0.0956000015139580	0.0954999998211861	0.0939000025391579	0.0962999984622002	0.0949999988079071	0.0948000028729439	0.0962999984622002	0.0922999978065491	0.0944000035524368	0.0965000018477440	0.0957999974489212	0.0939999967813492	0.0961999967694283	0.0921000018715859	0.0961000025272369	0.0948999971151352	0.0953999981284142	0.0891999974846840	0.0901999995112419	0.0912000015377998	0.0908000022172928	0.0890000015497208	0.0904999971389771	0.0886999964714050	0.0863000005483627	0.0904000028967857	0.0921000018715859	0.0890000015497208	0.0870999991893768	0.0904000028967857	0.0892999991774559	0.0887999981641769	0.0881000012159348	0.0974000021815300	0.0876000002026558
0.100100003182888	0.0964000001549721	0.0940999984741211	0.0935999974608421	0.0927999988198280	0.0939000025391579	0.0931999981403351	0.0913999974727631	0.0988000035285950	0.0975999981164932	0.0953999981284142	0.0936999991536140	0.0944999977946281	0.0930999964475632	0.0922000035643578	0.0944999977946281	0.0973000004887581	0.0940999984741211	0.0970999971032143	0.0951000005006790	0.0945999994874001	0.0964000001549721	0.0927999988198280	0.0948000028729439	0.0973000004887581	0.0961999967694283	0.0957000032067299	0.0964000001549721	0.0922999978065491	0.0991000011563301	0.0970000028610230	0.0953999981284142	0.0887999981641769	0.0907000005245209	0.0917000025510788	0.0896999984979630	0.0895000025629997	0.0904999971389771	0.0891000032424927	0.0866999998688698	0.0900999978184700	0.0912000015377998	0.0898000001907349	0.0892999991774559	0.0903000012040138	0.0909999981522560	0.0877000018954277	0.0883999988436699	0.0978000015020371	0.0883999988436699
0.101999998092651	0.0970999971032143	0.0948000028729439	0.0954999998211861	0.0935999974608421	0.0944000035524368	0.0940999984741211	0.0922999978065491	0.101899996399879	0.0987000018358231	0.0957000032067299	0.0944000035524368	0.0952000021934509	0.0942000001668930	0.0939999967813492	0.0958999991416931	0.0987000018358231	0.0951000005006790	0.0983000025153160	0.0965000018477440	0.0952999964356422	0.0978000015020371	0.0938000008463860	0.0954999998211861	0.0978000015020371	0.0971999987959862	0.0961999967694283	0.0975999981164932	0.0923999994993210	0.0966000035405159	0.0957000032067299	0.0966000035405159	0.0894000008702278	0.0917000025510788	0.0913000032305718	0.0892999991774559	0.0887999981641769	0.0895000025629997	0.0895000025629997	0.0870999991893768	0.0905999988317490	0.0927999988198280	0.0900999978184700	0.0883999988436699	0.0904000028967857	0.0913000032305718	0.0886000022292137	0.0885000005364418	0.0935000032186508	0.0892999991774559
0.105400003492832	0.0976999998092651	0.0964000001549721	0.0952999964356422	0.0944999977946281	0.0949999988079071	0.0949999988079071	0.0922000035643578	0.102300003170967	0.0996000021696091	0.0973000004887581	0.0957000032067299	0.0947000011801720	0.0952000021934509	0.0931999981403351	0.0962999984622002	0.0993999987840653	0.0957000032067299	0.0987000018358231	0.0965000018477440	0.0966999977827072	0.0984999984502792	0.0934000015258789	0.0957000032067299	0.0988000035285950	0.0982000008225441	0.0978000015020371	0.0975999981164932	0.0942000001668930	0.104099996387959	0.0961999967694283	0.0967999994754791	0.0913000032305718	0.0922000035643578	0.0926999971270561	0.0907000005245209	0.0907000005245209	0.0909999981522560	0.0895999968051910	0.0868000015616417	0.0914999991655350	0.0927999988198280	0.0905999988317490	0.0895999968051910	0.0909999981522560	0.0921000018715859	0.0892999991774559	0.0891000032424927	0.0996000021696091	0.0892999991774559
0.108900003135204	0.100500002503395	0.0973000004887581	0.0957000032067299	0.0961999967694283	0.0962999984622002	0.0960000008344650	0.0926999971270561	0.105300001800060	0.100599996745586	0.0995000004768372	0.0967999994754791	0.0970999971032143	0.0966999977827072	0.0948000028729439	0.0970999971032143	0.101300001144409	0.0988999977707863	0.101199999451637	0.0987000018358231	0.0970999971032143	0.0989999994635582	0.0940999984741211	0.0970000028610230	0.101199999451637	0.100000001490116	0.0989999994635582	0.0993999987840653	0.0952999964356422	0.104999996721745	0.0974000021815300	0.0984999984502792	0.0917000025510788	0.0913999974727631	0.0931999981403351	0.0912000015377998	0.0900999978184700	0.0917999967932701	0.0904000028967857	0.0873000025749207	0.0939999967813492	0.0949999988079071	0.0920000001788139	0.0907000005245209	0.0913000032305718	0.0934000015258789	0.0896999984979630	0.0898000001907349	0.100199997425079	0.0922000035643578
0.111800000071526	0.101899996399879	0.0986000001430512	0.0976999998092651	0.0966000035405159	0.0975999981164932	0.0958999991416931	0.0930999964475632	0.106299996376038	0.101899996399879	0.0996000021696091	0.0969000011682510	0.0975999981164932	0.0958999991416931	0.0944000035524368	0.0973000004887581	0.103699997067451	0.0987000018358231	0.101800002157688	0.0993999987840653	0.0969000011682510	0.100800000131130	0.0951000005006790	0.0970999971032143	0.102899998426437	0.101400002837181	0.100199997425079	0.100599996745586	0.0954999998211861	0.103500001132488	0.0978000015020371	0.0988000035285950	0.0930000022053719	0.0942000001668930	0.0943000018596649	0.0925000011920929	0.0922000035643578	0.0923999994993210	0.0913000032305718	0.0886000022292137	0.0948000028729439	0.0956000015139580	0.0927999988198280	0.0922000035643578	0.0922999978065491	0.0929000005126000	0.0908000022172928	0.0904000028967857	0.0961999967694283	0.0912000015377998
0.115400001406670	0.103900000452995	0.100599996745586	0.0991000011563301	0.0988000035285950	0.0988000035285950	0.0980999991297722	0.0956000015139580	0.110200002789497	0.103699997067451	0.100100003182888	0.0978000015020371	0.0982000008225441	0.0975999981164932	0.0964000001549721	0.0979000031948090	0.106100000441074	0.100900001823902	0.103900000452995	0.100699998438358	0.0998999997973442	0.101199999451637	0.0960000008344650	0.0980999991297722	0.103699997067451	0.103100001811981	0.102300003170967	0.101700000464916	0.0965000018477440	0.106799997389317	0.0992000028491020	0.0996999964118004	0.0930999964475632	0.0952000021934509	0.0944000035524368	0.0930999964475632	0.0921000018715859	0.0934000015258789	0.0922000035643578	0.0895000025629997	0.0961999967694283	0.0962999984622002	0.0935999974608421	0.0907000005245209	0.0930999964475632	0.0934000015258789	0.0914999991655350	0.0909999981522560	0.101300001144409	0.0912000015377998
0.121299996972084	0.106700003147125	0.102600000798702	0.101999998092651	0.100400000810623	0.100599996745586	0.0988999977707863	0.0958999991416931	0.113399997353554	0.106299996376038	0.103399999439716	0.101000003516674	0.100299999117851	0.0978000015020371	0.0964000001549721	0.0988999977707863	0.108499996364117	0.102600000798702	0.104800000786781	0.102799996733665	0.101000003516674	0.103000000119209	0.0970000028610230	0.0988999977707863	0.107500001788139	0.106200002133846	0.103900000452995	0.103200003504753	0.0983000025153160	0.107400000095367	0.100199997425079	0.100100003182888	0.0961999967694283	0.0976999998092651	0.0965000018477440	0.0948999971151352	0.0922999978065491	0.0926999971270561	0.0925000011920929	0.0887999981641769	0.104999996721745	0.0984999984502792	0.0945999994874001	0.0913999974727631	0.0936999991536140	0.0927999988198280	0.0909999981522560	0.0910999998450279	0.101300001144409	0.0930000022053719
0.127900004386902	0.108300000429153	0.104000002145767	0.102499999105930	0.0997999981045723	0.100400000810623	0.0997999981045723	0.0970000028610230	0.116800002753735	0.107699997723103	0.103500001132488	0.101099997758865	0.0995000004768372	0.0988000035285950	0.0978000015020371	0.0988000035285950	0.111000001430511	0.103699997067451	0.105499997735024	0.103399999439716	0.100199997425079	0.102099999785423	0.0961999967694283	0.0998999997973442	0.107799999415874	0.106600001454353	0.104000002145767	0.102700002491474	0.0993999987840653	0.0995000004768372	0.0993999987840653	0.100500002503395	0.0969000011682510	0.0979000031948090	0.0988000035285950	0.0966999977827072	0.0930000022053719	0.0964000001549721	0.0940999984741211	0.0898000001907349	0.0980999991297722	0.0992000028491020	0.0966000035405159	0.0934000015258789	0.0944999977946281	0.0938000008463860	0.0923999994993210	0.0930000022053719	0.104099996387959	0.0952000021934509
0.134700000286102	0.110799998044968	0.107100002467632	0.105200000107288	0.101400002837181	0.101700000464916	0.101199999451637	0.0979999974370003	0.119300000369549	0.107699997723103	0.106299996376038	0.102300003170967	0.100400000810623	0.0997999981045723	0.0979000031948090	0.0995000004768372	0.114600002765656	0.105200000107288	0.109800003468990	0.105700001120567	0.101599998772144	0.104999996721745	0.0992999970912933	0.100000001490116	0.111599996685982	0.108300000429153	0.108300000429153	0.106700003147125	0.100199997425079	0.103299997746944	0.101999998092651	0.102499999105930	0.0986000001430512	0.0995000004768372	0.100500002503395	0.0982000008225441	0.0952999964356422	0.0976999998092651	0.0939999967813492	0.0907000005245209	0.0998999997973442	0.101099997758865	0.0983000025153160	0.0957999974489212	0.0964000001549721	0.0961999967694283	0.0925000011920929	0.0926999971270561	0.105099998414516	0.0953999981284142
0.144199997186661	0.113200001418591	0.109300002455711	0.107100002467632	0.103600002825260	0.106200002133846	0.102899998426437	0.0993999987840653	0.128000006079674	0.110500000417233	0.107299998402596	0.103699997067451	0.102300003170967	0.100500002503395	0.100500002503395	0.100500002503395	0.120300002396107	0.108199998736382	0.111699998378754	0.106700003147125	0.103799998760223	0.106700003147125	0.101599998772144	0.101700000464916	0.113499999046326	0.110299997031689	0.109099999070168	0.107699997723103	0.102799996733665	0.112599998712540	0.104099996387959	0.103500001132488	0.0998999997973442	0.101599998772144	0.101400002837181	0.0992999970912933	0.0967999994754791	0.0995000004768372	0.0952999964356422	0.0914999991655350	0.102200001478195	0.101099997758865	0.0988000035285950	0.0964000001549721	0.0975999981164932	0.0969000011682510	0.0939000025391579	0.0940999984741211	0.107199996709824	0.0983000025153160
0.157499998807907	0.118199996650219	0.114100001752377	0.111000001430511	0.107600003480911	0.106799997389317	0.104699999094009	0.101400002837181	0.132400006055832	0.113899998366833	0.110899999737740	0.106700003147125	0.104800000786781	0.102300003170967	0.100699998438358	0.101899996399879	0.123899996280670	0.111000001430511	0.115000002086163	0.112400002777576	0.106200002133846	0.108599998056889	0.102099999785423	0.104099996387959	0.117399998009205	0.113399997353554	0.113099999725819	0.110699996352196	0.103100001811981	0.111199997365475	0.105200000107288	0.104999996721745	0.101000003516674	0.103000000119209	0.105200000107288	0.101899996399879	0.0986000001430512	0.0983999967575073	0.0956000015139580	0.0916000008583069	0.103000000119209	0.102499999105930	0.100699998438358	0.0975999981164932	0.0988999977707863	0.0988999977707863	0.0952999964356422	0.0953999981284142	0.103299997746944	0.0987000018358231
0.170399993658066	0.122000001370907	0.115900002419949	0.112599998712540	0.108199998736382	0.108099997043610	0.105300001800060	0.104900002479553	0.140300005674362	0.116200000047684	0.112999998033047	0.106499999761581	0.103799998760223	0.103000000119209	0.101400002837181	0.103399999439716	0.130700007081032	0.114399999380112	0.119900003075600	0.112499997019768	0.108099997043610	0.110500000417233	0.103600002825260	0.104500003159046	0.119900003075600	0.116400003433228	0.113399997353554	0.111699998378754	0.105400003492832	0.109099999070168	0.105700001120567	0.105200000107288	0.103900000452995	0.105800002813339	0.106700003147125	0.104000002145767	0.0998999997973442	0.0997999981045723	0.0991000011563301	0.0932999998331070	0.105599999427795	0.105400003492832	0.103200003504753	0.0984999984502792	0.100400000810623	0.0979000031948090	0.0961000025272369	0.0961000025272369	0.108300000429153	0.100299999117851
0.183899998664856	0.126900002360344	0.121500000357628	0.116499997675419	0.111699998378754	0.110299997031689	0.108400002121925	0.107500001788139	0.149299994111061	0.118699997663498	0.117499999701977	0.110899999737740	0.107900001108646	0.105200000107288	0.101300001144409	0.103500001132488	0.135900005698204	0.120200000703335	0.122699998319149	0.116200000047684	0.111599996685982	0.114000000059605	0.105400003492832	0.106299996376038	0.126100003719330	0.120700001716614	0.117899999022484	0.115000002086163	0.108599998056889	0.111500002443790	0.108900003135204	0.108099997043610	0.106700003147125	0.109600000083447	0.107900001108646	0.104099996387959	0.101899996399879	0.100500002503395	0.100100003182888	0.0960000008344650	0.107500001788139	0.105899997055531	0.104400001466274	0.0996000021696091	0.101800002157688	0.102200001478195	0.0979000031948090	0.0966999977827072	0.106299996376038	0.101099997758865
0.201299995183945	0.130500003695488	0.126800000667572	0.120300002396107	0.115800000727177	0.112999998033047	0.110799998044968	0.108300000429153	0.157399997115135	0.122699998319149	0.120099999010563	0.112099997699261	0.110899999737740	0.107000000774860	0.103200003504753	0.106100000441074	0.144600003957748	0.123499996960163	0.127000004053116	0.119300000369549	0.112700000405312	0.116599999368191	0.106200002133846	0.109300002455711	0.127900004386902	0.123199999332428	0.123000003397465	0.119000002741814	0.110299997031689	0.113700002431870	0.108999997377396	0.108800001442432	0.109700001776218	0.111000001430511	0.112899996340275	0.108499996364117	0.104199998080730	0.104299999773502	0.101599998772144	0.0957000032067299	0.108199998736382	0.108300000429153	0.107400000095367	0.103100001811981	0.103299997746944	0.102700002491474	0.0974999964237213	0.0983999967575073	0.111599996685982	0.103600002825260
0.224600002169609	0.140799999237061	0.134900003671646	0.125000000000000	0.117700003087521	0.116899996995926	0.112899996340275	0.110699996352196	0.168099999427795	0.129199996590614	0.125400006771088	0.118600003421307	0.112099997699261	0.110100001096725	0.105800002813339	0.106799997389317	0.152099996805191	0.129099994897842	0.134100005030632	0.124600000679493	0.117100000381470	0.120099999010563	0.110799998044968	0.110299997031689	0.136899992823601	0.130500003695488	0.129199996590614	0.123800002038479	0.113499999046326	0.121899999678135	0.109999999403954	0.111900001764297	0.112999998033047	0.113799996674061	0.113799996674061	0.110100001096725	0.106299996376038	0.106299996376038	0.103399999439716	0.0982000008225441	0.114200003445148	0.109099999070168	0.109200000762939	0.104599997401237	0.106200002133846	0.104900002479553	0.101000003516674	0.0987000018358231	0.115699999034405	0.104599997401237
0.249099999666214	0.145699992775917	0.143199995160103	0.130300000309944	0.122900001704693	0.120899997651577	0.115599997341633	0.112999998033047	0.181199997663498	0.131699994206429	0.131300002336502	0.119199998676777	0.114200003445148	0.110399998724461	0.106899999082088	0.108999997377396	0.163599997758865	0.134000003337860	0.138899996876717	0.128399997949600	0.121399998664856	0.123300001025200	0.112300001084805	0.112800002098084	0.140699997544289	0.135100007057190	0.131699994206429	0.126000002026558	0.117600001394749	0.119000002741814	0.111900001764297	0.113099999725819	0.115999996662140	0.118600003421307	0.120200000703335	0.114100001752377	0.109800003468990	0.107500001788139	0.104900002479553	0.100299999117851	0.116499997675419	0.112899996340275	0.112000003457069	0.107600003480911	0.107400000095367	0.108199998736382	0.102799996733665	0.101300001144409	0.114399999380112	0.107299998402596
0.274899989366531	0.157100006937981	0.153200000524521	0.137899994850159	0.126800000667572	0.128700003027916	0.122699998319149	0.117200002074242	0.196099996566772	0.139699995517731	0.136500000953674	0.126599997282028	0.119400002062321	0.114600002765656	0.112099997699261	0.111100003123283	0.178700000047684	0.139500007033348	0.149000003933907	0.134599998593330	0.126000002026558	0.130500003695488	0.116499997675419	0.116899996995926	0.147300004959106	0.140799999237061	0.139899998903275	0.133599996566772	0.125100001692772	0.124099999666214	0.115199998021126	0.115900002419949	0.122199997305870	0.122699998319149	0.123300001025200	0.119300000369549	0.112999998033047	0.108499996364117	0.107100002467632	0.100299999117851	0.119499996304512	0.117499999701977	0.117499999701977	0.109200000762939	0.109600000083447	0.108900003135204	0.104500003159046	0.101700000464916	0.122400000691414	0.109899997711182
0.307099997997284	0.163800001144409	0.164700001478195	0.141299992799759	0.130999997258186	0.124899998307228	0.122500002384186	0.120099999010563	0.215200006961823	0.145300000905991	0.143399998545647	0.130600005388260	0.119599997997284	0.115999996662140	0.110500000417233	0.112700000405312	0.193499997258186	0.145699992775917	0.155699998140335	0.141000002622604	0.128299996256828	0.131799995899200	0.116099998354912	0.116899996995926	0.155599996447563	0.150199994444847	0.145600005984306	0.138899996876717	0.122299998998642	0.127399995923042	0.118900001049042	0.116999998688698	0.127399995923042	0.129399999976158	0.128299996256828	0.119999997317791	0.117200002074242	0.112000003457069	0.110100001096725	0.102600000798702	0.124399997293949	0.119800001382828	0.120099999010563	0.109899997711182	0.112400002777576	0.112499997019768	0.104999996721745	0.104599997401237	0.121699996292591	0.112099997699261
0.335999995470047	0.171399995684624	0.172600001096725	0.147400006651878	0.134800001978874	0.128900006413460	0.128800004720688	0.120899997651577	0.234799996018410	0.151999995112419	0.149800002574921	0.135700002312660	0.126100003719330	0.120399996638298	0.115599997341633	0.117200002074242	0.209999993443489	0.150900006294251	0.164100006222725	0.148300006985664	0.133399993181229	0.138899996876717	0.122100003063679	0.121100001037121	0.165900006890297	0.157399997115135	0.149900004267693	0.143800005316734	0.130999997258186	0.128900006413460	0.122699998319149	0.120999999344349	0.131600007414818	0.135600000619888	0.135299995541573	0.128199994564056	0.119499996304512	0.115900002419949	0.112400002777576	0.104800000786781	0.129199996590614	0.123700000345707	0.124200001358986	0.115299999713898	0.116200000047684	0.115599997341633	0.107000000774860	0.108300000429153	0.122800000011921	0.113799996674061
0.371800005435944	0.191100001335144	0.191200003027916	0.158299997448921	0.141599997878075	0.139400005340576	0.133399993181229	0.128499999642372	0.261900007724762	0.163200005888939	0.162300005555153	0.139699995517731	0.128000006079674	0.124499998986721	0.117499999701977	0.117299996316433	0.231700003147125	0.161599993705750	0.171700000762939	0.155599996447563	0.140799999237061	0.143700003623962	0.124899998307228	0.124899998307228	0.178499996662140	0.164199993014336	0.165000006556511	0.150399997830391	0.135199993848801	0.141299992799759	0.127299994230270	0.125400006771088	0.138099998235703	0.139300003647804	0.138099998235703	0.130500003695488	0.121699996292591	0.117299996316433	0.113700002431870	0.108900003135204	0.134599998593330	0.127200007438660	0.128299996256828	0.119400002062321	0.118199996650219	0.118400000035763	0.107799999415874	0.107000000774860	0.127599999308586	0.117299996316433
0.399100005626678	0.204699993133545	0.210099995136261	0.168699994683266	0.148699998855591	0.143999993801117	0.141599997878075	0.134900003671646	0.284599989652634	0.172099992632866	0.170100003480911	0.148599997162819	0.134900003671646	0.125499993562698	0.121600002050400	0.122400000691414	0.254000008106232	0.169200003147125	0.182899996638298	0.163000002503395	0.148300006985664	0.148300006985664	0.136099994182587	0.131799995899200	0.188099995255470	0.174300000071526	0.171000003814697	0.158199995756149	0.143199995160103	0.142000004649162	0.130799993872643	0.128299996256828	0.144199997186661	0.146500006318092	0.147100001573563	0.132499992847443	0.127499997615814	0.125400006771088	0.119199998676777	0.111299999058247	0.138799995183945	0.129299998283386	0.134200006723404	0.119300000369549	0.120300002396107	0.121500000357628	0.111900001764297	0.109600000083447	0.131600007414818	0.121299996972084
0.427899986505508	0.219999998807907	0.223000004887581	0.178599998354912	0.155799999833107	0.148800000548363	0.146200001239777	0.135100007057190	0.309799998998642	0.181299999356270	0.181999996304512	0.152799993753433	0.141299992799759	0.133100003004074	0.123199999332428	0.122400000691414	0.277900010347366	0.180500000715256	0.196400001645088	0.171599999070168	0.152799993753433	0.155000001192093	0.133499994874001	0.131799995899200	0.200800001621246	0.181700006127357	0.178900003433228	0.164100006222725	0.151099994778633	0.145999997854233	0.128199994564056	0.131899997591972	0.153099998831749	0.153999999165535	0.155799999833107	0.146599993109703	0.136299997568131	0.130899995565414	0.121799997985363	0.113799996674061	0.145500004291534	0.136999994516373	0.138500005006790	0.127599999308586	0.127299994230270	0.125400006771088	0.112800002098084	0.114100001752377	0.138099998235703	0.125900000333786
0.463499993085861	0.246099993586540	0.250999987125397	0.197300001978874	0.167799994349480	0.154899999499321	0.153999999165535	0.143199995160103	0.347099989652634	0.196999996900558	0.196899995207787	0.165900006890297	0.147400006651878	0.136099994182587	0.128600001335144	0.128199994564056	0.317600011825562	0.195899993181229	0.216100007295609	0.186800003051758	0.162300005555153	0.164100006222725	0.140400007367134	0.137600004673004	0.223499998450279	0.198699995875359	0.190699994564056	0.174500003457069	0.155300006270409	0.156100004911423	0.141000002622604	0.138699993491173	0.159799993038178	0.161100000143051	0.163599997758865	0.152400001883507	0.140900000929832	0.131300002336502	0.129500001668930	0.117499999701977	0.150499999523163	0.139699995517731	0.148000001907349	0.130500003695488	0.133399993181229	0.131200000643730	0.117799997329712	0.116400003433228	0.141800001263618	0.128099992871284
0.487500011920929	0.264899998903275	0.273900002241135	0.200200006365776	0.178399994969368	0.170000001788139	0.161300003528595	0.152099996805191	0.364899992942810	0.208399996161461	0.206799998879433	0.171700000762939	0.152700006961823	0.140900000929832	0.134200006723404	0.132400006055832	0.339300006628037	0.208700001239777	0.226199999451637	0.192300006747246	0.172900006175041	0.173899993300438	0.147900000214577	0.145300000905991	0.228699997067451	0.206100001931191	0.200900003314018	0.181199997663498	0.167500004172325	0.160300001502037	0.146799996495247	0.142199993133545	0.171599999070168	0.173700004816055	0.177300006151199	0.156100004911423	0.146099999547005	0.140900000929832	0.130199998617172	0.118000000715256	0.162499994039536	0.146699994802475	0.154699996113777	0.133699998259544	0.134299993515015	0.131099998950958	0.121899999678135	0.117700003087521	0.145500004291534	0.132100000977516
0.518700003623962	0.281100004911423	0.297500014305115	0.217199996113777	0.186800003051758	0.178499996662140	0.167799994349480	0.157399997115135	0.398099988698959	0.219200000166893	0.220599994063377	0.180199995636940	0.158999994397163	0.144600003957748	0.138500005006790	0.135800004005432	0.372399985790253	0.223499998450279	0.243699997663498	0.209999993443489	0.178100004792213	0.185200005769730	0.155000001192093	0.151700004935265	0.249799996614456	0.219400003552437	0.215599998831749	0.193200007081032	0.171200007200241	0.164000004529953	0.150999993085861	0.144500002264977	0.179299995303154	0.176699995994568	0.182300001382828	0.169400006532669	0.152500003576279	0.150399997830391	0.135399997234344	0.125699996948242	0.163699999451637	0.147300004959106	0.161899998784065	0.142700001597404	0.137400001287460	0.133799999952316	0.122000001370907	0.120099999010563	0.150499999523163	0.137600004673004
0.551800012588501	0.301600009202957	0.333700001239777	0.227899998426437	0.200699999928474	0.187800005078316	0.169200003147125	0.164599999785423	0.424600005149841	0.234699994325638	0.240799993276596	0.192800000309944	0.171499997377396	0.148399993777275	0.144299998879433	0.140900000929832	0.404900014400482	0.240099996328354	0.265899986028671	0.217099994421005	0.189600005745888	0.192300006747246	0.160099998116493	0.158099994063377	0.275599986314774	0.238399997353554	0.233999997377396	0.203299999237061	0.179700002074242	0.173500001430511	0.153899997472763	0.152700006961823	0.191599994897842	0.197400003671646	0.199499994516373	0.177799999713898	0.158299997448921	0.151299998164177	0.141800001263618	0.124200001358986	0.170900002121925	0.162400007247925	0.168899998068810	0.144999995827675	0.143299996852875	0.144899994134903	0.126200005412102	0.123400002717972	0.155200004577637	0.142100006341934
0.576300024986267	0.341100007295609	0.366200000047684	0.250000000000000	0.216800004243851	0.191300004720688	0.182799994945526	0.178299993276596	0.469000011682510	0.263200014829636	0.263599991798401	0.209199994802475	0.179100006818771	0.155499994754791	0.147300004959106	0.142900004982948	0.456999987363815	0.261700004339218	0.289799988269806	0.245800003409386	0.204799994826317	0.207300007343292	0.168500006198883	0.170200005173683	0.301299989223480	0.257200002670288	0.251199990510941	0.224900007247925	0.191699996590614	0.182099997997284	0.164199993014336	0.158800005912781	0.204600006341934	0.204400002956390	0.210600003600121	0.188700005412102	0.165399998426437	0.153999999165535	0.149000003933907	0.129800006747246	0.180199995636940	0.167999997735024	0.177499994635582	0.150700002908707	0.150399997830391	0.146899998188019	0.129899993538857	0.127900004386902	0.154499992728233	0.146400004625320
0.610700011253357	0.360599994659424	0.391799986362457	0.262300014495850	0.223700001835823	0.203299999237061	0.194299995899200	0.184799998998642	0.496899992227554	0.275900006294251	0.273200005292892	0.215700000524521	0.188299998641014	0.159600004553795	0.154300004243851	0.149000003933907	0.490999996662140	0.283499985933304	0.309599995613098	0.251300007104874	0.212799996137619	0.213699996471405	0.177300006151199	0.172399997711182	0.326000005006790	0.277399986982346	0.263799995183945	0.235699996352196	0.205200001597404	0.193800002336502	0.168099999427795	0.168400004506111	0.219999998807907	0.222599998116493	0.223499998450279	0.196299999952316	0.178499996662140	0.168300002813339	0.154400005936623	0.136600002646446	0.191400006413460	0.177000001072884	0.199000000953674	0.156900003552437	0.155699998140335	0.152500003576279	0.135900005698204	0.130600005388260	0.166199997067451	0.155599996447563
0.616500020027161	0.382200002670288	0.430500000715256	0.297399997711182	0.243799999356270	0.221499994397163	0.205699995160103	0.199699997901917	0.524699985980988	0.295599997043610	0.300300002098084	0.239399999380112	0.196500003337860	0.173399999737740	0.159799993038178	0.159500002861023	0.518400013446808	0.302399992942810	0.333999991416931	0.279199987649918	0.226199999451637	0.227699995040894	0.188299998641014	0.182799994945526	0.350199997425079	0.296000003814697	0.294600009918213	0.254999995231628	0.220400005578995	0.198699995875359	0.179600000381470	0.174700006842613	0.238700002431870	0.234099999070168	0.240600004792213	0.211999997496605	0.186100006103516	0.174400001764297	0.161300003528595	0.140900000929832	0.202800005674362	0.180099993944168	0.206599995493889	0.165900006890297	0.162699997425079	0.158399999141693	0.135900005698204	0.133599996566772	0.168500006198883	0.156100004911423
0.649200022220612	0.422899991273880	0.478599995374680	0.309799998998642	0.267399996519089	0.239299997687340	0.224199995398521	0.203199997544289	0.554400026798248	0.324299991130829	0.324400007724762	0.252299994230270	0.214599996805191	0.184599995613098	0.178800001740456	0.163299992680550	0.549700021743774	0.333799988031387	0.363000005483627	0.298299998044968	0.244599997997284	0.253199994564056	0.202199995517731	0.194800004363060	0.379900008440018	0.318599998950958	0.318300008773804	0.271499991416931	0.237700000405312	0.213100001215935	0.193100005388260	0.185299992561340	0.262400001287460	0.254099994897842	0.266799986362457	0.236800000071526	0.210299998521805	0.183400005102158	0.171900004148483	0.148000001907349	0.221300005912781	0.193200007081032	0.227799996733665	0.181600004434586	0.183100000023842	0.176899999380112	0.144700005650520	0.146599993109703	0.180800005793571	0.168400004506111
0.666299998760223	0.449499994516373	0.498699992895126	0.335000008344650	0.280699998140335	0.246000006794930	0.226099997758865	0.213899999856949	0.582899987697601	0.346399992704392	0.337999999523163	0.266600012779236	0.223900005221367	0.196999996900558	0.176400005817413	0.169799998402596	0.578199982643127	0.355699986219406	0.375699996948242	0.316599994897842	0.259999990463257	0.268700003623962	0.206799998879433	0.198200002312660	0.410199999809265	0.344500005245209	0.329299986362457	0.282599985599518	0.245499998331070	0.230900004506111	0.205699995160103	0.188199996948242	0.280699998140335	0.280900001525879	0.280400007963181	0.245700001716614	0.224000006914139	0.200599998235703	0.180000007152557	0.149499997496605	0.232600003480911	0.208299994468689	0.242500007152557	0.187299996614456	0.185399994254112	0.180700004100800	0.150999993085861	0.147200003266335	0.189600005745888	0.174700006842613
0.700699985027313	0.483099997043610	0.538399994373322	0.351000010967255	0.292400002479553	0.252700001001358	0.232099995017052	0.227699995040894	0.627900004386902	0.372099995613098	0.379599988460541	0.282799988985062	0.223100006580353	0.196199998259544	0.179299995303154	0.169900000095367	0.609200000762940	0.369199991226196	0.422699987888336	0.340400010347366	0.272100001573563	0.277399986982346	0.212500005960464	0.207699999213219	0.434199988842011	0.362199991941452	0.363400012254715	0.303200006484985	0.252600014209747	0.231399998068810	0.203899994492531	0.197099998593330	0.302700012922287	0.289099991321564	0.295899987220764	0.256099998950958	0.225700005888939	0.206900000572205	0.182500004768372	0.154300004243851	0.246700003743172	0.218400001525879	0.252400010824204	0.190599992871284	0.190500006079674	0.188600003719330	0.151700004935265	0.148599997162819	0.202199995517731	0.182300001382828
0.720600008964539	0.518400013446808	0.573400020599365	0.386500000953674	0.317200005054474	0.281500011682510	0.258500009775162	0.246000006794930	0.657899975776672	0.401600003242493	0.401800006628037	0.298500001430512	0.248099997639656	0.201199993491173	0.196099996566772	0.179199993610382	0.633300006389618	0.404599994421005	0.442799985408783	0.360100001096725	0.292400002479553	0.284399986267090	0.230299994349480	0.216999992728233	0.457599997520447	0.397199988365173	0.384299993515015	0.328999996185303	0.275200009346008	0.237499997019768	0.227899998426437	0.206400007009506	0.324699997901917	0.313100010156631	0.320600003004074	0.278200000524521	0.243000000715256	0.224800005555153	0.195099994540215	0.169300004839897	0.263599991798401	0.227300003170967	0.279700011014938	0.206599995493889	0.203700006008148	0.197799995541573	0.163200005888939	0.155000001192093	0.209000006318092	0.190599992871284
0.733799993991852	0.551999986171722	0.615000009536743	0.406100004911423	0.348899990320206	0.292199999094009	0.276899993419647	0.248500004410744	0.680700004100800	0.429100006818771	0.437900006771088	0.331800013780594	0.262800008058548	0.209299996495247	0.209399998188019	0.187099993228912	0.663100004196167	0.431199997663498	0.479600012302399	0.395900011062622	0.312400013208389	0.302199989557266	0.248500004410744	0.233899995684624	0.481299996376038	0.423099994659424	0.416000008583069	0.358500003814697	0.300999999046326	0.256099998950958	0.236100003123283	0.225199997425079	0.355199992656708	0.337999999523163	0.347699999809265	0.312000006437302	0.263500005006790	0.226899996399879	0.212200000882149	0.177200004458427	0.285499989986420	0.241300001740456	0.301899999380112	0.219799995422363	0.221399992704391	0.216800004243851	0.171700000762939	0.167300000786781	0.217700004577637	0.205099999904633
0.759500026702881	0.584399998188019	0.648599982261658	0.447800010442734	0.369399994611740	0.322200000286102	0.290199995040894	0.267399996519089	0.711799979209900	0.470400005578995	0.468600004911423	0.349000006914139	0.281500011682510	0.232199996709824	0.220100000500679	0.202500000596046	0.684700012207031	0.465799987316132	0.510500013828278	0.417699992656708	0.339599996805191	0.338600009679794	0.264999985694885	0.250900000333786	0.522800028324127	0.447499990463257	0.440699994564056	0.383399993181229	0.318100005388260	0.278200000524521	0.243300005793571	0.234200000762939	0.377099990844727	0.355899989604950	0.362699985504150	0.319499999284744	0.270300000905991	0.247600004076958	0.219200000166893	0.182600006461144	0.298799991607666	0.258799999952316	0.320300012826920	0.234999999403954	0.227899998426437	0.213699996471405	0.177200004458427	0.165199995040894	0.229000002145767	0.215900003910065
0.776199996471405	0.615599989891052	0.680899977684021	0.460399985313416	0.390799999237061	0.351399987936020	0.307799994945526	0.290899991989136	0.729300022125244	0.495299994945526	0.493299990892410	0.372599989175797	0.299299985170364	0.244200006127357	0.231099992990494	0.211300000548363	0.697700023651123	0.491800010204315	0.536199986934662	0.446700006723404	0.361699998378754	0.356400012969971	0.277599990367889	0.266699999570847	0.552500009536743	0.479600012302399	0.458499997854233	0.401499986648560	0.342700004577637	0.283399999141693	0.262899994850159	0.245299994945526	0.404700011014938	0.388000011444092	0.397300004959106	0.352200001478195	0.298000007867813	0.267800003290176	0.237000003457069	0.195500001311302	0.332700014114380	0.275099992752075	0.350600004196167	0.250499993562698	0.254299998283386	0.241200000047684	0.187900006771088	0.188400000333786	0.241799995303154	0.232299998402596
0.781300008296967	0.632799983024597	0.700399994850159	0.481499999761581	0.413100004196167	0.365000009536743	0.326400011777878	0.300999999046326	0.747399985790253	0.524900019168854	0.520200014114380	0.389999985694885	0.321000009775162	0.254799991846085	0.241699993610382	0.220400005578995	0.713299989700317	0.516900002956390	0.565699994564056	0.470200002193451	0.379799991846085	0.363999992609024	0.287999987602234	0.279500007629395	0.575600028038025	0.501100003719330	0.495400011539459	0.425700008869171	0.365000009536743	0.299400001764298	0.271499991416931	0.257999986410141	0.433800011873245	0.408100008964539	0.423599988222122	0.357199996709824	0.307500004768372	0.274800002574921	0.245100006461144	0.194600000977516	0.347499996423721	0.286100000143051	0.373800009489059	0.258599996566772	0.256599992513657	0.246000006794930	0.195899993181229	0.183799996972084	0.252799987792969	0.233799993991852
0.795700013637543	0.649399995803833	0.725300014019013	0.515100002288818	0.426699995994568	0.378600001335144	0.331800013780594	0.307200014591217	0.770699977874756	0.552699983119965	0.553200006484985	0.415100008249283	0.337500005960465	0.276199996471405	0.255499988794327	0.226400002837181	0.723999977111816	0.547800004482269	0.607500016689301	0.504499971866608	0.411000013351440	0.400700002908707	0.309300005435944	0.298000007867813	0.608900010585785	0.529100000858307	0.532299995422363	0.458700001239777	0.388300001621246	0.332700014114380	0.279100000858307	0.268599987030029	0.463499993085861	0.430900007486343	0.449800014495850	0.406899988651276	0.343800008296967	0.287600010633469	0.266499996185303	0.201900005340576	0.370000004768372	0.310099989175797	0.397000014781952	0.278299987316132	0.275400012731552	0.259099990129471	0.206400007009506	0.184300005435944	0.267199993133545	0.253600001335144
0.795499980449677	0.680400013923645	0.742200016975403	0.535600006580353	0.457399994134903	0.399100005626678	0.354699999094009	0.317000001668930	0.786199986934662	0.578499972820282	0.573400020599365	0.455000013113022	0.361299991607666	0.300300002098084	0.272000014781952	0.245900005102158	0.743700027465820	0.573000013828278	0.623600006103516	0.535099983215332	0.430599987506866	0.426800012588501	0.337399989366531	0.325500011444092	0.643800020217896	0.560899972915649	0.561900019645691	0.486699998378754	0.411199986934662	0.352499991655350	0.302799999713898	0.294600009918213	0.495599985122681	0.481999993324280	0.476300001144409	0.425199985504150	0.344999998807907	0.299600005149841	0.276300013065338	0.210700005292892	0.388000011444092	0.329100012779236	0.421799987554550	0.300500005483627	0.300300002098084	0.273600012063980	0.207100003957748	0.195899993181229	0.286100000143051	0.263700008392334
0.781599998474121	0.692399978637695	0.750599980354309	0.543500006198883	0.484299987554550	0.426200002431870	0.366800010204315	0.336400002241135	0.792999982833862	0.611599981784821	0.603600025177002	0.465299993753433	0.377799987792969	0.311199992895126	0.282200008630753	0.258399993181229	0.744199991226196	0.602299988269806	0.651499986648560	0.549499988555908	0.459800004959106	0.450100004673004	0.348500013351440	0.333400011062622	0.652100026607513	0.581799983978272	0.582899987697601	0.501500010490418	0.422399997711182	0.360500007867813	0.315200001001358	0.299199998378754	0.523999989032745	0.489399999380112	0.509199976921082	0.459500014781952	0.385600000619888	0.332599997520447	0.298700004816055	0.228599995374680	0.411799997091293	0.345800012350082	0.453399986028671	0.308600008487701	0.317400008440018	0.292299985885620	0.223600000143051	0.205699995160103	0.298400014638901	0.273299992084503
0.791299998760223	0.725199997425079	0.776099979877472	0.564400017261505	0.503499984741211	0.439799994230270	0.394100010395050	0.358599990606308	0.812500000000000	0.633099973201752	0.632799983024597	0.494300007820129	0.399699985980988	0.325500011444092	0.302399992942810	0.266299992799759	0.772199988365173	0.623300015926361	0.673900008201599	0.578299999237061	0.475100010633469	0.455700010061264	0.368900001049042	0.356700003147125	0.683200001716614	0.609499990940094	0.608099997043610	0.534399986267090	0.447499990463257	0.384200006723404	0.347900003194809	0.316700011491776	0.532100021839142	0.512700021266937	0.526600003242493	0.474299997091293	0.403100013732910	0.347699999809265	0.312200009822845	0.238600000739098	0.422300010919571	0.365700006484985	0.481299996376038	0.329899996519089	0.319299995899200	0.297899991273880	0.230199992656708	0.215599998831749	0.310699999332428	0.293000012636185
0.790799975395203	0.747300028800964	0.800000011920929	0.574800014495850	0.532299995422363	0.463600009679794	0.396499991416931	0.373100012540817	0.814100027084351	0.664699971675873	0.659500002861023	0.510500013828278	0.419699996709824	0.337700009346008	0.326799988746643	0.285299986600876	0.776899993419647	0.646499991416931	0.706300020217896	0.592199981212616	0.502699971199036	0.488999992609024	0.393000006675720	0.374700009822845	0.688899993896484	0.631699979305267	0.632700026035309	0.557799994945526	0.488400012254715	0.405099987983704	0.351399987936020	0.335799992084503	0.559499979019165	0.554300010204315	0.556800007820129	0.501100003719330	0.435499995946884	0.365900009870529	0.334199994802475	0.247299998998642	0.456900000572205	0.389099985361099	0.510399997234345	0.341600000858307	0.346799999475479	0.316599994897842	0.244399994611740	0.226999998092651	0.330700010061264	0.302100002765656
0.794799983501434	0.764800012111664	0.805499970912933	0.585900008678436	0.547399997711182	0.478599995374680	0.413599997758865	0.374700009822845	0.821399986743927	0.680800020694733	0.692600011825562	0.532800018787384	0.442900002002716	0.358900010585785	0.342999994754791	0.299899995326996	0.791800022125244	0.662699997425079	0.726999998092651	0.612900018692017	0.529999971389771	0.518899977207184	0.411000013351440	0.398999989032745	0.725000023841858	0.658699989318848	0.666899979114533	0.584100008010864	0.509800016880035	0.422899991273880	0.389400005340576	0.348600000143051	0.577899992465973	0.572000026702881	0.584999978542328	0.511399984359741	0.439399987459183	0.375200003385544	0.339300006628037	0.260699987411499	0.466300010681152	0.404900014400482	0.534399986267090	0.374700009822845	0.375000000000000	0.347699999809265	0.246999993920326	0.233099997043610	0.334699988365173	0.318100005388260
0.782100021839142	0.779100000858307	0.825200021266937	0.597800016403198	0.563399970531464	0.489100009202957	0.421999990940094	0.383599996566772	0.811900019645691	0.708800017833710	0.702000021934509	0.564100027084351	0.464700013399124	0.377499997615814	0.355699986219406	0.319200009107590	0.800000011920929	0.682099997997284	0.754599988460541	0.622600018978119	0.555000007152557	0.531499981880188	0.432200014591217	0.414400011301041	0.730099976062775	0.676100015640259	0.677299976348877	0.594500005245209	0.541100025177002	0.449999988079071	0.393599987030029	0.372599989175797	0.605099976062775	0.591899991035461	0.612399995326996	0.541299998760223	0.470400005578995	0.411799997091293	0.363900005817413	0.275900006294251	0.496499985456467	0.436599999666214	0.568199992179871	0.402000010013580	0.388599991798401	0.360500007867813	0.268500000238419	0.248899996280670	0.365399986505508	0.336899995803833
0.784900009632111	0.781899988651276	0.819299995899200	0.604200005531311	0.572700023651123	0.492300003767014	0.425900012254715	0.403600007295609	0.813899993896484	0.713699996471405	0.707899987697601	0.571200013160706	0.485399991273880	0.400099992752075	0.372900009155273	0.335099995136261	0.797999978065491	0.688600003719330	0.764699995517731	0.639800012111664	0.563099980354309	0.545899987220764	0.437000006437302	0.421099990606308	0.752300024032593	0.685400009155273	0.685100018978119	0.615000009536743	0.568400025367737	0.465900003910065	0.412099987268448	0.388700008392334	0.643700003623962	0.619599997997284	0.627699971199036	0.568899989128113	0.493200004100800	0.433400005102158	0.385500013828278	0.306800007820129	0.537699997425079	0.453500002622604	0.601700007915497	0.417199999094009	0.414700001478195	0.382699996232986	0.288300007581711	0.267899990081787	0.394499987363815	0.356299996376038
0.777700006961823	0.805499970912933	0.833100020885468	0.607200026512146	0.581499993801117	0.510599970817566	0.430900007486343	0.406699985265732	0.811900019645691	0.743700027465820	0.736400008201599	0.592400014400482	0.493999987840652	0.402300000190735	0.384400010108948	0.346399992704392	0.810000002384186	0.716600000858307	0.787100017070770	0.646099984645844	0.571600019931793	0.563600003719330	0.448599994182587	0.444000005722046	0.758099973201752	0.716400027275085	0.709999978542328	0.638199985027313	0.585699975490570	0.489699989557266	0.430200010538101	0.409900009632111	0.638499975204468	0.639800012111664	0.653599977493286	0.581900000572205	0.506799995899200	0.421299993991852	0.400700002908707	0.295100003480911	0.544499993324280	0.469900012016296	0.614600002765656	0.449400007724762	0.436100006103516	0.394400000572205	0.288500010967255	0.261400014162064	0.398900002241135	0.364100009202957
0.775200009346008	0.804899990558624	0.845099985599518	0.619000017642975	0.601499974727631	0.523699998855591	0.441199988126755	0.407900005578995	0.811699986457825	0.755900025367737	0.749499976634979	0.609799981117249	0.514299988746643	0.430200010538101	0.400400012731552	0.359699994325638	0.819599986076355	0.735800027847290	0.807799994945526	0.671299993991852	0.597500026226044	0.577400028705597	0.454899996519089	0.451799988746643	0.773899972438812	0.740400016307831	0.734499990940094	0.655900001525879	0.605000019073486	0.525200009346008	0.444999992847443	0.418099999427795	0.675999999046326	0.662899971008301	0.677500009536743	0.612200021743774	0.537800014019013	0.456099987030029	0.419299989938736	0.317900002002716	0.584999978542328	0.508499979972839	0.656499981880188	0.467000007629395	0.470099985599518	0.415899991989136	0.312200009822845	0.287000000476837	0.429300010204315	0.398900002241135
0.779200017452240	0.822300016880035	0.855199992656708	0.625899970531464	0.619499981403351	0.531899988651276	0.456999987363815	0.407599985599518	0.808300018310547	0.768100023269653	0.762799978256226	0.625100016593933	0.532000005245209	0.434799998998642	0.411700010299683	0.371699988842011	0.819800019264221	0.757300019264221	0.809300005435944	0.676199972629547	0.603399991989136	0.603699982166290	0.479999989271164	0.453700006008148	0.789099991321564	0.763800024986267	0.750100016593933	0.674199998378754	0.639699995517731	0.539499998092651	0.462399989366531	0.423900008201599	0.687900006771088	0.686699986457825	0.703000009059906	0.631799995899200	0.556599974632263	0.494700014591217	0.440200001001358	0.357100009918213	0.600099980831146	0.534300029277802	0.672299981117249	0.497399985790253	0.494199991226196	0.439300000667572	0.330500006675720	0.295300006866455	0.446500003337860	0.413100004196167
0.771600008010864	0.824400007724762	0.856199979782105	0.631299972534180	0.621900022029877	0.540899991989136	0.461600005626678	0.418999999761581	0.809000015258789	0.781599998474121	0.778599977493286	0.636600017547607	0.555100023746491	0.461400002241135	0.417100012302399	0.385100007057190	0.835600018501282	0.761200010776520	0.809499979019165	0.700500011444092	0.626100003719330	0.618799984455109	0.478899985551834	0.457199990749359	0.795899987220764	0.784799993038178	0.778199970722199	0.697300016880035	0.663299977779388	0.570900022983551	0.471300005912781	0.437099993228912	0.699699997901917	0.708199977874756	0.713299989700317	0.638300001621246	0.565699994564056	0.480500012636185	0.446700006723404	0.344399988651276	0.623000025749207	0.558799982070923	0.695100009441376	0.511300027370453	0.502399981021881	0.440200001001358	0.330500006675720	0.297300010919571	0.465200006961823	0.427399992942810
0.775300025939941	0.824999988079071	0.862600028514862	0.630900025367737	0.631600022315979	0.539499998092651	0.473800003528595	0.430599987506866	0.812799990177155	0.781300008296967	0.776400029659271	0.640399992465973	0.561999976634979	0.479400008916855	0.438499987125397	0.417699992656708	0.836600005626679	0.754199981689453	0.800000011920929	0.691900014877319	0.628000020980835	0.639500021934509	0.480500012636185	0.464100003242493	0.788200020790100	0.800199985504150	0.787899971008301	0.700600028038025	0.680000007152557	0.591400027275085	0.495299994945526	0.453000009059906	0.715699970722199	0.718800008296967	0.729799985885620	0.648699998855591	0.585699975490570	0.520299971103668	0.463499993085861	0.354799985885620	0.637499988079071	0.580699980258942	0.708400011062622	0.535600006580353	0.516300022602081	0.458999991416931	0.353399991989136	0.317000001668930	0.487199991941452	0.451000005006790
[truncated: 14 more columns]
