# Supplementary material for: Modeling the impact of drug interactions on therapeutic selectivity
Source: Nat Commun. 2018 Aug 27;9:3452. doi: 10.1038/s41467-018-05954-3 (PMC6110842; doi:10.1038/s41467-018-05954-3)
Supplement: Supplementary file 4 — Supplementary Data 1 [file 41467_2018_5954_MOESM4_ESM.zip › albRAW/Ben-Dyc.txt]

0.128500000000000	0.134900004000000	0.128800005000000	0.129500002000000	0.133399993000000	0.131699994000000	0.133599997000000	0.131400004000000	0.135399997000000	0.136600003000000	0.144600004000000	0.141800001000000	0.142100006000000	0.139100000000000	0.142100006000000	0.141900003000000	0.152099997000000	0.149200007000000	0.156399995000000	0.151899993000000	0.151899993000000	0.154300004000000	0.151500002000000	0.153899997000000	0.173400000000000	0.170200005000000	0.178499997000000	0.175699994000000	0.170399994000000	0.169200003000000	0.171000004000000	0.170300007000000	0.185599998000000	0.182799995000000	0.191400006000000	0.183400005000000	0.183799997000000	0.186199993000000	0.191000000000000	0.182500005000000	0.203199998000000	0.204699993000000	0.210500002000000	0.211700007000000	0.208499998000000	0.208199993000000	0.210099995000000	0.200800002000000	0.221699998000000	0.213699996000000
0.126900002000000	0.131999999000000	0.125599995000000	0.126900002000000	0.131699994000000	0.129600003000000	0.130999997000000	0.128500000000000	0.133399993000000	0.134000003000000	0.139300004000000	0.137099996000000	0.137700006000000	0.135100007000000	0.138600007000000	0.138200000000000	0.149399996000000	0.151199996000000	0.153200001000000	0.147699997000000	0.147200003000000	0.149200007000000	0.147499993000000	0.149700001000000	0.170000002000000	0.166999996000000	0.174700007000000	0.171900004000000	0.167500004000000	0.163599998000000	0.168500006000000	0.166400000000000	0.182899997000000	0.179900005000000	0.186700001000000	0.180099994000000	0.179199994000000	0.181899995000000	0.185599998000000	0.178100005000000	0.200700000000000	0.201299995000000	0.208399996000000	0.207200006000000	0.204099998000000	0.206900001000000	0.206200004000000	0.200499997000000	0.218600005000000	0.210299999000000
0.126499996000000	0.130600005000000	0.126499996000000	0.126699999000000	0.129600003000000	0.129600003000000	0.130099997000000	0.125699997000000	0.132799998000000	0.132799998000000	0.138799995000000	0.136800006000000	0.135499999000000	0.133599997000000	0.135199994000000	0.135800004000000	0.149599999000000	0.145799994000000	0.150500000000000	0.146599993000000	0.147100002000000	0.147699997000000	0.145099998000000	0.147499993000000	0.169400007000000	0.164600000000000	0.172000006000000	0.170300007000000	0.166199997000000	0.161599994000000	0.164399996000000	0.163900003000000	0.181199998000000	0.176300004000000	0.184100002000000	0.177699998000000	0.177900001000000	0.179100007000000	0.182600006000000	0.174300000000000	0.197699994000000	0.197799996000000	0.206100002000000	0.204300001000000	0.202199996000000	0.205899999000000	0.203999996000000	0.196099997000000	0.214699998000000	0.208299994000000
0.125400007000000	0.130300000000000	0.125599995000000	0.126000002000000	0.129500002000000	0.128500000000000	0.129299998000000	0.124700002000000	0.130999997000000	0.130700007000000	0.137700006000000	0.135399997000000	0.134399995000000	0.131799996000000	0.133900002000000	0.133300006000000	0.149100006000000	0.144199997000000	0.148100004000000	0.145099998000000	0.144700006000000	0.144999996000000	0.143900007000000	0.145799994000000	0.165700004000000	0.160999998000000	0.169499993000000	0.166800007000000	0.164600000000000	0.158299997000000	0.161699995000000	0.160600007000000	0.177399993000000	0.174300000000000	0.181799993000000	0.174799994000000	0.174400002000000	0.176699996000000	0.179800004000000	0.171299994000000	0.194999993000000	0.195199996000000	0.204099998000000	0.200399995000000	0.197600007000000	0.202700004000000	0.207200006000000	0.194199994000000	0.212500006000000	0.205799997000000
0.126200005000000	0.130799994000000	0.125100002000000	0.126200005000000	0.129400000000000	0.129099995000000	0.129600003000000	0.124700002000000	0.130400002000000	0.130500004000000	0.137500003000000	0.135399997000000	0.134100005000000	0.132499993000000	0.133000001000000	0.133800000000000	0.148200005000000	0.144400001000000	0.148699999000000	0.145999998000000	0.145199999000000	0.144899994000000	0.142700002000000	0.145300001000000	0.165900007000000	0.162300006000000	0.169799998000000	0.165600002000000	0.163499996000000	0.158099994000000	0.161699995000000	0.159400001000000	0.178599998000000	0.173800007000000	0.181700006000000	0.174700007000000	0.174400002000000	0.173999995000000	0.179399997000000	0.170399994000000	0.196400002000000	0.191000000000000	0.202999994000000	0.199900001000000	0.200499997000000	0.203999996000000	0.208299994000000	0.195899993000000	0.213100001000000	0.204899997000000
0.124799997000000	0.129700005000000	0.125900000000000	0.125799999000000	0.128700003000000	0.127399996000000	0.129600003000000	0.124200001000000	0.129199997000000	0.130300000000000	0.136099994000000	0.133699998000000	0.134000003000000	0.130700007000000	0.132699996000000	0.131899998000000	0.147000000000000	0.143700004000000	0.146400005000000	0.143399999000000	0.143299997000000	0.145099998000000	0.141700000000000	0.144099995000000	0.164499998000000	0.160799995000000	0.167400002000000	0.164399996000000	0.160799995000000	0.156499997000000	0.159600005000000	0.160200000000000	0.175799996000000	0.172399998000000	0.181199998000000	0.172499999000000	0.172399998000000	0.172099993000000	0.177399993000000	0.170200005000000	0.192900002000000	0.192499995000000	0.202900007000000	0.199300006000000	0.196300000000000	0.204099998000000	0.204099998000000	0.192200005000000	0.209800005000000	0.202600002000000
0.125300005000000	0.130799994000000	0.125400007000000	0.125799999000000	0.129999995000000	0.128000006000000	0.129299998000000	0.123999998000000	0.128900006000000	0.130300000000000	0.135000005000000	0.134299994000000	0.134299994000000	0.130300000000000	0.133399993000000	0.132799998000000	0.146100000000000	0.142299995000000	0.147200003000000	0.144199997000000	0.144199997000000	0.144400001000000	0.142700002000000	0.143999994000000	0.164499998000000	0.160699993000000	0.167400002000000	0.163200006000000	0.160400003000000	0.157199994000000	0.161400005000000	0.158500001000000	0.176699996000000	0.173500001000000	0.180899993000000	0.171299994000000	0.171200007000000	0.172399998000000	0.176899999000000	0.169699997000000	0.193599999000000	0.191900000000000	0.200399995000000	0.199200004000000	0.198599994000000	0.198899999000000	0.203299999000000	0.195999995000000	0.209099993000000	0.202500001000000
0.126699999000000	0.130999997000000	0.126200005000000	0.126900002000000	0.128900006000000	0.128700003000000	0.129999995000000	0.124700002000000	0.128999993000000	0.130500004000000	0.135299996000000	0.134399995000000	0.133399993000000	0.130700007000000	0.133100003000000	0.131500006000000	0.146899998000000	0.143399999000000	0.145500004000000	0.142399997000000	0.143700004000000	0.143700004000000	0.142199993000000	0.144400001000000	0.162900001000000	0.159400001000000	0.165600002000000	0.163900003000000	0.161899999000000	0.156100005000000	0.160899997000000	0.159999996000000	0.175500005000000	0.170800000000000	0.179299995000000	0.170900002000000	0.171800002000000	0.172800004000000	0.177000001000000	0.171000004000000	0.193399996000000	0.190799996000000	0.201100007000000	0.195700005000000	0.195999995000000	0.200299993000000	0.204799995000000	0.189799994000000	0.209900007000000	0.201800004000000
0.126699999000000	0.131200001000000	0.126000002000000	0.126699999000000	0.130199999000000	0.129199997000000	0.129899994000000	0.125300005000000	0.128900006000000	0.129800007000000	0.135499999000000	0.133900002000000	0.133200005000000	0.131099999000000	0.133000001000000	0.132400006000000	0.147400007000000	0.142700002000000	0.146699995000000	0.142900005000000	0.143099993000000	0.143500000000000	0.142399997000000	0.144199997000000	0.163000003000000	0.160200000000000	0.167300001000000	0.162799999000000	0.159999996000000	0.156200007000000	0.160899997000000	0.158700004000000	0.175200000000000	0.172099993000000	0.179499999000000	0.169599995000000	0.171499997000000	0.170499995000000	0.176899999000000	0.168300003000000	0.192399994000000	0.192800000000000	0.200000003000000	0.197999999000000	0.198100001000000	0.196199998000000	0.201499999000000	0.195400000000000	0.210099995000000	0.203199998000000
0.127299994000000	0.132300004000000	0.126900002000000	0.127700001000000	0.129899994000000	0.128900006000000	0.130600005000000	0.124899998000000	0.129400000000000	0.130300000000000	0.136600003000000	0.134299994000000	0.133599997000000	0.131500006000000	0.133599997000000	0.132100001000000	0.147100002000000	0.144099995000000	0.147200003000000	0.143500000000000	0.143800005000000	0.143399999000000	0.142199993000000	0.144500002000000	0.164299995000000	0.158800006000000	0.167400002000000	0.163000003000000	0.161400005000000	0.154599994000000	0.159400001000000	0.158000007000000	0.174999997000000	0.171800002000000	0.179199994000000	0.170100003000000	0.171800002000000	0.171000004000000	0.175400004000000	0.167699993000000	0.191900000000000	0.192000002000000	0.202199996000000	0.195999995000000	0.194700003000000	0.198699996000000	0.201600000000000	0.187800005000000	0.209299996000000	0.204799995000000
0.129299998000000	0.135900006000000	0.130300000000000	0.133300006000000	0.136600003000000	0.134800002000000	0.134700000000000	0.127800003000000	0.129800007000000	0.129700005000000	0.136500001000000	0.137899995000000	0.134100005000000	0.136399999000000	0.136000007000000	0.135600001000000	0.147599995000000	0.148800001000000	0.150000006000000	0.145400003000000	0.146400005000000	0.145999998000000	0.145199999000000	0.148800001000000	0.163499996000000	0.163299993000000	0.168200001000000	0.165700004000000	0.162900001000000	0.160999998000000	0.165099993000000	0.157800004000000	0.176100001000000	0.176400006000000	0.184699997000000	0.172499999000000	0.177499995000000	0.171599999000000	0.180399999000000	0.170300007000000	0.196700007000000	0.192699999000000	0.202399999000000	0.201499999000000	0.202500001000000	0.202399999000000	0.206000000000000	0.191900000000000	0.209999993000000	0.200800002000000
0.125599995000000	0.128700003000000	0.125100002000000	0.127399996000000	0.127200007000000	0.126900002000000	0.127800003000000	0.122500002000000	0.125699997000000	0.127700001000000	0.133000001000000	0.133000001000000	0.130099997000000	0.128500000000000	0.129700005000000	0.129099995000000	0.143500000000000	0.141900003000000	0.143099993000000	0.141000003000000	0.140799999000000	0.142299995000000	0.138500005000000	0.143500000000000	0.160600007000000	0.156000003000000	0.162400007000000	0.161799997000000	0.158899993000000	0.159600005000000	0.158500001000000	0.156299993000000	0.172499999000000	0.168200001000000	0.177300006000000	0.167699993000000	0.166299999000000	0.171399996000000	0.171900004000000	0.163900003000000	0.187299997000000	0.185499996000000	0.197300002000000	0.190899998000000	0.191599995000000	0.197400004000000	0.204600006000000	0.190400004000000	0.202399999000000	0.196199998000000
0.130999997000000	0.135199994000000	0.130500004000000	0.129500002000000	0.131099999000000	0.131300002000000	0.133599997000000	0.128299996000000	0.131500006000000	0.130799994000000	0.137700006000000	0.136099994000000	0.134499997000000	0.132699996000000	0.134299994000000	0.134000003000000	0.146899998000000	0.144500002000000	0.147699997000000	0.145300001000000	0.145300001000000	0.144800007000000	0.141900003000000	0.145199999000000	0.162300006000000	0.160699993000000	0.166199997000000	0.163299993000000	0.160500005000000	0.156800002000000	0.159700006000000	0.159299999000000	0.175899997000000	0.171800002000000	0.180800006000000	0.169900000000000	0.171000004000000	0.171200007000000	0.177399993000000	0.168300003000000	0.193599999000000	0.189099997000000	0.200499997000000	0.193000004000000	0.195199996000000	0.195099995000000	0.201499999000000	0.192900002000000	0.207399994000000	0.200800002000000
0.132900000000000	0.136700004000000	0.130400002000000	0.131200001000000	0.133300006000000	0.132699996000000	0.134200007000000	0.128800005000000	0.131999999000000	0.133699998000000	0.137199998000000	0.136899993000000	0.136600003000000	0.134100005000000	0.134599999000000	0.133800000000000	0.149000004000000	0.145600006000000	0.147400007000000	0.144999996000000	0.145699993000000	0.145500004000000	0.143099993000000	0.144700006000000	0.165399998000000	0.162900001000000	0.167699993000000	0.163399994000000	0.161400005000000	0.157399997000000	0.160699993000000	0.159799993000000	0.176499993000000	0.173700005000000	0.181099996000000	0.171399996000000	0.170599997000000	0.171499997000000	0.177200004000000	0.168599993000000	0.192499995000000	0.189700007000000	0.198599994000000	0.196099997000000	0.193399996000000	0.196199998000000	0.211999997000000	0.190799996000000	0.206699997000000	0.198899999000000
0.134000003000000	0.138500005000000	0.132900000000000	0.132900000000000	0.133800000000000	0.132799998000000	0.135600001000000	0.128700003000000	0.131899998000000	0.133399993000000	0.138200000000000	0.137500003000000	0.136000007000000	0.133699998000000	0.135100007000000	0.134800002000000	0.149000004000000	0.145500004000000	0.148499995000000	0.147100002000000	0.146300003000000	0.145500004000000	0.143700004000000	0.144999996000000	0.164900005000000	0.160600007000000	0.168899998000000	0.166199997000000	0.162200004000000	0.156700000000000	0.161100000000000	0.157800004000000	0.176599994000000	0.172000006000000	0.180999994000000	0.172299996000000	0.172600001000000	0.172600001000000	0.176499993000000	0.168899998000000	0.192499995000000	0.191499993000000	0.198799998000000	0.195500001000000	0.196700007000000	0.194700003000000	0.195099995000000	0.197300002000000	0.206400007000000	0.199499995000000
0.136099994000000	0.139699996000000	0.135299996000000	0.133000001000000	0.134700000000000	0.132699996000000	0.136199996000000	0.129800007000000	0.132900000000000	0.134100005000000	0.139400005000000	0.137999997000000	0.136199996000000	0.134100005000000	0.135900006000000	0.134700000000000	0.149399996000000	0.144999996000000	0.148499995000000	0.145999998000000	0.145899996000000	0.145799994000000	0.143700004000000	0.145600006000000	0.164199993000000	0.159999996000000	0.166500002000000	0.163399994000000	0.160600007000000	0.156299993000000	0.159500003000000	0.158800006000000	0.175400004000000	0.171000004000000	0.177800000000000	0.170499995000000	0.171399996000000	0.171299994000000	0.175300002000000	0.167400002000000	0.190799996000000	0.190599993000000	0.200299993000000	0.195400000000000	0.194100007000000	0.198100001000000	0.199800000000000	0.199599996000000	0.205500007000000	0.200299993000000
0.139699996000000	0.142299995000000	0.134900004000000	0.135399997000000	0.137899995000000	0.136099994000000	0.137600005000000	0.133000001000000	0.134100005000000	0.136399999000000	0.141700000000000	0.140699998000000	0.138600007000000	0.136399999000000	0.137700006000000	0.136899993000000	0.150800005000000	0.146200001000000	0.149900004000000	0.147799999000000	0.146200001000000	0.148100004000000	0.145799994000000	0.146500006000000	0.165000007000000	0.163200006000000	0.167400002000000	0.163000003000000	0.161899999000000	0.159500003000000	0.163000003000000	0.159600005000000	0.176100001000000	0.173400000000000	0.180000007000000	0.172399998000000	0.173899993000000	0.173899993000000	0.178100005000000	0.168699995000000	0.192399994000000	0.189400002000000	0.197899997000000	0.197799996000000	0.198400006000000	0.197799996000000	0.198599994000000	0.189899996000000	0.206400007000000	0.200599998000000
0.141800001000000	0.143900007000000	0.137799993000000	0.137999997000000	0.137799993000000	0.136199996000000	0.139799997000000	0.133200005000000	0.135199994000000	0.136299998000000	0.141800001000000	0.140699998000000	0.138400003000000	0.136700004000000	0.136600003000000	0.137099996000000	0.150900006000000	0.148200005000000	0.149800003000000	0.148800001000000	0.148100004000000	0.148800001000000	0.144700006000000	0.151800007000000	0.164700001000000	0.162100002000000	0.167699993000000	0.164700001000000	0.162400007000000	0.159299999000000	0.160799995000000	0.163599998000000	0.174899995000000	0.171800002000000	0.181199998000000	0.172900006000000	0.171499997000000	0.172299996000000	0.177699998000000	0.171499997000000	0.191300005000000	0.190099999000000	0.197600007000000	0.194000006000000	0.193599999000000	0.196400002000000	0.198799998000000	0.197899997000000	0.205200002000000	0.201100007000000
0.144899994000000	0.149100006000000	0.140300006000000	0.141000003000000	0.139599994000000	0.138500005000000	0.140499994000000	0.134499997000000	0.136999995000000	0.138500005000000	0.143900007000000	0.142000005000000	0.138999999000000	0.137899995000000	0.138300002000000	0.137999997000000	0.150299996000000	0.148000002000000	0.152500004000000	0.148800001000000	0.149499997000000	0.148399994000000	0.145799994000000	0.147200003000000	0.165299997000000	0.161400005000000	0.168599993000000	0.164499998000000	0.163200006000000	0.159400001000000	0.160999998000000	0.159400001000000	0.176499993000000	0.172499999000000	0.178499997000000	0.170900002000000	0.173500001000000	0.172900006000000	0.178000003000000	0.168500006000000	0.190699995000000	0.191499993000000	0.199499995000000	0.193800002000000	0.194100007000000	0.196899995000000	0.198200002000000	0.187299997000000	0.205200002000000	0.201499999000000
0.149499997000000	0.153799996000000	0.144999996000000	0.143700004000000	0.141599998000000	0.140799999000000	0.142600000000000	0.134900004000000	0.139799997000000	0.142800003000000	0.146400005000000	0.145400003000000	0.142399997000000	0.138799995000000	0.140100002000000	0.138099998000000	0.153999999000000	0.150700003000000	0.155200005000000	0.151299998000000	0.151700005000000	0.150199994000000	0.147499993000000	0.148800001000000	0.167999998000000	0.165000007000000	0.172199994000000	0.169300005000000	0.166400000000000	0.160099998000000	0.163499996000000	0.161300004000000	0.177100003000000	0.174500003000000	0.182899997000000	0.175099999000000	0.173899993000000	0.174300000000000	0.176300004000000	0.169499993000000	0.192599997000000	0.191900000000000	0.201000005000000	0.196999997000000	0.195199996000000	0.198200002000000	0.196500003000000	0.188099995000000	0.206599995000000	0.200399995000000
0.153600007000000	0.156499997000000	0.145400003000000	0.145899996000000	0.144099995000000	0.144500002000000	0.144400001000000	0.137099996000000	0.141900003000000	0.144600004000000	0.147400007000000	0.145999998000000	0.144099995000000	0.140599996000000	0.140900001000000	0.139699996000000	0.154100001000000	0.152500004000000	0.154100001000000	0.153300002000000	0.153300002000000	0.151299998000000	0.148399994000000	0.149100006000000	0.167099997000000	0.165199995000000	0.170900002000000	0.167899996000000	0.166400000000000	0.161899999000000	0.163200006000000	0.159099996000000	0.177699998000000	0.175099999000000	0.181400001000000	0.173600003000000	0.175500005000000	0.176499993000000	0.177300006000000	0.168599993000000	0.192599997000000	0.191499993000000	0.201199993000000	0.195400000000000	0.196099997000000	0.199300006000000	0.199200004000000	0.185699999000000	0.205799997000000	0.200700000000000
0.160699993000000	0.160200000000000	0.150800005000000	0.149499997000000	0.147799999000000	0.145899996000000	0.145999998000000	0.138799995000000	0.142199993000000	0.145699993000000	0.150099993000000	0.147000000000000	0.145400003000000	0.141599998000000	0.142800003000000	0.142000005000000	0.155499995000000	0.153899997000000	0.156800002000000	0.153899997000000	0.154699996000000	0.152799994000000	0.149200007000000	0.150800005000000	0.166999996000000	0.165000007000000	0.172999993000000	0.170399994000000	0.168799996000000	0.162300006000000	0.165099993000000	0.162100002000000	0.178200006000000	0.176300004000000	0.182300001000000	0.175200000000000	0.175099999000000	0.175699994000000	0.177699998000000	0.171100006000000	0.192599997000000	0.191799998000000	0.198699996000000	0.194999993000000	0.193599999000000	0.199499995000000	0.199000001000000	0.189799994000000	0.205400005000000	0.201199993000000
0.166099995000000	0.168799996000000	0.155000001000000	0.152999997000000	0.150700003000000	0.148699999000000	0.147900000000000	0.139599994000000	0.147300005000000	0.149000004000000	0.153200001000000	0.150500000000000	0.146799996000000	0.143199995000000	0.143700004000000	0.144700006000000	0.158299997000000	0.156000003000000	0.158899993000000	0.154699996000000	0.156200007000000	0.154200003000000	0.151400000000000	0.151800007000000	0.169200003000000	0.168300003000000	0.176400006000000	0.167899996000000	0.167600006000000	0.163399994000000	0.165800005000000	0.160699993000000	0.178800002000000	0.176400006000000	0.185499996000000	0.176799998000000	0.174400002000000	0.176899999000000	0.178800002000000	0.170699999000000	0.194100007000000	0.192300007000000	0.199000001000000	0.198300004000000	0.197799996000000	0.199800000000000	0.198599994000000	0.191400006000000	0.209000006000000	0.201399997000000
0.176200002000000	0.178599998000000	0.159600005000000	0.156399995000000	0.151899993000000	0.150099993000000	0.150600001000000	0.141100004000000	0.151299998000000	0.150800005000000	0.156299993000000	0.152500004000000	0.148399994000000	0.145699993000000	0.146799996000000	0.144999996000000	0.161599994000000	0.158500001000000	0.162499994000000	0.158000007000000	0.157600001000000	0.155399993000000	0.152799994000000	0.151999995000000	0.171700001000000	0.168799996000000	0.177699998000000	0.169900000000000	0.168599993000000	0.162900001000000	0.165700004000000	0.162499994000000	0.180299997000000	0.176699996000000	0.184100002000000	0.176899999000000	0.175500005000000	0.177499995000000	0.178700000000000	0.170900002000000	0.194299996000000	0.195400000000000	0.203299999000000	0.199000001000000	0.195099995000000	0.199300006000000	0.198799998000000	0.189700007000000	0.207000002000000	0.205200002000000
0.179499999000000	0.180099994000000	0.165700004000000	0.161400005000000	0.157299995000000	0.154400006000000	0.154200003000000	0.143600002000000	0.153600007000000	0.157100007000000	0.159799993000000	0.154799998000000	0.153200001000000	0.149399996000000	0.150000006000000	0.146300003000000	0.162400007000000	0.161799997000000	0.163900003000000	0.160899997000000	0.159500003000000	0.159299999000000	0.154599994000000	0.153799996000000	0.172800004000000	0.171399996000000	0.178299993000000	0.172700003000000	0.171100006000000	0.165700004000000	0.166299999000000	0.163000003000000	0.182400003000000	0.178000003000000	0.187900007000000	0.177300006000000	0.177000001000000	0.179600000000000	0.179800004000000	0.169599995000000	0.195999995000000	0.194399998000000	0.204400003000000	0.198500007000000	0.195700005000000	0.199499995000000	0.201299995000000	0.188700005000000	0.206699997000000	0.202900007000000
0.190500006000000	0.192599997000000	0.170399994000000	0.164900005000000	0.160500005000000	0.158199996000000	0.155200005000000	0.146400005000000	0.156900004000000	0.160899997000000	0.167099997000000	0.159799993000000	0.155699998000000	0.150700003000000	0.150700003000000	0.149800003000000	0.165600002000000	0.164700001000000	0.169300005000000	0.163699999000000	0.162499994000000	0.161200002000000	0.155699998000000	0.154799998000000	0.174199998000000	0.173899993000000	0.181799993000000	0.174099997000000	0.172700003000000	0.168300003000000	0.168200001000000	0.162100002000000	0.183699995000000	0.180299997000000	0.187900007000000	0.178200006000000	0.179700002000000	0.181099996000000	0.182200000000000	0.171299994000000	0.198200002000000	0.196099997000000	0.204400003000000	0.201000005000000	0.200800002000000	0.199499995000000	0.204200000000000	0.188400000000000	0.209099993000000	0.205699995000000
0.203600004000000	0.200599998000000	0.178299993000000	0.170200005000000	0.162300006000000	0.159099996000000	0.158299997000000	0.149000004000000	0.161400005000000	0.166099995000000	0.169900000000000	0.163000003000000	0.159400001000000	0.155000001000000	0.154100001000000	0.151600003000000	0.169599995000000	0.169100001000000	0.170300007000000	0.166099995000000	0.167600006000000	0.164100006000000	0.159099996000000	0.156599998000000	0.177599996000000	0.176100001000000	0.184200004000000	0.176799998000000	0.176400006000000	0.170800000000000	0.169799998000000	0.163699999000000	0.183699995000000	0.181700006000000	0.189899996000000	0.181700006000000	0.180099994000000	0.184599996000000	0.182400003000000	0.173400000000000	0.196799994000000	0.196999997000000	0.206400007000000	0.203899994000000	0.200100005000000	0.203400001000000	0.201600000000000	0.188099995000000	0.209000006000000	0.206100002000000
0.222499996000000	0.211500004000000	0.186399996000000	0.173700005000000	0.168400005000000	0.164600000000000	0.162699997000000	0.150600001000000	0.167899996000000	0.171100006000000	0.175200000000000	0.168400005000000	0.161699995000000	0.157000005000000	0.157299995000000	0.154499993000000	0.172700003000000	0.172999993000000	0.175699994000000	0.171599999000000	0.169100001000000	0.167199999000000	0.161699995000000	0.159600005000000	0.177000001000000	0.178599998000000	0.188400000000000	0.180299997000000	0.177699998000000	0.171900004000000	0.172900006000000	0.164499998000000	0.185699999000000	0.183300003000000	0.193399996000000	0.182799995000000	0.183400005000000	0.183200002000000	0.185900003000000	0.175400004000000	0.199699998000000	0.199900001000000	0.208100006000000	0.202800006000000	0.200700000000000	0.199399993000000	0.199200004000000	0.199499995000000	0.211400002000000	0.208600000000000
0.237100005000000	0.225999996000000	0.193599999000000	0.182300001000000	0.171800002000000	0.167699993000000	0.166199997000000	0.152600005000000	0.174199998000000	0.178800002000000	0.182200000000000	0.174999997000000	0.165999994000000	0.161400005000000	0.160500005000000	0.155900002000000	0.177499995000000	0.177499995000000	0.178000003000000	0.174600005000000	0.172700003000000	0.170399994000000	0.164499998000000	0.160699993000000	0.183400005000000	0.179800004000000	0.192800000000000	0.182600006000000	0.181799993000000	0.175600007000000	0.174500003000000	0.165999994000000	0.189099997000000	0.183599994000000	0.195199996000000	0.185200006000000	0.186199993000000	0.186800003000000	0.186700001000000	0.175899997000000	0.201000005000000	0.200100005000000	0.209000006000000	0.203299999000000	0.201700002000000	0.202600002000000	0.201199993000000	0.191699997000000	0.212099999000000	0.208199993000000
0.250800014000000	0.249300003000000	0.204099998000000	0.189199999000000	0.175600007000000	0.172099993000000	0.170200005000000	0.154200003000000	0.178900003000000	0.186299995000000	0.187900007000000	0.179100007000000	0.168400005000000	0.163200006000000	0.165900007000000	0.158199996000000	0.181500003000000	0.184400007000000	0.185100004000000	0.180099994000000	0.173400000000000	0.172399998000000	0.166899994000000	0.163900003000000	0.186000004000000	0.183699995000000	0.196999997000000	0.185399994000000	0.181400001000000	0.177000001000000	0.176400006000000	0.165600002000000	0.189600006000000	0.188600004000000	0.197799996000000	0.188800007000000	0.186600000000000	0.191200003000000	0.188899994000000	0.175300002000000	0.201299995000000	0.202999994000000	0.210899994000000	0.208100006000000	0.206699997000000	0.202999994000000	0.200499997000000	0.193700001000000	0.211700007000000	0.211400002000000
0.269899994000000	0.256700009000000	0.211300001000000	0.192200005000000	0.179100007000000	0.175799996000000	0.173800007000000	0.156599998000000	0.181899995000000	0.191300005000000	0.195299998000000	0.183699995000000	0.174400002000000	0.167400002000000	0.167199999000000	0.161400005000000	0.184900001000000	0.188099995000000	0.187900007000000	0.186299995000000	0.179399997000000	0.176499993000000	0.170399994000000	0.166800007000000	0.188199997000000	0.187199995000000	0.201499999000000	0.192599997000000	0.187500000000000	0.181199998000000	0.180000007000000	0.170499995000000	0.191400006000000	0.189799994000000	0.202600002000000	0.192100003000000	0.192200005000000	0.193800002000000	0.189600006000000	0.178700000000000	0.200900003000000	0.204799995000000	0.212899998000000	0.209500000000000	0.207200006000000	0.208499998000000	0.204600006000000	0.194000006000000	0.210500002000000	0.210600004000000
0.289400011000000	0.269800007000000	0.225199997000000	0.201199993000000	0.186700001000000	0.179399997000000	0.175999999000000	0.158500001000000	0.191799998000000	0.197899997000000	0.201600000000000	0.192499995000000	0.177699998000000	0.170300007000000	0.170900002000000	0.165900007000000	0.188800007000000	0.191300005000000	0.192699999000000	0.189500004000000	0.180899993000000	0.180000007000000	0.173600003000000	0.169499993000000	0.190599993000000	0.190799996000000	0.201600000000000	0.191300005000000	0.189300001000000	0.185499996000000	0.184000000000000	0.171599999000000	0.195500001000000	0.191599995000000	0.202800006000000	0.193800002000000	0.194000006000000	0.196799994000000	0.194000006000000	0.180700004000000	0.206100002000000	0.206100002000000	0.212799996000000	0.213499993000000	0.210700005000000	0.208100006000000	0.204400003000000	0.195500001000000	0.215700001000000	0.211799994000000
0.318500012000000	0.301999986000000	0.239299998000000	0.205899999000000	0.187700003000000	0.183699995000000	0.179499999000000	0.161300004000000	0.202399999000000	0.208800003000000	0.218400002000000	0.199599996000000	0.184799999000000	0.174899995000000	0.172299996000000	0.167999998000000	0.195199996000000	0.199300006000000	0.201800004000000	0.196400002000000	0.187900007000000	0.182899997000000	0.177599996000000	0.171399996000000	0.196500003000000	0.194600001000000	0.209500000000000	0.196999997000000	0.194000006000000	0.186700001000000	0.184599996000000	0.174300000000000	0.199200004000000	0.197099999000000	0.205200002000000	0.197099999000000	0.197500005000000	0.201100007000000	0.194700003000000	0.181500003000000	0.206599995000000	0.210099995000000	0.217199996000000	0.213900000000000	0.210700005000000	0.211199999000000	0.208600000000000	0.195099995000000	0.213599995000000	0.215000004000000
0.352400005000000	0.328700006000000	0.257699996000000	0.218500003000000	0.191400006000000	0.187600002000000	0.182400003000000	0.162799999000000	0.212500006000000	0.221399993000000	0.230700001000000	0.208900005000000	0.185599998000000	0.175600007000000	0.174099997000000	0.170800000000000	0.203799993000000	0.207699999000000	0.210099995000000	0.203700006000000	0.188500002000000	0.185499996000000	0.177599996000000	0.173400000000000	0.201199993000000	0.198899999000000	0.215800002000000	0.201100007000000	0.195999995000000	0.187399998000000	0.186199993000000	0.173700005000000	0.202199996000000	0.199399993000000	0.210500002000000	0.199800000000000	0.199599996000000	0.203500003000000	0.197200000000000	0.182500005000000	0.208199993000000	0.211999997000000	0.217500001000000	0.214699998000000	0.213699996000000	0.209399998000000	0.205500007000000	0.198200002000000	0.216299996000000	0.214399993000000
0.382699996000000	0.347299993000000	0.274300009000000	0.234500006000000	0.197300002000000	0.192399994000000	0.187299997000000	0.166600004000000	0.223399997000000	0.235300004000000	0.241500005000000	0.220599994000000	0.192499995000000	0.179900005000000	0.180199996000000	0.175600007000000	0.211400002000000	0.218700007000000	0.219099998000000	0.209600002000000	0.196999997000000	0.190699995000000	0.182999998000000	0.176499993000000	0.207300007000000	0.206799999000000	0.221599996000000	0.210400000000000	0.203299999000000	0.193299994000000	0.190400004000000	0.176599994000000	0.205799997000000	0.203899994000000	0.218400002000000	0.208499998000000	0.204799995000000	0.205699995000000	0.201499999000000	0.186600000000000	0.212300003000000	0.216299996000000	0.225299999000000	0.221000001000000	0.217800006000000	0.214000002000000	0.209700003000000	0.199800000000000	0.219600007000000	0.219899997000000
0.407700002000000	0.373699993000000	0.304100007000000	0.249799997000000	0.206200004000000	0.200900003000000	0.190099999000000	0.166700006000000	0.231800005000000	0.247400001000000	0.257900000000000	0.234899998000000	0.200100005000000	0.185200006000000	0.184799999000000	0.179299995000000	0.216000006000000	0.226199999000000	0.226600006000000	0.217999995000000	0.203700006000000	0.193499997000000	0.186900005000000	0.180500001000000	0.211700007000000	0.211400002000000	0.226799995000000	0.217099994000000	0.203500003000000	0.196899995000000	0.196199998000000	0.180899993000000	0.210099995000000	0.208199993000000	0.219899997000000	0.212500006000000	0.205100000000000	0.211799994000000	0.206300005000000	0.188299999000000	0.215200007000000	0.218300000000000	0.224800006000000	0.226400003000000	0.221200004000000	0.218300000000000	0.212400004000000	0.203600004000000	0.222299993000000	0.221000001000000
0.441199988000000	0.388999999000000	0.316300005000000	0.262600005000000	0.209099993000000	0.202399999000000	0.194000006000000	0.169699997000000	0.249899998000000	0.264299989000000	0.268799990000000	0.242400005000000	0.206000000000000	0.185499996000000	0.184499994000000	0.181099996000000	0.224600002000000	0.234599993000000	0.237299994000000	0.223199993000000	0.208800003000000	0.195700005000000	0.187000006000000	0.184100002000000	0.218099996000000	0.215700001000000	0.233199999000000	0.217099994000000	0.210199997000000	0.198899999000000	0.196300000000000	0.184900001000000	0.213400006000000	0.212200001000000	0.222800002000000	0.212799996000000	0.211300001000000	0.215200007000000	0.206000000000000	0.188899994000000	0.217399999000000	0.220899999000000	0.226999998000000	0.231900007000000	0.223100007000000	0.222499996000000	0.213699996000000	0.201399997000000	0.223600000000000	0.220100001000000
0.478300005000000	0.431600004000000	0.358999997000000	0.289200008000000	0.220300004000000	0.211600006000000	0.197999999000000	0.172499999000000	0.266799986000000	0.279500008000000	0.287200004000000	0.259999990000000	0.211400002000000	0.192000002000000	0.193599999000000	0.182899997000000	0.234899998000000	0.246199995000000	0.244900003000000	0.234799996000000	0.217399999000000	0.205400005000000	0.193299994000000	0.186399996000000	0.226199999000000	0.222599998000000	0.247899994000000	0.224600002000000	0.217399999000000	0.204699993000000	0.203099996000000	0.186000004000000	0.222000003000000	0.218899995000000	0.229900002000000	0.220400006000000	0.216299996000000	0.215900004000000	0.210899994000000	0.193800002000000	0.223600000000000	0.226400003000000	0.231500000000000	0.234099999000000	0.228799999000000	0.221100003000000	0.215100005000000	0.205699995000000	0.227400005000000	0.227100000000000
0.517099977000000	0.470899999000000	0.377000004000000	0.307399988000000	0.224900007000000	0.217199996000000	0.204300001000000	0.174799994000000	0.287000000000000	0.309399992000000	0.319200009000000	0.277799994000000	0.225400001000000	0.201100007000000	0.193700001000000	0.186100006000000	0.253699988000000	0.266400009000000	0.268599987000000	0.252200007000000	0.228599995000000	0.209600002000000	0.194499999000000	0.187700003000000	0.235799998000000	0.236399993000000	0.260800004000000	0.239899993000000	0.226400003000000	0.210600004000000	0.203799993000000	0.187600002000000	0.227300003000000	0.228300005000000	0.244000003000000	0.230299994000000	0.223100007000000	0.222100005000000	0.214300007000000	0.196999997000000	0.228499994000000	0.237399995000000	0.240199998000000	0.241699994000000	0.232400000000000	0.226899996000000	0.218899995000000	0.210400000000000	0.233099997000000	0.236200005000000
0.548300028000000	0.505800009000000	0.417899996000000	0.342299998000000	0.233999997000000	0.224700004000000	0.210099995000000	0.176599994000000	0.305500001000000	0.328399986000000	0.340400010000000	0.302399993000000	0.236900002000000	0.206000000000000	0.202800006000000	0.190300003000000	0.265300006000000	0.277599990000000	0.278600007000000	0.267399997000000	0.237299994000000	0.219799995000000	0.201800004000000	0.193800002000000	0.240799993000000	0.244100004000000	0.264800012000000	0.247999996000000	0.234099999000000	0.212099999000000	0.208299994000000	0.190500006000000	0.233500004000000	0.232299998000000	0.245600000000000	0.233099997000000	0.231399998000000	0.226699993000000	0.216800004000000	0.198599994000000	0.231199995000000	0.238999993000000	0.247299999000000	0.243399993000000	0.237700000000000	0.229900002000000	0.220599994000000	0.211400002000000	0.234599993000000	0.235900000000000
0.593599975000000	0.542500019000000	0.441900015000000	0.379799992000000	0.244700000000000	0.229900002000000	0.212300003000000	0.180199996000000	0.321099997000000	0.346700013000000	0.361699998000000	0.321000010000000	0.253199995000000	0.209700003000000	0.205300003000000	0.194100007000000	0.274399996000000	0.291700006000000	0.289600015000000	0.277000010000000	0.247899994000000	0.225299999000000	0.206000000000000	0.195400000000000	0.249799997000000	0.252099991000000	0.278899997000000	0.255600005000000	0.239700004000000	0.220200002000000	0.214200005000000	0.192900002000000	0.238900006000000	0.237800002000000	0.252999991000000	0.245499998000000	0.232600003000000	0.230299994000000	0.222900003000000	0.201399997000000	0.235300004000000	0.245600000000000	0.250699997000000	0.252000004000000	0.242699996000000	0.234300002000000	0.225700006000000	0.213900000000000	0.237100005000000	0.240799993000000
0.628199995000000	0.569000006000000	0.469700009000000	0.414000005000000	0.270399988000000	0.236200005000000	0.218199998000000	0.181400001000000	0.344700009000000	0.375299990000000	0.387600005000000	0.342700005000000	0.272700012000000	0.212799996000000	0.208499998000000	0.198100001000000	0.294600010000000	0.310299993000000	0.313199997000000	0.296000004000000	0.263500005000000	0.236900002000000	0.210800007000000	0.196899995000000	0.263599992000000	0.266600013000000	0.296499997000000	0.266600013000000	0.248899996000000	0.221300006000000	0.217399999000000	0.193000004000000	0.248500004000000	0.248400003000000	0.263900012000000	0.260199994000000	0.239899993000000	0.233300000000000	0.224999994000000	0.202700004000000	0.242500007000000	0.250200003000000	0.257299989000000	0.257900000000000	0.247299999000000	0.238999993000000	0.226999998000000	0.216100007000000	0.242500007000000	0.246900007000000
0.651499987000000	0.597400010000000	0.514199972000000	0.435099989000000	0.293000013000000	0.238900006000000	0.216999993000000	0.186299995000000	0.365799993000000	0.389800012000000	0.403200001000000	0.363999993000000	0.295100003000000	0.211099997000000	0.210500002000000	0.198699996000000	0.306400001000000	0.324200004000000	0.325300008000000	0.311300009000000	0.277399987000000	0.235300004000000	0.211700007000000	0.196700007000000	0.273900002000000	0.273799986000000	0.297800004000000	0.273400009000000	0.257499993000000	0.224700004000000	0.223399997000000	0.193800002000000	0.257600009000000	0.252200007000000	0.266200006000000	0.262400001000000	0.244900003000000	0.237100005000000	0.230599999000000	0.203700006000000	0.248199999000000	0.254000008000000	0.261900008000000	0.260500014000000	0.250000000000000	0.240500003000000	0.229000002000000	0.216600001000000	0.247500002000000	0.249200001000000
0.715699971000000	0.652100027000000	0.556800008000000	0.469199985000000	0.307700008000000	0.234899998000000	0.222800002000000	0.187800005000000	0.404100001000000	0.431199998000000	0.443100005000000	0.400799990000000	0.313600004000000	0.217999995000000	0.210500002000000	0.202399999000000	0.335099995000000	0.350400001000000	0.356999993000000	0.340499997000000	0.296200007000000	0.239899993000000	0.217099994000000	0.202000007000000	0.285400003000000	0.292699993000000	0.337300003000000	0.303900003000000	0.278800011000000	0.231800005000000	0.229499996000000	0.199800000000000	0.265799999000000	0.266400009000000	0.290699989000000	0.282099992000000	0.263399988000000	0.251199991000000	0.234300002000000	0.208600000000000	0.255400002000000	0.264800012000000	0.270900011000000	0.276899993000000	0.265199989000000	0.249400005000000	0.231600001000000	0.223600000000000	0.254000008000000	0.256700009000000
0.751800001000000	0.697700024000000	0.594600022000000	0.507200003000000	0.333999991000000	0.236200005000000	0.226300001000000	0.187099993000000	0.425700009000000	0.454600006000000	0.483799994000000	0.428400010000000	0.337500006000000	0.221499994000000	0.214599997000000	0.205799997000000	0.349000007000000	0.369199991000000	0.375299990000000	0.363200009000000	0.314399987000000	0.250499994000000	0.222000003000000	0.204799995000000	0.300700009000000	0.309300005000000	0.344000012000000	0.316300005000000	0.289799988000000	0.236900002000000	0.232400000000000	0.201499999000000	0.276300013000000	0.272500008000000	0.301899999000000	0.290699989000000	0.272199988000000	0.251199991000000	0.240300000000000	0.211300001000000	0.262100011000000	0.273499995000000	0.284999996000000	0.283800006000000	0.271299988000000	0.255400002000000	0.239500001000000	0.222800002000000	0.256300002000000	0.267800003000000
0.777100027000000	0.722800016000000	0.634000003000000	0.567200005000000	0.373600006000000	0.256199986000000	0.223199993000000	0.191200003000000	0.448100001000000	0.479799986000000	0.519599974000000	0.454100013000000	0.369300008000000	0.236000001000000	0.215499997000000	0.212899998000000	0.363900006000000	0.393000007000000	0.397100002000000	0.381900012000000	0.337599993000000	0.268400013000000	0.230900005000000	0.208900005000000	0.315899998000000	0.322600007000000	0.369199991000000	0.331999987000000	0.303000003000000	0.246299997000000	0.241200000000000	0.202399999000000	0.286300004000000	0.286700010000000	0.309100002000000	0.309199989000000	0.286399990000000	0.265199989000000	0.247799993000000	0.209900007000000	0.270799994000000	0.285600007000000	0.290499985000000	0.293700010000000	0.282200009000000	0.263999999000000	0.240700006000000	0.226199999000000	0.263099998000000	0.268999994000000
0.818400025000000	0.779799998000000	0.695400000000000	0.600099981000000	0.409599990000000	0.253300011000000	0.219699994000000	0.194000006000000	0.483900011000000	0.508099973000000	0.569299996000000	0.487100005000000	0.391999990000000	0.237299994000000	0.215399995000000	0.216399997000000	0.391400009000000	0.411399990000000	0.420100003000000	0.402700007000000	0.354699999000000	0.276699990000000	0.231000006000000	0.210099995000000	0.330500007000000	0.341399997000000	0.384799987000000	0.352100015000000	0.318500012000000	0.256599993000000	0.244200006000000	0.206499994000000	0.294699997000000	0.293000013000000	0.325100005000000	0.320600003000000	0.295899987000000	0.275000006000000	0.251700014000000	0.214800000000000	0.280299991000000	0.290499985000000	0.298099995000000	0.302599996000000	0.290399998000000	0.265399992000000	0.245399997000000	0.231800005000000	0.271800011000000	0.279100001000000
0.850899994000000	0.816900015000000	0.727900028000000	0.639900029000000	0.432500005000000	0.284000009000000	0.216199994000000	0.196099997000000	0.525399983000000	0.546800017000000	0.615300000000000	0.501900017000000	0.419200003000000	0.253300011000000	0.216199994000000	0.215800002000000	0.423400015000000	0.440899998000000	0.446000010000000	0.424499989000000	0.375900000000000	0.290800005000000	0.232400000000000	0.211600006000000	0.353700012000000	0.361400008000000	0.415600002000000	0.370599985000000	0.343100011000000	0.255800009000000	0.246900007000000	0.211300001000000	0.316100001000000	0.312999994000000	0.347200006000000	0.341899991000000	0.314599991000000	0.281399995000000	0.258100003000000	0.218099996000000	0.290300012000000	0.303900003000000	0.313899994000000	0.319799989000000	0.299100012000000	0.276800007000000	0.249799997000000	0.233899996000000	0.279300004000000	0.289600015000000
0.845600009000000	0.830600023000000	0.763300002000000	0.674700022000000	0.465299994000000	0.308099985000000	0.208000004000000	0.198500007000000	0.544499993000000	0.575200021000000	0.666299999000000	0.550100029000000	0.458299994000000	0.258899987000000	0.220300004000000	0.222299993000000	0.440100014000000	0.465700001000000	0.466300011000000	0.451700002000000	0.404900014000000	0.317099988000000	0.226300001000000	0.217199996000000	0.370400012000000	0.381900012000000	0.446300000000000	0.388999999000000	0.358200014000000	0.257400006000000	0.247199997000000	0.213499993000000	0.334600002000000	0.333000004000000	0.366100013000000	0.360000014000000	0.327699989000000	0.286799997000000	0.262300014000000	0.221200004000000	0.305000007000000	0.320400000000000	0.331000000000000	0.331600010000000	0.311800003000000	0.281399995000000	0.250800014000000	0.236200005000000	0.287600011000000	0.300900012000000
0.860099971000000	0.849900007000000	0.781099975000000	0.732900023000000	0.509899974000000	0.347900003000000	0.210899994000000	0.201700002000000	0.588000000000000	0.605199993000000	0.689599991000000	0.579200029000000	0.497599989000000	0.282499999000000	0.229300007000000	0.219400004000000	0.470400006000000	0.485300004000000	0.493099988000000	0.476799995000000	0.432200015000000	0.340400010000000	0.221100003000000	0.216700003000000	0.392500013000000	0.406800002000000	0.470200002000000	0.411599994000000	0.380100012000000	0.262899995000000	0.249400005000000	0.214200005000000	0.347600013000000	0.345499992000000	0.380899996000000	0.383399993000000	0.347900003000000	0.300799996000000	0.263999999000000	0.223399997000000	0.316700011000000	0.333400011000000	0.340700001000000	0.346500009000000	0.327100009000000	0.295199990000000	0.261200011000000	0.237499997000000	0.296999991000000	0.312500000000000
0.856400013000000	0.856999993000000	0.827000022000000	0.770799994000000	0.542200029000000	0.369100004000000	0.212300003000000	0.202000007000000	0.615100026000000	0.637499988000000	0.748000026000000	0.616900027000000	0.527300000000000	0.303000003000000	0.242599994000000	0.222399995000000	0.492900014000000	0.518100023000000	0.518899977000000	0.504100025000000	0.463800013000000	0.372099996000000	0.226300001000000	0.218999997000000	0.414200008000000	0.427599996000000	0.488900006000000	0.435299993000000	0.401499987000000	0.276300013000000	0.255899996000000	0.216100007000000	0.361900002000000	0.364699990000000	0.395999998000000	0.405200005000000	0.368900001000000	0.321799994000000	0.271499991000000	0.224600002000000	0.324999988000000	0.350800008000000	0.356700003000000	0.369199991000000	0.343100011000000	0.305400014000000	0.267800003000000	0.244299993000000	0.308499992000000	0.326400012000000
0.838699996000000	0.856999993000000	0.837000012000000	0.815400004000000	0.587800026000000	0.405000001000000	0.215599999000000	0.204799995000000	0.636399984000000	0.671800017000000	0.792500019000000	0.639900029000000	0.548500001000000	0.320600003000000	0.258199990000000	0.223000005000000	0.515600026000000	0.536300004000000	0.552299976000000	0.518899977000000	0.480300009000000	0.382299989000000	0.232899994000000	0.218700007000000	0.440600008000000	0.449699998000000	0.523100019000000	0.453200012000000	0.430000007000000	0.282099992000000	0.254099995000000	0.218999997000000	0.384200007000000	0.381300002000000	0.421999991000000	0.410800010000000	0.395000011000000	0.331999987000000	0.271400005000000	0.227400005000000	0.344999999000000	0.367700011000000	0.372000009000000	0.391400009000000	0.363400012000000	0.319099993000000	0.273200005000000	0.250499994000000	0.322400004000000	0.338000000000000
0.842899978000000	0.849300027000000	0.843299985000000	0.828100026000000	0.618600011000000	0.448199987000000	0.240400001000000	0.206599995000000	0.664799988000000	0.702300012000000	0.822000027000000	0.679899991000000	0.591199994000000	0.364100009000000	0.289900005000000	0.223600000000000	0.544399977000000	0.558799982000000	0.573300004000000	0.550000012000000	0.511300027000000	0.421299994000000	0.246000007000000	0.221300006000000	0.472200006000000	0.473600000000000	0.553399980000000	0.482499987000000	0.456000000000000	0.298099995000000	0.253199995000000	0.221499994000000	0.404199988000000	0.401499987000000	0.441599995000000	0.439999998000000	0.407799989000000	0.347000003000000	0.276300013000000	0.228400007000000	0.359499991000000	0.387699991000000	0.394899994000000	0.399599999000000	0.376899987000000	0.324299991000000	0.279700011000000	0.250200003000000	0.333600014000000	0.361799985000000
0.855499983000000	0.856899977000000	0.840600014000000	0.830900013000000	0.646899998000000	0.491299987000000	0.256900012000000	0.207200006000000	0.706499994000000	0.734000027000000	0.835399985000000	0.721199989000000	0.624300003000000	0.397500008000000	0.320699990000000	0.223800004000000	0.572300017000000	0.587000012000000	0.599900007000000	0.590600014000000	0.541700006000000	0.447200000000000	0.276600003000000	0.226099998000000	0.491600007000000	0.509199977000000	0.581099987000000	0.506399989000000	0.480199993000000	0.318500012000000	0.262899995000000	0.224999994000000	0.433299989000000	0.425099999000000	0.467700005000000	0.464899987000000	0.438600004000000	0.372399986000000	0.280900002000000	0.229300007000000	0.380800009000000	0.408899993000000	0.420199990000000	0.425700009000000	0.401300013000000	0.349900007000000	0.287900001000000	0.254500002000000	0.343600005000000	0.375499994000000
0.846300006000000	0.844699979000000	0.831300020000000	0.835200012000000	0.702899992000000	0.529699981000000	0.282700002000000	0.214300007000000	0.732100010000000	0.767600000000000	0.834500015000000	0.742200017000000	0.666299999000000	0.434199989000000	0.352999985000000	0.223199993000000	0.602699995000000	0.625500023000000	0.635299981000000	0.607500017000000	0.577300012000000	0.483700007000000	0.299699992000000	0.224099994000000	0.516700029000000	0.535899997000000	0.629999995000000	0.535000026000000	0.511200011000000	0.351000011000000	0.275400013000000	0.218700007000000	0.451000005000000	0.446999997000000	0.500000000000000	0.495400012000000	0.463299990000000	0.406699985000000	0.298000008000000	0.225099996000000	0.395099998000000	0.419299990000000	0.436300009000000	0.450199991000000	0.418099999000000	0.372200012000000	0.301800013000000	0.250499994000000	0.363299996000000	0.380600005000000
0.863399982000000	0.854799986000000	0.844600022000000	0.831099987000000	0.735300004000000	0.558099985000000	0.299100012000000	0.210899994000000	0.755699992000000	0.779200017000000	0.850000024000000	0.776099980000000	0.696799994000000	0.458200008000000	0.365399987000000	0.211700007000000	0.631699979000000	0.645200014000000	0.663100004000000	0.642099977000000	0.599600017000000	0.493000001000000	0.305700004000000	0.225500003000000	0.543900013000000	0.557099998000000	0.646899998000000	0.557900012000000	0.538100004000000	0.355500013000000	0.278499991000000	0.221499994000000	0.469300002000000	0.468300015000000	0.506600022000000	0.517600000000000	0.490099996000000	0.423599988000000	0.300399989000000	0.225899994000000	0.413899988000000	0.444499999000000	0.458099991000000	0.466899991000000	0.440200001000000	0.386900008000000	0.314700007000000	0.251100004000000	0.369800001000000	0.398900002000000
0.848999977000000	0.858900011000000	0.840600014000000	0.841300011000000	0.756600022000000	0.603100002000000	0.313600004000000	0.211799994000000	0.749800026000000	0.779600024000000	0.851499975000000	0.793600023000000	0.726999998000000	0.497500002000000	0.402999997000000	0.202000007000000	0.649299979000000	0.669300020000000	0.689800024000000	0.657999992000000	0.625999987000000	0.541100025000000	0.332800001000000	0.223700002000000	0.564000010000000	0.592400014000000	0.694800019000000	0.574699998000000	0.557099998000000	0.379999995000000	0.294400007000000	0.220799997000000	0.492599994000000	0.491600007000000	0.540300012000000	0.532999992000000	0.513100028000000	0.450500011000000	0.317400008000000	0.227400005000000	0.433099985000000	0.462700009000000	0.481299996000000	0.489699990000000	0.466899991000000	0.397300005000000	0.323000014000000	0.258899987000000	0.389200002000000	0.418900013000000
0.848200023000000	0.846800029000000	0.834299982000000	0.828899980000000	0.755599976000000	0.637700021000000	0.344000012000000	0.218700007000000	0.734700024000000	0.763499975000000	0.836600006000000	0.784799993000000	0.749499977000000	0.525399983000000	0.418399990000000	0.198699996000000	0.662599981000000	0.680100024000000	0.702799976000000	0.693400025000000	0.647400022000000	0.555100024000000	0.358300000000000	0.222100005000000	0.598900020000000	0.611899972000000	0.732999980000000	0.598500013000000	0.581399977000000	0.413100004000000	0.318800002000000	0.214100003000000	0.519599974000000	0.503700018000000	0.566100001000000	0.560899973000000	0.534099996000000	0.482300013000000	0.338600010000000	0.223000005000000	0.451200008000000	0.470600009000000	0.504100025000000	0.501999974000000	0.475800008000000	0.418099999000000	0.337700009000000	0.253100008000000	0.400500000000000	0.423599988000000
0.871200025000000	0.877300024000000	0.856100023000000	0.843599975000000	0.759599984000000	0.677500010000000	0.379099995000000	0.213900000000000	0.759500027000000	0.782999992000000	0.872600019000000	0.801299989000000	0.756699979000000	0.565699995000000	0.458200008000000	0.186600000000000	0.706399977000000	0.713999987000000	0.747699976000000	0.737999976000000	0.678200006000000	0.588000000000000	0.386400014000000	0.219099998000000	0.623000026000000	0.650099993000000	0.786300004000000	0.656899989000000	0.620199978000000	0.428299993000000	0.339100003000000	0.216600001000000	0.543399990000000	0.544799984000000	0.607500017000000	0.596300006000000	0.575200021000000	0.504000008000000	0.352200001000000	0.230299994000000	0.483099997000000	0.512300014000000	0.547900021000000	0.537400007000000	0.506799996000000	0.438499987000000	0.350800008000000	0.262499988000000	0.422300011000000	0.462599993000000
0.869400024000000	0.859799981000000	0.851300001000000	0.851599991000000	0.756399989000000	0.719099998000000	0.399100006000000	0.217299998000000	0.759700000000000	0.774399996000000	0.860000014000000	0.801199973000000	0.764299989000000	0.608200014000000	0.501900017000000	0.192699999000000	0.713900030000000	0.713500023000000	0.734200001000000	0.745000005000000	0.710300028000000	0.625100017000000	0.411700010000000	0.221300006000000	0.642700016000000	0.669200003000000	0.791400015000000	0.671899974000000	0.647800028000000	0.463099986000000	0.355699986000000	0.218400002000000	0.565800011000000	0.562900007000000	0.627300024000000	0.621200025000000	0.591099977000000	0.539900005000000	0.372099996000000	0.233899996000000	0.504199982000000	0.535300016000000	0.577899992000000	0.558000028000000	0.531199992000000	0.455700010000000	0.368600011000000	0.265799999000000	0.438699991000000	0.480899990000000
0.863600016000000	0.855400026000000	0.839999974000000	0.865000010000000	0.763499975000000	0.736100018000000	0.435600013000000	0.216999993000000	0.750699997000000	0.776799977000000	0.864000022000000	0.791100025000000	0.765999973000000	0.636099994000000	0.528100014000000	0.202999994000000	0.701099992000000	0.721700013000000	0.737500012000000	0.736999989000000	0.724200010000000	0.644200027000000	0.442200005000000	0.220100001000000	0.670899987000000	0.702799976000000	0.792800009000000	0.693899989000000	0.659300029000000	0.491100013000000	0.385199994000000	0.217999995000000	0.588599980000000	0.592100024000000	0.642700016000000	0.648000002000000	0.609399974000000	0.574800014000000	0.392699987000000	0.232600003000000	0.527899981000000	0.553399980000000	0.586600006000000	0.587199986000000	0.556100011000000	0.493400007000000	0.381700009000000	0.263500005000000	0.449600011000000	0.484800011000000
0.884100020000000	0.880900025000000	0.856000006000000	0.846400023000000	0.767799973000000	0.764800012000000	0.483000010000000	0.215900004000000	0.777800024000000	0.794300020000000	0.872500002000000	0.802600026000000	0.770600021000000	0.688199997000000	0.581200004000000	0.197799996000000	0.716099977000000	0.736899972000000	0.757900000000000	0.755200028000000	0.734300017000000	0.681900024000000	0.475600004000000	0.211799994000000	0.698300004000000	0.727100015000000	0.815699995000000	0.742999971000000	0.701499999000000	0.518299997000000	0.407900006000000	0.213100001000000	0.610000014000000	0.608500004000000	0.672900021000000	0.684199989000000	0.634599984000000	0.610400021000000	0.419099987000000	0.229800001000000	0.546800017000000	0.578899980000000	0.617299974000000	0.606500030000000	0.574400008000000	0.510599971000000	0.406399995000000	0.262400001000000	0.473600000000000	0.513599992000000
0.884800017000000	0.882099986000000	0.855599999000000	0.868099988000000	0.776600003000000	0.769699991000000	0.515900016000000	0.219500005000000	0.779500008000000	0.788299978000000	0.880100012000000	0.801900029000000	0.768999994000000	0.727199972000000	0.616400003000000	0.205799997000000	0.721400023000000	0.727900028000000	0.746100008000000	0.747699976000000	0.727299988000000	0.707499981000000	0.513899982000000	0.212500006000000	0.717999995000000	0.731700003000000	0.809499979000000	0.760399997000000	0.724900007000000	0.549499989000000	0.441199988000000	0.214800000000000	0.642300010000000	0.637300014000000	0.692300022000000	0.714600027000000	0.664600015000000	0.644500017000000	0.440699995000000	0.229800001000000	0.585399985000000	0.603299975000000	0.648100019000000	0.631200016000000	0.596099973000000	0.537100017000000	0.428499997000000	0.269300014000000	0.489899993000000	0.531000018000000
0.858799994000000	0.857599974000000	0.836899996000000	0.852500021000000	0.740800023000000	0.748300016000000	0.538900018000000	0.219600007000000	0.744300008000000	0.774699986000000	0.875599980000000	0.791599989000000	0.752300024000000	0.718900025000000	0.629599988000000	0.240799993000000	0.689000010000000	0.703499973000000	0.725000024000000	0.727100015000000	0.719399989000000	0.707700014000000	0.526600003000000	0.211500004000000	0.698099971000000	0.716499984000000	0.788600028000000	0.738799989000000	0.717700005000000	0.564000010000000	0.463200003000000	0.217099994000000	0.650300026000000	0.644599974000000	0.715200007000000	0.725099981000000	0.679600000000000	0.669200003000000	0.470299989000000	0.235799998000000	0.606800020000000	0.629999995000000	0.681100011000000	0.657400012000000	0.628499985000000	0.551999986000000	0.445199996000000	0.263700008000000	0.509599984000000	0.563399971000000
[truncated: 14 more columns]
