# Supplementary material for: Modeling the impact of drug interactions on therapeutic selectivity
Source: Nat Commun. 2018 Aug 27;9:3452. doi: 10.1038/s41467-018-05954-3 (PMC6110842; doi:10.1038/s41467-018-05954-3)
Supplement: Supplementary file 4 — Supplementary Data 1 [file 41467_2018_5954_MOESM4_ESM.zip › albRAW/Cal-Pen.txt]

0.0973000000000000	0.0958999990000000	0.0971999990000000	0.0977000000000000	0.0979999970000000	0.0986000000000000	0.0995000000000000	0.106100000000000	0.101000004000000	0.0955000000000000	0.0979999970000000	0.0962999980000000	0.0956000020000000	0.0979999970000000	0.100699998000000	0.108999997000000	0.0984999980000000	0.0970999970000000	0.0975999980000000	0.0987000020000000	0.0970999970000000	0.0982000010000000	0.101599999000000	0.106700003000000	0.0960000010000000	0.0956000020000000	0.0980999990000000	0.0975999980000000	0.106700003000000	0.100299999000000	0.101400003000000	0.107100002000000	0.0982000010000000	0.0993999990000000	0.0974000020000000	0.100800000000000	0.0986000000000000	0.0991000010000000	0.101499997000000	0.112700000000000	0.0962999980000000	0.0960000010000000	0.0977000000000000	0.102200001000000	0.0988000040000000	0.101199999000000	0.100199997000000	0.108000003000000	0.0961000030000000	0.0975999980000000
0.0958999990000000	0.0951000010000000	0.0955000000000000	0.0962999980000000	0.0971999990000000	0.0975999980000000	0.100400001000000	0.108199999000000	0.0989999990000000	0.0948999970000000	0.0970999970000000	0.0951000010000000	0.0943000020000000	0.0974000020000000	0.103000000000000	0.112999998000000	0.0962999980000000	0.0952999960000000	0.0965000020000000	0.0970000030000000	0.0958999990000000	0.0971999990000000	0.102399997000000	0.110600002000000	0.0957000030000000	0.0940999980000000	0.0966000040000000	0.0961000030000000	0.105400003000000	0.0992000030000000	0.102600001000000	0.110299997000000	0.0974999960000000	0.0974999960000000	0.0958999990000000	0.0982000010000000	0.0974000020000000	0.0983999970000000	0.103100002000000	0.114299998000000	0.0949999990000000	0.0949999990000000	0.0965000020000000	0.101199999000000	0.0974999960000000	0.100500003000000	0.101199999000000	0.111400001000000	0.0948000030000000	0.0957000030000000
0.0961999970000000	0.0948000030000000	0.0957999970000000	0.0962999980000000	0.0970000030000000	0.0974000020000000	0.101800002000000	0.110600002000000	0.0992999970000000	0.0947000010000000	0.0967999990000000	0.0951000010000000	0.0944999980000000	0.0979999970000000	0.106500000000000	0.118100002000000	0.0973000000000000	0.0952000020000000	0.0965000020000000	0.0969000010000000	0.0961999970000000	0.0974000020000000	0.104800001000000	0.114600003000000	0.0960000010000000	0.0944999980000000	0.0965000020000000	0.0957000030000000	0.105499998000000	0.0997999980000000	0.104699999000000	0.113700002000000	0.0973000000000000	0.0977000000000000	0.0960000010000000	0.0979999970000000	0.0967999990000000	0.0988000040000000	0.105499998000000	0.118699998000000	0.0948000030000000	0.0940999980000000	0.0961000030000000	0.100400001000000	0.0966999980000000	0.100500003000000	0.103799999000000	0.115699999000000	0.0948999970000000	0.0961000030000000
0.0962999980000000	0.0940999980000000	0.0955000000000000	0.0961000030000000	0.0971999990000000	0.0978000020000000	0.102399997000000	0.112000003000000	0.0992999970000000	0.0951000010000000	0.0980999990000000	0.0948999970000000	0.0944000040000000	0.0984999980000000	0.108599998000000	0.118799999000000	0.0967999990000000	0.0952000020000000	0.0966999980000000	0.0965000020000000	0.0958999990000000	0.0975999980000000	0.105999999000000	0.115500003000000	0.0956000020000000	0.0943000020000000	0.0961999970000000	0.0960000010000000	0.105700001000000	0.100400001000000	0.105700001000000	0.115300000000000	0.0973000000000000	0.0969000010000000	0.0957999970000000	0.0974999960000000	0.0970999970000000	0.0991000010000000	0.106799997000000	0.120800003000000	0.0953999980000000	0.0945999990000000	0.0964000000000000	0.0992000030000000	0.0970000030000000	0.100400001000000	0.103799999000000	0.116200000000000	0.0944999980000000	0.0953999980000000
0.0966999980000000	0.0947000010000000	0.0956000020000000	0.0960000010000000	0.0969000010000000	0.0980999990000000	0.102899998000000	0.112099998000000	0.0989999990000000	0.0947000010000000	0.0979999970000000	0.0949999990000000	0.0949999990000000	0.0986000000000000	0.109200001000000	0.120200001000000	0.0977000000000000	0.0952999960000000	0.0967999990000000	0.0966999980000000	0.0962999980000000	0.0978000020000000	0.105700001000000	0.116300002000000	0.0957000030000000	0.0942000000000000	0.0961000030000000	0.0949999990000000	0.105400003000000	0.100299999000000	0.106600001000000	0.116200000000000	0.0975999980000000	0.0978000020000000	0.0958999990000000	0.0978000020000000	0.0962999980000000	0.0983999970000000	0.106200002000000	0.120999999000000	0.0945999990000000	0.0939000030000000	0.0961999970000000	0.0987000020000000	0.0967999990000000	0.100900002000000	0.105899997000000	0.117700003000000	0.0944000040000000	0.0953999980000000
0.0977000000000000	0.0949999990000000	0.0956000020000000	0.0964000000000000	0.0970999970000000	0.0978000020000000	0.103399999000000	0.112000003000000	0.100299999000000	0.0962999980000000	0.0986000000000000	0.0948000030000000	0.0956000020000000	0.0997999980000000	0.110699996000000	0.121900000000000	0.0984999980000000	0.0957999970000000	0.0969000010000000	0.0974000020000000	0.0965000020000000	0.0975999980000000	0.106500000000000	0.117399998000000	0.0971999990000000	0.0952000020000000	0.0969000010000000	0.0960000010000000	0.106200002000000	0.100199997000000	0.107299998000000	0.116400003000000	0.0980999990000000	0.0978000020000000	0.0961000030000000	0.0971999990000000	0.0966000040000000	0.0991000010000000	0.107699998000000	0.119499996000000	0.0960000010000000	0.0944000040000000	0.0964000000000000	0.0987000020000000	0.0966999980000000	0.100000001000000	0.104400001000000	0.117799997000000	0.0951000010000000	0.0962999980000000
0.0979000030000000	0.0948000030000000	0.0958999990000000	0.0970000030000000	0.0973000000000000	0.0988000040000000	0.104199998000000	0.113600001000000	0.100900002000000	0.0957000030000000	0.0982000010000000	0.0958999990000000	0.0958999990000000	0.100199997000000	0.111800000000000	0.123000003000000	0.0988000040000000	0.0955000000000000	0.0970999970000000	0.0974000020000000	0.0967999990000000	0.0980999990000000	0.107699998000000	0.118100002000000	0.0970000030000000	0.0952000020000000	0.0967999990000000	0.0967999990000000	0.106100000000000	0.101099998000000	0.107699998000000	0.116800003000000	0.0984999980000000	0.0979999970000000	0.0969000010000000	0.0984999980000000	0.0970999970000000	0.0992000030000000	0.107799999000000	0.121799998000000	0.0962999980000000	0.0951000010000000	0.0973000000000000	0.0992000030000000	0.0975999980000000	0.100599997000000	0.104800001000000	0.118000001000000	0.0957000030000000	0.0957999970000000
0.0984999980000000	0.0961000030000000	0.0966000040000000	0.0975999980000000	0.0977000000000000	0.0995000000000000	0.104800001000000	0.114000000000000	0.101999998000000	0.0966999980000000	0.0987000020000000	0.0966999980000000	0.0965000020000000	0.100500003000000	0.112099998000000	0.123999998000000	0.0997999980000000	0.0966999980000000	0.0978000020000000	0.0979999970000000	0.0979000030000000	0.0989999990000000	0.108300000000000	0.118900001000000	0.0983000030000000	0.0958999990000000	0.0975999980000000	0.0970999970000000	0.106700003000000	0.101199999000000	0.108199999000000	0.117500000000000	0.100299999000000	0.0987000020000000	0.0977000000000000	0.0987000020000000	0.0971999990000000	0.0992000030000000	0.108300000000000	0.121100001000000	0.0967999990000000	0.0951000010000000	0.0973000000000000	0.0987000020000000	0.0970999970000000	0.101300001000000	0.105599999000000	0.119000003000000	0.0965000020000000	0.0958999990000000
0.0997999980000000	0.0967999990000000	0.0974000020000000	0.0980999990000000	0.0987000020000000	0.100000001000000	0.105499998000000	0.114699997000000	0.102600001000000	0.0974000020000000	0.100900002000000	0.0969000010000000	0.0973000000000000	0.101800002000000	0.113700002000000	0.124700002000000	0.0996999960000000	0.0977000000000000	0.0980999990000000	0.0986000000000000	0.0980999990000000	0.0992999970000000	0.108300000000000	0.119499996000000	0.0989999990000000	0.0969000010000000	0.0983000030000000	0.0983999970000000	0.107500002000000	0.101599999000000	0.108300000000000	0.118299998000000	0.100100003000000	0.0988000040000000	0.0971999990000000	0.0989999990000000	0.0973000000000000	0.0997999980000000	0.109200001000000	0.121600002000000	0.0980999990000000	0.0965000020000000	0.0977000000000000	0.0995000000000000	0.0974999960000000	0.100900002000000	0.105099998000000	0.120700002000000	0.0978000020000000	0.0970000030000000
0.100699998000000	0.0977000000000000	0.0982000010000000	0.0984999980000000	0.0993999990000000	0.100000001000000	0.106299996000000	0.114799999000000	0.103100002000000	0.0980999990000000	0.101499997000000	0.0979000030000000	0.0978000020000000	0.102100000000000	0.113700002000000	0.125000000000000	0.101400003000000	0.0986000000000000	0.0992999970000000	0.0988999980000000	0.0983999970000000	0.0997999980000000	0.108800001000000	0.120099999000000	0.0997999980000000	0.0971999990000000	0.0989999990000000	0.0986000000000000	0.106600001000000	0.102200001000000	0.108800001000000	0.116899997000000	0.100900002000000	0.0995000000000000	0.0979999970000000	0.0991000010000000	0.0974000020000000	0.100000001000000	0.108400002000000	0.120899998000000	0.0984999980000000	0.0966000040000000	0.0978000020000000	0.0993999990000000	0.0975999980000000	0.101000004000000	0.105499998000000	0.118699998000000	0.0977000000000000	0.0967999990000000
0.102300003000000	0.0983000030000000	0.0988000040000000	0.0996999960000000	0.0996000020000000	0.101199999000000	0.106600001000000	0.115900002000000	0.105200000000000	0.0988999980000000	0.101400003000000	0.0988000040000000	0.0988999980000000	0.102899998000000	0.115000002000000	0.126000002000000	0.102300003000000	0.0992000030000000	0.100100003000000	0.0997999980000000	0.0991000010000000	0.100800000000000	0.109099999000000	0.120300002000000	0.102499999000000	0.0988999980000000	0.0996000020000000	0.0984999980000000	0.107000001000000	0.102200001000000	0.108700000000000	0.118000001000000	0.102799997000000	0.100199997000000	0.0988000040000000	0.0996999960000000	0.0974000020000000	0.0992999970000000	0.108400002000000	0.122000001000000	0.0999000000000000	0.0971999990000000	0.0988999980000000	0.0992000030000000	0.0978000020000000	0.101099998000000	0.105800003000000	0.119300000000000	0.0983999970000000	0.0983000030000000
0.103799999000000	0.0992999970000000	0.100100003000000	0.100400001000000	0.100500003000000	0.101599999000000	0.107299998000000	0.116999999000000	0.107299998000000	0.100100003000000	0.102600001000000	0.0999000000000000	0.0999000000000000	0.104000002000000	0.115099996000000	0.126699999000000	0.105300002000000	0.0996000020000000	0.100500003000000	0.100400001000000	0.0997999980000000	0.100900002000000	0.109600000000000	0.120700002000000	0.103699997000000	0.0993999990000000	0.100299999000000	0.0996000020000000	0.107100002000000	0.102799997000000	0.108999997000000	0.117200002000000	0.103600003000000	0.100400001000000	0.0988000040000000	0.0996999960000000	0.0971999990000000	0.0999000000000000	0.108800001000000	0.121699996000000	0.101199999000000	0.0979000030000000	0.0989999990000000	0.0996999960000000	0.0982000010000000	0.101099998000000	0.105599999000000	0.118299998000000	0.100500003000000	0.0977000000000000
0.105700001000000	0.0999000000000000	0.100699998000000	0.101000004000000	0.101999998000000	0.102799997000000	0.108300000000000	0.117600001000000	0.108499996000000	0.100599997000000	0.104099996000000	0.101700000000000	0.101000004000000	0.104999997000000	0.116099998000000	0.127100006000000	0.106100000000000	0.101599999000000	0.102100000000000	0.101199999000000	0.101199999000000	0.101400003000000	0.109999999000000	0.120399997000000	0.105700001000000	0.100699998000000	0.100199997000000	0.0993999990000000	0.108199999000000	0.102399997000000	0.108599998000000	0.116999999000000	0.105300002000000	0.101899996000000	0.0987000020000000	0.100100003000000	0.0973000000000000	0.0995000000000000	0.108099997000000	0.121399999000000	0.102100000000000	0.0975999980000000	0.0983999970000000	0.0992999970000000	0.0975999980000000	0.101499997000000	0.107000001000000	0.119300000000000	0.101499997000000	0.0977000000000000
0.107699998000000	0.101300001000000	0.102100000000000	0.102100000000000	0.103900000000000	0.103900000000000	0.109600000000000	0.118500002000000	0.111100003000000	0.102300003000000	0.105800003000000	0.102399997000000	0.102100000000000	0.105700001000000	0.117100000000000	0.128900006000000	0.108300000000000	0.103000000000000	0.102899998000000	0.101800002000000	0.101800002000000	0.101599999000000	0.109700002000000	0.121100001000000	0.107500002000000	0.101899996000000	0.101599999000000	0.100500003000000	0.108199999000000	0.102300003000000	0.108800001000000	0.117799997000000	0.108599998000000	0.101700000000000	0.0988999980000000	0.100100003000000	0.0975999980000000	0.100000001000000	0.108599998000000	0.121799998000000	0.104800001000000	0.0984999980000000	0.0987000020000000	0.0992000030000000	0.0970999970000000	0.101199999000000	0.105800003000000	0.119900003000000	0.102499999000000	0.0983999970000000
0.110500000000000	0.102799997000000	0.103500001000000	0.103799999000000	0.103799999000000	0.105099998000000	0.110100001000000	0.120099999000000	0.114299998000000	0.104599997000000	0.106899999000000	0.103600003000000	0.103699997000000	0.107699998000000	0.118400000000000	0.129299998000000	0.110100001000000	0.104599997000000	0.103900000000000	0.102899998000000	0.101599999000000	0.101800002000000	0.110100001000000	0.121399999000000	0.110100001000000	0.102700002000000	0.102300003000000	0.100299999000000	0.107900001000000	0.103299998000000	0.109399997000000	0.117899999000000	0.110600002000000	0.103100002000000	0.0993999990000000	0.100800000000000	0.0978000020000000	0.100500003000000	0.108999997000000	0.121299997000000	0.106200002000000	0.0991000010000000	0.0997999980000000	0.0997999980000000	0.0984999980000000	0.101400003000000	0.106100000000000	0.118600003000000	0.103399999000000	0.0984999980000000
0.114200003000000	0.105200000000000	0.105200000000000	0.104999997000000	0.104800001000000	0.106100000000000	0.111199997000000	0.120800003000000	0.117200002000000	0.105899997000000	0.108400002000000	0.105599999000000	0.104699999000000	0.109099999000000	0.119700000000000	0.130500004000000	0.114399999000000	0.106299996000000	0.105400003000000	0.104699999000000	0.102700002000000	0.101899996000000	0.110799998000000	0.120999999000000	0.114000000000000	0.104599997000000	0.104099996000000	0.101000004000000	0.108999997000000	0.102899998000000	0.109499998000000	0.118699998000000	0.112400003000000	0.104199998000000	0.0997999980000000	0.100500003000000	0.0973000000000000	0.0996999960000000	0.109099999000000	0.122299999000000	0.109899998000000	0.0999000000000000	0.0999000000000000	0.0993999990000000	0.0983999970000000	0.101400003000000	0.106200002000000	0.119300000000000	0.105999999000000	0.0995000000000000
0.118000001000000	0.106799997000000	0.107100002000000	0.105400003000000	0.106399998000000	0.107400000000000	0.112300001000000	0.122800000000000	0.120499998000000	0.109099999000000	0.110299997000000	0.106600001000000	0.106399998000000	0.109700002000000	0.119999997000000	0.131200001000000	0.118199997000000	0.107699998000000	0.107900001000000	0.105800003000000	0.103600003000000	0.101899996000000	0.109700002000000	0.121600002000000	0.117899999000000	0.106200002000000	0.104900002000000	0.102100000000000	0.108700000000000	0.103399999000000	0.109300002000000	0.117700003000000	0.117500000000000	0.104999997000000	0.0993999990000000	0.100400001000000	0.0979000030000000	0.100199997000000	0.109600000000000	0.121200003000000	0.113399997000000	0.101499997000000	0.100100003000000	0.0993999990000000	0.0979000030000000	0.100500003000000	0.104800001000000	0.117799997000000	0.108300000000000	0.0988000040000000
0.123599999000000	0.109499998000000	0.109399997000000	0.108400002000000	0.109300002000000	0.109700002000000	0.114200003000000	0.124300003000000	0.126800001000000	0.111699998000000	0.113399997000000	0.109499998000000	0.108099997000000	0.112199999000000	0.122000001000000	0.133300006000000	0.123400003000000	0.110900000000000	0.109300002000000	0.107299998000000	0.103900000000000	0.102899998000000	0.110399999000000	0.122000001000000	0.122000001000000	0.108499996000000	0.105599999000000	0.101300001000000	0.108700000000000	0.103399999000000	0.109800003000000	0.118400000000000	0.121600002000000	0.106700003000000	0.100599997000000	0.101099998000000	0.0979999970000000	0.100100003000000	0.109099999000000	0.122699998000000	0.115800001000000	0.101899996000000	0.100599997000000	0.0999000000000000	0.0987000020000000	0.101700000000000	0.106500000000000	0.118600003000000	0.111299999000000	0.0988999980000000
0.127499998000000	0.111299999000000	0.110699996000000	0.109099999000000	0.109800003000000	0.109999999000000	0.114699997000000	0.125900000000000	0.131300002000000	0.115300000000000	0.115400001000000	0.111500002000000	0.109999999000000	0.113700002000000	0.122900002000000	0.134399995000000	0.128900006000000	0.114799999000000	0.110600002000000	0.108099997000000	0.104099996000000	0.102600001000000	0.110399999000000	0.121500000000000	0.128099993000000	0.111000001000000	0.106799997000000	0.102600001000000	0.107799999000000	0.102700002000000	0.108999997000000	0.117899999000000	0.127800003000000	0.107299998000000	0.100100003000000	0.100599997000000	0.0978000020000000	0.100100003000000	0.108800001000000	0.121299997000000	0.120499998000000	0.102499999000000	0.100699998000000	0.0992999970000000	0.0982000010000000	0.100900002000000	0.105899997000000	0.118400000000000	0.113200001000000	0.100299999000000
0.135600001000000	0.113899998000000	0.114100002000000	0.111299999000000	0.110500000000000	0.111800000000000	0.116400003000000	0.127399996000000	0.136899993000000	0.115800001000000	0.118199997000000	0.114500001000000	0.111599997000000	0.115400001000000	0.123099998000000	0.135199994000000	0.133000001000000	0.116099998000000	0.113100000000000	0.109300002000000	0.104699999000000	0.102100000000000	0.109800003000000	0.122100003000000	0.135299996000000	0.113399997000000	0.106799997000000	0.102200001000000	0.108400002000000	0.103200004000000	0.109300002000000	0.117500000000000	0.131999999000000	0.106799997000000	0.0992999970000000	0.100800000000000	0.0978000020000000	0.100100003000000	0.108700000000000	0.120899998000000	0.126599997000000	0.102499999000000	0.0997999980000000	0.100100003000000	0.0983000030000000	0.101199999000000	0.105200000000000	0.118000001000000	0.117299996000000	0.0989999990000000
0.143600002000000	0.116999999000000	0.116499998000000	0.114100002000000	0.112400003000000	0.114200003000000	0.118600003000000	0.129299998000000	0.147400007000000	0.121299997000000	0.121100001000000	0.116999999000000	0.115000002000000	0.116899997000000	0.124799997000000	0.136500001000000	0.144500002000000	0.119700000000000	0.115900002000000	0.111900002000000	0.104999997000000	0.102600001000000	0.110500000000000	0.121900000000000	0.143600002000000	0.117200002000000	0.108000003000000	0.103200004000000	0.108300000000000	0.102600001000000	0.109399997000000	0.117399998000000	0.141000003000000	0.109399997000000	0.0997999980000000	0.100599997000000	0.0974000020000000	0.0996999960000000	0.109099999000000	0.120700002000000	0.131500006000000	0.103799999000000	0.100500003000000	0.0999000000000000	0.0979999970000000	0.100299999000000	0.105200000000000	0.118400000000000	0.121200003000000	0.0992999970000000
0.153999999000000	0.122000001000000	0.119800001000000	0.116499998000000	0.115000002000000	0.116999999000000	0.121100001000000	0.131600007000000	0.155000001000000	0.123400003000000	0.124300003000000	0.119700000000000	0.118600003000000	0.120700002000000	0.127299994000000	0.138400003000000	0.152700007000000	0.123899996000000	0.118100002000000	0.113799997000000	0.105400003000000	0.102200001000000	0.109800003000000	0.121500000000000	0.150399998000000	0.119800001000000	0.108900003000000	0.103100002000000	0.107600003000000	0.102700002000000	0.109200001000000	0.116999999000000	0.146899998000000	0.111100003000000	0.100299999000000	0.100400001000000	0.0974999960000000	0.0996000020000000	0.108800001000000	0.120899998000000	0.138799995000000	0.104199998000000	0.0999000000000000	0.0991000010000000	0.0979000030000000	0.100900002000000	0.105300002000000	0.118400000000000	0.125200003000000	0.100100003000000
0.168599993000000	0.125000000000000	0.124300003000000	0.120300002000000	0.118400000000000	0.119800001000000	0.122500002000000	0.134100005000000	0.165800005000000	0.128199995000000	0.129099995000000	0.122599997000000	0.120499998000000	0.121799998000000	0.128099993000000	0.139300004000000	0.165900007000000	0.128500000000000	0.121600002000000	0.116099998000000	0.105599999000000	0.102300003000000	0.110100001000000	0.121100001000000	0.165500000000000	0.124200001000000	0.111100003000000	0.103799999000000	0.108800001000000	0.103600003000000	0.109200001000000	0.117500000000000	0.158099994000000	0.111500002000000	0.100100003000000	0.100599997000000	0.0982000010000000	0.0996000020000000	0.108999997000000	0.120300002000000	0.145600006000000	0.104699999000000	0.100500003000000	0.0997999980000000	0.0978000020000000	0.101099998000000	0.104900002000000	0.117500000000000	0.131500006000000	0.0992000030000000
0.182899997000000	0.130600005000000	0.128399998000000	0.123000003000000	0.121200003000000	0.122599997000000	0.124700002000000	0.138200000000000	0.179499999000000	0.133399993000000	0.133499995000000	0.128199995000000	0.124499999000000	0.125400007000000	0.130199999000000	0.140300006000000	0.178200006000000	0.133200005000000	0.125100002000000	0.117200002000000	0.105700001000000	0.102499999000000	0.110399999000000	0.121600002000000	0.176200002000000	0.126599997000000	0.108499996000000	0.103299998000000	0.108499996000000	0.103600003000000	0.109999999000000	0.117899999000000	0.170900002000000	0.112800002000000	0.100400001000000	0.101300001000000	0.0979999970000000	0.100100003000000	0.108999997000000	0.121799998000000	0.156100005000000	0.104599997000000	0.100900002000000	0.0996999960000000	0.0986000000000000	0.101099998000000	0.105800003000000	0.117299996000000	0.137199998000000	0.0993999990000000
0.196099997000000	0.135800004000000	0.131500006000000	0.126000002000000	0.123899996000000	0.126100004000000	0.127499998000000	0.140900001000000	0.199200004000000	0.140499994000000	0.137799993000000	0.131400004000000	0.127100006000000	0.127100006000000	0.131500006000000	0.142000005000000	0.195800006000000	0.139899999000000	0.128600001000000	0.119999997000000	0.106200002000000	0.103299998000000	0.110200003000000	0.120899998000000	0.193599999000000	0.131200001000000	0.109300002000000	0.102899998000000	0.108900003000000	0.103200004000000	0.108999997000000	0.116999999000000	0.181500003000000	0.113799997000000	0.0995000000000000	0.100900002000000	0.0979999970000000	0.0997999980000000	0.108300000000000	0.121600002000000	0.164800003000000	0.104699999000000	0.100299999000000	0.0995000000000000	0.0979999970000000	0.101099998000000	0.105800003000000	0.117700003000000	0.143099993000000	0.0995000000000000
0.217899993000000	0.140900001000000	0.136700004000000	0.131300002000000	0.128500000000000	0.129899994000000	0.130600005000000	0.144500002000000	0.216299996000000	0.146599993000000	0.143999994000000	0.136600003000000	0.131600007000000	0.129700005000000	0.132499993000000	0.143399999000000	0.214499995000000	0.146200001000000	0.132200003000000	0.122199997000000	0.106600001000000	0.103000000000000	0.109399997000000	0.121699996000000	0.210500002000000	0.136199996000000	0.110799998000000	0.102899998000000	0.108300000000000	0.103299998000000	0.108599998000000	0.116999999000000	0.197899997000000	0.114000000000000	0.100100003000000	0.101000004000000	0.0979000030000000	0.100400001000000	0.109300002000000	0.120200001000000	0.178200006000000	0.105300002000000	0.101499997000000	0.0993999990000000	0.0982000010000000	0.100400001000000	0.104800001000000	0.117500000000000	0.151800007000000	0.0993999990000000
0.241099998000000	0.147000000000000	0.141399994000000	0.135299996000000	0.131300002000000	0.134700000000000	0.133200005000000	0.149100006000000	0.239600003000000	0.152400002000000	0.149599999000000	0.143800005000000	0.137099996000000	0.132799998000000	0.133399993000000	0.143900007000000	0.235400006000000	0.154100001000000	0.137300000000000	0.122299999000000	0.106200002000000	0.102899998000000	0.110299997000000	0.121699996000000	0.233999997000000	0.141399994000000	0.111599997000000	0.102700002000000	0.108000003000000	0.103000000000000	0.109399997000000	0.117600001000000	0.217399999000000	0.115099996000000	0.100199997000000	0.100699998000000	0.0984999980000000	0.100199997000000	0.108300000000000	0.120700002000000	0.192599997000000	0.105800003000000	0.101499997000000	0.0997999980000000	0.0979999970000000	0.100900002000000	0.105499998000000	0.117200002000000	0.159099996000000	0.0992000030000000
0.268000007000000	0.155699998000000	0.148900002000000	0.140900001000000	0.137099996000000	0.139400005000000	0.138699993000000	0.152999997000000	0.262800008000000	0.161799997000000	0.155399993000000	0.149800003000000	0.142100006000000	0.136700004000000	0.135199994000000	0.143700004000000	0.264299989000000	0.161300004000000	0.141299993000000	0.123899996000000	0.105999999000000	0.102399997000000	0.109700002000000	0.120800003000000	0.258500010000000	0.147000000000000	0.111199997000000	0.102399997000000	0.107900001000000	0.102499999000000	0.108900003000000	0.116800003000000	0.236599997000000	0.116099998000000	0.100500003000000	0.101000004000000	0.0974000020000000	0.0992999970000000	0.108300000000000	0.121699996000000	0.207000002000000	0.105099998000000	0.0999000000000000	0.0992999970000000	0.0979000030000000	0.100500003000000	0.105400003000000	0.117600001000000	0.168400005000000	0.0992999970000000
0.311199993000000	0.166600004000000	0.156900004000000	0.147699997000000	0.143500000000000	0.145199999000000	0.142800003000000	0.159700006000000	0.295700014000000	0.174300000000000	0.164900005000000	0.155599996000000	0.147000000000000	0.139100000000000	0.134900004000000	0.146599993000000	0.289799988000000	0.168300003000000	0.147100002000000	0.126599997000000	0.107100002000000	0.102700002000000	0.108999997000000	0.120999999000000	0.286799997000000	0.153500006000000	0.112300001000000	0.102700002000000	0.108300000000000	0.103900000000000	0.109499998000000	0.117200002000000	0.263000011000000	0.117500000000000	0.100100003000000	0.100900002000000	0.0983000030000000	0.100299999000000	0.108800001000000	0.120300002000000	0.226099998000000	0.106100000000000	0.100400001000000	0.0996999960000000	0.0977000000000000	0.100800000000000	0.104699999000000	0.117500000000000	0.179199994000000	0.0995000000000000
0.341399997000000	0.175200000000000	0.162799999000000	0.153600007000000	0.149599999000000	0.150500000000000	0.147400007000000	0.164299995000000	0.326299995000000	0.181700006000000	0.172199994000000	0.163100004000000	0.151999995000000	0.143999994000000	0.136600003000000	0.147499993000000	0.328200012000000	0.183300003000000	0.153400004000000	0.128000006000000	0.107000001000000	0.102700002000000	0.108999997000000	0.121200003000000	0.320499986000000	0.159600005000000	0.111299999000000	0.103799999000000	0.108099997000000	0.103600003000000	0.109899998000000	0.117100000000000	0.297199994000000	0.118299998000000	0.100400001000000	0.101099998000000	0.0982000010000000	0.0995000000000000	0.108400002000000	0.121600002000000	0.249899998000000	0.106399998000000	0.100100003000000	0.0997999980000000	0.0983000030000000	0.100900002000000	0.105200000000000	0.117399998000000	0.192499995000000	0.0988000040000000
0.402900010000000	0.188800007000000	0.172499999000000	0.163499996000000	0.156299993000000	0.158099994000000	0.153200001000000	0.170100003000000	0.363599986000000	0.195899993000000	0.184100002000000	0.171299994000000	0.158700004000000	0.147200003000000	0.137199998000000	0.148100004000000	0.356700003000000	0.191599995000000	0.158299997000000	0.128500000000000	0.106500000000000	0.101800002000000	0.109800003000000	0.121100001000000	0.358900011000000	0.167600006000000	0.111699998000000	0.103000000000000	0.108000003000000	0.102499999000000	0.108199999000000	0.116599999000000	0.326400012000000	0.119099997000000	0.0999000000000000	0.100199997000000	0.0978000020000000	0.0993999990000000	0.107799999000000	0.120399997000000	0.277300000000000	0.106600001000000	0.100000001000000	0.0993999990000000	0.0978000020000000	0.100299999000000	0.104599997000000	0.116899997000000	0.207599998000000	0.0993999990000000
0.461899996000000	0.201399997000000	0.184400007000000	0.172700003000000	0.164100006000000	0.165999994000000	0.157499999000000	0.177100003000000	0.394499987000000	0.207200006000000	0.194800004000000	0.181799993000000	0.165999994000000	0.149700001000000	0.138200000000000	0.150000006000000	0.402700007000000	0.205500007000000	0.166199997000000	0.130600005000000	0.106799997000000	0.102499999000000	0.108900003000000	0.120899998000000	0.394100010000000	0.176599994000000	0.111900002000000	0.103399999000000	0.108000003000000	0.103299998000000	0.108900003000000	0.117200002000000	0.356999993000000	0.119800001000000	0.100100003000000	0.101300001000000	0.0979999970000000	0.0989999990000000	0.108400002000000	0.121500000000000	0.301099986000000	0.106600001000000	0.100800000000000	0.0996000020000000	0.0980999990000000	0.100400001000000	0.105300002000000	0.117100000000000	0.223600000000000	0.0983999970000000
0.503000021000000	0.211799994000000	0.195299998000000	0.180700004000000	0.170599997000000	0.172499999000000	0.165500000000000	0.186499998000000	0.448100001000000	0.226400003000000	0.211199999000000	0.192100003000000	0.174300000000000	0.153799996000000	0.139100000000000	0.150600001000000	0.442999989000000	0.222900003000000	0.175799996000000	0.133900002000000	0.107699998000000	0.102600001000000	0.110600002000000	0.121299997000000	0.439500004000000	0.187000006000000	0.112300001000000	0.102899998000000	0.108599998000000	0.103399999000000	0.108900003000000	0.116800003000000	0.401400000000000	0.120899998000000	0.100500003000000	0.100500003000000	0.0979000030000000	0.0993999990000000	0.108400002000000	0.122800000000000	0.336299986000000	0.106600001000000	0.100100003000000	0.0992000030000000	0.0979000030000000	0.101000004000000	0.105400003000000	0.117399998000000	0.245100006000000	0.0999000000000000
0.571600020000000	0.231199995000000	0.209800005000000	0.191799998000000	0.181899995000000	0.183100000000000	0.171800002000000	0.194399998000000	0.488700002000000	0.243900001000000	0.224600002000000	0.204699993000000	0.184699997000000	0.157399997000000	0.141399994000000	0.152700007000000	0.491499990000000	0.239299998000000	0.184000000000000	0.135299996000000	0.107100002000000	0.102799997000000	0.109499998000000	0.121100001000000	0.479499996000000	0.197099999000000	0.112899996000000	0.102899998000000	0.108300000000000	0.102799997000000	0.108599998000000	0.116800003000000	0.446799994000000	0.120800003000000	0.100199997000000	0.100100003000000	0.0979000030000000	0.0992999970000000	0.109099999000000	0.119800001000000	0.367799997000000	0.106799997000000	0.100400001000000	0.0987000020000000	0.0978000020000000	0.100299999000000	0.104500003000000	0.117200002000000	0.266700000000000	0.0993999990000000
0.624300003000000	0.248099998000000	0.222700000000000	0.204300001000000	0.190899998000000	0.193200007000000	0.180399999000000	0.202700004000000	0.530399978000000	0.259400010000000	0.236599997000000	0.218099996000000	0.192300007000000	0.162499994000000	0.140499994000000	0.151299998000000	0.532999992000000	0.254099995000000	0.193399996000000	0.135499999000000	0.106299996000000	0.102300003000000	0.108999997000000	0.120800003000000	0.527300000000000	0.207699999000000	0.112300001000000	0.103299998000000	0.107699998000000	0.103000000000000	0.109099999000000	0.116599999000000	0.492100000000000	0.121900000000000	0.0996999960000000	0.100299999000000	0.0979000030000000	0.0992000030000000	0.108199999000000	0.120300002000000	0.402399987000000	0.106899999000000	0.100100003000000	0.0989999990000000	0.0982000010000000	0.0997999980000000	0.104400001000000	0.116700001000000	0.284099996000000	0.0992000030000000
0.685199976000000	0.267800003000000	0.238199994000000	0.218799993000000	0.202900007000000	0.204200000000000	0.188700005000000	0.211899996000000	0.574800014000000	0.283100009000000	0.256799996000000	0.234200001000000	0.202099994000000	0.167600006000000	0.142800003000000	0.152999997000000	0.579299986000000	0.276499987000000	0.203899994000000	0.137999997000000	0.106100000000000	0.103500001000000	0.109600000000000	0.120600000000000	0.580500007000000	0.223399997000000	0.112199999000000	0.102799997000000	0.108700000000000	0.102700002000000	0.108499996000000	0.116499998000000	0.540099978000000	0.123400003000000	0.100000001000000	0.100400001000000	0.0974000020000000	0.0987000020000000	0.108000003000000	0.120399997000000	0.433899999000000	0.107199997000000	0.100100003000000	0.0989999990000000	0.0979000030000000	0.100000001000000	0.104500003000000	0.116999999000000	0.308099985000000	0.0995000000000000
0.750400007000000	0.289000005000000	0.254900008000000	0.231600001000000	0.213699996000000	0.213000000000000	0.196300000000000	0.223399997000000	0.627699971000000	0.303400010000000	0.272700012000000	0.246800005000000	0.216499999000000	0.170200005000000	0.143399999000000	0.155699998000000	0.626999974000000	0.296000004000000	0.214499995000000	0.139200002000000	0.106600001000000	0.102700002000000	0.108999997000000	0.120399997000000	0.626299977000000	0.238299996000000	0.113300003000000	0.103600003000000	0.108300000000000	0.102399997000000	0.108300000000000	0.116099998000000	0.579200029000000	0.123899996000000	0.100299999000000	0.100100003000000	0.0978000020000000	0.0991000010000000	0.108599998000000	0.119300000000000	0.467700005000000	0.107699998000000	0.100699998000000	0.0988000040000000	0.0973000000000000	0.100000001000000	0.104500003000000	0.116899997000000	0.333499998000000	0.0996000020000000
0.819999993000000	0.313499987000000	0.274399996000000	0.249699995000000	0.226099998000000	0.227200001000000	0.206599995000000	0.232299998000000	0.678900003000000	0.333499998000000	0.297100008000000	0.267899990000000	0.228900000000000	0.178299993000000	0.144099995000000	0.155100003000000	0.687699974000000	0.321799994000000	0.227899998000000	0.140499994000000	0.106899999000000	0.102300003000000	0.109300002000000	0.120899998000000	0.675100029000000	0.251700014000000	0.113300003000000	0.102200001000000	0.108400002000000	0.103200004000000	0.109399997000000	0.117200002000000	0.631600022000000	0.124200001000000	0.100100003000000	0.100599997000000	0.0979000030000000	0.0996999960000000	0.108199999000000	0.122000001000000	0.501100004000000	0.107600003000000	0.100800000000000	0.0986000000000000	0.0982000010000000	0.100699998000000	0.105999999000000	0.116899997000000	0.351300001000000	0.0997999980000000
0.872900009000000	0.339100003000000	0.295500010000000	0.266799986000000	0.242899999000000	0.241300002000000	0.215499997000000	0.244700000000000	0.724099994000000	0.360000014000000	0.320300013000000	0.282700002000000	0.244200006000000	0.181999996000000	0.144899994000000	0.154100001000000	0.736199975000000	0.347299993000000	0.243799999000000	0.143999994000000	0.106500000000000	0.103000000000000	0.109099999000000	0.120300002000000	0.724500000000000	0.272000015000000	0.112300001000000	0.103299998000000	0.108700000000000	0.103200004000000	0.108400002000000	0.116400003000000	0.678300023000000	0.125300005000000	0.0999000000000000	0.100299999000000	0.0971999990000000	0.0992999970000000	0.108199999000000	0.120700002000000	0.533599973000000	0.107199997000000	0.100500003000000	0.0983000030000000	0.0974999960000000	0.0995000000000000	0.104500003000000	0.116700001000000	0.371800005000000	0.0996000020000000
0.943400025000000	0.367000014000000	0.317299992000000	0.283499986000000	0.254599988000000	0.254299998000000	0.227699995000000	0.259000003000000	0.768499970000000	0.382299989000000	0.344599992000000	0.308099985000000	0.260100007000000	0.188099995000000	0.143600002000000	0.155699998000000	0.796500027000000	0.377499998000000	0.256399989000000	0.144899994000000	0.108099997000000	0.102700002000000	0.108800001000000	0.121299997000000	0.771099985000000	0.285899997000000	0.111400001000000	0.103500001000000	0.108700000000000	0.103299998000000	0.108599998000000	0.116999999000000	0.719900012000000	0.125000000000000	0.0997999980000000	0.100000001000000	0.0978000020000000	0.0992999970000000	0.108400002000000	0.121200003000000	0.566799998000000	0.107400000000000	0.101000004000000	0.0995000000000000	0.0979000030000000	0.100000001000000	0.104599997000000	0.116499998000000	0.393599987000000	0.0986000000000000
0.990899980000000	0.393099993000000	0.337599993000000	0.300199986000000	0.268900007000000	0.264400005000000	0.237000003000000	0.270599991000000	0.821399987000000	0.417100012000000	0.368800014000000	0.325800002000000	0.275000006000000	0.192900002000000	0.144999996000000	0.155300006000000	0.842599988000000	0.403899997000000	0.277000010000000	0.146200001000000	0.107100002000000	0.101899996000000	0.108900003000000	0.121699996000000	0.828800023000000	0.308200002000000	0.111500002000000	0.102499999000000	0.108999997000000	0.103399999000000	0.108900003000000	0.116999999000000	0.759899974000000	0.125100002000000	0.100299999000000	0.100400001000000	0.0978000020000000	0.0993999990000000	0.108300000000000	0.120899998000000	0.599099994000000	0.106700003000000	0.100900002000000	0.0988999980000000	0.0978000020000000	0.100400001000000	0.104699999000000	0.116599999000000	0.407999992000000	0.0986000000000000
1.05270004300000	0.428999990000000	0.363000005000000	0.323399991000000	0.285899997000000	0.280499995000000	0.247400001000000	0.281399995000000	0.865300000000000	0.450300008000000	0.400500000000000	0.354600012000000	0.298599988000000	0.201000005000000	0.144600004000000	0.155300006000000	0.900500000000000	0.438699991000000	0.289299995000000	0.146899998000000	0.107000001000000	0.102799997000000	0.108599998000000	0.120099999000000	0.871699989000000	0.328000009000000	0.112599999000000	0.103000000000000	0.107699998000000	0.103000000000000	0.107699998000000	0.115400001000000	0.812500000000000	0.125699997000000	0.0996000020000000	0.100299999000000	0.0977000000000000	0.0989999990000000	0.107900001000000	0.119000003000000	0.627399981000000	0.107900001000000	0.100599997000000	0.0983000030000000	0.0970000030000000	0.0996999960000000	0.103399999000000	0.116300002000000	0.432000011000000	0.0992999970000000
1.10360002500000	0.460399985000000	0.389200002000000	0.343600005000000	0.302300006000000	0.295100003000000	0.259999990000000	0.294800013000000	0.906499982000000	0.480399996000000	0.423400015000000	0.381999999000000	0.318100005000000	0.207599998000000	0.147000000000000	0.157100007000000	0.946200013000000	0.472099990000000	0.313100010000000	0.149700001000000	0.106500000000000	0.102200001000000	0.108300000000000	0.121299997000000	0.914099991000000	0.352699995000000	0.112599999000000	0.103600003000000	0.107799999000000	0.102100000000000	0.107900001000000	0.115800001000000	0.861899972000000	0.125699997000000	0.0989999990000000	0.0996000020000000	0.0970999970000000	0.0989999990000000	0.108099997000000	0.120600000000000	0.669000030000000	0.106399998000000	0.0996000020000000	0.0979999970000000	0.0975999980000000	0.0992000030000000	0.103600003000000	0.116499998000000	0.441199988000000	0.0988999980000000
1.16180002700000	0.497099996000000	0.419999987000000	0.368299991000000	0.322100013000000	0.307900012000000	0.270099998000000	0.304600000000000	0.941900015000000	0.517700016000000	0.459600002000000	0.400799990000000	0.336199999000000	0.213100001000000	0.146200001000000	0.156800002000000	0.979900002000000	0.509500027000000	0.330199987000000	0.149200007000000	0.106899999000000	0.102300003000000	0.108099997000000	0.121600002000000	0.965900004000000	0.380600005000000	0.111500002000000	0.102899998000000	0.108099997000000	0.103299998000000	0.108499996000000	0.116400003000000	0.896499991000000	0.126300007000000	0.100199997000000	0.101099998000000	0.0975999980000000	0.0992999970000000	0.107799999000000	0.121299997000000	0.692900002000000	0.107500002000000	0.101300001000000	0.0987000020000000	0.0974000020000000	0.100199997000000	0.104999997000000	0.116800003000000	0.460799992000000	0.0986000000000000
1.17279994500000	0.526899993000000	0.439999998000000	0.384400010000000	0.338499993000000	0.324200004000000	0.284900010000000	0.321999997000000	0.955600023000000	0.560599983000000	0.489699990000000	0.439099997000000	0.361200005000000	0.225099996000000	0.147900000000000	0.157000005000000	0.976599991000000	0.540099978000000	0.352400005000000	0.152500004000000	0.107299998000000	0.102399997000000	0.108300000000000	0.120300002000000	0.977199972000000	0.408499986000000	0.112700000000000	0.103399999000000	0.108900003000000	0.103399999000000	0.108599998000000	0.117399998000000	0.944100022000000	0.126499996000000	0.100299999000000	0.100400001000000	0.0978000020000000	0.0992000030000000	0.108499996000000	0.119800001000000	0.722500026000000	0.108000003000000	0.101899996000000	0.0989999990000000	0.0970999970000000	0.0996000020000000	0.103900000000000	0.115900002000000	0.482699990000000	0.0992000030000000
1.19599998000000	0.562200010000000	0.473500013000000	0.412400007000000	0.351300001000000	0.338400006000000	0.295899987000000	0.335599989000000	0.954800010000000	0.599699974000000	0.513599992000000	0.458400011000000	0.381700009000000	0.228200004000000	0.146899998000000	0.157299995000000	0.981400013000000	0.581300020000000	0.375299990000000	0.154499993000000	0.105899997000000	0.103200004000000	0.108199999000000	0.120800003000000	0.981199980000000	0.433099985000000	0.113200001000000	0.103699997000000	0.109200001000000	0.103200004000000	0.108499996000000	0.115900002000000	0.975300014000000	0.126699999000000	0.0997999980000000	0.100400001000000	0.0974000020000000	0.0992999970000000	0.108999997000000	0.118699998000000	0.750899971000000	0.107699998000000	0.100699998000000	0.0992000030000000	0.0971999990000000	0.0992000030000000	0.103799999000000	0.116700001000000	0.498100013000000	0.0983999970000000
1.21309995700000	0.600399971000000	0.503499985000000	0.435900003000000	0.372599989000000	0.353700012000000	0.307900012000000	0.344700009000000	0.943599999000000	0.617100000000000	0.542200029000000	0.489399999000000	0.409999996000000	0.238199994000000	0.148900002000000	0.158600003000000	0.981400013000000	0.622799993000000	0.406100005000000	0.155599996000000	0.105999999000000	0.102700002000000	0.108499996000000	0.119499996000000	0.980099976000000	0.467500001000000	0.113100000000000	0.103299998000000	0.108400002000000	0.102399997000000	0.108300000000000	0.115800001000000	0.981400013000000	0.127900004000000	0.0996000020000000	0.100000001000000	0.0971999990000000	0.0988000040000000	0.108400002000000	0.120700002000000	0.774800003000000	0.107799999000000	0.100400001000000	0.0983000030000000	0.0970000030000000	0.0996999960000000	0.104300000000000	0.116700001000000	0.508800030000000	0.0982000010000000
1.22870004200000	0.638100028000000	0.536899984000000	0.466100007000000	0.395099998000000	0.370200008000000	0.321200013000000	0.365000010000000	0.950900018000000	0.662500024000000	0.582700014000000	0.517499983000000	0.430799991000000	0.246800005000000	0.148599997000000	0.159099996000000	0.988399982000000	0.667599976000000	0.430900007000000	0.157900006000000	0.106700003000000	0.102200001000000	0.107900001000000	0.119300000000000	0.971000016000000	0.492199987000000	0.112899996000000	0.102399997000000	0.108300000000000	0.102300003000000	0.107699998000000	0.115900002000000	0.981700003000000	0.127100006000000	0.100199997000000	0.100000001000000	0.0974000020000000	0.0992000030000000	0.107699998000000	0.119599998000000	0.796599984000000	0.106899999000000	0.100000001000000	0.0980999990000000	0.0967999990000000	0.0992000030000000	0.104199998000000	0.116300002000000	0.519999981000000	0.0983999970000000
1.23029995000000	0.668900013000000	0.560400009000000	0.489600003000000	0.411700010000000	0.381700009000000	0.335200012000000	0.370700002000000	0.954900026000000	0.700600028000000	0.606999993000000	0.548799992000000	0.457599998000000	0.256799996000000	0.148499995000000	0.158500001000000	0.992299974000000	0.700399995000000	0.452600002000000	0.156800002000000	0.106299996000000	0.102100000000000	0.108300000000000	0.120800003000000	0.980700016000000	0.529799998000000	0.112300001000000	0.103000000000000	0.108199999000000	0.102700002000000	0.108400002000000	0.116300002000000	0.975700021000000	0.127000004000000	0.0996999960000000	0.100000001000000	0.0973000000000000	0.0989999990000000	0.108199999000000	0.119199999000000	0.826399982000000	0.108199999000000	0.100400001000000	0.0982000010000000	0.0970999970000000	0.0988999980000000	0.103500001000000	0.115400001000000	0.536000013000000	0.0980999990000000
1.23039996600000	0.696799994000000	0.592599988000000	0.513899982000000	0.430000007000000	0.402200013000000	0.345299989000000	0.384200007000000	0.949899971000000	0.723999977000000	0.640900016000000	0.580299973000000	0.492100000000000	0.265500009000000	0.148399994000000	0.159899995000000	1.00179994100000	0.745500028000000	0.484800011000000	0.159799993000000	0.105800003000000	0.101700000000000	0.107699998000000	0.119099997000000	0.982999980000000	0.562300026000000	0.112499997000000	0.102600001000000	0.107900001000000	0.102799997000000	0.108599998000000	0.116499998000000	0.968599975000000	0.127700001000000	0.0997999980000000	0.100400001000000	0.0975999980000000	0.0988000040000000	0.107400000000000	0.120700002000000	0.836600006000000	0.107900001000000	0.0997999980000000	0.0983999970000000	0.0973000000000000	0.0996000020000000	0.103799999000000	0.115999997000000	0.541599989000000	0.0978000020000000
1.24489998800000	0.725199997000000	0.617900014000000	0.535099983000000	0.446399987000000	0.415699989000000	0.356799990000000	0.392600000000000	0.951900005000000	0.754499972000000	0.669499993000000	0.610899985000000	0.519100010000000	0.279300004000000	0.149499997000000	0.159099996000000	1.00530004500000	0.776000023000000	0.517700016000000	0.160699993000000	0.107100002000000	0.102200001000000	0.108300000000000	0.119800001000000	0.985700011000000	0.598800004000000	0.112899996000000	0.102899998000000	0.108400002000000	0.102700002000000	0.108000003000000	0.115800001000000	0.979900002000000	0.128900006000000	0.100000001000000	0.100100003000000	0.0974000020000000	0.0992999970000000	0.107600003000000	0.119999997000000	0.865800023000000	0.107699998000000	0.0999000000000000	0.0979000030000000	0.0969000010000000	0.0993999990000000	0.103799999000000	0.116400003000000	0.555199981000000	0.0984999980000000
1.25680005600000	0.749400020000000	0.649399996000000	0.563600004000000	0.467099994000000	0.432700008000000	0.370000005000000	0.417600006000000	0.958299994000000	0.760800004000000	0.697499990000000	0.637300014000000	0.551800013000000	0.289499998000000	0.150000006000000	0.160699993000000	1.00829994700000	0.791000009000000	0.543600023000000	0.162200004000000	0.106100000000000	0.102300003000000	0.107699998000000	0.120600000000000	0.980199993000000	0.624000013000000	0.112899996000000	0.103200004000000	0.108199999000000	0.102899998000000	0.108099997000000	0.116499998000000	0.974600017000000	0.128800005000000	0.0996999960000000	0.100000001000000	0.0971999990000000	0.0992999970000000	0.107500002000000	0.119199999000000	0.892700016000000	0.107400000000000	0.100000001000000	0.0982000010000000	0.0971999990000000	0.0996999960000000	0.104400001000000	0.115999997000000	0.573099971000000	0.0980999990000000
1.26450002200000	0.751299977000000	0.677600026000000	0.585500002000000	0.482800007000000	0.444299996000000	0.378699988000000	0.420599997000000	0.950999975000000	0.764800012000000	0.725000024000000	0.674899995000000	0.585300028000000	0.300700009000000	0.149399996000000	0.158999994000000	1.00329995200000	0.791800022000000	0.574899971000000	0.164299995000000	0.105999999000000	0.101899996000000	0.106899999000000	0.119999997000000	0.983200014000000	0.662699997000000	0.112599999000000	0.103100002000000	0.107900001000000	0.102600001000000	0.107799999000000	0.115500003000000	0.963400006000000	0.129099995000000	0.0996999960000000	0.100000001000000	0.0970999970000000	0.0986000000000000	0.107600003000000	0.120200001000000	0.906199992000000	0.108599998000000	0.100400001000000	0.0979000030000000	0.0970999970000000	0.0995000000000000	0.104199998000000	0.115599997000000	0.573800027000000	0.0979000030000000
1.27900004400000	0.758000016000000	0.708500028000000	0.616599977000000	0.507499993000000	0.461699992000000	0.392899990000000	0.441199988000000	0.939800024000000	0.754800022000000	0.736299992000000	0.703100026000000	0.612399995000000	0.316300005000000	0.151099995000000	0.160799995000000	1.01010000700000	0.790700018000000	0.596700013000000	0.164000005000000	0.106399998000000	0.102600001000000	0.107500002000000	0.119800001000000	0.975000024000000	0.689400017000000	0.113300003000000	0.103000000000000	0.107699998000000	0.102300003000000	0.107500002000000	0.115000002000000	0.966400027000000	0.128700003000000	0.0996999960000000	0.0995000000000000	0.0974999960000000	0.0988999980000000	0.107900001000000	0.118299998000000	0.924899995000000	0.108900003000000	0.101400003000000	0.0983000030000000	0.0966000040000000	0.0988000040000000	0.103699997000000	0.115599997000000	0.593999982000000	0.0983000030000000
1.28649997700000	0.759299994000000	0.726999998000000	0.638899982000000	0.527199984000000	0.479200006000000	0.405600011000000	0.447299987000000	0.946699977000000	0.757099986000000	0.738799989000000	0.723399997000000	0.645799994000000	0.327800006000000	0.150000006000000	0.161200002000000	1.00720000300000	0.797599971000000	0.631099999000000	0.166700006000000	0.105999999000000	0.101800002000000	0.107199997000000	0.119300000000000	0.972700000000000	0.721700013000000	0.112700000000000	0.103699997000000	0.108499996000000	0.102200001000000	0.107699998000000	0.115099996000000	0.965499997000000	0.129899994000000	0.0995000000000000	0.0995000000000000	0.0967999990000000	0.0992000030000000	0.107600003000000	0.118400000000000	0.950500011000000	0.108599998000000	0.0996000020000000	0.0975999980000000	0.0965000020000000	0.0989999990000000	0.103799999000000	0.115000002000000	0.602999985000000	0.0977000000000000
1.29489994000000	0.758700013000000	0.735099971000000	0.663999975000000	0.546100020000000	0.490300000000000	0.418099999000000	0.458200008000000	0.958000004000000	0.770399988000000	0.746399999000000	0.747300029000000	0.677800000000000	0.340299994000000	0.150099993000000	0.160400003000000	1.01380002500000	0.794700027000000	0.658399999000000	0.167699993000000	0.106200002000000	0.101899996000000	0.107400000000000	0.119400002000000	0.980099976000000	0.764400005000000	0.112099998000000	0.102899998000000	0.108199999000000	0.103100002000000	0.108000003000000	0.115099996000000	0.958199978000000	0.129700005000000	0.0991000010000000	0.100299999000000	0.0978000020000000	0.0999000000000000	0.107699998000000	0.118500002000000	0.952899992000000	0.108099997000000	0.100400001000000	0.0974999960000000	0.0970999970000000	0.0992999970000000	0.104099996000000	0.115500003000000	0.598500013000000	0.0973000000000000
1.30130004900000	0.757300019000000	0.733500004000000	0.686800003000000	0.561699986000000	0.503199995000000	0.431100011000000	0.472999990000000	0.956700027000000	0.771300018000000	0.750299990000000	0.750400007000000	0.709900022000000	0.353500009000000	0.149000004000000	0.160500005000000	1.01810002300000	0.797200024000000	0.695699990000000	0.170100003000000	0.106299996000000	0.101800002000000	0.106799997000000	0.119400002000000	0.973500013000000	0.780499995000000	0.112899996000000	0.103000000000000	0.107799999000000	0.102200001000000	0.107400000000000	0.114500001000000	0.963500023000000	0.130300000000000	0.100000001000000	0.0992000030000000	0.0964000000000000	0.0993999990000000	0.107500002000000	0.117899999000000	0.964999974000000	0.108099997000000	0.0987000020000000	0.0974000020000000	0.0965000020000000	0.0984999980000000	0.103600003000000	0.114500001000000	0.613600016000000	0.0979000030000000
1.30739998800000	0.759199977000000	0.726300001000000	0.693799973000000	0.579200029000000	0.511600018000000	0.437999994000000	0.477999985000000	0.948000014000000	0.761500001000000	0.747500002000000	0.755400002000000	0.740499973000000	0.375699997000000	0.150800005000000	0.160200000000000	1.01489996900000	0.792699993000000	0.729300022000000	0.171499997000000	0.106700003000000	0.102300003000000	0.107199997000000	0.119199999000000	0.972199976000000	0.788600028000000	0.113600001000000	0.103000000000000	0.108300000000000	0.102300003000000	0.107000001000000	0.114399999000000	0.955299973000000	0.129500002000000	0.0995000000000000	0.0996000020000000	0.0973000000000000	0.0997999980000000	0.107900001000000	0.118100002000000	0.963999987000000	0.108800001000000	0.100100003000000	0.0973000000000000	0.0965000020000000	0.0988000040000000	0.103200004000000	0.115000002000000	0.626399994000000	0.0983999970000000
1.30770003800000	0.755800009000000	0.722700000000000	0.691299975000000	0.593599975000000	0.527000010000000	0.450599998000000	0.484200001000000	0.942300022000000	0.750999987000000	0.727800012000000	0.737999976000000	0.760200024000000	0.391400009000000	0.150900006000000	0.159999996000000	1.01049995400000	0.787199974000000	0.741900027000000	0.171200007000000	0.106399998000000	0.101700000000000	0.107000001000000	0.119000003000000	0.972299993000000	0.782500029000000	0.113100000000000	0.102899998000000	0.108300000000000	0.103100002000000	0.107600003000000	0.115500003000000	0.949800014000000	0.130600005000000	0.0992999970000000	0.0996000020000000	0.0974999960000000	0.0989999990000000	0.107600003000000	0.119000003000000	0.948899984000000	0.108800001000000	0.100199997000000	0.0974999960000000	0.0970999970000000	0.0992000030000000	0.104400001000000	0.114900000000000	0.633499980000000	0.0975999980000000
1.31690001500000	0.756200016000000	0.721300006000000	0.694500029000000	0.610000014000000	0.539900005000000	0.462099999000000	0.492799997000000	0.944500029000000	0.757499993000000	0.737699986000000	0.749599993000000	0.762000024000000	0.411199987000000	0.151899993000000	0.162699997000000	1.01499998600000	0.791700006000000	0.749800026000000	0.174400002000000	0.106799997000000	0.101700000000000	0.106500000000000	0.118900001000000	0.982500017000000	0.795899987000000	0.112199999000000	0.103399999000000	0.107600003000000	0.101999998000000	0.107400000000000	0.115699999000000	0.949699998000000	0.132300004000000	0.0996999960000000	0.0996000020000000	0.0970999970000000	0.0983000030000000	0.106700003000000	0.120099999000000	0.944299996000000	0.108800001000000	0.100199997000000	0.0973000000000000	0.0971999990000000	0.0988999980000000	0.103500001000000	0.114799999000000	0.641200006000000	0.0982000010000000
1.33019995700000	0.758899987000000	0.725499988000000	0.696500003000000	0.634000003000000	0.554899991000000	0.474299997000000	0.504899979000000	0.958999991000000	0.768800020000000	0.746299982000000	0.741800010000000	0.755999982000000	0.424400002000000	0.150199994000000	0.160699993000000	1.01680004600000	0.785200000000000	0.753099978000000	0.178499997000000	0.106500000000000	0.101800002000000	0.106799997000000	0.118500002000000	0.969900012000000	0.788299978000000	0.112499997000000	0.102499999000000	0.107900001000000	0.102399997000000	0.107600003000000	0.114699997000000	0.960900009000000	0.131500006000000	0.0992999970000000	0.0989999990000000	0.0965000020000000	0.0991000010000000	0.107699998000000	0.117899999000000	0.934199989000000	0.108400002000000	0.0997999980000000	0.0973000000000000	0.0964000000000000	0.0983000030000000	0.102799997000000	0.116099998000000	0.649100006000000	0.0974999960000000
1.32920002900000	0.752600014000000	0.719099998000000	0.687300026000000	0.645600021000000	0.563600004000000	0.487500012000000	0.517199993000000	0.956200004000000	0.757300019000000	0.735700011000000	0.735700011000000	0.748199999000000	0.440600008000000	0.150099993000000	0.161200002000000	1.01670002900000	0.782899976000000	0.749400020000000	0.180600002000000	0.105899997000000	0.101199999000000	0.106899999000000	0.118100002000000	0.973900020000000	0.792200029000000	0.112800002000000	0.102600001000000	0.108000003000000	0.101700000000000	0.106799997000000	0.114200003000000	0.954200029000000	0.131500006000000	0.0996999960000000	0.0988999980000000	0.0964000000000000	0.0987000020000000	0.106700003000000	0.119400002000000	0.929400027000000	0.107500002000000	0.0996000020000000	0.0969000010000000	0.0967999990000000	0.0988999980000000	0.103200004000000	0.115300000000000	0.657400012000000	0.0979999970000000
1.34309995200000	0.759100020000000	0.723500013000000	0.693099976000000	0.659300029000000	0.574199975000000	0.496300012000000	0.524399996000000	0.953299999000000	0.761500001000000	0.739600003000000	0.734799981000000	0.750400007000000	0.464300007000000	0.150299996000000	0.159899995000000	1.02009999800000	0.786300004000000	0.748300016000000	0.181199998000000	0.106100000000000	0.101199999000000	0.107299998000000	0.118299998000000	0.971300006000000	0.788299978000000	0.113700002000000	0.102899998000000	0.108000003000000	0.102799997000000	0.106700003000000	0.114799999000000	0.947700024000000	0.131999999000000	0.0992999970000000	0.0993999990000000	0.0966999980000000	0.0992999970000000	0.107600003000000	0.117299996000000	0.922399998000000	0.108800001000000	0.0996000020000000	0.0966999980000000	0.0965000020000000	0.0988000040000000	0.103500001000000	0.114699997000000	0.670000017000000	0.0974000020000000
1.34159994100000	0.757499993000000	0.718500018000000	0.686299980000000	0.662400007000000	0.580399990000000	0.504999995000000	0.528100014000000	0.955699980000000	0.763899982000000	0.738699973000000	0.734600008000000	0.751399994000000	0.483300000000000	0.150999993000000	0.160699993000000	1.02219998800000	0.776499987000000	0.749100029000000	0.182400003000000	0.107100002000000	0.101400003000000	0.106500000000000	0.118600003000000	0.969500005000000	0.783200026000000	0.113499999000000	0.103399999000000	0.107100002000000	0.101700000000000	0.107299998000000	0.114600003000000	0.947200000000000	0.132499993000000	0.0988999980000000	0.0993999990000000	0.0967999990000000	0.0989999990000000	0.107100002000000	0.117700003000000	0.911199987000000	0.108300000000000	0.0999000000000000	0.0971999990000000	0.0964000000000000	0.0988999980000000	0.103200004000000	0.114200003000000	0.677699983000000	0.0974000020000000
[truncated: 14 more columns]
