# Supplementary material for: Modeling the impact of drug interactions on therapeutic selectivity
Source: Nat Commun. 2018 Aug 27;9:3452. doi: 10.1038/s41467-018-05954-3 (PMC6110842; doi:10.1038/s41467-018-05954-3)
Supplement: Supplementary file 4 — Supplementary Data 1 [file 41467_2018_5954_MOESM4_ESM.zip › albRAW/Bro-Bro.txt]

0.0895999968051910	0.0926000028848648	0.0948000028729439	0.0890000015497208	0.0895000025629997	0.0916000008583069	0.0926000028848648	0.0910999998450279	0.0901999995112419	0.0891000032424927	0.0912000015377998	0.0949999988079071	0.0904999971389771	0.0967999994754791	0.0927999988198280	0.0922000035643578	0.0904999971389771	0.0909999981522560	0.0939000025391579	0.0922999978065491	0.0891999974846840	0.0935999974608421	0.0944999977946281	0.0939999967813492	0.0895000025629997	0.0885000005364418	0.0920000001788139	0.0916000008583069	0.0900999978184700	0.0944000035524368	0.0938000008463860	0.0934000015258789	0.0926999971270561	0.0900000035762787	0.0910999998450279	0.0903000012040138	0.0918999984860420	0.0888999998569489	0.0917999967932701	0.0930999964475632	0.0912000015377998	0.0961999967694283	0.0951000005006790	0.0948000028729439	0.0904999971389771	0.0927999988198280	0.0930000022053719	0.0935999974608421	0.0896999984979630	0.0872000008821487
0.0882999971508980	0.0930000022053719	0.0958999991416931	0.0891000032424927	0.0901999995112419	0.0914999991655350	0.0922999978065491	0.0917999967932701	0.0890000015497208	0.0894000008702278	0.0900000035762787	0.0949999988079071	0.0890000015497208	0.0944999977946281	0.0927999988198280	0.0922000035643578	0.0894000008702278	0.0904999971389771	0.0935999974608421	0.0918999984860420	0.0894000008702278	0.0926999971270561	0.0942000001668930	0.0935999974608421	0.0888999998569489	0.0886999964714050	0.0914999991655350	0.0917999967932701	0.0899000018835068	0.0935000032186508	0.0956000015139580	0.0926999971270561	0.0929000005126000	0.0901999995112419	0.0900999978184700	0.0894000008702278	0.0901999995112419	0.0885000005364418	0.0912000015377998	0.0922999978065491	0.0904000028967857	0.0975999981164932	0.0948000028729439	0.0942000001668930	0.0904000028967857	0.0917999967932701	0.0936999991536140	0.0935999974608421	0.0892999991774559	0.0872000008821487
0.0887999981641769	0.0921000018715859	0.0960000008344650	0.0879999995231628	0.0891999974846840	0.0908999964594841	0.0917999967932701	0.0904000028967857	0.0896999984979630	0.0886000022292137	0.0908000022172928	0.0936999991536140	0.0895000025629997	0.0940999984741211	0.0917000025510788	0.0921000018715859	0.0886000022292137	0.0900000035762787	0.0926999971270561	0.0910999998450279	0.0886999964714050	0.0932999998331070	0.0930000022053719	0.0931999981403351	0.0900000035762787	0.0883999988436699	0.0895999968051910	0.0914999991655350	0.0887999981641769	0.0930000022053719	0.0943000018596649	0.0922000035643578	0.0927999988198280	0.0892999991774559	0.0891999974846840	0.0904000028967857	0.0885000005364418	0.0873000025749207	0.0907000005245209	0.0910999998450279	0.0886999964714050	0.0940999984741211	0.0935999974608421	0.0931999981403351	0.0891999974846840	0.0908000022172928	0.0927999988198280	0.0921000018715859	0.0894000008702278	0.0870999991893768
0.0876000002026558	0.0923999994993210	0.0951000005006790	0.0887999981641769	0.0896999984979630	0.0913000032305718	0.0913999974727631	0.0912000015377998	0.0890000015497208	0.0881000012159348	0.0904000028967857	0.0930999964475632	0.0890000015497208	0.0934000015258789	0.0913000032305718	0.0917000025510788	0.0895000025629997	0.0896999984979630	0.0929000005126000	0.0913000032305718	0.0887999981641769	0.0939999967813492	0.0930999964475632	0.0931999981403351	0.0888999998569489	0.0873000025749207	0.0904000028967857	0.0912000015377998	0.0882999971508980	0.0936999991536140	0.0936999991536140	0.0920000001788139	0.0929000005126000	0.0888999998569489	0.0891999974846840	0.0895000025629997	0.0885000005364418	0.0872000008821487	0.0901999995112419	0.0910999998450279	0.0885000005364418	0.0939999967813492	0.0927999988198280	0.0934000015258789	0.0891999974846840	0.0909999981522560	0.0923999994993210	0.0922000035643578	0.0891999974846840	0.0879999995231628
0.0886999964714050	0.0921000018715859	0.0957000032067299	0.0885000005364418	0.0896999984979630	0.0907000005245209	0.0913000032305718	0.0904000028967857	0.0894000008702278	0.0895999968051910	0.0908999964594841	0.0931999981403351	0.0895999968051910	0.0945999994874001	0.0922000035643578	0.0917999967932701	0.0891000032424927	0.0905999988317490	0.0936999991536140	0.0913000032305718	0.0882999971508980	0.0935000032186508	0.0930999964475632	0.0935000032186508	0.0888999998569489	0.0886999964714050	0.0895999968051910	0.0917999967932701	0.0887999981641769	0.0934000015258789	0.0939000025391579	0.0918999984860420	0.0929000005126000	0.0900000035762787	0.0886999964714050	0.0887999981641769	0.0888999998569489	0.0883999988436699	0.0900000035762787	0.0908999964594841	0.0886999964714050	0.0942000001668930	0.0930999964475632	0.0923999994993210	0.0891999974846840	0.0910999998450279	0.0918999984860420	0.0926999971270561	0.0898000001907349	0.0870999991893768
0.0890000015497208	0.0926000028848648	0.0961000025272369	0.0882999971508980	0.0895000025629997	0.0917000025510788	0.0917999967932701	0.0909999981522560	0.0898000001907349	0.0894000008702278	0.0907000005245209	0.0960000008344650	0.0895999968051910	0.0942000001668930	0.0922999978065491	0.0914999991655350	0.0892999991774559	0.0900000035762787	0.0929000005126000	0.0914999991655350	0.0886000022292137	0.0932999998331070	0.0930000022053719	0.0936999991536140	0.0896999984979630	0.0892999991774559	0.0895999968051910	0.0922000035643578	0.0888999998569489	0.0930000022053719	0.0930999964475632	0.0927999988198280	0.0922000035643578	0.0891000032424927	0.0894000008702278	0.0894000008702278	0.0891999974846840	0.0878999978303909	0.0901999995112419	0.0904000028967857	0.0888999998569489	0.0957000032067299	0.0931999981403351	0.0931999981403351	0.0896999984979630	0.0907000005245209	0.0925000011920929	0.0917000025510788	0.0898000001907349	0.0873000025749207
0.0895000025629997	0.0932999998331070	0.0971999987959862	0.0887999981641769	0.0901999995112419	0.0914999991655350	0.0913999974727631	0.0914999991655350	0.0895000025629997	0.0890000015497208	0.0905999988317490	0.0934000015258789	0.0900000035762787	0.0934000015258789	0.0921000018715859	0.0927999988198280	0.0900999978184700	0.0907000005245209	0.0936999991536140	0.0922999978065491	0.0900000035762787	0.0931999981403351	0.0932999998331070	0.0939999967813492	0.0907000005245209	0.0894000008702278	0.0900999978184700	0.0929000005126000	0.0890000015497208	0.0935999974608421	0.0934000015258789	0.0921000018715859	0.0931999981403351	0.0895999968051910	0.0894000008702278	0.0900999978184700	0.0886999964714050	0.0881000012159348	0.0907000005245209	0.0908999964594841	0.0886999964714050	0.0944999977946281	0.0927999988198280	0.0932999998331070	0.0903000012040138	0.0913999974727631	0.0923999994993210	0.0923999994993210	0.0895999968051910	0.0873000025749207
0.0913999974727631	0.0925000011920929	0.0969000011682510	0.0895000025629997	0.0913000032305718	0.0910999998450279	0.0930000022053719	0.0914999991655350	0.0909999981522560	0.0907000005245209	0.0922999978065491	0.0945999994874001	0.0904000028967857	0.0942000001668930	0.0922000035643578	0.0930999964475632	0.0914999991655350	0.0913000032305718	0.0938000008463860	0.0921000018715859	0.0896999984979630	0.0940999984741211	0.0944000035524368	0.0934000015258789	0.0908000022172928	0.0898000001907349	0.0904000028967857	0.0922000035643578	0.0899000018835068	0.0939000025391579	0.0949999988079071	0.0936999991536140	0.0935000032186508	0.0894000008702278	0.0900000035762787	0.0896999984979630	0.0904000028967857	0.0891999974846840	0.0908999964594841	0.0917000025510788	0.0895999968051910	0.0967999994754791	0.0943000018596649	0.0939999967813492	0.0901999995112419	0.0918999984860420	0.0934000015258789	0.0927999988198280	0.0896999984979630	0.0886000022292137
0.0907000005245209	0.0952000021934509	0.0984999984502792	0.0901999995112419	0.0913000032305718	0.0926000028848648	0.0930999964475632	0.0922000035643578	0.0913000032305718	0.0914999991655350	0.0922000035643578	0.0952999964356422	0.0917000025510788	0.0954999998211861	0.0938000008463860	0.0935000032186508	0.0929000005126000	0.0916000008583069	0.0942000001668930	0.0930000022053719	0.0903000012040138	0.0936999991536140	0.0944999977946281	0.0952999964356422	0.0917999967932701	0.0916000008583069	0.0916000008583069	0.0929000005126000	0.0900999978184700	0.0948000028729439	0.0958999991416931	0.0932999998331070	0.0943000018596649	0.0903000012040138	0.0905999988317490	0.0909999981522560	0.0903000012040138	0.0887999981641769	0.0917999967932701	0.0922999978065491	0.0905999988317490	0.0957000032067299	0.0944000035524368	0.0947000011801720	0.0913000032305718	0.0921000018715859	0.0940999984741211	0.0932999998331070	0.0910999998450279	0.0891000032424927
0.0913999974727631	0.0942000001668930	0.0983999967575073	0.0903000012040138	0.0909999981522560	0.0925000011920929	0.0925000011920929	0.0922000035643578	0.0923999994993210	0.0908999964594841	0.0913999974727631	0.0970999971032143	0.0914999991655350	0.0947000011801720	0.0926999971270561	0.0932999998331070	0.0930000022053719	0.0917000025510788	0.0940999984741211	0.0927999988198280	0.0891999974846840	0.0935999974608421	0.0938000008463860	0.0940999984741211	0.0913999974727631	0.0899000018835068	0.0913999974727631	0.0929000005126000	0.0895000025629997	0.0943000018596649	0.0948999971151352	0.0920000001788139	0.0939999967813492	0.0899000018835068	0.0903000012040138	0.0898000001907349	0.0904000028967857	0.0885000005364418	0.0913000032305718	0.0922999978065491	0.0894000008702278	0.0949999988079071	0.0935999974608421	0.0943000018596649	0.0908999964594841	0.0912000015377998	0.0938000008463860	0.0931999981403351	0.0908999964594841	0.0882000029087067
0.0922000035643578	0.0961000025272369	0.0996000021696091	0.0920000001788139	0.0921000018715859	0.0935000032186508	0.0944999977946281	0.0926000028848648	0.0927999988198280	0.0944999977946281	0.0942000001668930	0.0961000025272369	0.0921000018715859	0.0952999964356422	0.0936999991536140	0.0942000001668930	0.0940999984741211	0.0930000022053719	0.0949999988079071	0.0939999967813492	0.0908000022172928	0.0952999964356422	0.0947000011801720	0.0949999988079071	0.0923999994993210	0.0916000008583069	0.0923999994993210	0.0939999967813492	0.0913999974727631	0.0957999974489212	0.0958999991416931	0.0944000035524368	0.0964000001549721	0.0921000018715859	0.0917000025510788	0.0912000015377998	0.0904999971389771	0.0896999984979630	0.0926999971270561	0.0920000001788139	0.0908999964594841	0.0961999967694283	0.0949999988079071	0.0948999971151352	0.0914999991655350	0.0930000022053719	0.0947000011801720	0.0930000022053719	0.0925000011920929	0.0894000008702278
0.0935000032186508	0.0976999998092651	0.100100003182888	0.0925000011920929	0.0922999978065491	0.0929000005126000	0.0938000008463860	0.0938000008463860	0.0943000018596649	0.0943000018596649	0.0945999994874001	0.0957999974489212	0.0917000025510788	0.0958999991416931	0.0936999991536140	0.0938000008463860	0.0948999971151352	0.0934000015258789	0.0954999998211861	0.0931999981403351	0.0914999991655350	0.0948000028729439	0.0948000028729439	0.0952000021934509	0.0936999991536140	0.0926000028848648	0.0925000011920929	0.0944000035524368	0.0922000035643578	0.0957000032067299	0.0960000008344650	0.0939000025391579	0.0952999964356422	0.0913000032305718	0.0917999967932701	0.0908999964594841	0.0895999968051910	0.0900000035762787	0.0929000005126000	0.0925000011920929	0.0908000022172928	0.0979000031948090	0.0952000021934509	0.0952000021934509	0.0917999967932701	0.0923999994993210	0.0945999994874001	0.0939000025391579	0.0917999967932701	0.0895999968051910
0.0961000025272369	0.0986000001430512	0.101400002837181	0.0931999981403351	0.0939000025391579	0.0936999991536140	0.0942000001668930	0.0938000008463860	0.0961999967694283	0.0958999991416931	0.0957000032067299	0.0971999987959862	0.0935999974608421	0.0965000018477440	0.0952999964356422	0.0944000035524368	0.0962999984622002	0.0942000001668930	0.0957999974489212	0.0948000028729439	0.0918999984860420	0.0960000008344650	0.0956000015139580	0.0949999988079071	0.0948000028729439	0.0935000032186508	0.0932999998331070	0.0947000011801720	0.0917999967932701	0.0960000008344650	0.0964000001549721	0.0948999971151352	0.0974000021815300	0.0927999988198280	0.0929000005126000	0.0920000001788139	0.0909999981522560	0.0900999978184700	0.0938000008463860	0.0935000032186508	0.0916000008583069	0.0966000035405159	0.0949999988079071	0.0958999991416931	0.0923999994993210	0.0935999974608421	0.0954999998211861	0.0940999984741211	0.0932999998331070	0.0899000018835068
0.0983999967575073	0.100199997425079	0.102499999105930	0.0944999977946281	0.0949999988079071	0.0954999998211861	0.0956000015139580	0.0948000028729439	0.0983999967575073	0.0979999974370003	0.0975999981164932	0.0988999977707863	0.0952999964356422	0.0984999984502792	0.0967999994754791	0.0961000025272369	0.0986000001430512	0.0957000032067299	0.0971999987959862	0.0958999991416931	0.0927999988198280	0.0971999987959862	0.0974999964237213	0.0964000001549721	0.0967999994754791	0.0948999971151352	0.0949999988079071	0.0966999977827072	0.0925000011920929	0.0970000028610230	0.0965000018477440	0.0942000001668930	0.0982000008225441	0.0931999981403351	0.0939000025391579	0.0926000028848648	0.0922000035643578	0.0908999964594841	0.0934000015258789	0.0944999977946281	0.0923999994993210	0.0983000025153160	0.0966000035405159	0.0970000028610230	0.0936999991536140	0.0936999991536140	0.0961999967694283	0.0947000011801720	0.0936999991536140	0.0917000025510788
0.101499997079372	0.105200000107288	0.104999996721745	0.0953999981284142	0.0961999967694283	0.0971999987959862	0.100000001490116	0.0948000028729439	0.101599998772144	0.100299999117851	0.0988999977707863	0.0983999967575073	0.0949999988079071	0.0973000004887581	0.0964000001549721	0.0962999984622002	0.101400002837181	0.0974999964237213	0.0992000028491020	0.0960000008344650	0.0939999967813492	0.0971999987959862	0.0973000004887581	0.0966999977827072	0.0975999981164932	0.0966000035405159	0.0965000018477440	0.0978000015020371	0.0939999967813492	0.0983000025153160	0.0983000025153160	0.0951000005006790	0.0983000025153160	0.0944999977946281	0.0944999977946281	0.0926000028848648	0.0925000011920929	0.0917999967932701	0.0936999991536140	0.0944000035524368	0.0926999971270561	0.0989999994635582	0.0965000018477440	0.0966000035405159	0.0934000015258789	0.0939999967813492	0.0966000035405159	0.0961000025272369	0.0944000035524368	0.0917999967932701
0.103500001132488	0.107799999415874	0.108000002801418	0.0973000004887581	0.0974999964237213	0.0975999981164932	0.0970000028610230	0.0962999984622002	0.103699997067451	0.102899998426437	0.0996000021696091	0.101000003516674	0.0964000001549721	0.0988000035285950	0.0992999970912933	0.0974999964237213	0.103900000452995	0.0991000011563301	0.0992000028491020	0.0969000011682510	0.0948000028729439	0.0983000025153160	0.0983999967575073	0.0976999998092651	0.0991000011563301	0.0970000028610230	0.0966999977827072	0.0979000031948090	0.0957000032067299	0.0989999994635582	0.0986000001430512	0.0974000021815300	0.100100003182888	0.0948000028729439	0.0944999977946281	0.0949999988079071	0.0943000018596649	0.0925000011920929	0.0948999971151352	0.0953999981284142	0.0944999977946281	0.100500002503395	0.0983000025153160	0.0995000004768372	0.0948999971151352	0.0952999964356422	0.0970000028610230	0.0952999964356422	0.0964000001549721	0.0930000022053719
0.108599998056889	0.109999999403954	0.109999999403954	0.0980999991297722	0.0978000015020371	0.0976999998092651	0.0979999974370003	0.0956000015139580	0.108599998056889	0.104099996387959	0.100599996745586	0.101300001144409	0.0973000004887581	0.0993999987840653	0.0979000031948090	0.0961000025272369	0.105300001800060	0.0995000004768372	0.100500002503395	0.0982000008225441	0.0939000025391579	0.0992999970912933	0.0973000004887581	0.0979999974370003	0.101899996399879	0.0991000011563301	0.0979999974370003	0.0991000011563301	0.0944999977946281	0.0997999981045723	0.0975999981164932	0.0966999977827072	0.0997999981045723	0.0947000011801720	0.0949999988079071	0.0943000018596649	0.0931999981403351	0.0926000028848648	0.0953999981284142	0.0958999991416931	0.0935999974608421	0.100900001823902	0.0989999994635582	0.0998999997973442	0.0957000032067299	0.0961999967694283	0.0973000004887581	0.0965000018477440	0.0964000001549721	0.0935999974608421
0.114500001072884	0.116400003433228	0.112300001084805	0.101300001144409	0.0991000011563301	0.0988999977707863	0.0978000015020371	0.0978000015020371	0.112700000405312	0.106499999761581	0.102300003170967	0.107000000774860	0.0974000021815300	0.100900001823902	0.0996999964118004	0.0970999971032143	0.107900001108646	0.101099997758865	0.100800000131130	0.0993999987840653	0.0958999991416931	0.101000003516674	0.0992000028491020	0.0991000011563301	0.103299997746944	0.0995000004768372	0.0975999981164932	0.100599996745586	0.0967999994754791	0.0996000021696091	0.100000001490116	0.0978000015020371	0.101599998772144	0.0975999981164932	0.0960000008344650	0.0954999998211861	0.0956000015139580	0.0935999974608421	0.0957000032067299	0.0974999964237213	0.0951000005006790	0.100599996745586	0.0998999997973442	0.101000003516674	0.0966999977827072	0.0973000004887581	0.0992000028491020	0.0974999964237213	0.0970000028610230	0.0939999967813492
0.120700001716614	0.121899999678135	0.115400001406670	0.101000003516674	0.0995000004768372	0.0987000018358231	0.0988000035285950	0.0978000015020371	0.114399999380112	0.110100001096725	0.103600002825260	0.101800002157688	0.0986000001430512	0.100500002503395	0.100000001490116	0.0970999971032143	0.111100003123283	0.102499999105930	0.101000003516674	0.0997999981045723	0.0961999967694283	0.101199999451637	0.0993999987840653	0.0988999977707863	0.105099998414516	0.101000003516674	0.0991000011563301	0.100199997425079	0.0958999991416931	0.101199999451637	0.101400002837181	0.0980999991297722	0.101800002157688	0.0967999994754791	0.0960000008344650	0.0958999991416931	0.0953999981284142	0.0932999998331070	0.0961999967694283	0.0967999994754791	0.0947000011801720	0.101400002837181	0.100199997425079	0.100699998438358	0.0957999974489212	0.0976999998092651	0.0983000025153160	0.0973000004887581	0.0988999977707863	0.0940999984741211
0.127200007438660	0.131899997591972	0.118699997663498	0.101899996399879	0.100100003182888	0.0997999981045723	0.100000001490116	0.0979999974370003	0.124300003051758	0.116499997675419	0.105400003492832	0.103900000452995	0.0982000008225441	0.101499997079372	0.101099997758865	0.0997999981045723	0.114500001072884	0.103600002825260	0.102899998426437	0.100100003182888	0.0961999967694283	0.101400002837181	0.100000001490116	0.0997999981045723	0.105400003492832	0.101300001144409	0.0996000021696091	0.101899996399879	0.0979000031948090	0.101599998772144	0.0992000028491020	0.0983999967575073	0.104199998080730	0.0984999984502792	0.0982000008225441	0.0974000021815300	0.0961999967694283	0.0952000021934509	0.0978000015020371	0.0976999998092651	0.0964000001549721	0.101800002157688	0.100000001490116	0.100800000131130	0.0973000004887581	0.0983999967575073	0.0989999994635582	0.0974000021815300	0.0982000008225441	0.0952999964356422
0.137299999594688	0.141000002622604	0.124600000679493	0.104000002145767	0.101800002157688	0.0992000028491020	0.100400000810623	0.0998999997973442	0.133399993181229	0.119199998676777	0.106700003147125	0.107500001788139	0.100699998438358	0.101400002837181	0.100599996745586	0.100400000810623	0.119900003075600	0.105300001800060	0.102799996733665	0.102300003170967	0.0976999998092651	0.101700000464916	0.101499997079372	0.100299999117851	0.109099999070168	0.102899998426437	0.101499997079372	0.103100001811981	0.0978000015020371	0.102399997413158	0.101999998092651	0.0975999981164932	0.105200000107288	0.0998999997973442	0.0983999967575073	0.0973000004887581	0.0979000031948090	0.0938000008463860	0.0988000035285950	0.101300001144409	0.0978000015020371	0.102200001478195	0.101099997758865	0.101999998092651	0.0974000021815300	0.0992999970912933	0.100400000810623	0.0983000025153160	0.0992000028491020	0.0960000008344650
0.148900002241135	0.149499997496605	0.130999997258186	0.108099997043610	0.103399999439716	0.101800002157688	0.101800002157688	0.100900001823902	0.143999993801117	0.127900004386902	0.109399996697903	0.104400001466274	0.100900001823902	0.101400002837181	0.101199999451637	0.0996999964118004	0.127499997615814	0.107299998402596	0.104999996721745	0.102600000798702	0.0975999981164932	0.102899998426437	0.101099997758865	0.100599996745586	0.111599996685982	0.101999998092651	0.101700000464916	0.102399997413158	0.0998999997973442	0.103799998760223	0.103000000119209	0.0988000035285950	0.106100000441074	0.100100003182888	0.0992999970912933	0.0979000031948090	0.0970000028610230	0.0961000025272369	0.0987000018358231	0.0982000008225441	0.0970000028610230	0.104999996721745	0.101999998092651	0.102700002491474	0.0979000031948090	0.0996000021696091	0.0998999997973442	0.0974999964237213	0.100599996745586	0.0982000008225441
0.163299992680550	0.167799994349480	0.139899998903275	0.112400002777576	0.104699999094009	0.101899996399879	0.101700000464916	0.101000003516674	0.155499994754791	0.140599995851517	0.111699998378754	0.107100002467632	0.101000003516674	0.101700000464916	0.103600002825260	0.101000003516674	0.137199997901917	0.110399998724461	0.105599999427795	0.102799996733665	0.0979999974370003	0.104500003159046	0.102899998426437	0.101700000464916	0.118299998342991	0.104999996721745	0.101099997758865	0.102200001478195	0.0995000004768372	0.104699999094009	0.101499997079372	0.0992999970912933	0.108199998736382	0.100699998438358	0.0993999987840653	0.0980999991297722	0.0983999967575073	0.0961000025272369	0.0986000001430512	0.0996000021696091	0.0983999967575073	0.103900000452995	0.102499999105930	0.103299997746944	0.0986000001430512	0.0995000004768372	0.100199997425079	0.0988999977707863	0.101099997758865	0.0960000008344650
0.181999996304512	0.187099993228912	0.152199998497963	0.116499997675419	0.107000000774860	0.104199998080730	0.102499999105930	0.100900001823902	0.173600003123283	0.152300000190735	0.114699997007847	0.109399996697903	0.102399997413158	0.103699997067451	0.103699997067451	0.102200001478195	0.149200007319450	0.112499997019768	0.107100002467632	0.102799996733665	0.100000001490116	0.105700001120567	0.103299997746944	0.103000000119209	0.124700002372265	0.105700001120567	0.103399999439716	0.102300003170967	0.0995000004768372	0.103500001132488	0.101099997758865	0.0996000021696091	0.110600002110004	0.103000000119209	0.100500002503395	0.0991000011563301	0.0976999998092651	0.0957999974489212	0.100699998438358	0.0979000031948090	0.0982000008225441	0.104500003159046	0.103699997067451	0.103200003504753	0.0996999964118004	0.100599996745586	0.101499997079372	0.0992000028491020	0.102099999785423	0.0992000028491020
0.205699995160103	0.207000002264977	0.162900000810623	0.123300001025200	0.111900001764297	0.104900002479553	0.102300003170967	0.102099999785423	0.194800004363060	0.167300000786781	0.119400002062321	0.111599996685982	0.104299999773502	0.104699999094009	0.104999996721745	0.102300003170967	0.165700003504753	0.118500001728535	0.108000002801418	0.104800000786781	0.101099997758865	0.105700001120567	0.104299999773502	0.104099996387959	0.131099998950958	0.111400000751019	0.105099998414516	0.104599997401237	0.100500002503395	0.107299998402596	0.102300003170967	0.100000001490116	0.112099997699261	0.103000000119209	0.102700002491474	0.0998999997973442	0.0995000004768372	0.0964000001549721	0.101599998772144	0.100400000810623	0.100299999117851	0.105400003492832	0.104599997401237	0.104800000786781	0.100299999117851	0.100800000131130	0.102499999105930	0.0996999964118004	0.103500001132488	0.0996000021696091
0.226899996399879	0.229699999094009	0.179700002074242	0.130300000309944	0.115900002419949	0.107699997723103	0.103299997746944	0.102700002491474	0.214100003242493	0.181899994611740	0.126399993896484	0.116800002753735	0.104099996387959	0.104000002145767	0.103200003504753	0.102200001478195	0.181199997663498	0.126399993896484	0.110699996352196	0.105899997055531	0.0992999970912933	0.105700001120567	0.103900000452995	0.104000002145767	0.140900000929832	0.111000001430511	0.105499997735024	0.104900002479553	0.101099997758865	0.106799997389317	0.103399999439716	0.100000001490116	0.117100000381470	0.102799996733665	0.100699998438358	0.100500002503395	0.0997999981045723	0.0966999977827072	0.101000003516674	0.100100003182888	0.101300001144409	0.105700001120567	0.103799998760223	0.104099996387959	0.100000001490116	0.101300001144409	0.102200001478195	0.0992000028491020	0.102499999105930	0.0991000011563301
0.256300002336502	0.261900007724762	0.197899997234344	0.140499994158745	0.122000001370907	0.109099999070168	0.106700003147125	0.104099996387959	0.238000005483627	0.203400000929832	0.137700006365776	0.119300000369549	0.105499997735024	0.104299999773502	0.106499999761581	0.104699999094009	0.200900003314018	0.134399995207787	0.114600002765656	0.107500001788139	0.100400000810623	0.106200002133846	0.104599997401237	0.104599997401237	0.153500005602837	0.118100002408028	0.108499996364117	0.107400000095367	0.103299997746944	0.109700001776218	0.104900002479553	0.101400002837181	0.123899996280670	0.106299996376038	0.102700002491474	0.101599998772144	0.101199999451637	0.0975999981164932	0.101599998772144	0.100199997425079	0.101999998092651	0.106799997389317	0.106200002133846	0.105899997055531	0.102200001478195	0.101899996399879	0.102600000798702	0.101199999451637	0.103699997067451	0.100900001823902
0.286300003528595	0.299699991941452	0.219699993729591	0.152700006961823	0.128000006079674	0.107500001788139	0.105599999427795	0.102499999105930	0.270300000905991	0.225600004196167	0.143299996852875	0.126300007104874	0.107699997723103	0.104800000786781	0.106600001454353	0.103699997067451	0.225400000810623	0.140799999237061	0.115800000727177	0.108400002121925	0.101199999451637	0.105599999427795	0.105300001800060	0.104500003159046	0.166700005531311	0.122699998319149	0.109899997711182	0.107100002467632	0.102799996733665	0.107699997723103	0.103399999439716	0.102600000798702	0.127200007438660	0.107699997723103	0.102899998426437	0.100500002503395	0.101099997758865	0.0974000021815300	0.102200001478195	0.101400002837181	0.103600002825260	0.107799999415874	0.105700001120567	0.105599999427795	0.101499997079372	0.102200001478195	0.108699999749660	0.106299996376038	0.106200002133846	0.101300001144409
0.319000005722046	0.336600005626678	0.246199995279312	0.162300005555153	0.135600000619888	0.113399997353554	0.107699997723103	0.105599999427795	0.298900008201599	0.260699987411499	0.154499992728233	0.130400002002716	0.108900003135204	0.104699999094009	0.105300001800060	0.104800000786781	0.253699988126755	0.153200000524521	0.123300001025200	0.109800003468990	0.101199999451637	0.108999997377396	0.104099996387959	0.103600002825260	0.184000000357628	0.128600001335144	0.113099999725819	0.107799999415874	0.105200000107288	0.110899999737740	0.106299996376038	0.102300003170967	0.134800001978874	0.109800003468990	0.102700002491474	0.101199999451637	0.100800000131130	0.0979000031948090	0.103799998760223	0.102399997413158	0.106200002133846	0.111299999058247	0.106600001454353	0.107100002467632	0.101700000464916	0.102300003170967	0.102300003170967	0.102200001478195	0.106299996376038	0.100500002503395
0.353599995374680	0.372599989175797	0.268599987030029	0.180800005793571	0.145099997520447	0.117600001394749	0.107900001108646	0.107600003480911	0.351000010967255	0.292299985885620	0.171200007200241	0.143999993801117	0.113899998366833	0.106799997389317	0.110699996352196	0.105700001120567	0.282799988985062	0.164599999785423	0.130400002002716	0.115800000727177	0.103500001132488	0.109399996697903	0.106299996376038	0.107000000774860	0.204899996519089	0.138899996876717	0.116899996995926	0.111000001430511	0.104999996721745	0.109899997711182	0.103500001132488	0.103100001811981	0.147499993443489	0.115299999713898	0.106499999761581	0.103100001811981	0.104400001466274	0.0993999987840653	0.102700002491474	0.101199999451637	0.109200000762939	0.109999999403954	0.108400002121925	0.106200002133846	0.104999996721745	0.106499999761581	0.106700003147125	0.103200003504753	0.110799998044968	0.0996999964118004
0.388099998235703	0.414999991655350	0.301400005817413	0.198699995875359	0.152799993753433	0.119599997997284	0.113200001418591	0.106299996376038	0.367300003767014	0.312799990177155	0.186100006103516	0.151999995112419	0.117899999022484	0.107000000774860	0.108800001442432	0.103699997067451	0.313100010156631	0.179800003767014	0.134900003671646	0.117399998009205	0.103299997746944	0.109300002455711	0.104699999094009	0.106100000441074	0.225500002503395	0.144299998879433	0.121200002729893	0.109300002455711	0.104900002479553	0.111500002443790	0.104999996721745	0.102600000798702	0.162200003862381	0.117499999701977	0.106799997389317	0.103100001811981	0.101800002157688	0.101800002157688	0.101700000464916	0.106299996376038	0.110699996352196	0.109600000083447	0.106399998068810	0.105700001120567	0.104599997401237	0.103500001132488	0.105899997055531	0.102399997413158	0.112899996340275	0.102300003170967
0.420199990272522	0.450800001621246	0.333999991416931	0.224000006914139	0.170800000429153	0.126599997282028	0.114799998700619	0.108300000429153	0.409099996089935	0.356299996376038	0.204899996519089	0.166099995374680	0.123099997639656	0.109300002455711	0.109399996697903	0.105400003492832	0.347299993038178	0.203099995851517	0.145300000905991	0.122699998319149	0.104800000786781	0.110500000417233	0.107600003480911	0.108800001442432	0.253100007772446	0.161599993705750	0.131400004029274	0.111100003123283	0.105400003492832	0.109899997711182	0.104000002145767	0.103399999439716	0.174400001764297	0.122000001370907	0.108199998736382	0.104000002145767	0.103299997746944	0.100599996745586	0.106600001454353	0.102700002491474	0.115299999713898	0.110600002110004	0.107100002467632	0.107900001108646	0.104299999773502	0.107000000774860	0.106799997389317	0.104900002479553	0.119499996304512	0.102899998426437
0.452699989080429	0.481700003147125	0.371199995279312	0.248199999332428	0.192699998617172	0.134000003337860	0.115900002419949	0.107799999415874	0.436800003051758	0.392100006341934	0.228400006890297	0.182300001382828	0.129800006747246	0.107900001108646	0.109200000762939	0.104299999773502	0.390399992465973	0.220300003886223	0.157299995422363	0.126699998974800	0.104900002479553	0.109800003468990	0.105899997055531	0.105099998414516	0.282799988985062	0.173800006508827	0.138799995183945	0.112700000405312	0.104000002145767	0.110799998044968	0.103799998760223	0.102799996733665	0.192000001668930	0.124099999666214	0.107500001788139	0.100800000131130	0.102099999785423	0.0992999970912933	0.105400003492832	0.100699998438358	0.120200000703335	0.112300001084805	0.105700001120567	0.105999998748302	0.102499999105930	0.103399999439716	0.105300001800060	0.101999998092651	0.121600002050400	0.101800002157688
0.489100009202957	0.515999972820282	0.400400012731552	0.278299987316132	0.203899994492531	0.140400007367134	0.117299996316433	0.108099997043610	0.495700001716614	0.434100002050400	0.247400000691414	0.194900006055832	0.137600004673004	0.108800001442432	0.109600000083447	0.104199998080730	0.424400001764298	0.250000000000000	0.167699992656708	0.134000003337860	0.107500001788139	0.111500002443790	0.107799999415874	0.108099997043610	0.309899985790253	0.189400002360344	0.146400004625320	0.114200003445148	0.103699997067451	0.110200002789497	0.101700000464916	0.100900001823902	0.213899999856949	0.129700005054474	0.107799999415874	0.100500002503395	0.101199999451637	0.0969000011682510	0.103000000119209	0.100599996745586	0.123800002038479	0.110100001096725	0.103200003504753	0.105099998414516	0.100699998438358	0.103399999439716	0.102899998426437	0.101099997758865	0.122900001704693	0.0996999964118004
0.520600020885468	0.552299976348877	0.446099996566772	0.304800003767014	0.225700005888939	0.148800000548363	0.122900001704693	0.109300002455711	0.523999989032745	0.465200006961823	0.278699994087219	0.224399998784065	0.150900006294251	0.112300001084805	0.112899996340275	0.104999996721745	0.459199994802475	0.269800007343292	0.184200003743172	0.140000000596046	0.107900001108646	0.111500002443790	0.105700001120567	0.106600001454353	0.352400004863739	0.215700000524521	0.156800001859665	0.119300000369549	0.104800000786781	0.110500000417233	0.102799996733665	0.101899996399879	0.241400003433228	0.142499998211861	0.114900000393391	0.103200003504753	0.103900000452995	0.0998999997973442	0.103600002825260	0.101000003516674	0.130700007081032	0.113899998366833	0.109099999070168	0.108000002801418	0.104000002145767	0.106700003147125	0.106499999761581	0.104000002145767	0.137199997901917	0.102799996733665
0.553099989891052	0.576699972152710	0.479799985885620	0.339599996805191	0.253800004720688	0.160300001502037	0.128700003027916	0.112800002098084	0.538900017738342	0.501699984073639	0.310900002717972	0.242599993944168	0.162000000476837	0.114399999380112	0.110799998044968	0.102600000798702	0.498400002717972	0.311100006103516	0.207800000905991	0.152899995446205	0.109800003468990	0.110500000417233	0.107000000774860	0.104500003159046	0.384099990129471	0.234899997711182	0.172800004482269	0.120999999344349	0.106799997389317	0.112899996340275	0.104000002145767	0.102099999785423	0.273400008678436	0.150999993085861	0.115900002419949	0.102200001478195	0.102899998426437	0.0988000035285950	0.103200003504753	0.101700000464916	0.141000002622604	0.117399998009205	0.106499999761581	0.106200002133846	0.104199998080730	0.103500001132488	0.105099998414516	0.102300003170967	0.142000004649162	0.102200001478195
0.581600010395050	0.607400000095367	0.521399974822998	0.373699992895126	0.284099996089935	0.175799995660782	0.137899994850159	0.115500003099442	0.587199985980988	0.535499989986420	0.349200010299683	0.276300013065338	0.178399994969368	0.117600001394749	0.114100001752377	0.104500003159046	0.538200020790100	0.340400010347366	0.224199995398521	0.165199995040894	0.114799998700619	0.113200001418591	0.108800001442432	0.105800002813339	0.429699987173080	0.266699999570847	0.195299997925758	0.126399993896484	0.106200002133846	0.108800001442432	0.103500001132488	0.102300003170967	0.313400000333786	0.164199993014336	0.122000001370907	0.103500001132488	0.103000000119209	0.0993999987840653	0.103399999439716	0.102200001478195	0.149700000882149	0.118900001049042	0.107900001108646	0.107299998402596	0.103500001132488	0.105899997055531	0.106600001454353	0.103500001132488	0.155499994754791	0.103799998760223
0.610499978065491	0.627099990844727	0.551400005817413	0.406199991703033	0.311399996280670	0.198100000619888	0.146899998188019	0.118900001049042	0.611199975013733	0.569500029087067	0.377099990844727	0.307099997997284	0.196400001645088	0.122100003063679	0.115800000727177	0.104699999094009	0.569199979305267	0.375400006771088	0.247799992561340	0.179499998688698	0.120300002396107	0.116099998354912	0.107699997723103	0.107299998402596	0.466399997472763	0.290899991989136	0.213699996471405	0.132499992847443	0.108900003135204	0.111900001764297	0.104599997401237	0.102700002491474	0.354099988937378	0.178599998354912	0.126499995589256	0.105200000107288	0.101499997079372	0.0992000028491020	0.105400003492832	0.103200003504753	0.164499998092651	0.122800000011921	0.108800001442432	0.107500001788139	0.104299999773502	0.105499997735024	0.107600003480911	0.102799996733665	0.168500006198883	0.104699999094009
0.635800004005432	0.642400026321411	0.570999979972839	0.437099993228912	0.341699987649918	0.212500005960464	0.158099994063377	0.124300003051758	0.650399982929230	0.597800016403198	0.409099996089935	0.336800009012222	0.211400002241135	0.126599997282028	0.116400003433228	0.104099996387959	0.601000010967255	0.409500002861023	0.275900006294251	0.190999999642372	0.123700000345707	0.115500003099442	0.106100000441074	0.105400003492832	0.497999995946884	0.327499985694885	0.236399993300438	0.139899998903275	0.108800001442432	0.109499998390675	0.103500001132488	0.101199999451637	0.393999993801117	0.199100002646446	0.133200004696846	0.104599997401237	0.100699998438358	0.0983000025153160	0.104699999094009	0.103100001811981	0.179499998688698	0.128299996256828	0.108300000429153	0.106399998068810	0.103000000119209	0.105300001800060	0.106799997389317	0.102799996733665	0.185499995946884	0.104299999773502
0.645699977874756	0.654900014400482	0.609200000762940	0.482100009918213	0.379599988460541	0.236000001430511	0.165500000119209	0.124600000679493	0.680999994277954	0.632700026035309	0.438699990510941	0.372799992561340	0.240999996662140	0.136399999260902	0.119599997997284	0.104800000786781	0.630200028419495	0.443399995565414	0.304300010204315	0.218799993395805	0.131400004029274	0.119099996984005	0.106799997389317	0.107799999415874	0.533599972724915	0.351799994707108	0.254099994897842	0.143299996852875	0.109700001776218	0.113799996674061	0.105400003492832	0.103500001132488	0.425900012254715	0.212799996137619	0.142000004649162	0.105700001120567	0.102099999785423	0.0989999994635582	0.105899997055531	0.102700002491474	0.192200005054474	0.134800001978874	0.110100001096725	0.107100002467632	0.105400003492832	0.105400003492832	0.105999998748302	0.102799996733665	0.207599997520447	0.105400003492832
0.666599988937378	0.679899990558624	0.635200023651123	0.510399997234345	0.411300003528595	0.260500013828278	0.181099995970726	0.133599996566772	0.693499982357025	0.654100000858307	0.476900011301041	0.399500012397766	0.261999994516373	0.139400005340576	0.123800002038479	0.104699999094009	0.656000018119812	0.477299988269806	0.335599988698959	0.245000004768372	0.135499998927116	0.120999999344349	0.106700003147125	0.106399998068810	0.563600003719330	0.393900007009506	0.287900000810623	0.157800003886223	0.112700000405312	0.113099999725819	0.105099998414516	0.102700002491474	0.462300002574921	0.238000005483627	0.150199994444847	0.107400000095367	0.102099999785423	0.100100003182888	0.105700001120567	0.101999998092651	0.220599994063377	0.140599995851517	0.110200002789497	0.106399998068810	0.102399997413158	0.104299999773502	0.104999996721745	0.102300003170967	0.221799999475479	0.106600001454353
0.684300005435944	0.697000026702881	0.661300003528595	0.536000013351440	0.441700011491776	0.288300007581711	0.204199999570847	0.137899994850159	0.728299975395203	0.690599977970123	0.512099981307983	0.441599994897842	0.293099999427795	0.150000005960464	0.129399999976158	0.103799998760223	0.682299971580505	0.504999995231628	0.361799985170364	0.273799985647202	0.144899994134903	0.127700001001358	0.106499999761581	0.106399998068810	0.589100003242493	0.434300005435944	0.312400013208389	0.163000002503395	0.114399999380112	0.112800002098084	0.102399997413158	0.102600000798702	0.488400012254715	0.265199989080429	0.160699993371964	0.109600000083447	0.101099997758865	0.0987000018358231	0.103799998760223	0.101999998092651	0.238299995660782	0.152400001883507	0.110399998724461	0.107199996709824	0.103600002825260	0.104299999773502	0.105300001800060	0.101599998772144	0.246600002050400	0.108199998736382
0.706600010395050	0.710200011730194	0.686100006103516	0.565199971199036	0.488000005483627	0.324800014495850	0.222299993038178	0.146500006318092	0.745000004768372	0.707700014114380	0.536499977111816	0.474500000476837	0.322100013494492	0.162799999117851	0.134900003671646	0.104099996387959	0.710900008678436	0.540300011634827	0.405800014734268	0.305999994277954	0.155399993062019	0.131899997591972	0.106299996376038	0.103399999439716	0.609600007534027	0.467900007963181	0.347900003194809	0.183400005102158	0.116999998688698	0.110100001096725	0.100500002503395	0.100699998438358	0.530600011348724	0.286399990320206	0.172299996018410	0.111599996685982	0.101599998772144	0.0983999967575073	0.101999998092651	0.101199999451637	0.270500004291534	0.167199999094009	0.111000001430511	0.105899997055531	0.101099997758865	0.102799996733665	0.105200000107288	0.102300003170967	0.277500003576279	0.112499997019768
0.721099972724915	0.732900023460388	0.711199998855591	0.596400022506714	0.513199985027313	0.350800007581711	0.240400001406670	0.155499994754791	0.769699990749359	0.739899992942810	0.569899976253510	0.516399979591370	0.359400004148483	0.171700000762939	0.141200006008148	0.105499997735024	0.729799985885620	0.561100006103516	0.424499988555908	0.340200006961823	0.171800002455711	0.138300001621246	0.106100000441074	0.105999998748302	0.643400013446808	0.504899978637695	0.382999986410141	0.193900004029274	0.119999997317791	0.113099999725819	0.101099997758865	0.103000000119209	0.551400005817413	0.318899989128113	0.191100001335144	0.115400001406670	0.102200001478195	0.0992999970912933	0.103699997067451	0.102300003170967	0.293099999427795	0.181700006127357	0.114000000059605	0.106399998068810	0.102799996733665	0.104299999773502	0.105599999427795	0.102399997413158	0.306600004434586	0.115699999034405
0.737600028514862	0.746299982070923	0.729600012302399	0.617200016975403	0.544000029563904	0.390899986028671	0.269400000572205	0.172700002789497	0.779100000858307	0.761699974536896	0.598900020122528	0.537000000476837	0.389299988746643	0.182699993252754	0.150299996137619	0.104599997401237	0.745700001716614	0.583500027656555	0.461600005626678	0.380299985408783	0.181700006127357	0.145600005984306	0.107000000774860	0.106200002133846	0.668500006198883	0.539699971675873	0.428000003099442	0.217099994421005	0.125499993562698	0.108699999749660	0.104599997401237	0.103699997067451	0.586700022220612	0.359100013971329	0.211300000548363	0.119400002062321	0.101700000464916	0.0992999970912933	0.107600003480911	0.101899996399879	0.328900009393692	0.187800005078316	0.115900002419949	0.107100002467632	0.102499999105930	0.104299999773502	0.107000000774860	0.102200001478195	0.337399989366531	0.119999997317791
0.751299977302551	0.749700009822846	0.744000017642975	0.640799999237061	0.573400020599365	0.419099986553192	0.294600009918213	0.186599999666214	0.793500006198883	0.769900023937225	0.623000025749207	0.579800009727478	0.430099993944168	0.204300001263618	0.161100000143051	0.105599999427795	0.765399992465973	0.623300015926361	0.499300003051758	0.413599997758865	0.201000005006790	0.152700006961823	0.107400000095367	0.105999998748302	0.695299983024597	0.564300000667572	0.461699992418289	0.246199995279312	0.132799997925758	0.108599998056889	0.101899996399879	0.101800002157688	0.612900018692017	0.391400009393692	0.232899993658066	0.123099997639656	0.102099999785423	0.0992000028491020	0.103000000119209	0.104800000786781	0.368499994277954	0.209900006651878	0.116599999368191	0.105300001800060	0.102899998426437	0.104800000786781	0.105899997055531	0.102700002491474	0.370299994945526	0.124399997293949
0.751999974250794	0.754899978637695	0.764199972152710	0.665899991989136	0.590499997138977	0.455199986696243	0.323300004005432	0.201100006699562	0.798399984836578	0.788399994373322	0.646899998188019	0.602699995040894	0.467599987983704	0.228699997067451	0.173500001430511	0.103399999439716	0.777000010013580	0.632000029087067	0.521600008010864	0.444299995899200	0.225400000810623	0.164000004529953	0.106600001454353	0.106600001454353	0.711700022220612	0.583999991416931	0.486200004816055	0.254500001668930	0.139200001955032	0.107900001108646	0.101099997758865	0.101400002837181	0.620100021362305	0.422399997711182	0.251199990510941	0.126599997282028	0.103100001811981	0.100400000810623	0.106100000441074	0.101199999451637	0.381700009107590	0.236599996685982	0.122100003063679	0.106600001454353	0.102799996733665	0.103600002825260	0.104900002479553	0.101800002157688	0.409399986267090	0.128000006079674
0.768599987030029	0.761300027370453	0.785899996757507	0.677999973297119	0.615800023078919	0.479499995708466	0.358599990606308	0.218299999833107	0.808399975299835	0.807699978351593	0.670499980449677	0.627499997615814	0.499599993228912	0.251100003719330	0.186700001358986	0.104900002479553	0.792400002479553	0.657400012016296	0.549499988555908	0.480300009250641	0.248099997639656	0.172700002789497	0.105999998748302	0.105800002813339	0.745000004768372	0.625299990177155	0.526499986648560	0.296999990940094	0.147300004959106	0.108999997377396	0.0996000021696091	0.0992999970912933	0.653400003910065	0.465600013732910	0.280099987983704	0.131799995899200	0.102700002491474	0.0989999994635582	0.102899998426437	0.102200001478195	0.432300001382828	0.249899998307228	0.122500002384186	0.106700003147125	0.101599998772144	0.103299997746944	0.105499997735024	0.102200001478195	0.444499999284744	0.129999995231628
0.770299971103668	0.772800028324127	0.795000016689301	0.700200021266937	0.639199972152710	0.511500000953674	0.388500005006790	0.240199998021126	0.812099993228912	0.825500011444092	0.690800011157990	0.645600020885468	0.532500028610230	0.272899985313416	0.204199999570847	0.105300001800060	0.801699995994568	0.674600005149841	0.569400012493134	0.503000020980835	0.265799999237061	0.189500004053116	0.106200002133846	0.105999998748302	0.748199999332428	0.646099984645844	0.558700025081635	0.312200009822845	0.152999997138977	0.107900001108646	0.101099997758865	0.100900001823902	0.665199995040894	0.492700010538101	0.308699995279312	0.141399994492531	0.103900000452995	0.0992999970912933	0.103299997746944	0.101599998772144	0.452600002288818	0.277300000190735	0.131600007414818	0.107299998402596	0.101700000464916	0.103299997746944	0.106299996376038	0.101199999451637	0.487300008535385	0.142000004649162
0.772300004959106	0.774999976158142	0.811500012874603	0.723200023174286	0.652999997138977	0.541299998760223	0.424199998378754	0.267100006341934	0.814400017261505	0.832499980926514	0.712899982929230	0.667699992656708	0.561800003051758	0.298900008201599	0.220300003886223	0.104699999094009	0.816999971866608	0.693400025367737	0.593400001525879	0.527000010013580	0.293300002813339	0.206499993801117	0.105999998748302	0.105800002813339	0.770500004291534	0.658500015735626	0.581799983978272	0.347299993038178	0.167500004172325	0.108599998056889	0.100699998438358	0.101300001144409	0.682399988174439	0.518199980258942	0.337599992752075	0.147300004959106	0.102099999785423	0.0991000011563301	0.103000000119209	0.101199999451637	0.485100001096725	0.306199997663498	0.135000005364418	0.107100002467632	0.102099999785423	0.103900000452995	0.104800000786781	0.101199999451637	0.518400013446808	0.154499992728233
0.785000026226044	0.787800014019013	0.806299984455109	0.731400012969971	0.666499972343445	0.566600024700165	0.454800009727478	0.285400003194809	0.817799985408783	0.826900005340576	0.728500008583069	0.682600021362305	0.581799983978272	0.330000013113022	0.241699993610382	0.105599999427795	0.817300021648407	0.712499976158142	0.612100005149841	0.559499979019165	0.330900013446808	0.225700005888939	0.108400002121925	0.106100000441074	0.782999992370606	0.694100022315979	0.622699975967407	0.388000011444092	0.181299999356270	0.112199999392033	0.0998999997973442	0.0993999987840653	0.706300020217896	0.555299997329712	0.373800009489059	0.158000007271767	0.101800002157688	0.0989999994635582	0.103000000119209	0.102099999785423	0.537400007247925	0.326999992132187	0.138899996876717	0.106799997389317	0.102600000798702	0.104699999094009	0.106799997389317	0.102600000798702	0.554899990558624	0.164000004529953
0.778500020503998	0.786599993705750	0.812699973583221	0.742900013923645	0.688199996948242	0.588100016117096	0.486999988555908	0.316300004720688	0.811399996280670	0.828100025653839	0.734600007534027	0.711000025272369	0.613399982452393	0.366600006818771	0.264099985361099	0.105899997055531	0.826499998569489	0.716000020503998	0.629499971866608	0.577199995517731	0.359800010919571	0.251599997282028	0.107600003480911	0.105599999427795	0.795899987220764	0.714399993419647	0.629199981689453	0.408800005912781	0.192800000309944	0.108099997043610	0.0983999967575073	0.101000003516674	0.708700001239777	0.576399981975555	0.406300008296967	0.169499993324280	0.101499997079372	0.0986000001430512	0.105700001120567	0.102499999105930	0.511900007724762	0.378699988126755	0.151600003242493	0.108199998736382	0.101999998092651	0.104000002145767	0.105300001800060	0.101099997758865	0.578999996185303	0.178399994969368
0.774699985980988	0.791000008583069	0.807399988174439	0.757899999618530	0.702099978923798	0.609700024127960	0.512399971485138	0.339100003242493	0.791400015354157	0.839200019836426	0.752300024032593	0.721300005912781	0.629299998283386	0.386900007724762	0.285800009965897	0.106899999082088	0.829200029373169	0.724699974060059	0.640200018882752	0.590900003910065	0.383799999952316	0.263300001621246	0.107299998402596	0.104199998080730	0.802900016307831	0.734099984169006	0.656899988651276	0.448199987411499	0.215100005269051	0.110299997031689	0.101800002157688	0.0996000021696091	0.727400004863739	0.600000023841858	0.436699986457825	0.183599993586540	0.100100003182888	0.0986000001430512	0.103500001132488	0.100599996745586	0.549700021743774	0.389400005340576	0.153999999165535	0.107500001788139	0.101599998772144	0.101999998092651	0.104500003159046	0.101400002837181	0.601199984550476	0.192499995231628
0.783800005912781	0.800300002098084	0.808700025081635	0.757200002670288	0.712199985980988	0.630900025367737	0.538900017738342	0.376300007104874	0.823000013828278	0.821699976921082	0.765999972820282	0.740899980068207	0.652199983596802	0.424699991941452	0.317799985408783	0.107199996709824	0.832499980926514	0.756200015544891	0.666700005531311	0.623099982738495	0.423299998044968	0.291900008916855	0.107799999415874	0.104699999094009	0.816600024700165	0.746399998664856	0.687699973583221	0.490099996328354	0.242500007152557	0.114299997687340	0.101099997758865	0.0996000021696091	0.743499994277954	0.630299985408783	0.475100010633469	0.197099998593330	0.101700000464916	0.0988000035285950	0.104099996387959	0.101599998772144	0.576399981975555	0.435400009155273	0.167199999094009	0.108199998736382	0.101400002837181	0.103900000452995	0.106499999761581	0.101999998092651	0.616599977016449	0.207399994134903
0.778699994087219	0.798600018024445	0.813199996948242	0.761500000953674	0.727100014686585	0.641399979591370	0.563300013542175	0.408800005912781	0.811800003051758	0.832599997520447	0.792599976062775	0.756099998950958	0.664399981498718	0.453500002622604	0.343600004911423	0.109300002455711	0.830799996852875	0.759100019931793	0.676100015640259	0.642199993133545	0.463400006294251	0.329699993133545	0.108300000429153	0.105099998414516	0.803699970245361	0.768899977207184	0.709900021553040	0.518899977207184	0.260600000619888	0.112099997699261	0.0992999970912933	0.0998999997973442	0.744799971580505	0.647800028324127	0.504499971866608	0.220699995756149	0.101199999451637	0.0996999964118004	0.105400003492832	0.100500002503395	0.591799974441528	0.465499997138977	0.175899997353554	0.108599998056889	0.101400002837181	0.103699997067451	0.106200002133846	0.101499997079372	0.640500009059906	0.224800005555153
0.783800005912781	0.799300014972687	0.808899998664856	0.763800024986267	0.729799985885620	0.661899983882904	0.586600005626679	0.434100002050400	0.814000010490418	0.839100003242493	0.798200011253357	0.767899990081787	0.682799994945526	0.483399987220764	0.376100003719330	0.112000003457069	0.835399985313416	0.771399974822998	0.685100018978119	0.665799975395203	0.497399985790253	0.360900014638901	0.109300002455711	0.106100000441074	0.811100006103516	0.773199975490570	0.722599983215332	0.544300019741058	0.280000001192093	0.116300001740456	0.100199997425079	0.0998999997973442	0.754400014877319	0.664799988269806	0.525200009346008	0.239099994301796	0.102399997413158	0.0988000035285950	0.106499999761581	0.101000003516674	0.606199979782105	0.491299986839294	0.191599994897842	0.110699996352196	0.101199999451637	0.103200003504753	0.105400003492832	0.101599998772144	0.655300021171570	0.245199993252754
0.786199986934662	0.811600029468536	0.813700020313263	0.769100010395050	0.750699996948242	0.688499987125397	0.613200008869171	0.473699986934662	0.813799977302551	0.824699997901917	0.783500015735626	0.778999984264374	0.703700006008148	0.511500000953674	0.404500007629395	0.114399999380112	0.832499980926514	0.770600020885468	0.698000013828278	0.676299989223480	0.514999985694885	0.384499996900558	0.107900001108646	0.104199998080730	0.807600021362305	0.793699979782105	0.742600023746491	0.575999975204468	0.314500004053116	0.120899997651577	0.0991000011563301	0.0991000011563301	0.769800007343292	0.689999997615814	0.553499996662140	0.262600004673004	0.102200001478195	0.0989999994635582	0.102300003170967	0.0998999997973442	0.630900025367737	0.521200001239777	0.205799996852875	0.111900001764297	0.101499997079372	0.103100001811981	0.105599999427795	0.102499999105930	0.673200011253357	0.270500004291534
0.778999984264374	0.824000000953674	0.815500020980835	0.768700003623962	0.749899983406067	0.683899998664856	0.630900025367737	0.490799993276596	0.812399983406067	0.840099990367889	0.795400023460388	0.792699992656708	0.719399988651276	0.533599972724915	0.441300004720688	0.115299999713898	0.832799971103668	0.768100023269653	0.706399977207184	0.687900006771088	0.548399984836578	0.423999994993210	0.111199997365475	0.105700001120567	0.805199980735779	0.806999981403351	0.752900004386902	0.597699999809265	0.345499992370605	0.126699998974800	0.0992999970912933	0.100100003182888	0.766499996185303	0.698400020599365	0.576900005340576	0.288300007581711	0.101199999451637	0.0989999994635582	0.104099996387959	0.100400000810623	0.652000010013580	0.546000003814697	0.225600004196167	0.115099996328354	0.101700000464916	0.103699997067451	0.106299996376038	0.101599998772144	0.681299984455109	0.292499989271164
0.785099983215332	0.815400004386902	0.814100027084351	0.765399992465973	0.758199989795685	0.702899992465973	0.650099992752075	0.521799981594086	0.795799970626831	0.825900018215179	0.785700023174286	0.799799978733063	0.732500016689301	0.562900006771088	0.471599996089935	0.118699997663498	0.828999996185303	0.766399979591370	0.720499992370606	0.694599986076355	0.565299987792969	0.456000000238419	0.112400002777576	0.105999998748302	0.810000002384186	0.808099985122681	0.758499979972839	0.616999983787537	0.369100004434586	0.130700007081032	0.0967999994754791	0.0995000004768372	0.773699998855591	0.711199998855591	0.595200002193451	0.308800011873245	0.102899998426437	0.0995000004768372	0.102399997413158	0.100400000810623	0.650399982929230	0.586700022220612	0.256199985742569	0.117600001394749	0.101800002157688	0.104500003159046	0.105700001120567	0.100699998438358	0.699500024318695	0.333200007677078
0.783500015735626	0.835600018501282	0.810999989509583	0.770099997520447	0.762199997901917	0.717499971389771	0.661000013351440	0.542100012302399	0.813000023365021	0.830900013446808	0.789799988269806	0.801500022411346	0.739300012588501	0.575200021266937	0.502499997615814	0.121799997985363	0.834900021553040	0.763999998569489	0.729600012302399	0.713900029659271	0.585399985313416	0.482600003480911	0.112000003457069	0.105099998414516	0.807799994945526	0.814300000667572	0.774299979209900	0.633300006389618	0.399699985980988	0.138799995183945	0.0983999967575073	0.0992000028491020	0.790700018405914	0.721499979496002	0.613900005817413	0.339500010013580	0.102399997413158	0.0988000035285950	0.104000002145767	0.100000001490116	0.666000008583069	0.601199984550476	0.265799999237061	0.119599997997284	0.0998999997973442	0.102399997413158	0.104199998080730	0.100299999117851	0.705600023269653	0.362899988889694
0.787899971008301	0.827600002288818	0.812799990177155	0.764699995517731	0.762099981307983	0.717400014400482	0.677200019359589	0.562900006771088	0.811800003051758	0.829699993133545	0.794600009918213	0.806299984455109	0.757099986076355	0.601800024509430	0.527199983596802	0.126000002026558	0.837999999523163	0.771600008010864	0.730400025844574	0.733099997043610	0.619700014591217	0.517099976539612	0.114799998700619	0.104999996721745	0.803900003433228	0.810999989509583	0.783699989318848	0.657999992370606	0.437900006771088	0.142800003290176	0.0974000021815300	0.0983000025153160	0.791499972343445	0.735000014305115	0.633499979972839	0.373499989509583	0.102899998426437	0.0992999970912933	0.103100001811981	0.104699999094009	0.680100023746491	0.614899992942810	0.288500010967255	0.124399997293949	0.101599998772144	0.102399997413158	0.104800000786781	0.101300001144409	0.723200023174286	0.388399988412857
0.784500002861023	0.837999999523163	0.813799977302551	0.766200006008148	0.765900015830994	0.732500016689301	0.694400012493134	0.583800017833710	0.820599973201752	0.831799983978272	0.786000013351440	0.803600013256073	0.766300022602081	0.618499994277954	0.555899977684021	0.130199998617172	0.835600018501282	0.765799999237061	0.741599977016449	0.730499982833862	0.623300015926361	0.540099978446960	0.115999996662140	0.105499997735024	0.811299979686737	0.806100010871887	0.790600001811981	0.665199995040894	0.461600005626678	0.148599997162819	0.0984999984502792	0.0989999994635582	0.794300019741058	0.735700011253357	0.642099976539612	0.393099993467331	0.104099996387959	0.0980999991297722	0.102399997413158	0.100299999117851	0.700299978256226	0.643700003623962	0.320600003004074	0.128999993205071	0.100500002503395	0.102300003170967	0.104000002145767	0.100299999117851	0.724699974060059	0.419600009918213
0.783299982547760	0.846400022506714	0.817700028419495	0.767700016498566	0.758800029754639	0.736699998378754	0.701200008392334	0.602699995040894	0.811999976634979	0.824299991130829	0.789399981498718	0.804400026798248	0.777700006961823	0.643899977207184	0.578999996185303	0.135499998927116	0.838699996471405	0.772099971771240	0.739199995994568	0.736599981784821	0.636399984359741	0.560199975967407	0.119699999690056	0.105200000107288	0.812900006771088	0.802299976348877	0.800599992275238	0.695200026035309	0.504400014877319	0.162799999117851	0.0966000035405159	0.0978000015020371	0.802500009536743	0.752499997615814	0.670099973678589	0.437099993228912	0.103900000452995	0.0974999964237213	0.102399997413158	0.0996000021696091	0.716199994087219	0.657500028610230	0.339199990034103	0.129999995231628	0.100599996745586	0.101599998772144	0.103699997067451	0.100900001823902	0.733799993991852	0.444299995899200
0.780700027942658	0.849200010299683	0.812799990177155	0.770799994468689	0.761600017547607	0.742399990558624	0.714399993419647	0.629000008106232	0.816100001335144	0.829500019550324	0.795199990272522	0.805100023746491	0.782800018787384	0.649999976158142	0.600300014019013	0.149299994111061	0.831799983978272	0.769699990749359	0.736100018024445	0.741299986839294	0.656899988651276	0.596099972724915	0.125499993562698	0.107500001788139	0.813000023365021	0.796400010585785	0.812300026416779	0.699400007724762	0.521399974822998	0.170100003480911	0.0971999987959862	0.0986000001430512	0.806800007820129	0.746399998664856	0.677399992942810	0.457399994134903	0.106799997389317	0.100500002503395	0.105099998414516	0.100100003182888	0.736199975013733	0.663900017738342	0.375000000000000	0.137700006365776	0.100199997425079	0.103900000452995	0.103100001811981	0.0996000021696091	0.744000017642975	0.480199992656708
[truncated: 14 more columns]
