# Supplementary material for: Modeling the impact of drug interactions on therapeutic selectivity
Source: Nat Commun. 2018 Aug 27;9:3452. doi: 10.1038/s41467-018-05954-3 (PMC6110842; doi:10.1038/s41467-018-05954-3)
Supplement: Supplementary file 4 — Supplementary Data 1 [file 41467_2018_5954_MOESM4_ESM.zip › albRAW/Pen-Tun.txt]

0.0993999987840653	0.101700000464916	0.0964000001549721	0.0989999994635582	0.0966000035405159	0.101300001144409	0.0991000011563301	0.0987000018358231	0.0986000001430512	0.102300003170967	0.0976999998092651	0.100900001823902	0.0973000004887581	0.0975999981164932	0.0989999994635582	0.101700000464916	0.100599996745586	0.0992999970912933	0.0970000028610230	0.105300001800060	0.104099996387959	0.101099997758865	0.101899996399879	0.0976999998092651	0.101300001144409	0.103299997746944	0.101800002157688	0.103699997067451	0.0992999970912933	0.104999996721745	0.101099997758865	0.0983999967575073	0.101199999451637	0.107500001788139	0.0993999987840653	0.102200001478195	0.104000002145767	0.101599998772144	0.100100003182888	0.101199999451637	0.107400000095367	0.111400000751019	0.112899996340275	0.113499999046326	0.114500001072884	0.111000001430511	0.110500000417233	0.109700001776218	0.113499999046326	0.112300001084805
0.0989999994635582	0.101499997079372	0.0975999981164932	0.0980999991297722	0.0958999991416931	0.0993999987840653	0.0975999981164932	0.0980999991297722	0.0983000025153160	0.100000001490116	0.0980999991297722	0.0988000035285950	0.0978000015020371	0.0966999977827072	0.0982000008225441	0.101199999451637	0.100199997425079	0.0970999971032143	0.108300000429153	0.102200001478195	0.104000002145767	0.100900001823902	0.0993999987840653	0.0971999987959862	0.100400000810623	0.103100001811981	0.102499999105930	0.104500003159046	0.100299999117851	0.105200000107288	0.101099997758865	0.0992000028491020	0.104099996387959	0.111299999058247	0.103699997067451	0.109399996697903	0.104800000786781	0.104000002145767	0.104800000786781	0.102600000798702	0.111900001764297	0.118100002408028	0.121600002050400	0.120800003409386	0.117499999701977	0.114399999380112	0.118100002408028	0.110600002110004	0.117600001394749	0.118199996650219
0.0983000025153160	0.100400000810623	0.0979000031948090	0.0984999984502792	0.0983999967575073	0.0997999981045723	0.0979999974370003	0.0979000031948090	0.0979999974370003	0.100699998438358	0.0980999991297722	0.0992999970912933	0.0989999994635582	0.0973000004887581	0.0974000021815300	0.102099999785423	0.101400002837181	0.0984999984502792	0.0982000008225441	0.100800000131130	0.103299997746944	0.104000002145767	0.0992000028491020	0.0970999971032143	0.0997999981045723	0.104500003159046	0.103200003504753	0.104800000786781	0.101000003516674	0.104199998080730	0.102099999785423	0.100699998438358	0.101999998092651	0.105599999427795	0.103600002825260	0.106799997389317	0.104400001466274	0.103200003504753	0.104099996387959	0.100299999117851	0.110399998724461	0.114000000059605	0.114600002765656	0.119400002062321	0.118900001049042	0.113700002431870	0.123400002717972	0.113700002431870	0.117899999022484	0.117899999022484
0.0984999984502792	0.102700002491474	0.0970999971032143	0.0973000004887581	0.0957000032067299	0.0996999964118004	0.0966000035405159	0.0961000025272369	0.0961000025272369	0.100500002503395	0.0969000011682510	0.0980999991297722	0.0982000008225441	0.0961999967694283	0.100900001823902	0.101000003516674	0.0988999977707863	0.0982000008225441	0.0998999997973442	0.101599998772144	0.104500003159046	0.0997999981045723	0.100000001490116	0.0971999987959862	0.101199999451637	0.104999996721745	0.103399999439716	0.104699999094009	0.100800000131130	0.104199998080730	0.102499999105930	0.100299999117851	0.102399997413158	0.113799996674061	0.103000000119209	0.106700003147125	0.103299997746944	0.104699999094009	0.104199998080730	0.101000003516674	0.111800000071526	0.116099998354912	0.114600002765656	0.118900001049042	0.123800002038479	0.115099996328354	0.118299998342991	0.115400001406670	0.120200000703335	0.121200002729893
0.0988000035285950	0.104500003159046	0.0984999984502792	0.0974000021815300	0.100500002503395	0.100299999117851	0.0971999987959862	0.0976999998092651	0.0992999970912933	0.100599996745586	0.0983000025153160	0.0988000035285950	0.0988999977707863	0.0976999998092651	0.0988000035285950	0.101599998772144	0.100000001490116	0.0987000018358231	0.0983999967575073	0.0996999964118004	0.104500003159046	0.108199998736382	0.0987000018358231	0.0982000008225441	0.100900001823902	0.105400003492832	0.102600000798702	0.103600002825260	0.101300001144409	0.103699997067451	0.101999998092651	0.100699998438358	0.102700002491474	0.111599996685982	0.103100001811981	0.107100002467632	0.103600002825260	0.100800000131130	0.103900000452995	0.101700000464916	0.114200003445148	0.115999996662140	0.122000001370907	0.120499998331070	0.120099999010563	0.116999998688698	0.119300000369549	0.116300001740456	0.122299998998642	0.120800003409386
0.0979000031948090	0.103100001811981	0.0982000008225441	0.0988999977707863	0.0995000004768372	0.0986000001430512	0.0979000031948090	0.0966999977827072	0.0993999987840653	0.0993999987840653	0.0975999981164932	0.0988000035285950	0.0974999964237213	0.0961999967694283	0.0974999964237213	0.100100003182888	0.100699998438358	0.0978000015020371	0.0978000015020371	0.100500002503395	0.104099996387959	0.101099997758865	0.0982000008225441	0.0967999994754791	0.101300001144409	0.103900000452995	0.102499999105930	0.105499997735024	0.0998999997973442	0.103000000119209	0.100299999117851	0.0987000018358231	0.104900002479553	0.109800003468990	0.103600002825260	0.107699997723103	0.106499999761581	0.104900002479553	0.106200002133846	0.106499999761581	0.117299996316433	0.117299996316433	0.119599997997284	0.123400002717972	0.124499998986721	0.117799997329712	0.121399998664856	0.116099998354912	0.122699998319149	0.126300007104874
0.100000001490116	0.105800002813339	0.0974999964237213	0.0992999970912933	0.0966999977827072	0.100299999117851	0.0988999977707863	0.0983000025153160	0.0989999994635582	0.101999998092651	0.0980999991297722	0.100500002503395	0.0986000001430512	0.0967999994754791	0.0996999964118004	0.101199999451637	0.100500002503395	0.0996000021696091	0.0978000015020371	0.101300001144409	0.104900002479553	0.100699998438358	0.0998999997973442	0.0982000008225441	0.101700000464916	0.103299997746944	0.103600002825260	0.104299999773502	0.101199999451637	0.103399999439716	0.102499999105930	0.0998999997973442	0.104199998080730	0.114699997007847	0.105700001120567	0.109300002455711	0.106399998068810	0.106499999761581	0.105700001120567	0.105400003492832	0.117600001394749	0.119300000369549	0.119000002741814	0.122599996626377	0.126900002360344	0.116800002753735	0.121899999678135	0.116899996995926	0.125599995255470	0.125699996948242
0.102099999785423	0.106799997389317	0.0996000021696091	0.100100003182888	0.0975999981164932	0.101499997079372	0.0989999994635582	0.0995000004768372	0.0997999981045723	0.102399997413158	0.0989999994635582	0.0995000004768372	0.0991000011563301	0.0984999984502792	0.0988000035285950	0.102700002491474	0.101099997758865	0.0995000004768372	0.0998999997973442	0.101700000464916	0.106600001454353	0.100900001823902	0.0988000035285950	0.0992999970912933	0.102300003170967	0.106100000441074	0.102600000798702	0.105700001120567	0.101000003516674	0.104199998080730	0.103000000119209	0.0995000004768372	0.105099998414516	0.109700001776218	0.108400002121925	0.109899997711182	0.108699999749660	0.105499997735024	0.107500001788139	0.107100002467632	0.118500001728535	0.120700001716614	0.119599997997284	0.125400006771088	0.129500001668930	0.119300000369549	0.122599996626377	0.119699999690056	0.125900000333786	0.126000002026558
0.102399997413158	0.109399996697903	0.100500002503395	0.101300001144409	0.0974000021815300	0.101700000464916	0.0997999981045723	0.100199997425079	0.101300001144409	0.103399999439716	0.0991000011563301	0.100500002503395	0.0998999997973442	0.0988999977707863	0.0995000004768372	0.103900000452995	0.101499997079372	0.101700000464916	0.0996999964118004	0.102799996733665	0.106299996376038	0.101199999451637	0.0996999964118004	0.0998999997973442	0.101400002837181	0.107299998402596	0.104900002479553	0.105999998748302	0.102300003170967	0.105499997735024	0.102600000798702	0.0998999997973442	0.104199998080730	0.115400001406670	0.104999996721745	0.111000001430511	0.110299997031689	0.106700003147125	0.107199996709824	0.104900002479553	0.117200002074242	0.118600003421307	0.119300000369549	0.124600000679493	0.122800000011921	0.118100002408028	0.123000003397465	0.114799998700619	0.123899996280670	0.126699998974800
0.101800002157688	0.105599999427795	0.100500002503395	0.100900001823902	0.0983000025153160	0.101199999451637	0.101400002837181	0.0991000011563301	0.101300001144409	0.102600000798702	0.100500002503395	0.101300001144409	0.0992000028491020	0.0988999977707863	0.100500002503395	0.100900001823902	0.101599998772144	0.100699998438358	0.0988000035285950	0.104500003159046	0.104999996721745	0.101700000464916	0.100400000810623	0.0992000028491020	0.103500001132488	0.107299998402596	0.104400001466274	0.105899997055531	0.101099997758865	0.104400001466274	0.103399999439716	0.101099997758865	0.106499999761581	0.118799999356270	0.105999998748302	0.109399996697903	0.108699999749660	0.108300000429153	0.114500001072884	0.104400001466274	0.116499997675419	0.119199998676777	0.118799999356270	0.123199999332428	0.124899998307228	0.119900003075600	0.127499997615814	0.115400001406670	0.124200001358986	0.123700000345707
0.104500003159046	0.109399996697903	0.102399997413158	0.103900000452995	0.0992999970912933	0.103000000119209	0.106299996376038	0.100400000810623	0.101999998092651	0.104199998080730	0.0997999981045723	0.102600000798702	0.100400000810623	0.100400000810623	0.100299999117851	0.103200003504753	0.103600002825260	0.100599996745586	0.100599996745586	0.104999996721745	0.106899999082088	0.102499999105930	0.100900001823902	0.0993999987840653	0.105099998414516	0.105899997055531	0.105099998414516	0.107500001788139	0.101400002837181	0.104900002479553	0.103500001132488	0.0998999997973442	0.105099998414516	0.114699997007847	0.105200000107288	0.108199998736382	0.109600000083447	0.103799998760223	0.110200002789497	0.104800000786781	0.115199998021126	0.117499999701977	0.123499996960163	0.122199997305870	0.122800000011921	0.115900002419949	0.121899999678135	0.114500001072884	0.123000003397465	0.123199999332428
0.107299998402596	0.113499999046326	0.104199998080730	0.106399998068810	0.101300001144409	0.102700002491474	0.107500001788139	0.100800000131130	0.102499999105930	0.106100000441074	0.100800000131130	0.103500001132488	0.101700000464916	0.100400000810623	0.102600000798702	0.103100001811981	0.103000000119209	0.103600002825260	0.101599998772144	0.104999996721745	0.107000000774860	0.103799998760223	0.100500002503395	0.0997999981045723	0.104800000786781	0.107500001788139	0.105999998748302	0.107199996709824	0.103699997067451	0.105899997055531	0.104800000786781	0.100599996745586	0.106899999082088	0.116300001740456	0.107600003480911	0.110299997031689	0.106700003147125	0.108300000429153	0.114699997007847	0.105400003492832	0.119199998676777	0.119800001382828	0.119099996984005	0.123700000345707	0.126499995589256	0.118400000035763	0.124600000679493	0.115099996328354	0.126499995589256	0.125699996948242
0.107900001108646	0.112400002777576	0.104599997401237	0.107299998402596	0.100900001823902	0.103200003504753	0.102700002491474	0.0992999970912933	0.102499999105930	0.103799998760223	0.101899996399879	0.103000000119209	0.100800000131130	0.101199999451637	0.100199997425079	0.103000000119209	0.104099996387959	0.102600000798702	0.101300001144409	0.103699997067451	0.106899999082088	0.103600002825260	0.100400000810623	0.0989999994635582	0.105499997735024	0.108699999749660	0.108099997043610	0.108199998736382	0.100900001823902	0.104800000786781	0.101599998772144	0.0996000021696091	0.106899999082088	0.112400002777576	0.107900001108646	0.110799998044968	0.110299997031689	0.103200003504753	0.106499999761581	0.103799998760223	0.118600003421307	0.119499996304512	0.120300002396107	0.125599995255470	0.124300003051758	0.117700003087521	0.125000000000000	0.114299997687340	0.123499996960163	0.125200003385544
0.113200001418591	0.121100001037121	0.109600000083447	0.110200002789497	0.104099996387959	0.107400000095367	0.103699997067451	0.101400002837181	0.106200002133846	0.109600000083447	0.103000000119209	0.105700001120567	0.102099999785423	0.103000000119209	0.104400001466274	0.104000002145767	0.105400003492832	0.107000000774860	0.104099996387959	0.107199996709824	0.109300002455711	0.104199998080730	0.101999998092651	0.0998999997973442	0.107199996709824	0.109399996697903	0.109200000762939	0.111000001430511	0.103200003504753	0.106399998068810	0.104199998080730	0.100299999117851	0.108000002801418	0.117299996316433	0.108000002801418	0.110600002110004	0.110399998724461	0.107600003480911	0.115099996328354	0.103900000452995	0.119599997997284	0.119000002741814	0.119900003075600	0.123400002717972	0.123199999332428	0.119000002741814	0.134900003671646	0.116700001060963	0.126000002026558	0.125599995255470
0.116400003433228	0.120300002396107	0.111500002443790	0.112099997699261	0.102300003170967	0.107900001108646	0.111500002443790	0.0997999981045723	0.108400002121925	0.110100001096725	0.104999996721745	0.107699997723103	0.102899998426437	0.103500001132488	0.104699999094009	0.101300001144409	0.107799999415874	0.105400003492832	0.103799998760223	0.107699997723103	0.109600000083447	0.104800000786781	0.101999998092651	0.0986000001430512	0.108900003135204	0.111100003123283	0.110699996352196	0.110299997031689	0.102899998426437	0.107000000774860	0.102799996733665	0.101300001144409	0.108199998736382	0.119300000369549	0.109200000762939	0.111699998378754	0.108999997377396	0.103399999439716	0.107699997723103	0.104800000786781	0.119199998676777	0.122000001370907	0.120499998331070	0.124600000679493	0.122800000011921	0.119699999690056	0.130899995565414	0.114000000059605	0.126200005412102	0.127000004053116
0.120399996638298	0.128499999642372	0.117399998009205	0.118900001049042	0.106600001454353	0.109700001776218	0.108499996364117	0.102600000798702	0.109200000762939	0.112000003457069	0.108499996364117	0.108300000429153	0.105499997735024	0.105099998414516	0.105099998414516	0.103500001132488	0.108999997377396	0.108699999749660	0.105999998748302	0.111900001764297	0.111100003123283	0.106399998068810	0.102099999785423	0.0996000021696091	0.109600000083447	0.115599997341633	0.111500002443790	0.114399999380112	0.104199998080730	0.108300000429153	0.105300001800060	0.100599996745586	0.109700001776218	0.116400003433228	0.110500000417233	0.112300001084805	0.113499999046326	0.109399996697903	0.112199999392033	0.104400001466274	0.121200002729893	0.121899999678135	0.120800003409386	0.126000002026558	0.126399993896484	0.118100002408028	0.128399997949600	0.115599997341633	0.126100003719330	0.127499997615814
0.126599997282028	0.135499998927116	0.118199996650219	0.119699999690056	0.111299999058247	0.115199998021126	0.111000001430511	0.0997999981045723	0.112099997699261	0.112599998712540	0.107600003480911	0.108599998056889	0.105400003492832	0.104000002145767	0.107100002467632	0.102600000798702	0.109200000762939	0.109499998390675	0.105999998748302	0.111199997365475	0.111599996685982	0.107000000774860	0.104099996387959	0.0983999967575073	0.111299999058247	0.114500001072884	0.112899996340275	0.113399997353554	0.103000000119209	0.107600003480911	0.103399999439716	0.0987000018358231	0.110200002789497	0.117100000381470	0.112000003457069	0.114699997007847	0.109499998390675	0.105599999427795	0.110200002789497	0.104500003159046	0.120099999010563	0.123999997973442	0.124799996614456	0.127800002694130	0.125499993562698	0.118000000715256	0.131899997591972	0.114200003445148	0.125799998641014	0.128199994564056
0.132200002670288	0.138099998235703	0.127299994230270	0.127000004053116	0.110799998044968	0.116200000047684	0.113499999046326	0.103000000119209	0.113200001418591	0.116599999368191	0.109399996697903	0.110799998044968	0.107400000095367	0.107000000774860	0.108800001442432	0.102700002491474	0.112099997699261	0.114299997687340	0.106899999082088	0.110799998044968	0.113600000739098	0.108199998736382	0.103100001811981	0.0983000025153160	0.113099999725819	0.115999996662140	0.116400003433228	0.115500003099442	0.105099998414516	0.108099997043610	0.104500003159046	0.0984999984502792	0.110799998044968	0.118900001049042	0.113399997353554	0.115999996662140	0.111599996685982	0.109099999070168	0.113700002431870	0.105499997735024	0.121699996292591	0.125300005078316	0.122800000011921	0.126300007104874	0.125599995255470	0.118299998342991	0.136899992823601	0.113700002431870	0.129199996590614	0.130300000309944
0.142000004649162	0.150399997830391	0.133499994874001	0.132899999618530	0.117299996316433	0.124399997293949	0.116499997675419	0.100400000810623	0.115999996662140	0.118299998342991	0.112400002777576	0.113600000739098	0.109700001776218	0.108599998056889	0.108300000429153	0.102300003170967	0.114799998700619	0.116099998354912	0.109899997711182	0.112499997019768	0.112899996340275	0.109399996697903	0.103500001132488	0.0980999991297722	0.116200000047684	0.118400000035763	0.117200002074242	0.116899996995926	0.105599999427795	0.108400002121925	0.103500001132488	0.0983999967575073	0.112700000405312	0.119900003075600	0.112300001084805	0.113499999046326	0.107799999415874	0.107400000095367	0.106899999082088	0.100699998438358	0.122699998319149	0.123400002717972	0.122599996626377	0.127499997615814	0.125400006771088	0.115699999034405	0.120800003409386	0.112199999392033	0.127599999308586	0.130999997258186
0.150199994444847	0.168500006198883	0.143800005316734	0.143199995160103	0.122699998319149	0.129199996590614	0.123400002717972	0.102300003170967	0.120099999010563	0.124499998986721	0.116200000047684	0.116099998354912	0.110899999737740	0.111100003123283	0.111900001764297	0.105400003492832	0.117700003087521	0.120399996638298	0.111900001764297	0.114600002765656	0.113899998366833	0.110899999737740	0.105099998414516	0.100800000131130	0.117899999022484	0.122500002384186	0.120700001716614	0.119400002062321	0.107400000095367	0.110600002110004	0.104900002479553	0.100199997425079	0.117200002074242	0.122599996626377	0.114500001072884	0.117700003087521	0.112400002777576	0.108300000429153	0.111699998378754	0.105999998748302	0.125799998641014	0.127499997615814	0.125799998641014	0.129999995231628	0.127200007438660	0.119300000369549	0.126499995589256	0.114900000393391	0.133599996566772	0.133799999952316
0.159799993038178	0.165800005197525	0.151199996471405	0.152199998497963	0.126300007104874	0.134700000286102	0.128099992871284	0.107900001108646	0.123400002717972	0.126499995589256	0.115599997341633	0.116899996995926	0.108499996364117	0.109600000083447	0.109999999403954	0.103600002825260	0.120499998331070	0.122500002384186	0.112999998033047	0.114500001072884	0.112700000405312	0.110600002110004	0.106299996376038	0.0988000035285950	0.121200002729893	0.122500002384186	0.120800003409386	0.119900003075600	0.106299996376038	0.109099999070168	0.103500001132488	0.0980999991297722	0.117499999701977	0.125100001692772	0.116400003433228	0.115400001406670	0.107600003480911	0.104000002145767	0.112899996340275	0.103900000452995	0.126100003719330	0.128099992871284	0.126000002026558	0.128000006079674	0.124399997293949	0.119199998676777	0.133200004696846	0.115199998021126	0.132599994540215	0.136199995875359
0.168699994683266	0.184200003743172	0.164100006222725	0.163499996066093	0.137299999594688	0.139300003647804	0.123000003397465	0.113799996674061	0.126599997282028	0.130799993872643	0.119099996984005	0.119999997317791	0.115400001406670	0.111199997365475	0.118699997663498	0.104099996387959	0.123800002038479	0.126499995589256	0.116300001740456	0.116700001060963	0.118699997663498	0.126100003719330	0.112999998033047	0.100199997425079	0.123599998652935	0.128999993205071	0.122800000011921	0.121299996972084	0.109200000762939	0.110500000417233	0.106600001454353	0.0987000018358231	0.120800003409386	0.129099994897842	0.119099996984005	0.118699997663498	0.109999999403954	0.111299999058247	0.113200001418591	0.110500000417233	0.131099998950958	0.132100000977516	0.128399997949600	0.132300004363060	0.126599997282028	0.120999999344349	0.121799997985363	0.116899996995926	0.135399997234344	0.136999994516373
0.187299996614456	0.202000007033348	0.183100000023842	0.181299999356270	0.140599995851517	0.151299998164177	0.136299997568131	0.121299996972084	0.133000001311302	0.137500002980232	0.123800002038479	0.122500002384186	0.116099998354912	0.118199996650219	0.123800002038479	0.103799998760223	0.128000006079674	0.131899997591972	0.120399996638298	0.115699999034405	0.114200003445148	0.127399995923042	0.115900002419949	0.0998999997973442	0.127800002694130	0.132799997925758	0.125699996948242	0.121899999678135	0.108000002801418	0.112300001084805	0.106100000441074	0.0989999994635582	0.122500002384186	0.130300000309944	0.122699998319149	0.118400000035763	0.111699998378754	0.113200001418591	0.115299999713898	0.105999998748302	0.134700000286102	0.133399993181229	0.131899997591972	0.134399995207787	0.127800002694130	0.118600003421307	0.133300006389618	0.115599997341633	0.137099996209145	0.141000002622604
0.207300007343292	0.228200003504753	0.196700006723404	0.198699995875359	0.153799995779991	0.158800005912781	0.142700001597404	0.115299999713898	0.137099996209145	0.144800007343292	0.127900004386902	0.124899998307228	0.121399998664856	0.123899996280670	0.123000003397465	0.106499999761581	0.131500005722046	0.135000005364418	0.120200000703335	0.118000000715256	0.119199998676777	0.129999995231628	0.112899996340275	0.100800000131130	0.133200004696846	0.138099998235703	0.126699998974800	0.125200003385544	0.112400002777576	0.111299999058247	0.106299996376038	0.0988000035285950	0.122199997305870	0.130199998617172	0.120700001716614	0.117700003087521	0.109200000762939	0.111299999058247	0.108699999749660	0.103000000119209	0.131899997591972	0.133499994874001	0.137600004673004	0.131200000643730	0.125000000000000	0.118299998342991	0.130199998617172	0.114799998700619	0.137999996542931	0.140300005674362
0.233899995684624	0.244900003075600	0.223100006580353	0.215100005269051	0.158600002527237	0.173399999737740	0.136299997568131	0.122900001704693	0.146699994802475	0.150099992752075	0.132499992847443	0.128700003027916	0.121600002050400	0.124799996614456	0.122800000011921	0.105800002813339	0.140000000596046	0.140799999237061	0.123700000345707	0.120099999010563	0.118900001049042	0.149800002574921	0.122599996626377	0.0983000025153160	0.138999998569489	0.140799999237061	0.131899997591972	0.124700002372265	0.111299999058247	0.113300003111362	0.112000003457069	0.100199997425079	0.131699994206429	0.136000007390976	0.123999997973442	0.123999997973442	0.111599996685982	0.109899997711182	0.118600003421307	0.104400001466274	0.138799995183945	0.140000000596046	0.134200006723404	0.134800001978874	0.128900006413460	0.120600000023842	0.129399999976158	0.116499997675419	0.145600005984306	0.144800007343292
0.259000003337860	0.271699994802475	0.251599997282028	0.240500003099442	0.172199994325638	0.181500002741814	0.143199995160103	0.122299998998642	0.151999995112419	0.156700000166893	0.137099996209145	0.129800006747246	0.130899995565414	0.132899999618530	0.129999995231628	0.106200002133846	0.143999993801117	0.148900002241135	0.126499995589256	0.121100001037121	0.125499993562698	0.151299998164177	0.126399993896484	0.0996999964118004	0.142599999904633	0.148200005292892	0.132699996232986	0.126900002360344	0.115699999034405	0.123800002038479	0.115299999713898	0.0991000011563301	0.129800006747246	0.136700004339218	0.123300001025200	0.117799997329712	0.114200003445148	0.111100003123283	0.114399999380112	0.102600000798702	0.139899998903275	0.140000000596046	0.130600005388260	0.133300006389618	0.128299996256828	0.122000001370907	0.128299996256828	0.110699996352196	0.144400000572205	0.145600005984306
0.286100000143051	0.303700000047684	0.288399994373322	0.263399988412857	0.182899996638298	0.199699997901917	0.149800002574921	0.124499998986721	0.160799995064735	0.167300000786781	0.142499998211861	0.133900001645088	0.133699998259544	0.136700004339218	0.127800002694130	0.114699997007847	0.148599997162819	0.156299993395805	0.129899993538857	0.123700000345707	0.128299996256828	0.153099998831749	0.125699996948242	0.0993999987840653	0.150499999523163	0.151800006628037	0.136500000953674	0.126499995589256	0.114600002765656	0.123499996960163	0.114900000393391	0.0984999984502792	0.136500000953674	0.142000004649162	0.128499999642372	0.124499998986721	0.116499997675419	0.111199997365475	0.116899996995926	0.104000002145767	0.146200001239777	0.143600001931191	0.137500002980232	0.135499998927116	0.135600000619888	0.124700002372265	0.124399997293949	0.116999998688698	0.151299998164177	0.150299996137619
0.325100004673004	0.339899986982346	0.318100005388260	0.299499988555908	0.205300003290176	0.214800000190735	0.144999995827675	0.133000001311302	0.168799996376038	0.179800003767014	0.145600005984306	0.141599997878075	0.141299992799759	0.139300003647804	0.138600006699562	0.117200002074242	0.157299995422363	0.164100006222725	0.131099998950958	0.123899996280670	0.134100005030632	0.142100006341934	0.127599999308586	0.101099997758865	0.155399993062019	0.160400003194809	0.137500002980232	0.128099992871284	0.122100003063679	0.127599999308586	0.120600000023842	0.100400000810623	0.139599993824959	0.144800007343292	0.131400004029274	0.123400002717972	0.119499996304512	0.115900002419949	0.115900002419949	0.108999997377396	0.149900004267693	0.147100001573563	0.140699997544289	0.136399999260902	0.133100003004074	0.127499997615814	0.123300001025200	0.114500001072884	0.153999999165535	0.153899997472763
0.356599986553192	0.369100004434586	0.361799985170364	0.326099991798401	0.225600004196167	0.237000003457069	0.155000001192093	0.131300002336502	0.179800003767014	0.188600003719330	0.156900003552437	0.157600000500679	0.148000001907349	0.147400006651878	0.135499998927116	0.125000000000000	0.167500004172325	0.171700000762939	0.135100007057190	0.125900000333786	0.149800002574921	0.134399995207787	0.132499992847443	0.0992999970912933	0.164000004529953	0.166299998760223	0.140599995851517	0.130999997258186	0.126900002360344	0.129399999976158	0.118299998342991	0.0980999991297722	0.144400000572205	0.152199998497963	0.131500005722046	0.123899996280670	0.116499997675419	0.122699998319149	0.117899999022484	0.110899999737740	0.154699996113777	0.151199996471405	0.137099996209145	0.135399997234344	0.138099998235703	0.126800000667572	0.126100003719330	0.115299999713898	0.158000007271767	0.154799997806549
0.401100009679794	0.408199995756149	0.404700011014938	0.359699994325638	0.247099995613098	0.258599996566772	0.161100000143051	0.134599998593330	0.190699994564056	0.202700003981590	0.162300005555153	0.173899993300438	0.151299998164177	0.154499992728233	0.147100001573563	0.140300005674362	0.174099996685982	0.178900003433228	0.137700006365776	0.138099998235703	0.144899994134903	0.146599993109703	0.131500005722046	0.101199999451637	0.172000005841255	0.174300000071526	0.141800001263618	0.135399997234344	0.132699996232986	0.136199995875359	0.122400000691414	0.101999998092651	0.147699996829033	0.153200000524521	0.131200000643730	0.121200002729893	0.127900004386902	0.123599998652935	0.121600002050400	0.103000000119209	0.158600002527237	0.153799995779991	0.146799996495247	0.134900003671646	0.141900002956390	0.127000004053116	0.123999997973442	0.112599998712540	0.160099998116493	0.159799993038178
0.436899989843369	0.462500005960465	0.465200006961823	0.393400013446808	0.263399988412857	0.284299999475479	0.168999999761581	0.129199996590614	0.206200003623962	0.212699994444847	0.170000001788139	0.181999996304512	0.155699998140335	0.159400001168251	0.151199996471405	0.139599993824959	0.186700001358986	0.187399998307228	0.136399999260902	0.147799998521805	0.146400004625320	0.143199995160103	0.135900005698204	0.100400000810623	0.177000001072884	0.180000007152557	0.145300000905991	0.136299997568131	0.142499998211861	0.141399994492531	0.123300001025200	0.102099999785423	0.154200002551079	0.151299998164177	0.133799999952316	0.123499996960163	0.127399995923042	0.119999997317791	0.119699999690056	0.103500001132488	0.160099998116493	0.157000005245209	0.138300001621246	0.138400003314018	0.140799999237061	0.130400002002716	0.128700003027916	0.120800003409386	0.166899994015694	0.159600004553795
0.488200008869171	0.500299990177155	0.510500013828278	0.436500012874603	0.293500006198883	0.313899993896484	0.187099993228912	0.128299996256828	0.216800004243851	0.223600000143051	0.175699993968010	0.191400006413460	0.167199999094009	0.165099993348122	0.144199997186661	0.145999997854233	0.190400004386902	0.194100007414818	0.136600002646446	0.173500001430511	0.149399995803833	0.146300002932549	0.137199997901917	0.0992000028491020	0.186100006103516	0.184200003743172	0.145799994468689	0.145999997854233	0.131200000643730	0.136700004339218	0.123300001025200	0.100599996745586	0.160600006580353	0.164800003170967	0.136999994516373	0.132699996232986	0.131899997591972	0.125499993562698	0.123899996280670	0.112199999392033	0.168699994683266	0.164399996399879	0.137999996542931	0.140799999237061	0.145600005984306	0.135499998927116	0.138600006699562	0.114699997007847	0.174199998378754	0.165399998426437
0.531899988651276	0.554099977016449	0.567300021648407	0.480500012636185	0.328399986028671	0.340600013732910	0.188700005412102	0.140200003981590	0.231600001454353	0.245499998331070	0.202700003981590	0.205200001597404	0.182500004768372	0.180700004100800	0.146599993109703	0.135000005364418	0.201800003647804	0.207800000905991	0.140799999237061	0.179700002074242	0.164000004529953	0.156299993395805	0.143500000238419	0.100599996745586	0.193900004029274	0.197400003671646	0.146999999880791	0.167699992656708	0.141000002622604	0.150999993085861	0.133699998259544	0.109700001776218	0.165399998426437	0.166700005531311	0.135700002312660	0.131300002336502	0.134499996900558	0.129099994897842	0.127900004386902	0.105099998414516	0.175699993968010	0.165299996733665	0.139300003647804	0.141800001263618	0.147200003266335	0.137099996209145	0.131400004029274	0.113899998366833	0.175099998712540	0.166700005531311
0.590499997138977	0.600399971008301	0.629599988460541	0.517899990081787	0.361200004816055	0.372999995946884	0.199399992823601	0.136399999260902	0.251199990510941	0.258300006389618	0.226500004529953	0.215800002217293	0.186800003051758	0.187600001692772	0.155399993062019	0.138600006699562	0.214100003242493	0.215100005269051	0.139100000262260	0.183699995279312	0.159700006246567	0.157199993729591	0.139500007033348	0.101300001144409	0.200200006365776	0.200299993157387	0.148100003600121	0.170100003480911	0.146400004625320	0.157399997115135	0.121899999678135	0.103100001811981	0.171700000762939	0.174300000071526	0.136099994182587	0.127700001001358	0.133000001311302	0.130500003695488	0.128700003027916	0.107699997723103	0.178000003099442	0.168699994683266	0.136299997568131	0.145199999213219	0.148200005292892	0.136899992823601	0.135000005364418	0.111900001764297	0.178700000047684	0.169300004839897
0.631500005722046	0.648299992084503	0.690299987792969	0.569899976253510	0.389600008726120	0.405099987983704	0.206000000238419	0.131200000643730	0.263900011777878	0.271200001239777	0.238499999046326	0.229000002145767	0.189700007438660	0.194100007414818	0.151099994778633	0.127900004386902	0.225899994373322	0.223900005221367	0.162599995732307	0.192800000309944	0.163800001144409	0.166099995374680	0.142100006341934	0.0996000021696091	0.208700001239777	0.205899998545647	0.148300006985664	0.174999997019768	0.150600001215935	0.159999996423721	0.124600000679493	0.104000002145767	0.176499992609024	0.169100001454353	0.138400003314018	0.148100003600121	0.140599995851517	0.137700006365776	0.128199994564056	0.109899997711182	0.183200001716614	0.172399997711182	0.140799999237061	0.158399999141693	0.152600005269051	0.140799999237061	0.137099996209145	0.113600000739098	0.183200001716614	0.170900002121925
0.689000010490418	0.697200000286102	0.756099998950958	0.615000009536743	0.428000003099442	0.443500012159348	0.230599999427795	0.135299995541573	0.286300003528595	0.294200003147125	0.256999999284744	0.248099997639656	0.206799998879433	0.201399996876717	0.152799993753433	0.143900007009506	0.240999996662140	0.238299995660782	0.187000006437302	0.200800001621246	0.169599995017052	0.176699995994568	0.139300003647804	0.100699998438358	0.220599994063377	0.218500003218651	0.151700004935265	0.178900003433228	0.155599996447563	0.162400007247925	0.133699998259544	0.107100002467632	0.184699997305870	0.186299994587898	0.140699997544289	0.154799997806549	0.145600005984306	0.134000003337860	0.129999995231628	0.108499996364117	0.191200003027916	0.178599998354912	0.135399997234344	0.161500006914139	0.155499994754791	0.145199999213219	0.131699994206429	0.115400001406670	0.189999997615814	0.176799997687340
0.739400029182434	0.747200012207031	0.832899987697601	0.655200004577637	0.472000002861023	0.484200000762939	0.234899997711182	0.139200001955032	0.300900012254715	0.314500004053116	0.280900001525879	0.268900007009506	0.221499994397163	0.216800004243851	0.177000001072884	0.131600007414818	0.251100003719330	0.248899996280670	0.195600003004074	0.220400005578995	0.174600005149841	0.181700006127357	0.132899999618530	0.105499997735024	0.227699995040894	0.223199993371964	0.151600003242493	0.189700007438660	0.163499996066093	0.163599997758865	0.143000006675720	0.111000001430511	0.190699994564056	0.187199994921684	0.141900002956390	0.156499996781349	0.150099992752075	0.143900007009506	0.135600000619888	0.110500000417233	0.200900003314018	0.179600000381470	0.135299995541573	0.162300005555153	0.160500004887581	0.144899994134903	0.132699996232986	0.115099996328354	0.199399992823601	0.175899997353554
0.787400007247925	0.800000011920929	0.894400000572205	0.704299986362457	0.519100010395050	0.527999997138977	0.263399988412857	0.133300006389618	0.324900001287460	0.337199985980988	0.304199993610382	0.298999994993210	0.243399992585182	0.237299993634224	0.185800001025200	0.129700005054474	0.265399992465973	0.263900011777878	0.215100005269051	0.235899999737740	0.185900002717972	0.211799994111061	0.162599995732307	0.111299999058247	0.240099996328354	0.231199994683266	0.180700004100800	0.200200006365776	0.170300006866455	0.175099998712540	0.144400000572205	0.108199998736382	0.199499994516373	0.194600000977516	0.141100004315376	0.159899994730949	0.150299996137619	0.139100000262260	0.133100003004074	0.110299997031689	0.205400004982948	0.183699995279312	0.133300006389618	0.166999995708466	0.157100006937981	0.151199996471405	0.136299997568131	0.116200000047684	0.204999998211861	0.179800003767014
0.845099985599518	0.838100016117096	0.960699975490570	0.748300015926361	0.546999990940094	0.561299979686737	0.290399998426437	0.135600000619888	0.345999985933304	0.355599999427795	0.320199996232986	0.315699994564056	0.251399993896484	0.241600006818771	0.172399997711182	0.140799999237061	0.277200013399124	0.272899985313416	0.209999993443489	0.246700003743172	0.200100004673004	0.213699996471405	0.152400001883507	0.109300002455711	0.245900005102158	0.236300006508827	0.213200002908707	0.208100005984306	0.180000007152557	0.179800003767014	0.131799995899200	0.110500000417233	0.203299999237061	0.189099997282028	0.156000003218651	0.162900000810623	0.155200004577637	0.144500002264977	0.136899992823601	0.109899997711182	0.207499995827675	0.187299996614456	0.137099996209145	0.170699998736382	0.162799999117851	0.145099997520447	0.129999995231628	0.114600002765656	0.207900002598763	0.185000002384186
0.882700026035309	0.887300014495850	1.01520001888275	0.793500006198883	0.604600012302399	0.612200021743774	0.310600012540817	0.148699998855591	0.366499990224838	0.369899988174439	0.350499987602234	0.343600004911423	0.280499994754791	0.263599991798401	0.170800000429153	0.129800006747246	0.287999987602234	0.282999992370605	0.228100001811981	0.264499992132187	0.209999993443489	0.227799996733665	0.151800006628037	0.117299996316433	0.256399989128113	0.244299992918968	0.220100000500679	0.223800003528595	0.180700004100800	0.187199994921684	0.138999998569489	0.108800001442432	0.211300000548363	0.195899993181229	0.159600004553795	0.170100003480911	0.160099998116493	0.143099993467331	0.137700006365776	0.112899996340275	0.216900005936623	0.189199998974800	0.136199995875359	0.175099998712540	0.163399994373322	0.151199996471405	0.135299995541573	0.121299996972084	0.208199992775917	0.183200001716614
0.905499994754791	0.920199990272522	1.04340004920959	0.836700022220612	0.629999995231628	0.653199970722199	0.343199998140335	0.141399994492531	0.385199993848801	0.396299988031387	0.371800005435944	0.368400007486343	0.293700009584427	0.279599994421005	0.207100003957748	0.122800000011921	0.299600005149841	0.293900012969971	0.234099999070168	0.276300013065338	0.216399997472763	0.227899998426437	0.156399995088577	0.132100000977516	0.269199997186661	0.246000006794930	0.217299997806549	0.233400002121925	0.182500004768372	0.189799994230270	0.138699993491173	0.110500000417233	0.220100000500679	0.200900003314018	0.161100000143051	0.175500005483627	0.159500002861023	0.152199998497963	0.141100004315376	0.111900001764297	0.225500002503395	0.193100005388260	0.132699996232986	0.179499998688698	0.169100001454353	0.153600007295609	0.142100006341934	0.126800000667572	0.216999992728233	0.187900006771088
0.906000018119812	0.919799983501434	1.06110000610352	0.878099977970123	0.685100018978119	0.686500012874603	0.367900013923645	0.129700005054474	0.411100000143051	0.417199999094009	0.402300000190735	0.389099985361099	0.313899993896484	0.294499993324280	0.181700006127357	0.125900000333786	0.311599999666214	0.304100006818771	0.253399997949600	0.296200007200241	0.220300003886223	0.237499997019768	0.152500003576279	0.118600003421307	0.268999993801117	0.252700001001358	0.225600004196167	0.247199997305870	0.195899993181229	0.190599992871284	0.141000002622604	0.110699996352196	0.223100006580353	0.202999994158745	0.162100002169609	0.182400003075600	0.165800005197525	0.160300001502037	0.138099998235703	0.112800002098084	0.225600004196167	0.198400005698204	0.153400003910065	0.185299992561340	0.172499999403954	0.154100000858307	0.143299996852875	0.116599999368191	0.220899999141693	0.191300004720688
0.918600022792816	0.924799978733063	1.07369995117188	0.888100028038025	0.721800029277802	0.715900003910065	0.382899999618530	0.146200001239777	0.446399986743927	0.437799990177155	0.427799999713898	0.416399985551834	0.322100013494492	0.313699990510941	0.211400002241135	0.155300006270409	0.331299990415573	0.312799990177155	0.258100003004074	0.299499988555908	0.226400002837181	0.256199985742569	0.168699994683266	0.120700001716614	0.280299991369247	0.257899999618530	0.227500006556511	0.258100003004074	0.193299993872643	0.205200001597404	0.141800001263618	0.110899999737740	0.231199994683266	0.211300000548363	0.196899995207787	0.188299998641014	0.169499993324280	0.156499996781349	0.138600006699562	0.116800002753735	0.232899993658066	0.195999994874001	0.151099994778633	0.190599992871284	0.175300002098084	0.159600004553795	0.134499996900558	0.131400004029274	0.226300001144409	0.193200007081032
0.913699984550476	0.931900024414063	1.07229995727539	0.888999998569489	0.777100026607513	0.761799991130829	0.431199997663498	0.146099999547005	0.465799987316132	0.467900007963181	0.451799988746643	0.441500008106232	0.359600007534027	0.328700006008148	0.216199994087219	0.122599996626377	0.343199998140335	0.331800013780594	0.266900002956390	0.325199991464615	0.237599998712540	0.267300009727478	0.157499998807907	0.130600005388260	0.296700000762939	0.259999990463257	0.229800000786781	0.269199997186661	0.204400002956390	0.213799998164177	0.147499993443489	0.113499999046326	0.239500001072884	0.213699996471405	0.199499994516373	0.195399999618530	0.174099996685982	0.165399998426437	0.141299992799759	0.113099999725819	0.241099998354912	0.200599998235703	0.175699993968010	0.198400005698204	0.179600000381470	0.164499998092651	0.156399995088577	0.117899999022484	0.232899993658066	0.194999992847443
0.905099987983704	0.935100018978119	1.08949995040894	0.895699977874756	0.823099970817566	0.818499982357025	0.469399988651276	0.134299993515015	0.483700007200241	0.486799985170364	0.482400000095367	0.469900012016296	0.376700013875961	0.351599991321564	0.223100006580353	0.130899995565414	0.356599986553192	0.342799991369247	0.278400003910065	0.343400001525879	0.256599992513657	0.276399999856949	0.159400001168251	0.126100003719330	0.302199989557266	0.268500000238419	0.239999994635582	0.282099992036819	0.221000000834465	0.217399999499321	0.152300000190735	0.111000001430511	0.246299996972084	0.218400001525879	0.200699999928474	0.203799992799759	0.178700000047684	0.166700005531311	0.138600006699562	0.118400000035763	0.246700003743172	0.197699993848801	0.176799997687340	0.202900007367134	0.181799992918968	0.169200003147125	0.145600005984306	0.114600002765656	0.236699998378754	0.194199994206429
0.916400015354157	0.923900008201599	1.09660005569458	0.897899985313416	0.857599973678589	0.862299978733063	0.514999985694885	0.149700000882149	0.514199972152710	0.514500021934509	0.508300006389618	0.495700001716614	0.405000001192093	0.371100008487701	0.229100003838539	0.130600005388260	0.375900000333786	0.353899985551834	0.305799990892410	0.364100009202957	0.271299988031387	0.285199999809265	0.165199995040894	0.142800003290176	0.321000009775162	0.271499991416931	0.246099993586540	0.302700012922287	0.224299997091293	0.230000004172325	0.163200005888939	0.136099994182587	0.250600010156631	0.217999994754791	0.201499998569489	0.212200000882149	0.180999994277954	0.174899995326996	0.140100002288818	0.111800000071526	0.253899991512299	0.200800001621246	0.172900006175041	0.203400000929832	0.186900004744530	0.166700005531311	0.133100003004074	0.116499997675419	0.242300003767014	0.195399999618530
0.913399994373322	0.932699978351593	1.11370003223419	0.901199996471405	0.865599989891052	0.891099989414215	0.556900024414063	0.137700006365776	0.546800017356873	0.542900025844574	0.535799980163574	0.519800007343292	0.431100010871887	0.395700007677078	0.223199993371964	0.129299998283386	0.400200009346008	0.365999996662140	0.318199992179871	0.373100012540817	0.276800006628037	0.309300005435944	0.153300002217293	0.117100000381470	0.326200008392334	0.278699994087219	0.253899991512299	0.310099989175797	0.233400002121925	0.234599992632866	0.150600001215935	0.128800004720688	0.262100011110306	0.226400002837181	0.209800004959106	0.221100002527237	0.190400004386902	0.180800005793571	0.148300006985664	0.122100003063679	0.260500013828278	0.203099995851517	0.177000001072884	0.218999996781349	0.189300000667572	0.176599994301796	0.141000002622604	0.126800000667572	0.249599993228912	0.195600003004074
0.915400028228760	0.924700021743774	1.11360001564026	0.895200014114380	0.865199983119965	0.890299975872040	0.588800013065338	0.143299996852875	0.570200026035309	0.562799990177155	0.556699991226196	0.543799996376038	0.454899996519089	0.421000003814697	0.225600004196167	0.137899994850159	0.408199995756149	0.376100003719330	0.334300011396408	0.385800004005432	0.295500010251999	0.312099993228912	0.182799994945526	0.128499999642372	0.336899995803833	0.277799993753433	0.266400009393692	0.326299995183945	0.243599995970726	0.251700013875961	0.160300001502037	0.158299997448921	0.267100006341934	0.223000004887581	0.212099999189377	0.230299994349480	0.197099998593330	0.178299993276596	0.143600001931191	0.116499997675419	0.261900007724762	0.204300001263618	0.179700002074242	0.222599998116493	0.196700006723404	0.175999999046326	0.155300006270409	0.119099996984005	0.252799987792969	0.199100002646446
0.919799983501434	0.933399975299835	1.13160002231598	0.897000014781952	0.863099992275238	0.895500004291534	0.616699993610382	0.144999995827675	0.604099988937378	0.585699975490570	0.583500027656555	0.562200009822846	0.476399987936020	0.440699994564056	0.248899996280670	0.134399995207787	0.436699986457825	0.383300006389618	0.336600005626678	0.392399996519089	0.305599987506866	0.336100012063980	0.164199993014336	0.125200003385544	0.339399993419647	0.275200009346008	0.277300000190735	0.334800004959106	0.249200001358986	0.255499988794327	0.159600004553795	0.136000007390976	0.272399991750717	0.232899993658066	0.214699998497963	0.235300004482269	0.203500002622604	0.190999999642372	0.143199995160103	0.116899996995926	0.268900007009506	0.203199997544289	0.183899998664856	0.230900004506111	0.200200006365776	0.178200006484985	0.143099993467331	0.125699996948242	0.255100011825562	0.198400005698204
0.924899995326996	0.935400009155273	1.13489997386932	0.897000014781952	0.865700006484985	0.885200023651123	0.652999997138977	0.145699992775917	0.624400019645691	0.610300004482269	0.602900028228760	0.591799974441528	0.492500007152557	0.466199994087219	0.224900007247925	0.144099995493889	0.438899993896484	0.392699986696243	0.348100006580353	0.418199986219406	0.306199997663498	0.351200014352798	0.170200005173683	0.118600003421307	0.352600008249283	0.273600012063980	0.284200012683868	0.351200014352798	0.256900012493134	0.259099990129471	0.161300003528595	0.153999999165535	0.279000014066696	0.232999995350838	0.229800000786781	0.248300001025200	0.209299996495247	0.190999999642372	0.142199993133545	0.115400001406670	0.273499995470047	0.203999996185303	0.178100004792213	0.235599994659424	0.213899999856949	0.187900006771088	0.138400003314018	0.119999997317791	0.263700008392334	0.215700000524521
0.908800005912781	0.935100018978119	1.14090001583099	0.899500012397766	0.869199991226196	0.893899977207184	0.703700006008148	0.152999997138977	0.637499988079071	0.630699992179871	0.631699979305267	0.618399977684021	0.520600020885468	0.483500003814697	0.244200006127357	0.127700001001358	0.449999988079071	0.410400003194809	0.378699988126755	0.432900011539459	0.327800005674362	0.368699997663498	0.163900002837181	0.117100000381470	0.360000014305115	0.277900010347366	0.302199989557266	0.360700011253357	0.271499991416931	0.264200001955032	0.158999994397163	0.183699995279312	0.280200004577637	0.232099995017052	0.224000006914139	0.251199990510941	0.214399993419647	0.194100007414818	0.143299996852875	0.115599997341633	0.275200009346008	0.200299993157387	0.174199998378754	0.238100007176399	0.208100005984306	0.184400007128716	0.137899994850159	0.119400002062321	0.262800008058548	0.213300004601479
0.922299981117249	0.928099989891052	1.14100003242493	0.897599995136261	0.863600015640259	0.889500021934509	0.742200016975403	0.157499998807907	0.665099978446960	0.653999984264374	0.647199988365173	0.635999977588654	0.550400018692017	0.510800004005432	0.253199994564056	0.135700002312660	0.473699986934662	0.418199986219406	0.393900007009506	0.448900014162064	0.351500004529953	0.368000000715256	0.170900002121925	0.124899998307228	0.376500010490418	0.279000014066696	0.311500012874603	0.378800004720688	0.276300013065338	0.279000014066696	0.165600001811981	0.173800006508827	0.290899991989136	0.232099995017052	0.229800000786781	0.258399993181229	0.218400001525879	0.206000000238419	0.143800005316734	0.119400002062321	0.278899997472763	0.200800001621246	0.177200004458427	0.245800003409386	0.215399995446205	0.186599999666214	0.148100003600121	0.122400000691414	0.265199989080429	0.216399997472763
0.927399992942810	0.930499970912933	1.14370000362396	0.894299983978272	0.867799997329712	0.892799973487854	0.784600019454956	0.155000001192093	0.694800019264221	0.669900000095367	0.660199999809265	0.652899980545044	0.580299973487854	0.540499985218048	0.229599997401238	0.133900001645088	0.489300012588501	0.437000006437302	0.397599995136261	0.466600000858307	0.355599999427795	0.387100011110306	0.175500005483627	0.129800006747246	0.383399993181229	0.277200013399124	0.312700003385544	0.392199993133545	0.283300012350082	0.291399985551834	0.167099997401238	0.151800006628037	0.295700013637543	0.232800006866455	0.236699998378754	0.271100014448166	0.227799996733665	0.202500000596046	0.145999997854233	0.117700003087521	0.288300007581711	0.198599994182587	0.197200000286102	0.257099986076355	0.216999992728233	0.192699998617172	0.149599999189377	0.123800002038479	0.272199988365173	0.222299993038178
0.914300024509430	0.932099997997284	1.16219997406006	0.901099979877472	0.872600018978119	0.898899972438812	0.825200021266937	0.157600000500679	0.703599989414215	0.689800024032593	0.665899991989136	0.664200007915497	0.612600028514862	0.557399988174439	0.281199991703033	0.136399999260902	0.501900017261505	0.456800013780594	0.424100011587143	0.475600004196167	0.381300002336502	0.416000008583069	0.187999993562698	0.122100003063679	0.389299988746643	0.281899988651276	0.331999987363815	0.404799997806549	0.308499991893768	0.300999999046326	0.169799998402596	0.157900005578995	0.303400009870529	0.233999997377396	0.244699999690056	0.277900010347366	0.237700000405312	0.210600003600121	0.150099992752075	0.120399996638298	0.293900012969971	0.193000003695488	0.185200005769730	0.261799991130829	0.226999998092651	0.200800001621246	0.148599997162819	0.122299998998642	0.280800014734268	0.237599998712540
0.912500023841858	0.936900019645691	1.17250001430511	0.901700019836426	0.872699975967407	0.903500020503998	0.852199971675873	0.157700002193451	0.710500001907349	0.698499977588654	0.669700026512146	0.664699971675873	0.622099995613098	0.588900029659271	0.293900012969971	0.138899996876717	0.522499978542328	0.466600000858307	0.437200009822845	0.495299994945526	0.399500012397766	0.429100006818771	0.191599994897842	0.113899998366833	0.394699990749359	0.282900005578995	0.333900004625320	0.411900013685226	0.324999988079071	0.309799998998642	0.172099992632866	0.169799998402596	0.307200014591217	0.234699994325638	0.248699992895126	0.284999996423721	0.246600002050400	0.216900005936623	0.150199994444847	0.130500003695488	0.296099990606308	0.194399997591972	0.197899997234344	0.270300000905991	0.224900007247925	0.196799993515015	0.146799996495247	0.125599995255470	0.281699985265732	0.241200000047684
0.925000011920929	0.933799982070923	1.16919994354248	0.896799981594086	0.864099979400635	0.890200018882752	0.831399977207184	0.167600005865097	0.721099972724915	0.697399973869324	0.666999995708466	0.666999995708466	0.649200022220612	0.609499990940094	0.262300014495850	0.132899999618530	0.536899983882904	0.475100010633469	0.444299995899200	0.507899999618530	0.410899996757507	0.432500004768372	0.177200004458427	0.111100003123283	0.406800001859665	0.278200000524521	0.337900012731552	0.421499997377396	0.320899993181229	0.317699998617172	0.177200004458427	0.157700002193451	0.314099997282028	0.237800002098084	0.253199994564056	0.296000003814697	0.251599997282028	0.221799999475479	0.152099996805191	0.130899995565414	0.300500005483627	0.194499999284744	0.207800000905991	0.276800006628037	0.235599994659424	0.201399996876717	0.153200000524521	0.123999997973442	0.284700006246567	0.240199998021126
0.924300014972687	0.929899990558624	1.18099999427795	0.896700024604797	0.871800005435944	0.900099992752075	0.832000017166138	0.166899994015694	0.716400027275085	0.699599981307983	0.662899971008301	0.672500014305115	0.659300029277802	0.629800021648407	0.294400006532669	0.135499998927116	0.551199972629547	0.491200000047684	0.466699987649918	0.520200014114380	0.415199995040894	0.458999991416931	0.184699997305870	0.114299997687340	0.418399989604950	0.275799989700317	0.340600013732910	0.443199992179871	0.335799992084503	0.334300011396408	0.180000007152557	0.146899998188019	0.317299991846085	0.234899997711182	0.250099986791611	0.306499987840652	0.263000011444092	0.232099995017052	0.153400003910065	0.142399996519089	0.300900012254715	0.192499995231628	0.213799998164177	0.285800009965897	0.239800006151199	0.216199994087219	0.151800006628037	0.123999997973442	0.288599997758865	0.242200002074242
0.928799986839294	0.934199988842011	1.18369996547699	0.897599995136261	0.867200016975403	0.893400013446808	0.837899982929230	0.157700002193451	0.723100006580353	0.697200000286102	0.666100025177002	0.670499980449677	0.657500028610230	0.645299971103668	0.279500007629395	0.156499996781349	0.564599990844727	0.496899992227554	0.477800011634827	0.533800005912781	0.448700010776520	0.474599987268448	0.184900000691414	0.129399999976158	0.424499988555908	0.273000001907349	0.340200006961823	0.443500012159348	0.341699987649918	0.344500005245209	0.179600000381470	0.143700003623962	0.321399986743927	0.233199998736382	0.255299985408783	0.312599986791611	0.268200010061264	0.233799993991852	0.155900001525879	0.138099998235703	0.303999990224838	0.189300000667572	0.209000006318092	0.291000008583069	0.241500005125999	0.208499997854233	0.158899992704391	0.124300003051758	0.292699992656708	0.244900003075600
0.921800017356873	0.933300018310547	1.19210004806519	0.896300017833710	0.860899984836578	0.893999993801117	0.830799996852875	0.171399995684624	0.714299976825714	0.696600019931793	0.660899996757507	0.671599984169006	0.655700027942658	0.654799997806549	0.293399989604950	0.135000005364418	0.577600002288818	0.509500026702881	0.487699985504150	0.549600005149841	0.455799996852875	0.483799993991852	0.190200001001358	0.115599997341633	0.427500009536743	0.274500012397766	0.358999997377396	0.453299999237061	0.351200014352798	0.353100001811981	0.181899994611740	0.144099995493889	0.330000013113022	0.233600005507469	0.272899985313416	0.315800011157990	0.271899998188019	0.242500007152557	0.155799999833107	0.135900005698204	0.308600008487701	0.187099993228912	0.212200000882149	0.293300002813339	0.247199997305870	0.213699996471405	0.155100002884865	0.125200003385544	0.292800009250641	0.244000002741814
0.929899990558624	0.936399996280670	1.19579994678497	0.896000027656555	0.869899988174439	0.891399979591370	0.832899987697601	0.168200001120567	0.718699991703033	0.699299991130829	0.661499977111816	0.669499993324280	0.665000021457672	0.656400024890900	0.337799996137619	0.131099998950958	0.586099982261658	0.522300004959106	0.496699988842011	0.568599998950958	0.467999994754791	0.504400014877319	0.195999994874001	0.116700001060963	0.432500004768372	0.270000010728836	0.369599997997284	0.467299997806549	0.368400007486343	0.354000002145767	0.185100004076958	0.138500005006790	0.331200003623962	0.232800006866455	0.274500012397766	0.322499990463257	0.280600011348724	0.247999995946884	0.156299993395805	0.143399998545647	0.310799986124039	0.184799998998642	0.212799996137619	0.304500013589859	0.253199994564056	0.219099998474121	0.153200000524521	0.125499993562698	0.295399993658066	0.244200006127357
0.912699997425079	0.935299992561340	1.20759999752045	0.895299971103668	0.870199978351593	0.894900023937225	0.828899979591370	0.179000005125999	0.707799971103668	0.697399973869324	0.669300019741058	0.667599976062775	0.657400012016296	0.658599972724915	0.293799996376038	0.146500006318092	0.601199984550476	0.531799972057343	0.517700016498566	0.576099991798401	0.490500003099442	0.517199993133545	0.203600004315376	0.118000000715256	0.436300009489059	0.277599990367889	0.387400001287460	0.476599991321564	0.383799999952316	0.358599990606308	0.187500000000000	0.137199997901917	0.339800000190735	0.233099997043610	0.284299999475479	0.333400011062622	0.292800009250641	0.255199998617172	0.163200005888939	0.133499994874001	0.319599986076355	0.185900002717972	0.223499998450279	0.320600003004074	0.262300014495850	0.225899994373322	0.161300003528595	0.129099994897842	0.298299998044968	0.255499988794327
0.915600001811981	0.929700016975403	1.21759998798370	0.891099989414215	0.855300009250641	0.888899981975555	0.826300024986267	0.193900004029274	0.711899995803833	0.695200026035309	0.667999982833862	0.660600006580353	0.655399978160858	0.651000022888184	0.321999996900558	0.146400004625320	0.617399990558624	0.538200020790100	0.528199970722199	0.582700014114380	0.498400002717972	0.513300001621246	0.201800003647804	0.121500000357628	0.440899997949600	0.276499986648560	0.389400005340576	0.485799998044968	0.391499996185303	0.377099990844727	0.187999993562698	0.136899992823601	0.340799987316132	0.233300000429153	0.284700006246567	0.338299989700317	0.298200011253357	0.260399997234345	0.165700003504753	0.129999995231628	0.322899997234345	0.181999996304512	0.237299993634224	0.324099987745285	0.268599987030029	0.227099999785423	0.162799999117851	0.126000002026558	0.302500009536743	0.255400002002716
0.911300003528595	0.933399975299835	1.22150003910065	0.896499991416931	0.860899984836578	0.892300009727478	0.821099996566773	0.191400006413460	0.703499972820282	0.694299995899200	0.665899991989136	0.666700005531311	0.657100021839142	0.661599993705750	0.308299988508225	0.146899998188019	0.627699971199036	0.548600018024445	0.537199974060059	0.588199973106384	0.518100023269653	0.539300024509430	0.207399994134903	0.119300000369549	0.448399990797043	0.275299996137619	0.400599986314774	0.497500002384186	0.411399990320206	0.383799999952316	0.196199998259544	0.145899996161461	0.347600013017654	0.230800002813339	0.286900013685226	0.350300014019012	0.305200010538101	0.273099988698959	0.166299998760223	0.147799998521805	0.325399994850159	0.181899994611740	0.251100003719330	0.333900004625320	0.272300004959106	0.234400004148483	0.162400007247925	0.129099994897842	0.304899990558624	0.256099998950958
0.909200012683868	0.931999981403351	1.21480000019073	0.897199988365173	0.867100000381470	0.894699990749359	0.819800019264221	0.198500007390976	0.705099999904633	0.693899989128113	0.662400007247925	0.665300011634827	0.663900017738342	0.655700027942658	0.340799987316132	0.140000000596046	0.625800013542175	0.555100023746491	0.525799989700317	0.594600021839142	0.529999971389771	0.551199972629547	0.219300001859665	0.118100002408028	0.446599990129471	0.281500011682510	0.399399995803833	0.507499992847443	0.420899987220764	0.393200010061264	0.204300001263618	0.134100005030632	0.347099989652634	0.230000004172325	0.283499985933304	0.350899994373322	0.316599994897842	0.281399995088577	0.171599999070168	0.142000004649162	0.319799989461899	0.180099993944168	0.243000000715256	0.336499989032745	0.278299987316132	0.237299993634224	0.163699999451637	0.128800004720688	0.301699995994568	0.258100003004074
[truncated: 14 more columns]
