# Supplementary material for: Modeling the impact of drug interactions on therapeutic selectivity
Source: Nat Commun. 2018 Aug 27;9:3452. doi: 10.1038/s41467-018-05954-3 (PMC6110842; doi:10.1038/s41467-018-05954-3)
Supplement: Supplementary file 4 — Supplementary Data 1 [file 41467_2018_5954_MOESM4_ESM.zip › albRAW/Hal-Sta.txt]

0.126300007000000	0.130999997000000	0.129500002000000	0.126900002000000	0.126100004000000	0.131200001000000	0.125599995000000	0.129099995000000	0.130300000000000	0.126000002000000	0.127299994000000	0.125900000000000	0.128500000000000	0.133599997000000	0.131899998000000	0.127499998000000	0.131899998000000	0.137400001000000	0.132200003000000	0.132699996000000	0.130099997000000	0.130999997000000	0.132599995000000	0.133100003000000	0.142700002000000	0.136000007000000	0.137799993000000	0.135600001000000	0.131699994000000	0.130600005000000	0.132799998000000	0.135600001000000	0.146200001000000	0.154300004000000	0.146200001000000	0.140300006000000	0.140100002000000	0.140499994000000	0.139799997000000	0.140799999000000	0.147100002000000	0.149000004000000	0.148000002000000	0.147000000000000	0.149399996000000	0.150999993000000	0.149100006000000	0.148900002000000	0.150399998000000	0.145099998000000
0.124600001000000	0.128999993000000	0.126900002000000	0.128199995000000	0.122299999000000	0.129299998000000	0.125599995000000	0.127100006000000	0.128399998000000	0.124899998000000	0.125499994000000	0.125799999000000	0.126100004000000	0.131500006000000	0.127100006000000	0.125699997000000	0.128000006000000	0.132599995000000	0.131300002000000	0.127900004000000	0.126000002000000	0.128099993000000	0.128399998000000	0.130799994000000	0.137199998000000	0.133399993000000	0.133900002000000	0.132900000000000	0.131799996000000	0.130400002000000	0.133000001000000	0.273299992000000	0.138799995000000	0.144899994000000	0.135700002000000	0.134000003000000	0.133499995000000	0.136000007000000	0.134900004000000	0.137600005000000	0.144500002000000	0.143399999000000	0.142800003000000	0.140200004000000	0.142900005000000	0.145999998000000	0.144600004000000	0.144500002000000	0.148599997000000	0.140799999000000
0.125300005000000	0.127700001000000	0.126300007000000	0.129299998000000	0.121900000000000	0.127499998000000	0.124300003000000	0.126399994000000	0.128399998000000	0.125100002000000	0.125599995000000	0.125200003000000	0.126699999000000	0.130999997000000	0.126200005000000	0.125799999000000	0.126300007000000	0.130899996000000	0.127399996000000	0.126499996000000	0.124300003000000	0.126000002000000	0.125400007000000	0.128600001000000	0.133599997000000	0.130999997000000	0.131300002000000	0.131099999000000	0.128700003000000	0.127900004000000	0.128099993000000	0.132699996000000	0.135600001000000	0.138899997000000	0.134800002000000	0.131400004000000	0.134800002000000	0.134399995000000	0.132799998000000	0.135299996000000	0.140000001000000	0.143600002000000	0.140900001000000	0.140900001000000	0.141700000000000	0.146799996000000	0.144800007000000	0.144500002000000	0.147499993000000	0.139400005000000
0.122599997000000	0.128299996000000	0.126399994000000	0.128600001000000	0.121900000000000	0.128199995000000	0.123300001000000	0.126900002000000	0.127399996000000	0.123499997000000	0.124499999000000	0.124399997000000	0.125100002000000	0.130999997000000	0.125599995000000	0.125100002000000	0.125900000000000	0.129400000000000	0.131400004000000	0.125699997000000	0.123800002000000	0.124799997000000	0.125100002000000	0.128299996000000	0.135900006000000	0.130999997000000	0.131400004000000	0.129500002000000	0.128199995000000	0.129500002000000	0.128999993000000	0.130600005000000	0.134299994000000	0.138200000000000	0.133499995000000	0.127700001000000	0.133100003000000	0.132100001000000	0.132100001000000	0.132599995000000	0.142000005000000	0.140900001000000	0.141800001000000	0.140699998000000	0.140599996000000	0.146899998000000	0.140300006000000	0.141900003000000	0.145199999000000	0.138500005000000
0.124300003000000	0.127800003000000	0.125499994000000	0.129400000000000	0.122199997000000	0.128800005000000	0.124399997000000	0.128000006000000	0.127000004000000	0.123499997000000	0.123999998000000	0.124200001000000	0.125000000000000	0.129800007000000	0.126100004000000	0.125599995000000	0.125599995000000	0.130099997000000	0.131300002000000	0.126100004000000	0.124700002000000	0.125100002000000	0.125900000000000	0.128900006000000	0.131600007000000	0.128600001000000	0.128800005000000	0.127100006000000	0.126300007000000	0.125699997000000	0.126499996000000	0.129099995000000	0.133499995000000	0.134800002000000	0.130899996000000	0.129500002000000	0.132200003000000	0.130999997000000	0.131099999000000	0.132799998000000	0.140599996000000	0.141700000000000	0.138500005000000	0.140900001000000	0.150299996000000	0.147900000000000	0.139799997000000	0.142900005000000	0.145099998000000	0.139899999000000
0.123999998000000	0.126900002000000	0.127499998000000	0.128500000000000	0.122100003000000	0.127900004000000	0.124200001000000	0.125900000000000	0.127800003000000	0.123400003000000	0.124899998000000	0.123499997000000	0.125100002000000	0.129800007000000	0.125300005000000	0.124600001000000	0.125699997000000	0.129199997000000	0.126599997000000	0.125900000000000	0.123300001000000	0.125000000000000	0.125699997000000	0.128700003000000	0.132599995000000	0.128399998000000	0.128399998000000	0.126599997000000	0.126800001000000	0.125900000000000	0.127200007000000	0.128600001000000	0.131600007000000	0.133300006000000	0.130600005000000	0.126499996000000	0.129600003000000	0.130400002000000	0.129899994000000	0.132900000000000	0.139100000000000	0.136999995000000	0.138099998000000	0.138200000000000	0.149399996000000	0.148399994000000	0.140000001000000	0.144500002000000	0.143999994000000	0.142600000000000
0.123899996000000	0.127499998000000	0.125799999000000	0.127800003000000	0.122599997000000	0.128099993000000	0.123800002000000	0.127000004000000	0.127399996000000	0.124799997000000	0.125100002000000	0.123899996000000	0.124799997000000	0.130500004000000	0.125900000000000	0.124100000000000	0.125599995000000	0.129299998000000	0.131200001000000	0.125799999000000	0.124300003000000	0.124200001000000	0.125499994000000	0.128299996000000	0.130199999000000	0.127399996000000	0.127499998000000	0.127299994000000	0.125799999000000	0.125699997000000	0.125699997000000	0.127599999000000	0.129999995000000	0.133399993000000	0.129999995000000	0.126100004000000	0.130199999000000	0.128800005000000	0.129999995000000	0.132599995000000	0.136299998000000	0.144700006000000	0.134000003000000	0.141100004000000	0.153200001000000	0.148800001000000	0.141200006000000	0.145999998000000	0.146200001000000	0.142399997000000
0.124100000000000	0.127499998000000	0.126699999000000	0.129700005000000	0.122199997000000	0.128700003000000	0.123099998000000	0.126100004000000	0.127100006000000	0.122599997000000	0.124200001000000	0.122599997000000	0.125100002000000	0.129500002000000	0.125599995000000	0.124600001000000	0.125499994000000	0.130500004000000	0.126499996000000	0.126300007000000	0.123800002000000	0.124700002000000	0.125599995000000	0.127599999000000	0.131400004000000	0.128800005000000	0.127200007000000	0.126900002000000	0.126000002000000	0.125200003000000	0.126499996000000	0.128999993000000	0.131400004000000	0.135100007000000	0.129800007000000	0.126399994000000	0.128399998000000	0.129500002000000	0.127299994000000	0.131300002000000	0.135199994000000	0.136299998000000	0.134700000000000	0.134900004000000	0.150399998000000	0.151999995000000	0.140900001000000	0.146500006000000	0.144199997000000	0.142000005000000
0.125799999000000	0.128700003000000	0.126499996000000	0.129500002000000	0.123300001000000	0.129299998000000	0.123800002000000	0.127700001000000	0.128299996000000	0.123899996000000	0.125300005000000	0.124399997000000	0.124799997000000	0.129999995000000	0.126900002000000	0.125900000000000	0.126100004000000	0.130300000000000	0.132200003000000	0.125300005000000	0.124100000000000	0.125000000000000	0.125699997000000	0.128900006000000	0.131500006000000	0.128500000000000	0.127800003000000	0.127499998000000	0.125699997000000	0.124899998000000	0.127200007000000	0.128800005000000	0.130099997000000	0.135199994000000	0.128800005000000	0.125799999000000	0.127000004000000	0.128099993000000	0.128800005000000	0.131300002000000	0.136800006000000	0.134800002000000	0.134000003000000	0.136700004000000	0.156499997000000	0.151700005000000	0.143500000000000	0.140400007000000	0.142499998000000	0.142700002000000
0.124700002000000	0.128500000000000	0.126499996000000	0.129800007000000	0.122699998000000	0.128700003000000	0.125200003000000	0.127599999000000	0.128700003000000	0.124499999000000	0.126499996000000	0.124499999000000	0.125000000000000	0.130199999000000	0.126900002000000	0.126100004000000	0.126800001000000	0.130799994000000	0.135299996000000	0.126399994000000	0.125200003000000	0.126300007000000	0.126000002000000	0.129400000000000	0.131600007000000	0.129099995000000	0.128000006000000	0.127100006000000	0.126499996000000	0.125499994000000	0.127200007000000	0.128000006000000	0.130700007000000	0.133300006000000	0.128299996000000	0.124600001000000	0.128299996000000	0.128800005000000	0.128099993000000	0.130799994000000	0.135700002000000	0.135800004000000	0.134700000000000	0.135600001000000	0.141700000000000	0.147599995000000	0.143099993000000	0.145099998000000	0.139899999000000	0.145199999000000
0.126000002000000	0.129099995000000	0.128500000000000	0.131400004000000	0.124200001000000	0.129800007000000	0.126100004000000	0.128399998000000	0.129299998000000	0.125499994000000	0.126200005000000	0.124899998000000	0.125799999000000	0.131099999000000	0.126800001000000	0.125900000000000	0.127399996000000	0.129700005000000	0.128500000000000	0.126599997000000	0.125000000000000	0.125100002000000	0.126200005000000	0.128800005000000	0.131400004000000	0.129199997000000	0.129999995000000	0.126599997000000	0.125799999000000	0.125699997000000	0.127299994000000	0.128399998000000	0.131500006000000	0.131999999000000	0.128700003000000	0.126399994000000	0.129999995000000	0.128099993000000	0.128199995000000	0.130400002000000	0.135700002000000	0.136399999000000	0.135299996000000	0.137999997000000	0.166400000000000	0.149299994000000	0.145799994000000	0.151099995000000	0.146200001000000	0.143000007000000
0.125300005000000	0.129700005000000	0.127900004000000	0.130899996000000	0.124300003000000	0.129700005000000	0.126399994000000	0.130199999000000	0.129500002000000	0.125499994000000	0.125900000000000	0.126000002000000	0.125699997000000	0.130400002000000	0.126599997000000	0.126200005000000	0.127299994000000	0.130300000000000	0.134599999000000	0.126200005000000	0.125100002000000	0.125100002000000	0.126300007000000	0.129299998000000	0.131099999000000	0.128199995000000	0.127200007000000	0.127100006000000	0.124700002000000	0.124300003000000	0.124899998000000	0.127800003000000	0.129800007000000	0.133599997000000	0.129199997000000	0.126100004000000	0.126599997000000	0.127900004000000	0.128700003000000	0.129400000000000	0.136299998000000	0.137199998000000	0.134800002000000	0.137700006000000	0.155900002000000	0.155300006000000	0.143800005000000	0.148100004000000	0.140799999000000	0.145600006000000
0.127399996000000	0.130600005000000	0.128700003000000	0.132200003000000	0.124700002000000	0.130999997000000	0.125900000000000	0.128900006000000	0.129800007000000	0.125599995000000	0.126599997000000	0.124300003000000	0.124899998000000	0.130999997000000	0.126100004000000	0.125599995000000	0.127399996000000	0.129899994000000	0.131300002000000	0.125200003000000	0.123899996000000	0.125200003000000	0.126399994000000	0.127499998000000	0.133699998000000	0.129600003000000	0.127200007000000	0.128199995000000	0.126300007000000	0.125100002000000	0.126100004000000	0.127700001000000	0.130899996000000	0.130999997000000	0.128800005000000	0.125499994000000	0.125400007000000	0.128299996000000	0.127599999000000	0.128299996000000	0.135000005000000	0.134800002000000	0.134000003000000	0.134700000000000	0.143800005000000	0.158299997000000	0.137899995000000	0.142800003000000	0.139300004000000	0.142100006000000
0.127800003000000	0.132100001000000	0.129700005000000	0.130700007000000	0.125900000000000	0.131699994000000	0.127299994000000	0.129800007000000	0.130700007000000	0.126100004000000	0.127399996000000	0.125100002000000	0.125599995000000	0.130300000000000	0.127700001000000	0.127100006000000	0.128700003000000	0.130899996000000	0.128399998000000	0.125900000000000	0.125300005000000	0.126100004000000	0.125900000000000	0.128700003000000	0.134000003000000	0.131400004000000	0.129600003000000	0.129199997000000	0.127399996000000	0.127000004000000	0.128600001000000	0.129199997000000	0.131300002000000	0.133499995000000	0.127299994000000	0.124100000000000	0.125100002000000	0.127700001000000	0.128099993000000	0.128999993000000	0.134800002000000	0.134200007000000	0.133399993000000	0.133300006000000	0.150800005000000	0.152199998000000	0.138799995000000	0.148100004000000	0.143000007000000	0.141100004000000
0.130700007000000	0.134200007000000	0.131699994000000	0.128700003000000	0.127100006000000	0.132599995000000	0.128099993000000	0.131600007000000	0.132400006000000	0.126800001000000	0.128000006000000	0.125200003000000	0.126100004000000	0.130999997000000	0.126499996000000	0.125400007000000	0.130300000000000	0.132200003000000	0.135299996000000	0.126699999000000	0.126100004000000	0.126100004000000	0.126699999000000	0.129099995000000	0.133399993000000	0.130600005000000	0.130300000000000	0.129299998000000	0.126300007000000	0.125799999000000	0.127000004000000	0.130700007000000	0.131999999000000	0.132400006000000	0.127100006000000	0.123599999000000	0.123999998000000	0.128299996000000	0.126599997000000	0.129500002000000	0.138099998000000	0.133800000000000	0.132400006000000	0.133300006000000	0.152999997000000	0.159199998000000	0.144800007000000	0.150600001000000	0.144099995000000	0.145600006000000
0.131699994000000	0.136299998000000	0.132799998000000	0.130999997000000	0.128399998000000	0.133699998000000	0.128199995000000	0.131300002000000	0.133599997000000	0.128399998000000	0.128399998000000	0.125100002000000	0.125900000000000	0.131099999000000	0.128099993000000	0.125900000000000	0.130400002000000	0.133000001000000	0.134200007000000	0.126900002000000	0.124899998000000	0.125100002000000	0.125699997000000	0.128900006000000	0.134399995000000	0.131600007000000	0.129199997000000	0.128099993000000	0.126399994000000	0.125900000000000	0.127499998000000	0.127900004000000	0.132699996000000	0.132200003000000	0.127399996000000	0.124399997000000	0.125900000000000	0.127499998000000	0.126300007000000	0.129299998000000	0.136500001000000	0.138799995000000	0.132900000000000	0.138899997000000	0.162400007000000	0.156000003000000	0.146200001000000	0.152300000000000	0.145600006000000	0.150999993000000
0.134000003000000	0.138699993000000	0.134000003000000	0.130899996000000	0.128999993000000	0.135499999000000	0.129800007000000	0.131200001000000	0.136000007000000	0.128099993000000	0.129700005000000	0.125499994000000	0.126699999000000	0.131400004000000	0.127499998000000	0.125599995000000	0.131300002000000	0.132900000000000	0.138099998000000	0.126699999000000	0.125699997000000	0.125900000000000	0.127100006000000	0.129199997000000	0.135800004000000	0.130799994000000	0.129999995000000	0.128399998000000	0.126300007000000	0.125599995000000	0.127000004000000	0.127299994000000	0.132400006000000	0.133200005000000	0.128299996000000	0.124600001000000	0.124899998000000	0.128299996000000	0.126599997000000	0.129199997000000	0.137300000000000	0.134900004000000	0.132499993000000	0.133499995000000	0.154100001000000	0.153699994000000	0.136000007000000	0.146300003000000	0.141700000000000	0.146100000000000
0.136399999000000	0.141299993000000	0.136999995000000	0.134299994000000	0.130700007000000	0.136500001000000	0.130300000000000	0.132699996000000	0.138200000000000	0.130099997000000	0.128999993000000	0.126200005000000	0.126100004000000	0.130600005000000	0.128000006000000	0.127100006000000	0.132300004000000	0.133300006000000	0.134700000000000	0.127100006000000	0.125699997000000	0.126699999000000	0.127200007000000	0.128999993000000	0.136199996000000	0.131500006000000	0.129999995000000	0.128000006000000	0.125599995000000	0.124899998000000	0.125799999000000	0.127900004000000	0.134900004000000	0.134399995000000	0.127599999000000	0.125100002000000	0.126499996000000	0.128700003000000	0.126599997000000	0.129099995000000	0.135499999000000	0.141499996000000	0.130700007000000	0.131300002000000	0.147799999000000	0.153899997000000	0.144199997000000	0.142600000000000	0.138899997000000	0.145699993000000
0.138300002000000	0.142800003000000	0.138899997000000	0.138400003000000	0.131999999000000	0.136600003000000	0.131799996000000	0.134299994000000	0.138899997000000	0.130600005000000	0.129999995000000	0.125499994000000	0.126900002000000	0.131099999000000	0.128999993000000	0.127399996000000	0.134100005000000	0.134200007000000	0.137799993000000	0.126499996000000	0.125599995000000	0.126300007000000	0.126200005000000	0.129700005000000	0.136999995000000	0.133100003000000	0.130400002000000	0.128099993000000	0.126800001000000	0.126100004000000	0.127599999000000	0.128900006000000	0.134200007000000	0.133800000000000	0.128099993000000	0.123700000000000	0.124399997000000	0.127499998000000	0.126300007000000	0.128399998000000	0.138400003000000	0.134800002000000	0.133200005000000	0.132599995000000	0.153400004000000	0.154200003000000	0.144500002000000	0.151099995000000	0.150199994000000	0.146500006000000
0.142800003000000	0.146799996000000	0.139300004000000	0.136399999000000	0.133300006000000	0.138300002000000	0.133499995000000	0.133599997000000	0.141100004000000	0.131799996000000	0.130700007000000	0.125799999000000	0.126499996000000	0.130799994000000	0.127700001000000	0.127499998000000	0.135299996000000	0.135399997000000	0.136399999000000	0.127000004000000	0.126499996000000	0.126599997000000	0.128099993000000	0.129800007000000	0.137400001000000	0.133399993000000	0.130600005000000	0.128700003000000	0.126900002000000	0.125900000000000	0.127200007000000	0.129099995000000	0.135100007000000	0.133399993000000	0.128399998000000	0.124499999000000	0.124499999000000	0.127299994000000	0.126800001000000	0.128700003000000	0.137799993000000	0.134700000000000	0.133200005000000	0.130799994000000	0.147599995000000	0.154100001000000	0.143000007000000	0.143099993000000	0.140100002000000	0.138099998000000
0.146400005000000	0.151400000000000	0.143299997000000	0.135700002000000	0.135900006000000	0.139500007000000	0.134200007000000	0.135199994000000	0.141299993000000	0.133399993000000	0.132100001000000	0.126399994000000	0.127299994000000	0.131500006000000	0.128999993000000	0.128000006000000	0.134599999000000	0.135299996000000	0.139500007000000	0.127100006000000	0.126399994000000	0.127200007000000	0.127800003000000	0.129899994000000	0.138999999000000	0.134299994000000	0.131099999000000	0.129700005000000	0.127800003000000	0.125900000000000	0.128000006000000	0.128999993000000	0.134299994000000	0.132100001000000	0.127700001000000	0.123300001000000	0.126800001000000	0.127299994000000	0.126699999000000	0.128700003000000	0.138300002000000	0.135900006000000	0.130300000000000	0.131400004000000	0.153500006000000	0.151700005000000	0.144700006000000	0.148900002000000	0.142199993000000	0.137199998000000
0.152799994000000	0.154699996000000	0.146899998000000	0.143199995000000	0.136199996000000	0.141200006000000	0.134200007000000	0.136199996000000	0.143399999000000	0.133200005000000	0.130300000000000	0.126699999000000	0.127700001000000	0.131099999000000	0.128700003000000	0.127299994000000	0.135800004000000	0.137099996000000	0.140300006000000	0.127100006000000	0.125900000000000	0.127000004000000	0.127900004000000	0.128800005000000	0.137500003000000	0.132599995000000	0.131400004000000	0.128800005000000	0.126699999000000	0.125799999000000	0.125499994000000	0.128399998000000	0.134800002000000	0.134700000000000	0.127800003000000	0.123300001000000	0.124700002000000	0.127700001000000	0.126300007000000	0.128399998000000	0.137600005000000	0.134499997000000	0.129299998000000	0.130500004000000	0.153600007000000	0.151899993000000	0.142000005000000	0.146100000000000	0.143000007000000	0.136000007000000
0.157700002000000	0.159299999000000	0.148499995000000	0.146400005000000	0.139200002000000	0.142199993000000	0.134900004000000	0.136999995000000	0.144899994000000	0.133900002000000	0.131300002000000	0.125799999000000	0.127800003000000	0.132400006000000	0.129500002000000	0.127800003000000	0.137500003000000	0.137500003000000	0.141399994000000	0.127599999000000	0.126599997000000	0.126300007000000	0.127100006000000	0.130700007000000	0.139300004000000	0.134299994000000	0.132100001000000	0.129600003000000	0.127900004000000	0.125799999000000	0.127399996000000	0.128999993000000	0.134299994000000	0.133300006000000	0.128000006000000	0.124200001000000	0.123300001000000	0.128199995000000	0.126800001000000	0.128900006000000	0.136600003000000	0.135399997000000	0.130199999000000	0.130700007000000	0.158500001000000	0.152099997000000	0.142800003000000	0.144999996000000	0.144800007000000	0.139699996000000
0.167099997000000	0.165800005000000	0.152999997000000	0.141000003000000	0.140799999000000	0.143199995000000	0.136399999000000	0.136800006000000	0.147200003000000	0.135600001000000	0.131500006000000	0.126100004000000	0.127000004000000	0.131699994000000	0.128800005000000	0.126800001000000	0.136999995000000	0.136899993000000	0.136899993000000	0.127000004000000	0.126499996000000	0.126599997000000	0.127399996000000	0.130799994000000	0.137799993000000	0.132799998000000	0.131200001000000	0.128199995000000	0.127100006000000	0.125900000000000	0.126300007000000	0.127700001000000	0.134700000000000	0.134200007000000	0.127599999000000	0.123999998000000	0.123800002000000	0.127200007000000	0.125900000000000	0.128600001000000	0.137999997000000	0.135000005000000	0.129500002000000	0.129099995000000	0.151800007000000	0.152300000000000	0.144899994000000	0.150099993000000	0.143600002000000	0.138200000000000
0.172199994000000	0.177200004000000	0.158500001000000	0.145099998000000	0.144099995000000	0.144299999000000	0.137199998000000	0.138799995000000	0.146699995000000	0.137600005000000	0.132900000000000	0.127000004000000	0.128600001000000	0.131699994000000	0.129500002000000	0.127900004000000	0.137199998000000	0.137799993000000	0.141900003000000	0.127499998000000	0.126399994000000	0.126300007000000	0.128299996000000	0.129899994000000	0.136700004000000	0.133699998000000	0.131999999000000	0.128199995000000	0.127700001000000	0.125699997000000	0.126499996000000	0.127200007000000	0.134399995000000	0.133800000000000	0.128000006000000	0.123599999000000	0.122699998000000	0.127299994000000	0.127100006000000	0.128199995000000	0.136399999000000	0.134499997000000	0.130400002000000	0.129299998000000	0.154699996000000	0.151700005000000	0.145600006000000	0.148300007000000	0.142700002000000	0.135399997000000
0.179199994000000	0.186900005000000	0.163000003000000	0.150800005000000	0.147499993000000	0.147400007000000	0.138400003000000	0.139200002000000	0.148300007000000	0.140300006000000	0.134100005000000	0.127599999000000	0.130099997000000	0.134499997000000	0.130899996000000	0.129099995000000	0.138200000000000	0.140200004000000	0.143000007000000	0.128099993000000	0.127599999000000	0.128000006000000	0.128700003000000	0.129500002000000	0.138099998000000	0.135399997000000	0.132699996000000	0.128399998000000	0.127000004000000	0.125599995000000	0.127100006000000	0.128700003000000	0.136399999000000	0.133499995000000	0.130300000000000	0.124100000000000	0.124700002000000	0.128000006000000	0.126699999000000	0.129199997000000	0.137300000000000	0.134499997000000	0.130700007000000	0.130099997000000	0.145799994000000	0.150299996000000	0.144199997000000	0.143000007000000	0.147799999000000	0.135700002000000
0.192499995000000	0.194900006000000	0.167500004000000	0.155699998000000	0.150099993000000	0.149599999000000	0.139200002000000	0.140100002000000	0.149399996000000	0.141800001000000	0.134000003000000	0.126900002000000	0.128299996000000	0.132599995000000	0.130400002000000	0.129800007000000	0.138099998000000	0.141599998000000	0.143800005000000	0.126499996000000	0.127399996000000	0.127499998000000	0.128299996000000	0.129400000000000	0.139699996000000	0.136500001000000	0.133800000000000	0.130600005000000	0.128600001000000	0.126800001000000	0.127100006000000	0.129099995000000	0.136600003000000	0.133900002000000	0.128399998000000	0.123000003000000	0.124200001000000	0.128099993000000	0.126100004000000	0.128299996000000	0.138600007000000	0.133900002000000	0.129899994000000	0.130199999000000	0.152199998000000	0.147000000000000	0.142199993000000	0.141299993000000	0.144700006000000	0.133000001000000
0.204799995000000	0.208800003000000	0.173800007000000	0.155599996000000	0.153699994000000	0.150099993000000	0.139899999000000	0.139699996000000	0.153699994000000	0.145500004000000	0.139100000000000	0.127599999000000	0.129800007000000	0.133900002000000	0.131699994000000	0.130199999000000	0.139100000000000	0.143199995000000	0.141000003000000	0.128199995000000	0.127299994000000	0.128399998000000	0.128900006000000	0.130500004000000	0.140100002000000	0.136700004000000	0.132499993000000	0.128399998000000	0.127200007000000	0.126100004000000	0.135700002000000	0.128000006000000	0.136999995000000	0.135499999000000	0.129099995000000	0.123800002000000	0.123800002000000	0.127399996000000	0.126599997000000	0.128299996000000	0.136399999000000	0.133900002000000	0.129500002000000	0.130400002000000	0.148900002000000	0.147300005000000	0.143999994000000	0.146799996000000	0.144400001000000	0.133399993000000
0.217199996000000	0.219200000000000	0.181600004000000	0.162100002000000	0.157800004000000	0.152899995000000	0.143199995000000	0.140000001000000	0.155399993000000	0.154400006000000	0.156599998000000	0.127200007000000	0.129500002000000	0.134900004000000	0.131600007000000	0.129999995000000	0.140200004000000	0.145799994000000	0.156700000000000	0.127299994000000	0.127599999000000	0.128000006000000	0.128800005000000	0.131300002000000	0.141700000000000	0.138099998000000	0.133599997000000	0.128900006000000	0.127100006000000	0.125799999000000	0.126699999000000	0.128199995000000	0.137700006000000	0.134599999000000	0.128800005000000	0.124200001000000	0.124100000000000	0.127599999000000	0.126399994000000	0.128000006000000	0.136800006000000	0.134399995000000	0.128500000000000	0.128299996000000	0.146100000000000	0.147900000000000	0.141499996000000	0.139500007000000	0.138600007000000	0.133900002000000
0.234599993000000	0.233600006000000	0.185100004000000	0.167799994000000	0.160999998000000	0.154799998000000	0.142800003000000	0.141000003000000	0.158500001000000	0.160500005000000	0.149399996000000	0.126499996000000	0.128900006000000	0.134800002000000	0.132300004000000	0.131500006000000	0.143900007000000	0.152500004000000	0.155000001000000	0.128399998000000	0.128000006000000	0.127800003000000	0.128199995000000	0.131600007000000	0.142100006000000	0.139599994000000	0.135900006000000	0.129099995000000	0.127800003000000	0.126699999000000	0.126499996000000	0.127399996000000	0.138500005000000	0.136600003000000	0.128099993000000	0.124100000000000	0.124100000000000	0.127399996000000	0.126300007000000	0.127299994000000	0.138400003000000	0.133699998000000	0.128399998000000	0.129199997000000	0.139799997000000	0.148699999000000	0.142399997000000	0.135499999000000	0.140900001000000	0.131300002000000
0.250999987000000	0.250999987000000	0.189300001000000	0.168899998000000	0.165800005000000	0.158099994000000	0.143800005000000	0.141499996000000	0.163299993000000	0.163200006000000	0.155100003000000	0.126900002000000	0.129400000000000	0.135700002000000	0.131999999000000	0.131099999000000	0.145799994000000	0.163200006000000	0.152899995000000	0.126399994000000	0.128399998000000	0.128500000000000	0.128999993000000	0.130700007000000	0.144199997000000	0.142700002000000	0.139400005000000	0.128399998000000	0.128099993000000	0.126499996000000	0.127299994000000	0.128600001000000	0.140300006000000	0.133599997000000	0.128399998000000	0.123099998000000	0.124300003000000	0.127900004000000	0.126100004000000	0.128299996000000	0.137199998000000	0.140100002000000	0.130600005000000	0.128800005000000	0.152099997000000	0.142700002000000	0.145400003000000	0.144800007000000	0.137600005000000	0.133800000000000
0.271600008000000	0.270300001000000	0.197600007000000	0.176599994000000	0.171000004000000	0.159999996000000	0.145099998000000	0.142499998000000	0.171200007000000	0.169300005000000	0.157499999000000	0.126699999000000	0.130199999000000	0.135600001000000	0.133200005000000	0.131600007000000	0.150299996000000	0.166800007000000	0.155900002000000	0.128700003000000	0.128000006000000	0.130099997000000	0.129400000000000	0.131600007000000	0.146500006000000	0.147000000000000	0.142800003000000	0.128800005000000	0.128099993000000	0.126200005000000	0.127000004000000	0.128500000000000	0.143399999000000	0.136299998000000	0.129400000000000	0.123800002000000	0.124399997000000	0.127800003000000	0.127399996000000	0.128099993000000	0.139100000000000	0.134499997000000	0.128700003000000	0.129099995000000	0.144600004000000	0.145799994000000	0.138400003000000	0.140300006000000	0.139599994000000	0.134800002000000
0.293199986000000	0.292499989000000	0.203799993000000	0.183100000000000	0.176799998000000	0.161300004000000	0.146400005000000	0.143000007000000	0.180199996000000	0.176100001000000	0.160899997000000	0.128099993000000	0.130600005000000	0.137300000000000	0.133399993000000	0.132200003000000	0.155699998000000	0.171000004000000	0.160600007000000	0.127800003000000	0.128299996000000	0.129299998000000	0.129500002000000	0.132200003000000	0.148900002000000	0.152099997000000	0.146100000000000	0.129999995000000	0.128399998000000	0.126300007000000	0.127900004000000	0.130500004000000	0.147000000000000	0.137099996000000	0.128999993000000	0.124300003000000	0.124499999000000	0.128199995000000	0.127800003000000	0.128700003000000	0.141399994000000	0.134800002000000	0.128900006000000	0.128900006000000	0.152999997000000	0.144800007000000	0.141499996000000	0.145400003000000	0.136399999000000	0.134100005000000
0.320300013000000	0.310299993000000	0.210700005000000	0.190200001000000	0.181600004000000	0.163800001000000	0.145699993000000	0.142199993000000	0.187600002000000	0.177499995000000	0.165299997000000	0.128000006000000	0.130799994000000	0.136000007000000	0.133800000000000	0.131600007000000	0.159299999000000	0.175699994000000	0.162599996000000	0.128399998000000	0.128000006000000	0.128500000000000	0.129199997000000	0.131099999000000	0.151199996000000	0.155699998000000	0.147000000000000	0.129299998000000	0.128099993000000	0.127399996000000	0.127900004000000	0.128399998000000	0.149499997000000	0.139400005000000	0.128500000000000	0.124399997000000	0.123400003000000	0.126399994000000	0.126399994000000	0.127700001000000	0.142499998000000	0.143700004000000	0.127900004000000	0.128099993000000	0.140900001000000	0.145600006000000	0.137199998000000	0.139799997000000	0.137199998000000	0.132100001000000
0.351099998000000	0.342500001000000	0.218999997000000	0.197400004000000	0.188800007000000	0.166400000000000	0.146599993000000	0.142600000000000	0.199399993000000	0.183300003000000	0.169200003000000	0.130700007000000	0.129800007000000	0.136999995000000	0.134900004000000	0.132900000000000	0.166099995000000	0.182699993000000	0.165299997000000	0.133200005000000	0.128600001000000	0.129700005000000	0.129099995000000	0.132200003000000	0.156499997000000	0.159500003000000	0.149399996000000	0.129600003000000	0.126800001000000	0.126300007000000	0.127499998000000	0.128399998000000	0.154100001000000	0.139400005000000	0.130500004000000	0.124600001000000	0.124899998000000	0.127700001000000	0.126699999000000	0.127499998000000	0.144099995000000	0.136199996000000	0.129299998000000	0.128500000000000	0.159799993000000	0.143600002000000	0.141800001000000	0.144400001000000	0.136099994000000	0.133800000000000
0.380100012000000	0.368699998000000	0.229200006000000	0.205699995000000	0.195500001000000	0.168300003000000	0.147699997000000	0.144800007000000	0.210400000000000	0.185399994000000	0.171800002000000	0.132499993000000	0.129400000000000	0.135100007000000	0.133900002000000	0.131099999000000	0.175799996000000	0.185699999000000	0.170499995000000	0.137600005000000	0.128500000000000	0.129400000000000	0.129999995000000	0.131400004000000	0.161599994000000	0.165000007000000	0.152500004000000	0.127599999000000	0.127200007000000	0.126599997000000	0.126499996000000	0.128600001000000	0.155599996000000	0.140300006000000	0.132799998000000	0.124700002000000	0.123599999000000	0.127200007000000	0.126200005000000	0.126599997000000	0.146100000000000	0.136099994000000	0.128199995000000	0.127000004000000	0.146300003000000	0.144500002000000	0.140100002000000	0.143099993000000	0.136700004000000	0.132400006000000
0.411799997000000	0.390300006000000	0.234099999000000	0.215499997000000	0.203700006000000	0.171100006000000	0.149200007000000	0.144400001000000	0.226300001000000	0.192300007000000	0.178800002000000	0.143900007000000	0.130300000000000	0.135800004000000	0.134599999000000	0.132699996000000	0.185499996000000	0.197099999000000	0.173999995000000	0.143900007000000	0.128700003000000	0.129199997000000	0.129700005000000	0.132200003000000	0.165199995000000	0.168500006000000	0.152300000000000	0.128399998000000	0.128299996000000	0.126800001000000	0.127399996000000	0.128700003000000	0.162300006000000	0.144500002000000	0.135499999000000	0.123700000000000	0.124499999000000	0.127900004000000	0.126699999000000	0.128399998000000	0.149200007000000	0.136299998000000	0.129400000000000	0.128299996000000	0.150299996000000	0.141000003000000	0.142800003000000	0.140900001000000	0.138799995000000	0.133499995000000
0.449800014000000	0.419900000000000	0.245800003000000	0.224600002000000	0.209700003000000	0.173500001000000	0.149100006000000	0.144899994000000	0.242599994000000	0.199699998000000	0.180700004000000	0.151299998000000	0.129600003000000	0.135499999000000	0.134599999000000	0.133100003000000	0.197699994000000	0.199800000000000	0.179700002000000	0.141900003000000	0.128000006000000	0.128999993000000	0.130799994000000	0.131600007000000	0.172999993000000	0.174300000000000	0.153600007000000	0.131999999000000	0.128000006000000	0.126499996000000	0.128700003000000	0.129099995000000	0.164900005000000	0.149800003000000	0.137899995000000	0.124700002000000	0.123599999000000	0.127700001000000	0.127000004000000	0.127599999000000	0.151800007000000	0.138600007000000	0.129500002000000	0.129600003000000	0.148800001000000	0.143099993000000	0.135800004000000	0.141399994000000	0.143399999000000	0.135600001000000
0.493600011000000	0.463800013000000	0.252999991000000	0.242100000000000	0.218799993000000	0.174600005000000	0.149200007000000	0.144099995000000	0.260399997000000	0.203999996000000	0.185499996000000	0.164900005000000	0.129999995000000	0.135700002000000	0.135600001000000	0.133100003000000	0.209399998000000	0.203600004000000	0.180899993000000	0.152600005000000	0.127700001000000	0.128199995000000	0.129800007000000	0.132200003000000	0.180999994000000	0.179700002000000	0.150600001000000	0.131899998000000	0.127599999000000	0.126499996000000	0.128600001000000	0.129199997000000	0.166700006000000	0.153699994000000	0.137899995000000	0.124399997000000	0.124399997000000	0.127100006000000	0.126800001000000	0.128000006000000	0.153600007000000	0.148100004000000	0.128399998000000	0.129299998000000	0.158099994000000	0.140699998000000	0.141800001000000	0.142900005000000	0.144600004000000	0.137500003000000
0.526300013000000	0.491299987000000	0.261099994000000	0.253699988000000	0.229300007000000	0.178100005000000	0.151299998000000	0.146799996000000	0.286900014000000	0.218300000000000	0.198100001000000	0.162799999000000	0.131099999000000	0.136500001000000	0.136700004000000	0.134700000000000	0.225099996000000	0.218300000000000	0.192599997000000	0.156200007000000	0.129199997000000	0.128700003000000	0.130700007000000	0.133399993000000	0.194199994000000	0.185000002000000	0.156700000000000	0.134299994000000	0.127399996000000	0.126300007000000	0.127399996000000	0.128500000000000	0.173500001000000	0.158099994000000	0.140799999000000	0.124700002000000	0.125400007000000	0.127700001000000	0.126200005000000	0.127100006000000	0.156499997000000	0.141599998000000	0.128500000000000	0.128399998000000	0.140300006000000	0.140000001000000	0.132699996000000	0.133499995000000	0.146899998000000	0.135299996000000
0.572600007000000	0.522300005000000	0.274500012000000	0.263300002000000	0.235699996000000	0.181500003000000	0.151600003000000	0.146200001000000	0.300099999000000	0.227799997000000	0.200399995000000	0.158399999000000	0.128399998000000	0.136199996000000	0.136000007000000	0.133300006000000	0.241600007000000	0.221599996000000	0.195199996000000	0.151800007000000	0.128399998000000	0.128000006000000	0.130500004000000	0.132599995000000	0.209399998000000	0.188500002000000	0.156599998000000	0.143299997000000	0.128700003000000	0.128500000000000	0.129299998000000	0.129199997000000	0.175099999000000	0.162400007000000	0.140900001000000	0.124100000000000	0.123700000000000	0.127399996000000	0.126399994000000	0.128099993000000	0.160600007000000	0.145199999000000	0.127299994000000	0.128399998000000	0.146200001000000	0.142100006000000	0.132499993000000	0.138400003000000	0.150099993000000	0.138300002000000
0.611400008000000	0.563399971000000	0.283499986000000	0.280000001000000	0.246199995000000	0.186000004000000	0.153300002000000	0.145799994000000	0.322299987000000	0.237499997000000	0.208100006000000	0.166099995000000	0.129199997000000	0.135100007000000	0.137099996000000	0.135100007000000	0.258599997000000	0.239800006000000	0.204200000000000	0.155000001000000	0.126800001000000	0.129199997000000	0.131200001000000	0.132699996000000	0.220100001000000	0.196600005000000	0.158700004000000	0.151199996000000	0.127499998000000	0.127499998000000	0.128199995000000	0.129700005000000	0.178800002000000	0.165700004000000	0.143099993000000	0.124399997000000	0.123800002000000	0.128299996000000	0.127000004000000	0.128099993000000	0.166600004000000	0.147699997000000	0.128199995000000	0.128199995000000	0.148399994000000	0.141200006000000	0.139500007000000	0.142299995000000	0.152799994000000	0.139500007000000
0.657199979000000	0.597800016000000	0.298200011000000	0.294000000000000	0.260199994000000	0.187700003000000	0.154799998000000	0.147799999000000	0.345299989000000	0.253899992000000	0.217899993000000	0.166099995000000	0.129199997000000	0.135000005000000	0.137899995000000	0.134100005000000	0.268999994000000	0.243399993000000	0.206300005000000	0.157000005000000	0.126900002000000	0.129099995000000	0.131200001000000	0.133399993000000	0.234300002000000	0.198699996000000	0.157199994000000	0.145300001000000	0.127000004000000	0.126100004000000	0.127800003000000	0.128299996000000	0.190799996000000	0.168500006000000	0.142900005000000	0.124399997000000	0.123999998000000	0.128099993000000	0.126699999000000	0.128099993000000	0.166500002000000	0.149900004000000	0.128199995000000	0.131099999000000	0.152099997000000	0.137500003000000	0.139400005000000	0.136999995000000	0.156100005000000	0.139500007000000
0.691399992000000	0.631099999000000	0.311600000000000	0.306699991000000	0.269600004000000	0.190699995000000	0.154699996000000	0.146500006000000	0.377299994000000	0.267100006000000	0.231399998000000	0.168899998000000	0.127299994000000	0.134100005000000	0.136099994000000	0.134399995000000	0.291599989000000	0.255800009000000	0.216600001000000	0.158500001000000	0.139799997000000	0.128199995000000	0.130400002000000	0.133599997000000	0.257800013000000	0.208299994000000	0.162799999000000	0.150500000000000	0.129299998000000	0.126499996000000	0.126900002000000	0.127599999000000	0.197999999000000	0.170800000000000	0.144899994000000	0.124499999000000	0.123800002000000	0.127700001000000	0.127000004000000	0.128999993000000	0.173899993000000	0.151299998000000	0.126399994000000	0.126399994000000	0.149800003000000	0.138400003000000	0.136500001000000	0.137799993000000	0.159600005000000	0.141200006000000
0.724399984000000	0.671700001000000	0.322699994000000	0.328500003000000	0.284200013000000	0.194999993000000	0.155100003000000	0.148699999000000	0.388599992000000	0.278100014000000	0.234899998000000	0.174799994000000	0.128500000000000	0.133699998000000	0.136899993000000	0.135600001000000	0.309300005000000	0.268700004000000	0.219400004000000	0.159400001000000	0.170399994000000	0.129199997000000	0.131799996000000	0.133399993000000	0.265500009000000	0.208000004000000	0.162200004000000	0.147699997000000	0.129099995000000	0.128700003000000	0.129500002000000	0.129899994000000	0.209299996000000	0.176400006000000	0.145199999000000	0.124399997000000	0.123400003000000	0.127599999000000	0.127100006000000	0.128500000000000	0.179600000000000	0.154499993000000	0.128399998000000	0.127900004000000	0.138600007000000	0.138200000000000	0.138799995000000	0.137899995000000	0.165299997000000	0.144500002000000
0.758899987000000	0.711300015000000	0.337500006000000	0.663299978000000	0.295399994000000	0.199800000000000	0.155200005000000	0.148100004000000	0.417699993000000	0.293599993000000	0.242100000000000	0.179399997000000	0.128000006000000	0.133499995000000	0.136800006000000	0.135800004000000	0.337399989000000	0.279599994000000	0.226300001000000	0.161100000000000	0.154400006000000	0.128600001000000	0.130199999000000	0.132699996000000	0.275099993000000	0.212099999000000	0.165000007000000	0.163499996000000	0.128299996000000	0.127299994000000	0.128800005000000	0.129700005000000	0.223800004000000	0.181700006000000	0.148200005000000	0.124100000000000	0.124600001000000	0.127399996000000	0.126499996000000	0.127200007000000	0.187600002000000	0.163100004000000	0.128800005000000	0.128299996000000	0.143900007000000	0.138799995000000	0.137600005000000	0.138400003000000	0.171900004000000	0.144800007000000
0.777300000000000	0.741400003000000	0.357300013000000	0.675199986000000	0.307200015000000	0.202500001000000	0.156499997000000	0.148699999000000	0.444799989000000	0.302399993000000	0.251100004000000	0.181299999000000	0.125499994000000	0.133699998000000	0.136899993000000	0.135800004000000	0.346799999000000	0.288199991000000	0.229499996000000	0.162900001000000	0.164100006000000	0.129500002000000	0.129099995000000	0.132599995000000	0.294600010000000	0.209700003000000	0.163399994000000	0.147499993000000	0.140599996000000	0.126499996000000	0.128900006000000	0.129500002000000	0.237599999000000	0.189099997000000	0.148599997000000	0.123499997000000	0.124399997000000	0.127900004000000	0.126399994000000	0.127700001000000	0.200299993000000	0.156700000000000	0.127900004000000	0.127499998000000	0.148699999000000	0.137600005000000	0.133900002000000	0.138400003000000	0.177300006000000	0.145799994000000
0.787100017000000	0.756699979000000	0.372799993000000	0.546800017000000	0.322800010000000	0.207800001000000	0.157700002000000	0.150299996000000	0.479600012000000	0.312999994000000	0.266099989000000	0.177499995000000	0.123700000000000	0.133000001000000	0.136600003000000	0.135299996000000	0.377499998000000	0.316900015000000	0.245900005000000	0.168899998000000	0.167600006000000	0.128399998000000	0.129899994000000	0.132699996000000	0.324900001000000	0.223800004000000	0.170300007000000	0.147599995000000	0.140900001000000	0.126900002000000	0.128800005000000	0.129899994000000	0.262600005000000	0.193100005000000	0.152199998000000	0.123899996000000	0.124100000000000	0.128299996000000	0.126599997000000	0.127200007000000	0.217899993000000	0.160500005000000	0.127100006000000	0.127299994000000	0.140300006000000	0.137700006000000	0.138200000000000	0.136899993000000	0.189500004000000	0.148300007000000
0.776600003000000	0.761600018000000	0.381900012000000	0.583700001000000	0.340999991000000	0.209900007000000	0.159400001000000	0.150500000000000	0.494700015000000	0.337700009000000	0.270799994000000	0.182500005000000	0.180600002000000	0.134499997000000	0.135700002000000	0.135900006000000	0.388399988000000	0.319099993000000	0.254500002000000	0.167799994000000	0.181299999000000	0.128099993000000	0.129999995000000	0.133100003000000	0.347700000000000	0.230700001000000	0.173500001000000	0.156700000000000	0.138300002000000	0.126699999000000	0.128800005000000	0.129400000000000	0.279100001000000	0.198799998000000	0.154200003000000	0.124100000000000	0.124100000000000	0.127700001000000	0.126599997000000	0.127800003000000	0.230100006000000	0.163699999000000	0.126699999000000	0.126699999000000	0.144500002000000	0.139100000000000	0.139100000000000	0.135700002000000	0.199300006000000	0.149399996000000
0.768999994000000	0.758199990000000	0.390799999000000	0.711499989000000	0.349000007000000	0.214000002000000	0.159199998000000	0.149599999000000	0.525799990000000	0.353799999000000	0.278299987000000	0.181299999000000	0.167999998000000	0.133699998000000	0.133499995000000	0.135000005000000	0.413399994000000	0.326900005000000	0.249400005000000	0.163200006000000	0.165600002000000	0.129800007000000	0.127200007000000	0.129999995000000	0.369100004000000	0.234699994000000	0.171200007000000	0.150500000000000	0.138300002000000	0.125900000000000	0.128999993000000	0.128500000000000	0.298599988000000	0.205200002000000	0.153699994000000	0.123599999000000	0.122599997000000	0.125799999000000	0.125100002000000	0.126399994000000	0.246000007000000	0.165600002000000	0.130600005000000	0.127000004000000	0.143199995000000	0.137199998000000	0.137700006000000	0.135399997000000	0.213499993000000	0.150000006000000
0.777800024000000	0.756500006000000	0.405200005000000	0.509299994000000	0.370999992000000	0.221000001000000	0.160799995000000	0.153500006000000	0.552600026000000	0.370499998000000	0.284700006000000	0.190899998000000	0.219899997000000	0.135399997000000	0.135900006000000	0.134900004000000	0.438100010000000	0.349700004000000	0.272000015000000	0.171299994000000	0.187000006000000	0.129500002000000	0.130300000000000	0.134200007000000	0.397799999000000	0.252600014000000	0.177800000000000	0.150800005000000	0.142100006000000	0.128000006000000	0.130600005000000	0.130999997000000	0.325100005000000	0.215200007000000	0.155300006000000	0.124600001000000	0.124399997000000	0.127900004000000	0.126100004000000	0.128000006000000	0.270000011000000	0.171900004000000	0.133200005000000	0.126800001000000	0.149200007000000	0.135800004000000	0.136199996000000	0.134800002000000	0.232099995000000	0.153200001000000
0.773699999000000	0.753000021000000	0.407299995000000	0.432300001000000	0.387300014000000	0.225799993000000	0.162200004000000	0.152500004000000	0.596199989000000	0.398099989000000	0.305500001000000	0.190599993000000	0.190200001000000	0.137700006000000	0.134700000000000	0.136700004000000	0.469000012000000	0.374000013000000	0.281100005000000	0.176699996000000	0.186000004000000	0.129500002000000	0.130400002000000	0.133599997000000	0.423900008000000	0.277900010000000	0.184100002000000	0.151600003000000	0.161300004000000	0.126699999000000	0.129899994000000	0.130199999000000	0.360199988000000	0.226899996000000	0.159099996000000	0.124100000000000	0.123999998000000	0.127599999000000	0.126300007000000	0.127299994000000	0.291700006000000	0.176200002000000	0.135900006000000	0.127000004000000	0.142700002000000	0.137199998000000	0.137600005000000	0.136899993000000	0.249100000000000	0.155000001000000
0.777000010000000	0.751200020000000	0.409099996000000	0.546100020000000	0.406899989000000	0.230199993000000	0.163900003000000	0.153500006000000	0.614199996000000	0.414299995000000	0.315499991000000	0.201100007000000	0.213400006000000	0.133000001000000	0.136700004000000	0.137099996000000	0.487500012000000	0.382400006000000	0.293300003000000	0.174899995000000	0.181199998000000	0.128299996000000	0.130999997000000	0.133300006000000	0.438899994000000	0.290899992000000	0.185200006000000	0.147000000000000	0.148000002000000	0.125699997000000	0.129800007000000	0.130199999000000	0.380400002000000	0.233899996000000	0.158199996000000	0.124499999000000	0.124300003000000	0.127900004000000	0.126499996000000	0.128299996000000	0.313300014000000	0.176400006000000	0.134700000000000	0.127100006000000	0.152300000000000	0.138899997000000	0.139500007000000	0.136600003000000	0.270000011000000	0.158800006000000
0.779200017000000	0.752600014000000	0.406800002000000	0.552399993000000	0.421700001000000	0.233099997000000	0.164199993000000	0.154400006000000	0.636300027000000	0.447200000000000	0.333099991000000	0.202700004000000	0.221699998000000	0.134599999000000	0.135900006000000	0.134399995000000	0.512099981000000	0.397100002000000	0.304699987000000	0.173299998000000	0.170000002000000	0.129899994000000	0.130400002000000	0.131899998000000	0.458700001000000	0.305000007000000	0.191000000000000	0.154899999000000	0.158000007000000	0.127800003000000	0.128900006000000	0.130199999000000	0.417100012000000	0.242400005000000	0.157700002000000	0.124499999000000	0.125400007000000	0.127399996000000	0.126399994000000	0.128600001000000	0.333000004000000	0.180399999000000	0.134700000000000	0.128900006000000	0.147699997000000	0.137799993000000	0.136600003000000	0.137099996000000	0.286599994000000	0.157900006000000
0.777400017000000	0.747300029000000	0.399699986000000	0.678799987000000	0.811699986000000	0.241899997000000	0.164700001000000	0.155200005000000	0.663500011000000	0.466800004000000	0.346300006000000	0.207800001000000	0.284399986000000	0.130700007000000	0.134200007000000	0.134100005000000	0.543699980000000	0.415300012000000	0.308899999000000	0.172000006000000	0.192300007000000	0.130300000000000	0.129800007000000	0.131300002000000	0.496899992000000	0.318500012000000	0.194600001000000	0.163399994000000	0.183500007000000	0.127299994000000	0.128800005000000	0.129299998000000	0.441700011000000	0.252400011000000	0.157600001000000	0.123700000000000	0.123599999000000	0.127000004000000	0.126100004000000	0.127000004000000	0.356400013000000	0.189600006000000	0.133200005000000	0.126200005000000	0.141399994000000	0.136500001000000	0.133200005000000	0.134100005000000	0.311399996000000	0.162699997000000
0.785799980000000	0.753000021000000	0.395200014000000	0.635500014000000	0.617299974000000	0.246500000000000	0.166800007000000	0.155300006000000	0.683300018000000	0.475400001000000	0.358599991000000	0.209199995000000	0.244599998000000	0.131600007000000	0.134000003000000	0.134499997000000	0.577199996000000	0.448900014000000	0.337599993000000	0.180299997000000	0.198100001000000	0.172600001000000	0.129800007000000	0.134200007000000	0.511300027000000	0.343800008000000	0.201100007000000	0.150900006000000	0.167400002000000	0.125699997000000	0.129899994000000	0.130099997000000	0.468699992000000	0.261500001000000	0.161100000000000	0.124399997000000	0.123499997000000	0.127299994000000	0.126599997000000	0.126300007000000	0.393799990000000	0.193200007000000	0.134700000000000	0.127399996000000	0.132599995000000	0.130400002000000	0.129700005000000	0.132699996000000	0.337300003000000	0.164199993000000
0.788200021000000	0.751600027000000	0.397899985000000	0.566600025000000	0.577300012000000	0.254700005000000	0.167500004000000	0.155800000000000	0.705399990000000	0.509400010000000	0.379700005000000	0.217099994000000	0.219600007000000	0.136800006000000	0.133300006000000	0.133200005000000	0.597500026000000	0.479400009000000	0.353100002000000	0.188700005000000	0.187099993000000	0.184100002000000	0.129600003000000	0.132300004000000	0.526499987000000	0.366499990000000	0.208000004000000	0.152700007000000	0.166999996000000	0.127299994000000	0.128800005000000	0.129600003000000	0.491200000000000	0.275700003000000	0.159999996000000	0.124600001000000	0.124399997000000	0.127200007000000	0.126900002000000	0.127000004000000	0.414900005000000	0.197899997000000	0.136199996000000	0.126300007000000	0.148300007000000	0.136800006000000	0.132599995000000	0.134000003000000	0.361299992000000	0.168699995000000
0.793600023000000	0.757000029000000	0.387199998000000	0.578299999000000	0.786099970000000	0.261400014000000	0.169100001000000	0.157199994000000	0.699899971000000	0.527499974000000	0.389800012000000	0.221399993000000	0.302700013000000	0.160400003000000	0.134700000000000	0.133800000000000	0.619300008000000	0.491699994000000	0.369199991000000	0.177100003000000	0.198200002000000	0.191799998000000	0.129899994000000	0.129999995000000	0.549700022000000	0.378699988000000	0.217199996000000	0.153600007000000	0.176899999000000	0.127100006000000	0.130099997000000	0.130099997000000	0.526300013000000	0.278699994000000	0.160999998000000	0.124200001000000	0.124100000000000	0.127800003000000	0.126399994000000	0.128600001000000	0.456000000000000	0.203199998000000	0.136999995000000	0.126699999000000	0.149700001000000	0.137300000000000	0.135800004000000	0.132100001000000	0.386500001000000	0.172700003000000
0.791299999000000	0.759599984000000	0.388200015000000	0.722299993000000	0.524299979000000	0.269100010000000	0.170200005000000	0.157499999000000	0.702799976000000	0.543299973000000	0.404000014000000	0.219899997000000	0.296099991000000	0.160999998000000	0.130600005000000	0.132599995000000	0.639500022000000	0.522700012000000	0.384200007000000	0.186299995000000	0.197600007000000	0.151999995000000	0.129199997000000	0.131300002000000	0.569599986000000	0.403299987000000	0.232500002000000	0.149800003000000	0.176200002000000	0.126300007000000	0.129500002000000	0.129500002000000	0.553900003000000	0.299100012000000	0.159999996000000	0.124700002000000	0.124100000000000	0.127499998000000	0.125000000000000	0.127000004000000	0.552399993000000	0.210999995000000	0.136500001000000	0.129099995000000	0.136299998000000	0.135499999000000	0.135000005000000	0.133200005000000	0.414000005000000	0.175699994000000
0.791199982000000	0.753600001000000	0.384000003000000	0.427800000000000	0.798099995000000	0.275500000000000	0.173800007000000	0.159400001000000	0.696799994000000	0.575299978000000	0.423200011000000	0.237700000000000	0.242400005000000	0.180600002000000	0.157399997000000	0.133599997000000	0.636600018000000	0.538699985000000	0.402700007000000	0.187900007000000	0.205200002000000	0.331400007000000	0.130600005000000	0.149200007000000	0.593299985000000	0.425199986000000	0.240700006000000	0.151700005000000	0.163800001000000	0.125300005000000	0.128900006000000	0.129700005000000	0.578199983000000	0.320300013000000	0.166899994000000	0.123700000000000	0.123599999000000	0.127900004000000	0.126800001000000	0.126699999000000	0.544000030000000	0.218999997000000	0.137199998000000	0.125599995000000	0.149299994000000	0.134499997000000	0.133800000000000	0.134499997000000	0.446000010000000	0.180000007000000
0.787800014000000	0.747799993000000	0.381000012000000	0.478300005000000	0.408499986000000	0.282499999000000	0.174300000000000	0.159199998000000	0.698599994000000	0.603299975000000	0.452499986000000	0.249599993000000	0.284999996000000	0.222599998000000	0.149700001000000	0.133100003000000	0.635699987000000	0.571200013000000	0.432099998000000	0.187999994000000	0.199200004000000	0.233199999000000	0.153500006000000	0.139599994000000	0.608600020000000	0.455900013000000	0.261500001000000	0.159600005000000	0.164600000000000	0.125400007000000	0.127800003000000	0.130199999000000	0.599799991000000	0.330599993000000	0.169000000000000	0.124399997000000	0.123099998000000	0.127399996000000	0.125499994000000	0.126599997000000	0.522599995000000	0.225299999000000	0.136399999000000	0.125699997000000	0.140699998000000	0.135399997000000	0.133800000000000	0.133699998000000	0.476200014000000	0.187800005000000
0.815400004000000	0.744499981000000	0.738099992000000	0.663699985000000	0.710900009000000	0.714999974000000	0.669200003000000	0.654299974000000	0.813899994000000	0.781199992000000	0.679400027000000	0.677399993000000	0.674799979000000	0.671199977000000	0.659600019000000	0.640600026000000	0.711000025000000	0.724099994000000	0.737399995000000	0.645099998000000	0.648400009000000	0.666400015000000	0.604200006000000	0.607699990000000	0.677600026000000	0.602900028000000	0.620999992000000	0.530499995000000	0.550000012000000	0.568799973000000	0.555800021000000	0.554199994000000	0.508199990000000	0.372399986000000	0.449000001000000	0.449099988000000	0.502399981000000	0.463900000000000	0.455399990000000	0.479600012000000	0.474700004000000	0.279399991000000	0.372399986000000	0.370599985000000	0.389699996000000	0.415699989000000	0.397799999000000	0.421200007000000	0.388000011000000	0.230199993000000
0.810000002000000	0.738499999000000	0.740000010000000	0.694400012000000	0.712499976000000	0.715900004000000	0.678600013000000	0.663299978000000	0.821099997000000	0.779999971000000	0.690900028000000	0.707199991000000	0.695800006000000	0.695100009000000	0.675300002000000	0.658599973000000	0.702899992000000	0.721000016000000	0.738399982000000	0.665899992000000	0.669499993000000	0.678900003000000	0.647099972000000	0.651799977000000	0.678399980000000	0.621900022000000	0.642400026000000	0.554099977000000	0.583899975000000	0.613600016000000	0.596400023000000	0.592700005000000	0.528599977000000	0.380100012000000	0.462300003000000	0.471700013000000	0.537800014000000	0.504199982000000	0.497799993000000	0.522499979000000	0.492599994000000	0.296099991000000	0.384900004000000	0.389400005000000	0.431199998000000	0.451599985000000	0.423599988000000	0.446999997000000	0.393400013000000	0.233799994000000
0.815199971000000	0.737600029000000	0.741999984000000	0.696399987000000	0.713500023000000	0.713199973000000	0.680299997000000	0.661800027000000	0.817600012000000	0.780799985000000	0.696099997000000	0.720200002000000	0.692399979000000	0.695999980000000	0.687300026000000	0.673600018000000	0.690199971000000	0.721400023000000	0.746200025000000	0.687699974000000	0.671100020000000	0.683200002000000	0.661599994000000	0.660499990000000	0.677699983000000	0.641900003000000	0.672599971000000	0.580500007000000	0.608200014000000	0.633700013000000	0.620599985000000	0.616800010000000	0.544000030000000	0.402200013000000	0.493400007000000	0.496600002000000	0.577000022000000	0.534600019000000	0.523100019000000	0.543900013000000	0.502900004000000	0.299400002000000	0.401800007000000	0.411900014000000	0.467000008000000	0.479000002000000	0.444599986000000	0.473800004000000	0.405699998000000	0.238700002000000
[truncated: 14 more columns]
