# Supplementary material for: Modeling the impact of drug interactions on therapeutic selectivity
Source: Nat Commun. 2018 Aug 27;9:3452. doi: 10.1038/s41467-018-05954-3 (PMC6110842; doi:10.1038/s41467-018-05954-3)
Supplement: Supplementary file 4 — Supplementary Data 1 [file 41467_2018_5954_MOESM4_ESM.zip › albRAW/MMS-Tun.txt]

0.134000003000000	0.132699996000000	0.130400002000000	0.127800003000000	0.131500006000000	0.129700005000000	0.128999993000000	0.128600001000000	0.132400006000000	0.128299996000000	0.128800005000000	0.129800007000000	0.134200007000000	0.128299996000000	0.132499993000000	0.127599999000000	0.135299996000000	0.131300002000000	0.131200001000000	0.128999993000000	0.131400004000000	0.128900006000000	0.129099995000000	0.128600001000000	0.129400000000000	0.130400002000000	0.131600007000000	0.131400004000000	0.126900002000000	0.128199995000000	0.128700003000000	0.128299996000000	0.129299998000000	0.130400002000000	0.130500004000000	0.128000006000000	0.129400000000000	0.127100006000000	0.131300002000000	0.130700007000000	0.133200005000000	0.134200007000000	0.131999999000000	0.134100005000000	0.129400000000000	0.130099997000000	0.131600007000000	0.130799994000000	0.133100003000000	0.132900000000000
0.127399996000000	0.126800001000000	0.124799997000000	0.123099998000000	0.125599995000000	0.124399997000000	0.123599999000000	0.123599999000000	0.125799999000000	0.123999998000000	0.123599999000000	0.124499999000000	0.127299994000000	0.123199999000000	0.128500000000000	0.123800002000000	0.129800007000000	0.126200005000000	0.125499994000000	0.124600001000000	0.126000002000000	0.125100002000000	0.124700002000000	0.124300003000000	0.124700002000000	0.124100000000000	0.125799999000000	0.122500002000000	0.123499997000000	0.124499999000000	0.127000004000000	0.123499997000000	0.124899998000000	0.123199999000000	0.125799999000000	0.123700000000000	0.124499999000000	0.122800000000000	0.126000002000000	0.124300003000000	0.128000006000000	0.128000006000000	0.127399996000000	0.128999993000000	0.125599995000000	0.125599995000000	0.127200007000000	0.126399994000000	0.127299994000000	0.127000004000000
0.128000006000000	0.126599997000000	0.124200001000000	0.122000001000000	0.124799997000000	0.124499999000000	0.123700000000000	0.123800002000000	0.125400007000000	0.122299999000000	0.122299999000000	0.123700000000000	0.126900002000000	0.123999998000000	0.127800003000000	0.123000003000000	0.127800003000000	0.123899996000000	0.125300005000000	0.123499997000000	0.125699997000000	0.124200001000000	0.123999998000000	0.123700000000000	0.123199999000000	0.123099998000000	0.123999998000000	0.122199997000000	0.123199999000000	0.124700002000000	0.125400007000000	0.123300001000000	0.124200001000000	0.121399999000000	0.123999998000000	0.122400001000000	0.125100002000000	0.122500002000000	0.124799997000000	0.123300001000000	0.126699999000000	0.127499998000000	0.126100004000000	0.127800003000000	0.125100002000000	0.125000000000000	0.126599997000000	0.125900000000000	0.127399996000000	0.126200005000000
0.126100004000000	0.125699997000000	0.123000003000000	0.123099998000000	0.124700002000000	0.124200001000000	0.123499997000000	0.122599997000000	0.123400003000000	0.121600002000000	0.122500002000000	0.122100003000000	0.125499994000000	0.122800000000000	0.126300007000000	0.123899996000000	0.127800003000000	0.123099998000000	0.124700002000000	0.121600002000000	0.124899998000000	0.123300001000000	0.123499997000000	0.123599999000000	0.123499997000000	0.121200003000000	0.122400001000000	0.125499994000000	0.122000001000000	0.122699998000000	0.125799999000000	0.123099998000000	0.121900000000000	0.122199997000000	0.124300003000000	0.121799998000000	0.123400003000000	0.121100001000000	0.125000000000000	0.123000003000000	0.125100002000000	0.127399996000000	0.125599995000000	0.127100006000000	0.124899998000000	0.124100000000000	0.126200005000000	0.125599995000000	0.124499999000000	0.125699997000000
0.127700001000000	0.126599997000000	0.123499997000000	0.122400001000000	0.123599999000000	0.122800000000000	0.122500002000000	0.122400001000000	0.122900002000000	0.120999999000000	0.121900000000000	0.122599997000000	0.125300005000000	0.121600002000000	0.126000002000000	0.122900002000000	0.128900006000000	0.122299999000000	0.125000000000000	0.122400001000000	0.125599995000000	0.123099998000000	0.123099998000000	0.123599999000000	0.122599997000000	0.120499998000000	0.122500002000000	0.120399997000000	0.121900000000000	0.122299999000000	0.124100000000000	0.123099998000000	0.122699998000000	0.120899998000000	0.122900002000000	0.120600000000000	0.123800002000000	0.120999999000000	0.125300005000000	0.122500002000000	0.127100006000000	0.125499994000000	0.125900000000000	0.127100006000000	0.124399997000000	0.123400003000000	0.125000000000000	0.125400007000000	0.126100004000000	0.124700002000000
0.126200005000000	0.125799999000000	0.123000003000000	0.122599997000000	0.123700000000000	0.125300005000000	0.123300001000000	0.123000003000000	0.123300001000000	0.122500002000000	0.122699998000000	0.123599999000000	0.125100002000000	0.122299999000000	0.127900004000000	0.123099998000000	0.127100006000000	0.125400007000000	0.122900002000000	0.123700000000000	0.123999998000000	0.123099998000000	0.124300003000000	0.123599999000000	0.123499997000000	0.121699996000000	0.123499997000000	0.121799998000000	0.121699996000000	0.122100003000000	0.125900000000000	0.123800002000000	0.122900002000000	0.122699998000000	0.123599999000000	0.121299997000000	0.123199999000000	0.121100001000000	0.123499997000000	0.123000003000000	0.126300007000000	0.125499994000000	0.125900000000000	0.128099993000000	0.125000000000000	0.123499997000000	0.126100004000000	0.125799999000000	0.127200007000000	0.126200005000000
0.125400007000000	0.125300005000000	0.122699998000000	0.121200003000000	0.123599999000000	0.122800000000000	0.123199999000000	0.124399997000000	0.123599999000000	0.120800003000000	0.122599997000000	0.121900000000000	0.124899998000000	0.123400003000000	0.126900002000000	0.122500002000000	0.128399998000000	0.123199999000000	0.123099998000000	0.122599997000000	0.123899996000000	0.122699998000000	0.123700000000000	0.123199999000000	0.122400001000000	0.120700002000000	0.122599997000000	0.120099999000000	0.123000003000000	0.123099998000000	0.124200001000000	0.122800000000000	0.123000003000000	0.120399997000000	0.123300001000000	0.121699996000000	0.123099998000000	0.120999999000000	0.123400003000000	0.123000003000000	0.126699999000000	0.125200003000000	0.125300005000000	0.126699999000000	0.123899996000000	0.123800002000000	0.125400007000000	0.125699997000000	0.124399997000000	0.125100002000000
0.124899998000000	0.123400003000000	0.122100003000000	0.120300002000000	0.124100000000000	0.122800000000000	0.122500002000000	0.120999999000000	0.124600001000000	0.120399997000000	0.120399997000000	0.121500000000000	0.124399997000000	0.122800000000000	0.125400007000000	0.121799998000000	0.127399996000000	0.122500002000000	0.123400003000000	0.122699998000000	0.123300001000000	0.124399997000000	0.122500002000000	0.121799998000000	0.121900000000000	0.120300002000000	0.122900002000000	0.120200001000000	0.121500000000000	0.122500002000000	0.123499997000000	0.121299997000000	0.120200001000000	0.120899998000000	0.120899998000000	0.122199997000000	0.122100003000000	0.121799998000000	0.123199999000000	0.121600002000000	0.122900002000000	0.124899998000000	0.123800002000000	0.125699997000000	0.122800000000000	0.123800002000000	0.123999998000000	0.123999998000000	0.123400003000000	0.123300001000000
0.123899996000000	0.123099998000000	0.123599999000000	0.121600002000000	0.122699998000000	0.121200003000000	0.122900002000000	0.120999999000000	0.122400001000000	0.123199999000000	0.120999999000000	0.122500002000000	0.126000002000000	0.122199997000000	0.125499994000000	0.121200003000000	0.126000002000000	0.121799998000000	0.122599997000000	0.121900000000000	0.123599999000000	0.121399999000000	0.122900002000000	0.122400001000000	0.119900003000000	0.120399997000000	0.122299999000000	0.120300002000000	0.120999999000000	0.122100003000000	0.126100004000000	0.121500000000000	0.120499998000000	0.119800001000000	0.121500000000000	0.120499998000000	0.122500002000000	0.121699996000000	0.123499997000000	0.121600002000000	0.123199999000000	0.124200001000000	0.124899998000000	0.125900000000000	0.123199999000000	0.123300001000000	0.123999998000000	0.123499997000000	0.123400003000000	0.123700000000000
0.125000000000000	0.123999998000000	0.123499997000000	0.120099999000000	0.122100003000000	0.121699996000000	0.123000003000000	0.122100003000000	0.122199997000000	0.120200001000000	0.121900000000000	0.122699998000000	0.124300003000000	0.123099998000000	0.125799999000000	0.122199997000000	0.126100004000000	0.122100003000000	0.123199999000000	0.122000001000000	0.123599999000000	0.122199997000000	0.122699998000000	0.122199997000000	0.120899998000000	0.120399997000000	0.121399999000000	0.120800003000000	0.121399999000000	0.122199997000000	0.123700000000000	0.121699996000000	0.120899998000000	0.119700000000000	0.122400001000000	0.121500000000000	0.122699998000000	0.120899998000000	0.122599997000000	0.121900000000000	0.123099998000000	0.124499999000000	0.124100000000000	0.125400007000000	0.123800002000000	0.123599999000000	0.123300001000000	0.125100002000000	0.122699998000000	0.124899998000000
0.125400007000000	0.124100000000000	0.122100003000000	0.120200001000000	0.123000003000000	0.123000003000000	0.122699998000000	0.120899998000000	0.123199999000000	0.120800003000000	0.121699996000000	0.121399999000000	0.124399997000000	0.122199997000000	0.125000000000000	0.120700002000000	0.125499994000000	0.122400001000000	0.123400003000000	0.121799998000000	0.123199999000000	0.121799998000000	0.122900002000000	0.121600002000000	0.120899998000000	0.120099999000000	0.122299999000000	0.119999997000000	0.120200001000000	0.121900000000000	0.123499997000000	0.121600002000000	0.119800001000000	0.120300002000000	0.120800003000000	0.120600000000000	0.122299999000000	0.120600000000000	0.123000003000000	0.121500000000000	0.122500002000000	0.124399997000000	0.124300003000000	0.125699997000000	0.122400001000000	0.123000003000000	0.123899996000000	0.123400003000000	0.122900002000000	0.123599999000000
0.125200003000000	0.124300003000000	0.124300003000000	0.120600000000000	0.123000003000000	0.122299999000000	0.122599997000000	0.121699996000000	0.123099998000000	0.122800000000000	0.123300001000000	0.123800002000000	0.123800002000000	0.123000003000000	0.125799999000000	0.121500000000000	0.127700001000000	0.122400001000000	0.123000003000000	0.123599999000000	0.125000000000000	0.122599997000000	0.124100000000000	0.122900002000000	0.120999999000000	0.120600000000000	0.122000001000000	0.120200001000000	0.121100001000000	0.122900002000000	0.123400003000000	0.121299997000000	0.120099999000000	0.120099999000000	0.121600002000000	0.120899998000000	0.122599997000000	0.121799998000000	0.122699998000000	0.121699996000000	0.123599999000000	0.125400007000000	0.123999998000000	0.126300007000000	0.122400001000000	0.123400003000000	0.124499999000000	0.125100002000000	0.123599999000000	0.123300001000000
0.128099993000000	0.127499998000000	0.126699999000000	0.123099998000000	0.124799997000000	0.122800000000000	0.123499997000000	0.122500002000000	0.124100000000000	0.124100000000000	0.124899998000000	0.128399998000000	0.125499994000000	0.123999998000000	0.127100006000000	0.122199997000000	0.127900004000000	0.125400007000000	0.124799997000000	0.124799997000000	0.124899998000000	0.123800002000000	0.123999998000000	0.122699998000000	0.123999998000000	0.120999999000000	0.123300001000000	0.122900002000000	0.122599997000000	0.123499997000000	0.124799997000000	0.123599999000000	0.121600002000000	0.122000001000000	0.123199999000000	0.121500000000000	0.123499997000000	0.122599997000000	0.123899996000000	0.122800000000000	0.125000000000000	0.125599995000000	0.125499994000000	0.126100004000000	0.123800002000000	0.124300003000000	0.125499994000000	0.125400007000000	0.126300007000000	0.124200001000000
0.129800007000000	0.127800003000000	0.126499996000000	0.123000003000000	0.124700002000000	0.123999998000000	0.124399997000000	0.123599999000000	0.126599997000000	0.125900000000000	0.124899998000000	0.127599999000000	0.125400007000000	0.124100000000000	0.127000004000000	0.122500002000000	0.129500002000000	0.125499994000000	0.124700002000000	0.125100002000000	0.124499999000000	0.123400003000000	0.124600001000000	0.122599997000000	0.123599999000000	0.122800000000000	0.123400003000000	0.123000003000000	0.122699998000000	0.123999998000000	0.124100000000000	0.122400001000000	0.123099998000000	0.123099998000000	0.124100000000000	0.122299999000000	0.123700000000000	0.122100003000000	0.125100002000000	0.122400001000000	0.126000002000000	0.127599999000000	0.125000000000000	0.127000004000000	0.122900002000000	0.124700002000000	0.126000002000000	0.124700002000000	0.124600001000000	0.126300007000000
0.129700005000000	0.128800005000000	0.128800005000000	0.123499997000000	0.126200005000000	0.124200001000000	0.124100000000000	0.122900002000000	0.127800003000000	0.126499996000000	0.125900000000000	0.126599997000000	0.127100006000000	0.123000003000000	0.126900002000000	0.122900002000000	0.127399996000000	0.125599995000000	0.126900002000000	0.123899996000000	0.127399996000000	0.122900002000000	0.124200001000000	0.122299999000000	0.122400001000000	0.123199999000000	0.123999998000000	0.123400003000000	0.123499997000000	0.123599999000000	0.123999998000000	0.122900002000000	0.121399999000000	0.123899996000000	0.124899998000000	0.122400001000000	0.124200001000000	0.121699996000000	0.124300003000000	0.122299999000000	0.125300005000000	0.126699999000000	0.125499994000000	0.127800003000000	0.124300003000000	0.125200003000000	0.125100002000000	0.125100002000000	0.124899998000000	0.125499994000000
0.131400004000000	0.131200001000000	0.128700003000000	0.123499997000000	0.126100004000000	0.123599999000000	0.124100000000000	0.123499997000000	0.129500002000000	0.125599995000000	0.125799999000000	0.129800007000000	0.127100006000000	0.123000003000000	0.126699999000000	0.122400001000000	0.130799994000000	0.127000004000000	0.127100006000000	0.125200003000000	0.126399994000000	0.124100000000000	0.123999998000000	0.123000003000000	0.124399997000000	0.123599999000000	0.125400007000000	0.124600001000000	0.124499999000000	0.123599999000000	0.126200005000000	0.122699998000000	0.125200003000000	0.122199997000000	0.123700000000000	0.123700000000000	0.124399997000000	0.122599997000000	0.123400003000000	0.123999998000000	0.125400007000000	0.126599997000000	0.126599997000000	0.127000004000000	0.124100000000000	0.124499999000000	0.126599997000000	0.124499999000000	0.124799997000000	0.125200003000000
0.134599999000000	0.133399993000000	0.132900000000000	0.129500002000000	0.129199997000000	0.129299998000000	0.138500005000000	0.122299999000000	0.130700007000000	0.130099997000000	0.130099997000000	0.130799994000000	0.128900006000000	0.126399994000000	0.126900002000000	0.122599997000000	0.132499993000000	0.129099995000000	0.130199999000000	0.127000004000000	0.128900006000000	0.126599997000000	0.125200003000000	0.123300001000000	0.126599997000000	0.125699997000000	0.128099993000000	0.125100002000000	0.126900002000000	0.127000004000000	0.125300005000000	0.123400003000000	0.125000000000000	0.124899998000000	0.127299994000000	0.125599995000000	0.127000004000000	0.125400007000000	0.125799999000000	0.122699998000000	0.128000006000000	0.129099995000000	0.128199995000000	0.129400000000000	0.126200005000000	0.127700001000000	0.125799999000000	0.125100002000000	0.127900004000000	0.127200007000000
0.135199994000000	0.133900002000000	0.132699996000000	0.128399998000000	0.128999993000000	0.124799997000000	0.125599995000000	0.123499997000000	0.131600007000000	0.130700007000000	0.128399998000000	0.133399993000000	0.129500002000000	0.125499994000000	0.127900004000000	0.122699998000000	0.132499993000000	0.128399998000000	0.128000006000000	0.126599997000000	0.127399996000000	0.124100000000000	0.124799997000000	0.123499997000000	0.125799999000000	0.124300003000000	0.126699999000000	0.129600003000000	0.125599995000000	0.125499994000000	0.126100004000000	0.123599999000000	0.124300003000000	0.123700000000000	0.125200003000000	0.123499997000000	0.126399994000000	0.123300001000000	0.124600001000000	0.122699998000000	0.126300007000000	0.127700001000000	0.127299994000000	0.128199995000000	0.125200003000000	0.124499999000000	0.126599997000000	0.124700002000000	0.126399994000000	0.125699997000000
0.137999997000000	0.136899993000000	0.135700002000000	0.130899996000000	0.130799994000000	0.127700001000000	0.126300007000000	0.123599999000000	0.133100003000000	0.132300004000000	0.131600007000000	0.132599995000000	0.131600007000000	0.126399994000000	0.128299996000000	0.123599999000000	0.132400006000000	0.128199995000000	0.128999993000000	0.127900004000000	0.128299996000000	0.126300007000000	0.128099993000000	0.124200001000000	0.127100006000000	0.124499999000000	0.127100006000000	0.128000006000000	0.126399994000000	0.127000004000000	0.127399996000000	0.124499999000000	0.125400007000000	0.125100002000000	0.126399994000000	0.124799997000000	0.126399994000000	0.124399997000000	0.125000000000000	0.123400003000000	0.127299994000000	0.128700003000000	0.128000006000000	0.127900004000000	0.125200003000000	0.126499996000000	0.126499996000000	0.125499994000000	0.127100006000000	0.126000002000000
0.140799999000000	0.140400007000000	0.137700006000000	0.134100005000000	0.133900002000000	0.128399998000000	0.127000004000000	0.124799997000000	0.135499999000000	0.134200007000000	0.134200007000000	0.135399997000000	0.132799998000000	0.128500000000000	0.130199999000000	0.123599999000000	0.133200005000000	0.129800007000000	0.130600005000000	0.129700005000000	0.130999997000000	0.127599999000000	0.128600001000000	0.125000000000000	0.127800003000000	0.126100004000000	0.127200007000000	0.126000002000000	0.127900004000000	0.128399998000000	0.127499998000000	0.125900000000000	0.126900002000000	0.125200003000000	0.127299994000000	0.126200005000000	0.128000006000000	0.126000002000000	0.127800003000000	0.124300003000000	0.128800005000000	0.129299998000000	0.129299998000000	0.129199997000000	0.126499996000000	0.126100004000000	0.127100006000000	0.126200005000000	0.126800001000000	0.126300007000000
0.144099995000000	0.143700004000000	0.141599998000000	0.135700002000000	0.134000003000000	0.128999993000000	0.129800007000000	0.126100004000000	0.139400005000000	0.138500005000000	0.137400001000000	0.136600003000000	0.135299996000000	0.130500004000000	0.132100001000000	0.125000000000000	0.135900006000000	0.132699996000000	0.133699998000000	0.130799994000000	0.132699996000000	0.130199999000000	0.130999997000000	0.127000004000000	0.129700005000000	0.128000006000000	0.130400002000000	0.134100005000000	0.130300000000000	0.130199999000000	0.129700005000000	0.127900004000000	0.127599999000000	0.128099993000000	0.128500000000000	0.126900002000000	0.128800005000000	0.127299994000000	0.127499998000000	0.125300005000000	0.128700003000000	0.129600003000000	0.130500004000000	0.130500004000000	0.127200007000000	0.127299994000000	0.128700003000000	0.126499996000000	0.127700001000000	0.127900004000000
0.148300007000000	0.147400007000000	0.145600006000000	0.139200002000000	0.137300000000000	0.134499997000000	0.130799994000000	0.125400007000000	0.141599998000000	0.139599994000000	0.139599994000000	0.141700000000000	0.136700004000000	0.132100001000000	0.134000003000000	0.125200003000000	0.138999999000000	0.135399997000000	0.134299994000000	0.133300006000000	0.134499997000000	0.130300000000000	0.129800007000000	0.127700001000000	0.131799996000000	0.128900006000000	0.131300002000000	0.129400000000000	0.130199999000000	0.131400004000000	0.130400002000000	0.126499996000000	0.129099995000000	0.126800001000000	0.128900006000000	0.127499998000000	0.131899998000000	0.128299996000000	0.128999993000000	0.125900000000000	0.131300002000000	0.130300000000000	0.130899996000000	0.130500004000000	0.128399998000000	0.129600003000000	0.128099993000000	0.126499996000000	0.129400000000000	0.128500000000000
0.152899995000000	0.152700007000000	0.149000004000000	0.141700000000000	0.139599994000000	0.133200005000000	0.132100001000000	0.129999995000000	0.144899994000000	0.143500000000000	0.145199999000000	0.142900005000000	0.141200006000000	0.134700000000000	0.134299994000000	0.126399994000000	0.140699998000000	0.137400001000000	0.138500005000000	0.137199998000000	0.137799993000000	0.134399995000000	0.132300004000000	0.128900006000000	0.133499995000000	0.131799996000000	0.133499995000000	0.133000001000000	0.132599995000000	0.132300004000000	0.131200001000000	0.129400000000000	0.129999995000000	0.129600003000000	0.131899998000000	0.131300002000000	0.131999999000000	0.130400002000000	0.131099999000000	0.128199995000000	0.130899996000000	0.131500006000000	0.130099997000000	0.132699996000000	0.130500004000000	0.130199999000000	0.129600003000000	0.128999993000000	0.128999993000000	0.128800005000000
0.158000007000000	0.157600001000000	0.155399993000000	0.145799994000000	0.143399999000000	0.134900004000000	0.132900000000000	0.127599999000000	0.147799999000000	0.149499997000000	0.146799996000000	0.147400007000000	0.145099998000000	0.136999995000000	0.135000005000000	0.127399996000000	0.142399997000000	0.140200004000000	0.140699998000000	0.137799993000000	0.139699996000000	0.133699998000000	0.137799993000000	0.130199999000000	0.133300006000000	0.133300006000000	0.135299996000000	0.134499997000000	0.133699998000000	0.134700000000000	0.133800000000000	0.130300000000000	0.130999997000000	0.129199997000000	0.131600007000000	0.130999997000000	0.132200003000000	0.130400002000000	0.130600005000000	0.127599999000000	0.131799996000000	0.134200007000000	0.130999997000000	0.133599997000000	0.128900006000000	0.131200001000000	0.131500006000000	0.130700007000000	0.130500004000000	0.129500002000000
0.164499998000000	0.163200006000000	0.161100000000000	0.150800005000000	0.146400005000000	0.136999995000000	0.135299996000000	0.129700005000000	0.151999995000000	0.153200001000000	0.152199998000000	0.151800007000000	0.146200001000000	0.137500003000000	0.136700004000000	0.128299996000000	0.145099998000000	0.142700002000000	0.143000007000000	0.140699998000000	0.140499994000000	0.137999997000000	0.135299996000000	0.131500006000000	0.135399997000000	0.135900006000000	0.136600003000000	0.137300000000000	0.135199994000000	0.135700002000000	0.134700000000000	0.130099997000000	0.132200003000000	0.133699998000000	0.135399997000000	0.133100003000000	0.134299994000000	0.132499993000000	0.132200003000000	0.129099995000000	0.132900000000000	0.134299994000000	0.133100003000000	0.135000005000000	0.132200003000000	0.130799994000000	0.131500006000000	0.130400002000000	0.128999993000000	0.130700007000000
0.170399994000000	0.167999998000000	0.166800007000000	0.154499993000000	0.149599999000000	0.139899999000000	0.135700002000000	0.131500006000000	0.156800002000000	0.158000007000000	0.155200005000000	0.156299993000000	0.149499997000000	0.140799999000000	0.139200002000000	0.129999995000000	0.146799996000000	0.145899996000000	0.146799996000000	0.145099998000000	0.144099995000000	0.140200004000000	0.136199996000000	0.132100001000000	0.138300002000000	0.137700006000000	0.140100002000000	0.139100000000000	0.140100002000000	0.139100000000000	0.137400001000000	0.133399993000000	0.134200007000000	0.133499995000000	0.137700006000000	0.135299996000000	0.136800006000000	0.132699996000000	0.132900000000000	0.130400002000000	0.132499993000000	0.134800002000000	0.135900006000000	0.136099994000000	0.132499993000000	0.134299994000000	0.133100003000000	0.131799996000000	0.130500004000000	0.132100001000000
0.179000005000000	0.177800000000000	0.173800007000000	0.159899995000000	0.153200001000000	0.140499994000000	0.138099998000000	0.130099997000000	0.163399994000000	0.164600000000000	0.162699997000000	0.162599996000000	0.153600007000000	0.143399999000000	0.139300004000000	0.130799994000000	0.153799996000000	0.149499997000000	0.149299994000000	0.149399996000000	0.146599993000000	0.142399997000000	0.137799993000000	0.134700000000000	0.142499998000000	0.140100002000000	0.143099993000000	0.142600000000000	0.142399997000000	0.142100006000000	0.138500005000000	0.134499997000000	0.136399999000000	0.136999995000000	0.138600007000000	0.136999995000000	0.137199998000000	0.138300002000000	0.134700000000000	0.132799998000000	0.136099994000000	0.136899993000000	0.137099996000000	0.137300000000000	0.134700000000000	0.134700000000000	0.135499999000000	0.132599995000000	0.133300006000000	0.132400006000000
0.186900005000000	0.185399994000000	0.178900003000000	0.164299995000000	0.157700002000000	0.143399999000000	0.138999999000000	0.130500004000000	0.168300003000000	0.170000002000000	0.166899994000000	0.163100004000000	0.156800002000000	0.147300005000000	0.140200004000000	0.129199997000000	0.154699996000000	0.154799998000000	0.155000001000000	0.152199998000000	0.150500000000000	0.145500004000000	0.139300004000000	0.134700000000000	0.143199995000000	0.144600004000000	0.145400003000000	0.146899998000000	0.145999998000000	0.143999994000000	0.141900003000000	0.135700002000000	0.136099994000000	0.136999995000000	0.142700002000000	0.138699993000000	0.139500007000000	0.136999995000000	0.136000007000000	0.133399993000000	0.135299996000000	0.137199998000000	0.138400003000000	0.138400003000000	0.135700002000000	0.135800004000000	0.134399995000000	0.132799998000000	0.132300004000000	0.132400006000000
0.197200000000000	0.195999995000000	0.190799996000000	0.170499995000000	0.160699993000000	0.147900000000000	0.139400005000000	0.131300002000000	0.177800000000000	0.177699998000000	0.175500005000000	0.173700005000000	0.161799997000000	0.149800003000000	0.141499996000000	0.132400006000000	0.160699993000000	0.159299999000000	0.158800006000000	0.157399997000000	0.153099999000000	0.148699999000000	0.141200006000000	0.137400001000000	0.150199994000000	0.148499995000000	0.147699997000000	0.149499997000000	0.147799999000000	0.148000002000000	0.143800005000000	0.138400003000000	0.140499994000000	0.142299995000000	0.143600002000000	0.141299993000000	0.142900005000000	0.141000003000000	0.138899997000000	0.135100007000000	0.138699993000000	0.140100002000000	0.140000001000000	0.140100002000000	0.136600003000000	0.138400003000000	0.136099994000000	0.134599999000000	0.133800000000000	0.134599999000000
0.207699999000000	0.208900005000000	0.197099999000000	0.178100005000000	0.170499995000000	0.152999997000000	0.142199993000000	0.151500002000000	0.183899999000000	0.186800003000000	0.182400003000000	0.179199994000000	0.169400007000000	0.153899997000000	0.144199997000000	0.131799996000000	0.165500000000000	0.164299995000000	0.167099997000000	0.160099998000000	0.158600003000000	0.152700007000000	0.143399999000000	0.139100000000000	0.151800007000000	0.152099997000000	0.153300002000000	0.153500006000000	0.153200001000000	0.151400000000000	0.146200001000000	0.139400005000000	0.143199995000000	0.144500002000000	0.147100002000000	0.144099995000000	0.146899998000000	0.143600002000000	0.140100002000000	0.136600003000000	0.138699993000000	0.142100006000000	0.142499998000000	0.143099993000000	0.138400003000000	0.139200002000000	0.138500005000000	0.135199994000000	0.135000005000000	0.135700002000000
0.223000005000000	0.223000005000000	0.211999997000000	0.189700007000000	0.175999999000000	0.153400004000000	0.146500006000000	0.132699996000000	0.194000006000000	0.196199998000000	0.191300005000000	0.190899998000000	0.173299998000000	0.159099996000000	0.147799999000000	0.134900004000000	0.172000006000000	0.168699995000000	0.170000002000000	0.167999998000000	0.162499994000000	0.156599998000000	0.147400007000000	0.141900003000000	0.153899997000000	0.155499995000000	0.156700000000000	0.161100000000000	0.155900002000000	0.157199994000000	0.150099993000000	0.142000005000000	0.147000000000000	0.146100000000000	0.152799994000000	0.149299994000000	0.149499997000000	0.145600006000000	0.142900005000000	0.137999997000000	0.140300006000000	0.142800003000000	0.144299999000000	0.145300001000000	0.140499994000000	0.141900003000000	0.138899997000000	0.136399999000000	0.136500001000000	0.136600003000000
0.237900004000000	0.236800000000000	0.222499996000000	0.197400004000000	0.184000000000000	0.159500003000000	0.145799994000000	0.134700000000000	0.202600002000000	0.207699999000000	0.200100005000000	0.196700007000000	0.180600002000000	0.161200002000000	0.148800001000000	0.135700002000000	0.173400000000000	0.175300002000000	0.176799998000000	0.171900004000000	0.168799996000000	0.159299999000000	0.148100004000000	0.141900003000000	0.159799993000000	0.160300002000000	0.162200004000000	0.163299993000000	0.159999996000000	0.159899995000000	0.151500002000000	0.143900007000000	0.149000004000000	0.150500000000000	0.156399995000000	0.150600001000000	0.150999993000000	0.147300005000000	0.143500000000000	0.140000001000000	0.143900007000000	0.144700006000000	0.147900000000000	0.146599993000000	0.143000007000000	0.143000007000000	0.141499996000000	0.137899995000000	0.135700002000000	0.136600003000000
0.253399998000000	0.254500002000000	0.240199998000000	0.207900003000000	0.190400004000000	0.164199993000000	0.152300000000000	0.135800004000000	0.216499999000000	0.219699994000000	0.213000000000000	0.205300003000000	0.188500002000000	0.168300003000000	0.154400006000000	0.136000007000000	0.182300001000000	0.183899999000000	0.185599998000000	0.181999996000000	0.174999997000000	0.165900007000000	0.153200001000000	0.142499998000000	0.163599998000000	0.166400000000000	0.169100001000000	0.170200005000000	0.166099995000000	0.164000005000000	0.157100007000000	0.147100002000000	0.150399998000000	0.155699998000000	0.164800003000000	0.156700000000000	0.156700000000000	0.153500006000000	0.149100006000000	0.141700000000000	0.144299999000000	0.148900002000000	0.151500002000000	0.151899993000000	0.146699995000000	0.145099998000000	0.142900005000000	0.138400003000000	0.137300000000000	0.139599994000000
0.276199996000000	0.276699990000000	0.259799987000000	0.220100001000000	0.201600000000000	0.170499995000000	0.156499997000000	0.138699993000000	0.232700005000000	0.235599995000000	0.229399994000000	0.217099994000000	0.196999997000000	0.176400006000000	0.156499997000000	0.137300000000000	0.193299994000000	0.195299998000000	0.196899995000000	0.186600000000000	0.181999996000000	0.170399994000000	0.156399995000000	0.148300007000000	0.170499995000000	0.174799994000000	0.176899999000000	0.175999999000000	0.172600001000000	0.168099999000000	0.162400007000000	0.151299998000000	0.156200007000000	0.158399999000000	0.167600006000000	0.163000003000000	0.161599994000000	0.158899993000000	0.152799994000000	0.144199997000000	0.150999993000000	0.150600001000000	0.154300004000000	0.155699998000000	0.150500000000000	0.150399998000000	0.146500006000000	0.142600000000000	0.140499994000000	0.141499996000000
0.291900009000000	0.291599989000000	0.272000015000000	0.232099995000000	0.208000004000000	0.180199996000000	0.159099996000000	0.139599994000000	0.241600007000000	0.252299994000000	0.242599994000000	0.228200004000000	0.207599998000000	0.182600006000000	0.162100002000000	0.137300000000000	0.197600007000000	0.199800000000000	0.202500001000000	0.197500005000000	0.188299999000000	0.178000003000000	0.162699997000000	0.150000006000000	0.174600005000000	0.178900003000000	0.181899995000000	0.183599994000000	0.175200000000000	0.173800007000000	0.166099995000000	0.151600003000000	0.159600005000000	0.161200002000000	0.171200007000000	0.166999996000000	0.165000007000000	0.160600007000000	0.153899997000000	0.146699995000000	0.150600001000000	0.154599994000000	0.155699998000000	0.156499997000000	0.153300002000000	0.151500002000000	0.148000002000000	0.144299999000000	0.139400005000000	0.141100004000000
0.314700007000000	0.312799990000000	0.294200003000000	0.252099991000000	0.219699994000000	0.181199998000000	0.160200000000000	0.163399994000000	0.261299998000000	0.265599996000000	0.258399993000000	0.247299999000000	0.219300002000000	0.187000006000000	0.163800001000000	0.141399994000000	0.209600002000000	0.211700007000000	0.214399993000000	0.205200002000000	0.198300004000000	0.182899997000000	0.166400000000000	0.155399993000000	0.181999996000000	0.185800001000000	0.189999998000000	0.188999996000000	0.185299993000000	0.179000005000000	0.172700003000000	0.156399995000000	0.167099997000000	0.165500000000000	0.176899999000000	0.171800002000000	0.169200003000000	0.165800005000000	0.156299993000000	0.148000002000000	0.154499993000000	0.156800002000000	0.160899997000000	0.161699995000000	0.155499995000000	0.153099999000000	0.150299996000000	0.144299999000000	0.142199993000000	0.142700002000000
0.343699992000000	0.343100011000000	0.317200005000000	0.269800007000000	0.235300004000000	0.193000004000000	0.168500006000000	0.141399994000000	0.281199992000000	0.287299991000000	0.277999997000000	0.254599988000000	0.232800007000000	0.198500007000000	0.167999998000000	0.144199997000000	0.224800006000000	0.226199999000000	0.227300003000000	0.213799998000000	0.207599998000000	0.191699997000000	0.169799998000000	0.159299999000000	0.191100001000000	0.193000004000000	0.196300000000000	0.200000003000000	0.193299994000000	0.187800005000000	0.179000005000000	0.159999996000000	0.168500006000000	0.171399996000000	0.184599996000000	0.177200004000000	0.176899999000000	0.170499995000000	0.160699993000000	0.151400000000000	0.157100007000000	0.160999998000000	0.164299995000000	0.165800005000000	0.159099996000000	0.157299995000000	0.152999997000000	0.147400007000000	0.144099995000000	0.144999996000000
0.363400012000000	0.366100013000000	0.338999987000000	0.285600007000000	0.246500000000000	0.200900003000000	0.175699994000000	0.145500004000000	0.297399998000000	0.307399988000000	0.297500014000000	0.275299996000000	0.246900007000000	0.208600000000000	0.175500005000000	0.143199995000000	0.234200001000000	0.234300002000000	0.238100007000000	0.225299999000000	0.215299994000000	0.200800002000000	0.178200006000000	0.160899997000000	0.194499999000000	0.200100005000000	0.207800001000000	0.205100000000000	0.197999999000000	0.197300002000000	0.185499996000000	0.162599996000000	0.173500001000000	0.173800007000000	0.191300005000000	0.183599994000000	0.179900005000000	0.175999999000000	0.165399998000000	0.153500006000000	0.160400003000000	0.165099993000000	0.167699993000000	0.169499993000000	0.162900001000000	0.161599994000000	0.157199994000000	0.149000004000000	0.143700004000000	0.147499993000000
0.395799994000000	0.397899985000000	0.370099992000000	0.300700009000000	0.262199998000000	0.206699997000000	0.177100003000000	0.143900007000000	0.325300008000000	0.332399994000000	0.322499990000000	0.289799988000000	0.259200007000000	0.216100007000000	0.177499995000000	0.145400003000000	0.250000000000000	0.253199995000000	0.254000008000000	0.236900002000000	0.226999998000000	0.205400005000000	0.179199994000000	0.163200006000000	0.206499994000000	0.211199999000000	0.217099994000000	0.215399995000000	0.208900005000000	0.202099994000000	0.184599996000000	0.168200001000000	0.179399997000000	0.182200000000000	0.194900006000000	0.188099995000000	0.188600004000000	0.180700004000000	0.168300003000000	0.157000005000000	0.164700001000000	0.165299997000000	0.171399996000000	0.172800004000000	0.166099995000000	0.164000005000000	0.157499999000000	0.152500004000000	0.145799994000000	0.151700005000000
0.424400002000000	0.428700000000000	0.396600008000000	0.320699990000000	0.281699985000000	0.220500007000000	0.185299993000000	0.146300003000000	0.348699987000000	0.354999989000000	0.347099990000000	0.310400009000000	0.276199996000000	0.230000004000000	0.183599994000000	0.148699999000000	0.258899987000000	0.264600009000000	0.266400009000000	0.249100000000000	0.233300000000000	0.215499997000000	0.185299993000000	0.169699997000000	0.217500001000000	0.220599994000000	0.228799999000000	0.227200001000000	0.215399995000000	0.212500006000000	0.195199996000000	0.174199998000000	0.185299993000000	0.185900003000000	0.204500005000000	0.194199994000000	0.191499993000000	0.187700003000000	0.173299998000000	0.163299993000000	0.164399996000000	0.167199999000000	0.172099993000000	0.174099997000000	0.166099995000000	0.168400005000000	0.161300004000000	0.151700005000000	0.145400003000000	0.150299996000000
0.456099987000000	0.450800002000000	0.422300011000000	0.349500000000000	0.300700009000000	0.230900005000000	0.195099995000000	0.148100004000000	0.371899992000000	0.379799992000000	0.375200003000000	0.330399990000000	0.290800005000000	0.243900001000000	0.189500004000000	0.150000006000000	0.277099997000000	0.285800010000000	0.289299995000000	0.263200015000000	0.243000001000000	0.227699995000000	0.192100003000000	0.175799996000000	0.222900003000000	0.231500000000000	0.242200002000000	0.240799993000000	0.225600004000000	0.225199997000000	0.201600000000000	0.177800000000000	0.191000000000000	0.192100003000000	0.215299994000000	0.201000005000000	0.198699996000000	0.194299996000000	0.178599998000000	0.164800003000000	0.168699995000000	0.172999993000000	0.182899997000000	0.181700006000000	0.171399996000000	0.172099993000000	0.162499994000000	0.153200001000000	0.149200007000000	0.152199998000000
0.475100011000000	0.473300010000000	0.447100013000000	0.365999997000000	0.318100005000000	0.236300007000000	0.200000003000000	0.148599997000000	0.396400005000000	0.401899993000000	0.404300004000000	0.353300005000000	0.308200002000000	0.253500015000000	0.193499997000000	0.150399998000000	0.294200003000000	0.300099999000000	0.302700013000000	0.273299992000000	0.254200011000000	0.237000003000000	0.196700007000000	0.179800004000000	0.238100007000000	0.243200004000000	0.256599993000000	0.247999996000000	0.234099999000000	0.234200001000000	0.210400000000000	0.180700004000000	0.201100007000000	0.198400006000000	0.220599994000000	0.209999993000000	0.207499996000000	0.196600005000000	0.180600002000000	0.170300007000000	0.175699994000000	0.176899999000000	0.185599998000000	0.182799995000000	0.176200002000000	0.174099997000000	0.163299993000000	0.156299993000000	0.153200001000000	0.156000003000000
0.511799991000000	0.516900003000000	0.481799990000000	0.398999989000000	0.339300007000000	0.253899992000000	0.208800003000000	0.157100007000000	0.426499993000000	0.433200002000000	0.436100006000000	0.372500002000000	0.327399999000000	0.270399988000000	0.203199998000000	0.154100001000000	0.309899986000000	0.316399992000000	0.319700003000000	0.289499998000000	0.266999990000000	0.252700001000000	0.207699999000000	0.184200004000000	0.245499998000000	0.254299998000000	0.270000011000000	0.263999999000000	0.242699996000000	0.245399997000000	0.219500005000000	0.188899994000000	0.198200002000000	0.206699997000000	0.230800003000000	0.211999997000000	0.212500006000000	0.207200006000000	0.187700003000000	0.172999993000000	0.172099993000000	0.178299993000000	0.187199995000000	0.186000004000000	0.180899993000000	0.180700004000000	0.171499997000000	0.157000005000000	0.154799998000000	0.156800002000000
0.551100016000000	0.557399988000000	0.512099981000000	0.433299989000000	0.365399987000000	0.270399988000000	0.216700003000000	0.157600001000000	0.463699996000000	0.465299994000000	0.474000007000000	0.409399986000000	0.349500000000000	0.282599986000000	0.213300005000000	0.158000007000000	0.336499989000000	0.339300007000000	0.345699996000000	0.311199993000000	0.286700010000000	0.266999990000000	0.216900006000000	0.190300003000000	0.261799991000000	0.269300014000000	0.291099995000000	0.274300009000000	0.260100007000000	0.257499993000000	0.226899996000000	0.193700001000000	0.209800005000000	0.209399998000000	0.241500005000000	0.222900003000000	0.224099994000000	0.213900000000000	0.193299994000000	0.179600000000000	0.179000005000000	0.181099996000000	0.192900002000000	0.193700001000000	0.184900001000000	0.184900001000000	0.172600001000000	0.163900003000000	0.155699998000000	0.159299999000000
0.575399995000000	0.580999970000000	0.546100020000000	0.458700001000000	0.387199998000000	0.283399999000000	0.222800002000000	0.159400001000000	0.483099997000000	0.493400007000000	0.510999978000000	0.434700012000000	0.375099987000000	0.300799996000000	0.223299995000000	0.163399994000000	0.346500009000000	0.356299996000000	0.366400003000000	0.325500011000000	0.300000012000000	0.278499991000000	0.222800002000000	0.202099994000000	0.272000015000000	0.276899993000000	0.303900003000000	0.287299991000000	0.266799986000000	0.267199993000000	0.238100007000000	0.201700002000000	0.212899998000000	0.213799998000000	0.254200011000000	0.229499996000000	0.229399994000000	0.217199996000000	0.197899997000000	0.186399996000000	0.179800004000000	0.183799997000000	0.193499997000000	0.197200000000000	0.189999998000000	0.185000002000000	0.175500005000000	0.164399996000000	0.156900004000000	0.159400001000000
0.622099996000000	0.605499983000000	0.578499973000000	0.492300004000000	0.414299995000000	0.311699986000000	0.239800006000000	0.165199995000000	0.522800028000000	0.519699991000000	0.551800013000000	0.466500014000000	0.394199997000000	0.324499995000000	0.238000005000000	0.166299999000000	0.373800009000000	0.378199995000000	0.390500009000000	0.348800004000000	0.313699991000000	0.300599992000000	0.239199996000000	0.204400003000000	0.289900005000000	0.298500001000000	0.330199987000000	0.306300014000000	0.280999988000000	0.286399990000000	0.253500015000000	0.205899999000000	0.220400006000000	0.224000007000000	0.268700004000000	0.239199996000000	0.236100003000000	0.227599993000000	0.209800005000000	0.185200006000000	0.183799997000000	0.187800005000000	0.201100007000000	0.203799993000000	0.195800006000000	0.191599995000000	0.183599994000000	0.169699997000000	0.158399999000000	0.158899993000000
0.644999981000000	0.653900027000000	0.617999971000000	0.509500027000000	0.441900015000000	0.331699997000000	0.256700009000000	0.164900005000000	0.552999973000000	0.560899973000000	0.601100028000000	0.495999992000000	0.437599987000000	0.344500005000000	0.250900000000000	0.167199999000000	0.399199992000000	0.405499995000000	0.418399990000000	0.369300008000000	0.346899986000000	0.317400008000000	0.256500006000000	0.213699996000000	0.304399997000000	0.318899989000000	0.349799991000000	0.326000005000000	0.292400002000000	0.307999998000000	0.267800003000000	0.217399999000000	0.227500007000000	0.240600005000000	0.278400004000000	0.250699997000000	0.252400011000000	0.239800006000000	0.216800004000000	0.192900002000000	0.190300003000000	0.196099997000000	0.208299994000000	0.208499998000000	0.201199993000000	0.200900003000000	0.186700001000000	0.172999993000000	0.160899997000000	0.164499998000000
0.684300005000000	0.678799987000000	0.642099977000000	0.562699974000000	0.481200010000000	0.346700013000000	0.264499992000000	0.165199995000000	0.586700022000000	0.587199986000000	0.636200011000000	0.540400028000000	0.471199989000000	0.359299988000000	0.265799999000000	0.170499995000000	0.420800000000000	0.430400014000000	0.442299992000000	0.402300000000000	0.376100004000000	0.330300003000000	0.265100002000000	0.224000007000000	0.321300000000000	0.331699997000000	0.373299986000000	0.344599992000000	0.310600013000000	0.323900014000000	0.279700011000000	0.227200001000000	0.235100001000000	0.243200004000000	0.291599989000000	0.263700008000000	0.258199990000000	0.249799997000000	0.222000003000000	0.200299993000000	0.194399998000000	0.194199994000000	0.208800003000000	0.216100007000000	0.206499994000000	0.204200000000000	0.188500002000000	0.174099997000000	0.159700006000000	0.166099995000000
0.707199991000000	0.715900004000000	0.675000012000000	0.589699984000000	0.509199977000000	0.382400006000000	0.285699993000000	0.168300003000000	0.613900006000000	0.610599995000000	0.678600013000000	0.561200023000000	0.502399981000000	0.391200006000000	0.288199991000000	0.177300006000000	0.447100013000000	0.444999993000000	0.466899991000000	0.428600013000000	0.400099993000000	0.351200014000000	0.284799993000000	0.234599993000000	0.335099995000000	0.346100003000000	0.398099989000000	0.359400004000000	0.321599990000000	0.345099986000000	0.295300007000000	0.241300002000000	0.247299999000000	0.256799996000000	0.309899986000000	0.272100002000000	0.268599987000000	0.258700013000000	0.235499993000000	0.204899997000000	0.194700003000000	0.200299993000000	0.217199996000000	0.221000001000000	0.212300003000000	0.204500005000000	0.192900002000000	0.177599996000000	0.162499994000000	0.167600006000000
0.742500007000000	0.743600011000000	0.713100016000000	0.624599993000000	0.535200000000000	0.403200001000000	0.300000012000000	0.174700007000000	0.646600008000000	0.645399988000000	0.722100019000000	0.584800005000000	0.534500003000000	0.412600011000000	0.295800000000000	0.180000007000000	0.472200006000000	0.481599987000000	0.502300024000000	0.460399985000000	0.431899995000000	0.373899996000000	0.300900012000000	0.246700004000000	0.357100010000000	0.368600011000000	0.428000003000000	0.381399989000000	0.345200002000000	0.373800009000000	0.312599987000000	0.246999994000000	0.252600014000000	0.263500005000000	0.333600014000000	0.286599994000000	0.282299995000000	0.271499991000000	0.244900003000000	0.216100007000000	0.197300002000000	0.201399997000000	0.224500000000000	0.221399993000000	0.219999999000000	0.213300005000000	0.203899994000000	0.181899995000000	0.164800003000000	0.169400007000000
0.768299997000000	0.761500001000000	0.733500004000000	0.648599982000000	0.569400012000000	0.432700008000000	0.310299993000000	0.177900001000000	0.683799982000000	0.678200006000000	0.740599990000000	0.621100008000000	0.558099985000000	0.444099993000000	0.307700008000000	0.186399996000000	0.505699992000000	0.509000003000000	0.525399983000000	0.481999993000000	0.455700010000000	0.396299988000000	0.309799999000000	0.252499998000000	0.382200003000000	0.388500005000000	0.451200008000000	0.403699994000000	0.356299996000000	0.396499991000000	0.322200000000000	0.256999999000000	0.266600013000000	0.271699995000000	0.340400010000000	0.294200003000000	0.294900000000000	0.283899993000000	0.250200003000000	0.219300002000000	0.202900007000000	0.204500005000000	0.222599998000000	0.228900000000000	0.220400006000000	0.220699996000000	0.203299999000000	0.185000002000000	0.168899998000000	0.172099993000000
0.781099975000000	0.764199972000000	0.744499981000000	0.663500011000000	0.595000029000000	0.450100005000000	0.329400003000000	0.181199998000000	0.713000000000000	0.703800023000000	0.753000021000000	0.645299971000000	0.581099987000000	0.471199989000000	0.323799998000000	0.190599993000000	0.529500008000000	0.534600019000000	0.543299973000000	0.500800014000000	0.467299998000000	0.415600002000000	0.325399995000000	0.262400001000000	0.398299992000000	0.407099992000000	0.476999998000000	0.417800009000000	0.381599993000000	0.416599989000000	0.339899987000000	0.269100010000000	0.271499991000000	0.284500003000000	0.355300009000000	0.303799987000000	0.306499988000000	0.292400002000000	0.262800008000000	0.226899996000000	0.203500003000000	0.207300007000000	0.220799997000000	0.226300001000000	0.232999995000000	0.222000003000000	0.207499996000000	0.184699997000000	0.167199999000000	0.171700001000000
0.775200009000000	0.761300027000000	0.745000005000000	0.701099992000000	0.629299998000000	0.470899999000000	0.347299993000000	0.184799999000000	0.726599991000000	0.722700000000000	0.749400020000000	0.671999991000000	0.621299982000000	0.488900006000000	0.344799995000000	0.195099995000000	0.555999994000000	0.558200002000000	0.570599973000000	0.536400020000000	0.497500002000000	0.434500009000000	0.341100007000000	0.282200009000000	0.423200011000000	0.425999999000000	0.503400028000000	0.445400000000000	0.401699990000000	0.436600000000000	0.350199997000000	0.282099992000000	0.280000001000000	0.284799993000000	0.371399999000000	0.319499999000000	0.320100009000000	0.304300010000000	0.267199993000000	0.244399995000000	0.205699995000000	0.208000004000000	0.230000004000000	0.236599997000000	0.232400000000000	0.221699998000000	0.205400005000000	0.189999998000000	0.168500006000000	0.172299996000000
0.774100006000000	0.749899983000000	0.739499986000000	0.721599996000000	0.662400007000000	0.503199995000000	0.368800014000000	0.193900004000000	0.747200012000000	0.728299975000000	0.746699989000000	0.690999985000000	0.642199993000000	0.524100006000000	0.360399991000000	0.197799996000000	0.583700001000000	0.580600023000000	0.601400018000000	0.556500018000000	0.518000007000000	0.465299994000000	0.364699990000000	0.290699989000000	0.438199997000000	0.442400008000000	0.534699976000000	0.468100011000000	0.432000011000000	0.465600014000000	0.378100008000000	0.294200003000000	0.288800001000000	0.296600014000000	0.390300006000000	0.332100004000000	0.330199987000000	0.317499995000000	0.282900006000000	0.246099994000000	0.209399998000000	0.208299994000000	0.235599995000000	0.246600002000000	0.240199998000000	0.231000006000000	0.214699998000000	0.192399994000000	0.168899998000000	0.172000006000000
0.770500004000000	0.755400002000000	0.736400008000000	0.723100007000000	0.676199973000000	0.520500004000000	0.390399992000000	0.195099995000000	0.747900009000000	0.736500025000000	0.739700019000000	0.705600023000000	0.676500022000000	0.550300002000000	0.374300003000000	0.202099994000000	0.608500004000000	0.614000022000000	0.624300003000000	0.583700001000000	0.533500016000000	0.477800012000000	0.381199986000000	0.300399989000000	0.459399998000000	0.467700005000000	0.558099985000000	0.482699990000000	0.463200003000000	0.481599987000000	0.389800012000000	0.308499992000000	0.300500005000000	0.307399988000000	0.408499986000000	0.341399997000000	0.344099998000000	0.323500007000000	0.288500011000000	0.261799991000000	0.209299996000000	0.211700007000000	0.233999997000000	0.246700004000000	0.237700000000000	0.227799997000000	0.210199997000000	0.193100005000000	0.168099999000000	0.173800007000000
0.763499975000000	0.757900000000000	0.736100018000000	0.719900012000000	0.709200025000000	0.558899999000000	0.402300000000000	0.201600000000000	0.743300021000000	0.730300009000000	0.736299992000000	0.711799979000000	0.699000001000000	0.571900010000000	0.395500004000000	0.210400000000000	0.630400002000000	0.639599979000000	0.646899998000000	0.609300017000000	0.557399988000000	0.504400015000000	0.396899998000000	0.315200001000000	0.478700012000000	0.486900002000000	0.586799979000000	0.510299981000000	0.488099992000000	0.509700000000000	0.410699993000000	0.320600003000000	0.302599996000000	0.317099988000000	0.429199994000000	0.354600012000000	0.356599987000000	0.336899996000000	0.296700001000000	0.266600013000000	0.215700001000000	0.211099997000000	0.235200003000000	0.248699993000000	0.243300006000000	0.231099993000000	0.216600001000000	0.197400004000000	0.169300005000000	0.172800004000000
0.763599992000000	0.749400020000000	0.734799981000000	0.704500020000000	0.720099986000000	0.583000004000000	0.428299993000000	0.208299994000000	0.744799972000000	0.721800029000000	0.739499986000000	0.703800023000000	0.707400024000000	0.600700021000000	0.415699989000000	0.215200007000000	0.661499977000000	0.652599990000000	0.664399981000000	0.629999995000000	0.587800026000000	0.521099985000000	0.419400007000000	0.332399994000000	0.508000016000000	0.501900017000000	0.617699981000000	0.528699994000000	0.532999992000000	0.536400020000000	0.435699999000000	0.331900001000000	0.312999994000000	0.328000009000000	0.449000001000000	0.367399991000000	0.368499994000000	0.351500005000000	0.305999994000000	0.280099988000000	0.210700005000000	0.213699996000000	0.243499994000000	0.248999998000000	0.248300001000000	0.231500000000000	0.220500007000000	0.197200000000000	0.169300005000000	0.175999999000000
0.758599997000000	0.754400015000000	0.731000006000000	0.715399981000000	0.722800016000000	0.611100018000000	0.456299990000000	0.209099993000000	0.731199980000000	0.724799991000000	0.740400016000000	0.706399977000000	0.705500007000000	0.635999978000000	0.439099997000000	0.221000001000000	0.667699993000000	0.670000017000000	0.668299973000000	0.644599974000000	0.598100007000000	0.552900016000000	0.442299992000000	0.342900008000000	0.519100010000000	0.524999976000000	0.635100007000000	0.544499993000000	0.560299993000000	0.553499997000000	0.462300003000000	0.352200001000000	0.321099997000000	0.332300007000000	0.458600014000000	0.380100012000000	0.383599997000000	0.349799991000000	0.322800010000000	0.291200012000000	0.214000002000000	0.217299998000000	0.247600004000000	0.256399989000000	0.252900004000000	0.236100003000000	0.220799997000000	0.199100003000000	0.169200003000000	0.172499999000000
0.757700026000000	0.753000021000000	0.733399987000000	0.705299973000000	0.718400002000000	0.643199980000000	0.469799995000000	0.220300004000000	0.734499991000000	0.726300001000000	0.739400029000000	0.694800019000000	0.693400025000000	0.643800020000000	0.459800005000000	0.225400001000000	0.685899973000000	0.681699991000000	0.676100016000000	0.648100019000000	0.615599990000000	0.566799998000000	0.457599998000000	0.358099997000000	0.535899997000000	0.543099999000000	0.646200001000000	0.565800011000000	0.580500007000000	0.581200004000000	0.479099989000000	0.367399991000000	0.327300012000000	0.342900008000000	0.474999994000000	0.392100006000000	0.398000002000000	0.371199995000000	0.328700006000000	0.297500014000000	0.207300007000000	0.212200001000000	0.238199994000000	0.258100003000000	0.257099986000000	0.239199996000000	0.222800002000000	0.206300005000000	0.165999994000000	0.171599999000000
0.761799991000000	0.753000021000000	0.735599995000000	0.709699988000000	0.720499992000000	0.680899978000000	0.509299994000000	0.223900005000000	0.735499978000000	0.723699987000000	0.747900009000000	0.696099997000000	0.700200021000000	0.667800009000000	0.504299998000000	0.236499995000000	0.697799981000000	0.684099972000000	0.673200011000000	0.653999984000000	0.632300019000000	0.601400018000000	0.481000006000000	0.371300012000000	0.564999998000000	0.570400000000000	0.661300004000000	0.588500023000000	0.604600012000000	0.620299995000000	0.505699992000000	0.381599993000000	0.339300007000000	0.359200001000000	0.503600001000000	0.404500008000000	0.414400011000000	0.394300014000000	0.344799995000000	0.301400006000000	0.213599995000000	0.218099996000000	0.251500010000000	0.259000003000000	0.265100002000000	0.251700014000000	0.232600003000000	0.209800005000000	0.165999994000000	0.173700005000000
0.752900004000000	0.751900017000000	0.730799973000000	0.717999995000000	0.722299993000000	0.687900007000000	0.536400020000000	0.233099997000000	0.726999998000000	0.724799991000000	0.746100008000000	0.700500011000000	0.698300004000000	0.670599997000000	0.525900006000000	0.241799995000000	0.688199997000000	0.679899991000000	0.671599984000000	0.657999992000000	0.648000002000000	0.613099992000000	0.503700018000000	0.393500000000000	0.574899971000000	0.582599998000000	0.658299983000000	0.604600012000000	0.618600011000000	0.622300029000000	0.532899976000000	0.400200009000000	0.346700013000000	0.366400003000000	0.519100010000000	0.425300002000000	0.433999985000000	0.408499986000000	0.354000002000000	0.312200010000000	0.217399999000000	0.219899997000000	0.252000004000000	0.263200015000000	0.271200001000000	0.254700005000000	0.240099996000000	0.209299996000000	0.162300006000000	0.170599997000000
0.754000008000000	0.752399981000000	0.735199988000000	0.704599977000000	0.725300014000000	0.705100000000000	0.583999991000000	0.234999999000000	0.726199985000000	0.717499971000000	0.743799984000000	0.692300022000000	0.707199991000000	0.694000006000000	0.573099971000000	0.257200003000000	0.685599983000000	0.670899987000000	0.660600007000000	0.638700008000000	0.645200014000000	0.643800020000000	0.539600015000000	0.416999996000000	0.593400002000000	0.591499984000000	0.651600003000000	0.595200002000000	0.622200012000000	0.642899990000000	0.568099976000000	0.417699993000000	0.355100006000000	0.382299989000000	0.529100001000000	0.433800012000000	0.450500011000000	0.421600014000000	0.364800006000000	0.322299987000000	0.211500004000000	0.216000006000000	0.244200006000000	0.263599992000000	0.275599986000000	0.252799988000000	0.238199994000000	0.220300004000000	0.164100006000000	0.166700006000000
0.767199993000000	0.748199999000000	0.737999976000000	0.710799992000000	0.725199997000000	0.705699980000000	0.614700019000000	0.248799995000000	0.734899998000000	0.712300003000000	0.746599972000000	0.690299988000000	0.702700019000000	0.690599978000000	0.598999977000000	0.266799986000000	0.690400004000000	0.662899971000000	0.665199995000000	0.641300023000000	0.639999986000000	0.650399983000000	0.565599978000000	0.436300009000000	0.614099979000000	0.599099994000000	0.650500000000000	0.604799986000000	0.622300029000000	0.634199977000000	0.589100003000000	0.430900007000000	0.366299987000000	0.383199990000000	0.546500027000000	0.454600006000000	0.467799991000000	0.440899998000000	0.383899987000000	0.332199991000000	0.218300000000000	0.218700007000000	0.253800005000000	0.270700008000000	0.281599998000000	0.265199989000000	0.248999998000000	0.221699998000000	0.165000007000000	0.168300003000000
0.760200024000000	0.755699992000000	0.733200014000000	0.709800005000000	0.712199986000000	0.685500026000000	0.628300011000000	0.259799987000000	0.731700003000000	0.722400010000000	0.737600029000000	0.691799998000000	0.690500021000000	0.681500018000000	0.619300008000000	0.279599994000000	0.687399983000000	0.670099974000000	0.658500016000000	0.641499996000000	0.630900025000000	0.634899974000000	0.570800006000000	0.469500005000000	0.629299998000000	0.612100005000000	0.646200001000000	0.605499983000000	0.617399991000000	0.620700002000000	0.586499989000000	0.455599993000000	0.376599997000000	0.398699999000000	0.555299997000000	0.469700009000000	0.486200005000000	0.448599994000000	0.394100010000000	0.340000004000000	0.210700005000000	0.211400002000000	0.254400015000000	0.270599991000000	0.284599990000000	0.261000007000000	0.245299995000000	0.221799999000000	0.163900003000000	0.166199997000000
[truncated: 14 more columns]
