# Supplementary material for: Modeling the impact of drug interactions on therapeutic selectivity
Source: Nat Commun. 2018 Aug 27;9:3452. doi: 10.1038/s41467-018-05954-3 (PMC6110842; doi:10.1038/s41467-018-05954-3)
Supplement: Supplementary file 4 — Supplementary Data 1 [file 41467_2018_5954_MOESM4_ESM.zip › albRAW/Hal-Rap.txt]

0.130600005000000	0.133499995000000	0.136000007000000	0.136399999000000	0.137199998000000	0.133100003000000	0.131500006000000	0.132499993000000	0.135299996000000	0.135600001000000	0.136099994000000	0.139200002000000	0.137400001000000	0.136600003000000	0.133499995000000	0.138799995000000	0.131999999000000	0.136000007000000	0.136899993000000	0.137700006000000	0.139400005000000	0.134599999000000	0.136600003000000	0.133399993000000	0.137799993000000	0.144800007000000	0.138899997000000	0.140200004000000	0.141000003000000	0.144899994000000	0.136700004000000	0.140000001000000	0.143099993000000	0.154599994000000	0.149599999000000	0.145500004000000	0.150500000000000	0.146300003000000	0.140699998000000	0.143600002000000	0.148100004000000	0.149499997000000	0.150999993000000	0.151800007000000	0.156200007000000	0.161899999000000	0.150299996000000	0.152199998000000	0.148000002000000	0.153300002000000
0.128700003000000	0.131200001000000	0.131799996000000	0.134000003000000	0.135000005000000	0.131699994000000	0.129500002000000	0.130899996000000	0.132699996000000	0.133399993000000	0.132100001000000	0.136199996000000	0.135800004000000	0.133000001000000	0.131799996000000	0.135800004000000	0.130199999000000	0.131799996000000	0.132799998000000	0.132499993000000	0.136099994000000	0.130700007000000	0.133300006000000	0.128999993000000	0.133800000000000	0.130999997000000	0.133499995000000	0.136099994000000	0.136000007000000	0.137600005000000	0.133200005000000	0.135600001000000	0.135000005000000	0.142000005000000	0.142399997000000	0.136999995000000	0.142900005000000	0.136500001000000	0.133100003000000	0.138300002000000	0.143000007000000	0.142100006000000	0.143399999000000	0.140100002000000	0.148000002000000	0.152500004000000	0.141800001000000	0.140799999000000	0.144700006000000	0.146799996000000
0.127000004000000	0.128700003000000	0.129199997000000	0.132200003000000	0.133100003000000	0.129299998000000	0.128500000000000	0.129500002000000	0.131899998000000	0.131200001000000	0.131099999000000	0.134499997000000	0.133300006000000	0.131300002000000	0.130500004000000	0.135399997000000	0.128700003000000	0.130600005000000	0.131999999000000	0.129899994000000	0.134100005000000	0.129099995000000	0.132300004000000	0.128000006000000	0.130799994000000	0.127299994000000	0.130500004000000	0.133599997000000	0.132900000000000	0.134499997000000	0.131099999000000	0.131899998000000	0.132499993000000	0.138200000000000	0.137899995000000	0.133399993000000	0.140200004000000	0.134599999000000	0.130300000000000	0.135299996000000	0.141700000000000	0.137500003000000	0.137500003000000	0.137999997000000	0.141200006000000	0.147000000000000	0.138099998000000	0.137500003000000	0.143700004000000	0.149200007000000
0.127100006000000	0.128900006000000	0.128399998000000	0.131899998000000	0.132900000000000	0.129800007000000	0.127800003000000	0.128999993000000	0.131500006000000	0.129999995000000	0.132100001000000	0.134800002000000	0.133599997000000	0.131600007000000	0.130700007000000	0.137199998000000	0.128099993000000	0.130500004000000	0.130999997000000	0.130500004000000	0.132699996000000	0.129600003000000	0.131899998000000	0.128399998000000	0.130700007000000	0.127399996000000	0.130799994000000	0.132200003000000	0.132100001000000	0.133000001000000	0.130999997000000	0.129999995000000	0.131699994000000	0.140499994000000	0.137700006000000	0.131999999000000	0.139200002000000	0.134200007000000	0.131500006000000	0.132100001000000	0.140499994000000	0.136600003000000	0.136500001000000	0.136500001000000	0.144500002000000	0.144400001000000	0.135199994000000	0.137500003000000	0.145699993000000	0.145899996000000
0.126499996000000	0.129700005000000	0.128600001000000	0.131899998000000	0.133100003000000	0.129899994000000	0.127700001000000	0.128700003000000	0.131799996000000	0.130199999000000	0.131600007000000	0.134100005000000	0.133000001000000	0.130899996000000	0.130300000000000	0.130799994000000	0.128999993000000	0.130400002000000	0.130700007000000	0.130500004000000	0.132499993000000	0.130199999000000	0.132699996000000	0.128500000000000	0.130300000000000	0.126599997000000	0.130199999000000	0.131600007000000	0.130300000000000	0.131500006000000	0.129700005000000	0.130300000000000	0.132300004000000	0.138899997000000	0.134700000000000	0.132799998000000	0.137400001000000	0.133599997000000	0.129400000000000	0.131600007000000	0.138500005000000	0.134800002000000	0.135700002000000	0.137400001000000	0.140300006000000	0.142100006000000	0.136099994000000	0.137099996000000	0.147400007000000	0.145999998000000
0.126200005000000	0.128000006000000	0.128099993000000	0.131300002000000	0.132499993000000	0.129299998000000	0.128399998000000	0.129400000000000	0.130400002000000	0.129800007000000	0.131400004000000	0.133800000000000	0.133200005000000	0.130500004000000	0.130300000000000	0.131200001000000	0.127499998000000	0.130799994000000	0.131799996000000	0.130999997000000	0.136399999000000	0.129299998000000	0.131799996000000	0.128999993000000	0.130799994000000	0.126000002000000	0.130700007000000	0.130899996000000	0.129899994000000	0.131699994000000	0.128500000000000	0.129199997000000	0.130999997000000	0.136899993000000	0.134399995000000	0.131300002000000	0.136199996000000	0.133100003000000	0.128500000000000	0.131300002000000	0.138899997000000	0.134800002000000	0.132200003000000	0.134599999000000	0.136899993000000	0.142299995000000	0.136899993000000	0.136399999000000	0.143399999000000	0.144899994000000
0.126699999000000	0.127900004000000	0.128900006000000	0.130999997000000	0.132599995000000	0.129600003000000	0.128700003000000	0.128999993000000	0.131999999000000	0.129999995000000	0.131500006000000	0.133100003000000	0.132599995000000	0.129999995000000	0.130300000000000	0.130899996000000	0.128000006000000	0.130500004000000	0.131200001000000	0.129400000000000	0.132599995000000	0.129700005000000	0.131200001000000	0.128600001000000	0.129600003000000	0.125900000000000	0.131400004000000	0.130700007000000	0.129700005000000	0.132100001000000	0.128299996000000	0.129600003000000	0.130300000000000	0.136399999000000	0.134800002000000	0.129899994000000	0.136600003000000	0.132799998000000	0.128999993000000	0.130500004000000	0.137500003000000	0.134000003000000	0.133800000000000	0.135100007000000	0.137400001000000	0.140499994000000	0.134499997000000	0.135199994000000	0.142000005000000	0.145300001000000
0.126100004000000	0.129600003000000	0.129199997000000	0.132100001000000	0.133000001000000	0.130899996000000	0.129299998000000	0.130300000000000	0.132400006000000	0.130199999000000	0.130400002000000	0.133800000000000	0.133800000000000	0.131099999000000	0.130600005000000	0.132200003000000	0.128299996000000	0.130500004000000	0.131099999000000	0.130300000000000	0.132400006000000	0.129700005000000	0.131600007000000	0.129099995000000	0.130899996000000	0.129099995000000	0.129700005000000	0.131200001000000	0.129899994000000	0.131799996000000	0.128900006000000	0.129299998000000	0.131699994000000	0.136700004000000	0.134900004000000	0.131600007000000	0.135700002000000	0.133499995000000	0.128700003000000	0.130500004000000	0.136899993000000	0.135399997000000	0.133300006000000	0.134599999000000	0.135000005000000	0.142000005000000	0.134100005000000	0.134399995000000	0.142299995000000	0.144299999000000
0.128900006000000	0.129899994000000	0.130700007000000	0.132499993000000	0.134200007000000	0.132699996000000	0.130099997000000	0.131500006000000	0.131799996000000	0.130799994000000	0.132100001000000	0.134100005000000	0.134200007000000	0.131899998000000	0.131699994000000	0.133300006000000	0.128099993000000	0.131600007000000	0.131200001000000	0.130500004000000	0.134000003000000	0.130799994000000	0.132599995000000	0.130099997000000	0.130999997000000	0.126900002000000	0.130999997000000	0.131899998000000	0.130600005000000	0.131400004000000	0.130600005000000	0.129999995000000	0.131400004000000	0.136199996000000	0.134100005000000	0.130400002000000	0.136399999000000	0.132699996000000	0.128199995000000	0.130300000000000	0.136899993000000	0.135199994000000	0.133100003000000	0.134700000000000	0.134299994000000	0.139500007000000	0.135199994000000	0.134700000000000	0.145300001000000	0.145699993000000
0.127700001000000	0.130199999000000	0.129999995000000	0.133000001000000	0.134700000000000	0.133000001000000	0.131099999000000	0.131999999000000	0.134399995000000	0.132100001000000	0.131600007000000	0.134800002000000	0.134900004000000	0.132200003000000	0.131999999000000	0.132699996000000	0.130199999000000	0.131400004000000	0.131899998000000	0.130999997000000	0.134499997000000	0.129999995000000	0.133100003000000	0.129800007000000	0.130799994000000	0.130700007000000	0.131400004000000	0.132799998000000	0.130500004000000	0.131699994000000	0.129700005000000	0.130700007000000	0.131400004000000	0.137199998000000	0.135100007000000	0.130799994000000	0.136500001000000	0.133599997000000	0.128500000000000	0.130700007000000	0.137099996000000	0.135299996000000	0.133300006000000	0.133100003000000	0.135299996000000	0.138200000000000	0.134200007000000	0.135499999000000	0.143000007000000	0.148100004000000
0.129800007000000	0.131899998000000	0.132499993000000	0.135000005000000	0.136500001000000	0.134299994000000	0.132100001000000	0.133599997000000	0.134100005000000	0.133599997000000	0.133499995000000	0.137099996000000	0.136999995000000	0.133499995000000	0.132799998000000	0.134200007000000	0.130099997000000	0.131999999000000	0.132799998000000	0.132100001000000	0.134399995000000	0.131600007000000	0.134499997000000	0.131400004000000	0.130999997000000	0.130600005000000	0.131899998000000	0.133699998000000	0.131899998000000	0.131899998000000	0.130799994000000	0.131899998000000	0.130600005000000	0.137199998000000	0.136299998000000	0.132300004000000	0.136600003000000	0.133900002000000	0.128500000000000	0.130400002000000	0.137300000000000	0.134700000000000	0.132599995000000	0.134800002000000	0.136800006000000	0.138699993000000	0.134399995000000	0.134700000000000	0.143800005000000	0.143900007000000
0.130600005000000	0.133599997000000	0.133300006000000	0.136600003000000	0.137500003000000	0.135499999000000	0.133599997000000	0.134100005000000	0.133800000000000	0.132900000000000	0.134399995000000	0.136700004000000	0.136199996000000	0.134700000000000	0.134000003000000	0.134399995000000	0.130400002000000	0.132799998000000	0.133499995000000	0.133399993000000	0.135499999000000	0.131999999000000	0.134399995000000	0.130999997000000	0.131699994000000	0.129899994000000	0.132900000000000	0.133100003000000	0.131899998000000	0.133200005000000	0.130500004000000	0.131699994000000	0.130999997000000	0.137999997000000	0.135100007000000	0.132900000000000	0.136399999000000	0.133900002000000	0.128500000000000	0.130500004000000	0.137099996000000	0.134900004000000	0.133800000000000	0.132900000000000	0.135900006000000	0.138500005000000	0.132499993000000	0.134100005000000	0.143999994000000	0.144800007000000
0.134000003000000	0.135399997000000	0.134700000000000	0.137600005000000	0.139100000000000	0.137099996000000	0.133699998000000	0.135600001000000	0.135499999000000	0.135000005000000	0.135399997000000	0.138899997000000	0.137199998000000	0.135299996000000	0.135100007000000	0.135800004000000	0.132100001000000	0.133699998000000	0.133900002000000	0.133900002000000	0.136299998000000	0.133200005000000	0.135100007000000	0.133100003000000	0.131999999000000	0.133300006000000	0.134000003000000	0.134499997000000	0.132100001000000	0.133399993000000	0.131400004000000	0.133000001000000	0.131400004000000	0.139300004000000	0.134800002000000	0.132900000000000	0.138099998000000	0.135100007000000	0.128500000000000	0.130999997000000	0.137799993000000	0.135499999000000	0.132699996000000	0.135000005000000	0.134599999000000	0.137999997000000	0.133399993000000	0.136199996000000	0.144400001000000	0.145500004000000
0.135000005000000	0.137099996000000	0.137500003000000	0.138500005000000	0.139799997000000	0.137700006000000	0.134700000000000	0.136000007000000	0.137500003000000	0.136800006000000	0.135700002000000	0.139300004000000	0.138699993000000	0.135700002000000	0.135299996000000	0.137799993000000	0.133000001000000	0.135000005000000	0.135700002000000	0.134100005000000	0.137600005000000	0.134399995000000	0.135600001000000	0.134100005000000	0.133800000000000	0.130600005000000	0.133699998000000	0.134800002000000	0.132200003000000	0.133000001000000	0.131799996000000	0.132300004000000	0.131899998000000	0.138600007000000	0.135399997000000	0.132699996000000	0.137300000000000	0.133900002000000	0.128299996000000	0.131500006000000	0.139300004000000	0.136000007000000	0.134100005000000	0.135499999000000	0.134399995000000	0.138400003000000	0.133300006000000	0.135100007000000	0.143600002000000	0.146799996000000
0.137600005000000	0.138799995000000	0.138899997000000	0.141299993000000	0.140900001000000	0.138899997000000	0.136000007000000	0.137099996000000	0.139100000000000	0.138500005000000	0.136099994000000	0.141499996000000	0.139799997000000	0.137099996000000	0.137600005000000	0.139699996000000	0.135199994000000	0.136299998000000	0.135800004000000	0.135900006000000	0.144600004000000	0.134100005000000	0.136800006000000	0.135100007000000	0.134399995000000	0.131600007000000	0.134200007000000	0.136199996000000	0.133300006000000	0.134499997000000	0.132499993000000	0.134299994000000	0.133599997000000	0.139799997000000	0.136099994000000	0.133300006000000	0.138699993000000	0.135000005000000	0.129500002000000	0.133399993000000	0.137799993000000	0.135800004000000	0.133100003000000	0.134299994000000	0.133499995000000	0.137199998000000	0.132799998000000	0.135499999000000	0.145600006000000	0.148100004000000
0.139100000000000	0.142199993000000	0.142900005000000	0.143700004000000	0.142900005000000	0.141399994000000	0.136600003000000	0.138099998000000	0.138500005000000	0.140900001000000	0.137799993000000	0.142100006000000	0.141800001000000	0.138699993000000	0.139400005000000	0.139699996000000	0.135499999000000	0.138300002000000	0.136399999000000	0.136500001000000	0.138200000000000	0.135199994000000	0.137199998000000	0.136600003000000	0.135000005000000	0.133200005000000	0.135399997000000	0.136999995000000	0.133599997000000	0.134599999000000	0.133200005000000	0.133900002000000	0.132900000000000	0.140000001000000	0.136500001000000	0.134599999000000	0.138999999000000	0.136399999000000	0.130099997000000	0.133300006000000	0.137300000000000	0.136099994000000	0.134200007000000	0.136199996000000	0.134200007000000	0.137899995000000	0.132599995000000	0.135800004000000	0.147599995000000	0.146500006000000
0.142499998000000	0.144600004000000	0.144400001000000	0.145400003000000	0.144600004000000	0.140799999000000	0.137400001000000	0.138500005000000	0.141499996000000	0.141599998000000	0.138999999000000	0.143199995000000	0.142199993000000	0.139400005000000	0.138799995000000	0.141000003000000	0.137099996000000	0.138999999000000	0.137999997000000	0.136199996000000	0.138400003000000	0.136299998000000	0.137700006000000	0.137300000000000	0.134499997000000	0.134399995000000	0.136800006000000	0.136700004000000	0.133000001000000	0.134299994000000	0.133100003000000	0.135199994000000	0.134399995000000	0.141299993000000	0.135800004000000	0.134700000000000	0.138600007000000	0.135499999000000	0.128700003000000	0.133100003000000	0.137700006000000	0.137600005000000	0.134399995000000	0.135600001000000	0.132900000000000	0.137700006000000	0.134100005000000	0.136199996000000	0.145500004000000	0.149100006000000
0.145500004000000	0.148499995000000	0.148699999000000	0.149100006000000	0.146100000000000	0.141599998000000	0.137700006000000	0.138600007000000	0.142100006000000	0.143800005000000	0.141100004000000	0.144299999000000	0.144400001000000	0.140699998000000	0.141599998000000	0.142499998000000	0.138300002000000	0.140300006000000	0.139799997000000	0.139500007000000	0.139799997000000	0.137799993000000	0.139500007000000	0.139300004000000	0.135700002000000	0.134200007000000	0.136199996000000	0.137600005000000	0.134100005000000	0.135600001000000	0.134299994000000	0.136199996000000	0.135499999000000	0.141299993000000	0.137400001000000	0.133800000000000	0.139200002000000	0.136800006000000	0.130600005000000	0.134000003000000	0.138200000000000	0.137400001000000	0.134200007000000	0.135199994000000	0.134700000000000	0.136399999000000	0.131200001000000	0.137199998000000	0.148900002000000	0.148300007000000
0.149700001000000	0.152700007000000	0.152700007000000	0.150999993000000	0.147200003000000	0.144400001000000	0.137500003000000	0.140300006000000	0.145600006000000	0.144400001000000	0.142600000000000	0.147000000000000	0.146200001000000	0.142100006000000	0.143299997000000	0.144700006000000	0.139599994000000	0.141000003000000	0.140499994000000	0.139400005000000	0.138699993000000	0.137999997000000	0.141100004000000	0.140799999000000	0.136800006000000	0.136099994000000	0.138300002000000	0.137500003000000	0.134000003000000	0.136000007000000	0.136199996000000	0.137799993000000	0.134900004000000	0.141599998000000	0.137400001000000	0.135199994000000	0.140400007000000	0.137500003000000	0.130700007000000	0.134900004000000	0.139100000000000	0.137999997000000	0.134800002000000	0.135399997000000	0.133699998000000	0.136399999000000	0.131899998000000	0.137899995000000	0.146300003000000	0.147300005000000
0.155699998000000	0.160200000000000	0.159199998000000	0.154899999000000	0.148599997000000	0.144700006000000	0.139699996000000	0.140300006000000	0.147300005000000	0.147599995000000	0.143900007000000	0.149299994000000	0.148399994000000	0.143999994000000	0.144600004000000	0.145099998000000	0.141499996000000	0.143299997000000	0.140900001000000	0.139599994000000	0.141299993000000	0.140200004000000	0.142700002000000	0.142800003000000	0.138099998000000	0.136500001000000	0.137799993000000	0.138799995000000	0.133699998000000	0.138200000000000	0.136899993000000	0.139300004000000	0.136399999000000	0.143299997000000	0.137700006000000	0.135499999000000	0.140699998000000	0.139200002000000	0.131300002000000	0.134800002000000	0.139599994000000	0.139400005000000	0.136099994000000	0.135800004000000	0.133000001000000	0.137600005000000	0.132100001000000	0.138699993000000	0.146799996000000	0.150000006000000
0.160099998000000	0.164600000000000	0.163100004000000	0.157900006000000	0.148100004000000	0.145500004000000	0.139899999000000	0.139899999000000	0.148800001000000	0.150099993000000	0.144099995000000	0.151999995000000	0.150500000000000	0.145799994000000	0.146699995000000	0.147300005000000	0.142700002000000	0.145899996000000	0.141299993000000	0.141200006000000	0.163599998000000	0.141499996000000	0.144400001000000	0.144800007000000	0.138799995000000	0.136399999000000	0.137899995000000	0.139300004000000	0.135000005000000	0.139300004000000	0.138200000000000	0.141200006000000	0.135499999000000	0.142399997000000	0.137899995000000	0.136600003000000	0.140900001000000	0.140200004000000	0.132200003000000	0.136800006000000	0.138999999000000	0.138699993000000	0.136500001000000	0.134000003000000	0.134000003000000	0.136500001000000	0.131099999000000	0.140100002000000	0.147400007000000	0.149599999000000
0.167699993000000	0.171399996000000	0.168200001000000	0.158399999000000	0.150900006000000	0.146300003000000	0.139400005000000	0.141700000000000	0.151500002000000	0.151500002000000	0.147000000000000	0.153999999000000	0.152799994000000	0.145999998000000	0.146699995000000	0.147000000000000	0.142199993000000	0.143600002000000	0.141399994000000	0.141599998000000	0.141000003000000	0.142499998000000	0.145300001000000	0.144800007000000	0.138500005000000	0.136399999000000	0.138200000000000	0.139100000000000	0.134800002000000	0.140300006000000	0.139899999000000	0.142199993000000	0.136600003000000	0.142199993000000	0.136800006000000	0.137400001000000	0.141200006000000	0.140499994000000	0.132499993000000	0.137500003000000	0.138400003000000	0.138400003000000	0.134399995000000	0.135199994000000	0.133200005000000	0.136899993000000	0.132799998000000	0.140200004000000	0.147499993000000	0.148699999000000
0.172600001000000	0.177900001000000	0.175400004000000	0.162400007000000	0.151400000000000	0.146100000000000	0.140200004000000	0.141299993000000	0.149200007000000	0.150800005000000	0.148100004000000	0.155300006000000	0.152999997000000	0.146400005000000	0.147300005000000	0.147000000000000	0.142800003000000	0.142800003000000	0.141399994000000	0.142700002000000	0.140900001000000	0.144299999000000	0.145400003000000	0.147000000000000	0.137799993000000	0.135499999000000	0.138600007000000	0.138899997000000	0.135499999000000	0.140799999000000	0.140400007000000	0.143999994000000	0.134800002000000	0.142600000000000	0.136399999000000	0.137099996000000	0.141299993000000	0.140599996000000	0.132599995000000	0.138600007000000	0.138699993000000	0.136800006000000	0.133300006000000	0.132799998000000	0.131899998000000	0.135700002000000	0.133000001000000	0.140699998000000	0.146300003000000	0.147799999000000
0.183300003000000	0.189700007000000	0.180099994000000	0.168200001000000	0.152799994000000	0.148399994000000	0.141100004000000	0.142499998000000	0.152199998000000	0.152500004000000	0.149900004000000	0.159299999000000	0.156499997000000	0.148100004000000	0.149399996000000	0.149599999000000	0.145799994000000	0.146300003000000	0.141000003000000	0.144500002000000	0.143000007000000	0.147000000000000	0.147799999000000	0.149200007000000	0.139400005000000	0.137899995000000	0.138899997000000	0.141900003000000	0.136700004000000	0.143500000000000	0.142600000000000	0.145999998000000	0.136800006000000	0.142900005000000	0.137500003000000	0.139100000000000	0.144099995000000	0.143500000000000	0.135000005000000	0.140100002000000	0.138600007000000	0.138999999000000	0.135000005000000	0.134299994000000	0.132300004000000	0.136899993000000	0.135000005000000	0.143199995000000	0.148599997000000	0.149299994000000
0.194499999000000	0.198200002000000	0.190899998000000	0.171299994000000	0.153699994000000	0.147300005000000	0.142000005000000	0.142800003000000	0.152600005000000	0.154300004000000	0.152600005000000	0.162100002000000	0.158099994000000	0.149000004000000	0.150000006000000	0.148699999000000	0.143700004000000	0.145099998000000	0.142600000000000	0.146799996000000	0.143999994000000	0.148699999000000	0.150000006000000	0.150000006000000	0.139400005000000	0.136600003000000	0.139400005000000	0.141499996000000	0.137099996000000	0.144299999000000	0.143700004000000	0.147000000000000	0.135700002000000	0.142399997000000	0.137300000000000	0.140300006000000	0.144700006000000	0.145099998000000	0.134700000000000	0.141299993000000	0.137600005000000	0.137899995000000	0.134800002000000	0.133300006000000	0.131600007000000	0.136399999000000	0.133499995000000	0.143700004000000	0.145999998000000	0.148100004000000
0.208100006000000	0.214900002000000	0.199000001000000	0.175899997000000	0.155399993000000	0.148200005000000	0.142600000000000	0.142000005000000	0.155000001000000	0.158700004000000	0.157299995000000	0.166199997000000	0.160999998000000	0.151400000000000	0.151800007000000	0.152199998000000	0.146100000000000	0.146699995000000	0.143800005000000	0.149200007000000	0.146500006000000	0.151199996000000	0.151899993000000	0.151999995000000	0.141000003000000	0.136700004000000	0.141599998000000	0.144600004000000	0.138500005000000	0.146599993000000	0.146100000000000	0.151500002000000	0.138799995000000	0.144199997000000	0.138300002000000	0.140900001000000	0.146500006000000	0.148300007000000	0.137199998000000	0.144199997000000	0.138500005000000	0.138200000000000	0.136199996000000	0.134499997000000	0.132499993000000	0.138400003000000	0.135000005000000	0.147000000000000	0.147100002000000	0.146799996000000
0.220599994000000	0.224900007000000	0.207900003000000	0.179399997000000	0.157000005000000	0.147200003000000	0.142800003000000	0.142700002000000	0.158899993000000	0.160600007000000	0.157600001000000	0.169599995000000	0.161500007000000	0.152400002000000	0.152700007000000	0.151299998000000	0.146200001000000	0.146799996000000	0.144899994000000	0.150399998000000	0.150099993000000	0.151899993000000	0.152300000000000	0.153200001000000	0.140000001000000	0.137500003000000	0.141499996000000	0.144700006000000	0.139300004000000	0.147300005000000	0.147799999000000	0.152099997000000	0.136600003000000	0.142700002000000	0.137899995000000	0.141599998000000	0.147499993000000	0.147799999000000	0.137400001000000	0.145300001000000	0.136999995000000	0.137500003000000	0.136099994000000	0.133200005000000	0.133000001000000	0.136999995000000	0.134100005000000	0.146699995000000	0.145600006000000	0.144899994000000
0.235799998000000	0.242699996000000	0.221300006000000	0.184200004000000	0.157900006000000	0.150600001000000	0.143199995000000	0.144400001000000	0.159799993000000	0.164000005000000	0.161200002000000	0.174300000000000	0.165600002000000	0.153099999000000	0.153600007000000	0.153500006000000	0.148499995000000	0.146799996000000	0.147100002000000	0.154400006000000	0.149000004000000	0.154899999000000	0.154300004000000	0.156299993000000	0.142499998000000	0.137400001000000	0.145799994000000	0.148100004000000	0.141200006000000	0.150000006000000	0.150199994000000	0.155000001000000	0.137600005000000	0.142499998000000	0.138699993000000	0.144899994000000	0.149599999000000	0.151299998000000	0.139100000000000	0.147300005000000	0.137300000000000	0.138799995000000	0.136199996000000	0.134499997000000	0.131300002000000	0.139300004000000	0.135199994000000	0.148900002000000	0.144099995000000	0.144600004000000
0.254700005000000	0.261599988000000	0.232700005000000	0.194199994000000	0.162200004000000	0.150700003000000	0.143600002000000	0.144999996000000	0.164700001000000	0.169300005000000	0.166500002000000	0.179399997000000	0.173299998000000	0.153999999000000	0.155000001000000	0.153400004000000	0.150500000000000	0.150900006000000	0.149299994000000	0.157900006000000	0.161200002000000	0.156499997000000	0.156499997000000	0.157800004000000	0.143199995000000	0.140000001000000	0.145899996000000	0.151600003000000	0.150600001000000	0.152899995000000	0.152300000000000	0.156000003000000	0.139200002000000	0.145600006000000	0.139400005000000	0.146599993000000	0.159500003000000	0.153799996000000	0.141000003000000	0.149599999000000	0.137999997000000	0.140000001000000	0.137300000000000	0.134599999000000	0.140599996000000	0.140400007000000	0.137700006000000	0.151400000000000	0.143700004000000	0.145699993000000
0.273000002000000	0.283600003000000	0.245900005000000	0.199399993000000	0.161300004000000	0.150099993000000	0.142700002000000	0.144500002000000	0.168200001000000	0.172299996000000	0.170800000000000	0.183500007000000	0.168099999000000	0.155499995000000	0.155300006000000	0.154200003000000	0.153799996000000	0.153500006000000	0.153699994000000	0.163200006000000	0.151800007000000	0.158000007000000	0.157399997000000	0.158299997000000	0.141900003000000	0.140599996000000	0.147699997000000	0.152999997000000	0.145600006000000	0.154200003000000	0.153500006000000	0.159400001000000	0.137999997000000	0.147599995000000	0.139100000000000	0.147799999000000	0.154599994000000	0.155300006000000	0.141800001000000	0.152400002000000	0.137400001000000	0.139100000000000	0.137199998000000	0.134800002000000	0.133399993000000	0.140599996000000	0.136399999000000	0.152400002000000	0.144600004000000	0.145699993000000
0.292699993000000	0.302500010000000	0.259799987000000	0.204899997000000	0.163499996000000	0.149299994000000	0.144600004000000	0.144899994000000	0.174799994000000	0.176499993000000	0.176400006000000	0.187500000000000	0.169599995000000	0.154699996000000	0.155900002000000	0.155200005000000	0.157700002000000	0.158000007000000	0.152700007000000	0.166099995000000	0.153899997000000	0.160099998000000	0.158700004000000	0.159500003000000	0.144800007000000	0.144400001000000	0.149100006000000	0.154799998000000	0.147499993000000	0.156299993000000	0.155100003000000	0.160999998000000	0.138600007000000	0.147499993000000	0.140300006000000	0.150000006000000	0.155900002000000	0.158000007000000	0.143900007000000	0.153899997000000	0.136999995000000	0.138500005000000	0.137400001000000	0.135000005000000	0.133399993000000	0.140900001000000	0.137300000000000	0.154899999000000	0.143000007000000	0.145099998000000
0.318199992000000	0.328200012000000	0.276400000000000	0.211300001000000	0.164199993000000	0.151400000000000	0.144099995000000	0.144800007000000	0.179100007000000	0.185100004000000	0.184599996000000	0.196300000000000	0.170900002000000	0.156900004000000	0.156399995000000	0.155699998000000	0.162300006000000	0.160300002000000	0.157499999000000	0.169000000000000	0.157700002000000	0.162799999000000	0.159199998000000	0.160699993000000	0.146200001000000	0.144099995000000	0.149399996000000	0.158399999000000	0.150099993000000	0.158800006000000	0.157100007000000	0.163399994000000	0.139899999000000	0.150000006000000	0.142199993000000	0.152300000000000	0.157600001000000	0.158999994000000	0.145600006000000	0.156800002000000	0.137300000000000	0.140400007000000	0.139400005000000	0.134200007000000	0.133300006000000	0.142900005000000	0.138799995000000	0.156299993000000	0.143600002000000	0.144099995000000
0.344000012000000	0.354499996000000	0.295100003000000	0.218799993000000	0.168200001000000	0.150900006000000	0.145400003000000	0.146500006000000	0.189300001000000	0.196099997000000	0.192900002000000	0.203600004000000	0.173500001000000	0.157199994000000	0.157600001000000	0.157000005000000	0.166899994000000	0.165600002000000	0.164199993000000	0.173199996000000	0.162100002000000	0.164199993000000	0.160600007000000	0.162699997000000	0.146699995000000	0.149599999000000	0.158000007000000	0.163299993000000	0.153099999000000	0.162100002000000	0.159199998000000	0.166500002000000	0.142000005000000	0.154799998000000	0.143299997000000	0.156499997000000	0.161300004000000	0.162799999000000	0.147699997000000	0.160099998000000	0.139400005000000	0.141499996000000	0.141900003000000	0.136000007000000	0.134900004000000	0.143700004000000	0.140200004000000	0.158700004000000	0.142000005000000	0.146400005000000
0.374000013000000	0.381399989000000	0.314200014000000	0.229000002000000	0.170200005000000	0.152500004000000	0.145899996000000	0.147000000000000	0.200200006000000	0.206499994000000	0.203799993000000	0.210700005000000	0.175300002000000	0.157499999000000	0.158299997000000	0.157399997000000	0.174700007000000	0.170699999000000	0.170800000000000	0.180999994000000	0.170300007000000	0.166500002000000	0.162799999000000	0.163200006000000	0.150399998000000	0.156399995000000	0.160200000000000	0.168099999000000	0.155599996000000	0.164499998000000	0.162100002000000	0.169300005000000	0.145199999000000	0.156299993000000	0.144600004000000	0.159799993000000	0.164299995000000	0.166099995000000	0.150399998000000	0.162499994000000	0.142000005000000	0.142700002000000	0.143199995000000	0.136399999000000	0.135399997000000	0.145400003000000	0.141800001000000	0.160300002000000	0.146100000000000	0.144999996000000
0.412299991000000	0.409900010000000	0.337700009000000	0.238199994000000	0.171700001000000	0.153099999000000	0.146799996000000	0.146300003000000	0.213000000000000	0.218199998000000	0.218799993000000	0.221300006000000	0.179199994000000	0.158999994000000	0.159299999000000	0.157499999000000	0.180500001000000	0.181099996000000	0.183300003000000	0.188299999000000	0.176499993000000	0.168400005000000	0.164000005000000	0.165299997000000	0.155599996000000	0.160400003000000	0.165700004000000	0.172099993000000	0.159999996000000	0.166299999000000	0.163900003000000	0.172199994000000	0.145600006000000	0.159099996000000	0.147900000000000	0.163000003000000	0.168500006000000	0.169200003000000	0.150999993000000	0.164199993000000	0.141000003000000	0.144800007000000	0.143500000000000	0.137600005000000	0.136399999000000	0.146799996000000	0.141299993000000	0.163399994000000	0.144500002000000	0.146799996000000
0.442900002000000	0.440899998000000	0.360799998000000	0.245399997000000	0.175999999000000	0.155399993000000	0.147699997000000	0.149100006000000	0.225400001000000	0.231000006000000	0.233099997000000	0.230399996000000	0.181700006000000	0.160300002000000	0.161200002000000	0.158600003000000	0.192200005000000	0.187999994000000	0.192599997000000	0.196799994000000	0.185800001000000	0.171399996000000	0.166700006000000	0.167600006000000	0.157100007000000	0.165199995000000	0.170900002000000	0.179100007000000	0.164600000000000	0.169499993000000	0.167500004000000	0.175400004000000	0.149900004000000	0.165299997000000	0.150600001000000	0.168500006000000	0.174600005000000	0.174500003000000	0.154599994000000	0.168200001000000	0.142800003000000	0.148499995000000	0.148900002000000	0.141700000000000	0.139799997000000	0.148399994000000	0.144800007000000	0.166700006000000	0.147400007000000	0.147000000000000
0.481999993000000	0.476300001000000	0.384900004000000	0.257200003000000	0.180199996000000	0.156599998000000	0.147000000000000	0.149200007000000	0.242300004000000	0.243699998000000	0.248400003000000	0.240400001000000	0.182999998000000	0.160200000000000	0.160600007000000	0.158299997000000	0.200200006000000	0.201900005000000	0.204300001000000	0.206300005000000	0.194900006000000	0.173199996000000	0.167199999000000	0.167699993000000	0.163200006000000	0.173700005000000	0.179199994000000	0.187800005000000	0.167899996000000	0.171700001000000	0.169200003000000	0.177200004000000	0.154499993000000	0.169400007000000	0.152700007000000	0.174099997000000	0.176899999000000	0.177800000000000	0.156900004000000	0.169100001000000	0.144299999000000	0.151500002000000	0.150900006000000	0.142800003000000	0.140699998000000	0.150999993000000	0.145199999000000	0.168799996000000	0.146300003000000	0.149800003000000
0.516200006000000	0.509100020000000	0.406500012000000	0.267600000000000	0.180000007000000	0.157299995000000	0.147900000000000	0.149299994000000	0.255600005000000	0.264699996000000	0.263399988000000	0.250200003000000	0.184499994000000	0.160799995000000	0.160600007000000	0.158099994000000	0.208399996000000	0.210500002000000	0.215299994000000	0.214699998000000	0.205500007000000	0.173800007000000	0.166500002000000	0.168799996000000	0.166400000000000	0.181799993000000	0.185100004000000	0.194299996000000	0.174700007000000	0.174199998000000	0.170900002000000	0.179499999000000	0.158199996000000	0.174899995000000	0.154699996000000	0.177200004000000	0.180700004000000	0.181400001000000	0.159099996000000	0.172600001000000	0.145199999000000	0.153799996000000	0.154400006000000	0.147200003000000	0.142100006000000	0.152300000000000	0.145999998000000	0.171700001000000	0.147200003000000	0.151400000000000
0.560299993000000	0.541499972000000	0.437999994000000	0.279199988000000	0.186100006000000	0.157800004000000	0.149200007000000	0.151400000000000	0.277300000000000	0.286399990000000	0.284099996000000	0.261500001000000	0.188400000000000	0.162699997000000	0.162400007000000	0.159600005000000	0.223399997000000	0.228799999000000	0.227500007000000	0.232600003000000	0.218300000000000	0.178599998000000	0.169200003000000	0.170800000000000	0.177499995000000	0.194000006000000	0.196500003000000	0.205200002000000	0.184200004000000	0.178000003000000	0.175200000000000	0.181899995000000	0.164100006000000	0.181799993000000	0.157399997000000	0.187600002000000	0.189400002000000	0.186800003000000	0.161899999000000	0.175400004000000	0.149900004000000	0.158700004000000	0.160400003000000	0.151700005000000	0.144700006000000	0.154899999000000	0.149800003000000	0.174600005000000	0.144800007000000	0.150299996000000
0.595700026000000	0.578299999000000	0.468600005000000	0.290699989000000	0.188400000000000	0.160200000000000	0.148900002000000	0.151299998000000	0.294600010000000	0.310299993000000	0.300900012000000	0.278400004000000	0.189400002000000	0.162499994000000	0.161899999000000	0.159299999000000	0.238299996000000	0.246999994000000	0.247400001000000	0.248899996000000	0.237299994000000	0.180000007000000	0.169000000000000	0.170699999000000	0.185399994000000	0.204999998000000	0.207200006000000	0.222399995000000	0.193399996000000	0.182200000000000	0.176300004000000	0.183599994000000	0.172900006000000	0.194199994000000	0.163200006000000	0.193100005000000	0.193200007000000	0.188800007000000	0.164399996000000	0.178399995000000	0.153500006000000	0.166199997000000	0.165000007000000	0.157399997000000	0.148399994000000	0.157800004000000	0.150099993000000	0.177699998000000	0.149599999000000	0.156000003000000
0.643000007000000	0.612900019000000	0.499900013000000	0.303900003000000	0.193499997000000	0.161500007000000	0.150700003000000	0.152600005000000	0.310499996000000	0.324400008000000	0.321599990000000	0.290800005000000	0.192200005000000	0.163900003000000	0.162699997000000	0.161200002000000	0.253500015000000	0.262600005000000	0.261599988000000	0.266000003000000	0.258100003000000	0.181999996000000	0.171900004000000	0.172600001000000	0.202000007000000	0.217899993000000	0.218400002000000	0.233400002000000	0.202900007000000	0.184900001000000	0.180700004000000	0.189400002000000	0.179399997000000	0.201900005000000	0.169400007000000	0.204200000000000	0.200800002000000	0.195299998000000	0.166899994000000	0.184400007000000	0.155300006000000	0.172000006000000	0.173099995000000	0.160300002000000	0.152600005000000	0.159099996000000	0.152099997000000	0.180700004000000	0.149900004000000	0.156499997000000
0.686100006000000	0.644299984000000	0.529100001000000	0.317000002000000	0.196999997000000	0.163699999000000	0.150900006000000	0.153699994000000	0.332899988000000	0.352800012000000	0.343499988000000	0.308099985000000	0.192699999000000	0.164600000000000	0.164100006000000	0.160799995000000	0.269199997000000	0.284799993000000	0.277999997000000	0.287800014000000	0.266400009000000	0.184200004000000	0.172700003000000	0.173400000000000	0.210099995000000	0.231399998000000	0.231299996000000	0.254000008000000	0.215599999000000	0.187600002000000	0.182099998000000	0.192599997000000	0.186000004000000	0.209700003000000	0.173199996000000	0.216800004000000	0.207599998000000	0.200800002000000	0.170800000000000	0.187800005000000	0.159899995000000	0.179399997000000	0.178000003000000	0.168599993000000	0.154599994000000	0.162599996000000	0.155100003000000	0.184599996000000	0.148800001000000	0.158800006000000
0.727599978000000	0.680800021000000	0.567200005000000	0.334500015000000	0.203400001000000	0.164700001000000	0.153600007000000	0.155000001000000	0.358300000000000	0.379000008000000	0.364100009000000	0.328299999000000	0.198500007000000	0.166400000000000	0.165999994000000	0.163000003000000	0.287600011000000	0.310200006000000	0.295300007000000	0.311800003000000	0.287999988000000	0.187999994000000	0.174899995000000	0.174799994000000	0.229800001000000	0.252600014000000	0.253300011000000	0.277200013000000	0.231700003000000	0.193700001000000	0.184300005000000	0.195400000000000	0.199900001000000	0.220200002000000	0.184599996000000	0.232199997000000	0.216399997000000	0.205500007000000	0.173600003000000	0.192499995000000	0.168200001000000	0.190500006000000	0.190300003000000	0.183400005000000	0.162200004000000	0.166899994000000	0.159400001000000	0.189799994000000	0.153899997000000	0.163200006000000
0.769500017000000	0.712899983000000	0.594200015000000	0.347700000000000	0.202999994000000	0.166899994000000	0.153400004000000	0.156299993000000	0.387100011000000	0.413100004000000	0.386000007000000	0.348800004000000	0.200100005000000	0.165900007000000	0.165600002000000	0.162499994000000	0.312299997000000	0.331000000000000	0.315200001000000	0.334500015000000	0.304399997000000	0.189899996000000	0.176300004000000	0.178100005000000	0.249799997000000	0.270599991000000	0.270099998000000	0.293900013000000	0.251899987000000	0.196700007000000	0.189400002000000	0.197999999000000	0.213900000000000	0.226600006000000	0.200299993000000	0.246399999000000	0.228000000000000	0.207699999000000	0.177200004000000	0.198300004000000	0.175799996000000	0.202000007000000	0.202000007000000	0.193299994000000	0.169000000000000	0.170300007000000	0.161599994000000	0.194700003000000	0.156700000000000	0.171599999000000
0.812200010000000	0.742299974000000	0.635599971000000	0.364100009000000	0.210899994000000	0.167600006000000	0.155300006000000	0.157399997000000	0.407099992000000	0.437900007000000	0.409999996000000	0.362199992000000	0.202900007000000	0.167099997000000	0.166500002000000	0.163900003000000	0.333400011000000	0.354000002000000	0.341300011000000	0.361600012000000	0.325399995000000	0.192100003000000	0.176699996000000	0.177499995000000	0.276199996000000	0.298599988000000	0.294699997000000	0.321000010000000	0.265899986000000	0.200299993000000	0.192300007000000	0.201100007000000	0.230100006000000	0.242200002000000	0.211300001000000	0.262899995000000	0.241500005000000	0.215100005000000	0.181299999000000	0.201499999000000	0.185800001000000	0.215399995000000	0.213300005000000	0.206499994000000	0.175500005000000	0.174400002000000	0.163699999000000	0.199300006000000	0.158899993000000	0.174899995000000
0.844799995000000	0.785099983000000	0.669600010000000	0.374500006000000	0.214699998000000	0.170000002000000	0.157299995000000	0.158299997000000	0.442099988000000	0.464899987000000	0.429600000000000	0.383800000000000	0.205599993000000	0.169000000000000	0.166800007000000	0.164199993000000	0.362500012000000	0.387300014000000	0.358399987000000	0.386099994000000	0.352699995000000	0.195600003000000	0.178599998000000	0.180199996000000	0.299199998000000	0.317200005000000	0.314599991000000	0.345699996000000	0.285100013000000	0.206100002000000	0.197400004000000	0.205799997000000	0.246600002000000	0.252799988000000	0.227300003000000	0.279399991000000	0.252799988000000	0.222499996000000	0.186000004000000	0.208700001000000	0.197699994000000	0.225600004000000	0.228799999000000	0.220799997000000	0.187099993000000	0.179800004000000	0.167600006000000	0.202500001000000	0.160500005000000	0.184599996000000
0.859200001000000	0.811699986000000	0.705799997000000	0.393200010000000	0.220200002000000	0.171399996000000	0.157900006000000	0.160300002000000	0.465299994000000	0.495200008000000	0.454100013000000	0.404399991000000	0.208800003000000	0.169400007000000	0.168099999000000	0.164199993000000	0.388000011000000	0.402599990000000	0.389899999000000	0.403800011000000	0.362699986000000	0.197500005000000	0.179199994000000	0.180700004000000	0.327600002000000	0.345499992000000	0.340299994000000	0.367300004000000	0.301899999000000	0.210800007000000	0.198300004000000	0.208199993000000	0.266000003000000	0.261500001000000	0.246500000000000	0.299699992000000	0.270000011000000	0.228799999000000	0.189400002000000	0.214800000000000	0.209399998000000	0.242599994000000	0.246399999000000	0.235799998000000	0.197699994000000	0.181999996000000	0.170599997000000	0.206000000000000	0.162400007000000	0.193299994000000
0.863699973000000	0.835699975000000	0.736400008000000	0.413899988000000	0.225099996000000	0.175300002000000	0.158899993000000	0.163299993000000	0.500800014000000	0.520399988000000	0.479799986000000	0.427399993000000	0.212500006000000	0.169599995000000	0.169699997000000	0.165600002000000	0.421799988000000	0.440100014000000	0.423799992000000	0.438600004000000	0.392699987000000	0.200900003000000	0.181099996000000	0.183300003000000	0.363099992000000	0.376199991000000	0.368400007000000	0.395200014000000	0.322800010000000	0.214800000000000	0.201900005000000	0.213100001000000	0.289999992000000	0.283899993000000	0.272100002000000	0.322699994000000	0.280699998000000	0.235100001000000	0.194999993000000	0.219300002000000	0.226300001000000	0.261700004000000	0.263999999000000	0.251700014000000	0.210999995000000	0.189799994000000	0.175400004000000	0.211799994000000	0.166299999000000	0.203600004000000
0.869400024000000	0.852500021000000	0.774299979000000	0.434199989000000	0.232999995000000	0.177000001000000	0.160300002000000	0.164499998000000	0.538999975000000	0.556100011000000	0.506699979000000	0.447699994000000	0.217999995000000	0.171900004000000	0.170900002000000	0.165900007000000	0.454899997000000	0.461899996000000	0.448000014000000	0.457599998000000	0.416599989000000	0.204899997000000	0.182899997000000	0.182899997000000	0.395300001000000	0.403400004000000	0.392899990000000	0.425199986000000	0.347400010000000	0.220400006000000	0.204899997000000	0.216800004000000	0.314900011000000	0.298799992000000	0.293500006000000	0.348500013000000	0.301299989000000	0.246199995000000	0.201299995000000	0.228200004000000	0.246099994000000	0.281800002000000	0.286799997000000	0.273299992000000	0.224399999000000	0.196799994000000	0.179800004000000	0.216700003000000	0.174099997000000	0.218500003000000
0.866500020000000	0.847999990000000	0.814599991000000	0.452600002000000	0.240400001000000	0.180299997000000	0.161599994000000	0.164299995000000	0.568099976000000	0.590099990000000	0.537100017000000	0.468899995000000	0.218700007000000	0.172000006000000	0.171399996000000	0.167500004000000	0.479999989000000	0.494399995000000	0.475400001000000	0.477699995000000	0.438400000000000	0.209000006000000	0.185599998000000	0.185100004000000	0.423200011000000	0.429100007000000	0.424800009000000	0.450300008000000	0.367799997000000	0.228200004000000	0.208900005000000	0.218500003000000	0.340700001000000	0.321099997000000	0.319599986000000	0.371600002000000	0.323300004000000	0.254099995000000	0.205500007000000	0.234400004000000	0.260399997000000	0.304399997000000	0.306899995000000	0.293199986000000	0.242599994000000	0.202900007000000	0.186199993000000	0.225299999000000	0.186199993000000	0.229800001000000
0.861599982000000	0.851800025000000	0.968999982000000	0.476099998000000	0.244700000000000	0.185100004000000	0.162799999000000	0.165999994000000	0.597000003000000	0.619799972000000	0.566900015000000	0.493099988000000	0.224500000000000	0.173299998000000	0.172199994000000	0.168400005000000	0.517499983000000	0.523800015000000	0.506500006000000	0.502900004000000	0.463299990000000	0.211600006000000	0.187399998000000	0.187600002000000	0.459500015000000	0.454899997000000	0.451400012000000	0.475800008000000	0.395399988000000	0.232500002000000	0.215100005000000	0.223900005000000	0.372000009000000	0.358700007000000	0.345099986000000	0.393099993000000	0.344099998000000	0.264899999000000	0.209900007000000	0.242599994000000	0.281699985000000	0.329299986000000	0.337300003000000	0.317400008000000	0.261799991000000	0.214499995000000	0.190400004000000	0.232899994000000	0.197400004000000	0.246999994000000
0.863399982000000	0.851999998000000	0.868300021000000	0.500100017000000	0.252600014000000	0.186100006000000	0.165500000000000	0.168200001000000	0.630599976000000	0.652599990000000	0.596899986000000	0.523100019000000	0.230700001000000	0.175699994000000	0.174300000000000	0.169000000000000	0.553200006000000	0.553699970000000	0.531400025000000	0.530300021000000	0.509000003000000	0.214800000000000	0.190300003000000	0.189099997000000	0.494300008000000	0.487599999000000	0.478899986000000	0.497999996000000	0.417499989000000	0.239399999000000	0.221300006000000	0.228400007000000	0.404100001000000	0.397799999000000	0.370499998000000	0.418000013000000	0.365700006000000	0.272199988000000	0.217099994000000	0.250000000000000	0.302599996000000	0.358599991000000	0.361799985000000	0.341500014000000	0.279100001000000	0.221699998000000	0.197099999000000	0.238000005000000	0.211700007000000	0.262199998000000
0.864600003000000	0.839800000000000	0.888000011000000	0.522599995000000	0.260899991000000	0.188899994000000	0.167600006000000	0.170599997000000	0.664699972000000	0.678099990000000	0.632900000000000	0.544300020000000	0.235400006000000	0.176599994000000	0.176100001000000	0.169200003000000	0.577000022000000	0.577799976000000	0.568199992000000	0.561800003000000	0.517199993000000	0.219400004000000	0.193200007000000	0.191400006000000	0.522300005000000	0.518499970000000	0.514800012000000	0.528800011000000	0.441900015000000	0.244599998000000	0.223900005000000	0.235499993000000	0.427300006000000	0.435299993000000	0.404500008000000	0.444000006000000	0.392800003000000	0.280000001000000	0.226300001000000	0.260800004000000	0.330700010000000	0.389800012000000	0.391200006000000	0.365500003000000	0.302800000000000	0.235200003000000	0.203799993000000	0.246199995000000	0.246099994000000	0.286300004000000
0.869300008000000	0.842700005000000	0.957199991000000	0.547100008000000	0.266400009000000	0.191300005000000	0.169599995000000	0.171599999000000	0.699000001000000	0.710099995000000	0.658299983000000	0.572099984000000	0.241400003000000	0.178299993000000	0.177200004000000	0.171399996000000	0.615100026000000	0.609499991000000	0.593100011000000	0.590900004000000	0.540400028000000	0.223499998000000	0.194299996000000	0.193700001000000	0.558499992000000	0.547999978000000	0.540700018000000	0.556299984000000	0.466199994000000	0.253699988000000	0.230399996000000	0.241200000000000	0.457800001000000	0.477400005000000	0.436199993000000	0.467900008000000	0.410100013000000	0.293799996000000	0.232800007000000	0.269899994000000	0.360300004000000	0.416999996000000	0.417699993000000	0.384700000000000	0.322699994000000	0.245700002000000	0.214000002000000	0.254400015000000	0.276400000000000	0.306100011000000
0.877699971000000	0.844799995000000	0.894500017000000	0.570200026000000	0.276300013000000	0.196199998000000	0.169900000000000	0.173700005000000	0.731700003000000	0.734399974000000	0.692300022000000	0.597599983000000	0.249599993000000	0.180899993000000	0.179000005000000	0.172000006000000	0.656000018000000	0.638700008000000	0.626699984000000	0.617100000000000	0.579400003000000	0.230199993000000	0.197500005000000	0.196899995000000	0.599799991000000	0.580699980000000	0.566799998000000	0.585200012000000	0.489300013000000	0.262199998000000	0.234799996000000	0.244900003000000	0.479200006000000	0.515500009000000	0.467500001000000	0.494300008000000	0.430700004000000	0.305900007000000	0.239500001000000	0.277999997000000	0.387100011000000	0.448300004000000	0.441199988000000	0.412499994000000	0.341600001000000	0.257900000000000	0.219799995000000	0.260899991000000	0.310000002000000	0.322200000000000
0.873399973000000	0.848599970000000	1.05939996200000	0.593400002000000	0.286000013000000	0.198599994000000	0.173800007000000	0.174600005000000	0.745500028000000	0.747200012000000	0.717100024000000	0.624800026000000	0.255899996000000	0.181600004000000	0.179800004000000	0.173400000000000	0.675300002000000	0.660799980000000	0.653100014000000	0.644400001000000	0.607800007000000	0.233400002000000	0.201199993000000	0.197699994000000	0.628000021000000	0.598699987000000	0.598399997000000	0.605400026000000	0.520299971000000	0.271299988000000	0.241400003000000	0.248999998000000	0.505200028000000	0.553699970000000	0.504199982000000	0.519999981000000	0.454499990000000	0.316399992000000	0.248099998000000	0.287200004000000	0.412400007000000	0.477800012000000	0.470600009000000	0.435299993000000	0.363999993000000	0.268999994000000	0.230499998000000	0.268799990000000	0.331900001000000	0.351200014000000
0.878499985000000	0.850199997000000	1.01779997300000	0.626999974000000	0.293199986000000	0.202099994000000	0.174500003000000	0.176100001000000	0.762300014000000	0.753700018000000	0.742600024000000	0.651499987000000	0.261400014000000	0.184400007000000	0.181299999000000	0.174500003000000	0.696399987000000	0.691399992000000	0.680100024000000	0.672200024000000	0.625500023000000	0.240700006000000	0.203500003000000	0.199900001000000	0.665400028000000	0.631500006000000	0.629899979000000	0.635699987000000	0.548399985000000	0.278899997000000	0.246099994000000	0.255400002000000	0.539600015000000	0.582799971000000	0.540499985000000	0.541700006000000	0.476300001000000	0.329699993000000	0.256799996000000	0.295800000000000	0.445199996000000	0.496499985000000	0.498800009000000	0.460999995000000	0.382499993000000	0.287699997000000	0.238999993000000	0.277300000000000	0.355699986000000	0.376899987000000
0.878899992000000	0.845300019000000	0.948400021000000	0.806400001000000	0.307200015000000	0.206599995000000	0.178700000000000	0.180299997000000	0.765799999000000	0.760800004000000	0.762000024000000	0.684599996000000	0.267500013000000	0.185800001000000	0.183599994000000	0.176799998000000	0.706700027000000	0.706300020000000	0.702600002000000	0.696799994000000	0.661199987000000	0.246600002000000	0.208600000000000	0.202700004000000	0.698300004000000	0.654799998000000	0.652499974000000	0.657800019000000	0.570999980000000	0.289299995000000	0.252700001000000	0.262300014000000	0.560299993000000	0.611699998000000	0.568199992000000	0.566600025000000	0.498899996000000	0.342000008000000	0.260100007000000	0.307799995000000	0.465200007000000	0.524500012000000	0.524200022000000	0.481799990000000	0.410100013000000	0.302300006000000	0.251100004000000	0.286399990000000	0.377799988000000	0.399100006000000
0.878300011000000	0.845899999000000	0.889400005000000	0.681999981000000	0.314200014000000	0.209900007000000	0.178900003000000	0.181999996000000	0.755200028000000	0.758700013000000	0.766399980000000	0.703700006000000	0.278499991000000	0.187900007000000	0.184799999000000	0.178299993000000	0.706900001000000	0.716700017000000	0.719200015000000	0.722800016000000	0.681900024000000	0.251199991000000	0.210299999000000	0.206000000000000	0.711199999000000	0.673200011000000	0.676699996000000	0.686699986000000	0.594099998000000	0.301099986000000	0.258800000000000	0.268900007000000	0.591300011000000	0.737600029000000	0.591799974000000	0.586399972000000	0.519900024000000	0.354900002000000	0.267399997000000	0.317999989000000	0.492000014000000	0.547699988000000	0.546700001000000	0.505900025000000	0.426600009000000	0.316599995000000	0.261200011000000	0.297399998000000	0.405499995000000	0.420100003000000
0.879700005000000	0.847100019000000	0.919000030000000	0.709699988000000	0.322299987000000	0.215000004000000	0.180999994000000	0.183200002000000	0.757600009000000	0.754800022000000	0.776099980000000	0.739000022000000	0.284999996000000	0.190599993000000	0.186299995000000	0.180000007000000	0.711799979000000	0.721099973000000	0.729300022000000	0.741400003000000	0.713800013000000	0.257499993000000	0.214200005000000	0.208900005000000	0.722899973000000	0.690500021000000	0.697399974000000	0.709299982000000	0.625999987000000	0.308800012000000	0.267199993000000	0.275200009000000	0.622200012000000	0.668299973000000	0.627200007000000	0.615000010000000	0.545799971000000	0.368099988000000	0.273600012000000	0.330700010000000	0.516499996000000	0.575999975000000	0.574899971000000	0.533800006000000	0.449800014000000	0.330799997000000	0.271200001000000	0.303999990000000	0.425999999000000	0.446999997000000
0.885500014000000	0.850499988000000	1.00109994400000	0.739400029000000	0.340400010000000	0.216900006000000	0.183599994000000	0.187900007000000	0.752099991000000	0.752799988000000	0.782599986000000	0.768199980000000	0.295199990000000	0.191900000000000	0.188099995000000	0.180800006000000	0.701200008000000	0.726100028000000	0.729700029000000	0.762700021000000	0.741199970000000	0.266700000000000	0.217899993000000	0.212599993000000	0.731899977000000	0.705999970000000	0.714299977000000	0.727900028000000	0.654500008000000	0.317600012000000	0.271400005000000	0.280900002000000	0.647099972000000	0.694599986000000	0.659200013000000	0.640500009000000	0.566799998000000	0.382099986000000	0.281199992000000	0.338499993000000	0.545899987000000	0.599900007000000	0.603699982000000	0.556900024000000	0.469000012000000	0.344900012000000	0.282499999000000	0.315299988000000	0.447299987000000	0.465499997000000
0.785799980000000	0.771899998000000	0.737999976000000	0.693300009000000	0.701699972000000	0.693700016000000	0.527899981000000	0.417600006000000	0.775699973000000	0.726800025000000	0.747799993000000	0.682500005000000	0.696099997000000	0.669799984000000	0.421499997000000	0.542800009000000	0.762199998000000	0.751900017000000	0.727400005000000	0.702099979000000	0.683099985000000	0.682500005000000	0.388000011000000	0.262499988000000	0.787999988000000	0.745800018000000	0.722100019000000	0.701600015000000	0.671000004000000	0.668900013000000	0.365700006000000	0.245600000000000	0.706799984000000	0.759199977000000	0.730099976000000	0.726599991000000	0.671299994000000	0.632300019000000	0.461899996000000	0.224800006000000	0.762199998000000	0.775300026000000	0.726700008000000	0.722599983000000	0.681800008000000	0.595700026000000	0.222700000000000	0.241699994000000	0.638199985000000	0.767499983000000
0.786199987000000	0.775500000000000	0.748000026000000	0.690400004000000	0.708000004000000	0.700299978000000	0.562200010000000	0.446300000000000	0.778100014000000	0.733699977000000	0.757499993000000	0.679099977000000	0.699999988000000	0.674899995000000	0.457300007000000	0.568099976000000	0.761500001000000	0.762000024000000	0.724600017000000	0.699800014000000	0.687500000000000	0.699599981000000	0.425500005000000	0.282000005000000	0.804700017000000	0.748799980000000	0.725300014000000	0.707000017000000	0.670400023000000	0.672500014000000	0.391400009000000	0.250400007000000	0.725700021000000	0.746500015000000	0.710099995000000	0.724300027000000	0.671999991000000	0.661899984000000	0.492900014000000	0.238700002000000	0.760999978000000	0.777599990000000	0.724500000000000	0.720899999000000	0.670499980000000	0.629100025000000	0.217800006000000	0.261599988000000	0.660099983000000	0.762300014000000
0.791499972000000	0.780499995000000	0.747500002000000	0.692799985000000	0.709399998000000	0.690599978000000	0.593699992000000	0.464199990000000	0.778999984000000	0.722299993000000	0.756799996000000	0.682500005000000	0.703499973000000	0.675999999000000	0.489199996000000	0.586099982000000	0.762499988000000	0.760100007000000	0.723200023000000	0.710699975000000	0.688199997000000	0.688399971000000	0.447100013000000	0.303299993000000	0.799399972000000	0.743700027000000	0.723399997000000	0.706700027000000	0.667900026000000	0.671999991000000	0.412900001000000	0.261999995000000	0.738300025000000	0.747399986000000	0.696300030000000	0.729300022000000	0.674199998000000	0.663999975000000	0.528800011000000	0.272599995000000	0.751100004000000	0.780799985000000	0.727400005000000	0.729799986000000	0.676199973000000	0.653299987000000	0.233600006000000	0.290699989000000	0.704299986000000	0.773899972000000
[truncated: 14 more columns]
