# Supplementary material for: Modeling the impact of drug interactions on therapeutic selectivity
Source: Nat Commun. 2018 Aug 27;9:3452. doi: 10.1038/s41467-018-05954-3 (PMC6110842; doi:10.1038/s41467-018-05954-3)
Supplement: Supplementary file 4 — Supplementary Data 1 [file 41467_2018_5954_MOESM4_ESM.zip › albRAW/Dyc-Dyc.txt]

0.0948999971151352	0.0942000001668930	0.0940999984741211	0.0899000018835068	0.0952999964356422	0.0938000008463860	0.0904000028967857	0.0930000022053719	0.0956000015139580	0.0952999964356422	0.100800000131130	0.0942000001668930	0.0962999984622002	0.0939999967813492	0.0917999967932701	0.0974000021815300	0.0967999994754791	0.0942000001668930	0.0980999991297722	0.0935000032186508	0.0958999991416931	0.0939000025391579	0.0976999998092651	0.0948000028729439	0.0920000001788139	0.0979000031948090	0.0918999984860420	0.0957999974489212	0.0934000015258789	0.0952999964356422	0.0918999984860420	0.0925000011920929	0.0931999981403351	0.0917000025510788	0.0949999988079071	0.0934000015258789	0.0914999991655350	0.0940999984741211	0.0904000028967857	0.0938000008463860	0.0943000018596649	0.0951000005006790	0.0921000018715859	0.0939000025391579	0.0913000032305718	0.0939000025391579	0.0914999991655350	0.0936999991536140	0.0929000005126000	0.0934000015258789
0.0954999998211861	0.0934000015258789	0.0926000028848648	0.0901999995112419	0.0952999964356422	0.0935000032186508	0.0891000032424927	0.0908000022172928	0.0940999984741211	0.0943000018596649	0.0988999977707863	0.0925000011920929	0.0935000032186508	0.0927999988198280	0.0910999998450279	0.0954999998211861	0.0952000021934509	0.0942000001668930	0.0975999981164932	0.0925000011920929	0.0948999971151352	0.0931999981403351	0.0969000011682510	0.0961999967694283	0.0910999998450279	0.0970000028610230	0.0917999967932701	0.0952000021934509	0.0920000001788139	0.0938000008463860	0.0917000025510788	0.0927999988198280	0.0931999981403351	0.0923999994993210	0.0932999998331070	0.0922000035643578	0.0908999964594841	0.0926000028848648	0.0905999988317490	0.0935999974608421	0.0935000032186508	0.0940999984741211	0.0912000015377998	0.0936999991536140	0.0908999964594841	0.0920000001788139	0.0913000032305718	0.0931999981403351	0.0922000035643578	0.0918999984860420
0.0916000008583069	0.0918999984860420	0.0909999981522560	0.0898000001907349	0.0932999998331070	0.0916000008583069	0.0885000005364418	0.0896999984979630	0.0926000028848648	0.0922999978065491	0.0988999977707863	0.0929000005126000	0.0929000005126000	0.0891000032424927	0.0917999967932701	0.0930000022053719	0.0935999974608421	0.0916000008583069	0.0945999994874001	0.0904000028967857	0.0925000011920929	0.0914999991655350	0.0976999998092651	0.0936999991536140	0.0886999964714050	0.0954999998211861	0.0939000025391579	0.0953999981284142	0.0909999981522560	0.0921000018715859	0.0913000032305718	0.0894000008702278	0.0935999974608421	0.0895000025629997	0.0916000008583069	0.0907000005245209	0.0908999964594841	0.0903000012040138	0.0904000028967857	0.0914999991655350	0.0904999971389771	0.0938000008463860	0.0927999988198280	0.0908999964594841	0.0891999974846840	0.0930000022053719	0.0908000022172928	0.0907000005245209	0.0938000008463860	0.0961000025272369
0.0930000022053719	0.0929000005126000	0.0927999988198280	0.0903000012040138	0.0947000011801720	0.0927999988198280	0.0888999998569489	0.0936999991536140	0.0932999998331070	0.0935999974608421	0.0980999991297722	0.0926999971270561	0.0921000018715859	0.0908999964594841	0.0907000005245209	0.0952000021934509	0.0940999984741211	0.0929000005126000	0.0957000032067299	0.0923999994993210	0.0943000018596649	0.0923999994993210	0.0958999991416931	0.0948999971151352	0.0901999995112419	0.0948999971151352	0.0917999967932701	0.0927999988198280	0.0925000011920929	0.0935000032186508	0.0898000001907349	0.0913999974727631	0.0914999991655350	0.0909999981522560	0.0927999988198280	0.0922000035643578	0.0898000001907349	0.0923999994993210	0.0892999991774559	0.0922000035643578	0.0939000025391579	0.0936999991536140	0.0899000018835068	0.0914999991655350	0.0896999984979630	0.0916000008583069	0.0904999971389771	0.0926999971270561	0.0908999964594841	0.0912000015377998
0.0938000008463860	0.0925000011920929	0.0921000018715859	0.0903000012040138	0.0944999977946281	0.0926999971270561	0.0900999978184700	0.0900999978184700	0.0940999984741211	0.0942000001668930	0.0982000008225441	0.0917999967932701	0.0918999984860420	0.0913000032305718	0.0917999967932701	0.0949999988079071	0.0957999974489212	0.0935000032186508	0.0961000025272369	0.0917000025510788	0.0938000008463860	0.0926000028848648	0.0957000032067299	0.0948999971151352	0.0898000001907349	0.0949999988079071	0.0921000018715859	0.0934000015258789	0.0927999988198280	0.0932999998331070	0.0907000005245209	0.0913999974727631	0.0920000001788139	0.0907000005245209	0.0930999964475632	0.0913000032305718	0.0903000012040138	0.0923999994993210	0.0892999991774559	0.0918999984860420	0.0927999988198280	0.0935000032186508	0.0908999964594841	0.0920000001788139	0.0898000001907349	0.0920000001788139	0.0904999971389771	0.0930000022053719	0.0913000032305718	0.0920000001788139
0.0935999974608421	0.0926000028848648	0.0923999994993210	0.0894000008702278	0.0939999967813492	0.0926999971270561	0.0890000015497208	0.0903000012040138	0.0925000011920929	0.0926999971270561	0.0969000011682510	0.0914999991655350	0.0923999994993210	0.0905999988317490	0.0904999971389771	0.0938000008463860	0.0940999984741211	0.0935999974608421	0.0945999994874001	0.0925000011920929	0.0938000008463860	0.0926000028848648	0.0960000008344650	0.0943000018596649	0.0898000001907349	0.0952999964356422	0.0913999974727631	0.0930999964475632	0.0925000011920929	0.0932999998331070	0.0904000028967857	0.0917000025510788	0.0921000018715859	0.0910999998450279	0.0930999964475632	0.0916000008583069	0.0898000001907349	0.0920000001788139	0.0892999991774559	0.0925000011920929	0.0917000025510788	0.0939999967813492	0.0892999991774559	0.0916000008583069	0.0900999978184700	0.0908999964594841	0.0901999995112419	0.0921000018715859	0.0905999988317490	0.0912000015377998
0.0942000001668930	0.0947000011801720	0.0920000001788139	0.0908000022172928	0.0952999964356422	0.0931999981403351	0.0900999978184700	0.0914999991655350	0.0936999991536140	0.0944000035524368	0.0973000004887581	0.0930000022053719	0.0934000015258789	0.0917999967932701	0.0917000025510788	0.0952000021934509	0.0953999981284142	0.0935999974608421	0.0961999967694283	0.0926999971270561	0.0948000028729439	0.0930999964475632	0.0960000008344650	0.0948999971151352	0.0913000032305718	0.0964000001549721	0.0922000035643578	0.0935999974608421	0.0931999981403351	0.0938000008463860	0.0916000008583069	0.0922000035643578	0.0922000035643578	0.0922999978065491	0.0935000032186508	0.0921000018715859	0.0904000028967857	0.0923999994993210	0.0904000028967857	0.0926000028848648	0.0930999964475632	0.0944999977946281	0.0908000022172928	0.0929000005126000	0.0908000022172928	0.0923999994993210	0.0917999967932701	0.103100001811981	0.0918999984860420	0.0929000005126000
0.0944999977946281	0.0945999994874001	0.0934000015258789	0.0898000001907349	0.0961999967694283	0.0931999981403351	0.0895000025629997	0.0914999991655350	0.0945999994874001	0.0952000021934509	0.0982000008225441	0.0923999994993210	0.0929000005126000	0.0912000015377998	0.0910999998450279	0.0951000005006790	0.0957999974489212	0.0947000011801720	0.0964000001549721	0.0922999978065491	0.0938000008463860	0.0929000005126000	0.0966000035405159	0.0945999994874001	0.0907000005245209	0.0965000018477440	0.0925000011920929	0.0939999967813492	0.0922999978065491	0.0943000018596649	0.0910999998450279	0.0918999984860420	0.0930000022053719	0.0916000008583069	0.0938000008463860	0.0926999971270561	0.0914999991655350	0.0920000001788139	0.0907000005245209	0.0927999988198280	0.0925000011920929	0.0943000018596649	0.0905999988317490	0.0922000035643578	0.0900999978184700	0.0921000018715859	0.0908000022172928	0.0935999974608421	0.0921000018715859	0.0923999994993210
0.0953999981284142	0.0949999988079071	0.0932999998331070	0.0895999968051910	0.0961999967694283	0.0932999998331070	0.0904000028967857	0.0921000018715859	0.0965000018477440	0.0948999971151352	0.0970000028610230	0.0926999971270561	0.0922000035643578	0.0913999974727631	0.0908999964594841	0.0953999981284142	0.0948999971151352	0.0942000001668930	0.0945999994874001	0.0927999988198280	0.0939999967813492	0.0935999974608421	0.0965000018477440	0.0944000035524368	0.0905999988317490	0.0953999981284142	0.0930999964475632	0.0939999967813492	0.0926999971270561	0.0935000032186508	0.0904000028967857	0.0908000022172928	0.0926999971270561	0.0913999974727631	0.0935000032186508	0.0921000018715859	0.0904999971389771	0.0913999974727631	0.0896999984979630	0.0934000015258789	0.0925000011920929	0.0939000025391579	0.0910999998450279	0.0916000008583069	0.0903000012040138	0.0914999991655350	0.0908999964594841	0.101700000464916	0.0909999981522560	0.0918999984860420
0.0962999984622002	0.0966999977827072	0.0927999988198280	0.0913000032305718	0.0966999977827072	0.0947000011801720	0.0895999968051910	0.0925000011920929	0.0967999994754791	0.0958999991416931	0.0986000001430512	0.0936999991536140	0.0936999991536140	0.0913999974727631	0.0913999974727631	0.0954999998211861	0.0967999994754791	0.0952999964356422	0.0961999967694283	0.0929000005126000	0.0940999984741211	0.0944000035524368	0.0969000011682510	0.0956000015139580	0.0913999974727631	0.0965000018477440	0.0927999988198280	0.0957999974489212	0.0939000025391579	0.0938000008463860	0.0916000008583069	0.0916000008583069	0.0936999991536140	0.0917999967932701	0.0944999977946281	0.0922999978065491	0.0913000032305718	0.0921000018715859	0.0908999964594841	0.0927999988198280	0.0931999981403351	0.0944000035524368	0.0913999974727631	0.0926000028848648	0.0900999978184700	0.0926999971270561	0.0916000008583069	0.0942000001668930	0.0914999991655350	0.0926999971270561
0.0979000031948090	0.0969000011682510	0.0957999974489212	0.0926999971270561	0.0966000035405159	0.0943000018596649	0.0896999984979630	0.0922999978065491	0.0974000021815300	0.0978000015020371	0.0993999987840653	0.0944999977946281	0.0940999984741211	0.0918999984860420	0.0916000008583069	0.0957999974489212	0.0970000028610230	0.0951000005006790	0.0961999967694283	0.0935000032186508	0.0948000028729439	0.0943000018596649	0.0976999998092651	0.0952999964356422	0.0918999984860420	0.0967999994754791	0.0932999998331070	0.0952000021934509	0.0945999994874001	0.0954999998211861	0.0920000001788139	0.0926000028848648	0.0942000001668930	0.0932999998331070	0.0939000025391579	0.0926000028848648	0.0926000028848648	0.0927999988198280	0.0903000012040138	0.0932999998331070	0.0940999984741211	0.0958999991416931	0.0923999994993210	0.0926000028848648	0.0909999981522560	0.0927999988198280	0.0916000008583069	0.111100003123283	0.0932999998331070	0.0931999981403351
0.0997999981045723	0.0984999984502792	0.0957000032067299	0.0927999988198280	0.0974000021815300	0.0953999981284142	0.0913000032305718	0.0927999988198280	0.0991000011563301	0.0993999987840653	0.100100003182888	0.0957999974489212	0.0952999964356422	0.0929000005126000	0.0929000005126000	0.0974000021815300	0.0988999977707863	0.0957000032067299	0.0974000021815300	0.0957999974489212	0.0965000018477440	0.0952000021934509	0.0978000015020371	0.0964000001549721	0.0932999998331070	0.0983999967575073	0.0944999977946281	0.0961999967694283	0.0944000035524368	0.0962999984622002	0.0932999998331070	0.0939000025391579	0.0947000011801720	0.0943000018596649	0.0956000015139580	0.0934000015258789	0.0932999998331070	0.0948000028729439	0.0913999974727631	0.0935999974608421	0.0956000015139580	0.0966000035405159	0.0931999981403351	0.0935000032186508	0.0910999998450279	0.0935000032186508	0.0932999998331070	0.100199997425079	0.0920000001788139	0.0938000008463860
0.101700000464916	0.100299999117851	0.0964000001549721	0.0929000005126000	0.0978000015020371	0.0951000005006790	0.0914999991655350	0.0920000001788139	0.100299999117851	0.0987000018358231	0.0998999997973442	0.0953999981284142	0.0939999967813492	0.0922000035643578	0.0934000015258789	0.0966999977827072	0.0983999967575073	0.0979999974370003	0.0974999964237213	0.0948999971151352	0.0961000025272369	0.0952999964356422	0.0976999998092651	0.0957999974489212	0.0931999981403351	0.0980999991297722	0.0952999964356422	0.0961999967694283	0.0945999994874001	0.0960000008344650	0.0923999994993210	0.0926999971270561	0.0952000021934509	0.0935000032186508	0.0945999994874001	0.0932999998331070	0.0925000011920929	0.0930999964475632	0.0914999991655350	0.0935999974608421	0.0943000018596649	0.0961999967694283	0.0927999988198280	0.0930000022053719	0.0913000032305718	0.0931999981403351	0.0920000001788139	0.0948999971151352	0.0931999981403351	0.0936999991536140
0.103699997067451	0.102200001478195	0.0984999984502792	0.0970000028610230	0.0995000004768372	0.0957999974489212	0.0909999981522560	0.0947000011801720	0.102499999105930	0.101000003516674	0.102799996733665	0.0973000004887581	0.0970999971032143	0.0948000028729439	0.0952000021934509	0.0966000035405159	0.101199999451637	0.0988999977707863	0.0988999977707863	0.0978000015020371	0.0970999971032143	0.0970999971032143	0.0974999964237213	0.0974000021815300	0.0957000032067299	0.0998999997973442	0.0965000018477440	0.0970000028610230	0.0961999967694283	0.0965000018477440	0.0940999984741211	0.0935000032186508	0.0962999984622002	0.0954999998211861	0.0964000001549721	0.0948999971151352	0.0938000008463860	0.0949999988079071	0.0927999988198280	0.0945999994874001	0.0952000021934509	0.0982000008225441	0.0944999977946281	0.0939000025391579	0.0930000022053719	0.0943000018596649	0.0932999998331070	0.104400001466274	0.0948999971151352	0.0949999988079071
0.105700001120567	0.103000000119209	0.0983000025153160	0.0948000028729439	0.0989999994635582	0.0964000001549721	0.0918999984860420	0.0926999971270561	0.105200000107288	0.101700000464916	0.102700002491474	0.0966000035405159	0.0969000011682510	0.0939999967813492	0.0944999977946281	0.0992000028491020	0.102399997413158	0.0988000035285950	0.0989999994635582	0.0961999967694283	0.0974000021815300	0.0960000008344650	0.0976999998092651	0.0973000004887581	0.0954999998211861	0.0995000004768372	0.0964000001549721	0.0982000008225441	0.0962999984622002	0.0974000021815300	0.0935000032186508	0.0935999974608421	0.0976999998092651	0.0951000005006790	0.0971999987959862	0.0942000001668930	0.0929000005126000	0.0944000035524368	0.0922999978065491	0.0942000001668930	0.0952000021934509	0.0983000025153160	0.0944000035524368	0.0945999994874001	0.0918999984860420	0.0932999998331070	0.0922999978065491	0.0942000001668930	0.0943000018596649	0.0945999994874001
0.108999997377396	0.105800002813339	0.101700000464916	0.0974000021815300	0.100599996745586	0.0974999964237213	0.0934000015258789	0.0945999994874001	0.107400000095367	0.103200003504753	0.105099998414516	0.0980999991297722	0.0976999998092651	0.0953999981284142	0.0956000015139580	0.0975999981164932	0.104500003159046	0.100800000131130	0.0997999981045723	0.0979999974370003	0.0975999981164932	0.0962999984622002	0.0992000028491020	0.0976999998092651	0.0970000028610230	0.101899996399879	0.0984999984502792	0.0991000011563301	0.0967999994754791	0.0982000008225441	0.0947000011801720	0.0944000035524368	0.0986000001430512	0.0966000035405159	0.0974999964237213	0.0947000011801720	0.0939999967813492	0.0952000021934509	0.0922999978065491	0.0957000032067299	0.0969000011682510	0.0988999977707863	0.0954999998211861	0.0947000011801720	0.0925000011920929	0.0949999988079071	0.0939999967813492	0.109700001776218	0.0951000005006790	0.0954999998211861
0.113300003111362	0.109099999070168	0.103799998760223	0.0980999991297722	0.101800002157688	0.0983000025153160	0.0956000015139580	0.0960000008344650	0.112599998712540	0.106700003147125	0.108400002121925	0.101000003516674	0.100299999117851	0.0965000018477440	0.0965000018477440	0.0983999967575073	0.107000000774860	0.105599999427795	0.101499997079372	0.0993999987840653	0.0987000018358231	0.0984999984502792	0.100400000810623	0.0987000018358231	0.0997999981045723	0.103799998760223	0.0995000004768372	0.100400000810623	0.0976999998092651	0.0992999970912933	0.0956000015139580	0.0962999984622002	0.101599998772144	0.0974999964237213	0.0995000004768372	0.0962999984622002	0.0951000005006790	0.0961000025272369	0.0940999984741211	0.0952000021934509	0.0983999967575073	0.100199997425079	0.0960000008344650	0.0957000032067299	0.0930999964475632	0.0961000025272369	0.0942000001668930	0.0974000021815300	0.0966000035405159	0.0966999977827072
0.117200002074242	0.112099997699261	0.105899997055531	0.0992999970912933	0.101700000464916	0.0986000001430512	0.0944000035524368	0.0964000001549721	0.115999996662140	0.108699999749660	0.108400002121925	0.102799996733665	0.100500002503395	0.0967999994754791	0.0973000004887581	0.0998999997973442	0.108699999749660	0.105999998748302	0.101499997079372	0.0992000028491020	0.0995000004768372	0.0975999981164932	0.100699998438358	0.0974999964237213	0.100800000131130	0.103900000452995	0.0989999994635582	0.100800000131130	0.0973000004887581	0.0974000021815300	0.0943000018596649	0.0942000001668930	0.100299999117851	0.0988000035285950	0.0988999977707863	0.0956000015139580	0.0953999981284142	0.0958999991416931	0.0929000005126000	0.0948999971151352	0.0979999974370003	0.100500002503395	0.0957999974489212	0.0965000018477440	0.0934000015258789	0.0942000001668930	0.0944999977946281	0.109300002455711	0.0978000015020371	0.0969000011682510
0.120800003409386	0.115599997341633	0.108199998736382	0.100500002503395	0.102799996733665	0.0997999981045723	0.0944000035524368	0.0957999974489212	0.119199998676777	0.109999999403954	0.109700001776218	0.102899998426437	0.101499997079372	0.0962999984622002	0.0971999987959862	0.0970999971032143	0.112099997699261	0.106799997389317	0.103900000452995	0.0997999981045723	0.0995000004768372	0.0980999991297722	0.100199997425079	0.0983999967575073	0.102799996733665	0.105599999427795	0.100500002503395	0.100599996745586	0.0989999994635582	0.0982000008225441	0.0951000005006790	0.0945999994874001	0.102499999105930	0.0984999984502792	0.0996999964118004	0.0961999967694283	0.0951000005006790	0.0954999998211861	0.0934000015258789	0.0940999984741211	0.0986000001430512	0.101400002837181	0.0969000011682510	0.0965000018477440	0.0938000008463860	0.0952999964356422	0.0939000025391579	0.106499999761581	0.0974000021815300	0.0974999964237213
0.129399999976158	0.122900001704693	0.112000003457069	0.104599997401237	0.105300001800060	0.101599998772144	0.0953999981284142	0.0964000001549721	0.125599995255470	0.115999996662140	0.115000002086163	0.106600001454353	0.103299997746944	0.0988000035285950	0.0974999964237213	0.100199997425079	0.115999996662140	0.108300000429153	0.106600001454353	0.103100001811981	0.102099999785423	0.0993999987840653	0.101999998092651	0.0998999997973442	0.105400003492832	0.108300000429153	0.103299997746944	0.102099999785423	0.103299997746944	0.100100003182888	0.0965000018477440	0.0958999991416931	0.104099996387959	0.101599998772144	0.101999998092651	0.0980999991297722	0.0962999984622002	0.0975999981164932	0.0948999971151352	0.0961999967694283	0.101099997758865	0.101999998092651	0.0976999998092651	0.0979000031948090	0.0954999998211861	0.0964000001549721	0.0949999988079071	0.0943000018596649	0.0987000018358231	0.0986000001430512
0.136199995875359	0.129700005054474	0.118000000715256	0.108199998736382	0.107299998402596	0.103399999439716	0.0966000035405159	0.0966999977827072	0.133000001311302	0.123999997973442	0.116999998688698	0.108999997377396	0.104800000786781	0.100400000810623	0.0991000011563301	0.100900001823902	0.122000001370907	0.113099999725819	0.108599998056889	0.104099996387959	0.101999998092651	0.0996000021696091	0.101899996399879	0.0996999964118004	0.108900003135204	0.110500000417233	0.104500003159046	0.103299997746944	0.100900001823902	0.101800002157688	0.0970000028610230	0.0958999991416931	0.105700001120567	0.103100001811981	0.102399997413158	0.0988000035285950	0.0969000011682510	0.0978000015020371	0.0948000028729439	0.0961000025272369	0.103299997746944	0.104000002145767	0.0983000025153160	0.0980999991297722	0.0948000028729439	0.0970000028610230	0.0956000015139580	0.0952999964356422	0.100500002503395	0.0980999991297722
0.145699992775917	0.139300003647804	0.123000003397465	0.112400002777576	0.109600000083447	0.105599999427795	0.0978000015020371	0.0987000018358231	0.142900004982948	0.128099992871284	0.122800000011921	0.110699996352196	0.106799997389317	0.100900001823902	0.0983000025153160	0.101899996399879	0.126399993896484	0.116499997675419	0.110799998044968	0.106200002133846	0.103399999439716	0.100900001823902	0.102200001478195	0.100299999117851	0.111900001764297	0.114100001752377	0.105800002813339	0.104999996721745	0.102399997413158	0.101400002837181	0.0987000018358231	0.0957000032067299	0.108300000429153	0.103900000452995	0.103699997067451	0.100000001490116	0.0979000031948090	0.0982000008225441	0.0957999974489212	0.0974000021815300	0.104699999094009	0.105200000107288	0.0997999981045723	0.0993999987840653	0.0952999964356422	0.0970000028610230	0.0957000032067299	0.103399999439716	0.100800000131130	0.0998999997973442
0.156700000166893	0.146200001239777	0.126699998974800	0.114100001752377	0.111500002443790	0.105899997055531	0.0980999991297722	0.0986000001430512	0.149399995803833	0.134900003671646	0.126800000667572	0.114900000393391	0.107299998402596	0.100599996745586	0.0992000028491020	0.100800000131130	0.135499998927116	0.121799997985363	0.114000000059605	0.105999998748302	0.103799998760223	0.100699998438358	0.102899998426437	0.0996999964118004	0.117799997329712	0.114699997007847	0.106499999761581	0.105700001120567	0.102799996733665	0.102099999785423	0.0976999998092651	0.0961999967694283	0.110299997031689	0.104800000786781	0.103699997067451	0.100599996745586	0.0976999998092651	0.0983999967575073	0.0952000021934509	0.0960000008344650	0.105899997055531	0.106600001454353	0.100299999117851	0.100000001490116	0.0961999967694283	0.0974000021815300	0.0956000015139580	0.114100001752377	0.103000000119209	0.100299999117851
0.168500006198883	0.158000007271767	0.135700002312660	0.118699997663498	0.114600002765656	0.107400000095367	0.0991000011563301	0.0988000035285950	0.161599993705750	0.143800005316734	0.132599994540215	0.116099998354912	0.109600000083447	0.101400002837181	0.100299999117851	0.100299999117851	0.141900002956390	0.126100003719330	0.115800000727177	0.108300000429153	0.105599999427795	0.100299999117851	0.103100001811981	0.100900001823902	0.122500002384186	0.117299996316433	0.109600000083447	0.106600001454353	0.104099996387959	0.102399997413158	0.0978000015020371	0.0954999998211861	0.113200001418591	0.106700003147125	0.104800000786781	0.101899996399879	0.0982000008225441	0.0978000015020371	0.0958999991416931	0.0956000015139580	0.105300001800060	0.107199996709824	0.100100003182888	0.0992000028491020	0.0954999998211861	0.0971999987959862	0.0956000015139580	0.109499998390675	0.103299997746944	0.100199997425079
0.186599999666214	0.169499993324280	0.145199999213219	0.128999993205071	0.119400002062321	0.109800003468990	0.101700000464916	0.0996999964118004	0.174099996685982	0.155300006270409	0.138899996876717	0.123099997639656	0.112300001084805	0.104099996387959	0.100400000810623	0.101199999451637	0.150900006294251	0.132499992847443	0.120499998331070	0.111199997365475	0.106299996376038	0.102200001478195	0.104599997401237	0.101099997758865	0.129999995231628	0.124899998307228	0.113099999725819	0.108900003135204	0.103500001132488	0.103699997067451	0.0991000011563301	0.0988000035285950	0.116499997675419	0.109700001776218	0.107900001108646	0.101800002157688	0.0988999977707863	0.0988000035285950	0.0966999977827072	0.0983000025153160	0.108999997377396	0.110200002789497	0.102700002491474	0.101599998772144	0.0974000021815300	0.0980999991297722	0.0966000035405159	0.0988000035285950	0.104800000786781	0.101300001144409
0.208700001239777	0.186800003051758	0.154899999499321	0.141100004315376	0.126300007104874	0.115999996662140	0.105599999427795	0.100800000131130	0.191499993205071	0.171399995684624	0.153600007295609	0.130400002002716	0.116800002753735	0.108900003135204	0.105400003492832	0.103900000452995	0.164599999785423	0.140699997544289	0.127100005745888	0.113499999046326	0.109200000762939	0.103699997067451	0.106100000441074	0.103000000119209	0.137999996542931	0.130799993872643	0.118199996650219	0.112300001084805	0.107500001788139	0.106600001454353	0.101599998772144	0.100900001823902	0.122100003063679	0.113399997353554	0.110399998724461	0.104999996721745	0.101800002157688	0.102899998426437	0.0992000028491020	0.0988999977707863	0.110600002110004	0.112999998033047	0.104400001466274	0.102499999105930	0.100100003182888	0.101099997758865	0.0987000018358231	0.108800001442432	0.106299996376038	0.101800002157688
0.229000002145767	0.206599995493889	0.171299993991852	0.146200001239777	0.127100005745888	0.113200001418591	0.105099998414516	0.102899998426437	0.213400006294251	0.184799998998642	0.161699995398521	0.133100003004074	0.116599999368191	0.107799999415874	0.102099999785423	0.100400000810623	0.175799995660782	0.150600001215935	0.130400002002716	0.116599999368191	0.109800003468990	0.103299997746944	0.104800000786781	0.101199999451637	0.145099997520447	0.133799999952316	0.119300000369549	0.111900001764297	0.106600001454353	0.104900002479553	0.100100003182888	0.0980999991297722	0.123700000345707	0.114500001072884	0.108099997043610	0.103900000452995	0.101400002837181	0.0997999981045723	0.0970999971032143	0.0988000035285950	0.112400002777576	0.112899996340275	0.104800000786781	0.102300003170967	0.0974999964237213	0.101000003516674	0.0961999967694283	0.102799996733665	0.107600003480911	0.102600000798702
0.254999995231628	0.228799998760223	0.185000002384186	0.149900004267693	0.129500001668930	0.114799998700619	0.104900002479553	0.101999998092651	0.237399995326996	0.202900007367134	0.169499993324280	0.136899992823601	0.118299998342991	0.104800000786781	0.101899996399879	0.102499999105930	0.193000003695488	0.161699995398521	0.135900005698204	0.117299996316433	0.111100003123283	0.103299997746944	0.105499997735024	0.102300003170967	0.160699993371964	0.143099993467331	0.124300003051758	0.114399999380112	0.105800002813339	0.103799998760223	0.100400000810623	0.0982000008225441	0.130099996924400	0.118500001728535	0.111199997365475	0.105800002813339	0.101899996399879	0.100100003182888	0.0976999998092651	0.0979999974370003	0.114600002765656	0.113799996674061	0.104900002479553	0.102300003170967	0.0982000008225441	0.0995000004768372	0.0966000035405159	0.0997999981045723	0.108000002801418	0.101599998772144
0.287499994039536	0.252099990844727	0.207300007343292	0.164100006222725	0.135900005698204	0.120800003409386	0.105800002813339	0.101999998092651	0.264200001955032	0.221599996089935	0.184400007128716	0.145099997520447	0.124700002372265	0.107799999415874	0.104000002145767	0.103200003504753	0.215499997138977	0.179000005125999	0.143299996852875	0.119400002062321	0.112499997019768	0.103900000452995	0.105400003492832	0.102799996733665	0.167999997735024	0.149299994111061	0.128299996256828	0.115299999713898	0.110500000417233	0.107100002467632	0.101499997079372	0.0996999964118004	0.139100000262260	0.122500002384186	0.114399999380112	0.104500003159046	0.102099999785423	0.101800002157688	0.0982000008225441	0.0988000035285950	0.118900001049042	0.117600001394749	0.106299996376038	0.103600002825260	0.0989999994635582	0.100400000810623	0.0988999977707863	0.0956000015139580	0.110299997031689	0.104900002479553
0.314900010824204	0.281100004911423	0.228599995374680	0.179000005125999	0.140499994158745	0.123800002038479	0.104699999094009	0.102499999105930	0.283699989318848	0.242100000381470	0.201399996876717	0.152799993753433	0.128299996256828	0.108699999749660	0.102099999785423	0.101599998772144	0.238100007176399	0.196299999952316	0.151399999856949	0.122900001704693	0.112400002777576	0.103799998760223	0.104800000786781	0.102700002491474	0.182600006461144	0.156700000166893	0.130899995565414	0.117200002074242	0.108099997043610	0.105599999427795	0.100000001490116	0.0976999998092651	0.146899998188019	0.122199997305870	0.115699999034405	0.104299999773502	0.101899996399879	0.100500002503395	0.0975999981164932	0.0979000031948090	0.121500000357628	0.118500001728535	0.106700003147125	0.103000000119209	0.0992000028491020	0.0992999970912933	0.0978000015020371	0.112999998033047	0.111199997365475	0.104099996387959
0.355899989604950	0.325599998235703	0.256799995899200	0.191699996590614	0.148499995470047	0.124799996614456	0.107299998402596	0.102799996733665	0.321599990129471	0.266400009393692	0.215700000524521	0.162200003862381	0.127700001001358	0.107100002467632	0.104900002479553	0.103100001811981	0.266000002622604	0.211400002241135	0.160899996757507	0.125799998641014	0.115000002086163	0.103200003504753	0.105200000107288	0.102200001478195	0.204600006341934	0.172399997711182	0.137799993157387	0.119999997317791	0.109700001776218	0.107000000774860	0.101300001144409	0.0988999977707863	0.156200006604195	0.128600001335144	0.117100000381470	0.106299996376038	0.102899998426437	0.101400002837181	0.0979999974370003	0.0978000015020371	0.126000002026558	0.119099996984005	0.106100000441074	0.102499999105930	0.0995000004768372	0.0993999987840653	0.0958999991416931	0.0945999994874001	0.111699998378754	0.104699999094009
0.396499991416931	0.359600007534027	0.276899993419647	0.207300007343292	0.150299996137619	0.131200000643730	0.108000002801418	0.101999998092651	0.350600004196167	0.291299998760223	0.233600005507469	0.172800004482269	0.133900001645088	0.111000001430511	0.105599999427795	0.102200001478195	0.285800009965897	0.228200003504753	0.168300002813339	0.129500001668930	0.115299999713898	0.104599997401237	0.105499997735024	0.103000000119209	0.225500002503395	0.183300003409386	0.145500004291534	0.122299998998642	0.110399998724461	0.106600001454353	0.101199999451637	0.0979999974370003	0.163499996066093	0.130999997258186	0.117499999701977	0.106899999082088	0.101800002157688	0.101099997758865	0.0983000025153160	0.0979999974370003	0.129399999976158	0.122400000691414	0.108400002121925	0.104199998080730	0.0996999964118004	0.100400000810623	0.0974999964237213	0.0948000028729439	0.112999998033047	0.105999998748302
0.434700012207031	0.412999987602234	0.307599991559982	0.227400004863739	0.163599997758865	0.131999999284744	0.108800001442432	0.102099999785423	0.395599991083145	0.324900001287460	0.265899986028671	0.189400002360344	0.140200003981590	0.110799998044968	0.105700001120567	0.103299997746944	0.324800014495850	0.261299997568131	0.184900000691414	0.132899999618530	0.117200002074242	0.104299999773502	0.106700003147125	0.103500001132488	0.250600010156631	0.199100002646446	0.147499993443489	0.123499996960163	0.109099999070168	0.107500001788139	0.101300001144409	0.0988999977707863	0.177399992942810	0.136899992823601	0.119999997317791	0.108000002801418	0.101300001144409	0.100900001823902	0.0982000008225441	0.0992000028491020	0.131600007414818	0.123199999332428	0.109800003468990	0.105599999427795	0.0993999987840653	0.0988999977707863	0.0979000031948090	0.109600000083447	0.115699999034405	0.106799997389317
0.473699986934662	0.466500014066696	0.347699999809265	0.252299994230270	0.174099996685982	0.139300003647804	0.108699999749660	0.103600002825260	0.428099989891052	0.367500007152557	0.291000008583069	0.200399994850159	0.143900007009506	0.110600002110004	0.103399999439716	0.103200003504753	0.358799993991852	0.291399985551834	0.201600000262260	0.135299995541573	0.117299996316433	0.103000000119209	0.106100000441074	0.103200003504753	0.278400003910065	0.218500003218651	0.157399997115135	0.125499993562698	0.111199997365475	0.106100000441074	0.100299999117851	0.0996999964118004	0.197400003671646	0.144999995827675	0.121100001037121	0.107199996709824	0.102799996733665	0.100400000810623	0.0983999967575073	0.0979000031948090	0.137099996209145	0.127000004053116	0.109499998390675	0.105700001120567	0.0996999964118004	0.100100003182888	0.0983000025153160	0.0966999977827072	0.116599999368191	0.106499999761581
0.510699987411499	0.508800029754639	0.380600005388260	0.275999993085861	0.182199999690056	0.140499994158745	0.112599998712540	0.103399999439716	0.473899990320206	0.406199991703033	0.321500003337860	0.220400005578995	0.153699994087219	0.112499997019768	0.104800000786781	0.103000000119209	0.400999993085861	0.328500002622604	0.216900005936623	0.140000000596046	0.120800003409386	0.104800000786781	0.107299998402596	0.103299997746944	0.311599999666214	0.245100006461144	0.164100006222725	0.128700003027916	0.111599996685982	0.107799999415874	0.100500002503395	0.0995000004768372	0.213200002908707	0.149900004267693	0.121600002050400	0.106499999761581	0.103000000119209	0.101599998772144	0.0988999977707863	0.0989999994635582	0.142399996519089	0.129800006747246	0.110299997031689	0.105200000107288	0.100000001490116	0.101000003516674	0.0984999984502792	0.105499997735024	0.117700003087521	0.106700003147125
0.550999999046326	0.555899977684021	0.426899999380112	0.314000010490418	0.199000000953674	0.151399999856949	0.113499999046326	0.103000000119209	0.519999980926514	0.447200000286102	0.358900010585785	0.252000004053116	0.165999993681908	0.114500001072884	0.107199996709824	0.104099996387959	0.443899989128113	0.358500003814697	0.236800000071526	0.145699992775917	0.122400000691414	0.105599999427795	0.107600003480911	0.102700002491474	0.338600009679794	0.271600008010864	0.178900003433228	0.134700000286102	0.112899996340275	0.108199998736382	0.102600000798702	0.0992999970912933	0.233199998736382	0.162100002169609	0.125400006771088	0.109200000762939	0.103699997067451	0.101400002837181	0.0983000025153160	0.0998999997973442	0.149700000882149	0.132499992847443	0.110699996352196	0.106399998068810	0.100100003182888	0.100500002503395	0.0978000015020371	0.0952000021934509	0.120399996638298	0.107400000095367
0.586700022220612	0.598100006580353	0.472200006246567	0.340799987316132	0.205200001597404	0.153099998831749	0.113899998366833	0.104500003159046	0.572499990463257	0.496600002050400	0.396400004625320	0.256700009107590	0.164199993014336	0.112800002098084	0.105700001120567	0.104599997401237	0.489800006151199	0.399300009012222	0.256799995899200	0.148499995470047	0.125000000000000	0.104900002479553	0.106399998068810	0.104199998080730	0.381399989128113	0.297399997711182	0.182799994945526	0.134800001978874	0.111699998378754	0.108900003135204	0.102700002491474	0.0993999987840653	0.256300002336502	0.160300001502037	0.126200005412102	0.107400000095367	0.102099999785423	0.101000003516674	0.0983000025153160	0.0991000011563301	0.155499994754791	0.133799999952316	0.113099999725819	0.105700001120567	0.100100003182888	0.101999998092651	0.0988999977707863	0.0945999994874001	0.121299996972084	0.108099997043610
0.626299977302551	0.638999998569489	0.520799994468689	0.390799999237061	0.236200004816055	0.168500006198883	0.114100001752377	0.104199998080730	0.600600004196167	0.550100028514862	0.453700006008148	0.298999994993210	0.179299995303154	0.113899998366833	0.106799997389317	0.103399999439716	0.540899991989136	0.449800014495850	0.281800001859665	0.150299996137619	0.125200003385544	0.104900002479553	0.107400000095367	0.103200003504753	0.420500010251999	0.323799997568131	0.195899993181229	0.129399999976158	0.113899998366833	0.108599998056889	0.101000003516674	0.0993999987840653	0.274399995803833	0.172099992632866	0.126599997282028	0.108599998056889	0.103299997746944	0.101000003516674	0.0980999991297722	0.0996000021696091	0.158700004220009	0.138999998569489	0.112099997699261	0.106499999761581	0.0997999981045723	0.0993999987840653	0.0979000031948090	0.112499997019768	0.120800003409386	0.108800001442432
0.650099992752075	0.667699992656708	0.558200001716614	0.432799994945526	0.257699996232986	0.182500004768372	0.116800002753735	0.105099998414516	0.648699998855591	0.595000028610230	0.500500023365021	0.332899987697601	0.194999992847443	0.117899999022484	0.108999997377396	0.104999996721745	0.591600000858307	0.504700005054474	0.317799985408783	0.164000004529953	0.131200000643730	0.105499997735024	0.107100002467632	0.102799996733665	0.468300014734268	0.363200008869171	0.216299995779991	0.141299992799759	0.112400002777576	0.108999997377396	0.103100001811981	0.0989999994635582	0.315600007772446	0.184499993920326	0.133399993181229	0.109999999403954	0.103699997067451	0.100599996745586	0.0983000025153160	0.0996999964118004	0.173600003123283	0.138899996876717	0.114200003445148	0.106100000441074	0.100699998438358	0.101099997758865	0.0988000035285950	0.0952000021934509	0.123000003397465	0.108000002801418
0.678499996662140	0.700500011444092	0.602100014686585	0.475899994373322	0.276699990034103	0.183899998664856	0.114699997007847	0.104800000786781	0.673799991607666	0.640399992465973	0.540000021457672	0.352100014686585	0.196600005030632	0.115099996328354	0.106899999082088	0.105599999427795	0.624499976634979	0.541400015354157	0.339700013399124	0.159899994730949	0.125699996948242	0.105599999427795	0.107000000774860	0.102499999105930	0.514199972152710	0.397599995136261	0.226600006222725	0.138699993491173	0.110699996352196	0.108400002121925	0.100900001823902	0.0983999967575073	0.341800004243851	0.199699997901917	0.130799993872643	0.108699999749660	0.103100001811981	0.100800000131130	0.0987000018358231	0.0995000004768372	0.179900005459785	0.142000004649162	0.111800000071526	0.105499997735024	0.0998999997973442	0.100900001823902	0.0987000018358231	0.0952000021934509	0.124399997293949	0.108499996364117
0.709200024604797	0.726800024509430	0.641600012779236	0.515999972820282	0.307900011539459	0.207900002598763	0.119300000369549	0.103600002825260	0.699400007724762	0.671700000762940	0.581099987030029	0.400400012731552	0.222200006246567	0.116300001740456	0.107299998402596	0.104099996387959	0.668600022792816	0.591000020503998	0.377900004386902	0.170399993658066	0.128800004720688	0.104299999773502	0.107299998402596	0.103299997746944	0.542299985885620	0.433499991893768	0.249400004744530	0.143600001931191	0.112899996340275	0.108400002121925	0.101099997758865	0.0983999967575073	0.382299989461899	0.216399997472763	0.133900001645088	0.110899999737740	0.103500001132488	0.100599996745586	0.0983999967575073	0.0987000018358231	0.199699997901917	0.149100005626678	0.114500001072884	0.107000000774860	0.100699998438358	0.100199997425079	0.0986000001430512	0.103299997746944	0.130500003695488	0.109499998390675
0.748099982738495	0.757300019264221	0.673200011253357	0.554700016975403	0.331000000238419	0.220300003886223	0.119199998676777	0.104900002479553	0.740000009536743	0.707000017166138	0.625000000000000	0.430099993944168	0.228400006890297	0.118199996650219	0.109399996697903	0.105200000107288	0.709200024604797	0.628700017929077	0.411900013685226	0.164299994707108	0.126900002360344	0.104699999094009	0.106200002133846	0.102899998426437	0.608799993991852	0.483599990606308	0.265100002288818	0.140799999237061	0.114299997687340	0.108499996364117	0.100299999117851	0.0988000035285950	0.418999999761581	0.231999993324280	0.132599994540215	0.108900003135204	0.103600002825260	0.101499997079372	0.0979000031948090	0.0992999970912933	0.203199997544289	0.148300006985664	0.113600000739098	0.105899997055531	0.100400000810623	0.0995000004768372	0.0988999977707863	0.111800000071526	0.128000006079674	0.109899997711182
0.760900020599365	0.777999997138977	0.715099990367889	0.608600020408630	0.377999991178513	0.231499999761581	0.120899997651577	0.104500003159046	0.773199975490570	0.752300024032593	0.685800015926361	0.489499986171722	0.260300010442734	0.117700003087521	0.109899997711182	0.105300001800060	0.742799997329712	0.673600018024445	0.470299988985062	0.186700001358986	0.136800006031990	0.106499999761581	0.107199996709824	0.103600002825260	0.647899985313416	0.534500002861023	0.293399989604950	0.148900002241135	0.112199999392033	0.108900003135204	0.100800000131130	0.0991000011563301	0.467099994421005	0.250499993562698	0.135299995541573	0.109899997711182	0.103600002825260	0.101199999451637	0.0980999991297722	0.0988999977707863	0.218600004911423	0.153200000524521	0.113499999046326	0.106399998068810	0.100699998438358	0.101199999451637	0.0979000031948090	0.102600000798702	0.131400004029274	0.111000001430511
0.785600006580353	0.797599971294403	0.735800027847290	0.636399984359741	0.420599997043610	0.258100003004074	0.125400006771088	0.105700001120567	0.797900021076202	0.771499991416931	0.712700009346008	0.521399974822998	0.273799985647202	0.122100003063679	0.110600002110004	0.106499999761581	0.770799994468689	0.699800014495850	0.503199994564056	0.181400001049042	0.132499992847443	0.106299996376038	0.107500001788139	0.103100001811981	0.697899997234345	0.571900010108948	0.324499994516373	0.147799998521805	0.112700000405312	0.109600000083447	0.101999998092651	0.100400000810623	0.511699974536896	0.275499999523163	0.136399999260902	0.108499996364117	0.103799998760223	0.102099999785423	0.0995000004768372	0.0992000028491020	0.238399997353554	0.163299992680550	0.114799998700619	0.106399998068810	0.100299999117851	0.100599996745586	0.0987000018358231	0.0949999988079071	0.134599998593330	0.109800003468990
0.812799990177155	0.823800027370453	0.774800002574921	0.686999976634979	0.480399996042252	0.283100008964539	0.125400006771088	0.105200000107288	0.820800006389618	0.808499991893768	0.758099973201752	0.576900005340576	0.320600003004074	0.121299996972084	0.109300002455711	0.105099998414516	0.797699987888336	0.738799989223480	0.558000028133392	0.217199996113777	0.146999999880791	0.106299996376038	0.107699997723103	0.103900000452995	0.723999977111816	0.611899971961975	0.367700010538101	0.165299996733665	0.116899996995926	0.109800003468990	0.100900001823902	0.0992000028491020	0.563799977302551	0.314099997282028	0.145099997520447	0.111500002443790	0.103100001811981	0.100699998438358	0.0979999974370003	0.0988999977707863	0.282200008630753	0.169200003147125	0.116499997675419	0.107799999415874	0.100800000131130	0.101899996399879	0.0988000035285950	0.100800000131130	0.144600003957748	0.111699998378754
0.830900013446808	0.843599975109100	0.797200024127960	0.720600008964539	0.519200026988983	0.307500004768372	0.130899995565414	0.107199996709824	0.852199971675873	0.844099998474121	0.798300027847290	0.623300015926361	0.352899998426437	0.126300007104874	0.112899996340275	0.105099998414516	0.829100012779236	0.774399995803833	0.600000023841858	0.233199998736382	0.150499999523163	0.108199998736382	0.108800001442432	0.104299999773502	0.758499979972839	0.664900004863739	0.395700007677078	0.164100006222725	0.114900000393391	0.110899999737740	0.101000003516674	0.0996000021696091	0.601000010967255	0.336600005626678	0.146799996495247	0.109399996697903	0.104000002145767	0.101400002837181	0.0983000025153160	0.0989999994635582	0.290699988603592	0.172299996018410	0.116099998354912	0.107799999415874	0.101099997758865	0.100800000131130	0.0983999967575073	0.112400002777576	0.138999998569489	0.111100003123283
0.844900012016296	0.853999972343445	0.815100014209747	0.740499973297119	0.557200014591217	0.332599997520447	0.135900005698204	0.107000000774860	0.867299973964691	0.854600012302399	0.811800003051758	0.656400024890900	0.384000003337860	0.125100001692772	0.112499997019768	0.105499997735024	0.847100019454956	0.790799975395203	0.645600020885468	0.252000004053116	0.158500000834465	0.108000002801418	0.108499996364117	0.104199998080730	0.785300016403198	0.706399977207184	0.436100006103516	0.180899992585182	0.115800000727177	0.110699996352196	0.101300001144409	0.0995000004768372	0.640500009059906	0.361799985170364	0.149800002574921	0.112499997019768	0.104500003159046	0.101099997758865	0.0982000008225441	0.0988999977707863	0.337500005960465	0.173700004816055	0.116999998688698	0.108000002801418	0.100900001823902	0.100699998438358	0.0982000008225441	0.0944999977946281	0.144299998879433	0.110399998724461
0.858399987220764	0.868799984455109	0.832499980926514	0.765699982643127	0.597500026226044	0.367000013589859	0.139200001955032	0.106399998068810	0.876399993896484	0.870100021362305	0.837999999523163	0.689700007438660	0.418399989604950	0.132400006055832	0.110500000417233	0.106600001454353	0.861500024795532	0.816699981689453	0.692300021648407	0.276800006628037	0.164599999785423	0.108099997043610	0.107199996709824	0.102899998426437	0.810500025749207	0.753099977970123	0.497399985790253	0.188999995589256	0.116200000047684	0.109600000083447	0.101400002837181	0.0997999981045723	0.688499987125397	0.407900005578995	0.163299992680550	0.113200001418591	0.105800002813339	0.101400002837181	0.0986000001430512	0.0991000011563301	0.359200000762939	0.186800003051758	0.118900001049042	0.108900003135204	0.101099997758865	0.101899996399879	0.0982000008225441	0.109800003468990	0.150399997830391	0.111100003123283
0.857200026512146	0.887000024318695	0.838199973106384	0.792699992656708	0.642700016498566	0.414099991321564	0.145799994468689	0.107400000095367	0.861500024795532	0.868700027465820	0.858600020408630	0.729200005531311	0.471399992704392	0.134599998593330	0.110399998724461	0.106799997389317	0.863600015640259	0.834599971771240	0.712499976158142	0.296900004148483	0.172199994325638	0.106899999082088	0.106899999082088	0.103900000452995	0.822899997234345	0.780499994754791	0.537599980831146	0.207000002264977	0.117299996316433	0.110200002789497	0.101899996399879	0.0996000021696091	0.719299972057343	0.444400012493134	0.164199993014336	0.112199999392033	0.104299999773502	0.101599998772144	0.0988000035285950	0.0983999967575073	0.393599987030029	0.196500003337860	0.118400000035763	0.108499996364117	0.101400002837181	0.101000003516674	0.0984999984502792	0.112599998712540	0.153099998831749	0.111599996685982
0.851999998092651	0.889400005340576	0.835099995136261	0.807500004768372	0.660899996757507	0.444299995899200	0.143199995160103	0.107299998402596	0.851800024509430	0.875000000000000	0.869799971580505	0.754700005054474	0.508400022983551	0.137999996542931	0.111699998378754	0.105499997735024	0.864000022411346	0.850700020790100	0.750599980354309	0.326799988746643	0.174899995326996	0.108599998056889	0.108300000429153	0.104099996387959	0.847899973392487	0.805700004100800	0.571300029754639	0.213599994778633	0.117499999701977	0.109800003468990	0.101499997079372	0.0983999967575073	0.761399984359741	0.488999992609024	0.167400002479553	0.112199999392033	0.105499997735024	0.102099999785423	0.0980999991297722	0.0989999994635582	0.441599994897842	0.201800003647804	0.118600003421307	0.107900001108646	0.0998999997973442	0.100900001823902	0.0986000001430512	0.0940999984741211	0.155000001192093	0.111000001430511
0.847899973392487	0.894500017166138	0.827300012111664	0.812399983406067	0.690100014209747	0.484200000762939	0.148900002241135	0.107600003480911	0.859399974346161	0.870899975299835	0.872500002384186	0.782500028610230	0.554099977016449	0.140900000929832	0.112700000405312	0.106299996376038	0.864799976348877	0.863300025463104	0.782599985599518	0.357699990272522	0.192499995231628	0.108099997043610	0.107199996709824	0.103200003504753	0.862900018692017	0.836399972438812	0.619599997997284	0.217700004577637	0.116400003433228	0.110299997031689	0.101400002837181	0.0987000018358231	0.788299977779388	0.530900001525879	0.173199996352196	0.112099997699261	0.104000002145767	0.100299999117851	0.0980999991297722	0.0988000035285950	0.478799998760223	0.213100001215935	0.119400002062321	0.107900001108646	0.0996999964118004	0.100599996745586	0.0974999964237213	0.112199999392033	0.161899998784065	0.112000003457069
0.854499995708466	0.899100005626679	0.831200003623962	0.816200017929077	0.709500014781952	0.520500004291534	0.148599997162819	0.107600003480911	0.859799981117249	0.867399990558624	0.861500024795532	0.812200009822846	0.591400027275085	0.141299992799759	0.112199999392033	0.105499997735024	0.858200013637543	0.875299990177155	0.799099981784821	0.381799995899200	0.196199998259544	0.108699999749660	0.108099997043610	0.103299997746944	0.850399971008301	0.858799993991852	0.656400024890900	0.231299996376038	0.116899996995926	0.109899997711182	0.101899996399879	0.0988999977707863	0.814800024032593	0.578899979591370	0.173199996352196	0.111299999058247	0.104500003159046	0.101199999451637	0.0983999967575073	0.0988000035285950	0.520200014114380	0.219300001859665	0.118699997663498	0.107500001788139	0.100400000810623	0.100900001823902	0.0980999991297722	0.0996000021696091	0.163699999451637	0.112999998033047
0.845700025558472	0.917400002479553	0.829999983310700	0.811800003051758	0.751699984073639	0.572399973869324	0.167300000786781	0.105999998748302	0.858900010585785	0.865899980068207	0.864799976348877	0.825999975204468	0.633499979972839	0.144899994134903	0.112400002777576	0.108699999749660	0.866800010204315	0.884400010108948	0.820699989795685	0.442799985408783	0.216999992728233	0.106899999082088	0.107000000774860	0.103000000119209	0.836399972438812	0.858500003814697	0.698099970817566	0.260600000619888	0.118000000715256	0.109800003468990	0.101300001144409	0.0983000025153160	0.824800014495850	0.612600028514862	0.189199998974800	0.114000000059605	0.104199998080730	0.100100003182888	0.0979000031948090	0.0975999981164932	0.567099988460541	0.245399996638298	0.121200002729893	0.107600003480911	0.0993999987840653	0.101099997758865	0.0982000008225441	0.0947000011801720	0.171599999070168	0.113700002431870
0.847899973392487	0.922800004482269	0.832799971103668	0.808200001716614	0.778599977493286	0.615299999713898	0.174099996685982	0.106799997389317	0.858600020408630	0.860899984836578	0.856100022792816	0.816600024700165	0.674000024795532	0.154699996113777	0.114399999380112	0.107500001788139	0.865800023078919	0.900499999523163	0.811200022697449	0.480699986219406	0.219999998807907	0.108000002801418	0.108199998736382	0.103699997067451	0.844600021839142	0.849399983882904	0.731599986553192	0.264800012111664	0.117899999022484	0.111000001430511	0.102200001478195	0.0992000028491020	0.829599976539612	0.664600014686585	0.198799997568131	0.112700000405312	0.104199998080730	0.102200001478195	0.0980999991297722	0.0986000001430512	0.627200007438660	0.261200010776520	0.122299998998642	0.108000002801418	0.101599998772144	0.100299999117851	0.0974999964237213	0.0944999977946281	0.176400005817413	0.113200001418591
0.850099980831146	0.913200020790100	0.833100020885468	0.806800007820129	0.784099996089935	0.636900007724762	0.180199995636940	0.107699997723103	0.867500007152557	0.862600028514862	0.863799989223480	0.823800027370453	0.713699996471405	0.161799997091293	0.114200003445148	0.107299998402596	0.861199975013733	0.894299983978272	0.813300013542175	0.537400007247925	0.253199994564056	0.108599998056889	0.108699999749660	0.103699997067451	0.842299997806549	0.844099998474121	0.763100028038025	0.302799999713898	0.118299998342991	0.110399998724461	0.101400002837181	0.0988999977707863	0.821399986743927	0.685299992561340	0.208299994468689	0.114799998700619	0.105200000107288	0.100599996745586	0.0983000025153160	0.0983000025153160	0.672100007534027	0.270500004291534	0.122100003063679	0.108199998736382	0.100699998438358	0.101000003516674	0.0978000015020371	0.107199996709824	0.187299996614456	0.114399999380112
0.844299972057343	0.921100020408630	0.829900026321411	0.809400022029877	0.800499975681305	0.675899982452393	0.188899993896484	0.106100000441074	0.857900023460388	0.868300020694733	0.864199995994568	0.820999979972839	0.753600001335144	0.161500006914139	0.112599998712540	0.105700001120567	0.852100014686585	0.892400026321411	0.803900003433228	0.587899982929230	0.280099987983704	0.109200000762939	0.107600003480911	0.103500001132488	0.837499976158142	0.850300014019013	0.799099981784821	0.320399999618530	0.119199998676777	0.109899997711182	0.0993999987840653	0.0988000035285950	0.814300000667572	0.729499995708466	0.222800001502037	0.113200001418591	0.104800000786781	0.100699998438358	0.0973000004887581	0.0978000015020371	0.699899971485138	0.291399985551834	0.120600000023842	0.107600003480911	0.0996999964118004	0.100199997425079	0.0970000028610230	0.113099999725819	0.195999994874001	0.115199998021126
0.849600017070770	0.932399988174439	0.832799971103668	0.802699983119965	0.815999984741211	0.710600018501282	0.212599992752075	0.109300002455711	0.857299983501434	0.868099987506867	0.857400000095367	0.815900027751923	0.768899977207184	0.179399996995926	0.114200003445148	0.107600003480911	0.865000009536743	0.894800007343292	0.815999984741211	0.616999983787537	0.297699987888336	0.107600003480911	0.107400000095367	0.102399997413158	0.830099999904633	0.851199984550476	0.818899989128113	0.358000010251999	0.120800003409386	0.109600000083447	0.100100003182888	0.0982000008225441	0.817200005054474	0.738799989223480	0.243000000715256	0.114200003445148	0.104400001466274	0.101599998772144	0.0969000011682510	0.0967999994754791	0.734399974346161	0.321299999952316	0.123599998652935	0.108699999749660	0.100699998438358	0.100400000810623	0.0971999987959862	0.0967999994754791	0.212500005960464	0.116800002753735
0.834800004959106	0.916299998760223	0.824400007724762	0.802100002765656	0.823599994182587	0.730000019073486	0.221000000834465	0.101400002837181	0.865299999713898	0.860599994659424	0.861199975013733	0.808600008487701	0.786800026893616	0.179299995303154	0.111900001764297	0.102499999105930	0.851300001144409	0.888800024986267	0.801100015640259	0.665899991989136	0.327800005674362	0.106600001454353	0.104900002479553	0.0996000021696091	0.843599975109100	0.835099995136261	0.816200017929077	0.388500005006790	0.117899999022484	0.109899997711182	0.0996999964118004	0.0948000028729439	0.814899981021881	0.781700015068054	0.263500005006790	0.112800002098084	0.0991000011563301	0.0988000035285950	0.0922999978065491	0.0974999964237213	0.777000010013580	0.345699995756149	0.121299996972084	0.107100002467632	0.0987000018358231	0.0969000011682510	0.0956000015139580	0.0940999984741211	0.218500003218651	0.114900000393391
0.835500001907349	0.916000008583069	0.829100012779236	0.799799978733063	0.838299989700317	0.754499971866608	0.236499994993210	0.106100000441074	0.867200016975403	0.861000001430512	0.864700019359589	0.815199971199036	0.797500014305115	0.196400001645088	0.114699997007847	0.105499997735024	0.854200005531311	0.892499983310700	0.805700004100800	0.688399970531464	0.361099988222122	0.107600003480911	0.108000002801418	0.102600000798702	0.837599992752075	0.837899982929230	0.811999976634979	0.421299993991852	0.119900003075600	0.110299997031689	0.100699998438358	0.0980999991297722	0.812200009822846	0.787800014019013	0.277300000190735	0.114900000393391	0.104599997401237	0.100400000810623	0.0967999994754791	0.0974000021815300	0.799399971961975	0.373800009489059	0.123099997639656	0.110100001096725	0.100400000810623	0.0998999997973442	0.0966999977827072	0.0927999988198280	0.236800000071526	0.117299996316433
0.838699996471405	0.914200007915497	0.830200016498566	0.806500017642975	0.822700023651123	0.740999996662140	0.233199998736382	0.106100000441074	0.878899991512299	0.867699980735779	0.859399974346161	0.812399983406067	0.792299985885620	0.202800005674362	0.114799998700619	0.106600001454353	0.854499995708466	0.895799994468689	0.804799973964691	0.713500022888184	0.379900008440018	0.108599998056889	0.107000000774860	0.103299997746944	0.842100024223328	0.845000028610230	0.815699994564056	0.453500002622604	0.121299996972084	0.111400000751019	0.100599996745586	0.0979999974370003	0.814300000667572	0.788600027561188	0.301699995994568	0.115199998021126	0.104500003159046	0.101199999451637	0.0976999998092651	0.0970000028610230	0.775399982929230	0.409999996423721	0.123499996960163	0.109700001776218	0.0997999981045723	0.100199997425079	0.0966000035405159	0.111100003123283	0.240799993276596	0.118699997663498
0.836499989032745	0.923500001430512	0.828499972820282	0.801199972629547	0.846599996089935	0.744899988174439	0.276300013065338	0.107100002467632	0.866800010204315	0.862399995326996	0.860599994659424	0.806999981403351	0.783599972724915	0.224900007247925	0.115000002086163	0.105899997055531	0.854900002479553	0.892799973487854	0.798900008201599	0.745299994945526	0.434399992227554	0.108099997043610	0.107900001108646	0.103100001811981	0.842000007629395	0.832899987697601	0.805499970912933	0.499099999666214	0.121799997985363	0.110600002110004	0.100400000810623	0.0983999967575073	0.815500020980835	0.773500025272369	0.328999996185303	0.114799998700619	0.104699999094009	0.101000003516674	0.0974000021815300	0.0973000004887581	0.793900012969971	0.441199988126755	0.124499998986721	0.108599998056889	0.0998999997973442	0.0998999997973442	0.0961999967694283	0.111000001430511	0.270099997520447	0.120700001716614
0.845099985599518	0.933200001716614	0.831700026988983	0.812900006771088	0.853799998760223	0.741900026798248	0.295399993658066	0.107000000774860	0.874800026416779	0.862600028514862	0.862399995326996	0.805100023746491	0.783999979496002	0.238800004124641	0.115900002419949	0.106100000441074	0.858799993991852	0.890699982643127	0.800999999046326	0.768999993801117	0.448100000619888	0.108099997043610	0.107400000095367	0.103399999439716	0.831700026988983	0.839200019836426	0.811200022697449	0.541700005531311	0.121500000357628	0.110100001096725	0.100500002503395	0.0988999977707863	0.813000023365021	0.788100004196167	0.352999985218048	0.114699997007847	0.102899998426437	0.100699998438358	0.0965000018477440	0.0970000028610230	0.788800001144409	0.493299990892410	0.124600000679493	0.107400000095367	0.0988999977707863	0.0998999997973442	0.0962999984622002	0.109300002455711	0.283199995756149	0.122500002384186
0.841600000858307	0.928399980068207	0.821799993515015	0.799199998378754	0.842000007629395	0.742699980735779	0.326799988746643	0.105499997735024	0.869799971580505	0.856100022792816	0.851800024509430	0.811299979686737	0.785300016403198	0.251700013875961	0.113300003111362	0.105400003492832	0.861899971961975	0.901199996471405	0.807699978351593	0.781400024890900	0.501399993896484	0.106499999761581	0.106899999082088	0.102200001478195	0.827400028705597	0.832499980926514	0.810899972915649	0.596800029277802	0.124200001358986	0.108999997377396	0.0996000021696091	0.0979000031948090	0.811900019645691	0.773199975490570	0.392899990081787	0.117600001394749	0.104099996387959	0.100000001490116	0.0970000028610230	0.0974000021815300	0.788600027561188	0.519999980926514	0.126300007104874	0.108999997377396	0.100000001490116	0.0989999994635582	0.0961999967694283	0.108199998736382	0.321500003337860	0.124200001358986
0.839299976825714	0.935999989509583	0.823400020599365	0.799499988555908	0.838100016117096	0.728399991989136	0.349400013685226	0.106299996376038	0.887700021266937	0.851000010967255	0.852699995040894	0.798300027847290	0.781799972057343	0.272799998521805	0.113499999046326	0.105599999427795	0.861199975013733	0.895299971103668	0.804400026798248	0.799399971961975	0.540300011634827	0.108300000429153	0.107000000774860	0.102399997413158	0.832099974155426	0.838699996471405	0.809800028800964	0.627399981021881	0.121600002050400	0.109999999403954	0.0993999987840653	0.0974000021815300	0.811399996280670	0.774800002574921	0.417499989271164	0.115400001406670	0.104199998080730	0.100000001490116	0.0973000004887581	0.0969000011682510	0.781599998474121	0.571699976921082	0.124799996614456	0.108499996364117	0.0998999997973442	0.0996999964118004	0.0964000001549721	0.0987000018358231	0.331499993801117	0.129600003361702
[truncated: 14 more columns]
