# Supplementary material for: Modeling the impact of drug interactions on therapeutic selectivity
Source: Nat Commun. 2018 Aug 27;9:3452. doi: 10.1038/s41467-018-05954-3 (PMC6110842; doi:10.1038/s41467-018-05954-3)
Supplement: Supplementary file 4 — Supplementary Data 1 [file 41467_2018_5954_MOESM4_ESM.zip › albRAW/Cal-MMS.txt]

0.0882999970000000	0.0886999960000000	0.0880000000000000	0.0859000010000000	0.0864999960000000	0.0887999980000000	0.0865999980000000	0.0886000020000000	0.0900000040000000	0.0891000030000000	0.0900999980000000	0.0855000020000000	0.0861999990000000	0.0855000020000000	0.0891999970000000	0.0864000020000000	0.0903000010000000	0.0890000020000000	0.0886999960000000	0.0904999970000000	0.0889000000000000	0.0917999970000000	0.0913000030000000	0.0899000020000000	0.0878999980000000	0.0881000010000000	0.0887999980000000	0.0868000020000000	0.0845000000000000	0.0872000010000000	0.0856000040000000	0.0861999990000000	0.0890000020000000	0.0904000030000000	0.0895999970000000	0.0881000010000000	0.0925000010000000	0.0881000010000000	0.0870999990000000	0.0869000030000000	0.0904000030000000	0.0935999970000000	0.0861999990000000	0.0856000040000000	0.0842000020000000	0.0859000010000000	0.0899000020000000	0.0909999980000000	0.0894000010000000	0.0907000010000000
0.0883999990000000	0.0886000020000000	0.0876000000000000	0.0850000010000000	0.0854000000000000	0.0873000030000000	0.0860000030000000	0.0878999980000000	0.0886000020000000	0.0874999990000000	0.0886999960000000	0.0842000020000000	0.0869999970000000	0.0855000020000000	0.0883999990000000	0.0850000010000000	0.0889000000000000	0.0898000000000000	0.0885000010000000	0.0903000010000000	0.0874999990000000	0.0895000030000000	0.0903000010000000	0.0889000000000000	0.0872000010000000	0.0878000040000000	0.0891000030000000	0.0868000020000000	0.0847999980000000	0.0873000030000000	0.0854000000000000	0.0852999990000000	0.0870999990000000	0.0900000040000000	0.0882000030000000	0.0860000030000000	0.0895000030000000	0.0881000010000000	0.0869999970000000	0.0856000040000000	0.0894000010000000	0.0931999980000000	0.0863000010000000	0.0859000010000000	0.0833000020000000	0.0847999980000000	0.0885000010000000	0.134599999000000	0.0882000030000000	0.0898000000000000
0.0883999990000000	0.0869999970000000	0.0878999980000000	0.0854000000000000	0.0861999990000000	0.0867000000000000	0.0864000020000000	0.0876000000000000	0.0887999980000000	0.0900000040000000	0.0900999980000000	0.0864999960000000	0.0863000010000000	0.0855000020000000	0.0877000020000000	0.0856000040000000	0.0882999970000000	0.0882999970000000	0.0886999960000000	0.0905999990000000	0.0865999980000000	0.0900000040000000	0.0908000020000000	0.0889000000000000	0.0881000010000000	0.0873000030000000	0.0863000010000000	0.0855000020000000	0.0837000010000000	0.0887999980000000	0.0854000000000000	0.0867000000000000	0.0863000010000000	0.0892999990000000	0.0891999970000000	0.0870999990000000	0.0895000030000000	0.0881000010000000	0.0881000010000000	0.0859000010000000	0.0878000040000000	0.0907000010000000	0.0861999990000000	0.0858000000000000	0.0841000010000000	0.0859000010000000	0.0895000030000000	0.132799998000000	0.0891999970000000	0.0903000010000000
0.0873999970000000	0.0878000040000000	0.0876000000000000	0.0858000000000000	0.0858000000000000	0.0860999970000000	0.0859000010000000	0.0867000000000000	0.0885000010000000	0.0889000000000000	0.0869999970000000	0.0842000020000000	0.0854000000000000	0.0856000040000000	0.0877000020000000	0.0851999970000000	0.0877000020000000	0.0869999970000000	0.0876000000000000	0.0898000000000000	0.0877000020000000	0.0900000040000000	0.0889000000000000	0.0881000010000000	0.0878999980000000	0.0880000000000000	0.0868000020000000	0.0847999980000000	0.0842999960000000	0.0881000010000000	0.0868000020000000	0.0856000040000000	0.0870999990000000	0.0890000020000000	0.0889000000000000	0.0872000010000000	0.0887999980000000	0.0880000000000000	0.0877000020000000	0.0886999960000000	0.0878999980000000	0.0909999980000000	0.0870999990000000	0.0859000010000000	0.0839999990000000	0.0860000030000000	0.0885000010000000	0.108199999000000	0.0892999990000000	0.0904999970000000
0.0878999980000000	0.0872000010000000	0.0870999990000000	0.0847999980000000	0.0842000020000000	0.0861999990000000	0.0851999970000000	0.0877000020000000	0.0904000030000000	0.0891999970000000	0.0869000030000000	0.0830999990000000	0.0851999970000000	0.0846000020000000	0.0876000000000000	0.0854000000000000	0.0873000030000000	0.0867000000000000	0.0877000020000000	0.0903000010000000	0.0864000020000000	0.0895999970000000	0.0889000000000000	0.0886000020000000	0.0869000030000000	0.0864000020000000	0.0860000030000000	0.0851999970000000	0.0845000000000000	0.0882000030000000	0.0865999980000000	0.0852999990000000	0.0870999990000000	0.0883999990000000	0.0880000000000000	0.0868000020000000	0.0894000010000000	0.0886999960000000	0.0880000000000000	0.0864999960000000	0.0877000020000000	0.0907000010000000	0.0865999980000000	0.0868000020000000	0.0837000010000000	0.0847000030000000	0.0869999970000000	0.135900006000000	0.0886999960000000	0.0903000010000000
0.0882999970000000	0.0868000020000000	0.0878000040000000	0.0864000020000000	0.0858000000000000	0.0858000000000000	0.0867000000000000	0.0869999970000000	0.0869999970000000	0.0882000030000000	0.0873999970000000	0.0851000030000000	0.0864000020000000	0.0865999980000000	0.0873999970000000	0.0846000020000000	0.0880000000000000	0.0864000020000000	0.0864000020000000	0.0876000000000000	0.0861999990000000	0.0891000030000000	0.0892999990000000	0.0886000020000000	0.0876000000000000	0.0886000020000000	0.0878999980000000	0.0848999990000000	0.0841000010000000	0.0874999990000000	0.0851000030000000	0.0850000010000000	0.0867000000000000	0.0892999990000000	0.0881000010000000	0.0856999980000000	0.0873999970000000	0.0873000030000000	0.0874999990000000	0.0854000000000000	0.0889000000000000	0.0918999980000000	0.0867000000000000	0.0847000030000000	0.0825000030000000	0.0850000010000000	0.0882000030000000	0.101800002000000	0.0878999980000000	0.0894000010000000
0.0886999960000000	0.0880000000000000	0.0873999970000000	0.0848999990000000	0.0847999980000000	0.0855000020000000	0.0872000010000000	0.0869999970000000	0.0880000000000000	0.0878000040000000	0.0869999970000000	0.0836000000000000	0.0864999960000000	0.0864000020000000	0.0887999980000000	0.0856999980000000	0.0880000000000000	0.0864000020000000	0.0869999970000000	0.0886999960000000	0.0861999990000000	0.0894000010000000	0.0882999970000000	0.0880000000000000	0.0864999960000000	0.0877000020000000	0.0873999970000000	0.0852999990000000	0.0842000020000000	0.0877000020000000	0.0855000020000000	0.0854000000000000	0.0869999970000000	0.0883999990000000	0.0890000020000000	0.0854000000000000	0.0873000030000000	0.0870999990000000	0.0873000030000000	0.0859000010000000	0.0883999990000000	0.0909999980000000	0.0865999980000000	0.0847000030000000	0.0832000000000000	0.0864999960000000	0.0889000000000000	0.0907000010000000	0.0882999970000000	0.0900999980000000
0.0872000010000000	0.0872000010000000	0.0874999990000000	0.0860000030000000	0.0860000030000000	0.0869000030000000	0.0859000010000000	0.0870999990000000	0.0885000010000000	0.0886000020000000	0.0878000040000000	0.0852999990000000	0.0855000020000000	0.0859000010000000	0.0869999970000000	0.0847999980000000	0.0891000030000000	0.0870999990000000	0.0878999980000000	0.0891999970000000	0.0851999970000000	0.0908000020000000	0.0899000020000000	0.0882999970000000	0.0880000000000000	0.0869999970000000	0.0867000000000000	0.0851999970000000	0.0838000030000000	0.0873999970000000	0.0864000020000000	0.0872000010000000	0.0873000030000000	0.0891000030000000	0.0895000030000000	0.0865999980000000	0.0900999980000000	0.0877000020000000	0.0874999990000000	0.0860000030000000	0.0882999970000000	0.0895999970000000	0.0861999990000000	0.0846000020000000	0.0826999990000000	0.0854000000000000	0.0878999980000000	0.102600001000000	0.0886999960000000	0.0896999980000000
0.0891000030000000	0.0878999980000000	0.0877000020000000	0.0856000040000000	0.0856000040000000	0.0865999980000000	0.0865999980000000	0.0868000020000000	0.0886000020000000	0.0895000030000000	0.0895999970000000	0.0847999980000000	0.0856999980000000	0.0850000010000000	0.0872000010000000	0.0858000000000000	0.0890000020000000	0.0882999970000000	0.0886000020000000	0.0895999970000000	0.0878999980000000	0.0905999990000000	0.0902000000000000	0.0881000010000000	0.0873000030000000	0.0869999970000000	0.0876000000000000	0.0846000020000000	0.0842000020000000	0.0878000040000000	0.0861999990000000	0.0865999980000000	0.0878000040000000	0.0898000000000000	0.0891999970000000	0.0872000010000000	0.0891000030000000	0.0895000030000000	0.0883999990000000	0.0863000010000000	0.0881000010000000	0.0900999980000000	0.0864000020000000	0.0859000010000000	0.0829000030000000	0.0850000010000000	0.0863000010000000	0.115999997000000	0.0885000010000000	0.0895999970000000
0.0895000030000000	0.0891000030000000	0.0882999970000000	0.0863000010000000	0.0865999980000000	0.0872000010000000	0.0867000000000000	0.0876000000000000	0.0914999990000000	0.0900999980000000	0.0874999990000000	0.0839999990000000	0.0867000000000000	0.0864000020000000	0.0885000010000000	0.0855000020000000	0.0889000000000000	0.0877000020000000	0.0883999990000000	0.0903000010000000	0.0864000020000000	0.0894000010000000	0.0889000000000000	0.0883999990000000	0.0874999990000000	0.0886999960000000	0.0869000030000000	0.0859000010000000	0.0854000000000000	0.0895000030000000	0.0867000000000000	0.0860999970000000	0.0881000010000000	0.0898000000000000	0.0891000030000000	0.0874999990000000	0.0886000020000000	0.0881000010000000	0.0883999990000000	0.0864000020000000	0.0882999970000000	0.0911000000000000	0.0878999980000000	0.0869000030000000	0.0847999980000000	0.0874999990000000	0.0876000000000000	0.0983000030000000	0.0892999990000000	0.0907000010000000
0.0882999970000000	0.0883999990000000	0.0891000030000000	0.0863000010000000	0.0856999980000000	0.0861999990000000	0.0851000030000000	0.0882000030000000	0.0890000020000000	0.0891000030000000	0.0891999970000000	0.0838000030000000	0.0873000030000000	0.0868000020000000	0.0891999970000000	0.0858000000000000	0.0885000010000000	0.0873999970000000	0.0864000020000000	0.0886999960000000	0.0863000010000000	0.0904999970000000	0.0895000030000000	0.0887999980000000	0.0874999990000000	0.0882000030000000	0.0880000000000000	0.0860999970000000	0.0850000010000000	0.0876000000000000	0.0852999990000000	0.0855000020000000	0.0882000030000000	0.0902000000000000	0.0891999970000000	0.0856999980000000	0.0874999990000000	0.0886000020000000	0.0882000030000000	0.0860000030000000	0.0887999980000000	0.0911000000000000	0.0865999980000000	0.0848999990000000	0.0834999980000000	0.0850000010000000	0.0864999960000000	0.0896999980000000	0.0895000030000000	0.0907000010000000
0.0895000030000000	0.0882999970000000	0.0878000040000000	0.0856999980000000	0.0861999990000000	0.0873000030000000	0.0864999960000000	0.0882999970000000	0.0903000010000000	0.0892999990000000	0.0870999990000000	0.0843999980000000	0.0869000030000000	0.0858000000000000	0.0886999960000000	0.0873999970000000	0.0900000040000000	0.0878999980000000	0.0880000000000000	0.0883999990000000	0.0859000010000000	0.0889000000000000	0.0883999990000000	0.0887999980000000	0.0881000010000000	0.0877000020000000	0.0874999990000000	0.0859000010000000	0.0852999990000000	0.0898000000000000	0.0864000020000000	0.0854000000000000	0.0878000040000000	0.0891999970000000	0.0891999970000000	0.0878000040000000	0.0886000020000000	0.0881000010000000	0.0865999980000000	0.0861999990000000	0.0887999980000000	0.0920000000000000	0.0873999970000000	0.0864999960000000	0.0833000020000000	0.0859000010000000	0.0878999980000000	0.0890000020000000	0.0896999980000000	0.0900999980000000
0.0913999970000000	0.0911000000000000	0.0895000030000000	0.0868000020000000	0.0864999960000000	0.0869000030000000	0.0864999960000000	0.0874999990000000	0.0913999970000000	0.0912000020000000	0.0904999970000000	0.0873999970000000	0.0870999990000000	0.0865999980000000	0.0880000000000000	0.0870999990000000	0.0907000010000000	0.0894000010000000	0.0902000000000000	0.0907000010000000	0.0878000040000000	0.0908999960000000	0.0909999980000000	0.0902000000000000	0.0900999980000000	0.0895000030000000	0.0882000030000000	0.0860000030000000	0.0851999970000000	0.0868000020000000	0.0864999960000000	0.0876000000000000	0.0894000010000000	0.0899000020000000	0.0900000040000000	0.0859000010000000	0.0890000020000000	0.0890000020000000	0.0891000030000000	0.0864000020000000	0.0898000000000000	0.0912000020000000	0.0873000030000000	0.0864999960000000	0.0838000030000000	0.0858000000000000	0.0881000010000000	0.0922999980000000	0.0900999980000000	0.0913999970000000
0.0922000040000000	0.0904000030000000	0.0902000000000000	0.0870999990000000	0.0878999980000000	0.0869999970000000	0.0847000030000000	0.0873999970000000	0.0922999980000000	0.0909999980000000	0.0917999970000000	0.0863000010000000	0.0882000030000000	0.0860999970000000	0.0885000010000000	0.0869999970000000	0.0917000030000000	0.0882999970000000	0.0885000010000000	0.0895000030000000	0.0864000020000000	0.0894000010000000	0.0878999980000000	0.0886999960000000	0.0907000010000000	0.0896999980000000	0.0878999980000000	0.0859000010000000	0.0873000030000000	0.0885000010000000	0.0859000010000000	0.0873000030000000	0.0898000000000000	0.0887999980000000	0.0891000030000000	0.0873000030000000	0.0904999970000000	0.0892999990000000	0.0876000000000000	0.0870999990000000	0.0892999990000000	0.0917999970000000	0.0889000000000000	0.0858000000000000	0.0845000000000000	0.0860000030000000	0.0872000010000000	0.0908000020000000	0.0900999980000000	0.0902000000000000
0.0917999970000000	0.0902000000000000	0.0895000030000000	0.0877000020000000	0.0858000000000000	0.0869000030000000	0.0873999970000000	0.0869000030000000	0.0922000040000000	0.0922000040000000	0.0900999980000000	0.0864000020000000	0.0876000000000000	0.0870999990000000	0.0878000040000000	0.0850000010000000	0.0916000010000000	0.0891999970000000	0.0878999980000000	0.0886000020000000	0.0867000000000000	0.0900000040000000	0.0898000000000000	0.0889000000000000	0.0903000010000000	0.0895999970000000	0.0895000030000000	0.0865999980000000	0.0845000000000000	0.0878000040000000	0.0860000030000000	0.0863000010000000	0.0891000030000000	0.0898000000000000	0.0887999980000000	0.0858000000000000	0.0881000010000000	0.0869000030000000	0.0868000020000000	0.0868000020000000	0.0891999970000000	0.0913000030000000	0.0874999990000000	0.0869000030000000	0.0838999970000000	0.0863000010000000	0.0877000020000000	0.135399997000000	0.0894000010000000	0.0899000020000000
0.0933000000000000	0.0922000040000000	0.0911000000000000	0.0878000040000000	0.0882999970000000	0.0886000020000000	0.0880000000000000	0.0882999970000000	0.0960000010000000	0.0936999990000000	0.0929000010000000	0.0876000000000000	0.0899000020000000	0.0883999990000000	0.0894000010000000	0.0890000020000000	0.0926000030000000	0.0904000030000000	0.0904999970000000	0.0912000020000000	0.0878000040000000	0.0905999990000000	0.0885000010000000	0.0891000030000000	0.0912000020000000	0.0904000030000000	0.0891999970000000	0.0880000000000000	0.0865999980000000	0.0904000030000000	0.0889000000000000	0.0870999990000000	0.0900999980000000	0.0899000020000000	0.0892999990000000	0.0874999990000000	0.0895999970000000	0.0894000010000000	0.0886000020000000	0.0877000020000000	0.0905999990000000	0.0930000020000000	0.0887999980000000	0.0887999980000000	0.0854000000000000	0.0869000030000000	0.0881000010000000	0.0909999980000000	0.0908000020000000	0.0923999990000000
0.0951000010000000	0.0927999990000000	0.0912000020000000	0.0886999960000000	0.0878000040000000	0.0894000010000000	0.0864999960000000	0.0882000030000000	0.0960000010000000	0.0938000010000000	0.0943000020000000	0.0869999970000000	0.0886000020000000	0.0883999990000000	0.0896999980000000	0.0868000020000000	0.0947000010000000	0.0904999970000000	0.0914999990000000	0.0914999990000000	0.0882000030000000	0.0912000020000000	0.0912000020000000	0.0904000030000000	0.0917000030000000	0.0912000020000000	0.0904000030000000	0.0880000000000000	0.0860000030000000	0.0891000030000000	0.0864999960000000	0.0867000000000000	0.0917999970000000	0.0920000000000000	0.0908999960000000	0.0881000010000000	0.0895999970000000	0.0907000010000000	0.0902000000000000	0.0877000020000000	0.0904000030000000	0.0922000040000000	0.0895000030000000	0.0876000000000000	0.0851000030000000	0.0865999980000000	0.0874999990000000	0.0908000020000000	0.0917999970000000	0.0917999970000000
0.0974999960000000	0.0943000020000000	0.0913000030000000	0.0880000000000000	0.0874999990000000	0.0909999980000000	0.0878000040000000	0.0880000000000000	0.100299999000000	0.0949999990000000	0.0934000020000000	0.0885000010000000	0.0878000040000000	0.0877000020000000	0.0886999960000000	0.0882999970000000	0.0962999980000000	0.0920000000000000	0.0920000000000000	0.0913000030000000	0.0878999980000000	0.0917999970000000	0.0895000030000000	0.0896999980000000	0.0939999970000000	0.0909999980000000	0.0892999990000000	0.0870999990000000	0.0851999970000000	0.0899000020000000	0.0878999980000000	0.0877000020000000	0.0909999980000000	0.0923999990000000	0.0916000010000000	0.0877000020000000	0.0896999980000000	0.0894000010000000	0.0883999990000000	0.0876000000000000	0.0902000000000000	0.0922000040000000	0.0882999970000000	0.0873000030000000	0.0854000000000000	0.0869000030000000	0.0878999980000000	0.0902000000000000	0.0902000000000000	0.0914999990000000
0.100400001000000	0.0952999960000000	0.0933000000000000	0.0899000020000000	0.0887999980000000	0.0895999970000000	0.0883999990000000	0.0891000030000000	0.100299999000000	0.0957000030000000	0.0930999960000000	0.0889000000000000	0.0900999980000000	0.0895999970000000	0.0907000010000000	0.0885000010000000	0.0992999970000000	0.0939999970000000	0.0931999980000000	0.0930000020000000	0.0886000020000000	0.0916000010000000	0.0909999980000000	0.0904999970000000	0.0948999970000000	0.0925000010000000	0.0898000000000000	0.0874999990000000	0.0867000000000000	0.0898000000000000	0.0873000030000000	0.0872000010000000	0.0917000030000000	0.0939999970000000	0.0922999980000000	0.0904000030000000	0.0905999990000000	0.0905999990000000	0.0877000020000000	0.0869999970000000	0.0907000010000000	0.0934000020000000	0.0890000020000000	0.0873999970000000	0.0863000010000000	0.0873999970000000	0.0882000030000000	0.114399999000000	0.0908000020000000	0.0921000020000000
0.102300003000000	0.0974000020000000	0.0938000010000000	0.0920000000000000	0.0900999980000000	0.0908000020000000	0.0895000030000000	0.0911000000000000	0.102899998000000	0.0989999990000000	0.0970999970000000	0.0909999980000000	0.0914999990000000	0.0890000020000000	0.0904999970000000	0.0885000010000000	0.100299999000000	0.0962999980000000	0.0943000020000000	0.0935999970000000	0.0909999980000000	0.0938000010000000	0.0911000000000000	0.0916000010000000	0.0986000000000000	0.0953999980000000	0.0935000030000000	0.0904999970000000	0.0880000000000000	0.0909999980000000	0.0885000010000000	0.0894000010000000	0.0944999980000000	0.0942000000000000	0.0923999990000000	0.0896999980000000	0.0900000040000000	0.0900999980000000	0.0895000030000000	0.0895000030000000	0.0927999990000000	0.0943000020000000	0.0912000020000000	0.0896999980000000	0.0859000010000000	0.0878000040000000	0.0894000010000000	0.0931999980000000	0.0909999980000000	0.0933000000000000
0.105999999000000	0.100699998000000	0.0953999980000000	0.0912000020000000	0.0902000000000000	0.0916000010000000	0.0904999970000000	0.0903000010000000	0.106500000000000	0.101099998000000	0.0966999980000000	0.0908000020000000	0.0913000030000000	0.0904000030000000	0.0917000030000000	0.0898000000000000	0.102799997000000	0.0971999990000000	0.0938000010000000	0.0948000030000000	0.0898000000000000	0.0929000010000000	0.0914999990000000	0.0909999980000000	0.0983999970000000	0.0961000030000000	0.0930999960000000	0.0909999980000000	0.0895000030000000	0.0912000020000000	0.0891999970000000	0.0877000020000000	0.0949999990000000	0.0944999980000000	0.0931999980000000	0.0895999970000000	0.0914999990000000	0.0914999990000000	0.0907000010000000	0.0911000000000000	0.0939999970000000	0.0949999990000000	0.0912000020000000	0.0904000030000000	0.0885000010000000	0.0882000030000000	0.0891999970000000	0.0923999990000000	0.0917000030000000	0.0938000010000000
0.109899998000000	0.102899998000000	0.0983999970000000	0.0939999970000000	0.0917000030000000	0.0936999990000000	0.0905999990000000	0.0912000020000000	0.109300002000000	0.102899998000000	0.0995000000000000	0.0922999980000000	0.0926999970000000	0.0920000000000000	0.0925000010000000	0.0912000020000000	0.106899999000000	0.101400003000000	0.0978000020000000	0.0957999970000000	0.0921000020000000	0.0943000020000000	0.0930000020000000	0.0930000020000000	0.102100000000000	0.0980999990000000	0.0957999970000000	0.0936999990000000	0.0908999960000000	0.0945999990000000	0.0892999990000000	0.0902000000000000	0.0971999990000000	0.0958999990000000	0.0942000000000000	0.0900000040000000	0.0908999960000000	0.0923999990000000	0.0920000000000000	0.0909999980000000	0.0944000040000000	0.0961999970000000	0.0926999970000000	0.0908000020000000	0.0870999990000000	0.0894000010000000	0.0895000030000000	0.0926999970000000	0.0921000020000000	0.0942000000000000
0.114699997000000	0.104999997000000	0.100500003000000	0.0955000000000000	0.0926000030000000	0.0930999960000000	0.0914999990000000	0.0913999970000000	0.114900000000000	0.105400003000000	0.102799997000000	0.0933000000000000	0.0939000030000000	0.0918999980000000	0.0925000010000000	0.0909999980000000	0.110100001000000	0.102700002000000	0.0992999970000000	0.0961999970000000	0.0921000020000000	0.0948000030000000	0.0927999990000000	0.0922000040000000	0.105099998000000	0.100800000000000	0.0974000020000000	0.0952000020000000	0.0908999960000000	0.0938000010000000	0.0898000000000000	0.0895000030000000	0.0979999970000000	0.0974999960000000	0.0955000000000000	0.0907000010000000	0.0939999970000000	0.0926999970000000	0.0939999970000000	0.0894000010000000	0.0948999970000000	0.0961999970000000	0.0930999960000000	0.0909999980000000	0.0878000040000000	0.0891000030000000	0.0896999980000000	0.0970999970000000	0.0931999980000000	0.0945999990000000
0.121600002000000	0.109099999000000	0.103000000000000	0.0961000030000000	0.0935999970000000	0.0935999970000000	0.0922000040000000	0.0908000020000000	0.120099999000000	0.109600000000000	0.105400003000000	0.0958999990000000	0.0961000030000000	0.0944999980000000	0.0934000020000000	0.0909999980000000	0.115999997000000	0.104999997000000	0.101199999000000	0.0979999970000000	0.0934000020000000	0.0957999970000000	0.0939999970000000	0.0927999990000000	0.108700000000000	0.103100002000000	0.0978000020000000	0.0952999960000000	0.0916000010000000	0.0940999980000000	0.0898000000000000	0.0894000010000000	0.0988000040000000	0.0989999990000000	0.0967999990000000	0.0917999970000000	0.0925000010000000	0.0926999970000000	0.0917999970000000	0.0904000030000000	0.0962999980000000	0.0974000020000000	0.0956000020000000	0.0922999980000000	0.0907000010000000	0.0899000020000000	0.0913999970000000	0.0935000030000000	0.0930999960000000	0.0952000020000000
0.127000004000000	0.113700002000000	0.105400003000000	0.0982000010000000	0.0947000010000000	0.0957000030000000	0.0917000030000000	0.0923999990000000	0.128600001000000	0.112700000000000	0.105499998000000	0.0957000030000000	0.0964000000000000	0.0926000030000000	0.0944999980000000	0.0918999980000000	0.121900000000000	0.109899998000000	0.103200004000000	0.101000004000000	0.0948999970000000	0.0966999980000000	0.0939999970000000	0.0926000030000000	0.112800002000000	0.104900002000000	0.100199997000000	0.0942000000000000	0.0918999980000000	0.0944999980000000	0.0914999990000000	0.0921000020000000	0.102100000000000	0.101099998000000	0.0971999990000000	0.0948000030000000	0.0944999980000000	0.0938000010000000	0.0925000010000000	0.0891000030000000	0.0970000030000000	0.0971999990000000	0.0947000010000000	0.0927999990000000	0.0892999990000000	0.0912000020000000	0.0907000010000000	0.0930000020000000	0.0936999990000000	0.0953999980000000
0.136899993000000	0.119400002000000	0.108199999000000	0.0984999980000000	0.0962999980000000	0.0955000000000000	0.0933000000000000	0.0922000040000000	0.135900006000000	0.117500000000000	0.108900003000000	0.0983999970000000	0.0971999990000000	0.0952000020000000	0.0944999980000000	0.0916000010000000	0.129600003000000	0.111800000000000	0.105300002000000	0.101300001000000	0.0940999980000000	0.0961999970000000	0.0953999980000000	0.0930999960000000	0.117100000000000	0.108199999000000	0.103100002000000	0.0973000000000000	0.0939000030000000	0.0961999970000000	0.0918999980000000	0.0908999960000000	0.103000000000000	0.101800002000000	0.0983999970000000	0.0951000010000000	0.0951000010000000	0.0935000030000000	0.0918999980000000	0.0907000010000000	0.0983999970000000	0.0993999990000000	0.0947000010000000	0.0935000030000000	0.0907000010000000	0.0912000020000000	0.0908999960000000	0.0943000020000000	0.0935000030000000	0.0958999990000000
0.145699993000000	0.122400001000000	0.111299999000000	0.100599997000000	0.0974999960000000	0.0978000020000000	0.0930000020000000	0.0922999980000000	0.145699993000000	0.123199999000000	0.114200003000000	0.102300003000000	0.0988000040000000	0.0973000000000000	0.0962999980000000	0.0931999980000000	0.136099994000000	0.117299996000000	0.107299998000000	0.103500001000000	0.0958999990000000	0.0978000020000000	0.0953999980000000	0.0949999990000000	0.124200001000000	0.110299997000000	0.102499999000000	0.0984999980000000	0.0944000040000000	0.0961999970000000	0.0908999960000000	0.0909999980000000	0.105700001000000	0.102499999000000	0.0993999990000000	0.0956000020000000	0.0962999980000000	0.0956000020000000	0.0930999960000000	0.0921000020000000	0.0988999980000000	0.0997999980000000	0.0958999990000000	0.0936999990000000	0.0913000030000000	0.0917999970000000	0.0921000020000000	0.0942000000000000	0.0940999980000000	0.0974999960000000
0.158700004000000	0.132499993000000	0.116400003000000	0.104099996000000	0.0997999980000000	0.0997999980000000	0.0948999970000000	0.0940999980000000	0.157600001000000	0.130199999000000	0.116599999000000	0.104400001000000	0.101700000000000	0.0979000030000000	0.0961999970000000	0.0938000010000000	0.145699993000000	0.124100000000000	0.112700000000000	0.104000002000000	0.0975999980000000	0.100500003000000	0.0978000020000000	0.0965000020000000	0.131400004000000	0.115800001000000	0.106700003000000	0.100599997000000	0.0969000010000000	0.0979999970000000	0.0942000000000000	0.0930999960000000	0.109200001000000	0.105800003000000	0.102499999000000	0.0966999980000000	0.0975999980000000	0.0952999960000000	0.0935000030000000	0.0914999990000000	0.0995000000000000	0.101099998000000	0.0975999980000000	0.0948000030000000	0.0916000010000000	0.0930999960000000	0.0933000000000000	0.0957000030000000	0.0948999970000000	0.0978000020000000
0.173099995000000	0.139400005000000	0.121500000000000	0.106500000000000	0.101700000000000	0.100000001000000	0.0948000030000000	0.0956000020000000	0.172299996000000	0.139400005000000	0.117399998000000	0.107600003000000	0.104000002000000	0.0996000020000000	0.0973000000000000	0.0939000030000000	0.159600005000000	0.131300002000000	0.115699999000000	0.107299998000000	0.100199997000000	0.101599999000000	0.0979999970000000	0.0957999970000000	0.140200004000000	0.121600002000000	0.110500000000000	0.103500001000000	0.0980999990000000	0.0992999970000000	0.0945999990000000	0.0911000000000000	0.111800000000000	0.107600003000000	0.103799999000000	0.0983999970000000	0.0975999980000000	0.0958999990000000	0.0957000030000000	0.0930999960000000	0.100900002000000	0.102399997000000	0.0979999970000000	0.0948999970000000	0.0922999980000000	0.0939000030000000	0.0917999970000000	0.0961999970000000	0.0943000020000000	0.0974000020000000
0.192399994000000	0.149200007000000	0.125900000000000	0.110100001000000	0.102899998000000	0.101499997000000	0.0992000030000000	0.0957000030000000	0.189099997000000	0.147900000000000	0.123599999000000	0.108900003000000	0.104199998000000	0.100500003000000	0.0974999960000000	0.0940999980000000	0.172700003000000	0.137700006000000	0.120700002000000	0.111100003000000	0.101599999000000	0.102600001000000	0.0996999960000000	0.0974999960000000	0.149700001000000	0.124399997000000	0.110200003000000	0.103799999000000	0.0983999970000000	0.100699998000000	0.0951000010000000	0.0943000020000000	0.114500001000000	0.110100001000000	0.104500003000000	0.100500003000000	0.0986000000000000	0.0978000020000000	0.0958999990000000	0.0931999980000000	0.102499999000000	0.103399999000000	0.0996000020000000	0.0970000030000000	0.0951000010000000	0.0940999980000000	0.0934000020000000	0.0965000020000000	0.0944000040000000	0.0980999990000000
0.212699994000000	0.160400003000000	0.131200001000000	0.113100000000000	0.106100000000000	0.103299998000000	0.100000001000000	0.0948000030000000	0.210800007000000	0.160600007000000	0.132499993000000	0.115300000000000	0.106799997000000	0.101999998000000	0.100199997000000	0.0960000010000000	0.188299999000000	0.146500006000000	0.125200003000000	0.111699998000000	0.102899998000000	0.103600003000000	0.0992999970000000	0.0984999980000000	0.162000000000000	0.134000003000000	0.115900002000000	0.105999999000000	0.0996999960000000	0.100299999000000	0.0960000010000000	0.0952000020000000	0.117100000000000	0.111100003000000	0.106200002000000	0.100800000000000	0.0988000040000000	0.0967999990000000	0.0956000020000000	0.0939000030000000	0.104000002000000	0.104500003000000	0.0996999960000000	0.0987000020000000	0.0942000000000000	0.0967999990000000	0.0949999990000000	0.0980999990000000	0.0942000000000000	0.0988000040000000
0.242300004000000	0.173400000000000	0.140599996000000	0.119800001000000	0.108499996000000	0.105800003000000	0.100000001000000	0.0971999990000000	0.235100001000000	0.171499997000000	0.138500005000000	0.117799997000000	0.109999999000000	0.105300002000000	0.100699998000000	0.0971999990000000	0.208700001000000	0.157499999000000	0.129400000000000	0.117700003000000	0.106500000000000	0.105099998000000	0.0996000020000000	0.0983999970000000	0.175099999000000	0.136399999000000	0.118799999000000	0.107699998000000	0.102300003000000	0.101999998000000	0.0977000000000000	0.0951000010000000	0.122500002000000	0.113200001000000	0.106799997000000	0.100900002000000	0.101199999000000	0.0989999990000000	0.0962999980000000	0.0944999980000000	0.104099996000000	0.105599999000000	0.101700000000000	0.0987000020000000	0.0961999970000000	0.0961999970000000	0.0943000020000000	0.0983999970000000	0.0962999980000000	0.0992999970000000
0.273200005000000	0.191100001000000	0.148599997000000	0.121500000000000	0.112499997000000	0.108099997000000	0.100900002000000	0.0979000030000000	0.258700013000000	0.187199995000000	0.146100000000000	0.123899996000000	0.112000003000000	0.107199997000000	0.103600003000000	0.0986000000000000	0.233099997000000	0.171299994000000	0.135000005000000	0.119800001000000	0.106700003000000	0.106500000000000	0.100400001000000	0.0988000040000000	0.190599993000000	0.146100000000000	0.121799998000000	0.109999999000000	0.103100002000000	0.103799999000000	0.0989999990000000	0.0948999970000000	0.127000004000000	0.117299996000000	0.109700002000000	0.103100002000000	0.103299998000000	0.0996999960000000	0.0979000030000000	0.0956000020000000	0.106299996000000	0.107699998000000	0.102300003000000	0.100699998000000	0.0964000000000000	0.0977000000000000	0.0958999990000000	0.0986000000000000	0.0960000010000000	0.0992000030000000
0.308200002000000	0.208100006000000	0.159999996000000	0.130300000000000	0.114200003000000	0.111000001000000	0.103500001000000	0.0995000000000000	0.284000009000000	0.200700000000000	0.154899999000000	0.128500000000000	0.113300003000000	0.109899998000000	0.104500003000000	0.0991000010000000	0.256999999000000	0.184699997000000	0.142299995000000	0.124600001000000	0.109800003000000	0.107400000000000	0.103699997000000	0.100500003000000	0.204500005000000	0.152300000000000	0.126000002000000	0.112400003000000	0.104300000000000	0.105700001000000	0.0996999960000000	0.0964000000000000	0.130500004000000	0.119199999000000	0.112199999000000	0.106100000000000	0.105200000000000	0.100500003000000	0.0991000010000000	0.0952999960000000	0.108000003000000	0.108700000000000	0.104699999000000	0.100900002000000	0.0967999990000000	0.0978000020000000	0.0957999970000000	0.0979000030000000	0.0961000030000000	0.100599997000000
0.343800008000000	0.229699999000000	0.170399994000000	0.134100005000000	0.120899998000000	0.112800002000000	0.104999997000000	0.102100000000000	0.321099997000000	0.227300003000000	0.171800002000000	0.135600001000000	0.119000003000000	0.112599999000000	0.105899997000000	0.101999998000000	0.284200013000000	0.197400004000000	0.151600003000000	0.127700001000000	0.112899996000000	0.110100001000000	0.103900000000000	0.101099998000000	0.227699995000000	0.161300004000000	0.131600007000000	0.115599997000000	0.106799997000000	0.107400000000000	0.101700000000000	0.0971999990000000	0.136399999000000	0.123099998000000	0.112000003000000	0.107100002000000	0.104099996000000	0.101599999000000	0.0988999980000000	0.0974000020000000	0.109300002000000	0.109300002000000	0.105700001000000	0.102499999000000	0.0993999990000000	0.0991000010000000	0.0975999980000000	0.0995000000000000	0.0970999970000000	0.101499997000000
0.377299994000000	0.249899998000000	0.184000000000000	0.140400007000000	0.124100000000000	0.115699999000000	0.105899997000000	0.103000000000000	0.352200001000000	0.249200001000000	0.182999998000000	0.140400007000000	0.124700002000000	0.114600003000000	0.108700000000000	0.102799997000000	0.312700003000000	0.218199998000000	0.158899993000000	0.132900000000000	0.115300000000000	0.111599997000000	0.107100002000000	0.104500003000000	0.249799997000000	0.171900004000000	0.134200007000000	0.119499996000000	0.110600002000000	0.107400000000000	0.101899996000000	0.100400001000000	0.140499994000000	0.123499997000000	0.114100002000000	0.108800001000000	0.105800003000000	0.103000000000000	0.0999000000000000	0.0979999970000000	0.108999997000000	0.108700000000000	0.106799997000000	0.103100002000000	0.0988000040000000	0.101000004000000	0.0983999970000000	0.100299999000000	0.0977000000000000	0.100699998000000
0.420899987000000	0.277399987000000	0.197799996000000	0.148200005000000	0.129199997000000	0.118199997000000	0.108700000000000	0.103799999000000	0.384499997000000	0.269899994000000	0.191699997000000	0.146799996000000	0.127599999000000	0.119599998000000	0.108499996000000	0.103200004000000	0.351399988000000	0.240899995000000	0.169300005000000	0.137199998000000	0.117799997000000	0.115000002000000	0.109800003000000	0.105099998000000	0.266900003000000	0.181999996000000	0.138600007000000	0.120700002000000	0.111800000000000	0.112199999000000	0.103699997000000	0.100199997000000	0.143399999000000	0.123300001000000	0.116200000000000	0.110399999000000	0.107199997000000	0.101999998000000	0.100199997000000	0.0987000020000000	0.111699998000000	0.110200003000000	0.108000003000000	0.104900002000000	0.100100003000000	0.100000001000000	0.0996999960000000	0.102300003000000	0.0975999980000000	0.101899996000000
0.457700014000000	0.310999990000000	0.216000006000000	0.156599998000000	0.136000007000000	0.123400003000000	0.109700002000000	0.104900002000000	0.422500014000000	0.297699988000000	0.211300001000000	0.156299993000000	0.133000001000000	0.122400001000000	0.113899998000000	0.104300000000000	0.384299994000000	0.255899996000000	0.180600002000000	0.145500004000000	0.123899996000000	0.115699999000000	0.109600000000000	0.105300002000000	0.289299995000000	0.194600001000000	0.145099998000000	0.124799997000000	0.112199999000000	0.112899996000000	0.105099998000000	0.101300001000000	0.150199994000000	0.129299998000000	0.118699998000000	0.112599999000000	0.109200001000000	0.105499998000000	0.102300003000000	0.100000001000000	0.111199997000000	0.111199997000000	0.108999997000000	0.107000001000000	0.101999998000000	0.102200001000000	0.0993999990000000	0.100699998000000	0.0989999990000000	0.101899996000000
0.487500012000000	0.332199991000000	0.234400004000000	0.167199999000000	0.137199998000000	0.124799997000000	0.111299999000000	0.106100000000000	0.455300003000000	0.331200004000000	0.228599995000000	0.166099995000000	0.136800006000000	0.125100002000000	0.114299998000000	0.107299998000000	0.421600014000000	0.280800015000000	0.194299996000000	0.149200007000000	0.124399997000000	0.118500002000000	0.111000001000000	0.107299998000000	0.308699995000000	0.204799995000000	0.149200007000000	0.129999995000000	0.117299996000000	0.114500001000000	0.106100000000000	0.101599999000000	0.155599996000000	0.130700007000000	0.119900003000000	0.112899996000000	0.110200003000000	0.105999999000000	0.103200004000000	0.100500003000000	0.112499997000000	0.112700000000000	0.109099999000000	0.108000003000000	0.103299998000000	0.103399999000000	0.100800000000000	0.103299998000000	0.0982000010000000	0.101599999000000
0.522700012000000	0.367799997000000	0.261400014000000	0.180800006000000	0.148599997000000	0.134000003000000	0.116599999000000	0.108900003000000	0.490799993000000	0.359899998000000	0.252700001000000	0.178499997000000	0.143999994000000	0.129800007000000	0.119700000000000	0.110100001000000	0.460500002000000	0.310799986000000	0.209199995000000	0.155800000000000	0.129600003000000	0.122500002000000	0.113399997000000	0.107699998000000	0.329600006000000	0.221100003000000	0.157499999000000	0.131799996000000	0.118799999000000	0.117600001000000	0.108499996000000	0.102200001000000	0.161300004000000	0.133399993000000	0.120700002000000	0.115699999000000	0.112400003000000	0.108199999000000	0.104500003000000	0.101499997000000	0.115500003000000	0.114100002000000	0.110799998000000	0.108099997000000	0.103699997000000	0.104400001000000	0.103299998000000	0.105200000000000	0.0970999970000000	0.102399997000000
0.549399972000000	0.400599986000000	0.279000014000000	0.193700001000000	0.154899999000000	0.132599995000000	0.117399998000000	0.107400000000000	0.531199992000000	0.395099998000000	0.269800007000000	0.189099997000000	0.147799999000000	0.131600007000000	0.118500002000000	0.109800003000000	0.492599994000000	0.336400002000000	0.219899997000000	0.159700006000000	0.131099999000000	0.122199997000000	0.119199999000000	0.110399999000000	0.344399989000000	0.230199993000000	0.162499994000000	0.134800002000000	0.121699996000000	0.117500000000000	0.108800001000000	0.102899998000000	0.165399998000000	0.136199996000000	0.122299999000000	0.114500001000000	0.111400001000000	0.125400007000000	0.103699997000000	0.0999000000000000	0.114600003000000	0.113100000000000	0.110900000000000	0.108499996000000	0.104900002000000	0.104500003000000	0.101599999000000	0.102200001000000	0.0984999980000000	0.100900002000000
0.583500028000000	0.431600004000000	0.311899990000000	0.207599998000000	0.164299995000000	0.139200002000000	0.121699996000000	0.111199997000000	0.566699982000000	0.428299993000000	0.294999987000000	0.201100007000000	0.155100003000000	0.137500003000000	0.122699998000000	0.114200003000000	0.530499995000000	0.364699990000000	0.235499993000000	0.169000000000000	0.137400001000000	0.126699999000000	0.117200002000000	0.111400001000000	0.368299991000000	0.246999994000000	0.166199997000000	0.140900001000000	0.124700002000000	0.118400000000000	0.112300001000000	0.105700001000000	0.171299994000000	0.137999997000000	0.124100000000000	0.117700003000000	0.115000002000000	0.108900003000000	0.105999999000000	0.102799997000000	0.118600003000000	0.115599997000000	0.112300001000000	0.110200003000000	0.107900001000000	0.106899999000000	0.105099998000000	0.104999997000000	0.0979999970000000	0.102200001000000
0.610599995000000	0.474299997000000	0.341500014000000	0.226099998000000	0.174199998000000	0.149599999000000	0.124100000000000	0.111299999000000	0.597100019000000	0.462399989000000	0.323300004000000	0.215200007000000	0.161300004000000	0.145400003000000	0.125200003000000	0.114600003000000	0.563399971000000	0.390700012000000	0.256099999000000	0.177800000000000	0.139699996000000	0.130700007000000	0.117799997000000	0.111900002000000	0.387800008000000	0.259700000000000	0.173800007000000	0.140799999000000	0.123800002000000	0.120499998000000	0.109499998000000	0.106399998000000	0.179700002000000	0.138500005000000	0.124700002000000	0.120399997000000	0.115500003000000	0.109399997000000	0.108000003000000	0.103100002000000	0.117299996000000	0.117200002000000	0.112400003000000	0.112099998000000	0.107500002000000	0.105400003000000	0.102899998000000	0.105999999000000	0.0983000030000000	0.103299998000000
0.631799996000000	0.499199986000000	0.367700011000000	0.241500005000000	0.179000005000000	0.154499993000000	0.126200005000000	0.115699999000000	0.625299990000000	0.494700015000000	0.352999985000000	0.234200001000000	0.171399996000000	0.147100002000000	0.126100004000000	0.115000002000000	0.598999977000000	0.422699988000000	0.272199988000000	0.189799994000000	0.147799999000000	0.134399995000000	0.121799998000000	0.114799999000000	0.402300000000000	0.270500004000000	0.181799993000000	0.145500004000000	0.129500002000000	0.123999998000000	0.112999998000000	0.105999999000000	0.182200000000000	0.141800001000000	0.126599997000000	0.120300002000000	0.116400003000000	0.110299997000000	0.107400000000000	0.102499999000000	0.118500002000000	0.116899997000000	0.115300000000000	0.111500002000000	0.106399998000000	0.105200000000000	0.103200004000000	0.106200002000000	0.0979000030000000	0.102300003000000
0.653500021000000	0.536300004000000	0.398699999000000	0.265100002000000	0.198500007000000	0.158299997000000	0.132499993000000	0.115900002000000	0.663399994000000	0.536199987000000	0.385100007000000	0.248999998000000	0.181199998000000	0.153999999000000	0.131500006000000	0.118799999000000	0.633099973000000	0.458999991000000	0.291900009000000	0.197799996000000	0.151400000000000	0.138999999000000	0.124600001000000	0.118500002000000	0.425900012000000	0.282599986000000	0.186800003000000	0.149599999000000	0.129500002000000	0.123899996000000	0.115599997000000	0.107699998000000	0.189600006000000	0.145899996000000	0.129899994000000	0.123700000000000	0.119099997000000	0.116499998000000	0.109899998000000	0.106100000000000	0.119099997000000	0.117500000000000	0.115300000000000	0.114299998000000	0.109099999000000	0.109499998000000	0.106799997000000	0.109499998000000	0.0992999970000000	0.104199998000000
0.674499989000000	0.572000027000000	0.424800009000000	0.286399990000000	0.204799995000000	0.170599997000000	0.133300006000000	0.121200003000000	0.692399979000000	0.568599999000000	0.412600011000000	0.275900006000000	0.193800002000000	0.159199998000000	0.135900006000000	0.118799999000000	0.664699972000000	0.484600008000000	0.314000010000000	0.205899999000000	0.156700000000000	0.140499994000000	0.128299996000000	0.119800001000000	0.435099989000000	0.291000009000000	0.194600001000000	0.151700005000000	0.134499997000000	0.126000002000000	0.117200002000000	0.110500000000000	0.196099997000000	0.149499997000000	0.132400006000000	0.123099998000000	0.120099999000000	0.115099996000000	0.110900000000000	0.107199997000000	0.119999997000000	0.117100000000000	0.116099998000000	0.114699997000000	0.110399999000000	0.109099999000000	0.107199997000000	0.108499996000000	0.0996999960000000	0.105200000000000
0.689599991000000	0.603299975000000	0.458000004000000	0.312299997000000	0.219699994000000	0.177699998000000	0.140000001000000	0.122000001000000	0.713400006000000	0.598999977000000	0.442200005000000	0.291700006000000	0.203400001000000	0.170000002000000	0.140100002000000	0.123300001000000	0.699100018000000	0.506299973000000	0.330900013000000	0.217500001000000	0.166299999000000	0.143000007000000	0.129400000000000	0.122199997000000	0.455599993000000	0.300300002000000	0.202900007000000	0.153899997000000	0.136800006000000	0.130600005000000	0.118100002000000	0.110799998000000	0.197899997000000	0.150000006000000	0.133699998000000	0.124200001000000	0.120300002000000	0.114399999000000	0.111699998000000	0.107699998000000	0.122699998000000	0.120899998000000	0.118299998000000	0.116400003000000	0.112000003000000	0.111400001000000	0.108300000000000	0.110500000000000	0.100000001000000	0.104999997000000
0.707099974000000	0.634000003000000	0.486799985000000	0.343300015000000	0.233700007000000	0.187399998000000	0.146500006000000	0.126000002000000	0.740499973000000	0.629000008000000	0.470400006000000	0.315299988000000	0.215900004000000	0.174400002000000	0.140799999000000	0.125799999000000	0.726599991000000	0.540199995000000	0.354600012000000	0.233199999000000	0.171100006000000	0.149399996000000	0.131699994000000	0.122000001000000	0.466399997000000	0.305099994000000	0.208600000000000	0.159400001000000	0.141000003000000	0.133900002000000	0.119000003000000	0.111699998000000	0.202500001000000	0.148800001000000	0.133499995000000	0.126100004000000	0.119900003000000	0.115800001000000	0.114799999000000	0.108499996000000	0.122500002000000	0.119599998000000	0.117799997000000	0.117100000000000	0.112899996000000	0.112599999000000	0.109300002000000	0.110799998000000	0.0989999990000000	0.103699997000000
0.724399984000000	0.661000013000000	0.516799986000000	0.366600007000000	0.246800005000000	0.197899997000000	0.150199994000000	0.126499996000000	0.758000016000000	0.658200026000000	0.493800014000000	0.337399989000000	0.220500007000000	0.179299995000000	0.145899996000000	0.126800001000000	0.754999995000000	0.562500000000000	0.359800011000000	0.234599993000000	0.173800007000000	0.150199994000000	0.136000007000000	0.123300001000000	0.483300000000000	0.316700011000000	0.213000000000000	0.162799999000000	0.140599996000000	0.133200005000000	0.120200001000000	0.114600003000000	0.207100004000000	0.152799994000000	0.135299996000000	0.127000004000000	0.123499997000000	0.117200002000000	0.114100002000000	0.108499996000000	0.123199999000000	0.119800001000000	0.119999997000000	0.117200002000000	0.112999998000000	0.113399997000000	0.108400002000000	0.110500000000000	0.100500003000000	0.104400001000000
0.734600008000000	0.684700012000000	0.547900021000000	0.397500008000000	0.267300010000000	0.207800001000000	0.156200007000000	0.129800007000000	0.781899989000000	0.690299988000000	0.530600011000000	0.360599995000000	0.230100006000000	0.185299993000000	0.145600006000000	0.130099997000000	0.772800028000000	0.586799979000000	0.378100008000000	0.245800003000000	0.179199994000000	0.154599994000000	0.136299998000000	0.125200003000000	0.504400015000000	0.319700003000000	0.213499993000000	0.160699993000000	0.142600000000000	0.136199996000000	0.123000003000000	0.113399997000000	0.209500000000000	0.152700007000000	0.135900006000000	0.128099993000000	0.122599997000000	0.115099996000000	0.112700000000000	0.108199999000000	0.123000003000000	0.118199997000000	0.119000003000000	0.116599999000000	0.114600003000000	0.112400003000000	0.110900000000000	0.111299999000000	0.100100003000000	0.105200000000000
0.751600027000000	0.707599998000000	0.582300007000000	0.420100003000000	0.289900005000000	0.224299997000000	0.159999996000000	0.131899998000000	0.796500027000000	0.703700006000000	0.548399985000000	0.381799996000000	0.245100006000000	0.194600001000000	0.153699994000000	0.132799998000000	0.795599997000000	0.603999972000000	0.389200002000000	0.248699993000000	0.181899995000000	0.156100005000000	0.139400005000000	0.128600001000000	0.511699975000000	0.324800014000000	0.219300002000000	0.162300006000000	0.143600002000000	0.130500004000000	0.123199999000000	0.116800003000000	0.214900002000000	0.154300004000000	0.135100007000000	0.128199995000000	0.125000000000000	0.120399997000000	0.114200003000000	0.111599997000000	0.124899998000000	0.120300002000000	0.118000001000000	0.118400000000000	0.115099996000000	0.117100000000000	0.112000003000000	0.113499999000000	0.100500003000000	0.104900002000000
0.758599997000000	0.722500026000000	0.609600008000000	0.441000015000000	0.303999990000000	0.228200004000000	0.163900003000000	0.132799998000000	0.800599992000000	0.733200014000000	0.581200004000000	0.401400000000000	0.259700000000000	0.203899994000000	0.154599994000000	0.138099998000000	0.811900020000000	0.616800010000000	0.402500004000000	0.258599997000000	0.187700003000000	0.161400005000000	0.142900005000000	0.129299998000000	0.535099983000000	0.334300011000000	0.222700000000000	0.168300003000000	0.144800007000000	0.134200007000000	0.124799997000000	0.117600001000000	0.216999993000000	0.154100001000000	0.135900006000000	0.130099997000000	0.127599999000000	0.121100001000000	0.115400001000000	0.111900002000000	0.124600001000000	0.120099999000000	0.119300000000000	0.119700000000000	0.116200000000000	0.114900000000000	0.112899996000000	0.116899997000000	0.0997999980000000	0.104999997000000
0.768800020000000	0.742600024000000	0.627499998000000	0.470099986000000	0.329299986000000	0.247999996000000	0.169400007000000	0.139599994000000	0.795300007000000	0.755900025000000	0.614799976000000	0.425700009000000	0.269800007000000	0.212699994000000	0.164399996000000	0.139899999000000	0.830900013000000	0.639100015000000	0.413199991000000	0.264699996000000	0.191799998000000	0.165000007000000	0.145099998000000	0.131099999000000	0.546400011000000	0.333700001000000	0.224000007000000	0.169000000000000	0.145600006000000	0.135199994000000	0.127399996000000	0.117500000000000	0.219200000000000	0.158000007000000	0.136299998000000	0.127100006000000	0.128900006000000	0.122000001000000	0.117100000000000	0.112300001000000	0.124399997000000	0.122100003000000	0.119800001000000	0.118500002000000	0.114299998000000	0.114100002000000	0.112099998000000	0.113100000000000	0.100500003000000	0.105099998000000
0.779699981000000	0.763700008000000	0.655499995000000	0.494700015000000	0.348199993000000	0.259299994000000	0.180500001000000	0.138799995000000	0.792500019000000	0.774999976000000	0.640600026000000	0.451999992000000	0.290899992000000	0.225799993000000	0.169300005000000	0.143399999000000	0.832199991000000	0.660499990000000	0.423999995000000	0.270399988000000	0.201700002000000	0.170200005000000	0.148399994000000	0.135800004000000	0.559400022000000	0.343699992000000	0.230299994000000	0.169799998000000	0.149399996000000	0.139300004000000	0.128800005000000	0.118799999000000	0.224000007000000	0.155699998000000	0.137500003000000	0.128999993000000	0.129999995000000	0.122500002000000	0.116899997000000	0.114600003000000	0.125699997000000	0.121600002000000	0.118500002000000	0.119599998000000	0.118100002000000	0.116200000000000	0.114000000000000	0.113899998000000	0.101099998000000	0.106200002000000
0.794300020000000	0.766600013000000	0.674799979000000	0.534200013000000	0.372900009000000	0.282999992000000	0.187700003000000	0.144800007000000	0.793699980000000	0.795899987000000	0.672299981000000	0.479999989000000	0.306199998000000	0.234500006000000	0.174899995000000	0.144299999000000	0.831600010000000	0.680700004000000	0.447400004000000	0.287000000000000	0.201199993000000	0.172800004000000	0.148800001000000	0.134200007000000	0.582700014000000	0.348800004000000	0.231800005000000	0.174099997000000	0.148100004000000	0.139599994000000	0.129899994000000	0.122599997000000	0.227699995000000	0.158000007000000	0.139500007000000	0.133699998000000	0.130300000000000	0.123499997000000	0.119599998000000	0.113799997000000	0.124799997000000	0.122800000000000	0.120800003000000	0.120600000000000	0.116599999000000	0.117700003000000	0.113300003000000	0.115300000000000	0.101099998000000	0.105899997000000
0.803099990000000	0.772199988000000	0.699699998000000	0.557799995000000	0.399399996000000	0.297500014000000	0.194199994000000	0.148300007000000	0.790600002000000	0.794099987000000	0.687699974000000	0.507000029000000	0.321200013000000	0.242100000000000	0.174799994000000	0.148699999000000	0.829400003000000	0.702600002000000	0.467400014000000	0.291599989000000	0.217999995000000	0.180500001000000	0.154300004000000	0.135499999000000	0.599300027000000	0.353599995000000	0.229000002000000	0.177200004000000	0.152999997000000	0.142499998000000	0.129999995000000	0.123000003000000	0.229200006000000	0.160500005000000	0.138300002000000	0.131799996000000	0.130199999000000	0.124600001000000	0.120099999000000	0.111599997000000	0.126599997000000	0.121500000000000	0.119000003000000	0.122000001000000	0.118600003000000	0.118299998000000	0.115800001000000	0.116800003000000	0.102700002000000	0.106200002000000
0.816100001000000	0.777700007000000	0.725499988000000	0.596800029000000	0.425099999000000	0.320300013000000	0.207000002000000	0.154100001000000	0.786400020000000	0.791299999000000	0.714500010000000	0.530700028000000	0.339199990000000	0.252099991000000	0.180899993000000	0.150099993000000	0.816999972000000	0.706600010000000	0.480500013000000	0.295599997000000	0.219200000000000	0.179199994000000	0.156000003000000	0.140100002000000	0.609399974000000	0.358500004000000	0.234400004000000	0.180899993000000	0.153300002000000	0.143199995000000	0.133200005000000	0.123300001000000	0.227899998000000	0.159500003000000	0.141800001000000	0.134299994000000	0.131999999000000	0.127200007000000	0.119300000000000	0.115000002000000	0.127100006000000	0.122000001000000	0.120899998000000	0.121299997000000	0.119400002000000	0.119199999000000	0.114600003000000	0.115699999000000	0.102100000000000	0.106600001000000
0.820999980000000	0.771399975000000	0.730899990000000	0.614400029000000	0.454899997000000	0.333799988000000	0.217299998000000	0.155900002000000	0.787199974000000	0.782899976000000	0.730899990000000	0.555899978000000	0.356900007000000	0.266200006000000	0.184699997000000	0.154200003000000	0.810999990000000	0.724300027000000	0.486900002000000	0.301899999000000	0.222299993000000	0.190699995000000	0.159199998000000	0.137799993000000	0.624400020000000	0.367700011000000	0.239399999000000	0.178299993000000	0.154599994000000	0.143700004000000	0.134299994000000	0.123999998000000	0.228200004000000	0.160300002000000	0.138799995000000	0.134399995000000	0.133200005000000	0.124899998000000	0.118900001000000	0.113899998000000	0.128399998000000	0.123099998000000	0.120499998000000	0.119599998000000	0.121299997000000	0.120600000000000	0.114900000000000	0.117700003000000	0.101499997000000	0.105599999000000
0.821099997000000	0.767600000000000	0.738200009000000	0.635200024000000	0.474000007000000	0.363200009000000	0.227899998000000	0.161400005000000	0.785799980000000	0.782400012000000	0.757600009000000	0.577000022000000	0.368499994000000	0.281899989000000	0.194100007000000	0.161100000000000	0.812600017000000	0.737100005000000	0.498800009000000	0.305500001000000	0.230399996000000	0.190899998000000	0.162300006000000	0.137999997000000	0.643999994000000	0.374799997000000	0.239099994000000	0.183899999000000	0.156399995000000	0.147599995000000	0.134900004000000	0.127499998000000	0.232899994000000	0.162000000000000	0.138200000000000	0.134900004000000	0.133100003000000	0.128199995000000	0.118400000000000	0.115800001000000	0.127299994000000	0.123199999000000	0.122100003000000	0.122900002000000	0.120800003000000	0.121500000000000	0.116999999000000	0.115000002000000	0.102600001000000	0.107199997000000
0.837599993000000	0.767499983000000	0.742900014000000	0.655200005000000	0.504299998000000	0.376500010000000	0.238000005000000	0.160999998000000	0.786400020000000	0.784300029000000	0.766600013000000	0.596000016000000	0.388900012000000	0.285699993000000	0.196300000000000	0.161799997000000	0.800899982000000	0.738699973000000	0.500899971000000	0.309700012000000	0.229300007000000	0.193800002000000	0.164399996000000	0.137999997000000	0.653699994000000	0.374500006000000	0.235200003000000	0.183599994000000	0.156200007000000	0.147100002000000	0.134299994000000	0.123099998000000	0.231299996000000	0.163200006000000	0.139100000000000	0.137700006000000	0.132499993000000	0.127800003000000	0.120899998000000	0.115900002000000	0.128099993000000	0.123300001000000	0.120800003000000	0.121299997000000	0.120200001000000	0.119999997000000	0.116700001000000	0.115800001000000	0.103200004000000	0.107100002000000
0.836300015000000	0.757700026000000	0.741400003000000	0.677399993000000	0.524999976000000	0.397399992000000	0.247099996000000	0.167400002000000	0.781000018000000	0.776799977000000	0.771600008000000	0.608200014000000	0.404199988000000	0.300700009000000	0.203799993000000	0.162000000000000	0.796800017000000	0.748499990000000	0.521799982000000	0.311899990000000	0.232999995000000	0.198200002000000	0.164600000000000	0.142600000000000	0.661700010000000	0.380800009000000	0.241099998000000	0.186499998000000	0.161300004000000	0.148399994000000	0.137199998000000	0.128299996000000	0.233400002000000	0.161200002000000	0.139899999000000	0.134299994000000	0.134800002000000	0.127700001000000	0.121799998000000	0.117100000000000	0.127599999000000	0.123499997000000	0.122800000000000	0.122199997000000	0.122100003000000	0.122299999000000	0.117899999000000	0.117299996000000	0.104000002000000	0.107100002000000
0.841499984000000	0.767099977000000	0.746800005000000	0.700800002000000	0.553399980000000	0.418799996000000	0.261500001000000	0.174799994000000	0.778699994000000	0.772700012000000	0.771099985000000	0.633700013000000	0.426999986000000	0.312299997000000	0.207200006000000	0.169000000000000	0.795700014000000	0.754899979000000	0.527800024000000	0.324999988000000	0.235100001000000	0.202199996000000	0.168599993000000	0.143600002000000	0.674099982000000	0.387300014000000	0.239899993000000	0.187199995000000	0.157399997000000	0.149200007000000	0.137799993000000	0.128700003000000	0.234500006000000	0.164800003000000	0.141000003000000	0.133800000000000	0.133499995000000	0.129700005000000	0.121500000000000	0.118199997000000	0.129400000000000	0.123499997000000	0.120999999000000	0.123000003000000	0.122000001000000	0.119800001000000	0.117100000000000	0.117299996000000	0.104199998000000	0.107900001000000
0.848900020000000	0.770900011000000	0.742100000000000	0.714299977000000	0.575299978000000	0.446599990000000	0.270799994000000	0.178299993000000	0.779999971000000	0.771000028000000	0.772199988000000	0.646700025000000	0.443399996000000	0.324200004000000	0.211799994000000	0.171599999000000	0.795499980000000	0.773800015000000	0.544700027000000	0.332800001000000	0.243799999000000	0.207300007000000	0.171499997000000	0.148900002000000	0.687399983000000	0.392199993000000	0.240400001000000	0.190099999000000	0.158000007000000	0.150500000000000	0.141000003000000	0.127900004000000	0.235900000000000	0.164000005000000	0.142000005000000	0.138099998000000	0.136700004000000	0.127200007000000	0.122400001000000	0.116400003000000	0.128700003000000	0.124600001000000	0.122000001000000	0.120300002000000	0.121699996000000	0.121699996000000	0.117100000000000	0.116599999000000	0.104999997000000	0.108700000000000
0.847100019000000	0.765100002000000	0.740400016000000	0.723200023000000	0.601599991000000	0.464899987000000	0.282000005000000	0.179600000000000	0.776199996000000	0.765900016000000	0.766799986000000	0.661700010000000	0.448300004000000	0.337300003000000	0.219999999000000	0.176300004000000	0.790000021000000	0.776700020000000	0.549399972000000	0.333999991000000	0.243399993000000	0.205200002000000	0.172900006000000	0.148300007000000	0.699800014000000	0.401199996000000	0.241300002000000	0.186299995000000	0.160400003000000	0.149000004000000	0.142800003000000	0.131099999000000	0.237900004000000	0.165299997000000	0.143299997000000	0.137500003000000	0.134599999000000	0.129700005000000	0.120999999000000	0.116200000000000	0.131500006000000	0.125100002000000	0.122199997000000	0.123400003000000	0.124100000000000	0.122299999000000	0.119099997000000	0.115900002000000	0.106200002000000	0.108800001000000
[truncated: 14 more columns]
