# Supplementary material for: Modeling the impact of drug interactions on therapeutic selectivity
Source: Nat Commun. 2018 Aug 27;9:3452. doi: 10.1038/s41467-018-05954-3 (PMC6110842; doi:10.1038/s41467-018-05954-3)
Supplement: Supplementary file 4 — Supplementary Data 1 [file 41467_2018_5954_MOESM4_ESM.zip › albRAW/Pen-Ter.txt]

0.136800006000000	0.149000004000000	0.143600002000000	0.152999997000000	0.142000005000000	0.139799997000000	0.139400005000000	0.140300006000000	0.143199995000000	0.153200001000000	0.147599995000000	0.147699997000000	0.144500002000000	0.144999996000000	0.146599993000000	0.149000004000000	0.147300005000000	0.149000004000000	0.140599996000000	0.154599994000000	0.143600002000000	0.144600004000000	0.144800007000000	0.146899998000000	0.138099998000000	0.127900004000000	0.146799996000000	0.150900006000000	0.141599998000000	0.144700006000000	0.140400007000000	0.143199995000000	0.134200007000000	0.138400003000000	0.141700000000000	0.150500000000000	0.149900004000000	0.139699996000000	0.145799994000000	0.144600004000000	0.147400007000000	0.151099995000000	0.145500004000000	0.158000007000000	0.144700006000000	0.148100004000000	0.149900004000000	0.155399993000000	0.150399998000000	0.150999993000000
0.128900006000000	0.135900006000000	0.134700000000000	0.138999999000000	0.133100003000000	0.130999997000000	0.131099999000000	0.131600007000000	0.133000001000000	0.135100007000000	0.137199998000000	0.137700006000000	0.135700002000000	0.133100003000000	0.131600007000000	0.134900004000000	0.137400001000000	0.135299996000000	0.130799994000000	0.139500007000000	0.133300006000000	0.135199994000000	0.136099994000000	0.135399997000000	0.128299996000000	0.119900003000000	0.135700002000000	0.134499997000000	0.131600007000000	0.134499997000000	0.129299998000000	0.131699994000000	0.125499994000000	0.127700001000000	0.132499993000000	0.135199994000000	0.136700004000000	0.131500006000000	0.133800000000000	0.134100005000000	0.137799993000000	0.137099996000000	0.136000007000000	0.141499996000000	0.134599999000000	0.140200004000000	0.138300002000000	0.141299993000000	0.148699999000000	0.144199997000000
0.127100006000000	0.132599995000000	0.131400004000000	0.135600001000000	0.130400002000000	0.129700005000000	0.128900006000000	0.129700005000000	0.131600007000000	0.132400006000000	0.133200005000000	0.135100007000000	0.133900002000000	0.132499993000000	0.129099995000000	0.133300006000000	0.135399997000000	0.131799996000000	0.128099993000000	0.135299996000000	0.129400000000000	0.132200003000000	0.133200005000000	0.132799998000000	0.126300007000000	0.118500002000000	0.132400006000000	0.131400004000000	0.128299996000000	0.132300004000000	0.127399996000000	0.127900004000000	0.123700000000000	0.125900000000000	0.129700005000000	0.132200003000000	0.133100003000000	0.129600003000000	0.131200001000000	0.131799996000000	0.137899995000000	0.136299998000000	0.134299994000000	0.139699996000000	0.132499993000000	0.139899999000000	0.136899993000000	0.139400005000000	0.146200001000000	0.144999996000000
0.124300003000000	0.130199999000000	0.130600005000000	0.134000003000000	0.128800005000000	0.128700003000000	0.128299996000000	0.129500002000000	0.127200007000000	0.129899994000000	0.131500006000000	0.133900002000000	0.131899998000000	0.131500006000000	0.128999993000000	0.132699996000000	0.133100003000000	0.130300000000000	0.126800001000000	0.133800000000000	0.128800005000000	0.130999997000000	0.133100003000000	0.132200003000000	0.123099998000000	0.116700001000000	0.131099999000000	0.129600003000000	0.128399998000000	0.131799996000000	0.126599997000000	0.127700001000000	0.121699996000000	0.124700002000000	0.128500000000000	0.131099999000000	0.132300004000000	0.128600001000000	0.129800007000000	0.130300000000000	0.134399995000000	0.134399995000000	0.132200003000000	0.138300002000000	0.131400004000000	0.138699993000000	0.137500003000000	0.138300002000000	0.147599995000000	0.144400001000000
0.125300005000000	0.130999997000000	0.130199999000000	0.133499995000000	0.128600001000000	0.128299996000000	0.128299996000000	0.128600001000000	0.127800003000000	0.129899994000000	0.131400004000000	0.133000001000000	0.131600007000000	0.130799994000000	0.128199995000000	0.132599995000000	0.132300004000000	0.130300000000000	0.126000002000000	0.132900000000000	0.128700003000000	0.130500004000000	0.132200003000000	0.131200001000000	0.123599999000000	0.115500003000000	0.131400004000000	0.128900006000000	0.127700001000000	0.131099999000000	0.126599997000000	0.127100006000000	0.121200003000000	0.123099998000000	0.127900004000000	0.130400002000000	0.131999999000000	0.128099993000000	0.129700005000000	0.129999995000000	0.135100007000000	0.134700000000000	0.131799996000000	0.138300002000000	0.131200001000000	0.138999999000000	0.135700002000000	0.137500003000000	0.144899994000000	0.143399999000000
0.125799999000000	0.130799994000000	0.129899994000000	0.133599997000000	0.129299998000000	0.128700003000000	0.128600001000000	0.128399998000000	0.128999993000000	0.129999995000000	0.131799996000000	0.133699998000000	0.132200003000000	0.130999997000000	0.128600001000000	0.132300004000000	0.134100005000000	0.129800007000000	0.126800001000000	0.133800000000000	0.128700003000000	0.130099997000000	0.132499993000000	0.130700007000000	0.125000000000000	0.114600003000000	0.131400004000000	0.129500002000000	0.127499998000000	0.130999997000000	0.126900002000000	0.127000004000000	0.121299997000000	0.122800000000000	0.128700003000000	0.130099997000000	0.131999999000000	0.128199995000000	0.130099997000000	0.129899994000000	0.135100007000000	0.133300006000000	0.132900000000000	0.138500005000000	0.131500006000000	0.138600007000000	0.136899993000000	0.136700004000000	0.144999996000000	0.143900007000000
0.125699997000000	0.130600005000000	0.129800007000000	0.132300004000000	0.129099995000000	0.128800005000000	0.128900006000000	0.128399998000000	0.128700003000000	0.130099997000000	0.131099999000000	0.133599997000000	0.133599997000000	0.132400006000000	0.128999993000000	0.132200003000000	0.133100003000000	0.129800007000000	0.126900002000000	0.133800000000000	0.128999993000000	0.130300000000000	0.132599995000000	0.130899996000000	0.124100000000000	0.115599997000000	0.131500006000000	0.129600003000000	0.128500000000000	0.130899996000000	0.127200007000000	0.127100006000000	0.120899998000000	0.122699998000000	0.128199995000000	0.130500004000000	0.132699996000000	0.128700003000000	0.130500004000000	0.130300000000000	0.134800002000000	0.133100003000000	0.133000001000000	0.140400007000000	0.131300002000000	0.139500007000000	0.137700006000000	0.136600003000000	0.144500002000000	0.143000007000000
0.124600001000000	0.130899996000000	0.130500004000000	0.132900000000000	0.128900006000000	0.128600001000000	0.128500000000000	0.128999993000000	0.127499998000000	0.130400002000000	0.131600007000000	0.133200005000000	0.134399995000000	0.131600007000000	0.128800005000000	0.132599995000000	0.131600007000000	0.130400002000000	0.126800001000000	0.133599997000000	0.127399996000000	0.130199999000000	0.131600007000000	0.131099999000000	0.122800000000000	0.115500003000000	0.131600007000000	0.128800005000000	0.126699999000000	0.130799994000000	0.126900002000000	0.127499998000000	0.119599998000000	0.122400001000000	0.127200007000000	0.130700007000000	0.130899996000000	0.128900006000000	0.129700005000000	0.128999993000000	0.133900002000000	0.133399993000000	0.131999999000000	0.138200000000000	0.130700007000000	0.138400003000000	0.136700004000000	0.136899993000000	0.147000000000000	0.143099993000000
0.125100002000000	0.130700007000000	0.130700007000000	0.132499993000000	0.129299998000000	0.128199995000000	0.128900006000000	0.128199995000000	0.128299996000000	0.130099997000000	0.132499993000000	0.133800000000000	0.137099996000000	0.130799994000000	0.128099993000000	0.132300004000000	0.131699994000000	0.128800005000000	0.126300007000000	0.133900002000000	0.128000006000000	0.132900000000000	0.131999999000000	0.130600005000000	0.123400003000000	0.113200001000000	0.131999999000000	0.128800005000000	0.127000004000000	0.130999997000000	0.126699999000000	0.127200007000000	0.119999997000000	0.121600002000000	0.127499998000000	0.129700005000000	0.130700007000000	0.128800005000000	0.129899994000000	0.129400000000000	0.134399995000000	0.132799998000000	0.131400004000000	0.138300002000000	0.130600005000000	0.138500005000000	0.136299998000000	0.136000007000000	0.141700000000000	0.142800003000000
0.126499996000000	0.131099999000000	0.130799994000000	0.133599997000000	0.130600005000000	0.128399998000000	0.129099995000000	0.128999993000000	0.128600001000000	0.130199999000000	0.131500006000000	0.133900002000000	0.142100006000000	0.131899998000000	0.129400000000000	0.133000001000000	0.133499995000000	0.131300002000000	0.126399994000000	0.133399993000000	0.129899994000000	0.129700005000000	0.133900002000000	0.130999997000000	0.123400003000000	0.115099996000000	0.131099999000000	0.129299998000000	0.128199995000000	0.131099999000000	0.127499998000000	0.127800003000000	0.119800001000000	0.121799998000000	0.127100006000000	0.130199999000000	0.131500006000000	0.128600001000000	0.130300000000000	0.129800007000000	0.134000003000000	0.132499993000000	0.130999997000000	0.138600007000000	0.131400004000000	0.138799995000000	0.136700004000000	0.135700002000000	0.143399999000000	0.143000007000000
0.128299996000000	0.131300002000000	0.131099999000000	0.133599997000000	0.131500006000000	0.129199997000000	0.129500002000000	0.129800007000000	0.129199997000000	0.131099999000000	0.131799996000000	0.134100005000000	0.136600003000000	0.131999999000000	0.129299998000000	0.132599995000000	0.133599997000000	0.131400004000000	0.127000004000000	0.134599999000000	0.131300002000000	0.129800007000000	0.133599997000000	0.130999997000000	0.123499997000000	0.114699997000000	0.131699994000000	0.129700005000000	0.128399998000000	0.131200001000000	0.128099993000000	0.127599999000000	0.119800001000000	0.122599997000000	0.126599997000000	0.131300002000000	0.132200003000000	0.128299996000000	0.130500004000000	0.129999995000000	0.134800002000000	0.132799998000000	0.132499993000000	0.137999997000000	0.131500006000000	0.139500007000000	0.137500003000000	0.135900006000000	0.143800005000000	0.143700004000000
0.126800001000000	0.131799996000000	0.130899996000000	0.134100005000000	0.131200001000000	0.129999995000000	0.129999995000000	0.129700005000000	0.129800007000000	0.130300000000000	0.133200005000000	0.135100007000000	0.138400003000000	0.132100001000000	0.129600003000000	0.132699996000000	0.133800000000000	0.130500004000000	0.127499998000000	0.133900002000000	0.129600003000000	0.130400002000000	0.132300004000000	0.131300002000000	0.123800002000000	0.114399999000000	0.132599995000000	0.129099995000000	0.127700001000000	0.131899998000000	0.127700001000000	0.127900004000000	0.120399997000000	0.121600002000000	0.127299994000000	0.130999997000000	0.132200003000000	0.129099995000000	0.130799994000000	0.131400004000000	0.134700000000000	0.133900002000000	0.132900000000000	0.138999999000000	0.131500006000000	0.139200002000000	0.137799993000000	0.136199996000000	0.141700000000000	0.142800003000000
0.127700001000000	0.132400006000000	0.131999999000000	0.135000005000000	0.132400006000000	0.131400004000000	0.131300002000000	0.130500004000000	0.130400002000000	0.132499993000000	0.133000001000000	0.135499999000000	0.136999995000000	0.133399993000000	0.131200001000000	0.133499995000000	0.133300006000000	0.131600007000000	0.127200007000000	0.134499997000000	0.130899996000000	0.131099999000000	0.134100005000000	0.131600007000000	0.123999998000000	0.115099996000000	0.132699996000000	0.129999995000000	0.129099995000000	0.132100001000000	0.129199997000000	0.128399998000000	0.120600000000000	0.122500002000000	0.127399996000000	0.131999999000000	0.132900000000000	0.129800007000000	0.132100001000000	0.130899996000000	0.134399995000000	0.133599997000000	0.132200003000000	0.138799995000000	0.132599995000000	0.140000001000000	0.138699993000000	0.136600003000000	0.143500000000000	0.143000007000000
0.128299996000000	0.133399993000000	0.132100001000000	0.134700000000000	0.132400006000000	0.131300002000000	0.130899996000000	0.130700007000000	0.130400002000000	0.132200003000000	0.132599995000000	0.135000005000000	0.146699995000000	0.132599995000000	0.129999995000000	0.133200005000000	0.135199994000000	0.130999997000000	0.127900004000000	0.134100005000000	0.131099999000000	0.130500004000000	0.132900000000000	0.131799996000000	0.125100002000000	0.114399999000000	0.133499995000000	0.129500002000000	0.129099995000000	0.131500006000000	0.128600001000000	0.128500000000000	0.120200001000000	0.122100003000000	0.127700001000000	0.131699994000000	0.132699996000000	0.128999993000000	0.131200001000000	0.130600005000000	0.134100005000000	0.133800000000000	0.132100001000000	0.138500005000000	0.131799996000000	0.139899999000000	0.137700006000000	0.135800004000000	0.140900001000000	0.142499998000000
0.130799994000000	0.133100003000000	0.133300006000000	0.135399997000000	0.133599997000000	0.132100001000000	0.131500006000000	0.130899996000000	0.131600007000000	0.132400006000000	0.132699996000000	0.135700002000000	0.132200003000000	0.132300004000000	0.130199999000000	0.133300006000000	0.134700000000000	0.132699996000000	0.127499998000000	0.134599999000000	0.132200003000000	0.130500004000000	0.133000001000000	0.131500006000000	0.125900000000000	0.115000002000000	0.133100003000000	0.129800007000000	0.128900006000000	0.131300002000000	0.128399998000000	0.128099993000000	0.119499996000000	0.122299999000000	0.127599999000000	0.131300002000000	0.132400006000000	0.129199997000000	0.131200001000000	0.130600005000000	0.135700002000000	0.134599999000000	0.131999999000000	0.138699993000000	0.131999999000000	0.138999999000000	0.137600005000000	0.135700002000000	0.141000003000000	0.143700004000000
0.130799994000000	0.134399995000000	0.134700000000000	0.136700004000000	0.133499995000000	0.132599995000000	0.132599995000000	0.131400004000000	0.132499993000000	0.134000003000000	0.134599999000000	0.136600003000000	0.132599995000000	0.134299994000000	0.131099999000000	0.133900002000000	0.134399995000000	0.133499995000000	0.129800007000000	0.135299996000000	0.132100001000000	0.132100001000000	0.133900002000000	0.131899998000000	0.125799999000000	0.114799999000000	0.134700000000000	0.130899996000000	0.129700005000000	0.132799998000000	0.129199997000000	0.129199997000000	0.120800003000000	0.123099998000000	0.128299996000000	0.132200003000000	0.133100003000000	0.130600005000000	0.131799996000000	0.130600005000000	0.136800006000000	0.134599999000000	0.133800000000000	0.139300004000000	0.133000001000000	0.140200004000000	0.138500005000000	0.136000007000000	0.142199993000000	0.143500000000000
0.133200005000000	0.135000005000000	0.134599999000000	0.136299998000000	0.134800002000000	0.133800000000000	0.133300006000000	0.134200007000000	0.132400006000000	0.133300006000000	0.133900002000000	0.136800006000000	0.131899998000000	0.134200007000000	0.131099999000000	0.134200007000000	0.135499999000000	0.133300006000000	0.129500002000000	0.136299998000000	0.132200003000000	0.131400004000000	0.133599997000000	0.132599995000000	0.125599995000000	0.114500001000000	0.133399993000000	0.130999997000000	0.129400000000000	0.132400006000000	0.129299998000000	0.129299998000000	0.120099999000000	0.122500002000000	0.128199995000000	0.133100003000000	0.132499993000000	0.131099999000000	0.131899998000000	0.130999997000000	0.135000005000000	0.135100007000000	0.133200005000000	0.139799997000000	0.132699996000000	0.140599996000000	0.138099998000000	0.136600003000000	0.141000003000000	0.143299997000000
0.136399999000000	0.136899993000000	0.135800004000000	0.137400001000000	0.135199994000000	0.134499997000000	0.134200007000000	0.132799998000000	0.133900002000000	0.135100007000000	0.134399995000000	0.137500003000000	0.132300004000000	0.134399995000000	0.131799996000000	0.135000005000000	0.135700002000000	0.134800002000000	0.129500002000000	0.136800006000000	0.132699996000000	0.131899998000000	0.134599999000000	0.133100003000000	0.126200005000000	0.114799999000000	0.134200007000000	0.131899998000000	0.129700005000000	0.133000001000000	0.129999995000000	0.129700005000000	0.120499998000000	0.123800002000000	0.129999995000000	0.133000001000000	0.133499995000000	0.130600005000000	0.132499993000000	0.131699994000000	0.136299998000000	0.135600001000000	0.133200005000000	0.139899999000000	0.132900000000000	0.140400007000000	0.138999999000000	0.136099994000000	0.141200006000000	0.144099995000000
0.138400003000000	0.136199996000000	0.135499999000000	0.137099996000000	0.134599999000000	0.133900002000000	0.133300006000000	0.132300004000000	0.135000005000000	0.135399997000000	0.133599997000000	0.137199998000000	0.131500006000000	0.133699998000000	0.130799994000000	0.133699998000000	0.136500001000000	0.133000001000000	0.128900006000000	0.136199996000000	0.131999999000000	0.131099999000000	0.133100003000000	0.131999999000000	0.126000002000000	0.113700002000000	0.134399995000000	0.130999997000000	0.129899994000000	0.131899998000000	0.129899994000000	0.128399998000000	0.119999997000000	0.122299999000000	0.127299994000000	0.133000001000000	0.132300004000000	0.129999995000000	0.131500006000000	0.130400002000000	0.137999997000000	0.135499999000000	0.132499993000000	0.139400005000000	0.132200003000000	0.139799997000000	0.137899995000000	0.135100007000000	0.140799999000000	0.143299997000000
0.140900001000000	0.137500003000000	0.137899995000000	0.139200002000000	0.136399999000000	0.135299996000000	0.135100007000000	0.133499995000000	0.135700002000000	0.136399999000000	0.135399997000000	0.138099998000000	0.132799998000000	0.134800002000000	0.131899998000000	0.134700000000000	0.138099998000000	0.135299996000000	0.130799994000000	0.137799993000000	0.133100003000000	0.132300004000000	0.134299994000000	0.132799998000000	0.127000004000000	0.115199998000000	0.136700004000000	0.131799996000000	0.131200001000000	0.133100003000000	0.130400002000000	0.129199997000000	0.121799998000000	0.123199999000000	0.129999995000000	0.133399993000000	0.134800002000000	0.130799994000000	0.132599995000000	0.131699994000000	0.136800006000000	0.135600001000000	0.134900004000000	0.141200006000000	0.132900000000000	0.140400007000000	0.138999999000000	0.135600001000000	0.141499996000000	0.144099995000000
0.143800005000000	0.138899997000000	0.139899999000000	0.141000003000000	0.137899995000000	0.136700004000000	0.136500001000000	0.134800002000000	0.136500001000000	0.137999997000000	0.136500001000000	0.140200004000000	0.133900002000000	0.135700002000000	0.133000001000000	0.135100007000000	0.138899997000000	0.137099996000000	0.132300004000000	0.138899997000000	0.134499997000000	0.133499995000000	0.135299996000000	0.134000003000000	0.126399994000000	0.115900002000000	0.137600005000000	0.133000001000000	0.133100003000000	0.133499995000000	0.130899996000000	0.129400000000000	0.121600002000000	0.123099998000000	0.130099997000000	0.135000005000000	0.134499997000000	0.131300002000000	0.133599997000000	0.131899998000000	0.137999997000000	0.135900006000000	0.135399997000000	0.141900003000000	0.133499995000000	0.141700000000000	0.140300006000000	0.136099994000000	0.142000005000000	0.149800003000000
0.149200007000000	0.141700000000000	0.142199993000000	0.142100006000000	0.140200004000000	0.138099998000000	0.137700006000000	0.135800004000000	0.139799997000000	0.137799993000000	0.137500003000000	0.140900001000000	0.134800002000000	0.136700004000000	0.133900002000000	0.136399999000000	0.140000001000000	0.138200000000000	0.133499995000000	0.140400007000000	0.134800002000000	0.133800000000000	0.136299998000000	0.134399995000000	0.128800005000000	0.116099998000000	0.138500005000000	0.133800000000000	0.133399993000000	0.134399995000000	0.131799996000000	0.130199999000000	0.124600001000000	0.123700000000000	0.131400004000000	0.136299998000000	0.136399999000000	0.132499993000000	0.133599997000000	0.132599995000000	0.139500007000000	0.136999995000000	0.136099994000000	0.142900005000000	0.133699998000000	0.141800001000000	0.139699996000000	0.136800006000000	0.142700002000000	0.145999998000000
0.153999999000000	0.142399997000000	0.143099993000000	0.143800005000000	0.141399994000000	0.140000001000000	0.139400005000000	0.137099996000000	0.142100006000000	0.138999999000000	0.137999997000000	0.141800001000000	0.135100007000000	0.137600005000000	0.134499997000000	0.136700004000000	0.142000005000000	0.139300004000000	0.133399993000000	0.140699998000000	0.135900006000000	0.134000003000000	0.136399999000000	0.135100007000000	0.128999993000000	0.117299996000000	0.138400003000000	0.134000003000000	0.133300006000000	0.135499999000000	0.132400006000000	0.131099999000000	0.124600001000000	0.124600001000000	0.131099999000000	0.136299998000000	0.135800004000000	0.133599997000000	0.134100005000000	0.133200005000000	0.140200004000000	0.138300002000000	0.135499999000000	0.144199997000000	0.134200007000000	0.142800003000000	0.141000003000000	0.136600003000000	0.143299997000000	0.145699993000000
0.159099996000000	0.144800007000000	0.145400003000000	0.145899996000000	0.143099993000000	0.140599996000000	0.140100002000000	0.138400003000000	0.144899994000000	0.141000003000000	0.138799995000000	0.142499998000000	0.136299998000000	0.138699993000000	0.135499999000000	0.138099998000000	0.143700004000000	0.142199993000000	0.134499997000000	0.141499996000000	0.136899993000000	0.135399997000000	0.138300002000000	0.135600001000000	0.130300000000000	0.118000001000000	0.139899999000000	0.135199994000000	0.134100005000000	0.135700002000000	0.133300006000000	0.131899998000000	0.125100002000000	0.126100004000000	0.131699994000000	0.137099996000000	0.136700004000000	0.132900000000000	0.134599999000000	0.134200007000000	0.139899999000000	0.139799997000000	0.136800006000000	0.144299999000000	0.135100007000000	0.142800003000000	0.141000003000000	0.137600005000000	0.144199997000000	0.148399994000000
0.165399998000000	0.146599993000000	0.147100002000000	0.147000000000000	0.145099998000000	0.143199995000000	0.141499996000000	0.139799997000000	0.147900000000000	0.143700004000000	0.140000001000000	0.143500000000000	0.136500001000000	0.139699996000000	0.135600001000000	0.138099998000000	0.144199997000000	0.143099993000000	0.136000007000000	0.142800003000000	0.137199998000000	0.135700002000000	0.138099998000000	0.136000007000000	0.133399993000000	0.118400000000000	0.141599998000000	0.137099996000000	0.135299996000000	0.135900006000000	0.133499995000000	0.131200001000000	0.127299994000000	0.126900002000000	0.132699996000000	0.137700006000000	0.135700002000000	0.133300006000000	0.135499999000000	0.134000003000000	0.143399999000000	0.140900001000000	0.138699993000000	0.144700006000000	0.136399999000000	0.143700004000000	0.141100004000000	0.137300000000000	0.146300003000000	0.148100004000000
0.173500001000000	0.149299994000000	0.150500000000000	0.148399994000000	0.146599993000000	0.144500002000000	0.143099993000000	0.140200004000000	0.151299998000000	0.146400005000000	0.139899999000000	0.144800007000000	0.137799993000000	0.140000001000000	0.136399999000000	0.138400003000000	0.147799999000000	0.144800007000000	0.136899993000000	0.143700004000000	0.138099998000000	0.136399999000000	0.138300002000000	0.136099994000000	0.134299994000000	0.120300002000000	0.142900005000000	0.137400001000000	0.135600001000000	0.136500001000000	0.134599999000000	0.135600001000000	0.127900004000000	0.127399996000000	0.133800000000000	0.138899997000000	0.137300000000000	0.134000003000000	0.136000007000000	0.133900002000000	0.144700006000000	0.142000005000000	0.138899997000000	0.145199999000000	0.136299998000000	0.144800007000000	0.141499996000000	0.137099996000000	0.149499997000000	0.149299994000000
0.182899997000000	0.150199994000000	0.153200001000000	0.151500002000000	0.148300007000000	0.146200001000000	0.144400001000000	0.140799999000000	0.154699996000000	0.147100002000000	0.141900003000000	0.146300003000000	0.137999997000000	0.140100002000000	0.136500001000000	0.138600007000000	0.149900004000000	0.145699993000000	0.137899995000000	0.144700006000000	0.137600005000000	0.136700004000000	0.138300002000000	0.136999995000000	0.136600003000000	0.119800001000000	0.143099993000000	0.137300000000000	0.136700004000000	0.136399999000000	0.134200007000000	0.132300004000000	0.130700007000000	0.127000004000000	0.134900004000000	0.139599994000000	0.137899995000000	0.134900004000000	0.134900004000000	0.134000003000000	0.146100000000000	0.142600000000000	0.138500005000000	0.146699995000000	0.136600003000000	0.144600004000000	0.141499996000000	0.137099996000000	0.147300005000000	0.150600001000000
0.193100005000000	0.152099997000000	0.157100007000000	0.153799996000000	0.150800005000000	0.147300005000000	0.145699993000000	0.142800003000000	0.159999996000000	0.152199998000000	0.141399994000000	0.147100002000000	0.139100000000000	0.141700000000000	0.137799993000000	0.138899997000000	0.153400004000000	0.149800003000000	0.138400003000000	0.145500004000000	0.137999997000000	0.137099996000000	0.138799995000000	0.137099996000000	0.138600007000000	0.122699998000000	0.144299999000000	0.138500005000000	0.135700002000000	0.137300000000000	0.134599999000000	0.132300004000000	0.131999999000000	0.129899994000000	0.134700000000000	0.140499994000000	0.138200000000000	0.135000005000000	0.136199996000000	0.135000005000000	0.148900002000000	0.144199997000000	0.140499994000000	0.147000000000000	0.137799993000000	0.144899994000000	0.142199993000000	0.136999995000000	0.151299998000000	0.151800007000000
0.203600004000000	0.157000005000000	0.159799993000000	0.157800004000000	0.152999997000000	0.150299996000000	0.148300007000000	0.145400003000000	0.165199995000000	0.155599996000000	0.144299999000000	0.149900004000000	0.140300006000000	0.143199995000000	0.138699993000000	0.141399994000000	0.157199994000000	0.152700007000000	0.141399994000000	0.148100004000000	0.140400007000000	0.138999999000000	0.140300006000000	0.139100000000000	0.141399994000000	0.123700000000000	0.146899998000000	0.140499994000000	0.137899995000000	0.138699993000000	0.135800004000000	0.133900002000000	0.134200007000000	0.131300002000000	0.136800006000000	0.142299995000000	0.138200000000000	0.136600003000000	0.137199998000000	0.136099994000000	0.151099995000000	0.148100004000000	0.142000005000000	0.149200007000000	0.138400003000000	0.146100000000000	0.144400001000000	0.138500005000000	0.152400002000000	0.154599994000000
0.219500005000000	0.159999996000000	0.163000003000000	0.158800006000000	0.154400006000000	0.152500004000000	0.150299996000000	0.146300003000000	0.170399994000000	0.160600007000000	0.146500006000000	0.150900006000000	0.140799999000000	0.144099995000000	0.138699993000000	0.140699998000000	0.161899999000000	0.156200007000000	0.143099993000000	0.150199994000000	0.141399994000000	0.140100002000000	0.140200004000000	0.138899997000000	0.144400001000000	0.125200003000000	0.148499995000000	0.141200006000000	0.138500005000000	0.139100000000000	0.136600003000000	0.135499999000000	0.136099994000000	0.134599999000000	0.137099996000000	0.142399997000000	0.138999999000000	0.136399999000000	0.137999997000000	0.135700002000000	0.153500006000000	0.150299996000000	0.143199995000000	0.150000006000000	0.140000001000000	0.146899998000000	0.143900007000000	0.137899995000000	0.155800000000000	0.155100003000000
0.233300000000000	0.162599996000000	0.166400000000000	0.160200000000000	0.157100007000000	0.154400006000000	0.151099995000000	0.147699997000000	0.178499997000000	0.164100006000000	0.146400005000000	0.151299998000000	0.140900001000000	0.144600004000000	0.138899997000000	0.141000003000000	0.166099995000000	0.159199998000000	0.143500000000000	0.150299996000000	0.142299995000000	0.139599994000000	0.140499994000000	0.138500005000000	0.147699997000000	0.127299994000000	0.148000002000000	0.142100006000000	0.139300004000000	0.138899997000000	0.136700004000000	0.133599997000000	0.139699996000000	0.137199998000000	0.137500003000000	0.143600002000000	0.139899999000000	0.136199996000000	0.137799993000000	0.135399997000000	0.157800004000000	0.151400000000000	0.143299997000000	0.151199996000000	0.140699998000000	0.146599993000000	0.143500000000000	0.138999999000000	0.158299997000000	0.157299995000000
0.253300011000000	0.168699995000000	0.171000004000000	0.165099993000000	0.161699995000000	0.156700000000000	0.154100001000000	0.150000006000000	0.187299997000000	0.170399994000000	0.150299996000000	0.154499993000000	0.142199993000000	0.146300003000000	0.140499994000000	0.141800001000000	0.173600003000000	0.166299999000000	0.146599993000000	0.152099997000000	0.143600002000000	0.140100002000000	0.142100006000000	0.140599996000000	0.151400000000000	0.130199999000000	0.151400000000000	0.143999994000000	0.139899999000000	0.139500007000000	0.137500003000000	0.135499999000000	0.143399999000000	0.140100002000000	0.140300006000000	0.145300001000000	0.140100002000000	0.137099996000000	0.138799995000000	0.137899995000000	0.161799997000000	0.156700000000000	0.145500004000000	0.153200001000000	0.140000001000000	0.147499993000000	0.144199997000000	0.139400005000000	0.162000000000000	0.160600007000000
0.276199996000000	0.173199996000000	0.174400002000000	0.169300005000000	0.163800001000000	0.159299999000000	0.156000003000000	0.151600003000000	0.193700001000000	0.179299995000000	0.152500004000000	0.155399993000000	0.143000007000000	0.146799996000000	0.141299993000000	0.142600000000000	0.180500001000000	0.171299994000000	0.149599999000000	0.154499993000000	0.144700006000000	0.140900001000000	0.142800003000000	0.141299993000000	0.156100005000000	0.133399993000000	0.153799996000000	0.144400001000000	0.141200006000000	0.140000001000000	0.138600007000000	0.135499999000000	0.148699999000000	0.144500002000000	0.140699998000000	0.147300005000000	0.141000003000000	0.137899995000000	0.139699996000000	0.136899993000000	0.168400005000000	0.161100000000000	0.147799999000000	0.154100001000000	0.141499996000000	0.148300007000000	0.145199999000000	0.139699996000000	0.168799996000000	0.164700001000000
0.294000000000000	0.180700004000000	0.179299995000000	0.171000004000000	0.167600006000000	0.162699997000000	0.158000007000000	0.152700007000000	0.205699995000000	0.184000000000000	0.154300004000000	0.158899993000000	0.144999996000000	0.148399994000000	0.142199993000000	0.142800003000000	0.187399998000000	0.177900001000000	0.153500006000000	0.156599998000000	0.146100000000000	0.142700002000000	0.143000007000000	0.141100004000000	0.162599996000000	0.136299998000000	0.155499995000000	0.146500006000000	0.141499996000000	0.140699998000000	0.138600007000000	0.134900004000000	0.152700007000000	0.148200005000000	0.144299999000000	0.148100004000000	0.141900003000000	0.138699993000000	0.139699996000000	0.136999995000000	0.174700007000000	0.165600002000000	0.149000004000000	0.154300004000000	0.142100006000000	0.150000006000000	0.145300001000000	0.138999999000000	0.172299996000000	0.168699995000000
0.319599986000000	0.186499998000000	0.186399996000000	0.176100001000000	0.170900002000000	0.165700004000000	0.160899997000000	0.155699998000000	0.216299996000000	0.194800004000000	0.159500003000000	0.160699993000000	0.146599993000000	0.150199994000000	0.143999994000000	0.143700004000000	0.198400006000000	0.184900001000000	0.155699998000000	0.158600003000000	0.149000004000000	0.144099995000000	0.145099998000000	0.142399997000000	0.168899998000000	0.141100004000000	0.160200000000000	0.149200007000000	0.142499998000000	0.141900003000000	0.139799997000000	0.136099994000000	0.159299999000000	0.152600005000000	0.146699995000000	0.151199996000000	0.143399999000000	0.139500007000000	0.141299993000000	0.137799993000000	0.179199994000000	0.172000006000000	0.151800007000000	0.157399997000000	0.143800005000000	0.150800005000000	0.146799996000000	0.139799997000000	0.180199996000000	0.174199998000000
0.349099994000000	0.194600001000000	0.192100003000000	0.181400001000000	0.175300002000000	0.168799996000000	0.163900003000000	0.158299997000000	0.228000000000000	0.203400001000000	0.162200004000000	0.163299993000000	0.148699999000000	0.152799994000000	0.145400003000000	0.144600004000000	0.205699995000000	0.191699997000000	0.158399999000000	0.160899997000000	0.150800005000000	0.145799994000000	0.145999998000000	0.143700004000000	0.175899997000000	0.143900007000000	0.162100002000000	0.151899993000000	0.144500002000000	0.143700004000000	0.141700000000000	0.136899993000000	0.165099993000000	0.158600003000000	0.148100004000000	0.152999997000000	0.144500002000000	0.141499996000000	0.142499998000000	0.139100000000000	0.185499996000000	0.177699998000000	0.153600007000000	0.159500003000000	0.143900007000000	0.152099997000000	0.147599995000000	0.140499994000000	0.185299993000000	0.179000005000000
0.381900012000000	0.205400005000000	0.197899997000000	0.187600002000000	0.179100007000000	0.173099995000000	0.166299999000000	0.160400003000000	0.244100004000000	0.214000002000000	0.166099995000000	0.166999996000000	0.150399998000000	0.154499993000000	0.147100002000000	0.146300003000000	0.216399997000000	0.203700006000000	0.163599998000000	0.165000007000000	0.151800007000000	0.146699995000000	0.146699995000000	0.145099998000000	0.183400005000000	0.148399994000000	0.165800005000000	0.153400004000000	0.145799994000000	0.144600004000000	0.141700000000000	0.138400003000000	0.170800000000000	0.164800003000000	0.153099999000000	0.156200007000000	0.145899996000000	0.141800001000000	0.143000007000000	0.139300004000000	0.194299996000000	0.186100006000000	0.157199994000000	0.161899999000000	0.145799994000000	0.153600007000000	0.148499995000000	0.140900001000000	0.192200005000000	0.185200006000000
0.413300008000000	0.218700007000000	0.205699995000000	0.192599997000000	0.184499994000000	0.176799998000000	0.170000002000000	0.164399996000000	0.259299994000000	0.229100004000000	0.172600001000000	0.170900002000000	0.153699994000000	0.156700000000000	0.148699999000000	0.147499993000000	0.228900000000000	0.213799998000000	0.169599995000000	0.167799994000000	0.155100003000000	0.148699999000000	0.147799999000000	0.146400005000000	0.192399994000000	0.155499995000000	0.170599997000000	0.155800000000000	0.148200005000000	0.147200003000000	0.143900007000000	0.141499996000000	0.177599996000000	0.171299994000000	0.156399995000000	0.158500001000000	0.147300005000000	0.143000007000000	0.144700006000000	0.140400007000000	0.201199993000000	0.193499997000000	0.160699993000000	0.164399996000000	0.147799999000000	0.154699996000000	0.149299994000000	0.141800001000000	0.199300006000000	0.193399996000000
0.443699986000000	0.232700005000000	0.212400004000000	0.197300002000000	0.188500002000000	0.181700006000000	0.172600001000000	0.166899994000000	0.280000001000000	0.239600003000000	0.177800000000000	0.174600005000000	0.155800000000000	0.159999996000000	0.151099995000000	0.149200007000000	0.242899999000000	0.224000007000000	0.175600007000000	0.171299994000000	0.157000005000000	0.150600001000000	0.148800001000000	0.147799999000000	0.200399995000000	0.161699995000000	0.175699994000000	0.159099996000000	0.150099993000000	0.146899998000000	0.145099998000000	0.139200002000000	0.185699999000000	0.179600000000000	0.159700006000000	0.160300002000000	0.148100004000000	0.144600004000000	0.145699993000000	0.140699998000000	0.209299996000000	0.202099994000000	0.163299993000000	0.166700006000000	0.150000006000000	0.156499997000000	0.150500000000000	0.142000005000000	0.208600000000000	0.197600007000000
0.482600003000000	0.242799997000000	0.218199998000000	0.201399997000000	0.192100003000000	0.184900001000000	0.176499993000000	0.169000000000000	0.297199994000000	0.252600014000000	0.184200004000000	0.176200002000000	0.158500001000000	0.162699997000000	0.152799994000000	0.150399998000000	0.253600001000000	0.237900004000000	0.180399999000000	0.174199998000000	0.158999994000000	0.152400002000000	0.151099995000000	0.148800001000000	0.209299996000000	0.166600004000000	0.181199998000000	0.162900001000000	0.151600003000000	0.147599995000000	0.146400005000000	0.143000007000000	0.190899998000000	0.185900003000000	0.165800005000000	0.162400007000000	0.147799999000000	0.145600006000000	0.146300003000000	0.141000003000000	0.217199996000000	0.210899994000000	0.167799994000000	0.169200003000000	0.150900006000000	0.158700004000000	0.150900006000000	0.142299995000000	0.214800000000000	0.205200002000000
0.520500004000000	0.262600005000000	0.227200001000000	0.209199995000000	0.198799998000000	0.188899994000000	0.178599998000000	0.171399996000000	0.316199988000000	0.265100002000000	0.193000004000000	0.183300003000000	0.162000000000000	0.164399996000000	0.155900002000000	0.151199996000000	0.269199997000000	0.249899998000000	0.187999994000000	0.178299993000000	0.162100002000000	0.153999999000000	0.151700005000000	0.154499993000000	0.218799993000000	0.171700001000000	0.187800005000000	0.166700006000000	0.154499993000000	0.149200007000000	0.148100004000000	0.142299995000000	0.198899999000000	0.193200007000000	0.170599997000000	0.167300001000000	0.149399996000000	0.146699995000000	0.147200003000000	0.142299995000000	0.224900007000000	0.219699994000000	0.173199996000000	0.172099993000000	0.152700007000000	0.159600005000000	0.151999995000000	0.144099995000000	0.229900002000000	0.214900002000000
0.561999977000000	0.279000014000000	0.234599993000000	0.215499997000000	0.203899994000000	0.193100005000000	0.181700006000000	0.174999997000000	0.342400014000000	0.285200000000000	0.204699993000000	0.188500002000000	0.165399998000000	0.168200001000000	0.158199996000000	0.154799998000000	0.287699997000000	0.265399992000000	0.200800002000000	0.185100004000000	0.166600004000000	0.155499995000000	0.154100001000000	0.153300002000000	0.228499994000000	0.182400003000000	0.195099995000000	0.172000006000000	0.156599998000000	0.151299998000000	0.149399996000000	0.141200006000000	0.206900001000000	0.204699993000000	0.175600007000000	0.170499995000000	0.151099995000000	0.148599997000000	0.148100004000000	0.144500002000000	0.237800002000000	0.231999993000000	0.178900003000000	0.175999999000000	0.155300006000000	0.162100002000000	0.153400004000000	0.144299999000000	0.235699996000000	0.224800006000000
0.602400005000000	0.298900008000000	0.240199998000000	0.221799999000000	0.210999995000000	0.198899999000000	0.186399996000000	0.177000001000000	0.364300013000000	0.309100002000000	0.215399995000000	0.193599999000000	0.171599999000000	0.173299998000000	0.160799995000000	0.156100005000000	0.302599996000000	0.285899997000000	0.209399998000000	0.194800004000000	0.170200005000000	0.158299997000000	0.156000003000000	0.153999999000000	0.241999999000000	0.188999996000000	0.203799993000000	0.175500005000000	0.159400001000000	0.153799996000000	0.151600003000000	0.140400007000000	0.217099994000000	0.216700003000000	0.186000004000000	0.175200000000000	0.153099999000000	0.151500002000000	0.150999993000000	0.144299999000000	0.245700002000000	0.243799999000000	0.185399994000000	0.180500001000000	0.157900006000000	0.163599998000000	0.154699996000000	0.144400001000000	0.243799999000000	0.236300007000000
0.636200011000000	0.319599986000000	0.250400007000000	0.225500003000000	0.215000004000000	0.201800004000000	0.188199997000000	0.180600002000000	0.391799986000000	0.324600011000000	0.224299997000000	0.199699998000000	0.174799994000000	0.175600007000000	0.163599998000000	0.158399999000000	0.319400012000000	0.297800004000000	0.221300006000000	0.198100001000000	0.172499999000000	0.160200000000000	0.159299999000000	0.155300006000000	0.250299990000000	0.197200000000000	0.213499993000000	0.181799993000000	0.161200002000000	0.153699994000000	0.153300002000000	0.141100004000000	0.224000007000000	0.224999994000000	0.192599997000000	0.176400006000000	0.154100001000000	0.152400002000000	0.152199998000000	0.144400001000000	0.256399989000000	0.256199986000000	0.190200001000000	0.183500007000000	0.159299999000000	0.165299997000000	0.155599996000000	0.144999996000000	0.254599988000000	0.243399993000000
0.679199994000000	0.341300011000000	0.257099986000000	0.233099997000000	0.219699994000000	0.205699995000000	0.192200005000000	0.181199998000000	0.417100012000000	0.343199998000000	0.235200003000000	0.210199997000000	0.178100005000000	0.179399997000000	0.166099995000000	0.157499999000000	0.337300003000000	0.315400004000000	0.228499994000000	0.206799999000000	0.176899999000000	0.162900001000000	0.159899995000000	0.156599998000000	0.263399988000000	0.206200004000000	0.220400006000000	0.188600004000000	0.161899999000000	0.155399993000000	0.153999999000000	0.140900001000000	0.236499995000000	0.234699994000000	0.197899997000000	0.181600004000000	0.154499993000000	0.152899995000000	0.152899995000000	0.144600004000000	0.267500013000000	0.270300001000000	0.196199998000000	0.186700001000000	0.159500003000000	0.165700004000000	0.156499997000000	0.144600004000000	0.262800008000000	0.252700001000000
0.723399997000000	0.358900011000000	0.265599996000000	0.237499997000000	0.228499994000000	0.210600004000000	0.196400002000000	0.186100006000000	0.451999992000000	0.365599990000000	0.251800001000000	0.215700001000000	0.186100006000000	0.182799995000000	0.170100003000000	0.162300006000000	0.358399987000000	0.336199999000000	0.244200006000000	0.213300005000000	0.181400001000000	0.164600000000000	0.162400007000000	0.159099996000000	0.277500004000000	0.217500001000000	0.233600006000000	0.195199996000000	0.166899994000000	0.159099996000000	0.156100005000000	0.144400001000000	0.244100004000000	0.248699993000000	0.212400004000000	0.187299997000000	0.158800006000000	0.155200005000000	0.155000001000000	0.146599993000000	0.279100001000000	0.283199996000000	0.205899999000000	0.191100001000000	0.163499996000000	0.168200001000000	0.157900006000000	0.145600006000000	0.275000006000000	0.264499992000000
0.827400029000000	0.388300002000000	0.275799990000000	0.243499994000000	0.233199999000000	0.215900004000000	0.201000005000000	0.191200003000000	0.481099993000000	0.392600000000000	0.267399997000000	0.229300007000000	0.194399998000000	0.188700005000000	0.174600005000000	0.167099997000000	0.379599988000000	0.356000006000000	0.258700013000000	0.225099996000000	0.190099999000000	0.169499993000000	0.165700004000000	0.162699997000000	0.293599993000000	0.229000002000000	0.244100004000000	0.202299997000000	0.172800004000000	0.162200004000000	0.159299999000000	0.145199999000000	0.255899996000000	0.262899995000000	0.224600002000000	0.198400006000000	0.161400005000000	0.157800004000000	0.157499999000000	0.149399996000000	0.290300012000000	0.300399989000000	0.214800000000000	0.196099997000000	0.168500006000000	0.171499997000000	0.160200000000000	0.147699997000000	0.292100012000000	0.276600003000000
0.892000020000000	0.412800014000000	0.280200005000000	0.249100000000000	0.238299996000000	0.220899999000000	0.204500005000000	0.193399996000000	0.511500001000000	0.417600006000000	0.283699989000000	0.238299996000000	0.200399995000000	0.194600001000000	0.180000007000000	0.168699995000000	0.399399996000000	0.378699988000000	0.271699995000000	0.235200003000000	0.198500007000000	0.174300000000000	0.169200003000000	0.164800003000000	0.303099990000000	0.239600003000000	0.255400002000000	0.212400004000000	0.174099997000000	0.164900005000000	0.161599994000000	0.143900007000000	0.261000007000000	0.277900010000000	0.235400006000000	0.205100000000000	0.163900003000000	0.160400003000000	0.159199998000000	0.149100006000000	0.299199998000000	0.317200005000000	0.222700000000000	0.201100007000000	0.170200005000000	0.175400004000000	0.162200004000000	0.148000002000000	0.295700014000000	0.291000009000000
0.905300021000000	0.435299993000000	0.287299991000000	0.256199986000000	0.244499996000000	0.223499998000000	0.209399998000000	0.197099999000000	0.542200029000000	0.447400004000000	0.301499993000000	0.250099987000000	0.209000006000000	0.201800004000000	0.182799995000000	0.178299993000000	0.423299998000000	0.399899989000000	0.286199987000000	0.245499998000000	0.204300001000000	0.176100001000000	0.171399996000000	0.167999998000000	0.319400012000000	0.250999987000000	0.268599987000000	0.221300006000000	0.178200006000000	0.168599993000000	0.163800001000000	0.144800007000000	0.272599995000000	0.291599989000000	0.248899996000000	0.212899998000000	0.168200001000000	0.163299993000000	0.161699995000000	0.150600001000000	0.311100006000000	0.331800014000000	0.232999995000000	0.208299994000000	0.173999995000000	0.175200000000000	0.163200006000000	0.149299994000000	0.307900012000000	0.301299989000000
0.820900023000000	0.456200004000000	0.296700001000000	0.265300006000000	0.250299990000000	0.225600004000000	0.212099999000000	0.199499995000000	0.572300017000000	0.472200006000000	0.322400004000000	0.265399992000000	0.220799997000000	0.206400007000000	0.188199997000000	0.174700007000000	0.448599994000000	0.429300010000000	0.306199998000000	0.261000007000000	0.210500002000000	0.181500003000000	0.175600007000000	0.170100003000000	0.336499989000000	0.265399992000000	0.284200013000000	0.234699994000000	0.183799997000000	0.171299994000000	0.166400000000000	0.145600006000000	0.287299991000000	0.306199998000000	0.261799991000000	0.223700002000000	0.170100003000000	0.165099993000000	0.163800001000000	0.151299998000000	0.324099988000000	0.345600009000000	0.243200004000000	0.216000006000000	0.177599996000000	0.177100003000000	0.163900003000000	0.150199994000000	0.319900006000000	0.316799998000000
0.825900018000000	0.478399992000000	0.310000002000000	0.272199988000000	0.256000012000000	0.233500004000000	0.216100007000000	0.204099998000000	0.602800012000000	0.502200007000000	0.340499997000000	0.277099997000000	0.231399998000000	0.215700001000000	0.193200007000000	0.180899993000000	0.465700001000000	0.461499989000000	0.325700015000000	0.274699986000000	0.221499994000000	0.187900007000000	0.180099994000000	0.174300000000000	0.348199993000000	0.281899989000000	0.298000008000000	0.245000005000000	0.192800000000000	0.176599994000000	0.170200005000000	0.147100002000000	0.294299990000000	0.324800014000000	0.277799994000000	0.232600003000000	0.177800000000000	0.169400007000000	0.165600002000000	0.153500006000000	0.331200004000000	0.365700006000000	0.254299998000000	0.220799997000000	0.184599996000000	0.181899995000000	0.165900007000000	0.150700003000000	0.326000005000000	0.332100004000000
0.811100006000000	0.512399971000000	0.327600002000000	0.281800002000000	0.264999986000000	0.238999993000000	0.220300004000000	0.207100004000000	0.633300006000000	0.531899989000000	0.367599994000000	0.292400002000000	0.242899999000000	0.222499996000000	0.199000001000000	0.183699995000000	0.489600003000000	0.482699990000000	0.347600013000000	0.291099995000000	0.230499998000000	0.193499997000000	0.185900003000000	0.177699998000000	0.365599990000000	0.293900013000000	0.312799990000000	0.258899987000000	0.194800004000000	0.181799993000000	0.172199994000000	0.148399994000000	0.307500005000000	0.339599997000000	0.293199986000000	0.243599996000000	0.181400001000000	0.171399996000000	0.168899998000000	0.155300006000000	0.344399989000000	0.384799987000000	0.269100010000000	0.229699999000000	0.188999996000000	0.183599994000000	0.168400005000000	0.152500004000000	0.340099990000000	0.347700000000000
0.888199985000000	0.538699985000000	0.333400011000000	0.284700006000000	0.269100010000000	0.246000007000000	0.224600002000000	0.211899996000000	0.657599986000000	0.557200015000000	0.389299989000000	0.317499995000000	0.255100012000000	0.232099995000000	0.205200002000000	0.192000002000000	0.509599984000000	0.509000003000000	0.367700011000000	0.311699986000000	0.243799999000000	0.200900003000000	0.188500002000000	0.181700006000000	0.381999999000000	0.308899999000000	0.326400012000000	0.275400013000000	0.206300005000000	0.190699995000000	0.175999999000000	0.150299996000000	0.319799989000000	0.360199988000000	0.310699999000000	0.257600009000000	0.188099995000000	0.176100001000000	0.171200007000000	0.157900006000000	0.352999985000000	0.404300004000000	0.275000006000000	0.241200000000000	0.198500007000000	0.187600002000000	0.170800000000000	0.153799996000000	0.352699995000000	0.361900002000000
0.815199971000000	0.568099976000000	0.336299986000000	0.293300003000000	0.273099989000000	0.246800005000000	0.228799999000000	0.216100007000000	0.676699996000000	0.580600023000000	0.406599998000000	0.333499998000000	0.271200001000000	0.236800000000000	0.211600006000000	0.194000006000000	0.537800014000000	0.535700023000000	0.382200003000000	0.321099997000000	0.255800009000000	0.207300007000000	0.196300000000000	0.186000004000000	0.393999994000000	0.328799993000000	0.343600005000000	0.287200004000000	0.214399993000000	0.191000000000000	0.179399997000000	0.151700005000000	0.328900009000000	0.377799988000000	0.328000009000000	0.266499996000000	0.193399996000000	0.178299993000000	0.173500001000000	0.159600005000000	0.364399999000000	0.420700014000000	0.291200012000000	0.246999994000000	0.204699993000000	0.189700007000000	0.171299994000000	0.154899999000000	0.365099996000000	0.375900000000000
0.812200010000000	0.587899983000000	0.343199998000000	0.300399989000000	0.278299987000000	0.250900000000000	0.232400000000000	0.217399999000000	0.689800024000000	0.608399987000000	0.433600008000000	0.351300001000000	0.291000009000000	0.245900005000000	0.219300002000000	0.200399995000000	0.558700025000000	0.557900012000000	0.409000009000000	0.343100011000000	0.268200010000000	0.215100005000000	0.201499999000000	0.190599993000000	0.407499999000000	0.345499992000000	0.364699990000000	0.301200002000000	0.223299995000000	0.197300002000000	0.181999996000000	0.152799994000000	0.339399993000000	0.392699987000000	0.345600009000000	0.279199988000000	0.198300004000000	0.182999998000000	0.176200002000000	0.158800006000000	0.376300007000000	0.439599991000000	0.305099994000000	0.256500006000000	0.211799994000000	0.194399998000000	0.172900006000000	0.155399993000000	0.377499998000000	0.390700012000000
0.832199991000000	0.601300001000000	0.364699990000000	0.307900012000000	0.284200013000000	0.259999990000000	0.239199996000000	0.221699998000000	0.690400004000000	0.630200028000000	0.457599998000000	0.368200004000000	0.306100011000000	0.252900004000000	0.223800004000000	0.201900005000000	0.579100013000000	0.579999983000000	0.430000007000000	0.359699994000000	0.283300012000000	0.222800002000000	0.207000002000000	0.196500003000000	0.424600005000000	0.356299996000000	0.382200003000000	0.320600003000000	0.237299994000000	0.203099996000000	0.186900005000000	0.154100001000000	0.349099994000000	0.409999996000000	0.368600011000000	0.292499989000000	0.208600000000000	0.186299995000000	0.180000007000000	0.161599994000000	0.385300010000000	0.455799997000000	0.318500012000000	0.265700012000000	0.222399995000000	0.197600007000000	0.177200004000000	0.157600001000000	0.390700012000000	0.406699985000000
0.868200004000000	0.639800012000000	0.365700006000000	0.314500004000000	0.284999996000000	0.262199998000000	0.242200002000000	0.226799995000000	0.689400017000000	0.642600000000000	0.481900007000000	0.386999995000000	0.330700010000000	0.257900000000000	0.231500000000000	0.208800003000000	0.593599975000000	0.604399979000000	0.453200012000000	0.382900000000000	0.296999991000000	0.231299996000000	0.212200001000000	0.204799995000000	0.433800012000000	0.377999991000000	0.396299988000000	0.334699988000000	0.244499996000000	0.210500002000000	0.189700007000000	0.159600005000000	0.355300009000000	0.434899986000000	0.389499992000000	0.303700000000000	0.218600005000000	0.192100003000000	0.182899997000000	0.165800005000000	0.392899990000000	0.477100015000000	0.329299986000000	0.277099997000000	0.230499998000000	0.201800004000000	0.178599998000000	0.159299999000000	0.397300005000000	0.423599988000000
0.911800027000000	0.655099988000000	0.382999986000000	0.317999989000000	0.298999995000000	0.266000003000000	0.248099998000000	0.231199995000000	0.694100022000000	0.653900027000000	0.509299994000000	0.404500008000000	0.347799987000000	0.261999995000000	0.237200007000000	0.214599997000000	0.617500007000000	0.625699997000000	0.482300013000000	0.398000002000000	0.314000010000000	0.238700002000000	0.223199993000000	0.207300007000000	0.448900014000000	0.396100014000000	0.422699988000000	0.354699999000000	0.256399989000000	0.216100007000000	0.196199998000000	0.161200002000000	0.366800010000000	0.450199991000000	0.408399999000000	0.320300013000000	0.228799999000000	0.196400002000000	0.187700003000000	0.168099999000000	0.406100005000000	0.495900005000000	0.342000008000000	0.289400011000000	0.240199998000000	0.202299997000000	0.181299999000000	0.161100000000000	0.410699993000000	0.439500004000000
0.830500007000000	0.663200021000000	0.401300013000000	0.327399999000000	0.307599992000000	0.270500004000000	0.250600010000000	0.232600003000000	0.689999998000000	0.658100009000000	0.537800014000000	0.428499997000000	0.373600006000000	0.270200014000000	0.244800001000000	0.218300000000000	0.636500001000000	0.636200011000000	0.503099978000000	0.424400002000000	0.329600006000000	0.252499998000000	0.228799999000000	0.210600004000000	0.463999987000000	0.411199987000000	0.450899988000000	0.368499994000000	0.273600012000000	0.226899996000000	0.198100001000000	0.159799993000000	0.376399994000000	0.469500005000000	0.428900003000000	0.334800005000000	0.239199996000000	0.205300003000000	0.189799994000000	0.167099997000000	0.412600011000000	0.509800017000000	0.359699994000000	0.301099986000000	0.253199995000000	0.205300003000000	0.182500005000000	0.159999996000000	0.422100008000000	0.451599985000000
0.918699980000000	0.669799984000000	0.401899993000000	0.331699997000000	0.313699991000000	0.279599994000000	0.255400002000000	0.238299996000000	0.696300030000000	0.654500008000000	0.556299984000000	0.449299991000000	0.389200002000000	0.274800003000000	0.248699993000000	0.226799995000000	0.648899972000000	0.643000007000000	0.524800003000000	0.441000015000000	0.343699992000000	0.266200006000000	0.234200001000000	0.217999995000000	0.480599999000000	0.429899991000000	0.478199989000000	0.387800008000000	0.286000013000000	0.234799996000000	0.202000007000000	0.162000000000000	0.388399988000000	0.488900006000000	0.447800010000000	0.350499988000000	0.252499998000000	0.209999993000000	0.193900004000000	0.171299994000000	0.421000004000000	0.532500029000000	0.368499994000000	0.308600008000000	0.262899995000000	0.209999993000000	0.187800005000000	0.163200006000000	0.427500010000000	0.465400010000000
0.925800025000000	0.672100008000000	0.408300012000000	0.342200011000000	0.316500008000000	0.284900010000000	0.257900000000000	0.243000001000000	0.690599978000000	0.658200026000000	0.573099971000000	0.473100007000000	0.411300004000000	0.278299987000000	0.255699992000000	0.234400004000000	0.654600024000000	0.644999981000000	0.550199986000000	0.461600006000000	0.365099996000000	0.274300009000000	0.242400005000000	0.224500000000000	0.494800001000000	0.442299992000000	0.502799988000000	0.402200013000000	0.300199986000000	0.247099996000000	0.209000006000000	0.166899994000000	0.397300005000000	0.508199990000000	0.467599988000000	0.364100009000000	0.268500000000000	0.214200005000000	0.198200002000000	0.175099999000000	0.426099986000000	0.549399972000000	0.383300006000000	0.319700003000000	0.271499991000000	0.216100007000000	0.188299999000000	0.166099995000000	0.435600013000000	0.482100010000000
0.935400009000000	0.675700009000000	0.424199998000000	0.345699996000000	0.321000010000000	0.285200000000000	0.259999990000000	0.247500002000000	0.693899989000000	0.653100014000000	0.583899975000000	0.495700002000000	0.429500014000000	0.285200000000000	0.264099985000000	0.242599994000000	0.657000005000000	0.645299971000000	0.563700020000000	0.492000014000000	0.380100012000000	0.289799988000000	0.251700014000000	0.227500007000000	0.505200028000000	0.459300011000000	0.522400022000000	0.421799988000000	0.316100001000000	0.255899996000000	0.212200001000000	0.171499997000000	0.400900006000000	0.556299984000000	0.492100000000000	0.377700001000000	0.286700010000000	0.225299999000000	0.202900007000000	0.179900005000000	0.433499992000000	0.564499974000000	0.393500000000000	0.333200008000000	0.283399999000000	0.224999994000000	0.194100007000000	0.169200003000000	0.445699990000000	0.494800001000000
0.935500026000000	0.662100017000000	0.450500011000000	0.352999985000000	0.337599993000000	0.292100012000000	0.267399997000000	0.251800001000000	0.690599978000000	0.659300029000000	0.595399976000000	0.508899987000000	0.450399995000000	0.294000000000000	0.272000015000000	0.250800014000000	0.665499985000000	0.642799973000000	0.579400003000000	0.521700025000000	0.400500000000000	0.300399989000000	0.261500001000000	0.238000005000000	0.515399992000000	0.477699995000000	0.543900013000000	0.441100001000000	0.333999991000000	0.270300001000000	0.219799995000000	0.173600003000000	0.413700014000000	0.542299986000000	0.510699987000000	0.389899999000000	0.301299989000000	0.230399996000000	0.210700005000000	0.182799995000000	0.444000006000000	0.576200008000000	0.409000009000000	0.341100007000000	0.304199994000000	0.225700006000000	0.196099997000000	0.171399996000000	0.452199996000000	0.513100028000000
0.906899989000000	0.672200024000000	0.463099986000000	0.365700006000000	0.349599987000000	0.299199998000000	0.270500004000000	0.256099999000000	0.693700016000000	0.657299995000000	0.597800016000000	0.525300026000000	0.470899999000000	0.311399996000000	0.278200001000000	0.253199995000000	0.666000009000000	0.651099980000000	0.590499997000000	0.546100020000000	0.424800009000000	0.320499986000000	0.272399992000000	0.240099996000000	0.528100014000000	0.490700006000000	0.570900023000000	0.465900004000000	0.350499988000000	0.287400007000000	0.225400001000000	0.173400000000000	0.423599988000000	0.547100008000000	0.532299995000000	0.408899993000000	0.317799985000000	0.243699998000000	0.214000002000000	0.184400007000000	0.453999996000000	0.587000012000000	0.426999986000000	0.352200001000000	0.313300014000000	0.227400005000000	0.196999997000000	0.172199994000000	0.464800000000000	0.526899993000000
[truncated: 14 more columns]
