# Supplementary material for: Modeling the impact of drug interactions on therapeutic selectivity
Source: Nat Commun. 2018 Aug 27;9:3452. doi: 10.1038/s41467-018-05954-3 (PMC6110842; doi:10.1038/s41467-018-05954-3)
Supplement: Supplementary file 4 — Supplementary Data 1 [file 41467_2018_5954_MOESM4_ESM.zip › albRAW/Fen-Sta.txt]

0.104199998080730	0.101099997758865	0.103699997067451	0.100100003182888	0.101400002837181	0.0984999984502792	0.0982000008225441	0.100299999117851	0.101999998092651	0.108699999749660	0.101999998092651	0.0988000035285950	0.103699997067451	0.104199998080730	0.0983999967575073	0.100699998438358	0.101899996399879	0.101700000464916	0.0973000004887581	0.105300001800060	0.0984999984502792	0.100400000810623	0.0970000028610230	0.0993999987840653	0.0996999964118004	0.101300001144409	0.0993999987840653	0.103500001132488	0.0974000021815300	0.0993999987840653	0.0983999967575073	0.101800002157688	0.0949999988079071	0.0929000005126000	0.0932999998331070	0.0917999967932701	0.0945999994874001	0.0900000035762787	0.0944999977946281	0.0952999964356422	0.0929000005126000	0.0934000015258789	0.0976999998092651	0.0957999974489212	0.0960000008344650	0.0969000011682510	0.0962999984622002	0.0944000035524368	0.0932999998331070	0.0939999967813492
0.100800000131130	0.0995000004768372	0.101400002837181	0.0965000018477440	0.0995000004768372	0.0962999984622002	0.0967999994754791	0.0988000035285950	0.100100003182888	0.105800002813339	0.0989999994635582	0.0980999991297722	0.101899996399879	0.100100003182888	0.0966000035405159	0.0974000021815300	0.100299999117851	0.103000000119209	0.0957999974489212	0.101599998772144	0.0974999964237213	0.0974999964237213	0.0957999974489212	0.0988999977707863	0.0966000035405159	0.0991000011563301	0.0967999994754791	0.0995000004768372	0.0957999974489212	0.0986000001430512	0.0982000008225441	0.0991000011563301	0.0927999988198280	0.0912000015377998	0.0925000011920929	0.0896999984979630	0.0930999964475632	0.0882999971508980	0.0925000011920929	0.0940999984741211	0.0921000018715859	0.0913000032305718	0.0957000032067299	0.0931999981403351	0.0939000025391579	0.0940999984741211	0.0945999994874001	0.0927999988198280	0.0908000022172928	0.0944000035524368
0.100100003182888	0.0993999987840653	0.102499999105930	0.0966000035405159	0.0989999994635582	0.0954999998211861	0.0960000008344650	0.0983999967575073	0.0992999970912933	0.105300001800060	0.0992000028491020	0.0970999971032143	0.100599996745586	0.100500002503395	0.0952000021934509	0.0974999964237213	0.0974999964237213	0.101899996399879	0.0957000032067299	0.100199997425079	0.0967999994754791	0.0979999974370003	0.0948999971151352	0.0979000031948090	0.0980999991297722	0.0996999964118004	0.0960000008344650	0.0992999970912933	0.0956000015139580	0.0983000025153160	0.0970000028610230	0.0971999987959862	0.0922999978065491	0.0896999984979630	0.0925000011920929	0.0898000001907349	0.0920000001788139	0.0878999978303909	0.0917999967932701	0.0927999988198280	0.0930999964475632	0.0900000035762787	0.0945999994874001	0.0926000028848648	0.0934000015258789	0.0932999998331070	0.0943000018596649	0.0921000018715859	0.0905999988317490	0.0934000015258789
0.0993999987840653	0.0996000021696091	0.100500002503395	0.0962999984622002	0.0983999967575073	0.0966000035405159	0.0986000001430512	0.0979000031948090	0.100400000810623	0.102600000798702	0.0983000025153160	0.0957999974489212	0.102200001478195	0.102099999785423	0.0948999971151352	0.0966000035405159	0.0966999977827072	0.0982000008225441	0.0962999984622002	0.0996999964118004	0.0958999991416931	0.0983000025153160	0.0952999964356422	0.0971999987959862	0.0960000008344650	0.100199997425079	0.0962999984622002	0.0966000035405159	0.0954999998211861	0.0988000035285950	0.0966999977827072	0.100299999117851	0.0925000011920929	0.0913999974727631	0.0922000035643578	0.0900000035762787	0.0918999984860420	0.0879999995231628	0.0930000022053719	0.0926999971270561	0.0945999994874001	0.0948000028729439	0.0953999981284142	0.0927999988198280	0.0926999971270561	0.0930000022053719	0.0940999984741211	0.0920000001788139	0.0900999978184700	0.0930999964475632
0.100500002503395	0.0976999998092651	0.100100003182888	0.0966000035405159	0.0979999974370003	0.0957999974489212	0.0960000008344650	0.0978000015020371	0.0983999967575073	0.100800000131130	0.0980999991297722	0.0954999998211861	0.0996999964118004	0.0992000028491020	0.0952999964356422	0.0947000011801720	0.0987000018358231	0.0987000018358231	0.0952000021934509	0.0989999994635582	0.0940999984741211	0.0960000008344650	0.0939999967813492	0.0961999967694283	0.0958999991416931	0.0979999974370003	0.0954999998211861	0.0964000001549721	0.0936999991536140	0.0967999994754791	0.0969000011682510	0.0983000025153160	0.0944000035524368	0.0910999998450279	0.0934000015258789	0.0898000001907349	0.0931999981403351	0.0878999978303909	0.0929000005126000	0.0930000022053719	0.0922999978065491	0.0905999988317490	0.0945999994874001	0.0921000018715859	0.0935000032186508	0.0932999998331070	0.0939999967813492	0.0922999978065491	0.0908000022172928	0.0925000011920929
0.100800000131130	0.0989999994635582	0.100900001823902	0.0984999984502792	0.0980999991297722	0.0973000004887581	0.0987000018358231	0.0975999981164932	0.0993999987840653	0.104000002145767	0.100199997425079	0.0965000018477440	0.102700002491474	0.100599996745586	0.0953999981284142	0.0979000031948090	0.100500002503395	0.101000003516674	0.0958999991416931	0.101400002837181	0.0974999964237213	0.0984999984502792	0.0956000015139580	0.0995000004768372	0.0979000031948090	0.0993999987840653	0.0983000025153160	0.103900000452995	0.0974000021815300	0.0983999967575073	0.0988000035285950	0.0980999991297722	0.0935000032186508	0.0917999967932701	0.0954999998211861	0.0908000022172928	0.0940999984741211	0.0887999981641769	0.0936999991536140	0.0930999964475632	0.0934000015258789	0.0920000001788139	0.0954999998211861	0.0938000008463860	0.0939999967813492	0.0936999991536140	0.0944999977946281	0.0930000022053719	0.0909999981522560	0.0938000008463860
0.102700002491474	0.100400000810623	0.101199999451637	0.0974000021815300	0.100000001490116	0.0966000035405159	0.0978000015020371	0.101000003516674	0.100000001490116	0.103299997746944	0.0980999991297722	0.0978000015020371	0.101999998092651	0.0996999964118004	0.0962999984622002	0.0976999998092651	0.0993999987840653	0.100800000131130	0.0973000004887581	0.100100003182888	0.0982000008225441	0.0974000021815300	0.0956000015139580	0.0993999987840653	0.0970000028610230	0.100199997425079	0.0962999984622002	0.0988999977707863	0.0965000018477440	0.0971999987959862	0.0982000008225441	0.0996000021696091	0.0943000018596649	0.0930999964475632	0.0957000032067299	0.0910999998450279	0.0939000025391579	0.0896999984979630	0.0943000018596649	0.0943000018596649	0.0957999974489212	0.0931999981403351	0.0967999994754791	0.0954999998211861	0.0952000021934509	0.0944999977946281	0.0956000015139580	0.0944999977946281	0.0929000005126000	0.0942000001668930
0.101999998092651	0.0995000004768372	0.101099997758865	0.0983000025153160	0.0993999987840653	0.0973000004887581	0.0979999974370003	0.0988999977707863	0.100599996745586	0.104699999094009	0.100400000810623	0.0970999971032143	0.102499999105930	0.101099997758865	0.0978000015020371	0.0991000011563301	0.0996999964118004	0.101800002157688	0.0979999974370003	0.101400002837181	0.0973000004887581	0.0976999998092651	0.0966999977827072	0.100100003182888	0.0992000028491020	0.100000001490116	0.0998999997973442	0.101000003516674	0.0986000001430512	0.0975999981164932	0.0983999967575073	0.0996000021696091	0.0954999998211861	0.0944000035524368	0.0952000021934509	0.0934000015258789	0.0951000005006790	0.0899000018835068	0.0951000005006790	0.0938000008463860	0.0957000032067299	0.0932999998331070	0.0979000031948090	0.0961999967694283	0.0966000035405159	0.0958999991416931	0.0964000001549721	0.0944000035524368	0.0938000008463860	0.0948000028729439
0.102099999785423	0.0992000028491020	0.101800002157688	0.0969000011682510	0.103600002825260	0.0970000028610230	0.0966000035405159	0.0984999984502792	0.100900001823902	0.103799998760223	0.0996999964118004	0.0979000031948090	0.101199999451637	0.101599998772144	0.0978000015020371	0.0988999977707863	0.0996000021696091	0.100000001490116	0.0983000025153160	0.100000001490116	0.0964000001549721	0.0974999964237213	0.0970000028610230	0.103000000119209	0.0973000004887581	0.0998999997973442	0.0978000015020371	0.103200003504753	0.0964000001549721	0.0958999991416931	0.0967999994754791	0.0998999997973442	0.0966000035405159	0.0942000001668930	0.0957000032067299	0.0932999998331070	0.0952999964356422	0.0905999988317490	0.0961000025272369	0.0953999981284142	0.0969000011682510	0.0944999977946281	0.0983000025153160	0.0962999984622002	0.0958999991416931	0.0962999984622002	0.0960000008344650	0.0957000032067299	0.0925000011920929	0.0965000018477440
0.107500001788139	0.102200001478195	0.104800000786781	0.0996999964118004	0.107000000774860	0.0992999970912933	0.100199997425079	0.101499997079372	0.103699997067451	0.105700001120567	0.102899998426437	0.101000003516674	0.104599997401237	0.105499997735024	0.0998999997973442	0.101999998092651	0.103100001811981	0.103699997067451	0.0995000004768372	0.104400001466274	0.100299999117851	0.100900001823902	0.100199997425079	0.102200001478195	0.100800000131130	0.102700002491474	0.102499999105930	0.101400002837181	0.0992000028491020	0.100299999117851	0.100800000131130	0.102799996733665	0.0970000028610230	0.0962999984622002	0.0989999994635582	0.0940999984741211	0.0962999984622002	0.0914999991655350	0.0961000025272369	0.0961000025272369	0.0983000025153160	0.0962999984622002	0.100100003182888	0.0987000018358231	0.0979999974370003	0.0974999964237213	0.0980999991297722	0.0973000004887581	0.0953999981284142	0.0983999967575073
0.106799997389317	0.103299997746944	0.108099997043610	0.101099997758865	0.102600000798702	0.100199997425079	0.100100003182888	0.101599998772144	0.104199998080730	0.106299996376038	0.104299999773502	0.101199999451637	0.105400003492832	0.107400000095367	0.0996000021696091	0.102899998426437	0.104699999094009	0.104099996387959	0.101599998772144	0.104699999094009	0.100599996745586	0.100500002503395	0.0992000028491020	0.103200003504753	0.101599998772144	0.103699997067451	0.100100003182888	0.101499997079372	0.100800000131130	0.0993999987840653	0.101899996399879	0.104500003159046	0.0995000004768372	0.0979999974370003	0.0988000035285950	0.0951000005006790	0.0975999981164932	0.0914999991655350	0.0974999964237213	0.0962999984622002	0.100000001490116	0.0970999971032143	0.100199997425079	0.0996000021696091	0.0983000025153160	0.0974000021815300	0.0979999974370003	0.0974000021815300	0.0982000008225441	0.0998999997973442
0.106700003147125	0.108900003135204	0.107000000774860	0.102399997413158	0.102899998426437	0.100599996745586	0.101800002157688	0.101300001144409	0.105400003492832	0.108599998056889	0.103200003504753	0.101000003516674	0.105999998748302	0.105899997055531	0.101999998092651	0.103299997746944	0.104599997401237	0.104800000786781	0.100800000131130	0.104900002479553	0.101800002157688	0.101300001144409	0.0988999977707863	0.103500001132488	0.105099998414516	0.104199998080730	0.102099999785423	0.103000000119209	0.100000001490116	0.0998999997973442	0.101999998092651	0.102399997413158	0.101000003516674	0.0974999964237213	0.0992000028491020	0.0966000035405159	0.0978000015020371	0.0931999981403351	0.0966999977827072	0.0966000035405159	0.0997999981045723	0.0964000001549721	0.100500002503395	0.0996000021696091	0.0991000011563301	0.0989999994635582	0.0995000004768372	0.0983000025153160	0.0986000001430512	0.100699998438358
0.113200001418591	0.108999997377396	0.109800003468990	0.103699997067451	0.104800000786781	0.104199998080730	0.103600002825260	0.105499997735024	0.109399996697903	0.111800000071526	0.107199996709824	0.104599997401237	0.108900003135204	0.108699999749660	0.106399998068810	0.105300001800060	0.108000002801418	0.108499996364117	0.102799996733665	0.106399998068810	0.104000002145767	0.104000002145767	0.101700000464916	0.107100002467632	0.106499999761581	0.106899999082088	0.103799998760223	0.105700001120567	0.101700000464916	0.100599996745586	0.106100000441074	0.104699999094009	0.100100003182888	0.0971999987959862	0.0975999981164932	0.0936999991536140	0.0949999988079071	0.0908000022172928	0.0948999971151352	0.0974999964237213	0.0991000011563301	0.0961999967694283	0.0996999964118004	0.0973000004887581	0.0967999994754791	0.0960000008344650	0.0970999971032143	0.0957999974489212	0.0980999991297722	0.0996999964118004
0.110500000417233	0.109700001776218	0.109800003468990	0.103600002825260	0.107100002467632	0.102499999105930	0.102099999785423	0.103399999439716	0.111000001430511	0.112199999392033	0.105599999427795	0.103500001132488	0.108400002121925	0.108900003135204	0.102600000798702	0.104699999094009	0.108900003135204	0.107299998402596	0.101899996399879	0.105400003492832	0.102600000798702	0.102399997413158	0.100299999117851	0.104800000786781	0.107600003480911	0.105400003492832	0.103100001811981	0.105099998414516	0.101700000464916	0.0991000011563301	0.104199998080730	0.103200003504753	0.107000000774860	0.101499997079372	0.102499999105930	0.0983000025153160	0.0995000004768372	0.0944000035524368	0.100500002503395	0.0986000001430512	0.106200002133846	0.104000002145767	0.103900000452995	0.102399997413158	0.100900001823902	0.100000001490116	0.100800000131130	0.0998999997973442	0.104500003159046	0.104000002145767
0.115500003099442	0.112300001084805	0.112999998033047	0.108300000429153	0.108800001442432	0.103799998760223	0.104000002145767	0.105599999427795	0.113499999046326	0.115099996328354	0.109600000083447	0.104400001466274	0.108900003135204	0.110899999737740	0.105599999427795	0.106700003147125	0.111900001764297	0.110799998044968	0.103100001811981	0.108300000429153	0.103799998760223	0.103600002825260	0.101000003516674	0.107900001108646	0.108900003135204	0.108300000429153	0.105599999427795	0.104999996721745	0.103399999439716	0.101999998092651	0.106899999082088	0.106600001454353	0.109399996697903	0.102399997413158	0.101499997079372	0.0980999991297722	0.0992999970912933	0.0939000025391579	0.0975999981164932	0.0975999981164932	0.107799999415874	0.101099997758865	0.105499997735024	0.103399999439716	0.100900001823902	0.0991000011563301	0.101000003516674	0.100400000810623	0.105499997735024	0.105999998748302
0.121500000357628	0.115199998021126	0.116700001060963	0.111800000071526	0.110500000417233	0.106200002133846	0.105400003492832	0.108400002121925	0.116400003433228	0.118699997663498	0.111000001430511	0.105599999427795	0.110200002789497	0.110600002110004	0.106499999761581	0.107299998402596	0.113899998366833	0.112099997699261	0.104299999773502	0.109600000083447	0.104199998080730	0.103200003504753	0.103000000119209	0.107699997723103	0.114600002765656	0.110299997031689	0.107000000774860	0.106299996376038	0.104599997401237	0.100800000131130	0.105200000107288	0.106200002133846	0.110100001096725	0.102899998426437	0.106499999761581	0.103200003504753	0.103100001811981	0.0974999964237213	0.101199999451637	0.101599998772144	0.112800002098084	0.107900001108646	0.108099997043610	0.105999998748302	0.104000002145767	0.103299997746944	0.103000000119209	0.100900001823902	0.111299999058247	0.111100003123283
0.121600002050400	0.119900003075600	0.119400002062321	0.114299997687340	0.113099999725819	0.107799999415874	0.107000000774860	0.106299996376038	0.121100001037121	0.116800002753735	0.111900001764297	0.103600002825260	0.109499998390675	0.109499998390675	0.107199996709824	0.107299998402596	0.117399998009205	0.112300001084805	0.104199998080730	0.107699997723103	0.104400001466274	0.102700002491474	0.101700000464916	0.107100002467632	0.115800000727177	0.108099997043610	0.105800002813339	0.108000002801418	0.103799998760223	0.100299999117851	0.104999996721745	0.106299996376038	0.113099999725819	0.105599999427795	0.103000000119209	0.100000001490116	0.0995000004768372	0.0949999988079071	0.100100003182888	0.100100003182888	0.110699996352196	0.102300003170967	0.105800002813339	0.105099998414516	0.102399997413158	0.101199999451637	0.102700002491474	0.0993999987840653	0.110299997031689	0.110200002789497
0.131899997591972	0.124899998307228	0.123000003397465	0.116599999368191	0.119300000369549	0.109999999403954	0.111599996685982	0.113200001418591	0.126599997282028	0.123599998652935	0.111100003123283	0.106399998068810	0.111800000071526	0.113399997353554	0.107500001788139	0.108999997377396	0.122400000691414	0.117600001394749	0.112599998712540	0.110200002789497	0.105700001120567	0.104400001466274	0.104900002479553	0.108900003135204	0.120800003409386	0.113799996674061	0.106499999761581	0.106100000441074	0.105800002813339	0.103299997746944	0.105300001800060	0.108900003135204	0.119999997317791	0.105700001120567	0.105200000107288	0.0997999981045723	0.101199999451637	0.0957999974489212	0.0998999997973442	0.0998999997973442	0.115999996662140	0.104099996387959	0.106799997389317	0.104999996721745	0.102300003170967	0.102099999785423	0.103000000119209	0.102300003170967	0.115699999034405	0.111500002443790
0.133900001645088	0.135299995541573	0.129600003361702	0.125799998641014	0.121299996972084	0.110799998044968	0.109999999403954	0.112499997019768	0.132200002670288	0.122299998998642	0.115099996328354	0.105899997055531	0.111900001764297	0.112999998033047	0.108800001442432	0.109399996697903	0.127100005745888	0.116899996995926	0.106299996376038	0.111299999058247	0.106299996376038	0.105400003492832	0.104299999773502	0.108199998736382	0.124099999666214	0.112999998033047	0.108199998736382	0.108199998736382	0.104900002479553	0.101899996399879	0.106600001454353	0.108699999749660	0.123800002038479	0.109899997711182	0.104999996721745	0.100400000810623	0.100000001490116	0.0957000032067299	0.0995000004768372	0.0989999994635582	0.122800000011921	0.107199996709824	0.109499998390675	0.103900000452995	0.102899998426437	0.0998999997973442	0.101999998092651	0.100199997425079	0.119499996304512	0.113099999725819
0.142800003290176	0.137899994850159	0.140100002288818	0.126699998974800	0.128099992871284	0.112700000405312	0.114399999380112	0.113899998366833	0.136999994516373	0.123199999332428	0.114600002765656	0.107100002467632	0.112099997699261	0.112499997019768	0.109099999070168	0.110100001096725	0.131799995899200	0.119800001382828	0.106200002133846	0.111199997365475	0.106299996376038	0.104400001466274	0.105099998414516	0.110200002789497	0.130400002002716	0.114299997687340	0.106799997389317	0.108199998736382	0.105200000107288	0.101599998772144	0.105400003492832	0.109200000762939	0.126699998974800	0.106700003147125	0.103600002825260	0.100400000810623	0.0993999987840653	0.0976999998092651	0.0989999994635582	0.0992000028491020	0.125599995255470	0.105400003492832	0.105700001120567	0.105999998748302	0.103000000119209	0.101499997079372	0.102499999105930	0.101099997758865	0.123000003397465	0.109899997711182
0.146799996495247	0.145799994468689	0.145999997854233	0.137099996209145	0.130300000309944	0.118199996650219	0.118699997663498	0.116700001060963	0.146799996495247	0.124700002372265	0.112700000405312	0.106799997389317	0.112700000405312	0.113700002431870	0.108599998056889	0.110200002789497	0.136600002646446	0.116999998688698	0.109899997711182	0.109800003468990	0.106200002133846	0.103500001132488	0.104599997401237	0.108699999749660	0.131600007414818	0.112700000405312	0.109200000762939	0.107400000095367	0.103500001132488	0.101800002157688	0.104999996721745	0.107699997723103	0.134000003337860	0.111800000071526	0.107600003480911	0.101000003516674	0.102300003170967	0.0974999964237213	0.104099996387959	0.102399997413158	0.132400006055832	0.108999997377396	0.109700001776218	0.105800002813339	0.101300001144409	0.102700002491474	0.104999996721745	0.102799996733665	0.127000004053116	0.118000000715256
0.158500000834465	0.157399997115135	0.153099998831749	0.139599993824959	0.135000005364418	0.120700001716614	0.115900002419949	0.117399998009205	0.155300006270409	0.126599997282028	0.115900002419949	0.106399998068810	0.113399997353554	0.112800002098084	0.108099997043610	0.109700001776218	0.143600001931191	0.119900003075600	0.103699997067451	0.109499998390675	0.105800002813339	0.103500001132488	0.104400001466274	0.108000002801418	0.135800004005432	0.113600000739098	0.108699999749660	0.105700001120567	0.104999996721745	0.100400000810623	0.106100000441074	0.109499998390675	0.134700000286102	0.108099997043610	0.103900000452995	0.0978000015020371	0.100900001823902	0.0945999994874001	0.0988000035285950	0.100000001490116	0.131500005722046	0.106799997389317	0.106100000441074	0.103299997746944	0.100100003182888	0.0988999977707863	0.100299999117851	0.100000001490116	0.128099992871284	0.112700000405312
0.171200007200241	0.170399993658066	0.165900006890297	0.152899995446205	0.145099997520447	0.119900003075600	0.119599997997284	0.125300005078316	0.160099998116493	0.130999997258186	0.116800002753735	0.107199996709824	0.114600002765656	0.114500001072884	0.110100001096725	0.111699998378754	0.151099994778633	0.122100003063679	0.106600001454353	0.110699996352196	0.107799999415874	0.106100000441074	0.105400003492832	0.109700001776218	0.144500002264977	0.118000000715256	0.108199998736382	0.107000000774860	0.106700003147125	0.102099999785423	0.107699997723103	0.108699999749660	0.144299998879433	0.112300001084805	0.106299996376038	0.102099999785423	0.101800002157688	0.0976999998092651	0.103000000119209	0.100000001490116	0.142000004649162	0.109700001776218	0.107900001108646	0.106200002133846	0.103500001132488	0.101800002157688	0.103900000452995	0.101800002157688	0.136199995875359	0.115999996662140
0.185599997639656	0.183400005102158	0.180199995636940	0.165399998426437	0.150000005960464	0.130600005388260	0.124399997293949	0.128299996256828	0.168799996376038	0.133300006389618	0.118000000715256	0.108300000429153	0.115500003099442	0.115299999713898	0.109099999070168	0.111800000071526	0.157299995422363	0.121899999678135	0.107100002467632	0.111400000751019	0.107600003480911	0.107100002467632	0.105099998414516	0.110500000417233	0.152700006961823	0.113799996674061	0.112099997699261	0.109300002455711	0.106299996376038	0.101599998772144	0.106700003147125	0.108599998056889	0.151600003242493	0.114299997687340	0.108000002801418	0.101599998772144	0.102499999105930	0.0974999964237213	0.103299997746944	0.101800002157688	0.150999993085861	0.111400000751019	0.109499998390675	0.107100002467632	0.104800000786781	0.103600002825260	0.104900002479553	0.102700002491474	0.143999993801117	0.119300000369549
0.202800005674362	0.203400000929832	0.199100002646446	0.176499992609024	0.163399994373322	0.133300006389618	0.127000004053116	0.134000003337860	0.182799994945526	0.136600002646446	0.120099999010563	0.109399996697903	0.117100000381470	0.116700001060963	0.111299999058247	0.114799998700619	0.170300006866455	0.124499998986721	0.108000002801418	0.111599996685982	0.109999999403954	0.106600001454353	0.106899999082088	0.111199997365475	0.158899992704391	0.116899996995926	0.109600000083447	0.108800001442432	0.106600001454353	0.103200003504753	0.106600001454353	0.109399996697903	0.157499998807907	0.115500003099442	0.108099997043610	0.101400002837181	0.103000000119209	0.0983000025153160	0.103500001132488	0.101300001144409	0.159299999475479	0.112199999392033	0.109099999070168	0.108000002801418	0.104599997401237	0.103500001132488	0.104599997401237	0.103100001811981	0.153799995779991	0.119400002062321
0.224700003862381	0.220500007271767	0.217399999499321	0.194000005722046	0.168300002813339	0.139899998903275	0.133399993181229	0.137099996209145	0.194900006055832	0.147200003266335	0.119499996304512	0.110399998724461	0.117200002074242	0.116899996995926	0.112700000405312	0.113700002431870	0.178100004792213	0.129800006747246	0.108400002121925	0.111599996685982	0.109200000762939	0.108900003135204	0.106499999761581	0.110899999737740	0.167999997735024	0.120600000023842	0.111199997365475	0.108000002801418	0.106399998068810	0.102899998426437	0.110699996352196	0.110299997031689	0.165600001811981	0.116300001740456	0.108800001442432	0.102099999785423	0.102600000798702	0.0967999994754791	0.103399999439716	0.101800002157688	0.167400002479553	0.118400000035763	0.109800003468990	0.107299998402596	0.104599997401237	0.104299999773502	0.104599997401237	0.102200001478195	0.160899996757507	0.119699999690056
0.253600001335144	0.241300001740456	0.235300004482269	0.206799998879433	0.184100002050400	0.142800003290176	0.133200004696846	0.140100002288818	0.208499997854233	0.140900000929832	0.117499999701977	0.108699999749660	0.114900000393391	0.116300001740456	0.111100003123283	0.111500002443790	0.187199994921684	0.129999995231628	0.105800002813339	0.109700001776218	0.107600003480911	0.104699999094009	0.104999996721745	0.112199999392033	0.174400001764297	0.122500002384186	0.106799997389317	0.105899997055531	0.104299999773502	0.100800000131130	0.105700001120567	0.109099999070168	0.174600005149841	0.117499999701977	0.108499996364117	0.102300003170967	0.104500003159046	0.0978000015020371	0.102899998426437	0.102200001478195	0.184900000691414	0.115400001406670	0.110600002110004	0.108000002801418	0.105099998414516	0.103900000452995	0.105200000107288	0.103500001132488	0.164700001478195	0.123300001025200
0.273499995470047	0.273799985647202	0.264600008726120	0.233300000429153	0.196799993515015	0.149599999189377	0.144600003957748	0.144999995827675	0.229599997401238	0.152400001883507	0.123199999332428	0.114000000059605	0.118000000715256	0.117799997329712	0.113099999725819	0.113600000739098	0.205200001597404	0.131799995899200	0.108699999749660	0.112400002777576	0.109499998390675	0.106899999082088	0.106399998068810	0.114000000059605	0.184900000691414	0.123199999332428	0.110600002110004	0.108000002801418	0.108199998736382	0.103200003504753	0.108400002121925	0.109399996697903	0.187900006771088	0.119800001382828	0.107799999415874	0.101300001144409	0.103600002825260	0.0978000015020371	0.102499999105930	0.103399999439716	0.194900006055832	0.113899998366833	0.109300002455711	0.108800001442432	0.105800002813339	0.103200003504753	0.105800002813339	0.104400001466274	0.176699995994568	0.123599998652935
0.307900011539459	0.303299993276596	0.290899991989136	0.248699992895126	0.209600001573563	0.165500000119209	0.146799996495247	0.152099996805191	0.245000004768372	0.157199993729591	0.122199997305870	0.109200000762939	0.118100002408028	0.117299996316433	0.114399999380112	0.113799996674061	0.223199993371964	0.134900003671646	0.107900001108646	0.111500002443790	0.109499998390675	0.106100000441074	0.106499999761581	0.111900001764297	0.202700003981590	0.127299994230270	0.109399996697903	0.109300002455711	0.106799997389317	0.101999998092651	0.107199996709824	0.112300001084805	0.196299999952316	0.121299996972084	0.109499998390675	0.102099999785423	0.103399999439716	0.0979999974370003	0.103799998760223	0.103600002825260	0.205500006675720	0.118799999356270	0.108999997377396	0.108800001442432	0.104900002479553	0.103900000452995	0.105300001800060	0.104699999094009	0.183400005102158	0.126300007104874
0.336899995803833	0.332599997520447	0.324400007724762	0.275400012731552	0.235499992966652	0.175400003790855	0.153400003910065	0.156599998474121	0.263700008392334	0.170499995350838	0.125900000333786	0.110200002789497	0.119300000369549	0.117600001394749	0.114100001752377	0.114100001752377	0.229900002479553	0.135199993848801	0.108800001442432	0.111699998378754	0.109300002455711	0.106700003147125	0.107600003480911	0.111599996685982	0.206599995493889	0.126800000667572	0.111000001430511	0.109600000083447	0.107199996709824	0.102399997413158	0.108499996364117	0.112199999392033	0.203099995851517	0.123199999332428	0.108900003135204	0.101999998092651	0.104599997401237	0.0998999997973442	0.103200003504753	0.103399999439716	0.214800000190735	0.117100000381470	0.111000001430511	0.109499998390675	0.105499997735024	0.104299999773502	0.106200002133846	0.104000002145767	0.198100000619888	0.127000004053116
0.366699993610382	0.375600010156631	0.358300000429153	0.308400005102158	0.250499993562698	0.183699995279312	0.162699997425079	0.166700005531311	0.292800009250641	0.180600002408028	0.129099994897842	0.112899996340275	0.119099996984005	0.120300002396107	0.117399998009205	0.115900002419949	0.258399993181229	0.139400005340576	0.108300000429153	0.114600002765656	0.112700000405312	0.108000002801418	0.109999999403954	0.113600000739098	0.220899999141693	0.128600001335144	0.112099997699261	0.111500002443790	0.108999997377396	0.105599999427795	0.109999999403954	0.111900001764297	0.217600002884865	0.125599995255470	0.110500000417233	0.103600002825260	0.104199998080730	0.0986000001430512	0.104099996387959	0.102799996733665	0.233199998736382	0.120600000023842	0.110899999737740	0.109399996697903	0.105999998748302	0.104099996387959	0.105899997055531	0.104699999094009	0.212999999523163	0.131400004029274
0.392699986696243	0.405999988317490	0.387199997901917	0.329899996519089	0.267800003290176	0.199799999594688	0.174300000071526	0.175699993968010	0.308200001716614	0.193700000643730	0.132499992847443	0.110399998724461	0.118400000035763	0.121299996972084	0.116800002753735	0.116300001740456	0.267399996519089	0.141399994492531	0.108400002121925	0.113099999725819	0.109600000083447	0.107100002467632	0.108099997043610	0.113600000739098	0.227500006556511	0.130700007081032	0.111900001764297	0.109200000762939	0.109899997711182	0.103699997067451	0.109300002455711	0.111199997365475	0.224399998784065	0.128600001335144	0.109899997711182	0.102700002491474	0.104299999773502	0.0997999981045723	0.103799998760223	0.103699997067451	0.245000004768372	0.121899999678135	0.111599996685982	0.109499998390675	0.106700003147125	0.104900002479553	0.106299996376038	0.105700001120567	0.219400003552437	0.131300002336502
0.424499988555908	0.431800007820129	0.427100002765656	0.360700011253357	0.288899987936020	0.214599996805191	0.184400007128716	0.178399994969368	0.334100008010864	0.200499996542931	0.129899993538857	0.107900001108646	0.116499997675419	0.116899996995926	0.114000000059605	0.112099997699261	0.293500006198883	0.144999995827675	0.105599999427795	0.111100003123283	0.108699999749660	0.103399999439716	0.105999998748302	0.109700001776218	0.239500001072884	0.127100005745888	0.110500000417233	0.106700003147125	0.105899997055531	0.100699998438358	0.106700003147125	0.106600001454353	0.235799998044968	0.129999995231628	0.110399998724461	0.102399997413158	0.104699999094009	0.100000001490116	0.103500001132488	0.103399999439716	0.268099993467331	0.122599996626377	0.111699998378754	0.109800003468990	0.106399998068810	0.105099998414516	0.104800000786781	0.104099996387959	0.224099993705750	0.133699998259544
0.457599997520447	0.471599996089935	0.462000012397766	0.389999985694885	0.316399991512299	0.231800004839897	0.197699993848801	0.189199998974800	0.353799998760223	0.214300006628037	0.135900005698204	0.112099997699261	0.119400002062321	0.123199999332428	0.116300001740456	0.117299996316433	0.323799997568131	0.154300004243851	0.107900001108646	0.114600002765656	0.111199997365475	0.106799997389317	0.108099997043610	0.113799996674061	0.258899986743927	0.137500002980232	0.112099997699261	0.109800003468990	0.110200002789497	0.103100001811981	0.113899998366833	0.114600002765656	0.245900005102158	0.129999995231628	0.110399998724461	0.103200003504753	0.104000002145767	0.0995000004768372	0.104099996387959	0.103799998760223	0.277700006961823	0.129999995231628	0.110899999737740	0.109700001776218	0.105999998748302	0.104900002479553	0.105999998748302	0.105499997735024	0.235899999737740	0.134700000286102
0.497399985790253	0.504800021648407	0.508700013160706	0.421999990940094	0.343499988317490	0.246299996972084	0.206499993801117	0.207100003957748	0.395900011062622	0.223800003528595	0.146899998188019	0.111400000751019	0.120999999344349	0.121200002729893	0.118000000715256	0.118199996650219	0.340499997138977	0.159299999475479	0.108599998056889	0.115500003099442	0.113300003111362	0.107900001108646	0.110600002110004	0.115000002086163	0.271800011396408	0.133799999952316	0.114000000059605	0.110299997031689	0.112400002777576	0.103100001811981	0.111500002443790	0.112300001084805	0.256199985742569	0.131400004029274	0.110200002789497	0.104400001466274	0.104000002145767	0.100000001490116	0.104199998080730	0.103299997746944	0.293900012969971	0.125799998641014	0.112199999392033	0.111000001430511	0.106799997389317	0.104900002479553	0.106100000441074	0.105899997055531	0.244200006127357	0.134700000286102
0.528199970722199	0.533599972724915	0.542500019073486	0.449600011110306	0.361099988222122	0.259799987077713	0.222499996423721	0.212999999523163	0.421799987554550	0.238900005817413	0.155300006270409	0.114399999380112	0.121399998664856	0.122299998998642	0.118500001728535	0.116700001060963	0.369800001382828	0.158700004220009	0.109600000083447	0.114000000059605	0.112800002098084	0.111599996685982	0.109499998390675	0.114000000059605	0.288199990987778	0.140799999237061	0.112899996340275	0.110899999737740	0.111599996685982	0.104999996721745	0.111000001430511	0.113899998366833	0.270300000905991	0.133799999952316	0.110600002110004	0.104400001466274	0.105099998414516	0.100299999117851	0.104199998080730	0.103900000452995	0.319400012493134	0.127800002694130	0.112899996340275	0.111900001764297	0.107699997723103	0.105200000107288	0.106399998068810	0.105899997055531	0.253500014543533	0.135199993848801
0.568499982357025	0.577799975872040	0.579400002956390	0.476500004529953	0.384999990463257	0.280000001192093	0.236100003123283	0.222200006246567	0.464599996805191	0.248999997973442	0.173099994659424	0.112999998033047	0.123400002717972	0.123199999332428	0.119800001382828	0.117499999701977	0.395000010728836	0.163299992680550	0.107600003480911	0.116899996995926	0.113899998366833	0.108999997377396	0.110600002110004	0.115299999713898	0.302300006151199	0.140699997544289	0.113399997353554	0.112999998033047	0.111500002443790	0.105599999427795	0.111599996685982	0.113499999046326	0.272000014781952	0.134900003671646	0.110799998044968	0.102700002491474	0.105400003492832	0.0997999981045723	0.104299999773502	0.104000002145767	0.335200011730194	0.128900006413460	0.112199999392033	0.110600002110004	0.107500001788139	0.104999996721745	0.105599999427795	0.105300001800060	0.266799986362457	0.138400003314018
0.593999981880188	0.604700028896332	0.608399987220764	0.513100028038025	0.393900007009506	0.298700004816055	0.248099997639656	0.232500001788139	0.497999995946884	0.261099994182587	0.178800001740456	0.110600002110004	0.119599997997284	0.120700001716614	0.118299998342991	0.114799998700619	0.419699996709824	0.163499996066093	0.109200000762939	0.113099999725819	0.110200002789497	0.105599999427795	0.107799999415874	0.112300001084805	0.309700012207031	0.139200001955032	0.109700001776218	0.107900001108646	0.107299998402596	0.100299999117851	0.107900001108646	0.111299999058247	0.286100000143051	0.135900005698204	0.110799998044968	0.102600000798702	0.104800000786781	0.0992000028491020	0.103500001132488	0.103200003504753	0.354200005531311	0.128800004720688	0.112099997699261	0.110299997031689	0.107100002467632	0.104000002145767	0.105599999427795	0.104099996387959	0.275599986314774	0.137899994850159
0.624400019645691	0.639100015163422	0.652800023555756	0.546199977397919	0.421600013971329	0.322299987077713	0.269899994134903	0.249099999666214	0.545000016689301	0.282499998807907	0.184000000357628	0.116200000047684	0.123099997639656	0.122100003063679	0.121100001037121	0.119400002062321	0.455599993467331	0.170100003480911	0.110500000417233	0.117200002074242	0.113399997353554	0.108999997377396	0.110600002110004	0.115299999713898	0.332599997520447	0.143399998545647	0.112599998712540	0.112099997699261	0.111199997365475	0.103100001811981	0.112400002777576	0.113700002431870	0.305799990892410	0.139400005340576	0.112599998712540	0.103200003504753	0.105999998748302	0.106700003147125	0.104999996721745	0.104299999773502	0.373100012540817	0.128099992871284	0.113399997353554	0.110299997031689	0.108800001442432	0.105599999427795	0.107600003480911	0.105300001800060	0.306100010871887	0.141399994492531
0.648400008678436	0.667699992656708	0.685000002384186	0.572600007057190	0.451400011777878	0.346199989318848	0.281100004911423	0.277000010013580	0.584200024604797	0.296000003814697	0.195800006389618	0.114200003445148	0.121799997985363	0.120899997651577	0.120499998331070	0.118000000715256	0.483099997043610	0.180000007152557	0.109800003468990	0.116800002753735	0.111800000071526	0.107600003480911	0.109700001776218	0.117100000381470	0.349000006914139	0.146099999547005	0.113600000739098	0.111699998378754	0.111699998378754	0.103500001132488	0.109099999070168	0.112599998712540	0.320699989795685	0.139899998903275	0.113300003111362	0.105499997735024	0.106299996376038	0.100599996745586	0.105599999427795	0.104599997401237	0.389099985361099	0.132699996232986	0.113300003111362	0.112099997699261	0.108599998056889	0.105800002813339	0.106899999082088	0.105499997735024	0.307099997997284	0.144500002264977
0.673300027847290	0.695100009441376	0.704500019550324	0.598699986934662	0.468100011348724	0.382299989461899	0.301899999380112	0.278499990701675	0.619599997997284	0.318100005388260	0.206900000572205	0.115000002086163	0.122400000691414	0.123400002717972	0.119999997317791	0.116599999368191	0.503499984741211	0.182199999690056	0.109600000083447	0.113300003111362	0.113300003111362	0.108300000429153	0.111100003123283	0.114299997687340	0.358500003814697	0.144600003957748	0.114699997007847	0.110100001096725	0.110799998044968	0.104299999773502	0.110299997031689	0.114200003445148	0.335099995136261	0.142700001597404	0.112300001084805	0.104500003159046	0.105400003492832	0.0998999997973442	0.104500003159046	0.103900000452995	0.415300011634827	0.132300004363060	0.112700000405312	0.111599996685982	0.108699999749660	0.104999996721745	0.107500001788139	0.106600001454353	0.320100009441376	0.142800003290176
0.712800025939941	0.726499974727631	0.731299996376038	0.636900007724762	0.493099987506866	0.396600008010864	0.324299991130829	0.285899996757507	0.645299971103668	0.341800004243851	0.218199998140335	0.115099996328354	0.123099997639656	0.122500002384186	0.121699996292591	0.118699997663498	0.536800026893616	0.187700003385544	0.111100003123283	0.115099996328354	0.113499999046326	0.106899999082088	0.110200002789497	0.115500003099442	0.379500001668930	0.152300000190735	0.111500002443790	0.113099999725819	0.112300001084805	0.103799998760223	0.112400002777576	0.113600000739098	0.352200001478195	0.144400000572205	0.110799998044968	0.103500001132488	0.105300001800060	0.100199997425079	0.105400003492832	0.104500003159046	0.434199988842011	0.136099994182587	0.111400000751019	0.111699998378754	0.107199996709824	0.106299996376038	0.108000002801418	0.106200002133846	0.332899987697601	0.143700003623962
0.723900020122528	0.743399977684021	0.764299988746643	0.651899993419647	0.501800000667572	0.422100007534027	0.337599992752075	0.311100006103516	0.690500020980835	0.350899994373322	0.228900000452995	0.114000000059605	0.121699996292591	0.122100003063679	0.119900003075600	0.118299998342991	0.565999984741211	0.188199996948242	0.110799998044968	0.113700002431870	0.114699997007847	0.108199998736382	0.110500000417233	0.113700002431870	0.402500003576279	0.147100001573563	0.112700000405312	0.111100003123283	0.110699996352196	0.102799996733665	0.111199997365475	0.112499997019768	0.369300007820129	0.144999995827675	0.112199999392033	0.103399999439716	0.105800002813339	0.100100003182888	0.105099998414516	0.104599997401237	0.449000000953674	0.133699998259544	0.114500001072884	0.111599996685982	0.107500001788139	0.105300001800060	0.108099997043610	0.105599999427795	0.342099994421005	0.145799994468689
0.755999982357025	0.772400021553040	0.787299990653992	0.686600029468536	0.532100021839142	0.439599990844727	0.368600010871887	0.334300011396408	0.718400001525879	0.376100003719330	0.233899995684624	0.112999998033047	0.121399998664856	0.122299998998642	0.119900003075600	0.119699999690056	0.602500021457672	0.192800000309944	0.112599998712540	0.112800002098084	0.112300001084805	0.105999998748302	0.109200000762939	0.113099999725819	0.416299998760223	0.151099994778633	0.112899996340275	0.109600000083447	0.112899996340275	0.102499999105930	0.112300001084805	0.113799996674061	0.386500000953674	0.144299998879433	0.112800002098084	0.104099996387959	0.105200000107288	0.100699998438358	0.104900002479553	0.104400001466274	0.468800008296967	0.134399995207787	0.113300003111362	0.112099997699261	0.107900001108646	0.105800002813339	0.107799999415874	0.106200002133846	0.360199987888336	0.143700003623962
0.777199983596802	0.791199982166290	0.811699986457825	0.707199990749359	0.541100025177002	0.468899995088577	0.377299994230270	0.345699995756149	0.751900017261505	0.403499990701675	0.255199998617172	0.115099996328354	0.122299998998642	0.125499993562698	0.121699996292591	0.120600000023842	0.652100026607513	0.199300006031990	0.109600000083447	0.115900002419949	0.113499999046326	0.108400002121925	0.109099999070168	0.114699997007847	0.439200013875961	0.154799997806549	0.113700002431870	0.109700001776218	0.112000003457069	0.104900002479553	0.111500002443790	0.113600000739098	0.408399999141693	0.150099992752075	0.112599998712540	0.103500001132488	0.106399998068810	0.100100003182888	0.106899999082088	0.104900002479553	0.490299999713898	0.138799995183945	0.113799996674061	0.112499997019768	0.109099999070168	0.106100000441074	0.108199998736382	0.106600001454353	0.365200012922287	0.148599997162819
0.802600026130676	0.804000020027161	0.825900018215179	0.728399991989136	0.550599992275238	0.488400012254715	0.405999988317490	0.361699998378754	0.776799976825714	0.419099986553192	0.261200010776520	0.114799998700619	0.124200001358986	0.126200005412102	0.122500002384186	0.118799999356270	0.689499974250794	0.208499997854233	0.111000001430511	0.113399997353554	0.112899996340275	0.109999999403954	0.109999999403954	0.113899998366833	0.463699996471405	0.157199993729591	0.111500002443790	0.111100003123283	0.112199999392033	0.103500001132488	0.108699999749660	0.111400000751019	0.430900007486343	0.147499993443489	0.113099999725819	0.104199998080730	0.106600001454353	0.101099997758865	0.105700001120567	0.104400001466274	0.507099986076355	0.136800006031990	0.113799996674061	0.112800002098084	0.108400002121925	0.106100000441074	0.108499996364117	0.105800002813339	0.386299997568131	0.149299994111061
0.825800001621246	0.833000004291534	0.842299997806549	0.735099971294403	0.560299992561340	0.499099999666214	0.433600008487701	0.383700013160706	0.806100010871887	0.461699992418289	0.278899997472763	0.134900003671646	0.128000006079674	0.124200001358986	0.122100003063679	0.120899997651577	0.725199997425079	0.214599996805191	0.111400000751019	0.115199998021126	0.113799996674061	0.107299998402596	0.110200002789497	0.114900000393391	0.490500003099442	0.165500000119209	0.113899998366833	0.111800000071526	0.112000003457069	0.104000002145767	0.111800000071526	0.114399999380112	0.457800000905991	0.148699998855591	0.112800002098084	0.105499997735024	0.105800002813339	0.100800000131130	0.107600003480911	0.104400001466274	0.531700015068054	0.142599999904633	0.113499999046326	0.112300001084805	0.108199998736382	0.106700003147125	0.107299998402596	0.106700003147125	0.395300000905991	0.150399997830391
0.839999973773956	0.850000023841858	0.853799998760223	0.746599972248077	0.564599990844727	0.521700024604797	0.451799988746643	0.391000002622604	0.831799983978272	0.497500002384186	0.296799987554550	0.248199999332428	0.126800000667572	0.122000001370907	0.123400002717972	0.119099996984005	0.757799983024597	0.228100001811981	0.110299997031689	0.116800002753735	0.113799996674061	0.108499996364117	0.110600002110004	0.113700002431870	0.508400022983551	0.167899996042252	0.111500002443790	0.116999998688698	0.112800002098084	0.103399999439716	0.110500000417233	0.113399997353554	0.471399992704392	0.152500003576279	0.114299997687340	0.104000002145767	0.105999998748302	0.101599998772144	0.106700003147125	0.105800002813339	0.564199984073639	0.141200006008148	0.113600000739098	0.112499997019768	0.108599998056889	0.106799997389317	0.107100002467632	0.107299998402596	0.402099996805191	0.153200000524521
0.845700025558472	0.863900005817413	0.854300022125244	0.744499981403351	0.565599977970123	0.549300014972687	0.484400004148483	0.405200004577637	0.859399974346161	0.522800028324127	0.321099996566772	0.316300004720688	0.128800004720688	0.125200003385544	0.125200003385544	0.119599997997284	0.815299987792969	0.228200003504753	0.112599998712540	0.116200000047684	0.114399999380112	0.111699998378754	0.112099997699261	0.116200000047684	0.543099999427795	0.171100005507469	0.114000000059605	0.111500002443790	0.113600000739098	0.105899997055531	0.112000003457069	0.114100001752377	0.506699979305267	0.155100002884865	0.113899998366833	0.104099996387959	0.106399998068810	0.102099999785423	0.106899999082088	0.104900002479553	0.580799996852875	0.143299996852875	0.114000000059605	0.113799996674061	0.109200000762939	0.107199996709824	0.107900001108646	0.107600003480911	0.421799987554550	0.154400005936623
0.858600020408630	0.853900015354157	0.846599996089935	0.740899980068207	0.545599997043610	0.557699978351593	0.505900025367737	0.415699988603592	0.869700014591217	0.569500029087067	0.331200003623962	0.307000011205673	0.127399995923042	0.125400006771088	0.123999997973442	0.121299996972084	0.826600015163422	0.233400002121925	0.110899999737740	0.117399998009205	0.117200002074242	0.109499998390675	0.113300003111362	0.114900000393391	0.560100018978119	0.180199995636940	0.115199998021126	0.112800002098084	0.113499999046326	0.104199998080730	0.113600000739098	0.114299997687340	0.519999980926514	0.152099996805191	0.113799996674061	0.105800002813339	0.105800002813339	0.101899996399879	0.106299996376038	0.105099998414516	0.620999991893768	0.143999993801117	0.113399997353554	0.113200001418591	0.108499996364117	0.107199996709824	0.108000002801418	0.108000002801418	0.425000011920929	0.154499992728233
0.851700007915497	0.861199975013733	0.849600017070770	0.728900015354157	0.533299982547760	0.593599975109100	0.627099990844727	0.422500014305115	0.867900013923645	0.610899984836578	0.353399991989136	0.420500010251999	0.124799996614456	0.127299994230270	0.121899999678135	0.119099996984005	0.857100009918213	0.237499997019768	0.112400002777576	0.118600003421307	0.116499997675419	0.110100001096725	0.111699998378754	0.113799996674061	0.593400001525879	0.185399994254112	0.116300001740456	0.111900001764297	0.112499997019768	0.104000002145767	0.110600002110004	0.113399997353554	0.538299977779388	0.154300004243851	0.113499999046326	0.105400003492832	0.106799997389317	0.101899996399879	0.107900001108646	0.105899997055531	0.647800028324127	0.146500006318092	0.114100001752377	0.112400002777576	0.109499998390675	0.107400000095367	0.108499996364117	0.107199996709824	0.447400003671646	0.155300006270409
0.847699999809265	0.861500024795532	0.848399996757507	0.732699990272522	0.532299995422363	0.589299976825714	0.574299991130829	0.453399986028671	0.854499995708466	0.643000006675720	0.375800013542175	0.368299990892410	0.126499995589256	0.124799996614456	0.125300005078316	0.119999997317791	0.876999974250794	0.249599993228912	0.109700001776218	0.115599997341633	0.114500001072884	0.107900001108646	0.111500002443790	0.115199998021126	0.616299986839294	0.193299993872643	0.112000003457069	0.114100001752377	0.112300001084805	0.100699998438358	0.111000001430511	0.115099996328354	0.562399983406067	0.161300003528595	0.114699997007847	0.106799997389317	0.107199996709824	0.101499997079372	0.106399998068810	0.104900002479553	0.659200012683868	0.147699996829033	0.114600002765656	0.113300003111362	0.109099999070168	0.106499999761581	0.108900003135204	0.106799997389317	0.461100012063980	0.159199997782707
0.850799977779388	0.845000028610230	0.841099977493286	0.719600021839142	0.515100002288818	0.720799982547760	0.703599989414215	0.544000029563904	0.850000023841858	0.680599987506867	0.385500013828278	0.325899988412857	0.129399999976158	0.128000006079674	0.124399997293949	0.120600000023842	0.904500007629395	0.258700013160706	0.114799998700619	0.119900003075600	0.117399998009205	0.109200000762939	0.113799996674061	0.115900002419949	0.637799978256226	0.194600000977516	0.113700002431870	0.113899998366833	0.112300001084805	0.104699999094009	0.114900000393391	0.115199998021126	0.592800021171570	0.159799993038178	0.113600000739098	0.104800000786781	0.107299998402596	0.101899996399879	0.106399998068810	0.105200000107288	0.718200027942658	0.148399993777275	0.114399999380112	0.113399997353554	0.109200000762939	0.106100000441074	0.108800001442432	0.108199998736382	0.481900006532669	0.162000000476837
0.839999973773956	0.842100024223328	0.837499976158142	0.707899987697601	0.500100016593933	1.00660002231598	0.695299983024597	0.761099994182587	0.848800003528595	0.713900029659271	0.417299985885620	0.322100013494492	0.127299994230270	0.126900002360344	0.123499996960163	0.120899997651577	0.916000008583069	0.253399997949600	0.114500001072884	0.118400000035763	0.116499997675419	0.109399996697903	0.113499999046326	0.115699999034405	0.669000029563904	0.196099996566772	0.113200001418591	0.112300001084805	0.112899996340275	0.103299997746944	0.113099999725819	0.115099996328354	0.631799995899200	0.163299992680550	0.114399999380112	0.104500003159046	0.107299998402596	0.101700000464916	0.107299998402596	0.105099998414516	0.736100018024445	0.147100001573563	0.114100001752377	0.113700002431870	0.108599998056889	0.106100000441074	0.109300002455711	0.107100002467632	0.492500007152557	0.157000005245209
0.843100011348724	0.843599975109100	0.839399993419647	0.713500022888184	0.496399998664856	0.604200005531311	1.07850003242493	0.666100025177002	0.842499971389771	0.755299985408783	0.429199993610382	0.529999971389771	0.136199995875359	0.131300002336502	0.126100003719330	0.121899999678135	0.941600024700165	0.268599987030029	0.114699997007847	0.119099996984005	0.116899996995926	0.109899997711182	0.114100001752377	0.117299996316433	0.696799993515015	0.203299999237061	0.115800000727177	0.114299997687340	0.115099996328354	0.103699997067451	0.112199999392033	0.116300001740456	0.640799999237061	0.164800003170967	0.114600002765656	0.105700001120567	0.106799997389317	0.102499999105930	0.106899999082088	0.105200000107288	0.754899978637695	0.154599994421005	0.113600000739098	0.113799996674061	0.108300000429153	0.107199996709824	0.109899997711182	0.107000000774860	0.506600022315979	0.162699997425079
0.844900012016296	0.838199973106384	0.834500014781952	0.708500027656555	0.485199987888336	0.677500009536743	0.690100014209747	0.635399997234345	0.836399972438812	0.788900017738342	0.456699997186661	0.408699989318848	0.268700003623962	0.126900002360344	0.123800002038479	0.120899997651577	0.955900013446808	0.284099996089935	0.114699997007847	0.119599997997284	0.117499999701977	0.109399996697903	0.115199998021126	0.115699999034405	0.712300002574921	0.201800003647804	0.112899996340275	0.113600000739098	0.114399999380112	0.104099996387959	0.112800002098084	0.115299999713898	0.666299998760223	0.163399994373322	0.112599998712540	0.105400003492832	0.107100002467632	0.100400000810623	0.105499997735024	0.104099996387959	0.788500010967255	0.146599993109703	0.113499999046326	0.114399999380112	0.108499996364117	0.106799997389317	0.109200000762939	0.106299996376038	0.530799984931946	0.167699992656708
0.841700017452240	0.828000009059906	0.830500006675720	0.702600002288818	0.480300009250641	0.999400019645691	0.712300002574921	0.660000026226044	0.841000020503998	0.806599974632263	0.498600006103516	0.541599988937378	0.344900012016296	0.125200003385544	0.125000000000000	0.120099999010563	0.964600026607513	0.285100013017654	0.111800000071526	0.117799997329712	0.116800002753735	0.110100001096725	0.112700000405312	0.115699999034405	0.738399982452393	0.198699995875359	0.113300003111362	0.112300001084805	0.112400002777576	0.102499999105930	0.113200001418591	0.113600000739098	0.683499991893768	0.163100004196167	0.113899998366833	0.105400003492832	0.106200002133846	0.100800000131130	0.106200002133846	0.105400003492832	0.820299983024597	0.152199998497963	0.114200003445148	0.112800002098084	0.108099997043610	0.107299998402596	0.108599998056889	0.108599998056889	0.541100025177002	0.163399994373322
0.837599992752075	0.828599989414215	0.824999988079071	0.691900014877319	0.474900007247925	0.577799975872040	1.04659998416901	0.620800018310547	0.836499989032745	0.826600015163422	0.533800005912781	0.458600014448166	0.439700007438660	0.128299996256828	0.126000002026558	0.118900001049042	0.968299984931946	0.294400006532669	0.114299997687340	0.118500001728535	0.114399999380112	0.109399996697903	0.112099997699261	0.115000002086163	0.767400026321411	0.206400007009506	0.113099999725819	0.110200002789497	0.113300003111362	0.102300003170967	0.110699996352196	0.114399999380112	0.716400027275085	0.170900002121925	0.114000000059605	0.106399998068810	0.108000002801418	0.102200001478195	0.106700003147125	0.105999998748302	0.856500029563904	0.155599996447563	0.115599997341633	0.114900000393391	0.109800003468990	0.107400000095367	0.109800003468990	0.107699997723103	0.559800028800964	0.168500006198883
0.834299981594086	0.834599971771240	0.828899979591370	0.697499990463257	0.467900007963181	0.656000018119812	0.749899983406067	0.581399977207184	0.841000020503998	0.858099997043610	0.588400006294251	0.521200001239777	0.469000011682510	0.131300002336502	0.126399993896484	0.119199998676777	1.00849997997284	0.318800002336502	0.114600002765656	0.116899996995926	0.115800000727177	0.109300002455711	0.112199999392033	0.115099996328354	0.811500012874603	0.209700003266335	0.114000000059605	0.111199997365475	0.112899996340275	0.102899998426437	0.110299997031689	0.114200003445148	0.748300015926361	0.170100003480911	0.114200003445148	0.104299999773502	0.107799999415874	0.101300001144409	0.107799999415874	0.104900002479553	0.869499981403351	0.155300006270409	0.114000000059605	0.114000000059605	0.109099999070168	0.107100002467632	0.109999999403954	0.107900001108646	0.585500001907349	0.165999993681908
0.838299989700317	0.833999991416931	0.834200024604797	0.700100004673004	0.457199990749359	0.863900005817413	0.877699971199036	0.682799994945526	0.839600026607513	0.864899992942810	0.592299997806549	0.453999996185303	0.404799997806549	0.131400004029274	0.127399995923042	0.119699999690056	0.998199999332428	0.323900014162064	0.112700000405312	0.117499999701977	0.115400001406670	0.109200000762939	0.112599998712540	0.114900000393391	0.809000015258789	0.216199994087219	0.115599997341633	0.113300003111362	0.113899998366833	0.103699997067451	0.112800002098084	0.116400003433228	0.765299975872040	0.171299993991852	0.115299999713898	0.106399998068810	0.108300000429153	0.100699998438358	0.106399998068810	0.105400003492832	0.891600012779236	0.158600002527237	0.114900000393391	0.114699997007847	0.109200000762939	0.107400000095367	0.109200000762939	0.107100002467632	0.613699972629547	0.169300004839897
0.836899995803833	0.834999978542328	0.830799996852875	0.694100022315979	0.448900014162064	0.711099982261658	0.853699982166290	0.592299997806549	0.840099990367889	0.876999974250794	0.628199994564056	0.590600013732910	0.552799999713898	0.128900006413460	0.126900002360344	0.119800001382828	1.00680005550385	0.341500014066696	0.112000003457069	0.118699997663498	0.117600001394749	0.108900003135204	0.112800002098084	0.115400001406670	0.845499992370606	0.215499997138977	0.113200001418591	0.109300002455711	0.112099997699261	0.104000002145767	0.109499998390675	0.114799998700619	0.792900025844574	0.181500002741814	0.113099999725819	0.105700001120567	0.108099997043610	0.102700002491474	0.107100002467632	0.104699999094009	0.944800019264221	0.157800003886223	0.115099996328354	0.114500001072884	0.109800003468990	0.107100002467632	0.109800003468990	0.107199996709824	0.643400013446808	0.169699996709824
0.837199985980988	0.844200015068054	0.829599976539612	0.703999996185303	0.447699993848801	0.595000028610230	0.661000013351440	0.929000020027161	0.839699983596802	0.883899986743927	0.665000021457672	0.554799973964691	0.331499993801117	0.129700005054474	0.132799997925758	0.120999999344349	1.01329994201660	0.360100001096725	0.116899996995926	0.118600003421307	0.115999996662140	0.109700001776218	0.113099999725819	0.116899996995926	0.835799992084503	0.220500007271767	0.113300003111362	0.107699997723103	0.113600000739098	0.103600002825260	0.112700000405312	0.115299999713898	0.799199998378754	0.176699995994568	0.113899998366833	0.107000000774860	0.107600003480911	0.103299997746944	0.107600003480911	0.106399998068810	0.977800011634827	0.163599997758865	0.116999998688698	0.115099996328354	0.110200002789497	0.108199998736382	0.109899997711182	0.107500001788139	0.645799994468689	0.170499995350838
0.836499989032745	0.840900003910065	0.834999978542328	0.696500003337860	0.441900014877319	0.712899982929230	0.640900015830994	0.555100023746491	0.845499992370606	0.884000003337860	0.700600028038025	0.511600017547607	0.433800011873245	0.127499997615814	0.131300002336502	0.120099999010563	1.03120005130768	0.374700009822845	0.115299999713898	0.119999997317791	0.117600001394749	0.108800001442432	0.112700000405312	0.115500003099442	0.826699972152710	0.220500007271767	0.112400002777576	0.111400000751019	0.112300001084805	0.103900000452995	0.111000001430511	0.114100001752377	0.796599984169006	0.179299995303154	0.113200001418591	0.106899999082088	0.107900001108646	0.102600000798702	0.107600003480911	0.105599999427795	1.00360000133514	0.165299996733665	0.115999996662140	0.115599997341633	0.110399998724461	0.107600003480911	0.109999999403954	0.107199996709824	0.674799978733063	0.169400006532669
0.835600018501282	0.842000007629395	0.833100020885468	0.696600019931793	0.434399992227554	0.611500024795532	0.810299992561340	0.685299992561340	0.842700004577637	0.872799992561340	0.729799985885620	0.611699998378754	0.558000028133392	0.135600000619888	0.129399999976158	0.118100002408028	1.02740001678467	0.395599991083145	0.114000000059605	0.119999997317791	0.116300001740456	0.109200000762939	0.112400002777576	0.118000000715256	0.834100008010864	0.232199996709824	0.112899996340275	0.111000001430511	0.112700000405312	0.103799998760223	0.110600002110004	0.113600000739098	0.801100015640259	0.180999994277954	0.115099996328354	0.106799997389317	0.108000002801418	0.102700002491474	0.107799999415874	0.104999996721745	1.03289997577667	0.163699999451637	0.116300001740456	0.115400001406670	0.109999999403954	0.107799999415874	0.110100001096725	0.106899999082088	0.697099983692169	0.173700004816055
[truncated: 14 more columns]
