# Supplementary material for: Modeling the impact of drug interactions on therapeutic selectivity
Source: Nat Commun. 2018 Aug 27;9:3452. doi: 10.1038/s41467-018-05954-3 (PMC6110842; doi:10.1038/s41467-018-05954-3)
Supplement: Supplementary file 4 — Supplementary Data 1 [file 41467_2018_5954_MOESM4_ESM.zip › albRAW/Dyc-Ter.txt]

0.0888999998569489	0.0896999984979630	0.0938000008463860	0.0854000002145767	0.0892999991774559	0.0870999991893768	0.0899000018835068	0.0855000019073486	0.0886999964714050	0.0883999988436699	0.0877000018954277	0.0870999991893768	0.0904999971389771	0.0883999988436699	0.0901999995112419	0.0846000015735626	0.0910999998450279	0.0866999998688698	0.0910999998450279	0.0938000008463860	0.0905999988317490	0.0872000008821487	0.0917000025510788	0.0859000012278557	0.0879999995231628	0.0881000012159348	0.0922999978065491	0.0891000032424927	0.0918999984860420	0.0886999964714050	0.0903000012040138	0.0852999985218048	0.0887999981641769	0.0861999988555908	0.0908999964594841	0.0899000018835068	0.0922000035643578	0.0873999968171120	0.0890000015497208	0.0846000015735626	0.0891000032424927	0.0908999964594841	0.0900999978184700	0.0873999968171120	0.0900999978184700	0.0850000008940697	0.0895000025629997	0.0856999978423119	0.0908000022172928	0.0935000032186508
0.0873999968171120	0.0873999968171120	0.0878000035881996	0.0843999981880188	0.0861999988555908	0.0846000015735626	0.0882000029087067	0.0834000036120415	0.0877000018954277	0.0882999971508980	0.0869999974966049	0.0851999968290329	0.0907000005245209	0.0854000002145767	0.0877000018954277	0.0841000005602837	0.0895000025629997	0.0873000025749207	0.0890000015497208	0.0860000029206276	0.0886000022292137	0.0857999995350838	0.0907000005245209	0.0850000008940697	0.0861999988555908	0.0869000032544136	0.0908999964594841	0.0850000008940697	0.0904000028967857	0.0865999981760979	0.0900999978184700	0.0847000032663345	0.0869000032544136	0.0860999971628189	0.0898000001907349	0.0873000025749207	0.0910999998450279	0.0864999964833260	0.0904000028967857	0.0842999964952469	0.0882999971508980	0.0881000012159348	0.0886999964714050	0.0854000002145767	0.0894000008702278	0.0855000019073486	0.0907000005245209	0.0851000025868416	0.0921000018715859	0.0896999984979630
0.0835999995470047	0.0850000008940697	0.0917999967932701	0.0832000002264977	0.0847999975085259	0.0843999981880188	0.0865999981760979	0.0822999998927116	0.0841000005602837	0.0859000012278557	0.0851999968290329	0.0848999992012978	0.0886000022292137	0.0837000012397766	0.0872000008821487	0.0817999988794327	0.0869999974966049	0.0864000022411346	0.0866999998688698	0.0891999974846840	0.0894000008702278	0.0835999995470047	0.0892999991774559	0.0835999995470047	0.0851999968290329	0.0874999985098839	0.0851000025868416	0.0834000036120415	0.0872000008821487	0.0838999971747398	0.0864000022411346	0.0832000002264977	0.0852999985218048	0.0864000022411346	0.0869999974966049	0.0854000002145767	0.0882000029087067	0.0841000005602837	0.0868000015616417	0.0825000032782555	0.0873000025749207	0.0869999974966049	0.0863000005483627	0.0825999975204468	0.0868000015616417	0.0832000002264977	0.0879999995231628	0.0833000019192696	0.0887999981641769	0.0892999991774559
0.0863000005483627	0.0861999988555908	0.0895000025629997	0.0841000005602837	0.0859000012278557	0.0832000002264977	0.0861999988555908	0.0816000029444695	0.0856000036001205	0.0876000002026558	0.0869000032544136	0.0851999968290329	0.0891000032424927	0.0848999992012978	0.0856999978423119	0.0826999992132187	0.0888999998569489	0.0865999981760979	0.0891999974846840	0.0907000005245209	0.0881000012159348	0.0846000015735626	0.0883999988436699	0.0856000036001205	0.0857999995350838	0.0856000036001205	0.0894000008702278	0.0839999988675118	0.0883999988436699	0.0860000029206276	0.0888999998569489	0.0842999964952469	0.0869000032544136	0.0846000015735626	0.0892999991774559	0.0869999974966049	0.0899000018835068	0.0857999995350838	0.0879999995231628	0.0839999988675118	0.0869999974966049	0.0872000008821487	0.0881000012159348	0.0838000029325485	0.0870999991893768	0.0835999995470047	0.0873999968171120	0.0826999992132187	0.0895000025629997	0.0886999964714050
0.0860000029206276	0.0856999978423119	0.0878000035881996	0.0847999975085259	0.0869999974966049	0.0860999971628189	0.0865999981760979	0.0833000019192696	0.0860999971628189	0.0878000035881996	0.0863000005483627	0.0861999988555908	0.0899000018835068	0.0863000005483627	0.0873999968171120	0.0835999995470047	0.0882000029087067	0.0882999971508980	0.0887999981641769	0.0930999964475632	0.0894000008702278	0.0864000022411346	0.0904000028967857	0.0852999985218048	0.0872000008821487	0.0895999968051910	0.0891999974846840	0.0860000029206276	0.0882999971508980	0.0854000002145767	0.0886000022292137	0.0842000022530556	0.0882000029087067	0.0864000022411346	0.0898000001907349	0.0869999974966049	0.0891999974846840	0.0856999978423119	0.0881000012159348	0.0848999992012978	0.0894000008702278	0.0888999998569489	0.0887999981641769	0.0848999992012978	0.0886000022292137	0.0854000002145767	0.0865999981760979	0.0847000032663345	0.0904000028967857	0.0892999991774559
0.0870999991893768	0.0872000008821487	0.0890000015497208	0.0864999964833260	0.0852999985218048	0.0851999968290329	0.0860999971628189	0.0835999995470047	0.0861999988555908	0.0895000025629997	0.0877000018954277	0.0873000025749207	0.0887999981641769	0.0855000019073486	0.0859000012278557	0.0833000019192696	0.0885000005364418	0.0881000012159348	0.0892999991774559	0.0899000018835068	0.0886000022292137	0.0860000029206276	0.0888999998569489	0.0864000022411346	0.0869999974966049	0.0882000029087067	0.0882000029087067	0.0848999992012978	0.0882000029087067	0.0852999985218048	0.0881000012159348	0.0848999992012978	0.0883999988436699	0.0860999971628189	0.0873000025749207	0.0865999981760979	0.0886000022292137	0.0883999988436699	0.0898000001907349	0.0846000015735626	0.0878999978303909	0.0891999974846840	0.0877000018954277	0.0850000008940697	0.0859000012278557	0.0859000012278557	0.0878999978303909	0.0839999988675118	0.0900999978184700	0.0901999995112419
0.0866999998688698	0.0861999988555908	0.0886999964714050	0.0851999968290329	0.0873000025749207	0.0860000029206276	0.0866999998688698	0.0833000019192696	0.0873999968171120	0.0874999985098839	0.0860999971628189	0.0870999991893768	0.0912000015377998	0.0860000029206276	0.0877000018954277	0.0829999968409538	0.0888999998569489	0.0874999985098839	0.0891000032424927	0.0883999988436699	0.0891999974846840	0.0855000019073486	0.0887999981641769	0.0851000025868416	0.0881000012159348	0.0887999981641769	0.0890000015497208	0.0869000032544136	0.0885000005364418	0.0856000036001205	0.0891999974846840	0.0843999981880188	0.0888999998569489	0.0870999991893768	0.0892999991774559	0.0877000018954277	0.0891999974846840	0.0856000036001205	0.0883999988436699	0.0847000032663345	0.0891999974846840	0.0895000025629997	0.0890000015497208	0.0852999985218048	0.0872000008821487	0.0851000025868416	0.0870999991893768	0.0847000032663345	0.0903000012040138	0.0900000035762787
0.0901999995112419	0.0887999981641769	0.0898000001907349	0.0857999995350838	0.0859000012278557	0.0856999978423119	0.0868000015616417	0.0838000029325485	0.0877000018954277	0.0895000025629997	0.0878999978303909	0.0860999971628189	0.0891999974846840	0.0856000036001205	0.0873999968171120	0.0838000029325485	0.0887999981641769	0.0881000012159348	0.0891000032424927	0.0905999988317490	0.0882999971508980	0.0857999995350838	0.0890000015497208	0.0855000019073486	0.0870999991893768	0.0895000025629997	0.0887999981641769	0.0852999985218048	0.0886999964714050	0.0872000008821487	0.0886000022292137	0.0850000008940697	0.0888999998569489	0.0868000015616417	0.0886000022292137	0.0869999974966049	0.0890000015497208	0.0869000032544136	0.0882000029087067	0.0842000022530556	0.0895000025629997	0.0890000015497208	0.0878000035881996	0.0864000022411346	0.0870999991893768	0.0859000012278557	0.0869999974966049	0.0847999975085259	0.0913000032305718	0.0907000005245209
0.0877000018954277	0.0879999995231628	0.0912000015377998	0.0856999978423119	0.0864999964833260	0.0860999971628189	0.0876000002026558	0.0842999964952469	0.0882000029087067	0.0885000005364418	0.0882999971508980	0.0863000005483627	0.0891000032424927	0.0864000022411346	0.0870999991893768	0.0838999971747398	0.0904000028967857	0.0864999964833260	0.0908000022172928	0.0901999995112419	0.0886999964714050	0.0864999964833260	0.0886999964714050	0.0859000012278557	0.0877000018954277	0.0876000002026558	0.0908000022172928	0.0869999974966049	0.0882999971508980	0.0872000008821487	0.0877000018954277	0.0843999981880188	0.0891000032424927	0.0856000036001205	0.0894000008702278	0.0885000005364418	0.0894000008702278	0.0861999988555908	0.0877000018954277	0.0842999964952469	0.0886000022292137	0.0891999974846840	0.0887999981641769	0.0854000002145767	0.0877000018954277	0.0856000036001205	0.0872000008821487	0.0834000036120415	0.0907000005245209	0.0899000018835068
0.0891999974846840	0.0892999991774559	0.0913000032305718	0.0878000035881996	0.0882000029087067	0.0873999968171120	0.0886000022292137	0.0851999968290329	0.0882999971508980	0.0896999984979630	0.0886999964714050	0.0901999995112419	0.0900000035762787	0.0869999974966049	0.0879999995231628	0.0844999998807907	0.0908000022172928	0.0878000035881996	0.0899000018835068	0.0890000015497208	0.0885000005364418	0.0866999998688698	0.0891999974846840	0.0868000015616417	0.0883999988436699	0.0896999984979630	0.0887999981641769	0.0864999964833260	0.0881000012159348	0.0872000008821487	0.0886000022292137	0.0860000029206276	0.0894000008702278	0.0865999981760979	0.0895999968051910	0.0886000022292137	0.0895999968051910	0.0864999964833260	0.0890000015497208	0.0846000015735626	0.0883999988436699	0.0895999968051910	0.0888999998569489	0.0860000029206276	0.0876000002026558	0.0859000012278557	0.0878999978303909	0.0844999998807907	0.0908000022172928	0.0908999964594841
0.0907000005245209	0.0900000035762787	0.0904000028967857	0.0872000008821487	0.0881000012159348	0.0879999995231628	0.0885000005364418	0.0851000025868416	0.0898000001907349	0.0908000022172928	0.0888999998569489	0.0881000012159348	0.0895999968051910	0.0873999968171120	0.0873999968171120	0.0846000015735626	0.0912000015377998	0.0882000029087067	0.0910999998450279	0.0913000032305718	0.0891999974846840	0.0873000025749207	0.0886000022292137	0.0866999998688698	0.0882000029087067	0.0873999968171120	0.0913000032305718	0.0847000032663345	0.0895000025629997	0.0865999981760979	0.0888999998569489	0.0851999968290329	0.0892999991774559	0.0866999998688698	0.0896999984979630	0.0882999971508980	0.0899000018835068	0.0870999991893768	0.0885000005364418	0.0843999981880188	0.0894000008702278	0.0901999995112419	0.0895999968051910	0.0865999981760979	0.0885000005364418	0.0864999964833260	0.0878999978303909	0.0842000022530556	0.0917999967932701	0.0904999971389771
0.0925000011920929	0.0922999978065491	0.0966999977827072	0.0877000018954277	0.0886999964714050	0.0882999971508980	0.0905999988317490	0.0857999995350838	0.0908000022172928	0.0914999991655350	0.0894000008702278	0.0879999995231628	0.0910999998450279	0.0879999995231628	0.0885000005364418	0.0855000019073486	0.0922999978065491	0.0888999998569489	0.0910999998450279	0.0904000028967857	0.0885000005364418	0.0878000035881996	0.0892999991774559	0.0869000032544136	0.0882999971508980	0.0882000029087067	0.0900000035762787	0.0866999998688698	0.0890000015497208	0.0872000008821487	0.0888999998569489	0.0850000008940697	0.0896999984979630	0.0878000035881996	0.0904999971389771	0.0895000025629997	0.0904000028967857	0.0861999988555908	0.0891000032424927	0.0844999998807907	0.0900999978184700	0.0904000028967857	0.0888999998569489	0.0882000029087067	0.0887999981641769	0.0857999995350838	0.0882999971508980	0.0839999988675118	0.0935000032186508	0.0916000008583069
0.0927999988198280	0.0917000025510788	0.0974999964237213	0.0890000015497208	0.0892999991774559	0.0882999971508980	0.0907000005245209	0.0861999988555908	0.0929000005126000	0.0916000008583069	0.0892999991774559	0.0891999974846840	0.0908000022172928	0.0882000029087067	0.0892999991774559	0.0856999978423119	0.0934000015258789	0.0888999998569489	0.0927999988198280	0.0912000015377998	0.0908000022172928	0.0882000029087067	0.0891000032424927	0.0870999991893768	0.0907000005245209	0.0908000022172928	0.0918999984860420	0.0864000022411346	0.0904000028967857	0.0877000018954277	0.0888999998569489	0.0856000036001205	0.0913999974727631	0.0883999988436699	0.0912000015377998	0.0888999998569489	0.0908999964594841	0.0872000008821487	0.0895000025629997	0.0848999992012978	0.0904999971389771	0.0909999981522560	0.0908999964594841	0.0873000025749207	0.0896999984979630	0.0863000005483627	0.0879999995231628	0.0846000015735626	0.0920000001788139	0.0929000005126000
0.0952999964356422	0.0930999964475632	0.0960000008344650	0.0917999967932701	0.0898000001907349	0.0900000035762787	0.0896999984979630	0.0866999998688698	0.0935999974608421	0.0940999984741211	0.0898000001907349	0.0913999974727631	0.0912000015377998	0.0883999988436699	0.0895999968051910	0.0855000019073486	0.0940999984741211	0.0922000035643578	0.0929000005126000	0.0949999988079071	0.0913999974727631	0.0879999995231628	0.0895999968051910	0.0878000035881996	0.0909999981522560	0.0913000032305718	0.0905999988317490	0.0882999971508980	0.0899000018835068	0.0882999971508980	0.0894000008702278	0.0864000022411346	0.0930000022053719	0.0894000008702278	0.0903000012040138	0.0883999988436699	0.0913000032305718	0.0878999978303909	0.0895000025629997	0.0859000012278557	0.0918999984860420	0.0927999988198280	0.0892999991774559	0.0873000025749207	0.0878999978303909	0.0870999991893768	0.0878999978303909	0.0850000008940697	0.0929000005126000	0.0913999974727631
0.0996999964118004	0.0936999991536140	0.0989999994635582	0.0904999971389771	0.0917999967932701	0.0918999984860420	0.0913999974727631	0.0878999978303909	0.0960000008344650	0.0939000025391579	0.0908999964594841	0.0908999964594841	0.0922999978065491	0.0888999998569489	0.0898000001907349	0.0863000005483627	0.0952000021934509	0.0923999994993210	0.0930999964475632	0.0927999988198280	0.0912000015377998	0.0885000005364418	0.0913000032305718	0.0876000002026558	0.0927999988198280	0.0926000028848648	0.0922000035643578	0.0876000002026558	0.0895999968051910	0.0872000008821487	0.0913000032305718	0.0863000005483627	0.0926000028848648	0.0901999995112419	0.0917000025510788	0.0895000025629997	0.0908000022172928	0.0869999974966049	0.0905999988317490	0.0863000005483627	0.0934000015258789	0.0931999981403351	0.0912000015377998	0.0882000029087067	0.0898000001907349	0.0866999998688698	0.0882999971508980	0.0860999971628189	0.0944999977946281	0.0927999988198280
0.101800002157688	0.0943000018596649	0.0970000028610230	0.0905999988317490	0.0926000028848648	0.0918999984860420	0.0926999971270561	0.0885000005364418	0.0983000025153160	0.0961000025272369	0.0923999994993210	0.0916000008583069	0.0920000001788139	0.0909999981522560	0.0917999967932701	0.0860000029206276	0.0976999998092651	0.0920000001788139	0.0947000011801720	0.106399998068810	0.0909999981522560	0.0894000008702278	0.0914999991655350	0.0873999968171120	0.0942000001668930	0.0934000015258789	0.0939999967813492	0.0886999964714050	0.0905999988317490	0.0886000022292137	0.0910999998450279	0.0863000005483627	0.0952000021934509	0.0904999971389771	0.0931999981403351	0.0907000005245209	0.0921000018715859	0.0870999991893768	0.0900999978184700	0.0861999988555908	0.0930999964475632	0.0936999991536140	0.0944000035524368	0.0881000012159348	0.0900000035762787	0.0873999968171120	0.0886999964714050	0.0869000032544136	0.0943000018596649	0.0939999967813492
0.104699999094009	0.0983000025153160	0.102099999785423	0.0930000022053719	0.0940999984741211	0.0922000035643578	0.0926000028848648	0.0885000005364418	0.101700000464916	0.0980999991297722	0.0932999998331070	0.0927999988198280	0.0939000025391579	0.0908000022172928	0.0907000005245209	0.0869999974966049	0.100400000810623	0.0942000001668930	0.0965000018477440	0.0947000011801720	0.0932999998331070	0.0883999988436699	0.0920000001788139	0.0878000035881996	0.0966000035405159	0.0948999971151352	0.0948999971151352	0.0886999964714050	0.0910999998450279	0.0882999971508980	0.0912000015377998	0.0870999991893768	0.0961999967694283	0.0922000035643578	0.0926999971270561	0.0900999978184700	0.0918999984860420	0.0878999978303909	0.0907000005245209	0.0873000025749207	0.0939000025391579	0.0945999994874001	0.0934000015258789	0.0896999984979630	0.0900999978184700	0.0879999995231628	0.0907000005245209	0.0860999971628189	0.0947000011801720	0.0935000032186508
0.108999997377396	0.100199997425079	0.101899996399879	0.0926999971270561	0.0939999967813492	0.0930999964475632	0.0943000018596649	0.0904999971389771	0.105200000107288	0.100900001823902	0.0938000008463860	0.0922000035643578	0.0936999991536140	0.0910999998450279	0.0922000035643578	0.0878999978303909	0.102700002491474	0.0956000015139580	0.0973000004887581	0.0987000018358231	0.0922999978065491	0.0898000001907349	0.0913999974727631	0.0883999988436699	0.0965000018477440	0.0939000025391579	0.0940999984741211	0.0900000035762787	0.0909999981522560	0.0891999974846840	0.0907000005245209	0.0873999968171120	0.0974000021815300	0.0922000035643578	0.0930000022053719	0.0907000005245209	0.0921000018715859	0.0881000012159348	0.0909999981522560	0.0866999998688698	0.0951000005006790	0.0962999984622002	0.0935999974608421	0.0886000022292137	0.0912000015377998	0.0881000012159348	0.0886999964714050	0.0859000012278557	0.0951000005006790	0.0956000015139580
0.114100001752377	0.102600000798702	0.103500001132488	0.0944999977946281	0.0952999964356422	0.0943000018596649	0.0957999974489212	0.0895999968051910	0.108999997377396	0.102799996733665	0.0966999977827072	0.0949999988079071	0.0945999994874001	0.0923999994993210	0.0925000011920929	0.0874999985098839	0.104800000786781	0.0979999974370003	0.0992000028491020	0.0993999987840653	0.0922000035643578	0.0900999978184700	0.0922000035643578	0.0888999998569489	0.0982000008225441	0.0962999984622002	0.0956000015139580	0.0895999968051910	0.0910999998450279	0.0895000025629997	0.0914999991655350	0.0882000029087067	0.0982000008225441	0.0942000001668930	0.0938000008463860	0.0926000028848648	0.0926000028848648	0.0886000022292137	0.0910999998450279	0.0872000008821487	0.0965000018477440	0.0956000015139580	0.0952000021934509	0.0896999984979630	0.0912000015377998	0.0881000012159348	0.0892999991774559	0.0864999964833260	0.0952999964356422	0.0961000025272369
0.122000001370907	0.107500001788139	0.106899999082088	0.0970999971032143	0.0961999967694283	0.0956000015139580	0.0953999981284142	0.0904000028967857	0.113799996674061	0.106399998068810	0.0983999967575073	0.0969000011682510	0.0944999977946281	0.0921000018715859	0.0926999971270561	0.0882000029087067	0.108199998736382	0.101800002157688	0.0993999987840653	0.108999997377396	0.0942000001668930	0.0891000032424927	0.0918999984860420	0.0890000015497208	0.100000001490116	0.0979999974370003	0.0943000018596649	0.0903000012040138	0.0920000001788139	0.0900999978184700	0.0917999967932701	0.0881000012159348	0.101199999451637	0.0967999994754791	0.0929000005126000	0.0929000005126000	0.0914999991655350	0.0887999981641769	0.0916000008583069	0.0873000025749207	0.0983000025153160	0.0973000004887581	0.0939000025391579	0.0908000022172928	0.0900999978184700	0.0898000001907349	0.0888999998569489	0.0870999991893768	0.0975999981164932	0.0961999967694283
0.127499997615814	0.112099997699261	0.108499996364117	0.0979999974370003	0.0983000025153160	0.0969000011682510	0.0970999971032143	0.0923999994993210	0.119499996304512	0.108999997377396	0.0989999994635582	0.0966000035405159	0.0956000015139580	0.0927999988198280	0.0939999967813492	0.0891999974846840	0.113499999046326	0.103500001132488	0.101099997758865	0.0982000008225441	0.0930999964475632	0.0910999998450279	0.0929000005126000	0.0888999998569489	0.102499999105930	0.0992000028491020	0.0973000004887581	0.0913000032305718	0.0925000011920929	0.0900999978184700	0.0922000035643578	0.0879999995231628	0.103299997746944	0.0961000025272369	0.0960000008344650	0.0926999971270561	0.0930999964475632	0.0886000022292137	0.0929000005126000	0.0886000022292137	0.0996999964118004	0.0988000035285950	0.0958999991416931	0.0918999984860420	0.0920000001788139	0.0895000025629997	0.0895000025629997	0.0870999991893768	0.0980999991297722	0.0987000018358231
0.136899992823601	0.116599999368191	0.113300003111362	0.0996000021696091	0.100400000810623	0.0979999974370003	0.0983000025153160	0.0935999974608421	0.125799998641014	0.112400002777576	0.101599998772144	0.0974999964237213	0.0969000011682510	0.0931999981403351	0.0936999991536140	0.0885000005364418	0.119400002062321	0.105400003492832	0.103000000119209	0.109999999403954	0.0939000025391579	0.0929000005126000	0.0936999991536140	0.0896999984979630	0.104999996721745	0.100299999117851	0.0988000035285950	0.0916000008583069	0.0930999964475632	0.0907000005245209	0.0922000035643578	0.0881000012159348	0.104800000786781	0.0969000011682510	0.0964000001549721	0.0934000015258789	0.0944999977946281	0.0900000035762787	0.0925000011920929	0.0885000005364418	0.101499997079372	0.100199997425079	0.0965000018477440	0.0913000032305718	0.0931999981403351	0.0891999974846840	0.0916000008583069	0.0870999991893768	0.0988000035285950	0.0995000004768372
0.147599995136261	0.121299996972084	0.113200001418591	0.103699997067451	0.101000003516674	0.100699998438358	0.0996999964118004	0.0948000028729439	0.132899999618530	0.117700003087521	0.104400001466274	0.0992000028491020	0.0970000028610230	0.0931999981403351	0.0935000032186508	0.0898000001907349	0.125200003385544	0.110699996352196	0.105400003492832	0.109099999070168	0.0951000005006790	0.0917000025510788	0.0939999967813492	0.0908999964594841	0.109999999403954	0.103699997067451	0.0983999967575073	0.0913000032305718	0.0939000025391579	0.0917999967932701	0.0921000018715859	0.0904999971389771	0.108300000429153	0.0988000035285950	0.0957000032067299	0.0934000015258789	0.0949999988079071	0.0908999964594841	0.0929000005126000	0.0885000005364418	0.104500003159046	0.0996000021696091	0.0961000025272369	0.0931999981403351	0.0916000008583069	0.0918999984860420	0.0903000012040138	0.0882999971508980	0.100800000131130	0.0988999977707863
0.161599993705750	0.128800004720688	0.116800002753735	0.107500001788139	0.103100001811981	0.102799996733665	0.103600002825260	0.0970999971032143	0.143600001931191	0.125000000000000	0.106399998068810	0.0996000021696091	0.0970999971032143	0.0953999981284142	0.0956000015139580	0.0900999978184700	0.133399993181229	0.115099996328354	0.106100000441074	0.0970000028610230	0.0949999988079071	0.0930000022053719	0.0935999974608421	0.0905999988317490	0.115099996328354	0.104299999773502	0.100699998438358	0.0921000018715859	0.0957000032067299	0.0920000001788139	0.0931999981403351	0.0886000022292137	0.113399997353554	0.0997999981045723	0.0973000004887581	0.0939999967813492	0.0944000035524368	0.0922000035643578	0.0929000005126000	0.0916000008583069	0.106499999761581	0.101400002837181	0.0971999987959862	0.0930999964475632	0.0935000032186508	0.0908999964594841	0.0905999988317490	0.0873000025749207	0.103299997746944	0.100500002503395
0.176100000739098	0.136800006031990	0.123099997639656	0.111100003123283	0.106100000441074	0.103600002825260	0.104599997401237	0.0986000001430512	0.155799999833107	0.130300000309944	0.108900003135204	0.100699998438358	0.0987000018358231	0.0935999974608421	0.0952000021934509	0.0899000018835068	0.142399996519089	0.118500001728535	0.109499998390675	0.0957999974489212	0.0957000032067299	0.0912000015377998	0.0935999974608421	0.0899000018835068	0.120499998331070	0.108699999749660	0.100900001823902	0.0918999984860420	0.0938000008463860	0.0910999998450279	0.0930000022053719	0.0894000008702278	0.117899999022484	0.101400002837181	0.0969000011682510	0.0945999994874001	0.0948999971151352	0.0914999991655350	0.0926000028848648	0.0885000005364418	0.109399996697903	0.102600000798702	0.0989999994635582	0.0925000011920929	0.0920000001788139	0.0905999988317490	0.0901999995112419	0.0869000032544136	0.103699997067451	0.100599996745586
0.198799997568131	0.147100001573563	0.128099992871284	0.113499999046326	0.108900003135204	0.109800003468990	0.105599999427795	0.100299999117851	0.168699994683266	0.136999994516373	0.111299999058247	0.103100001811981	0.0984999984502792	0.0971999987959862	0.0948999971151352	0.0895999968051910	0.152500003576279	0.123400002717972	0.109899997711182	0.101199999451637	0.0965000018477440	0.0926000028848648	0.0942000001668930	0.0901999995112419	0.124799996614456	0.112599998712540	0.102300003170967	0.0913999974727631	0.0945999994874001	0.0917999967932701	0.0931999981403351	0.0898000001907349	0.124200001358986	0.104000002145767	0.0988999977707863	0.0944000035524368	0.0951000005006790	0.0908000022172928	0.0935999974608421	0.0891999974846840	0.112000003457069	0.104900002479553	0.0992999970912933	0.0926999971270561	0.0908999964594841	0.0916000008583069	0.0909999981522560	0.0873000025749207	0.104400001466274	0.101800002157688
0.218099996447563	0.159400001168251	0.134399995207787	0.119900003075600	0.111500002443790	0.111500002443790	0.108999997377396	0.102499999105930	0.187000006437302	0.148800000548363	0.115299999713898	0.102899998426437	0.0984999984502792	0.0952000021934509	0.0956000015139580	0.0912000015377998	0.163299992680550	0.130199998617172	0.111500002443790	0.107000000774860	0.0956000015139580	0.0920000001788139	0.0939000025391579	0.0908000022172928	0.128299996256828	0.113200001418591	0.103299997746944	0.0926000028848648	0.0942000001668930	0.0914999991655350	0.0929000005126000	0.0891000032424927	0.125799998641014	0.105499997735024	0.0983999967575073	0.0953999981284142	0.0949999988079071	0.0909999981522560	0.0931999981403351	0.0883999988436699	0.114600002765656	0.106600001454353	0.0987000018358231	0.0939000025391579	0.0929000005126000	0.0907000005245209	0.0912000015377998	0.0873999968171120	0.106399998068810	0.104500003159046
0.240999996662140	0.172399997711182	0.139899998903275	0.124600000679493	0.116200000047684	0.115000002086163	0.112000003457069	0.104500003159046	0.207499995827675	0.160199999809265	0.118400000035763	0.106299996376038	0.0995000004768372	0.0966000035405159	0.0958999991416931	0.0903000012040138	0.183400005102158	0.141299992799759	0.113700002431870	0.0969000011682510	0.0971999987959862	0.0926000028848648	0.0945999994874001	0.0913999974727631	0.140100002288818	0.118500001728535	0.103900000452995	0.0921000018715859	0.0951000005006790	0.0926000028848648	0.0930999964475632	0.0899000018835068	0.136000007390976	0.107699997723103	0.0996000021696091	0.0952999964356422	0.0948999971151352	0.0920000001788139	0.0939000025391579	0.0892999991774559	0.118600003421307	0.107699997723103	0.101099997758865	0.0943000018596649	0.0930000022053719	0.0908999964594841	0.0914999991655350	0.0883999988436699	0.108199998736382	0.104099996387959
0.267100006341934	0.188700005412102	0.149599999189377	0.127900004386902	0.117799997329712	0.117399998009205	0.114799998700619	0.106200002133846	0.228100001811981	0.171200007200241	0.120999999344349	0.104999996721745	0.0988000035285950	0.0961000025272369	0.0948999971151352	0.0904000028967857	0.195899993181229	0.145799994468689	0.115900002419949	0.101300001144409	0.0958999991416931	0.0930000022053719	0.0939000025391579	0.0903000012040138	0.144400000572205	0.119300000369549	0.106399998068810	0.0929000005126000	0.0936999991536140	0.0920000001788139	0.0931999981403351	0.0882000029087067	0.143099993467331	0.108599998056889	0.0983000025153160	0.0967999994754791	0.0938000008463860	0.0913999974727631	0.0930000022053719	0.0877000018954277	0.121500000357628	0.107900001108646	0.0995000004768372	0.0942000001668930	0.0912000015377998	0.0900999978184700	0.0910999998450279	0.0878000035881996	0.108699999749660	0.104000002145767
0.295599997043610	0.206499993801117	0.161899998784065	0.136800006031990	0.125900000333786	0.121100001037121	0.118900001049042	0.109999999403954	0.251800000667572	0.187800005078316	0.126000002026558	0.108199998736382	0.101199999451637	0.0984999984502792	0.0954999998211861	0.0921000018715859	0.218500003218651	0.162400007247925	0.119800001382828	0.101999998092651	0.0979999974370003	0.0947000011801720	0.0944000035524368	0.0913000032305718	0.161699995398521	0.124499998986721	0.106100000441074	0.0942000001668930	0.0962999984622002	0.0922999978065491	0.0940999984741211	0.0894000008702278	0.153400003910065	0.111599996685982	0.100400000810623	0.0969000011682510	0.0965000018477440	0.0914999991655350	0.0939999967813492	0.0882999971508980	0.127700001001358	0.113200001418591	0.101899996399879	0.0948000028729439	0.0939000025391579	0.0910999998450279	0.0917000025510788	0.0878999978303909	0.111500002443790	0.106600001454353
0.328999996185303	0.228799998760223	0.172700002789497	0.143500000238419	0.130099996924400	0.127499997615814	0.123099997639656	0.111800000071526	0.281100004911423	0.206699997186661	0.130700007081032	0.111299999058247	0.103500001132488	0.0976999998092651	0.0974999964237213	0.0914999991655350	0.244399994611740	0.173099994659424	0.124700002372265	0.104599997401237	0.0983999967575073	0.0934000015258789	0.0944999977946281	0.0913000032305718	0.173299998044968	0.130500003695488	0.108900003135204	0.0945999994874001	0.0969000011682510	0.0917000025510788	0.0939000025391579	0.0899000018835068	0.164900004863739	0.114900000393391	0.101599998772144	0.0966000035405159	0.0965000018477440	0.0913000032305718	0.0948999971151352	0.0890000015497208	0.131899997591972	0.113200001418591	0.102700002491474	0.0942000001668930	0.0935000032186508	0.0910999998450279	0.0916000008583069	0.0877000018954277	0.112899996340275	0.107400000095367
0.357400000095367	0.241799995303154	0.191100001335144	0.151800006628037	0.132100000977516	0.133399993181229	0.126800000667572	0.117299996316433	0.311100006103516	0.224600002169609	0.136700004339218	0.117100000381470	0.103500001132488	0.100199997425079	0.0991000011563301	0.0922999978065491	0.268200010061264	0.187099993228912	0.125900000333786	0.103100001811981	0.0980999991297722	0.0947000011801720	0.0954999998211861	0.0914999991655350	0.186599999666214	0.138500005006790	0.110399998724461	0.0961000025272369	0.0952999964356422	0.0931999981403351	0.0944999977946281	0.0895999968051910	0.176799997687340	0.120099999010563	0.102300003170967	0.0988000035285950	0.0957999974489212	0.0904999971389771	0.0943000018596649	0.0891999974846840	0.134399995207787	0.116700001060963	0.103600002825260	0.0954999998211861	0.0944000035524368	0.0907000005245209	0.0918999984860420	0.0886999964714050	0.112700000405312	0.109600000083447
0.391999989748001	0.271200001239777	0.205300003290176	0.162699997425079	0.144099995493889	0.142599999904633	0.134100005030632	0.121100001037121	0.342700004577637	0.242200002074242	0.142399996519089	0.114100001752377	0.103299997746944	0.100900001823902	0.0986000001430512	0.0935000032186508	0.298000007867813	0.205599993467331	0.132899999618530	0.119800001382828	0.0996000021696091	0.0948000028729439	0.0952999964356422	0.0912000015377998	0.211300000548363	0.145899996161461	0.111699998378754	0.0962999984622002	0.0958999991416931	0.0930999964475632	0.0938000008463860	0.0898000001907349	0.198500007390976	0.121899999678135	0.104000002145767	0.0982000008225441	0.0958999991416931	0.0925000011920929	0.0943000018596649	0.0895000025629997	0.147200003266335	0.118199996650219	0.106200002133846	0.0947000011801720	0.0945999994874001	0.0905999988317490	0.0917999967932701	0.0888999998569489	0.115400001406670	0.109600000083447
0.426299989223480	0.301400005817413	0.216399997472763	0.172999992966652	0.149000003933907	0.146799996495247	0.134900003671646	0.125100001692772	0.380899995565414	0.275000005960465	0.150099992752075	0.119999997317791	0.105200000107288	0.101499997079372	0.0983999967575073	0.0931999981403351	0.325199991464615	0.222499996423721	0.133699998259544	0.109200000762939	0.0991000011563301	0.0944999977946281	0.0960000008344650	0.0917000025510788	0.226400002837181	0.154899999499321	0.113399997353554	0.0958999991416931	0.0961000025272369	0.0930999964475632	0.0944000035524368	0.0903000012040138	0.214100003242493	0.123400002717972	0.102399997413158	0.0976999998092651	0.0964000001549721	0.0925000011920929	0.0948000028729439	0.0890000015497208	0.156200006604195	0.119900003075600	0.105400003492832	0.0966000035405159	0.0936999991536140	0.0916000008583069	0.0921000018715859	0.0882000029087067	0.116999998688698	0.109399996697903
0.460900008678436	0.325500011444092	0.241200000047684	0.184599995613098	0.159600004553795	0.155399993062019	0.143099993467331	0.128499999642372	0.418900012969971	0.300399988889694	0.157499998807907	0.123499996960163	0.107100002467632	0.102600000798702	0.101599998772144	0.0944000035524368	0.365399986505508	0.245700001716614	0.141900002956390	0.113899998366833	0.0993999987840653	0.0960000008344650	0.0970000028610230	0.0914999991655350	0.253399997949600	0.163699999451637	0.117200002074242	0.0976999998092651	0.0953999981284142	0.0926000028848648	0.0948999971151352	0.0891999974846840	0.234799996018410	0.130199998617172	0.104299999773502	0.0988000035285950	0.0957999974489212	0.0908999964594841	0.0939000025391579	0.0891000032424927	0.163200005888939	0.124300003051758	0.106100000441074	0.0939999967813492	0.0948999971151352	0.0908000022172928	0.0913000032305718	0.0885000005364418	0.119199998676777	0.112000003457069
0.491400003433228	0.362300008535385	0.264499992132187	0.196199998259544	0.170100003480911	0.163100004196167	0.151500001549721	0.134700000286102	0.451999992132187	0.328200012445450	0.164599999785423	0.122699998319149	0.108900003135204	0.104599997401237	0.100699998438358	0.0944999977946281	0.405299991369247	0.269300013780594	0.146599993109703	0.124099999666214	0.101599998772144	0.0962999984622002	0.0962999984622002	0.0913999974727631	0.289299994707108	0.178000003099442	0.117499999701977	0.0954999998211861	0.0986000001430512	0.0930000022053719	0.0945999994874001	0.0900000035762787	0.261900007724762	0.133799999952316	0.104099996387959	0.0984999984502792	0.0964000001549721	0.0922999978065491	0.0945999994874001	0.0891000032424927	0.177300006151199	0.126100003719330	0.106700003147125	0.0957999974489212	0.0957999974489212	0.0909999981522560	0.0914999991655350	0.0879999995231628	0.118699997663498	0.112999998033047
0.516200006008148	0.389099985361099	0.280699998140335	0.212599992752075	0.180399999022484	0.171499997377396	0.158700004220009	0.139699995517731	0.486400008201599	0.358599990606308	0.175500005483627	0.127299994230270	0.108900003135204	0.104800000786781	0.101199999451637	0.0942000001668930	0.446299999952316	0.295300006866455	0.147100001573563	0.126499995589256	0.100199997425079	0.0965000018477440	0.0974000021815300	0.0920000001788139	0.321099996566772	0.195099994540215	0.118900001049042	0.0978000015020371	0.0958999991416931	0.0934000015258789	0.0951000005006790	0.0900000035762787	0.287000000476837	0.137899994850159	0.105099998414516	0.0988999977707863	0.0970000028610230	0.0921000018715859	0.0942000001668930	0.0890000015497208	0.193599998950958	0.128000006079674	0.107600003480911	0.0952999964356422	0.0958999991416931	0.0918999984860420	0.0917999967932701	0.0882999971508980	0.119699999690056	0.113399997353554
0.550300002098084	0.429500013589859	0.310699999332428	0.226799994707108	0.192800000309944	0.184900000691414	0.159500002861023	0.144500002264977	0.524800002574921	0.384400010108948	0.186399996280670	0.129500001668930	0.110799998044968	0.104699999094009	0.102099999785423	0.0957000032067299	0.481400012969971	0.324299991130829	0.159799993038178	0.116200000047684	0.102099999785423	0.0962999984622002	0.0974000021815300	0.0917999967932701	0.356999993324280	0.206000000238419	0.120499998331070	0.0988000035285950	0.0966999977827072	0.0932999998331070	0.0935000032186508	0.0898000001907349	0.314399987459183	0.144999995827675	0.105899997055531	0.0992999970912933	0.0970000028610230	0.0916000008583069	0.0945999994874001	0.0886000022292137	0.203199997544289	0.130899995565414	0.107000000774860	0.0960000008344650	0.0949999988079071	0.0909999981522560	0.0913999974727631	0.0870999991893768	0.121600002050400	0.114100001752377
0.584699988365173	0.462300002574921	0.333000004291534	0.247400000691414	0.203299999237061	0.193700000643730	0.169200003147125	0.148800000548363	0.564800024032593	0.425599992275238	0.196500003337860	0.132300004363060	0.110699996352196	0.107500001788139	0.101700000464916	0.0948999971151352	0.524200022220612	0.360799998044968	0.167500004172325	0.110699996352196	0.101599998772144	0.0965000018477440	0.0965000018477440	0.0908000022172928	0.398000001907349	0.225899994373322	0.125000000000000	0.0971999987959862	0.0980999991297722	0.0925000011920929	0.0947000011801720	0.0894000008702278	0.349200010299683	0.153999999165535	0.107000000774860	0.0983999967575073	0.0967999994754791	0.0929000005126000	0.0936999991536140	0.0885000005364418	0.231700003147125	0.136099994182587	0.108699999749660	0.0949999988079071	0.0940999984741211	0.0921000018715859	0.0908999964594841	0.0883999988436699	0.123300001025200	0.115099996328354
0.611299991607666	0.496300011873245	0.376599997282028	0.273799985647202	0.216199994087219	0.209499999880791	0.179900005459785	0.165700003504753	0.600700020790100	0.461299985647202	0.213200002908707	0.135399997234344	0.111500002443790	0.108900003135204	0.102499999105930	0.0956000015139580	0.559899985790253	0.398999989032745	0.176499992609024	0.129999995231628	0.101300001144409	0.0970999971032143	0.0971999987959862	0.0930000022053719	0.447299987077713	0.254000008106232	0.126100003719330	0.100500002503395	0.0960000008344650	0.0936999991536140	0.0942000001668930	0.0900999978184700	0.386099994182587	0.158800005912781	0.105899997055531	0.100199997425079	0.0960000008344650	0.0917999967932701	0.0930999964475632	0.0899000018835068	0.252200007438660	0.140900000929832	0.108900003135204	0.0961000025272369	0.0945999994874001	0.0916000008583069	0.0909999981522560	0.0876000002026558	0.126000002026558	0.116499997675419
0.643800020217896	0.529399991035461	0.402999997138977	0.285100013017654	0.235899999737740	0.221699997782707	0.189999997615814	0.165500000119209	0.626399993896484	0.496300011873245	0.227599993348122	0.143399998545647	0.113200001418591	0.110399998724461	0.103600002825260	0.0962999984622002	0.587899982929230	0.428999990224838	0.184100002050400	0.112400002777576	0.102300003170967	0.0970000028610230	0.0967999994754791	0.0922999978065491	0.485700011253357	0.277099996805191	0.131500005722046	0.0996000021696091	0.0970000028610230	0.0931999981403351	0.0938000008463860	0.0899000018835068	0.419800013303757	0.169200003147125	0.107100002467632	0.0989999994635582	0.0966999977827072	0.0921000018715859	0.0935999974608421	0.0886999964714050	0.271200001239777	0.141900002956390	0.108800001442432	0.0954999998211861	0.0942000001668930	0.0916000008583069	0.0908999964594841	0.0891999974846840	0.125499993562698	0.118400000035763
0.663200020790100	0.566699981689453	0.422699987888336	0.315299987792969	0.252099990844727	0.240999996662140	0.194399997591972	0.173600003123283	0.655700027942658	0.538800001144409	0.244499996304512	0.143000006675720	0.116099998354912	0.109200000762939	0.102899998426437	0.0952999964356422	0.634199976921082	0.469199985265732	0.187900006771088	0.117499999701977	0.102799996733665	0.0970999971032143	0.0961999967694283	0.0923999994993210	0.526000022888184	0.291099995374680	0.132599994540215	0.0976999998092651	0.0973000004887581	0.0931999981403351	0.0939999967813492	0.0900000035762787	0.465000003576279	0.172299996018410	0.105499997735024	0.0988999977707863	0.0971999987959862	0.0930999964475632	0.0943000018596649	0.0899000018835068	0.292600005865097	0.141499996185303	0.108499996364117	0.0957000032067299	0.0934000015258789	0.0916000008583069	0.0914999991655350	0.0873999968171120	0.124099999666214	0.117399998009205
0.689499974250794	0.595200002193451	0.457800000905991	0.340400010347366	0.272199988365173	0.247199997305870	0.206000000238419	0.177900001406670	0.676599979400635	0.568099975585938	0.260699987411499	0.148800000548363	0.117100000381470	0.109300002455711	0.103900000452995	0.0964000001549721	0.657899975776672	0.502699971199036	0.205799996852875	0.116800002753735	0.103100001811981	0.0973000004887581	0.0966000035405159	0.0932999998331070	0.557099997997284	0.321599990129471	0.139100000262260	0.0986000001430512	0.0965000018477440	0.0926999971270561	0.0957999974489212	0.0900999978184700	0.498699992895126	0.182999998331070	0.107199996709824	0.0988000035285950	0.0957999974489212	0.0923999994993210	0.0951000005006790	0.0890000015497208	0.321299999952316	0.149000003933907	0.110600002110004	0.0952999964356422	0.0931999981403351	0.0914999991655350	0.0912000015377998	0.0878000035881996	0.125599995255470	0.117100000381470
0.710600018501282	0.627799987792969	0.503700017929077	0.363799989223480	0.290899991989136	0.266000002622604	0.219899997115135	0.190500006079674	0.706399977207184	0.584900021553040	0.289999991655350	0.148699998855591	0.118100002408028	0.111800000071526	0.104699999094009	0.0949999988079071	0.683000028133392	0.527999997138977	0.212699994444847	0.116200000047684	0.102700002491474	0.0966999977827072	0.0970000028610230	0.0912000015377998	0.604200005531311	0.352600008249283	0.138099998235703	0.0996999964118004	0.0956000015139580	0.0921000018715859	0.0944999977946281	0.0891000032424927	0.533900022506714	0.190200001001358	0.107600003480911	0.100699998438358	0.0953999981284142	0.0910999998450279	0.0927999988198280	0.0874999985098839	0.354799985885620	0.156299993395805	0.108999997377396	0.0953999981284142	0.0939000025391579	0.0899000018835068	0.0898000001907349	0.0864999964833260	0.128600001335144	0.118400000035763
0.735400021076202	0.656099975109100	0.523999989032745	0.392800003290176	0.310999989509583	0.281100004911423	0.236200004816055	0.202999994158745	0.728799998760223	0.618900001049042	0.303000003099442	0.158500000834465	0.119900003075600	0.113799996674061	0.104599997401237	0.0979999974370003	0.715900003910065	0.567399978637695	0.229100003838539	0.138400003314018	0.104500003159046	0.0975999981164932	0.0973000004887581	0.0917999967932701	0.638899981975555	0.392100006341934	0.146799996495247	0.100500002503395	0.0962999984622002	0.0931999981403351	0.0940999984741211	0.0891999974846840	0.577300012111664	0.211899995803833	0.108900003135204	0.0998999997973442	0.0965000018477440	0.0913000032305718	0.0922999978065491	0.0883999988436699	0.393000006675720	0.161799997091293	0.109899997711182	0.0961999967694283	0.0947000011801720	0.0901999995112419	0.0900000035762787	0.0872000008821487	0.126599997282028	0.121899999678135
0.751200020313263	0.684199988842011	0.554199993610382	0.420100003480911	0.340499997138977	0.310799986124039	0.254299998283386	0.217800006270409	0.756299972534180	0.657500028610230	0.319400012493134	0.162599995732307	0.123099997639656	0.113799996674061	0.106399998068810	0.0979000031948090	0.740100026130676	0.590600013732910	0.241600006818771	0.126200005412102	0.104400001466274	0.0970000028610230	0.0974000021815300	0.0917000025510788	0.647599995136261	0.405200004577637	0.152199998497963	0.0996000021696091	0.0967999994754791	0.0926999971270561	0.0944999977946281	0.0891000032424927	0.612500011920929	0.219099998474121	0.109899997711182	0.0982000008225441	0.0949999988079071	0.0913000032305718	0.0936999991536140	0.0888999998569489	0.418799996376038	0.166299998760223	0.112599998712540	0.0952000021934509	0.0930999964475632	0.0903000012040138	0.0899000018835068	0.0873999968171120	0.129399999976158	0.120399996638298
0.758899986743927	0.703400015830994	0.582899987697601	0.437999993562698	0.351200014352798	0.321700006723404	0.255499988794327	0.226899996399879	0.764900028705597	0.664699971675873	0.332700014114380	0.165800005197525	0.123300001025200	0.115599997341633	0.107199996709824	0.0982000008225441	0.745100021362305	0.617500007152557	0.252299994230270	0.125200003385544	0.105499997735024	0.0986000001430512	0.0978000015020371	0.0917999967932701	0.671999990940094	0.443599998950958	0.156599998474121	0.100800000131130	0.0970000028610230	0.0929000005126000	0.0936999991536140	0.0895999968051910	0.643400013446808	0.233300000429153	0.109300002455711	0.100299999117851	0.0962999984622002	0.0916000008583069	0.0939000025391579	0.0885000005364418	0.461499989032745	0.174700006842613	0.113099999725819	0.0956000015139580	0.0944999977946281	0.0917999967932701	0.0912000015377998	0.0863000005483627	0.127000004053116	0.122199997305870
0.771799981594086	0.729600012302399	0.616400003433228	0.467599987983704	0.374399989843369	0.336499989032745	0.278299987316132	0.236900001764297	0.772899985313416	0.707499980926514	0.356200009584427	0.165500000119209	0.124399997293949	0.116599999368191	0.108599998056889	0.0988000035285950	0.769100010395050	0.643499970436096	0.260600000619888	0.137700006365776	0.105899997055531	0.0979000031948090	0.0988000035285950	0.0932999998331070	0.678099989891052	0.463999986648560	0.158000007271767	0.0988000035285950	0.0974000021815300	0.0932999998331070	0.0956000015139580	0.0887999981641769	0.675599992275238	0.242400005459785	0.109399996697903	0.0993999987840653	0.0973000004887581	0.0917000025510788	0.0935999974608421	0.0886999964714050	0.493999987840652	0.181099995970726	0.112999998033047	0.0967999994754791	0.0918999984860420	0.0917000025510788	0.0895999968051910	0.0883999988436699	0.129600003361702	0.119999997317791
0.766399979591370	0.743900001049042	0.638999998569489	0.485300004482269	0.400700002908707	0.360599994659424	0.294699996709824	0.251300007104874	0.769599974155426	0.715699970722199	0.386700004339218	0.169900000095367	0.127499997615814	0.117100000381470	0.108800001442432	0.0980999991297722	0.764299988746643	0.680400013923645	0.279399991035461	0.143199995160103	0.107299998402596	0.0993999987840653	0.0975999981164932	0.0922000035643578	0.711799979209900	0.524399995803833	0.165199995040894	0.100699998438358	0.0983000025153160	0.0945999994874001	0.0952000021934509	0.0887999981641769	0.699100017547607	0.263500005006790	0.110399998724461	0.100800000131130	0.0979999974370003	0.0913000032305718	0.0939000025391579	0.0876000002026558	0.541199982166290	0.195199996232986	0.113700002431870	0.0966999977827072	0.0944999977946281	0.0907000005245209	0.0910999998450279	0.0860999971628189	0.131699994206429	0.125499993562698
0.773999989032745	0.766399979591370	0.669799983501434	0.509100019931793	0.419400006532669	0.379200011491776	0.321799993515015	0.282400012016296	0.773899972438812	0.741599977016449	0.408699989318848	0.180600002408028	0.129899993538857	0.119499996304512	0.108800001442432	0.0993999987840653	0.768299996852875	0.682900011539459	0.284099996089935	0.127000004053116	0.105899997055531	0.0988999977707863	0.0971999987959862	0.0917999967932701	0.726199984550476	0.533399999141693	0.167999997735024	0.101899996399879	0.0970000028610230	0.0930999964475632	0.0948999971151352	0.0886999964714050	0.726999998092651	0.284799993038178	0.112000003457069	0.100900001823902	0.0965000018477440	0.0917000025510788	0.0927999988198280	0.0878999978303909	0.583800017833710	0.203999996185303	0.114799998700619	0.0970000028610230	0.0936999991536140	0.0892999991774559	0.0905999988317490	0.0864000022411346	0.128000006079674	0.121600002050400
0.774900019168854	0.800000011920929	0.700600028038025	0.545599997043610	0.462500005960465	0.396400004625320	0.356299996376038	0.280900001525879	0.775799989700317	0.778199970722199	0.431100010871887	0.185100004076958	0.133300006389618	0.121399998664856	0.112599998712540	0.0993999987840653	0.767099976539612	0.705799996852875	0.304600000381470	0.128099992871284	0.108699999749660	0.0988000035285950	0.0988999977707863	0.0929000005126000	0.729700028896332	0.562200009822846	0.180899992585182	0.100699998438358	0.0983999967575073	0.0929000005126000	0.0949999988079071	0.0895999968051910	0.747099995613098	0.305299997329712	0.111800000071526	0.100299999117851	0.0970999971032143	0.0923999994993210	0.0942000001668930	0.0886999964714050	0.621699988842011	0.212899997830391	0.117100000381470	0.0964000001549721	0.0926000028848648	0.0901999995112419	0.0899000018835068	0.0864999964833260	0.131799995899200	0.126300007104874
0.765900015830994	0.780600011348724	0.718100011348724	0.551299989223480	0.462599992752075	0.413199990987778	0.358700007200241	0.286300003528595	0.768800020217896	0.754400014877319	0.455199986696243	0.196099996566772	0.134200006723404	0.122599996626377	0.112899996340275	0.0996999964118004	0.761799991130829	0.724699974060059	0.316700011491776	0.136899992823601	0.107400000095367	0.0984999984502792	0.0988000035285950	0.0931999981403351	0.751600027084351	0.596700012683868	0.186800003051758	0.102499999105930	0.0979000031948090	0.0930999964475632	0.0970000028610230	0.0892999991774559	0.754000008106232	0.333000004291534	0.113300003111362	0.100800000131130	0.0967999994754791	0.0917000025510788	0.0926000028848648	0.0879999995231628	0.650499999523163	0.230399996042252	0.118699997663498	0.0965000018477440	0.0945999994874001	0.0892999991774559	0.0886999964714050	0.0864999964833260	0.133200004696846	0.127800002694130
0.764100015163422	0.787999987602234	0.734700024127960	0.564899981021881	0.482199996709824	0.425999999046326	0.369300007820129	0.302300006151199	0.770099997520447	0.758499979972839	0.484200000762939	0.207800000905991	0.136000007390976	0.122800000011921	0.113399997353554	0.101800002157688	0.760699987411499	0.734399974346161	0.323300004005432	0.132899999618530	0.107400000095367	0.0996999964118004	0.0979000031948090	0.0927999988198280	0.749899983406067	0.623000025749207	0.193299993872643	0.102700002491474	0.0978000015020371	0.0936999991536140	0.0948999971151352	0.0892999991774559	0.743900001049042	0.347900003194809	0.112599998712540	0.101000003516674	0.0964000001549721	0.0920000001788139	0.0935999974608421	0.0873000025749207	0.683300018310547	0.251100003719330	0.118600003421307	0.0974000021815300	0.0926999971270561	0.0895999968051910	0.0900999978184700	0.0860999971628189	0.133399993181229	0.128099992871284
0.762499988079071	0.777400016784668	0.749199986457825	0.581700026988983	0.498199999332428	0.436500012874603	0.372900009155273	0.307200014591217	0.765399992465973	0.759500026702881	0.497399985790253	0.215499997138977	0.139100000262260	0.125400006771088	0.112800002098084	0.100299999117851	0.758000016212463	0.734099984169006	0.329299986362457	0.148699998855591	0.107400000095367	0.100100003182888	0.0988999977707863	0.0927999988198280	0.749599993228912	0.641099989414215	0.193399995565414	0.103399999439716	0.0984999984502792	0.0940999984741211	0.0944999977946281	0.0891000032424927	0.733500003814697	0.372900009155273	0.115199998021126	0.101199999451637	0.0973000004887581	0.0916000008583069	0.0935000032186508	0.0876000002026558	0.707000017166138	0.257699996232986	0.117899999022484	0.0966999977827072	0.0940999984741211	0.0895000025629997	0.0901999995112419	0.0860000029206276	0.143700003623962	0.129299998283386
0.761399984359741	0.787100017070770	0.753400027751923	0.606400012969971	0.507899999618530	0.442999988794327	0.374000012874603	0.304199993610382	0.767799973487854	0.762899994850159	0.518299996852875	0.223299995064735	0.140900000929832	0.127200007438660	0.112599998712540	0.100800000131130	0.761699974536896	0.721000015735626	0.337500005960465	0.143099993467331	0.109099999070168	0.0983999967575073	0.0988000035285950	0.0920000001788139	0.756900012493134	0.653699994087219	0.207599997520447	0.102799996733665	0.0973000004887581	0.0931999981403351	0.0951000005006790	0.0883999988436699	0.734099984169006	0.385600000619888	0.113700002431870	0.100100003182888	0.0953999981284142	0.0922999978065491	0.0927999988198280	0.0881000012159348	0.721199989318848	0.261900007724762	0.119599997997284	0.0967999994754791	0.0918999984860420	0.0898000001907349	0.0885000005364418	0.0856000036001205	0.138400003314018	0.129099994897842
0.765500009059906	0.784799993038178	0.767099976539612	0.631799995899200	0.538800001144409	0.459699988365173	0.410899996757507	0.332899987697601	0.770900011062622	0.766300022602081	0.558600008487701	0.236599996685982	0.145999997854233	0.128399997949600	0.113899998366833	0.101499997079372	0.764400005340576	0.733500003814697	0.355300009250641	0.162000000476837	0.110399998724461	0.0997999981045723	0.0996000021696091	0.0925000011920929	0.764500021934509	0.693199992179871	0.223700001835823	0.106100000441074	0.0976999998092651	0.0929000005126000	0.0943000018596649	0.0887999981641769	0.734300017356873	0.422100007534027	0.114200003445148	0.100699998438358	0.0966000035405159	0.0907000005245209	0.0925000011920929	0.0886999964714050	0.733399987220764	0.286700010299683	0.120800003409386	0.0965000018477440	0.0935000032186508	0.0899000018835068	0.0883999988436699	0.0856000036001205	0.154200002551079	0.128700003027916
0.758099973201752	0.777899980545044	0.764500021934509	0.644299983978272	0.545899987220764	0.465000003576279	0.412600010633469	0.339899986982346	0.766399979591370	0.763400018215179	0.587599992752075	0.241699993610382	0.146099999547005	0.131200000643730	0.115699999034405	0.102300003170967	0.755500018596649	0.722000002861023	0.356700003147125	0.168799996376038	0.109800003468990	0.101000003516674	0.0992000028491020	0.0927999988198280	0.762399971485138	0.703199982643127	0.221900001168251	0.107299998402596	0.0970999971032143	0.0930999964475632	0.0939000025391579	0.0886000022292137	0.723699986934662	0.443500012159348	0.115800000727177	0.101599998772144	0.0961999967694283	0.0921000018715859	0.0921000018715859	0.0877000018954277	0.722400009632111	0.296499997377396	0.120300002396107	0.0964000001549721	0.0925000011920929	0.0886999964714050	0.0882000029087067	0.0860999971628189	0.153799995779991	0.138899996876717
0.759599983692169	0.769599974155426	0.757600009441376	0.634299993515015	0.545599997043610	0.469399988651276	0.423700004816055	0.344700008630753	0.767000019550324	0.752499997615814	0.604200005531311	0.232099995017052	0.148300006985664	0.130700007081032	0.117299996316433	0.102499999105930	0.762199997901917	0.725899994373322	0.359200000762939	0.157299995422363	0.111299999058247	0.101199999451637	0.0983000025153160	0.0929000005126000	0.771499991416931	0.721599996089935	0.225400000810623	0.105700001120567	0.0984999984502792	0.0935000032186508	0.0943000018596649	0.0891000032424927	0.727999985218048	0.460999995470047	0.114699997007847	0.101400002837181	0.0974000021815300	0.0913000032305718	0.0944999977946281	0.0873000025749207	0.723200023174286	0.315899997949600	0.119900003075600	0.0970999971032143	0.0932999998331070	0.0895000025629997	0.0895999968051910	0.0851000025868416	0.158899992704391	0.128199994564056
0.757499992847443	0.773599982261658	0.756600022315979	0.654600024223328	0.554600000381470	0.476700007915497	0.430200010538101	0.361499994993210	0.768100023269653	0.756299972534180	0.625299990177155	0.249699994921684	0.148699998855591	0.132799997925758	0.119000002741814	0.102399997413158	0.759999990463257	0.718200027942658	0.357600003480911	0.175600007176399	0.111400000751019	0.100900001823902	0.0992999970912933	0.0922000035643578	0.766700029373169	0.722500026226044	0.232999995350838	0.106600001454353	0.0964000001549721	0.0926000028848648	0.0948000028729439	0.0892999991774559	0.727400004863739	0.472699999809265	0.116800002753735	0.100500002503395	0.0961999967694283	0.0910999998450279	0.0931999981403351	0.0874999985098839	0.718500018119812	0.331099987030029	0.120499998331070	0.0956000015139580	0.0922999978065491	0.0881000012159348	0.0878999978303909	0.0856000036001205	0.163200005888939	0.136299997568131
0.763000011444092	0.783399999141693	0.765900015830994	0.673200011253357	0.585600018501282	0.500400006771088	0.438600003719330	0.374399989843369	0.765900015830994	0.767300009727478	0.671500027179718	0.259700000286102	0.157800003886223	0.139799997210503	0.120899997651577	0.103699997067451	0.760100007057190	0.712800025939941	0.367300003767014	0.158899992704391	0.111199997365475	0.102600000798702	0.0996000021696091	0.0929000005126000	0.762799978256226	0.714600026607513	0.244800001382828	0.107400000095367	0.0996000021696091	0.0945999994874001	0.0948999971151352	0.0890000015497208	0.733699977397919	0.487699985504150	0.117600001394749	0.102300003170967	0.0974000021815300	0.0917000025510788	0.0926999971270561	0.0877000018954277	0.717400014400482	0.348100006580353	0.124399997293949	0.0983999967575073	0.0916000008583069	0.0890000015497208	0.0895000025629997	0.0856000036001205	0.171000003814697	0.146099999547005
0.755999982357025	0.782500028610230	0.760800004005432	0.672900021076202	0.597999989986420	0.503199994564056	0.456200003623962	0.384000003337860	0.757000029087067	0.763499975204468	0.679499983787537	0.274100005626678	0.165299996733665	0.141200006008148	0.122900001704693	0.105400003492832	0.756200015544891	0.725799977779388	0.387300014495850	0.170900002121925	0.111400000751019	0.102200001478195	0.0997999981045723	0.0931999981403351	0.758000016212463	0.706600010395050	0.248199999332428	0.108000002801418	0.0983999967575073	0.0932999998331070	0.0957000032067299	0.0891000032424927	0.729099988937378	0.517300009727478	0.117600001394749	0.100400000810623	0.0960000008344650	0.0909999981522560	0.0942000001668930	0.0886000022292137	0.716000020503998	0.357400000095367	0.122100003063679	0.0957000032067299	0.0923999994993210	0.0895000025629997	0.0883999988436699	0.0859000012278557	0.175799995660782	0.137700006365776
0.757499992847443	0.782000005245209	0.769599974155426	0.675899982452393	0.586000025272369	0.494199991226196	0.457599997520447	0.389800012111664	0.761099994182587	0.764699995517731	0.697399973869324	0.269699990749359	0.163699999451637	0.140200003981590	0.122000001370907	0.105400003492832	0.765200018882752	0.720499992370606	0.388900011777878	0.180500000715256	0.112700000405312	0.100800000131130	0.100100003182888	0.0940999984741211	0.772000014781952	0.705600023269653	0.250999987125397	0.108400002121925	0.0973000004887581	0.0923999994993210	0.0952999964356422	0.0894000008702278	0.741500020027161	0.528500020503998	0.119000002741814	0.100100003182888	0.0957000032067299	0.0905999988317490	0.0931999981403351	0.0878999978303909	0.723900020122528	0.361200004816055	0.123000003397465	0.0954999998211861	0.0913999974727631	0.0886000022292137	0.0877000018954277	0.0851999968290329	0.181600004434586	0.145799994468689
0.758199989795685	0.780200004577637	0.758700013160706	0.672299981117249	0.606599986553192	0.506900012493134	0.474900007247925	0.401899993419647	0.767300009727478	0.759000003337860	0.697200000286102	0.285400003194809	0.168999999761581	0.141399994492531	0.124300003051758	0.104199998080730	0.764500021934509	0.717999994754791	0.404900014400482	0.188700005412102	0.115999996662140	0.101499997079372	0.100800000131130	0.0930000022053719	0.771099984645844	0.703000009059906	0.258799999952316	0.108900003135204	0.0996000021696091	0.0927999988198280	0.0957000032067299	0.0891000032424927	0.733900010585785	0.549799978733063	0.119199998676777	0.100900001823902	0.0956000015139580	0.0907000005245209	0.0927999988198280	0.0879999995231628	0.716799974441528	0.376500010490418	0.123700000345707	0.0947000011801720	0.0913000032305718	0.0892999991774559	0.0891000032424927	0.0848999992012978	0.188600003719330	0.146500006318092
0.755900025367737	0.782100021839142	0.764800012111664	0.665300011634827	0.620599985122681	0.509999990463257	0.461800009012222	0.384200006723404	0.759000003337860	0.754199981689453	0.681500017642975	0.276499986648560	0.174999997019768	0.145799994468689	0.123400002717972	0.106600001454353	0.755500018596649	0.716899991035461	0.405099987983704	0.177000001072884	0.115000002086163	0.100599996745586	0.0989999994635582	0.0935999974608421	0.764900028705597	0.716600000858307	0.263099998235703	0.110100001096725	0.0992999970912933	0.0934000015258789	0.0944999977946281	0.0886999964714050	0.729799985885620	0.568599998950958	0.120300002396107	0.101599998772144	0.0974999964237213	0.0908000022172928	0.0935999974608421	0.0864999964833260	0.712100028991699	0.401100009679794	0.125599995255470	0.0965000018477440	0.0930000022053719	0.0892999991774559	0.0895000025629997	0.0844999998807907	0.199699997901917	0.145500004291534
[truncated: 14 more columns]
