# Supplementary material for: Modeling the impact of drug interactions on therapeutic selectivity
Source: Nat Commun. 2018 Aug 27;9:3452. doi: 10.1038/s41467-018-05954-3 (PMC6110842; doi:10.1038/s41467-018-05954-3)
Supplement: Supplementary file 4 — Supplementary Data 1 [file 41467_2018_5954_MOESM4_ESM.zip › albRAW/Ben-Tun.txt]

0.104199998080730	0.0935999974608421	0.0935999974608421	0.0954999998211861	0.0944000035524368	0.0957999974489212	0.0916000008583069	0.0934000015258789	0.150299996137619	0.146200001239777	0.141399994492531	0.145199999213219	0.142199993133545	0.142900004982948	0.142399996519089	0.144099995493889	0.194100007414818	0.188500002026558	0.187600001692772	0.195999994874001	0.188099995255470	0.194000005722046	0.190799996256828	0.193200007081032	0.246600002050400	0.235899999737740	0.239899992942810	0.250200003385544	0.252999991178513	0.244499996304512	0.236000001430511	0.240700006484985	0.293099999427795	0.290399998426437	0.288300007581711	0.296600013971329	0.297699987888336	0.292899996042252	0.292899996042252	0.304199993610382	0.279700011014938	0.296600013971329	0.276699990034103	0.279000014066696	0.273999989032745	0.280499994754791	0.275499999523163	0.287000000476837	0.319099992513657	0.313199996948242
0.100800000131130	0.0922999978065491	0.0935000032186508	0.0930999964475632	0.0905999988317490	0.0931999981403351	0.0901999995112419	0.0916000008583069	0.149000003933907	0.141900002956390	0.140300005674362	0.139400005340576	0.142499998211861	0.139899998903275	0.140200003981590	0.139899998903275	0.187800005078316	0.185599997639656	0.186399996280670	0.208499997854233	0.185399994254112	0.188899993896484	0.185499995946884	0.197500005364418	0.245199993252754	0.244599997997284	0.244299992918968	0.243699997663498	0.259400010108948	0.258300006389618	0.247099995613098	0.237399995326996	0.289700001478195	0.297699987888336	0.293199986219406	0.294600009918213	0.291200011968613	0.349599987268448	0.299299985170364	0.291999995708466	0.275700002908707	0.280000001192093	0.273900002241135	0.288199990987778	0.294999986886978	0.360700011253357	0.302700012922287	0.304199993610382	0.323199987411499	0.327300012111664
0.100100003182888	0.0914999991655350	0.0912000015377998	0.0930999964475632	0.0904000028967857	0.0940999984741211	0.0895000025629997	0.0917000025510788	0.148300006985664	0.140000000596046	0.137899994850159	0.138300001621246	0.138099998235703	0.137600004673004	0.137999996542931	0.136899992823601	0.183400005102158	0.182699993252754	0.187999993562698	0.192000001668930	0.182400003075600	0.184400007128716	0.188899993896484	0.185000002384186	0.243200004100800	0.274500012397766	0.237599998712540	0.249500006437302	0.241300001740456	0.238399997353554	0.232099995017052	0.231700003147125	0.289900004863739	0.307399988174439	0.288300007581711	0.289499998092651	0.289400011301041	0.294099986553192	0.290199995040894	0.293799996376038	0.277999997138977	0.279199987649918	0.275799989700317	0.279900014400482	0.286799997091293	0.380899995565414	0.322400003671646	0.287099987268448	0.327699989080429	0.340700000524521
0.0993999987840653	0.0908000022172928	0.0912000015377998	0.0931999981403351	0.0913999974727631	0.0938000008463860	0.0900999978184700	0.0912000015377998	0.142800003290176	0.138500005006790	0.136999994516373	0.143000006675720	0.136999994516373	0.138799995183945	0.137799993157387	0.137199997901917	0.186100006103516	0.180999994277954	0.182199999690056	0.187299996614456	0.186199992895126	0.182600006461144	0.178299993276596	0.185299992561340	0.277500003576279	0.291200011968613	0.234300002455711	0.241999998688698	0.310499995946884	0.247500002384186	0.228699997067451	0.236200004816055	0.322299987077713	0.320600003004074	0.287000000476837	0.304399996995926	0.284999996423721	0.342900007963181	0.284500002861023	0.330500006675720	0.295899987220764	0.281399995088577	0.264899998903275	0.292800009250641	0.275099992752075	0.394800007343292	0.289600014686585	0.343800008296967	0.343600004911423	0.330000013113022
0.100500002503395	0.0903000012040138	0.0920000001788139	0.0929000005126000	0.0913999974727631	0.0942000001668930	0.0900000035762787	0.0917999967932701	0.140799999237061	0.153500005602837	0.138400003314018	0.137600004673004	0.141800001263618	0.136000007390976	0.137799993157387	0.135000005364418	0.179900005459785	0.185499995946884	0.182500004768372	0.205699995160103	0.182099997997284	0.183699995279312	0.178499996662140	0.179900005459785	0.266000002622604	0.283399999141693	0.236200004816055	0.258399993181229	0.304600000381470	0.241699993610382	0.230399996042252	0.253199994564056	0.292899996042252	0.298400014638901	0.283899992704392	0.288899987936020	0.285600006580353	0.283699989318848	0.284500002861023	0.307999998331070	0.333499997854233	0.291299998760223	0.276699990034103	0.283899992704392	0.340999990701675	0.344099998474121	0.307500004768372	0.327699989080429	0.373800009489059	0.343499988317490
0.100800000131130	0.0917999967932701	0.0922000035643578	0.0943000018596649	0.0923999994993210	0.0939000025391579	0.0904999971389771	0.0925000011920929	0.142499998211861	0.145300000905991	0.141399994492531	0.139699995517731	0.133599996566772	0.136800006031990	0.134499996900558	0.137299999594688	0.182500004768372	0.199900001287460	0.196600005030632	0.211099997162819	0.178499996662140	0.179700002074242	0.179000005125999	0.182099997997284	0.253600001335144	0.306400001049042	0.255199998617172	0.246000006794930	0.311100006103516	0.233400002121925	0.226899996399879	0.243499994277954	0.295300006866455	0.343300014734268	0.308299988508225	0.292600005865097	0.284799993038178	0.295700013637543	0.293500006198883	0.327499985694885	0.319200009107590	0.278699994087219	0.349000006914139	0.293999999761581	0.345099985599518	0.361699998378754	0.316300004720688	0.348899990320206	0.379799991846085	0.377700001001358
0.102700002491474	0.0927999988198280	0.0935000032186508	0.0961999967694283	0.0930000022053719	0.0953999981284142	0.0923999994993210	0.0935000032186508	0.142299994826317	0.143199995160103	0.137199997901917	0.156100004911423	0.134599998593330	0.134499996900558	0.135000005364418	0.135199993848801	0.179399996995926	0.183799996972084	0.194199994206429	0.186299994587898	0.224800005555153	0.183599993586540	0.176400005817413	0.178299993276596	0.250000000000000	0.325100004673004	0.237800002098084	0.285199999809265	0.308600008487701	0.235499992966652	0.225299999117851	0.251300007104874	0.289000004529953	0.332500010728836	0.312900006771088	0.364199995994568	0.305099993944168	0.294800013303757	0.281399995088577	0.366600006818771	0.289200007915497	0.290199995040894	0.316900014877319	0.301200002431870	0.330099999904633	0.347200006246567	0.340000003576279	0.360300004482269	0.317999988794327	0.389899998903275
0.101999998092651	0.0942000001668930	0.0947000011801720	0.0967999994754791	0.0947000011801720	0.0978000015020371	0.0925000011920929	0.0942000001668930	0.153600007295609	0.146099999547005	0.144299998879433	0.161500006914139	0.134299993515015	0.137799993157387	0.134499996900558	0.135900005698204	0.180800005793571	0.187999993562698	0.191400006413460	0.185200005769730	0.181400001049042	0.185499995946884	0.175500005483627	0.178900003433228	0.236499994993210	0.314799994230270	0.259499996900558	0.279100000858307	0.273299992084503	0.308099985122681	0.228499993681908	0.239199995994568	0.291000008583069	0.335999995470047	0.315699994564056	0.380800008773804	0.290100008249283	0.343800008296967	0.277900010347366	0.363000005483627	0.278800010681152	0.305599987506866	0.325100004673004	0.346799999475479	0.326499998569489	0.361400008201599	0.348399996757507	0.358000010251999	0.336699992418289	0.383399993181229
0.102099999785423	0.0949999988079071	0.0954999998211861	0.0976999998092651	0.0940999984741211	0.0969000011682510	0.0935999974608421	0.0948000028729439	0.138500005006790	0.140799999237061	0.147300004959106	0.150000005960464	0.136399999260902	0.136899992823601	0.135199993848801	0.138199999928474	0.178399994969368	0.182300001382828	0.193700000643730	0.185399994254112	0.185100004076958	0.180899992585182	0.199200004339218	0.184200003743172	0.259299993515015	0.289400011301041	0.255899995565414	0.245499998331070	0.286399990320206	0.236100003123283	0.225500002503395	0.248799994587898	0.312400013208389	0.312799990177155	0.352299988269806	0.392100006341934	0.334399998188019	0.321799993515015	0.279799997806549	0.373699992895126	0.286399990320206	0.317900002002716	0.357300013303757	0.364800006151199	0.352100014686585	0.363599985837936	0.351500004529953	0.358099997043610	0.325300008058548	0.371699988842011
0.107500001788139	0.0965000018477440	0.0960000008344650	0.0978000015020371	0.0970999971032143	0.0984999984502792	0.0953999981284142	0.0951000005006790	0.143700003623962	0.156599998474121	0.141299992799759	0.155200004577637	0.134299993515015	0.137500002980232	0.134700000286102	0.139799997210503	0.180199995636940	0.187500000000000	0.205099999904633	0.239899992942810	0.180899992585182	0.180899992585182	0.177200004458427	0.177699998021126	0.239899992942810	0.303900003433228	0.283199995756149	0.243599995970726	0.236100003123283	0.305000007152557	0.224900007247925	0.286000013351440	0.293500006198883	0.316500008106232	0.359100013971329	0.388599991798401	0.293000012636185	0.368699997663498	0.279000014066696	0.376700013875961	0.299699991941452	0.299800008535385	0.359600007534027	0.365500003099442	0.346300005912781	0.376300007104874	0.321200013160706	0.367199987173080	0.346500009298325	0.371899992227554
0.106799997389317	0.0988999977707863	0.0986000001430512	0.100299999117851	0.0971999987959862	0.100900001823902	0.0952000021934509	0.0957999974489212	0.147799998521805	0.159899994730949	0.147799998521805	0.181500002741814	0.135399997234344	0.137999996542931	0.134900003671646	0.134700000286102	0.181099995970726	0.188500002026558	0.202600002288818	0.237599998712540	0.180199995636940	0.181999996304512	0.177599996328354	0.176499992609024	0.242100000381470	0.321599990129471	0.278200000524521	0.241500005125999	0.240400001406670	0.237299993634224	0.225199997425079	0.243100002408028	0.296799987554550	0.316399991512299	0.331299990415573	0.392699986696243	0.310799986124039	0.319299995899200	0.286500006914139	0.368299990892410	0.278899997472763	0.303000003099442	0.351700007915497	0.355599999427795	0.302799999713898	0.366299986839294	0.331999987363815	0.362699985504150	0.323900014162064	0.374799996614456
0.106700003147125	0.100299999117851	0.0996999964118004	0.101599998772144	0.0980999991297722	0.101599998772144	0.0957999974489212	0.0965000018477440	0.144500002264977	0.158199995756149	0.146300002932549	0.205400004982948	0.138500005006790	0.139300003647804	0.133000001311302	0.134399995207787	0.181600004434586	0.189199998974800	0.192000001668930	0.256900012493134	0.218199998140335	0.180399999022484	0.186700001358986	0.177100002765656	0.246299996972084	0.321000009775162	0.249799996614456	0.250299990177155	0.332800000905991	0.279900014400482	0.277900010347366	0.310999989509583	0.294200003147125	0.314099997282028	0.299699991941452	0.392500013113022	0.327499985694885	0.360900014638901	0.320100009441376	0.379999995231628	0.289200007915497	0.290800005197525	0.339100003242493	0.370000004768372	0.295500010251999	0.388900011777878	0.351500004529953	0.364600002765656	0.333200007677078	0.382099986076355
0.113200001418591	0.100299999117851	0.0988999977707863	0.101199999451637	0.0957000032067299	0.0995000004768372	0.0930999964475632	0.0940999984741211	0.146999999880791	0.158500000834465	0.140900000929832	0.190500006079674	0.134800001978874	0.135100007057190	0.133799999952316	0.132200002670288	0.184799998998642	0.185900002717972	0.184000000357628	0.258799999952316	0.246900007128716	0.174999997019768	0.173999994993210	0.176699995994568	0.246900007128716	0.334399998188019	0.265399992465973	0.305299997329712	0.311100006103516	0.269699990749359	0.221799999475479	0.281399995088577	0.294999986886978	0.320699989795685	0.317499995231628	0.389499992132187	0.279100000858307	0.342700004577637	0.315400004386902	0.372399985790253	0.294699996709824	0.300500005483627	0.344000011682510	0.359899997711182	0.291599988937378	0.372299998998642	0.350100010633469	0.364600002765656	0.335099995136261	0.367500007152557
0.110500000417233	0.106499999761581	0.106600001454353	0.107100002467632	0.100699998438358	0.102399997413158	0.0978000015020371	0.0971999987959862	0.151500001549721	0.164399996399879	0.146500006318092	0.182300001382828	0.137400001287460	0.164399996399879	0.133900001645088	0.135700002312660	0.177900001406670	0.193000003695488	0.195600003004074	0.268999993801117	0.189199998974800	0.207300007343292	0.193700000643730	0.178700000047684	0.240299999713898	0.341899991035461	0.263900011777878	0.335099995136261	0.313400000333786	0.295899987220764	0.233600005507469	0.261500000953674	0.308899998664856	0.344199985265732	0.307799994945526	0.392699986696243	0.342900007963181	0.377900004386902	0.283800005912781	0.371699988842011	0.289700001478195	0.301200002431870	0.347299993038178	0.367300003767014	0.323700010776520	0.390199989080429	0.346599996089935	0.368400007486343	0.347099989652634	0.375999987125397
0.115500003099442	0.110699996352196	0.108800001442432	0.109800003468990	0.101700000464916	0.103500001132488	0.0975999981164932	0.0974999964237213	0.150299996137619	0.162599995732307	0.159999996423721	0.192000001668930	0.139100000262260	0.175200000405312	0.131799995899200	0.134900003671646	0.182699993252754	0.191899999976158	0.199900001287460	0.273900002241135	0.180600002408028	0.214499995112419	0.172099992632866	0.172600001096725	0.252000004053116	0.341600000858307	0.277700006961823	0.311699986457825	0.243100002408028	0.321200013160706	0.217700004577637	0.235699996352196	0.298999994993210	0.334800004959106	0.335099995136261	0.388000011444092	0.344300001859665	0.373699992895126	0.276800006628037	0.350600004196167	0.294299989938736	0.302700012922287	0.351099997758865	0.382299989461899	0.345800012350082	0.396200001239777	0.337900012731552	0.361799985170364	0.345299988985062	0.377400010824204
0.121500000357628	0.114799998700619	0.112899996340275	0.116300001740456	0.105700001120567	0.104400001466274	0.0996000021696091	0.0988999977707863	0.156399995088577	0.168799996376038	0.150999993085861	0.180800005793571	0.142499998211861	0.217700004577637	0.135100007057190	0.137199997901917	0.185100004076958	0.200499996542931	0.199599996209145	0.280499994754791	0.250499993562698	0.190200001001358	0.205300003290176	0.173500001430511	0.253899991512299	0.349900007247925	0.282799988985062	0.323900014162064	0.330799996852875	0.312799990177155	0.227699995040894	0.278699994087219	0.292199999094009	0.339500010013580	0.328000009059906	0.393799990415573	0.348100006580353	0.377000004053116	0.284999996423721	0.377600014209747	0.294299989938736	0.301999986171722	0.344300001859665	0.373800009489059	0.322600007057190	0.402999997138977	0.342599987983704	0.360900014638901	0.333999991416931	0.360300004482269
0.121600002050400	0.121500000357628	0.116800002753735	0.117499999701977	0.106600001454353	0.107100002467632	0.100000001490116	0.0970999971032143	0.151999995112419	0.167999997735024	0.158700004220009	0.188500002026558	0.154599994421005	0.139799997210503	0.132899999618530	0.132699996232986	0.186199992895126	0.195299997925758	0.210899993777275	0.273999989032745	0.184300005435944	0.188099995255470	0.213200002908707	0.174700006842613	0.252999991178513	0.347699999809265	0.277599990367889	0.319000005722046	0.235499992966652	0.327899992465973	0.267899990081787	0.298900008201599	0.296000003814697	0.339100003242493	0.344099998474121	0.392199993133545	0.362100005149841	0.402999997138977	0.286000013351440	0.375099986791611	0.285899996757507	0.312500000000000	0.357400000095367	0.360100001096725	0.352999985218048	0.389200001955032	0.365700006484985	0.366499990224838	0.332500010728836	0.390599995851517
0.131899997591972	0.128999993205071	0.121100001037121	0.122699998319149	0.109600000083447	0.107600003480911	0.100599996745586	0.0980999991297722	0.153799995779991	0.172299996018410	0.162300005555153	0.173999994993210	0.138600006699562	0.139899998903275	0.132499992847443	0.133100003004074	0.188800007104874	0.201800003647804	0.215399995446205	0.266499996185303	0.178499996662140	0.187000006437302	0.170000001788139	0.170399993658066	0.253500014543533	0.350300014019012	0.289700001478195	0.324000000953674	0.258199989795685	0.335900008678436	0.233700007200241	0.232199996709824	0.302700012922287	0.330099999904633	0.324999988079071	0.393200010061264	0.349599987268448	0.383399993181229	0.277999997138977	0.371800005435944	0.302399992942810	0.302599996328354	0.357899993658066	0.354499995708466	0.337500005960465	0.385699987411499	0.355899989604950	0.368000000715256	0.340900003910065	0.397399991750717
0.133900001645088	0.134599998593330	0.130199998617172	0.129899993538857	0.111199997365475	0.113799996674061	0.101499997079372	0.0967999994754791	0.159799993038178	0.181199997663498	0.167400002479553	0.180399999022484	0.170300006866455	0.210999995470047	0.134599998593330	0.132799997925758	0.190400004386902	0.200800001621246	0.221000000834465	0.270999997854233	0.182099997997284	0.201299995183945	0.187199994921684	0.169900000095367	0.262400001287460	0.354000002145767	0.286799997091293	0.319400012493134	0.259299993515015	0.334100008010864	0.246099993586540	0.255699992179871	0.300199985504150	0.356400012969971	0.347400009632111	0.394300013780594	0.353500008583069	0.393400013446808	0.296600013971329	0.368999987840652	0.296000003814697	0.316300004720688	0.346799999475479	0.361499994993210	0.335700005292892	0.394499987363815	0.356999993324280	0.360000014305115	0.332199990749359	0.354000002145767
0.142800003290176	0.147699996829033	0.136700004339218	0.136399999260902	0.117600001394749	0.114500001072884	0.100000001490116	0.0986000001430512	0.161400005221367	0.178399994969368	0.171200007200241	0.199599996209145	0.182600006461144	0.187099993228912	0.134900003671646	0.133599996566772	0.194000005722046	0.203799992799759	0.218299999833107	0.278899997472763	0.183899998664856	0.190500006079674	0.172600001096725	0.166800007224083	0.260100007057190	0.354600012302399	0.294099986553192	0.319299995899200	0.259400010108948	0.326599985361099	0.223100006580353	0.249799996614456	0.302599996328354	0.356799989938736	0.361299991607666	0.388700008392334	0.360500007867813	0.403800010681152	0.273900002241135	0.374000012874603	0.299800008535385	0.319099992513657	0.355699986219406	0.353500008583069	0.349700003862381	0.394400000572205	0.349700003862381	0.360599994659424	0.342999994754791	0.369500011205673
0.146799996495247	0.161699995398521	0.147900000214577	0.145099997520447	0.124499998986721	0.121399998664856	0.100199997425079	0.101899996399879	0.164900004863739	0.175200000405312	0.177900001406670	0.210800006985664	0.163699999451637	0.214100003242493	0.142299994826317	0.139699995517731	0.200200006365776	0.213400006294251	0.228900000452995	0.288899987936020	0.209499999880791	0.284200012683868	0.264899998903275	0.170800000429153	0.273799985647202	0.356900006532669	0.305700004100800	0.321999996900558	0.278400003910065	0.352400004863739	0.311500012874603	0.285100013017654	0.299800008535385	0.360799998044968	0.366100013256073	0.396800011396408	0.350300014019012	0.385199993848801	0.319900006055832	0.374599993228912	0.295700013637543	0.303900003433228	0.357800006866455	0.366800010204315	0.351900011301041	0.376300007104874	0.358500003814697	0.365999996662140	0.332300007343292	0.370700001716614
0.158500000834465	0.170499995350838	0.153899997472763	0.152400001883507	0.126699998974800	0.126499995589256	0.101400002837181	0.0952000021934509	0.172499999403954	0.182500004768372	0.175200000405312	0.216199994087219	0.181700006127357	0.250000000000000	0.139699995517731	0.133799999952316	0.200900003314018	0.211300000548363	0.225299999117851	0.280499994754791	0.221900001168251	0.238100007176399	0.193399995565414	0.174999997019768	0.274599999189377	0.361699998378754	0.294299989938736	0.309399992227554	0.305299997329712	0.346300005912781	0.240700006484985	0.309199988842011	0.308299988508225	0.350400000810623	0.357800006866455	0.392800003290176	0.354299992322922	0.378399997949600	0.281100004911423	0.364899992942810	0.297399997711182	0.276199996471405	0.362500011920929	0.353300005197525	0.355199992656708	0.387499988079071	0.341699987649918	0.366100013256073	0.328999996185303	0.379799991846085
0.171200007200241	0.186199992895126	0.168899998068810	0.168500006198883	0.138999998569489	0.132499992847443	0.105999998748302	0.0988999977707863	0.173999994993210	0.182500004768372	0.188199996948242	0.223199993371964	0.175600007176399	0.203099995851517	0.147499993443489	0.141299992799759	0.200399994850159	0.228799998760223	0.229800000786781	0.288300007581711	0.217299997806549	0.245900005102158	0.210800006985664	0.183200001716614	0.268299996852875	0.361600011587143	0.299600005149841	0.308999985456467	0.330300003290176	0.354099988937378	0.248199999332428	0.281899988651276	0.316399991512299	0.360799998044968	0.374599993228912	0.397000014781952	0.366600006818771	0.385399997234345	0.282900005578995	0.371800005435944	0.302300006151199	0.303499996662140	0.358200013637543	0.359299987554550	0.348300009965897	0.361299991607666	0.347999989986420	0.365500003099442	0.332300007343292	0.388399988412857
0.185599997639656	0.207200005650520	0.188099995255470	0.187999993562698	0.147300004959106	0.138999998569489	0.105300001800060	0.101499997079372	0.182500004768372	0.202800005674362	0.190699994564056	0.213499993085861	0.169200003147125	0.247999995946884	0.147900000214577	0.142000004649162	0.210199996829033	0.223700001835823	0.233899995684624	0.296099990606308	0.203500002622604	0.203999996185303	0.189700007438660	0.216199994087219	0.286599993705750	0.367799997329712	0.306800007820129	0.329299986362457	0.272500008344650	0.349500000476837	0.295199990272522	0.314999997615814	0.314399987459183	0.364699989557266	0.365900009870529	0.391799986362457	0.348199993371964	0.408899992704392	0.341199994087219	0.375999987125397	0.294800013303757	0.305099993944168	0.365299999713898	0.361000001430512	0.347699999809265	0.376399993896484	0.353199988603592	0.369399994611740	0.325700014829636	0.395500004291534
0.202800005674362	0.229499995708466	0.208000004291534	0.205799996852875	0.156399995088577	0.145699992775917	0.107000000774860	0.0998999997973442	0.192900002002716	0.211099997162819	0.195800006389618	0.238800004124641	0.170399993658066	0.276600003242493	0.153500005602837	0.140100002288818	0.213699996471405	0.236800000071526	0.247199997305870	0.307300001382828	0.207399994134903	0.251899987459183	0.199000000953674	0.189099997282028	0.277900010347366	0.370599985122681	0.313199996948242	0.331000000238419	0.257200002670288	0.354699999094009	0.278499990701675	0.313899993896484	0.311199992895126	0.367399990558624	0.384499996900558	0.395799994468689	0.352800011634827	0.404199987649918	0.298299998044968	0.377600014209747	0.303499996662140	0.314599990844727	0.367700010538101	0.378699988126755	0.354699999094009	0.383500009775162	0.362800002098084	0.374000012874603	0.336400002241135	0.356099992990494
0.224700003862381	0.256099998950958	0.226199999451637	0.226699993014336	0.169499993324280	0.153600007295609	0.117399998009205	0.101099997758865	0.204600006341934	0.224199995398521	0.206900000572205	0.248600006103516	0.195600003004074	0.192200005054474	0.153300002217293	0.143199995160103	0.223900005221367	0.241099998354912	0.250800013542175	0.304899990558624	0.232099995017052	0.279599994421005	0.214000001549721	0.193800002336502	0.281800001859665	0.375499993562698	0.318500012159348	0.329600006341934	0.340400010347366	0.364800006151199	0.307200014591217	0.286399990320206	0.308699995279312	0.369700014591217	0.379799991846085	0.397100001573563	0.366100013256073	0.398400008678436	0.293099999427795	0.377799987792969	0.303999990224838	0.311699986457825	0.365000009536743	0.363599985837936	0.357899993658066	0.372500002384186	0.363400012254715	0.369599997997284	0.347200006246567	0.381000012159348
0.253600001335144	0.287499994039536	0.254400014877319	0.246999993920326	0.181899994611740	0.163699999451637	0.122100003063679	0.0996000021696091	0.212300002574921	0.233199998736382	0.218500003218651	0.260500013828278	0.196700006723404	0.229100003838539	0.157100006937981	0.151399999856949	0.223700001835823	0.251599997282028	0.253399997949600	0.320899993181229	0.244699999690056	0.297699987888336	0.232199996709824	0.183300003409386	0.288300007581711	0.384400010108948	0.316300004720688	0.334600001573563	0.323100000619888	0.367900013923645	0.266799986362457	0.293399989604950	0.313499987125397	0.362199991941452	0.380699992179871	0.403899997472763	0.370599985122681	0.397000014781952	0.297899991273880	0.377499997615814	0.306100010871887	0.301400005817413	0.367199987173080	0.368299990892410	0.352499991655350	0.379099994897842	0.364600002765656	0.372599989175797	0.346599996089935	0.382400006055832
0.273499995470047	0.317299991846085	0.281500011682510	0.267899990081787	0.195700004696846	0.174400001764297	0.123000003397465	0.101300001144409	0.225899994373322	0.249400004744530	0.230599999427795	0.249500006437302	0.195999994874001	0.241600006818771	0.159899994730949	0.147900000214577	0.244900003075600	0.256599992513657	0.263300001621246	0.316599994897842	0.239199995994568	0.295199990272522	0.252600014209747	0.181500002741814	0.305599987506866	0.384700000286102	0.324000000953674	0.335900008678436	0.291599988937378	0.364399999380112	0.254299998283386	0.245499998331070	0.323700010776520	0.377900004386902	0.378899991512299	0.405000001192093	0.351500004529953	0.422100007534027	0.281699985265732	0.372099995613098	0.310499995946884	0.316000014543533	0.372000008821487	0.367599993944168	0.358500003814697	0.383399993181229	0.360799998044968	0.372799992561340	0.346199989318848	0.360599994659424
0.307900011539459	0.355199992656708	0.313899993896484	0.301400005817413	0.215499997138977	0.185900002717972	0.119499996304512	0.101400002837181	0.240299999713898	0.262899994850159	0.241200000047684	0.279399991035461	0.209399998188019	0.307799994945526	0.169799998402596	0.152899995446205	0.240500003099442	0.270500004291534	0.271100014448166	0.337799996137619	0.250699996948242	0.316199988126755	0.252999991178513	0.200499996542931	0.305500000715256	0.391799986362457	0.328799992799759	0.342500001192093	0.338699996471405	0.376800000667572	0.304100006818771	0.324299991130829	0.324200004339218	0.378399997949600	0.392300009727478	0.414299994707108	0.375200003385544	0.413899987936020	0.302100002765656	0.382499992847443	0.320199996232986	0.306100010871887	0.377499997615814	0.375400006771088	0.363099992275238	0.362300008535385	0.360799998044968	0.380199998617172	0.357899993658066	0.342099994421005
0.336899995803833	0.389200001955032	0.349299997091293	0.339800000190735	0.235899999737740	0.200800001621246	0.122199997305870	0.106799997389317	0.262100011110306	0.276800006628037	0.257899999618530	0.296400010585785	0.217399999499321	0.317200005054474	0.172299996018410	0.157199993729591	0.255899995565414	0.283300012350082	0.284399986267090	0.343800008296967	0.276100009679794	0.324400007724762	0.265100002288818	0.188899993896484	0.309799998998642	0.395799994468689	0.340900003910065	0.345699995756149	0.322200000286102	0.380800008773804	0.321500003337860	0.328000009059906	0.330199986696243	0.384099990129471	0.406500011682510	0.410199999809265	0.379099994897842	0.404199987649918	0.333099991083145	0.381500005722046	0.313800007104874	0.325700014829636	0.372000008821487	0.359499990940094	0.357300013303757	0.370799988508225	0.377200007438660	0.372200012207031	0.355199992656708	0.350100010633469
0.366699993610382	0.430500000715256	0.385500013828278	0.367000013589859	0.259700000286102	0.214900001883507	0.126699998974800	0.105700001120567	0.280400007963181	0.298099994659424	0.274500012397766	0.303700000047684	0.241799995303154	0.238399997353554	0.174300000071526	0.156499996781349	0.272000014781952	0.294200003147125	0.302599996328354	0.351200014352798	0.270099997520447	0.326999992132187	0.279900014400482	0.187600001692772	0.322699993848801	0.407700002193451	0.350499987602234	0.381999999284744	0.347000002861023	0.383100003004074	0.291299998760223	0.291500002145767	0.340099990367889	0.384499996900558	0.397199988365173	0.414000004529953	0.371100008487701	0.414099991321564	0.288199990987778	0.379099994897842	0.315100014209747	0.313600003719330	0.375600010156631	0.375099986791611	0.355800002813339	0.387400001287460	0.354000002145767	0.378199994564056	0.341800004243851	0.350499987602234
0.392699986696243	0.474299997091293	0.428099989891052	0.409000009298325	0.283800005912781	0.236300006508827	0.138199999928474	0.106899999082088	0.300500005483627	0.316900014877319	0.296999990940094	0.334500014781952	0.240199998021126	0.335700005292892	0.187399998307228	0.156599998474121	0.284999996423721	0.313199996948242	0.311800003051758	0.370200008153915	0.291799992322922	0.336499989032745	0.293999999761581	0.194999992847443	0.337599992752075	0.419299989938736	0.356799989938736	0.365799993276596	0.346500009298325	0.384000003337860	0.318199992179871	0.305400013923645	0.351500004529953	0.391099989414215	0.411399990320206	0.420800000429153	0.382600009441376	0.415100008249283	0.308899998664856	0.384999990463257	0.316399991512299	0.309899985790253	0.375900000333786	0.358000010251999	0.356799989938736	0.379799991846085	0.362300008535385	0.369599997997284	0.350699990987778	0.374199986457825
0.424499988555908	0.515399992465973	0.470899999141693	0.447699993848801	0.314399987459183	0.258500009775162	0.143900007009506	0.117600001394749	0.323199987411499	0.339800000190735	0.316399991512299	0.356400012969971	0.266000002622604	0.315200001001358	0.190699994564056	0.164700001478195	0.297899991273880	0.327600002288818	0.327800005674362	0.381700009107590	0.285499989986420	0.332100003957748	0.243900001049042	0.215200006961823	0.346399992704392	0.426499992609024	0.360300004482269	0.372999995946884	0.358500003814697	0.391900002956390	0.321599990129471	0.337999999523163	0.358900010585785	0.397399991750717	0.421600013971329	0.424100011587143	0.378600001335144	0.432200014591217	0.331099987030029	0.382699996232986	0.318300008773804	0.320499986410141	0.382200002670288	0.377799987792969	0.362699985504150	0.374700009822845	0.369800001382828	0.373199999332428	0.352699995040894	0.381700009107590
0.457599997520447	0.552299976348877	0.506799995899200	0.492100000381470	0.346399992704392	0.275999993085861	0.148300006985664	0.119599997997284	0.345999985933304	0.360700011253357	0.337900012731552	0.359899997711182	0.283800005912781	0.363599985837936	0.201399996876717	0.168400004506111	0.312200009822845	0.355500012636185	0.344599992036819	0.403499990701675	0.290499985218048	0.354699999094009	0.267199993133545	0.208399996161461	0.343499988317490	0.444799989461899	0.390700012445450	0.389099985361099	0.352100014686585	0.408899992704392	0.365900009870529	0.319499999284744	0.364100009202957	0.401399999856949	0.418500006198883	0.423500001430512	0.390300005674362	0.420399993658066	0.341100007295609	0.388700008392334	0.321999996900558	0.339800000190735	0.390500009059906	0.379099994897842	0.362500011920929	0.387899994850159	0.375099986791611	0.374300003051758	0.344399988651276	0.369599997997284
0.497399985790253	0.595099985599518	0.547800004482269	0.527199983596802	0.381099998950958	0.315600007772446	0.155300006270409	0.119099996984005	0.389200001955032	0.395300000905991	0.370499998331070	0.402099996805191	0.296200007200241	0.385800004005432	0.212099999189377	0.165500000119209	0.337799996137619	0.388399988412857	0.366899996995926	0.420300006866455	0.303200006484985	0.367300003767014	0.277399986982346	0.200200006365776	0.355500012636185	0.457500010728836	0.395300000905991	0.404199987649918	0.342099994421005	0.403499990701675	0.282000005245209	0.312200009822845	0.360900014638901	0.409700006246567	0.435600012540817	0.437400013208389	0.376899987459183	0.421799987554550	0.305999994277954	0.387100011110306	0.320199996232986	0.340799987316132	0.383399993181229	0.368099987506866	0.367300003767014	0.389200001955032	0.369899988174439	0.374000012874603	0.347000002861023	0.373100012540817
0.528199970722199	0.632200002670288	0.585699975490570	0.568199992179871	0.420300006866455	0.338200002908707	0.154200002551079	0.132599994540215	0.416200011968613	0.425099998712540	0.400099992752075	0.426099985837936	0.319700002670288	0.400000005960465	0.230000004172325	0.176599994301796	0.350499987602234	0.396699994802475	0.394800007343292	0.439200013875961	0.350600004196167	0.379999995231628	0.317499995231628	0.202800005674362	0.363200008869171	0.472200006246567	0.408499985933304	0.431800007820129	0.386000007390976	0.425700008869171	0.349700003862381	0.339800000190735	0.387800008058548	0.423599988222122	0.428900003433228	0.445300012826920	0.397500008344650	0.443100005388260	0.356099992990494	0.388000011444092	0.327300012111664	0.341100007295609	0.390700012445450	0.391600012779236	0.372500002384186	0.381500005722046	0.364800006151199	0.378300011157990	0.349799990653992	0.380499988794327
0.568499982357025	0.672299981117249	0.620500028133392	0.597000002861023	0.460000008344650	0.355699986219406	0.159099996089935	0.133499994874001	0.467999994754791	0.451900005340576	0.432700008153915	0.440299987792969	0.340299993753433	0.419699996709824	0.261500000953674	0.183599993586540	0.375800013542175	0.426999986171722	0.421799987554550	0.458000004291534	0.368400007486343	0.387100011110306	0.356000006198883	0.203500002622604	0.378300011157990	0.487199991941452	0.421499997377396	0.423599988222122	0.405999988317490	0.431100010871887	0.345499992370605	0.326799988746643	0.386700004339218	0.414400011301041	0.442299991846085	0.450399994850159	0.403800010681152	0.443599998950958	0.358999997377396	0.389999985694885	0.324099987745285	0.351599991321564	0.394499987363815	0.381399989128113	0.370700001716614	0.365500003099442	0.372900009155273	0.382600009441376	0.353700011968613	0.358500003814697
0.593999981880188	0.707499980926514	0.653699994087219	0.629999995231628	0.493299990892410	0.393000006675720	0.164800003170967	0.135299995541573	0.483200013637543	0.485300004482269	0.451700001955032	0.461299985647202	0.364399999380112	0.433200001716614	0.249300003051758	0.186700001358986	0.388000011444092	0.448399990797043	0.436199992895126	0.485599994659424	0.358000010251999	0.413300007581711	0.312299996614456	0.206400007009506	0.386099994182587	0.507899999618530	0.443199992179871	0.444999992847443	0.379999995231628	0.441900014877319	0.397500008344650	0.324000000953674	0.401100009679794	0.412800014019012	0.446299999952316	0.460500001907349	0.412900000810623	0.425000011920929	0.345200002193451	0.395399987697601	0.336899995803833	0.331099987030029	0.396699994802475	0.384099990129471	0.368299990892410	0.384299993515015	0.383500009775162	0.398600012063980	0.363799989223480	0.358599990606308
0.624400019645691	0.735499978065491	0.684000015258789	0.664900004863739	0.533699989318848	0.433899998664856	0.169599995017052	0.132599994540215	0.531000018119812	0.514900028705597	0.489499986171722	0.501500010490418	0.394400000572205	0.354799985885620	0.255600005388260	0.196999996900558	0.425999999046326	0.479999989271164	0.462300002574921	0.515200018882752	0.358599990606308	0.407799988985062	0.308800011873245	0.208900004625320	0.411500006914139	0.518199980258942	0.441000014543533	0.483999997377396	0.368600010871887	0.453099995851517	0.329800009727478	0.319900006055832	0.429100006818771	0.453900009393692	0.472699999809265	0.460599988698959	0.423299998044968	0.432700008153915	0.330300003290176	0.390300005674362	0.340999990701675	0.331299990415573	0.402300000190735	0.394300013780594	0.380499988794327	0.378100007772446	0.366699993610382	0.372500002384186	0.354000002145767	0.386599987745285
0.648400008678436	0.768599987030029	0.713299989700317	0.694700002670288	0.566999971866608	0.460999995470047	0.174099996685982	0.139200001955032	0.559899985790253	0.563799977302551	0.525799989700317	0.540400028228760	0.419699996709824	0.377499997615814	0.278200000524521	0.205699995160103	0.446999996900558	0.514500021934509	0.495099991559982	0.538399994373322	0.385300010442734	0.406399995088577	0.333299994468689	0.206100001931191	0.429500013589859	0.524600028991699	0.479600012302399	0.502699971199036	0.382999986410141	0.444900006055832	0.345299988985062	0.328200012445450	0.437200009822845	0.451599985361099	0.474599987268448	0.468899995088577	0.433800011873245	0.453099995851517	0.327800005674362	0.394899994134903	0.345400005578995	0.370599985122681	0.404000014066696	0.397300004959106	0.376800000667572	0.414099991321564	0.380100011825562	0.387100011110306	0.360799998044968	0.364600002765656
0.673300027847290	0.797399997711182	0.744599997997284	0.727699995040894	0.596599996089935	0.482199996709824	0.174099996685982	0.137999996542931	0.587000012397766	0.598999977111816	0.568599998950958	0.570599973201752	0.448399990797043	0.420800000429153	0.298200011253357	0.199300006031990	0.479900002479553	0.549499988555908	0.524299979209900	0.574000000953674	0.404900014400482	0.443800002336502	0.351900011301041	0.213699996471405	0.466899991035461	0.545799970626831	0.490099996328354	0.520500004291534	0.393200010061264	0.469999998807907	0.368900001049042	0.346599996089935	0.465600013732910	0.468899995088577	0.490000009536743	0.491299986839294	0.429199993610382	0.493699997663498	0.337000012397766	0.388900011777878	0.354200005531311	0.391000002622604	0.402000010013580	0.389400005340576	0.377400010824204	0.374300003051758	0.377299994230270	0.378100007772446	0.360700011253357	0.376700013875961
0.712800025939941	0.827499985694885	0.765600025653839	0.744899988174439	0.632399976253510	0.515500009059906	0.185900002717972	0.142199993133545	0.620100021362305	0.624599993228912	0.602400004863739	0.610400021076202	0.474799990653992	0.433499991893768	0.314200013875961	0.208000004291534	0.497799992561340	0.586300015449524	0.554899990558624	0.608099997043610	0.429800003767014	0.443800002336502	0.363000005483627	0.239299997687340	0.468499988317490	0.597899973392487	0.503700017929077	0.540700018405914	0.411300003528595	0.470699995756149	0.374500006437302	0.340600013732910	0.474000006914139	0.466399997472763	0.508000016212463	0.506799995899200	0.434500008821487	0.482400000095367	0.356999993324280	0.401199996471405	0.361799985170364	0.371199995279312	0.413500010967255	0.396200001239777	0.392899990081787	0.396100014448166	0.377400010824204	0.388900011777878	0.363499999046326	0.380199998617172
0.723900020122528	0.851000010967255	0.797200024127960	0.771499991416931	0.660600006580353	0.539900004863739	0.185200005769730	0.142299994826317	0.644200026988983	0.670899987220764	0.641099989414215	0.621399998664856	0.502300024032593	0.451700001955032	0.335999995470047	0.215200006961823	0.539300024509430	0.627300024032593	0.584500014781952	0.636399984359741	0.454400002956390	0.486999988555908	0.385800004005432	0.228499993681908	0.504800021648407	0.603999972343445	0.531000018119812	0.567900002002716	0.427300006151199	0.494300007820129	0.372099995613098	0.344500005245209	0.505100011825562	0.501299977302551	0.527899980545044	0.526099979877472	0.428499996662140	0.467099994421005	0.331900000572205	0.400900006294251	0.361799985170364	0.374000012874603	0.418999999761581	0.390899986028671	0.392100006341934	0.380699992179871	0.376599997282028	0.392300009727478	0.352800011634827	0.398299992084503
0.755999982357025	0.873700022697449	0.811299979686737	0.795899987220764	0.695100009441376	0.568300008773804	0.186000004410744	0.140100002288818	0.666899979114533	0.707300007343292	0.669200003147125	0.622500002384186	0.532700002193451	0.479999989271164	0.352800011634827	0.236000001430511	0.559499979019165	0.663500010967255	0.617100000381470	0.655499994754791	0.475199997425079	0.507499992847443	0.405400007963181	0.239199995994568	0.519599974155426	0.648699998855591	0.559700012207031	0.602100014686585	0.450500011444092	0.519999980926514	0.387699991464615	0.334600001573563	0.524200022220612	0.513199985027313	0.566399991512299	0.533100008964539	0.451400011777878	0.493200004100800	0.339899986982346	0.400400012731552	0.367900013923645	0.379099994897842	0.420100003480911	0.419099986553192	0.387699991464615	0.380400002002716	0.384999990463257	0.384200006723404	0.375999987125397	0.406899988651276
0.777199983596802	0.893899977207184	0.827300012111664	0.814100027084351	0.727599978446960	0.591000020503998	0.193800002336502	0.140100002288818	0.704500019550324	0.739899992942810	0.704699993133545	0.654699981212616	0.554499983787537	0.496399998664856	0.368299990892410	0.250299990177155	0.602299988269806	0.703000009059906	0.641499996185303	0.676900029182434	0.504899978637695	0.535399973392487	0.427199989557266	0.238100007176399	0.561100006103516	0.659399986267090	0.574599981307983	0.611899971961975	0.481999993324280	0.538999974727631	0.400499999523163	0.359100013971329	0.569899976253510	0.536300003528595	0.581499993801117	0.552100002765656	0.464300006628037	0.498600006103516	0.349900007247925	0.420800000429153	0.373299986124039	0.417800009250641	0.422600001096725	0.425900012254715	0.402700006961823	0.386299997568131	0.386400014162064	0.387800008058548	0.373800009489059	0.419900000095367
0.802600026130676	0.900499999523163	0.839500010013580	0.838100016117096	0.757799983024597	0.637499988079071	0.195899993181229	0.143800005316734	0.720700025558472	0.767799973487854	0.738300025463104	0.692799985408783	0.583899974822998	0.540099978446960	0.386099994182587	0.252700001001358	0.625899970531464	0.737100005149841	0.685400009155273	0.700299978256226	0.516399979591370	0.578599989414215	0.446500003337860	0.264499992132187	0.581799983978272	0.682299971580505	0.609700024127960	0.624599993228912	0.482199996709824	0.556200027465820	0.428999990224838	0.400299996137619	0.589399993419647	0.564300000667572	0.611400008201599	0.568099975585938	0.461600005626678	0.530399978160858	0.369700014591217	0.411799997091293	0.383300006389618	0.388900011777878	0.433200001716614	0.423400014638901	0.400200009346008	0.393400013446808	0.372299998998642	0.381900012493134	0.385699987411499	0.424600005149841
0.825800001621246	0.899800002574921	0.847299993038178	0.847800016403198	0.773100018501282	0.641600012779236	0.207300007343292	0.143099993467331	0.760500013828278	0.787299990653992	0.766700029373169	0.731700003147125	0.616100013256073	0.564899981021881	0.416999995708466	0.270200014114380	0.658500015735626	0.762499988079071	0.717299997806549	0.725099980831146	0.548500001430512	0.579599976539612	0.467799991369247	0.266099989414215	0.611100018024445	0.700699985027313	0.649200022220612	0.642799973487854	0.509800016880035	0.568899989128113	0.462900012731552	0.389800012111664	0.612800002098084	0.569100022315979	0.638599991798401	0.580500006675720	0.473600000143051	0.560000002384186	0.395099997520447	0.417699992656708	0.388500005006790	0.414499998092651	0.430200010538101	0.432599991559982	0.408199995756149	0.389299988746643	0.397300004959106	0.387400001287460	0.389099985361099	0.431100010871887
0.839999973773956	0.896899998188019	0.848599970340729	0.852100014686585	0.801900029182434	0.692900002002716	0.216299995779991	0.143999993801117	0.786199986934662	0.814899981021881	0.789900004863739	0.748399972915649	0.643000006675720	0.575299978256226	0.432799994945526	0.282700002193451	0.693899989128113	0.799600005149841	0.742900013923645	0.742999970912933	0.579500019550324	0.537800014019013	0.497000008821487	0.257800012826920	0.639500021934509	0.751299977302551	0.680999994277954	0.669900000095367	0.528599977493286	0.593999981880188	0.498199999332428	0.403100013732910	0.635699987411499	0.610400021076202	0.700500011444092	0.598699986934662	0.494199991226196	0.587300002574921	0.388999998569489	0.424800008535385	0.385399997234345	0.411399990320206	0.444499999284744	0.433800011873245	0.415100008249283	0.391099989414215	0.396400004625320	0.400000005960465	0.385500013828278	0.435799986124039
0.845700025558472	0.898100018501282	0.854799985885620	0.860899984836578	0.819599986076355	0.720700025558472	0.219400003552437	0.141900002956390	0.804400026798248	0.824800014495850	0.807799994945526	0.775399982929230	0.673399984836578	0.593699991703033	0.461600005626678	0.291399985551834	0.726700007915497	0.828299999237061	0.781799972057343	0.754700005054474	0.662500023841858	0.541000008583069	0.520200014114380	0.270599991083145	0.676400005817413	0.788299977779388	0.718699991703033	0.696200013160706	0.569899976253510	0.625699996948242	0.535700023174286	0.410299986600876	0.695399999618530	0.629700005054474	0.738399982452393	0.615000009536743	0.531799972057343	0.598900020122528	0.414200007915497	0.419299989938736	0.411399990320206	0.437599986791611	0.458299994468689	0.428299993276596	0.429899990558624	0.375299990177155	0.396800011396408	0.391699999570847	0.381399989128113	0.442999988794327
0.858600020408630	0.893800020217896	0.852800011634827	0.856400012969971	0.834299981594086	0.732599973678589	0.226699993014336	0.145500004291534	0.808099985122681	0.825800001621246	0.809899985790253	0.796500027179718	0.700900018215179	0.634899973869324	0.475499987602234	0.310499995946884	0.739600002765656	0.853999972343445	0.811999976634979	0.793299973011017	0.646899998188019	0.548699975013733	0.543099999427795	0.281300008296967	0.692499995231628	0.806200027465820	0.720300018787384	0.712899982929230	0.581600010395050	0.641300022602081	0.529100000858307	0.415199995040894	0.689800024032593	0.657199978828430	0.756299972534180	0.629400014877319	0.529200017452240	0.625000000000000	0.426400005817413	0.434899985790253	0.423700004816055	0.455099999904633	0.462399989366531	0.433800011873245	0.436199992895126	0.397899985313416	0.402700006961823	0.396100014448166	0.400499999523163	0.442900002002716
0.851700007915497	0.897199988365173	0.851700007915497	0.857500016689301	0.840300023555756	0.744000017642975	0.228400006890297	0.137299999594688	0.833999991416931	0.835799992084503	0.805199980735779	0.794499993324280	0.717899978160858	0.685000002384186	0.477699995040894	0.308999985456467	0.782700002193451	0.864499986171722	0.814400017261505	0.783699989318848	0.695800006389618	0.585500001907349	0.576200008392334	0.284900009632111	0.726300001144409	0.853900015354157	0.764800012111664	0.706900000572205	0.621999979019165	0.659099996089935	0.574299991130829	0.432700008153915	0.716899991035461	0.687900006771088	0.761799991130829	0.642899990081787	0.545700013637543	0.642899990081787	0.439500004053116	0.441700011491776	0.432900011539459	0.455900013446808	0.480199992656708	0.448399990797043	0.429199993610382	0.381199985742569	0.389200001955032	0.405200004577637	0.393900007009506	0.462000012397766
0.847699999809265	0.893899977207184	0.852599978446960	0.860700011253357	0.837700009346008	0.755599975585938	0.243699997663498	0.137199997901917	0.837599992752075	0.824800014495850	0.806200027465820	0.795099973678589	0.735800027847290	0.707099974155426	0.508300006389618	0.316700011491776	0.792200028896332	0.861299991607666	0.819899976253510	0.833000004291534	0.733299970626831	0.600399971008301	0.604099988937378	0.303999990224838	0.749300003051758	0.866299986839294	0.777000010013580	0.739300012588501	0.665499985218048	0.673699975013733	0.593500018119812	0.450399994850159	0.739700019359589	0.701900005340576	0.800700008869171	0.674700021743774	0.565699994564056	0.682600021362305	0.440800011157990	0.448300004005432	0.464399993419647	0.468800008296967	0.488000005483627	0.467299997806549	0.439700007438660	0.400599986314774	0.408300012350082	0.391600012779236	0.404000014066696	0.445800006389618
0.850799977779388	0.895099997520447	0.849099993705750	0.856700003147125	0.838400006294251	0.811600029468536	0.255699992179871	0.136700004339218	0.856999993324280	0.818499982357025	0.805400013923645	0.790199995040894	0.736599981784821	0.746999979019165	0.546100020408630	0.327899992465973	0.809000015258789	0.859300017356873	0.807900011539459	0.817499995231628	0.743200004100800	0.652100026607513	0.614199995994568	0.331000000238419	0.783100008964539	0.889699995517731	0.798600018024445	0.763800024986267	0.690999984741211	0.702700018882752	0.618399977684021	0.462099999189377	0.776799976825714	0.731299996376038	0.858600020408630	0.681900024414063	0.576900005340576	0.713100016117096	0.458900004625320	0.452300012111664	0.475199997425079	0.483799993991852	0.504599988460541	0.483200013637543	0.436800003051758	0.410100013017654	0.411500006914139	0.400499999523163	0.419800013303757	0.454199999570847
0.839999973773956	0.890699982643127	0.848200023174286	0.852699995040894	0.834999978542328	0.810899972915649	0.268799990415573	0.139100000262260	0.856899976730347	0.830299973487854	0.800100028514862	0.793099999427795	0.739899992942810	0.767400026321411	0.580099999904633	0.343199998140335	0.806599974632263	0.854499995708466	0.807099997997284	0.805100023746491	0.742600023746491	0.697000026702881	0.634800016880035	0.321200013160706	0.803300023078919	0.904699981212616	0.813000023365021	0.790099978446960	0.713199973106384	0.720899999141693	0.639100015163422	0.469599992036819	0.808600008487701	0.752499997615814	0.834800004959106	0.701699972152710	0.591799974441528	0.721099972724915	0.470299988985062	0.444400012493134	0.482499986886978	0.501800000667572	0.517899990081787	0.482800006866455	0.443699985742569	0.393599987030029	0.418099999427795	0.404300004243851	0.416399985551834	0.477400004863739
0.843100011348724	0.890600025653839	0.847199976444244	0.856500029563904	0.836499989032745	0.807699978351593	0.282299995422363	0.129500001668930	0.875800013542175	0.824199974536896	0.805000007152557	0.790099978446960	0.738799989223480	0.779299974441528	0.583000004291534	0.347999989986420	0.800599992275238	0.859499990940094	0.819199979305267	0.813600003719330	0.757499992847443	0.726499974727631	0.655700027942658	0.340499997138977	0.833299994468689	0.890799999237061	0.810299992561340	0.808799982070923	0.772899985313416	0.748300015926361	0.649200022220612	0.504499971866608	0.836099982261658	0.785499989986420	0.853900015354157	0.732999980449677	0.621800005435944	0.760999977588654	0.465700000524521	0.488599985837936	0.518700003623962	0.524100005626679	0.524600028991699	0.483999997377396	0.456600010395050	0.398699998855591	0.392599999904633	0.406300008296967	0.439399987459183	0.478100001811981
0.844900012016296	0.890999972820282	0.847699999809265	0.855000019073486	0.835500001907349	0.807200014591217	0.293099999427795	0.128900006413460	0.880100011825562	0.829100012779236	0.802600026130676	0.795099973678589	0.738900005817413	0.777499973773956	0.604099988937378	0.342900007963181	0.802600026130676	0.856500029563904	0.815199971199036	0.798699975013733	0.738799989223480	0.743200004100800	0.687399983406067	0.334199994802475	0.846000015735626	0.889999985694885	0.798699975013733	0.819800019264221	0.760200023651123	0.756299972534180	0.644200026988983	0.477299988269806	0.860899984836578	0.824599981307983	0.870400011539459	0.736800014972687	0.627699971199036	0.768299996852875	0.472999989986420	0.477800011634827	0.538100004196167	0.550000011920929	0.541199982166290	0.508199989795685	0.437599986791611	0.427100002765656	0.422699987888336	0.403899997472763	0.448100000619888	0.497200012207031
0.841700017452240	0.887499988079071	0.847699999809265	0.852500021457672	0.836300015449524	0.808300018310547	0.304199993610382	0.130500003695488	0.889199972152710	0.819199979305267	0.805400013923645	0.793500006198883	0.741900026798248	0.772599995136261	0.638700008392334	0.362699985504150	0.807500004768372	0.857599973678589	0.819700002670288	0.804000020027161	0.734799981117249	0.758099973201752	0.697300016880035	0.349000006914139	0.839699983596802	0.865800023078919	0.803499996662140	0.805499970912933	0.767199993133545	0.774399995803833	0.681699991226196	0.484699994325638	0.875800013542175	0.832300007343292	0.881299972534180	0.750000000000000	0.648899972438812	0.763400018215179	0.483399987220764	0.487500011920929	0.547399997711182	0.560299992561340	0.559700012207031	0.511600017547607	0.450199991464615	0.424800008535385	0.435799986124039	0.409900009632111	0.443699985742569	0.507499992847443
0.837599992752075	0.891900002956390	0.852100014686585	0.855099976062775	0.839399993419647	0.808300018310547	0.319799989461899	0.129800006747246	0.903800010681152	0.829400002956390	0.802999973297119	0.793799996376038	0.743700027465820	0.772300004959106	0.646300017833710	0.396899998188019	0.805000007152557	0.856800019741058	0.820800006389618	0.801299989223480	0.740299999713898	0.795099973678589	0.706099987030029	0.344799995422363	0.838699996471405	0.890799999237061	0.804799973964691	0.813199996948242	0.756299972534180	0.772199988365173	0.607200026512146	0.501299977302551	0.913299977779388	0.860800027847290	0.880599975585938	0.767199993133545	0.667200028896332	0.736299991607666	0.502200007438660	0.495000004768372	0.591199994087219	0.596099972724915	0.572200000286102	0.536599993705750	0.470400005578995	0.430900007486343	0.420800000429153	0.407599985599518	0.451999992132187	0.514500021934509
0.834299981594086	0.887499988079071	0.846400022506714	0.853399991989136	0.834699988365173	0.804499983787537	0.324499994516373	0.133100003004074	0.903199970722199	0.831499993801117	0.799099981784821	0.792599976062775	0.740100026130676	0.764900028705597	0.686399996280670	0.415600001811981	0.798099994659424	0.856199979782105	0.809099972248077	0.820299983024597	0.737699985504150	0.794099986553192	0.710300028324127	0.350600004196167	0.834399998188019	0.894299983978272	0.816500008106232	0.811800003051758	0.767000019550324	0.813000023365021	0.625100016593933	0.529399991035461	0.925300002098084	0.850000023841858	0.876399993896484	0.809099972248077	0.675800025463104	0.787299990653992	0.536099970340729	0.504999995231628	0.610099971294403	0.604900002479553	0.583500027656555	0.525900006294251	0.486799985170364	0.418399989604950	0.440899997949600	0.411799997091293	0.466600000858307	0.527000010013580
0.838299989700317	0.889599978923798	0.850899994373322	0.851000010967255	0.833000004291534	0.798500001430512	0.340200006961823	0.129700005054474	0.917200028896332	0.822600007057190	0.803099989891052	0.795400023460388	0.740199983119965	0.763199985027313	0.683000028133392	0.406100004911423	0.810400009155273	0.859300017356873	0.803499996662140	0.838500022888184	0.735800027847290	0.799600005149841	0.716400027275085	0.377000004053116	0.838900029659271	0.879599988460541	0.818300008773804	0.812699973583221	0.773699998855591	0.818000018596649	0.679099977016449	0.559199988842011	0.944400012493134	0.848399996757507	0.896300017833710	0.816799998283386	0.701799988746643	0.786599993705750	0.535799980163574	0.508300006389618	0.635399997234345	0.624700009822846	0.601899981498718	0.555899977684021	0.514900028705597	0.495900005102158	0.437400013208389	0.408399999141693	0.480199992656708	0.554700016975403
0.836899995803833	0.886900007724762	0.847800016403198	0.852500021457672	0.831600010395050	0.800899982452393	0.357300013303757	0.135600000619888	0.914699971675873	0.822200000286102	0.799499988555908	0.794600009918213	0.740899980068207	0.759999990463257	0.684899985790253	0.462900012731552	0.804899990558624	0.857500016689301	0.800599992275238	0.808300018310547	0.741800010204315	0.796400010585785	0.712599992752075	0.377400010824204	0.840600013732910	0.875299990177155	0.823599994182587	0.800599992275238	0.757200002670288	0.798600018024445	0.672500014305115	0.548699975013733	0.940500020980835	0.853799998760223	0.885999977588654	0.827099978923798	0.709399998188019	0.814899981021881	0.550300002098084	0.513300001621246	0.655799984931946	0.641200006008148	0.627600014209747	0.567300021648407	0.501999974250794	0.512799978256226	0.438100010156631	0.413800001144409	0.486600011587143	0.559199988842011
0.837199985980988	0.885399997234345	0.845799982547760	0.851800024509430	0.831399977207184	0.791100025177002	0.373400002717972	0.136099994182587	0.926500022411346	0.824500024318695	0.804300010204315	0.795099973678589	0.739099979400635	0.759000003337860	0.674300014972687	0.464399993419647	0.805000007152557	0.856700003147125	0.820399999618530	0.806400001049042	0.742299973964691	0.796299993991852	0.722699999809265	0.405099987983704	0.847599983215332	0.880400002002716	0.820200026035309	0.803099989891052	0.758700013160706	0.806299984455109	0.717199981212616	0.574699997901917	0.953899979591370	0.850000023841858	0.883099973201752	0.824400007724762	0.718800008296967	0.839600026607513	0.559000015258789	0.515900015830994	0.667900025844574	0.675800025463104	0.606899976730347	0.582300007343292	0.514599978923798	0.521300017833710	0.443199992179871	0.421000003814697	0.509599983692169	0.589500010013580
0.836499989032745	0.884999990463257	0.845700025558472	0.850700020790100	0.827899992465973	0.785300016403198	0.390700012445450	0.135600000619888	0.929000020027161	0.823800027370453	0.798799991607666	0.791000008583069	0.741400003433228	0.749800026416779	0.665700018405914	0.469500005245209	0.804899990558624	0.855300009250641	0.810400009155273	0.806100010871887	0.745100021362305	0.787699997425079	0.725899994373322	0.414900004863739	0.846899986267090	0.892199993133545	0.815500020980835	0.801100015640259	0.744499981403351	0.806999981403351	0.725700020790100	0.589399993419647	0.969600021839142	0.855300009250641	0.872099995613098	0.828499972820282	0.745100021362305	0.856199979782105	0.575600028038025	0.536099970340729	0.685999989509583	0.680700004100800	0.594799995422363	0.597800016403198	0.534200012683868	0.527899980545044	0.449800014495850	0.434100002050400	0.527800023555756	0.599600017070770
0.835600018501282	0.887700021266937	0.845200002193451	0.854399979114533	0.830900013446808	0.783999979496002	0.400700002908707	0.133599996566772	0.929300010204315	0.821300029754639	0.797399997711182	0.795700013637543	0.743700027465820	0.745500028133392	0.653500020503998	0.504499971866608	0.800999999046326	0.856199979782105	0.804499983787537	0.820299983024597	0.740400016307831	0.786000013351440	0.713800013065338	0.421000003814697	0.853900015354157	0.897599995136261	0.812500000000000	0.801999986171722	0.736699998378754	0.832799971103668	0.737600028514862	0.590499997138977	0.986599981784821	0.847899973392487	0.894200026988983	0.835300028324127	0.758700013160706	0.882600009441376	0.599399983882904	0.556900024414063	0.728399991989136	0.706900000572205	0.621800005435944	0.631399989128113	0.539300024509430	0.528900027275085	0.455300003290176	0.428200006484985	0.539399981498718	0.621200025081635
[truncated: 14 more columns]
