# Supplementary material for: Modeling the impact of drug interactions on therapeutic selectivity
Source: Nat Commun. 2018 Aug 27;9:3452. doi: 10.1038/s41467-018-05954-3 (PMC6110842; doi:10.1038/s41467-018-05954-3)
Supplement: Supplementary file 4 — Supplementary Data 1 [file 41467_2018_5954_MOESM4_ESM.zip › albRAW/Bro-Sta.txt]

0.0929000010000000	0.0942000000000000	0.0931999980000000	0.0953999980000000	0.0933000000000000	0.0944000040000000	0.0982000010000000	0.0938000010000000	0.0934000020000000	0.0935000030000000	0.0925000010000000	0.0957999970000000	0.0920000000000000	0.0949999990000000	0.0967999990000000	0.0956000020000000	0.0913999970000000	0.102100000000000	0.0955000000000000	0.0938000010000000	0.0923999990000000	0.0944999980000000	0.0973000000000000	0.0957999970000000	0.0899000020000000	0.0883999990000000	0.0934000020000000	0.0895999970000000	0.0903000010000000	0.0930000020000000	0.0922999980000000	0.0914999990000000	0.0914999990000000	0.0903000010000000	0.0892999990000000	0.0892999990000000	0.0917000030000000	0.0891999970000000	0.0939000030000000	0.0948999970000000	0.0948000030000000	0.0930000020000000	0.0905999990000000	0.0934000020000000	0.0911000000000000	0.0922000040000000	0.0926999970000000	0.0911000000000000	0.0934000020000000	0.0904999970000000
0.0929000010000000	0.0931999980000000	0.101499997000000	0.0942000000000000	0.0935000030000000	0.0944000040000000	0.0979000030000000	0.0929000010000000	0.0930000020000000	0.0922999980000000	0.0918999980000000	0.0958999990000000	0.0926000030000000	0.0961000030000000	0.0962999980000000	0.0931999980000000	0.0912000020000000	0.101199999000000	0.0953999980000000	0.0960000010000000	0.0930000020000000	0.0942000000000000	0.0961000030000000	0.0952000020000000	0.0898000000000000	0.0882000030000000	0.0930000020000000	0.0905999990000000	0.0904000030000000	0.0916000010000000	0.0920000000000000	0.0903000010000000	0.0920000000000000	0.0899000020000000	0.0881000010000000	0.0923999990000000	0.0908999960000000	0.0891999970000000	0.0935000030000000	0.0935999970000000	0.0955000000000000	0.0908999960000000	0.0905999990000000	0.0935999970000000	0.0905999990000000	0.0917999970000000	0.0926000030000000	0.0904999970000000	0.0943000020000000	0.0909999980000000
0.0931999980000000	0.0931999980000000	0.0947000010000000	0.0940999980000000	0.0930000020000000	0.0948000030000000	0.0975999980000000	0.0929000010000000	0.0926000030000000	0.0933000000000000	0.0926000030000000	0.0955000000000000	0.0917000030000000	0.0953999980000000	0.0962999980000000	0.0935999970000000	0.0913000030000000	0.100000001000000	0.0935000030000000	0.0957000030000000	0.0929000010000000	0.0939999970000000	0.0953999980000000	0.0942000000000000	0.0887999980000000	0.0883999990000000	0.0909999980000000	0.0894000010000000	0.0900999980000000	0.0917999970000000	0.0922999980000000	0.0898000000000000	0.0917999970000000	0.0895000030000000	0.0878000040000000	0.0895000030000000	0.0913999970000000	0.0894000010000000	0.0929000010000000	0.0940999980000000	0.0951000010000000	0.0917999970000000	0.0900999980000000	0.0938000010000000	0.0908000020000000	0.0912000020000000	0.0929000010000000	0.0904999970000000	0.0890000020000000	0.0917999970000000
0.0923999990000000	0.0925000010000000	0.0908999960000000	0.0935999970000000	0.0918999980000000	0.0936999990000000	0.0967999990000000	0.0923999990000000	0.0927999990000000	0.0926000030000000	0.0925000010000000	0.0942000000000000	0.0916000010000000	0.0955000000000000	0.0960000010000000	0.0922000040000000	0.0914999990000000	0.0987000020000000	0.0935000030000000	0.0951000010000000	0.0922999980000000	0.0939000030000000	0.0939999970000000	0.0943000020000000	0.0890000020000000	0.0881000010000000	0.0926000030000000	0.0898000000000000	0.0902000000000000	0.0918999980000000	0.0909999980000000	0.0894000010000000	0.0911000000000000	0.0896999980000000	0.0885000010000000	0.0886999960000000	0.0899000020000000	0.0891999970000000	0.0923999990000000	0.0931999980000000	0.0939999970000000	0.0912000020000000	0.0895000030000000	0.0926000030000000	0.0899000020000000	0.0902000000000000	0.0914999990000000	0.0900999980000000	0.0891000030000000	0.0905999990000000
0.0926999970000000	0.0930999960000000	0.0923999990000000	0.0934000020000000	0.0923999990000000	0.0940999980000000	0.0966000040000000	0.0929000010000000	0.0922999980000000	0.0922999980000000	0.0918999980000000	0.0945999990000000	0.0920000000000000	0.0947000010000000	0.0964000000000000	0.0927999990000000	0.0913000030000000	0.0992999970000000	0.0930999960000000	0.0935999970000000	0.0922999980000000	0.0939000030000000	0.0951000010000000	0.0948000030000000	0.0883999990000000	0.0885000010000000	0.0966000040000000	0.0883999990000000	0.0899000020000000	0.0913999970000000	0.0916000010000000	0.0896999980000000	0.0917000030000000	0.0900000040000000	0.0877000020000000	0.0892999990000000	0.0904000030000000	0.0886999960000000	0.0923999990000000	0.0929000010000000	0.0966999980000000	0.0904999970000000	0.0898000000000000	0.0933000000000000	0.0907000010000000	0.0908999960000000	0.0922999980000000	0.0900999980000000	0.0891000030000000	0.0914999990000000
0.0934000020000000	0.0931999980000000	0.0922000040000000	0.0936999990000000	0.0929000010000000	0.0939999970000000	0.0970999970000000	0.0930000020000000	0.0927999990000000	0.0938000010000000	0.0926000030000000	0.0948000030000000	0.0923999990000000	0.0974999960000000	0.0966999980000000	0.0935000030000000	0.0905999990000000	0.0989999990000000	0.0936999990000000	0.0939999970000000	0.0926000030000000	0.0943000020000000	0.0945999990000000	0.0949999990000000	0.0899000020000000	0.0886000020000000	0.0931999980000000	0.0891999970000000	0.0904999970000000	0.0917999970000000	0.0917000030000000	0.0902000000000000	0.0929000010000000	0.0912000020000000	0.0878000040000000	0.0898000000000000	0.0904999970000000	0.0891999970000000	0.0933000000000000	0.0934000020000000	0.0961000030000000	0.0908000020000000	0.0898000000000000	0.0930999960000000	0.0907000010000000	0.0914999990000000	0.0929000010000000	0.0900999980000000	0.0892999990000000	0.0904999970000000
0.0942000000000000	0.0935000030000000	0.102799997000000	0.0956000020000000	0.0930999960000000	0.0939999970000000	0.0967999990000000	0.0925000010000000	0.0926999970000000	0.0907000010000000	0.0925000010000000	0.0979999970000000	0.0926000030000000	0.0979999970000000	0.0966000040000000	0.0929000010000000	0.0907000010000000	0.0984999980000000	0.0940999980000000	0.0948999970000000	0.0930000020000000	0.0947000010000000	0.0945999990000000	0.0949999990000000	0.0895000030000000	0.0886999960000000	0.0944999980000000	0.0898000000000000	0.0904999970000000	0.0916000010000000	0.0917000030000000	0.0905999990000000	0.0916000010000000	0.0902000000000000	0.0882999970000000	0.0895999970000000	0.0904000030000000	0.0890000020000000	0.0930000020000000	0.0936999990000000	0.0953999980000000	0.0911000000000000	0.0892999990000000	0.0935000030000000	0.0909999980000000	0.0907000010000000	0.0922999980000000	0.0904000030000000	0.0894000010000000	0.0912000020000000
0.0926999970000000	0.0934000020000000	0.0911000000000000	0.0940999980000000	0.0930000020000000	0.0938000010000000	0.0962999980000000	0.0936999990000000	0.0929000010000000	0.0934000020000000	0.0925000010000000	0.0952999960000000	0.0921000020000000	0.0948999970000000	0.0970000030000000	0.0935999970000000	0.0920000000000000	0.0977000000000000	0.0940999980000000	0.0933000000000000	0.0925000010000000	0.0944000040000000	0.0953999980000000	0.0955000000000000	0.0891999970000000	0.0890000020000000	0.0926999970000000	0.0896999980000000	0.0907000010000000	0.0920000000000000	0.0917000030000000	0.0899000020000000	0.0912000020000000	0.0902000000000000	0.0881000010000000	0.0894000010000000	0.0900000040000000	0.0891999970000000	0.0930999960000000	0.0935000030000000	0.0971999990000000	0.0908999960000000	0.0900999980000000	0.0931999980000000	0.0900999980000000	0.0908000020000000	0.0922999980000000	0.0908000020000000	0.0895999970000000	0.0908999960000000
0.0926000030000000	0.0942000000000000	0.0958999990000000	0.0945999990000000	0.0935999970000000	0.0940999980000000	0.0966999980000000	0.0942000000000000	0.0934000020000000	0.0935999970000000	0.0933000000000000	0.0962999980000000	0.0923999990000000	0.100299999000000	0.0973000000000000	0.0936999990000000	0.0902000000000000	0.0979999970000000	0.0934000020000000	0.0931999980000000	0.0944000040000000	0.0949999990000000	0.0949999990000000	0.0965000020000000	0.0898000000000000	0.0890000020000000	0.0927999990000000	0.0909999980000000	0.0908000020000000	0.0923999990000000	0.0912000020000000	0.0908999960000000	0.0912000020000000	0.0904000030000000	0.0882999970000000	0.0900000040000000	0.0904999970000000	0.0896999980000000	0.0930999960000000	0.0942000000000000	0.0952000020000000	0.0909999980000000	0.0900999980000000	0.0939000030000000	0.0908000020000000	0.0913999970000000	0.0935000030000000	0.0913000030000000	0.0899000020000000	0.0908000020000000
0.0935999970000000	0.0943000020000000	0.0923999990000000	0.0952000020000000	0.0938000010000000	0.0949999990000000	0.0974999960000000	0.0955000000000000	0.0935000030000000	0.0942000000000000	0.0939999970000000	0.0967999990000000	0.0938000010000000	0.0961000030000000	0.0983999970000000	0.0945999990000000	0.0920000000000000	0.0982000010000000	0.0952000020000000	0.0938000010000000	0.0939999970000000	0.0951000010000000	0.0952000020000000	0.0969000010000000	0.0900999980000000	0.0885000010000000	0.0952999960000000	0.0899000020000000	0.0923999990000000	0.0929000010000000	0.0922000040000000	0.0913999970000000	0.0926999970000000	0.0905999990000000	0.0885000010000000	0.0895999970000000	0.0914999990000000	0.0904000030000000	0.0949999990000000	0.0944000040000000	0.0942000000000000	0.0916000010000000	0.0904000030000000	0.0944000040000000	0.0917000030000000	0.0918999980000000	0.0931999980000000	0.0912000020000000	0.0903000010000000	0.0922999980000000
0.0960000010000000	0.0952000020000000	0.0944999980000000	0.0957999970000000	0.0944000040000000	0.0952000020000000	0.0965000020000000	0.0952000020000000	0.0943000020000000	0.0952999960000000	0.0961000030000000	0.0967999990000000	0.0952999960000000	0.0961999970000000	0.0988999980000000	0.0947000010000000	0.0929000010000000	0.0997999980000000	0.0957000030000000	0.0956000020000000	0.0940999980000000	0.0961999970000000	0.0964000000000000	0.0973000000000000	0.0903000010000000	0.0908999960000000	0.0974000020000000	0.0939999970000000	0.0923999990000000	0.0939000030000000	0.0926000030000000	0.0918999980000000	0.0922000040000000	0.0913000030000000	0.0895000030000000	0.0914999990000000	0.0913999970000000	0.0904000030000000	0.0940999980000000	0.0942000000000000	0.101899996000000	0.0923999990000000	0.0904999970000000	0.0960000010000000	0.0908000020000000	0.0922000040000000	0.0934000020000000	0.0913000030000000	0.0902000000000000	0.0922999980000000
0.0953999980000000	0.0962999980000000	0.100900002000000	0.0969000010000000	0.0960000010000000	0.0969000010000000	0.0983000030000000	0.0965000020000000	0.0947000010000000	0.0958999990000000	0.0948000030000000	0.0995000000000000	0.0945999990000000	0.0971999990000000	0.0996000020000000	0.0986000000000000	0.0927999990000000	0.100100003000000	0.0974000020000000	0.0955000000000000	0.0958999990000000	0.0978000020000000	0.0984999980000000	0.0988000040000000	0.0896999980000000	0.0904999970000000	0.0949999990000000	0.0920000000000000	0.0933000000000000	0.0944999980000000	0.0936999990000000	0.0925000010000000	0.0921000020000000	0.0918999980000000	0.0890000020000000	0.0913000030000000	0.0921000020000000	0.0917999970000000	0.0947000010000000	0.0958999990000000	0.0964000000000000	0.0914999990000000	0.0916000010000000	0.0949999990000000	0.0917999970000000	0.0930999960000000	0.0947000010000000	0.0920000000000000	0.0908000020000000	0.0922999980000000
0.0961000030000000	0.0977000000000000	0.0955000000000000	0.0974999960000000	0.0970999970000000	0.0973000000000000	0.0982000010000000	0.0974000020000000	0.0958999990000000	0.0971999990000000	0.0969000010000000	0.100400001000000	0.0957000030000000	0.0982000010000000	0.100800000000000	0.0971999990000000	0.0931999980000000	0.100699998000000	0.0987000020000000	0.0961000030000000	0.0967999990000000	0.0987000020000000	0.0983999970000000	0.0989999990000000	0.0908000020000000	0.0916000010000000	0.0931999980000000	0.0920000000000000	0.0935000030000000	0.0958999990000000	0.0948000030000000	0.0929000010000000	0.0921000020000000	0.0921000020000000	0.0896999980000000	0.0922000040000000	0.0926000030000000	0.0920000000000000	0.0957999970000000	0.0961000030000000	0.0977000000000000	0.0926000030000000	0.0914999990000000	0.0957000030000000	0.0926000030000000	0.0933000000000000	0.0944999980000000	0.0926999970000000	0.0905999990000000	0.0926999970000000
0.0966999980000000	0.0979999970000000	0.0966000040000000	0.0983000030000000	0.0982000010000000	0.0983000030000000	0.0978000020000000	0.0983999970000000	0.0960000010000000	0.0973000000000000	0.0969000010000000	0.100500003000000	0.0961999970000000	0.0988999980000000	0.101300001000000	0.0979999970000000	0.0938000010000000	0.100699998000000	0.0970000030000000	0.0970000030000000	0.0961999970000000	0.0983000030000000	0.0983000030000000	0.100400001000000	0.0911000000000000	0.0913000030000000	0.0969000010000000	0.0922000040000000	0.0939000030000000	0.0957000030000000	0.0943000020000000	0.0944999980000000	0.0935000030000000	0.0914999990000000	0.0902000000000000	0.0922999980000000	0.0922000040000000	0.0917999970000000	0.0962999980000000	0.0961000030000000	0.0961000030000000	0.0922999980000000	0.0912000020000000	0.0955000000000000	0.0921000020000000	0.0938000010000000	0.0952000020000000	0.0930999960000000	0.0905999990000000	0.0921000020000000
0.101099998000000	0.101199999000000	0.0995000000000000	0.101000004000000	0.0992000030000000	0.0992000030000000	0.0986000000000000	0.0991000010000000	0.0980999990000000	0.0996000020000000	0.0975999980000000	0.102300003000000	0.0978000020000000	0.101400003000000	0.102600001000000	0.0988000040000000	0.0948000030000000	0.101899996000000	0.0961999970000000	0.0997999980000000	0.0982000010000000	0.100100003000000	0.0989999990000000	0.100500003000000	0.0913000030000000	0.0914999990000000	0.0949999990000000	0.0930999960000000	0.0952999960000000	0.0961999970000000	0.0956000020000000	0.0948999970000000	0.0930000020000000	0.0927999990000000	0.0900000040000000	0.0930000020000000	0.0926999970000000	0.0925000010000000	0.0961999970000000	0.0974999960000000	0.0966999980000000	0.0931999980000000	0.0922000040000000	0.0944999980000000	0.0922000040000000	0.0938000010000000	0.0948000030000000	0.0930000020000000	0.0913999970000000	0.0930999960000000
0.101700000000000	0.102799997000000	0.109399997000000	0.103600003000000	0.101000004000000	0.102799997000000	0.0988999980000000	0.101700000000000	0.100299999000000	0.101700000000000	0.0995000000000000	0.104400001000000	0.0995000000000000	0.102799997000000	0.104800001000000	0.101199999000000	0.0953999980000000	0.103799999000000	0.0983999970000000	0.0999000000000000	0.0997999980000000	0.101499997000000	0.0995000000000000	0.103299998000000	0.0926999970000000	0.0933000000000000	0.0983999970000000	0.0948000030000000	0.0967999990000000	0.0983999970000000	0.0975999980000000	0.0962999980000000	0.0952000020000000	0.0931999980000000	0.0913999970000000	0.0943000020000000	0.0938000010000000	0.0940999980000000	0.0983000030000000	0.0983999970000000	0.0989999990000000	0.0942000000000000	0.0931999980000000	0.0966000040000000	0.0938000010000000	0.0942000000000000	0.0957000030000000	0.0955000000000000	0.0922000040000000	0.0942000000000000
0.106500000000000	0.106700003000000	0.102499999000000	0.106100000000000	0.101999998000000	0.104300000000000	0.0996000020000000	0.103500001000000	0.101700000000000	0.103100002000000	0.100900002000000	0.105899997000000	0.101099998000000	0.104400001000000	0.105999999000000	0.102499999000000	0.0960000010000000	0.104199998000000	0.100199997000000	0.102300003000000	0.101099998000000	0.102200001000000	0.100400001000000	0.105300002000000	0.0925000010000000	0.0939000030000000	0.0975999980000000	0.0948000030000000	0.0973000000000000	0.0992000030000000	0.0983000030000000	0.0970000030000000	0.0953999980000000	0.0948000030000000	0.0913999970000000	0.0943000020000000	0.0939000030000000	0.0948000030000000	0.0984999980000000	0.0992999970000000	0.0979000030000000	0.0944999980000000	0.0930000020000000	0.0983000030000000	0.0938000010000000	0.0947000010000000	0.0964000000000000	0.0955000000000000	0.0926000030000000	0.0944999980000000
0.105599999000000	0.109700002000000	0.104999997000000	0.108099997000000	0.105300002000000	0.106299996000000	0.100900002000000	0.105200000000000	0.103000000000000	0.104400001000000	0.102700002000000	0.108000003000000	0.102300003000000	0.108000003000000	0.107900001000000	0.103299998000000	0.0974000020000000	0.104999997000000	0.102399997000000	0.101700000000000	0.101499997000000	0.103500001000000	0.103100002000000	0.104400001000000	0.0944999980000000	0.0949999990000000	0.100900002000000	0.0955000000000000	0.0975999980000000	0.100599997000000	0.0991000010000000	0.0977000000000000	0.0956000020000000	0.0933000000000000	0.0922000040000000	0.0949999990000000	0.0952000020000000	0.0949999990000000	0.0986000000000000	0.0996999960000000	0.0973000000000000	0.0949999990000000	0.0935999970000000	0.0971999990000000	0.0942000000000000	0.0960000010000000	0.0966999980000000	0.0960000010000000	0.0925000010000000	0.0944999980000000
0.109399997000000	0.113700002000000	0.108400002000000	0.112499997000000	0.108800001000000	0.108900003000000	0.101300001000000	0.108400002000000	0.107600003000000	0.108199999000000	0.105400003000000	0.112400003000000	0.106200002000000	0.111400001000000	0.111199997000000	0.106399998000000	0.100199997000000	0.106899999000000	0.101000004000000	0.102399997000000	0.104000002000000	0.106200002000000	0.103900000000000	0.106700003000000	0.0948999970000000	0.0961999970000000	0.0975999980000000	0.0973000000000000	0.0992999970000000	0.102100000000000	0.100800000000000	0.0988000040000000	0.0952000020000000	0.0952999960000000	0.0933000000000000	0.0962999980000000	0.0966000040000000	0.0971999990000000	0.100000001000000	0.101899996000000	0.0983999970000000	0.0953999980000000	0.0938000010000000	0.0982000010000000	0.0952999960000000	0.0974999960000000	0.0989999990000000	0.0966000040000000	0.0930999960000000	0.0958999990000000
0.114100002000000	0.120399997000000	0.112800002000000	0.117500000000000	0.111400001000000	0.113300003000000	0.103500001000000	0.110799998000000	0.109499998000000	0.112000003000000	0.109999999000000	0.116400003000000	0.108300000000000	0.114500001000000	0.114299998000000	0.107799999000000	0.102200001000000	0.108900003000000	0.102499999000000	0.105300002000000	0.106200002000000	0.107799999000000	0.104599997000000	0.108800001000000	0.0966999980000000	0.0986000000000000	0.0980999990000000	0.0992000030000000	0.101599999000000	0.103000000000000	0.101599999000000	0.101800002000000	0.0979999970000000	0.0967999990000000	0.0939999970000000	0.0970000030000000	0.0977000000000000	0.0973000000000000	0.102300003000000	0.102799997000000	0.100800000000000	0.0966999980000000	0.0947000010000000	0.0996000020000000	0.0955000000000000	0.0988000040000000	0.0984999980000000	0.0978000020000000	0.0933000000000000	0.0978000020000000
0.115099996000000	0.121600002000000	0.118900001000000	0.123199999000000	0.114200003000000	0.115999997000000	0.104099996000000	0.112000003000000	0.112499997000000	0.115199998000000	0.112000003000000	0.118000001000000	0.111100003000000	0.113600001000000	0.115699999000000	0.109399997000000	0.102399997000000	0.110200003000000	0.104999997000000	0.105400003000000	0.106899999000000	0.107900001000000	0.105899997000000	0.109399997000000	0.0961999970000000	0.0970999970000000	0.104900002000000	0.0989999990000000	0.101899996000000	0.103399999000000	0.101899996000000	0.100800000000000	0.0974000020000000	0.0977000000000000	0.0947000010000000	0.0974999960000000	0.0979999970000000	0.0983000030000000	0.102200001000000	0.103500001000000	0.0989999990000000	0.0956000020000000	0.0943000020000000	0.100100003000000	0.0956000020000000	0.0986000000000000	0.0993999990000000	0.0991000010000000	0.0947000010000000	0.0969000010000000
0.124300003000000	0.131099999000000	0.124700002000000	0.129800007000000	0.120200001000000	0.121799998000000	0.104500003000000	0.114299998000000	0.119999997000000	0.122599997000000	0.116700001000000	0.123899996000000	0.115999997000000	0.119599998000000	0.117899999000000	0.111599997000000	0.103900000000000	0.111000001000000	0.103600003000000	0.107000001000000	0.107799999000000	0.108300000000000	0.106100000000000	0.110900000000000	0.0966000040000000	0.0989999990000000	0.0991000010000000	0.0992000030000000	0.102899998000000	0.104000002000000	0.102799997000000	0.101899996000000	0.0984999980000000	0.0969000010000000	0.0944000040000000	0.0982000010000000	0.0988000040000000	0.0979000030000000	0.102100000000000	0.103200004000000	0.100400001000000	0.0979999970000000	0.0953999980000000	0.101099998000000	0.0966000040000000	0.0987000020000000	0.0999000000000000	0.0996999960000000	0.0935000030000000	0.0969000010000000
0.131099999000000	0.138600007000000	0.131300002000000	0.131099999000000	0.123899996000000	0.124700002000000	0.107100002000000	0.118900001000000	0.123999998000000	0.129999995000000	0.122599997000000	0.126599997000000	0.120999999000000	0.128600001000000	0.120099999000000	0.115199998000000	0.105499998000000	0.112899996000000	0.108300000000000	0.108599998000000	0.109200001000000	0.111100003000000	0.106299996000000	0.111100003000000	0.0978000020000000	0.100699998000000	0.104900002000000	0.100699998000000	0.103600003000000	0.105999999000000	0.103600003000000	0.104000002000000	0.0995000000000000	0.0986000000000000	0.0953999980000000	0.100900002000000	0.100000001000000	0.0996000020000000	0.103299998000000	0.104900002000000	0.102200001000000	0.0983000030000000	0.0973000000000000	0.102700002000000	0.0962999980000000	0.100500003000000	0.101999998000000	0.101000004000000	0.0956000020000000	0.0979000030000000
0.143900007000000	0.148100004000000	0.138200000000000	0.142299995000000	0.131899998000000	0.133300006000000	0.108400002000000	0.122199997000000	0.129700005000000	0.137400001000000	0.131099999000000	0.136500001000000	0.124499999000000	0.134800002000000	0.124300003000000	0.119400002000000	0.107900001000000	0.115099996000000	0.106399998000000	0.108800001000000	0.110100001000000	0.112000003000000	0.107699998000000	0.113399997000000	0.0983999970000000	0.100699998000000	0.100699998000000	0.100900002000000	0.105700001000000	0.107100002000000	0.105200000000000	0.103399999000000	0.100800000000000	0.0992000030000000	0.0970999970000000	0.100400001000000	0.100299999000000	0.100199997000000	0.104699999000000	0.104800001000000	0.102799997000000	0.0986000000000000	0.0974000020000000	0.101700000000000	0.0967999990000000	0.101000004000000	0.101599999000000	0.101099998000000	0.0956000020000000	0.0977000000000000
0.152300000000000	0.164800003000000	0.153899997000000	0.151600003000000	0.138799995000000	0.140699998000000	0.112599999000000	0.126900002000000	0.140900001000000	0.145999998000000	0.138500005000000	0.142299995000000	0.133200005000000	0.143800005000000	0.135000005000000	0.126800001000000	0.110299997000000	0.117799997000000	0.109300002000000	0.112099998000000	0.112999998000000	0.114000000000000	0.110200003000000	0.116999999000000	0.0992999970000000	0.102200001000000	0.107299998000000	0.103600003000000	0.107100002000000	0.108499996000000	0.105800003000000	0.106200002000000	0.101099998000000	0.100599997000000	0.0962999980000000	0.101000004000000	0.101999998000000	0.102200001000000	0.105800003000000	0.107000001000000	0.103399999000000	0.0987000020000000	0.0979999970000000	0.103299998000000	0.0978000020000000	0.102200001000000	0.102600001000000	0.102200001000000	0.0965000020000000	0.0983999970000000
0.165900007000000	0.179600000000000	0.164700001000000	0.160200000000000	0.144500002000000	0.141700000000000	0.113399997000000	0.129500002000000	0.151099995000000	0.157800004000000	0.150099993000000	0.155499995000000	0.142100006000000	0.155100003000000	0.152799994000000	0.148699999000000	0.115500003000000	0.119999997000000	0.112400003000000	0.115800001000000	0.113700002000000	0.118100002000000	0.114000000000000	0.118900001000000	0.101400003000000	0.104000002000000	0.108800001000000	0.103799999000000	0.107799999000000	0.109700002000000	0.106700003000000	0.106799997000000	0.104099996000000	0.102100000000000	0.0992000030000000	0.102499999000000	0.103200004000000	0.103600003000000	0.107799999000000	0.107799999000000	0.103299998000000	0.101499997000000	0.0988999980000000	0.104500003000000	0.0999000000000000	0.103600003000000	0.103799999000000	0.102799997000000	0.0970999970000000	0.100299999000000
0.180600002000000	0.194100007000000	0.183500007000000	0.176799998000000	0.153500006000000	0.154100001000000	0.116700001000000	0.136099994000000	0.161100000000000	0.175400004000000	0.162900001000000	0.166899994000000	0.153899997000000	0.163699999000000	0.155100003000000	0.151600003000000	0.118799999000000	0.126300007000000	0.113700002000000	0.116599999000000	0.115099996000000	0.117200002000000	0.114600003000000	0.120800003000000	0.102100000000000	0.105400003000000	0.105800003000000	0.103000000000000	0.108099997000000	0.110100001000000	0.105400003000000	0.106299996000000	0.103900000000000	0.101199999000000	0.0987000020000000	0.102799997000000	0.103000000000000	0.102499999000000	0.106100000000000	0.108400002000000	0.105800003000000	0.100900002000000	0.0987000020000000	0.104500003000000	0.0979000030000000	0.103500001000000	0.103600003000000	0.102799997000000	0.0971999990000000	0.100900002000000
0.202500001000000	0.217600003000000	0.207000002000000	0.195999995000000	0.165399998000000	0.162799999000000	0.122599997000000	0.147799999000000	0.179600000000000	0.188600004000000	0.179700002000000	0.188600004000000	0.167500004000000	0.176799998000000	0.170100003000000	0.156599998000000	0.127000004000000	0.131400004000000	0.120700002000000	0.121600002000000	0.120099999000000	0.122599997000000	0.116499998000000	0.128900006000000	0.105400003000000	0.107400000000000	0.114600003000000	0.104699999000000	0.109499998000000	0.111199997000000	0.107000001000000	0.108400002000000	0.104400001000000	0.102700002000000	0.0995000000000000	0.103799999000000	0.104500003000000	0.105499998000000	0.109099999000000	0.109899998000000	0.104400001000000	0.102700002000000	0.100699998000000	0.105300002000000	0.0995000000000000	0.104199998000000	0.105800003000000	0.104199998000000	0.0987000020000000	0.101099998000000
0.226500005000000	0.242100000000000	0.224299997000000	0.204200000000000	0.175099999000000	0.169100001000000	0.128299996000000	0.145300001000000	0.196600005000000	0.214000002000000	0.202800006000000	0.204200000000000	0.179600000000000	0.192399994000000	0.177900001000000	0.166299999000000	0.134100005000000	0.141399994000000	0.127800003000000	0.127700001000000	0.121600002000000	0.123199999000000	0.124200001000000	0.142100006000000	0.108199999000000	0.110799998000000	0.104999997000000	0.106299996000000	0.110600002000000	0.112700000000000	0.106700003000000	0.108199999000000	0.107699998000000	0.104900002000000	0.100299999000000	0.105599999000000	0.105099998000000	0.105499998000000	0.108300000000000	0.108900003000000	0.106399998000000	0.104099996000000	0.101000004000000	0.105300002000000	0.100500003000000	0.105200000000000	0.105499998000000	0.106299996000000	0.0984999980000000	0.101899996000000
0.259600013000000	0.273799986000000	0.252700001000000	0.236000001000000	0.197200000000000	0.189400002000000	0.136899993000000	0.154899999000000	0.218600005000000	0.238199994000000	0.222499996000000	0.217800006000000	0.202600002000000	0.208700001000000	0.194900006000000	0.183899999000000	0.140699998000000	0.151400000000000	0.138600007000000	0.135399997000000	0.128099993000000	0.131099999000000	0.151700005000000	0.146699995000000	0.112300001000000	0.114600003000000	0.109399997000000	0.109499998000000	0.112199999000000	0.113200001000000	0.108700000000000	0.109200001000000	0.108000003000000	0.106899999000000	0.102600001000000	0.107299998000000	0.106200002000000	0.105700001000000	0.109499998000000	0.111400001000000	0.106799997000000	0.104800001000000	0.103299998000000	0.108499996000000	0.101099998000000	0.106100000000000	0.107100002000000	0.106600001000000	0.102200001000000	0.102700002000000
0.290499985000000	0.304199994000000	0.284999996000000	0.251399994000000	0.212400004000000	0.199000001000000	0.143299997000000	0.164800003000000	0.240500003000000	0.261900008000000	0.240899995000000	0.233799994000000	0.216299996000000	0.229699999000000	0.202800006000000	0.205899999000000	0.149499997000000	0.163599998000000	0.143700004000000	0.138099998000000	0.128600001000000	0.136099994000000	0.145400003000000	0.157700002000000	0.112000003000000	0.118000001000000	0.104500003000000	0.104999997000000	0.107400000000000	0.108499996000000	0.108900003000000	0.109999999000000	0.106600001000000	0.105700001000000	0.0977000000000000	0.106899999000000	0.105099998000000	0.103900000000000	0.110200003000000	0.110399999000000	0.103900000000000	0.101499997000000	0.102600001000000	0.108099997000000	0.100100003000000	0.106100000000000	0.106799997000000	0.105999999000000	0.0961000030000000	0.0992999970000000
0.334699988000000	0.332800001000000	0.310400009000000	0.270599991000000	0.228699997000000	0.219400004000000	0.144500002000000	0.171599999000000	0.274300009000000	0.295500010000000	0.275099993000000	0.266799986000000	0.238100007000000	0.242599994000000	0.221900001000000	0.210800007000000	0.162900001000000	0.179499999000000	0.160500005000000	0.150999993000000	0.133699998000000	0.154599994000000	0.157399997000000	0.167400002000000	0.119400002000000	0.120700002000000	0.111500002000000	0.110399999000000	0.112300001000000	0.111100003000000	0.106700003000000	0.108999997000000	0.112599999000000	0.107799999000000	0.100900002000000	0.105200000000000	0.105400003000000	0.105300002000000	0.108400002000000	0.109399997000000	0.106200002000000	0.103600003000000	0.101400003000000	0.106399998000000	0.0999000000000000	0.106399998000000	0.105599999000000	0.105899997000000	0.0996999960000000	0.101800002000000
0.372700006000000	0.369100004000000	0.345299989000000	0.297600001000000	0.245100006000000	0.230100006000000	0.162900001000000	0.164800003000000	0.308299989000000	0.327300012000000	0.307000011000000	0.280699998000000	0.266600013000000	0.263700008000000	0.236399993000000	0.243300006000000	0.179700002000000	0.201199993000000	0.175799996000000	0.158899993000000	0.140799999000000	0.185000002000000	0.178399995000000	0.177000001000000	0.126100004000000	0.130199999000000	0.121399999000000	0.113399997000000	0.113799997000000	0.115199998000000	0.110100001000000	0.109399997000000	0.115999997000000	0.112000003000000	0.103399999000000	0.106899999000000	0.106600001000000	0.106500000000000	0.111000001000000	0.111699998000000	0.106100000000000	0.106100000000000	0.103500001000000	0.108999997000000	0.102300003000000	0.107500002000000	0.107199997000000	0.107199997000000	0.101000004000000	0.104599997000000
0.407099992000000	0.405800015000000	0.380400002000000	0.322100013000000	0.265700012000000	0.242500007000000	0.176699996000000	0.179600000000000	0.338400006000000	0.359600008000000	0.338299990000000	0.317200005000000	0.292800009000000	0.294900000000000	0.259299994000000	0.230599999000000	0.197799996000000	0.225099996000000	0.194100007000000	0.177000001000000	0.149399996000000	0.176499993000000	0.203199998000000	0.185100004000000	0.136000007000000	0.140100002000000	0.124700002000000	0.118199997000000	0.115800001000000	0.115300000000000	0.108999997000000	0.110799998000000	0.118799999000000	0.114799999000000	0.104999997000000	0.108900003000000	0.108199999000000	0.107500002000000	0.109899998000000	0.111900002000000	0.107699998000000	0.107000001000000	0.103500001000000	0.108499996000000	0.102300003000000	0.108000003000000	0.107799999000000	0.107100002000000	0.102499999000000	0.104699999000000
0.452600002000000	0.448000014000000	0.416399986000000	0.361099988000000	0.290800005000000	0.268000007000000	0.188800007000000	0.180000007000000	0.372599989000000	0.398999989000000	0.365700006000000	0.335500002000000	0.318899989000000	0.300099999000000	0.274300009000000	0.250099987000000	0.216199994000000	0.244499996000000	0.215800002000000	0.186299995000000	0.157100007000000	0.212899998000000	0.192800000000000	0.197999999000000	0.143700004000000	0.150800005000000	0.129299998000000	0.120399997000000	0.116099998000000	0.116499998000000	0.109399997000000	0.112199999000000	0.124300003000000	0.117700003000000	0.104900002000000	0.108599998000000	0.108599998000000	0.108999997000000	0.110799998000000	0.112099998000000	0.108099997000000	0.106600001000000	0.103100002000000	0.108000003000000	0.101999998000000	0.108400002000000	0.108599998000000	0.107400000000000	0.102499999000000	0.104599997000000
0.488099992000000	0.486900002000000	0.450199991000000	0.381000012000000	0.321099997000000	0.296799988000000	0.222700000000000	0.203899994000000	0.412299991000000	0.442000002000000	0.410800010000000	0.369899988000000	0.338400006000000	0.336400002000000	0.298999995000000	0.282999992000000	0.244399995000000	0.275999993000000	0.237200007000000	0.207100004000000	0.167699993000000	0.206799999000000	0.214699998000000	0.233899996000000	0.154899999000000	0.164100006000000	0.137300000000000	0.126399994000000	0.117299996000000	0.116700001000000	0.109999999000000	0.110799998000000	0.129400000000000	0.124399997000000	0.107699998000000	0.111000001000000	0.108700000000000	0.108400002000000	0.110799998000000	0.112300001000000	0.110399999000000	0.108999997000000	0.104800001000000	0.108300000000000	0.102399997000000	0.107900001000000	0.108499996000000	0.107100002000000	0.102100000000000	0.104900002000000
0.524299979000000	0.532000005000000	0.498899996000000	0.421799988000000	0.349599987000000	0.319400012000000	0.221499994000000	0.214000002000000	0.451200008000000	0.481799990000000	0.449800014000000	0.402999997000000	0.371199995000000	0.368400007000000	0.331900001000000	0.308099985000000	0.270099998000000	0.308699995000000	0.264800012000000	0.229000002000000	0.209099993000000	0.253800005000000	0.240300000000000	0.235699996000000	0.170300007000000	0.179399997000000	0.147400007000000	0.129899994000000	0.117899999000000	0.119400002000000	0.109999999000000	0.112899996000000	0.138600007000000	0.129099995000000	0.109600000000000	0.111800000000000	0.109200001000000	0.107799999000000	0.112499997000000	0.112599999000000	0.108900003000000	0.109700002000000	0.105400003000000	0.108900003000000	0.102600001000000	0.108800001000000	0.108900003000000	0.108599998000000	0.102499999000000	0.104599997000000
0.560599983000000	0.576600015000000	0.546599984000000	0.449000001000000	0.368400007000000	0.332300007000000	0.237700000000000	0.228900000000000	0.490399987000000	0.529999971000000	0.490099996000000	0.434799999000000	0.408300012000000	0.390399992000000	0.359100014000000	0.303900003000000	0.299899995000000	0.335999995000000	0.293599993000000	0.244599998000000	0.209500000000000	0.240999997000000	0.247500002000000	0.243100002000000	0.191300005000000	0.198400006000000	0.158299997000000	0.140699998000000	0.120700002000000	0.118199997000000	0.109800003000000	0.112700000000000	0.146500006000000	0.136000007000000	0.111500002000000	0.112700000000000	0.110600002000000	0.108099997000000	0.112999998000000	0.113399997000000	0.108999997000000	0.109899998000000	0.104999997000000	0.110399999000000	0.103200004000000	0.109499998000000	0.108999997000000	0.107500002000000	0.107900001000000	0.105599999000000
0.590499997000000	0.610199988000000	0.581200004000000	0.477200001000000	0.399899989000000	0.370099992000000	0.289299995000000	0.244200006000000	0.527400017000000	0.565599978000000	0.537999988000000	0.479000002000000	0.442099988000000	0.414900005000000	0.364300013000000	0.332700014000000	0.334699988000000	0.373600006000000	0.325500011000000	0.272000015000000	0.244499996000000	0.267300010000000	0.267399997000000	0.289400011000000	0.214499995000000	0.212599993000000	0.174500003000000	0.145899996000000	0.122299999000000	0.118600003000000	0.110399999000000	0.113300003000000	0.158199996000000	0.144099995000000	0.113499999000000	0.113700002000000	0.109899998000000	0.108199999000000	0.110900000000000	0.112000003000000	0.110200003000000	0.110500000000000	0.105099998000000	0.109399997000000	0.102799997000000	0.108800001000000	0.109200001000000	0.107299998000000	0.102899998000000	0.106399998000000
0.615800023000000	0.651199996000000	0.629499972000000	0.508700013000000	0.421400011000000	0.384999990000000	0.288599998000000	0.253399998000000	0.561500013000000	0.605899990000000	0.569199979000000	0.520699978000000	0.474200010000000	0.446399987000000	0.392100006000000	0.353100002000000	0.362100005000000	0.411500007000000	0.354499996000000	0.290100008000000	0.283499986000000	0.296099991000000	0.286500007000000	0.286399990000000	0.236100003000000	0.238999993000000	0.191499993000000	0.156100005000000	0.125699997000000	0.119199999000000	0.109999999000000	0.111500002000000	0.169499993000000	0.157399997000000	0.116400003000000	0.116800003000000	0.111199997000000	0.108099997000000	0.111800000000000	0.112099998000000	0.113600001000000	0.114000000000000	0.106600001000000	0.109800003000000	0.104099996000000	0.108300000000000	0.108999997000000	0.108000003000000	0.103799999000000	0.104999997000000
0.644900024000000	0.689700007000000	0.663299978000000	0.559499979000000	0.477999985000000	0.421000004000000	0.302599996000000	0.248400003000000	0.591899991000000	0.641600013000000	0.613499999000000	0.566100001000000	0.520600021000000	0.486999989000000	0.413599998000000	0.358200014000000	0.396800011000000	0.457199991000000	0.395599991000000	0.315899998000000	0.304600000000000	0.332199991000000	0.342099994000000	0.296000004000000	0.272500008000000	0.260699987000000	0.214900002000000	0.168699995000000	0.129899994000000	0.125699997000000	0.114000000000000	0.142000005000000	0.185800001000000	0.171900004000000	0.121299997000000	0.118900001000000	0.111599997000000	0.109499998000000	0.113300003000000	0.112700000000000	0.115099996000000	0.116400003000000	0.107600003000000	0.112800002000000	0.104599997000000	0.109200001000000	0.109399997000000	0.109499998000000	0.104699999000000	0.106799997000000
0.666700006000000	0.719799995000000	0.698899984000000	0.576300025000000	0.488400012000000	0.450899988000000	0.329800010000000	0.272000015000000	0.627600014000000	0.671800017000000	0.649800003000000	0.593500018000000	0.546500027000000	0.509899974000000	0.447600007000000	0.366400003000000	0.431100011000000	0.493600011000000	0.428999990000000	0.342099994000000	0.326599985000000	0.357899994000000	0.359899998000000	0.344599992000000	0.295599997000000	0.294400007000000	0.239199996000000	0.180399999000000	0.133399993000000	0.125100002000000	0.160799995000000	0.150900006000000	0.206699997000000	0.186100006000000	0.126900002000000	0.121100001000000	0.110200003000000	0.109700002000000	0.111699998000000	0.111800000000000	0.115300000000000	0.119499996000000	0.108900003000000	0.110600002000000	0.102799997000000	0.108800001000000	0.108000003000000	0.107100002000000	0.104599997000000	0.103699997000000
0.686200023000000	0.745999992000000	0.735000014000000	0.615899980000000	0.521000028000000	0.446599990000000	0.386099994000000	0.278499991000000	0.655499995000000	0.706700027000000	0.675999999000000	0.622200012000000	0.597800016000000	0.531499982000000	0.485100001000000	0.424699992000000	0.469999999000000	0.537100017000000	0.461600006000000	0.368999988000000	0.367599994000000	0.401600003000000	0.393700004000000	0.377299994000000	0.336400002000000	0.328599989000000	0.256199986000000	0.193399996000000	0.135800004000000	0.128000006000000	0.143800005000000	0.205100000000000	0.222399995000000	0.206900001000000	0.133499995000000	0.124799997000000	0.113399997000000	0.109300002000000	0.111599997000000	0.112700000000000	0.120899998000000	0.121399999000000	0.110900000000000	0.112300001000000	0.102799997000000	0.108900003000000	0.108700000000000	0.106799997000000	0.104400001000000	0.106600001000000
0.716000021000000	0.775699973000000	0.771300018000000	0.649299979000000	0.564199984000000	0.495700002000000	0.367000014000000	0.275000006000000	0.683700025000000	0.733600020000000	0.713000000000000	0.657500029000000	0.641200006000000	0.571900010000000	0.495099992000000	0.405499995000000	0.501999974000000	0.578499973000000	0.504599988000000	0.400500000000000	0.437400013000000	0.404100001000000	0.391200006000000	0.375800014000000	0.368600011000000	0.363599986000000	0.293599993000000	0.210899994000000	0.142700002000000	0.130400002000000	0.215700001000000	0.183100000000000	0.247899994000000	0.234500006000000	0.146300003000000	0.129700005000000	0.112300001000000	0.109800003000000	0.112499997000000	0.114399999000000	0.122199997000000	0.125900000000000	0.111699998000000	0.112800002000000	0.103200004000000	0.108499996000000	0.108999997000000	0.108000003000000	0.104800001000000	0.105499998000000
0.726000011000000	0.803200006000000	0.782100022000000	0.667900026000000	0.587300003000000	0.529900014000000	0.425399989000000	0.310200006000000	0.711799979000000	0.764500022000000	0.742900014000000	0.696799994000000	0.672200024000000	0.594600022000000	0.537999988000000	0.467400014000000	0.535000026000000	0.623399973000000	0.548799992000000	0.432700008000000	0.437799990000000	0.440899998000000	0.428099990000000	0.399199992000000	0.422199994000000	0.397899985000000	0.321200013000000	0.225500003000000	0.151700005000000	0.135100007000000	0.239099994000000	0.182699993000000	0.270000011000000	0.257600009000000	0.155499995000000	0.135299996000000	0.112499997000000	0.109499998000000	0.112300001000000	0.113399997000000	0.131400004000000	0.131699994000000	0.113799997000000	0.113600001000000	0.102700002000000	0.107299998000000	0.108999997000000	0.108199999000000	0.104599997000000	0.105599999000000
0.743499994000000	0.828800023000000	0.819700003000000	0.689999998000000	0.630900025000000	0.550300002000000	0.453200012000000	0.308299989000000	0.745899975000000	0.796700001000000	0.776499987000000	0.722899973000000	0.700100005000000	0.626500010000000	0.540700018000000	0.447299987000000	0.561500013000000	0.659799993000000	0.581499994000000	0.468800008000000	0.460099995000000	0.462000012000000	0.437900007000000	0.421900004000000	0.462099999000000	0.440600008000000	0.348300010000000	0.252400011000000	0.158000007000000	0.230900005000000	0.180899993000000	0.210400000000000	0.301899999000000	0.298599988000000	0.171100006000000	0.143700004000000	0.113799997000000	0.111100003000000	0.111299999000000	0.112499997000000	0.129999995000000	0.139200002000000	0.115300000000000	0.114500001000000	0.103500001000000	0.108999997000000	0.108900003000000	0.108000003000000	0.104500003000000	0.108400002000000
0.762499988000000	0.848599970000000	0.838400006000000	0.702499986000000	0.659799993000000	0.639900029000000	0.479499996000000	0.299199998000000	0.759299994000000	0.818599999000000	0.800199986000000	0.746599972000000	0.727400005000000	0.649299979000000	0.575900018000000	0.475199997000000	0.597500026000000	0.687399983000000	0.621599972000000	0.500500023000000	0.504100025000000	0.486200005000000	0.489300013000000	0.460799992000000	0.486799985000000	0.481099993000000	0.386700004000000	0.272100002000000	0.165199995000000	0.263999999000000	0.203999996000000	0.207599998000000	0.328999996000000	0.327699989000000	0.188099995000000	0.153200001000000	0.115500003000000	0.110200003000000	0.110699996000000	0.112099998000000	0.133800000000000	0.148000002000000	0.119900003000000	0.115999997000000	0.103299998000000	0.107799999000000	0.109099999000000	0.107000001000000	0.105200000000000	0.107500002000000
0.767799973000000	0.867600024000000	0.853900015000000	0.711399972000000	0.674199998000000	0.607500017000000	0.502200007000000	0.342200011000000	0.787100017000000	0.833899975000000	0.819000006000000	0.767600000000000	0.744099975000000	0.680800021000000	0.593599975000000	0.494199991000000	0.625400007000000	0.713800013000000	0.643800020000000	0.523599982000000	0.522000015000000	0.558799982000000	0.476599991000000	0.458900005000000	0.520900011000000	0.510800004000000	0.414299995000000	0.296999991000000	0.175699994000000	0.322800010000000	0.195099995000000	0.248699993000000	0.368000001000000	0.369899988000000	0.200900003000000	0.157499999000000	0.114900000000000	0.111000001000000	0.111900002000000	0.111199997000000	0.144299999000000	0.159500003000000	0.123000003000000	0.118100002000000	0.101899996000000	0.107900001000000	0.108000003000000	0.107400000000000	0.105300002000000	0.108599998000000
0.787199974000000	0.888100028000000	0.866500020000000	0.734099984000000	0.678699970000000	0.653100014000000	0.602100015000000	0.361499995000000	0.808399975000000	0.865100026000000	0.839399993000000	0.806400001000000	0.775399983000000	0.712700009000000	0.620899975000000	0.531199992000000	0.651300013000000	0.745199978000000	0.688799977000000	0.551900029000000	0.579400003000000	0.554199994000000	0.499700010000000	0.491600007000000	0.557699978000000	0.555000007000000	0.455799997000000	0.312000006000000	0.187999994000000	0.328700006000000	0.219999999000000	0.255600005000000	0.404000014000000	0.416700006000000	0.233999997000000	0.168699995000000	0.117799997000000	0.112000003000000	0.113200001000000	0.113300003000000	0.154100001000000	0.169699997000000	0.136000007000000	0.121399999000000	0.103000000000000	0.108199999000000	0.109499998000000	0.108400002000000	0.105200000000000	0.108999997000000
0.795700014000000	0.886099994000000	0.860199988000000	0.728100002000000	0.705500007000000	0.662299991000000	0.581600010000000	0.398499995000000	0.825999975000000	0.877300024000000	0.851800025000000	0.837800026000000	0.788900018000000	0.750199974000000	0.673799992000000	0.541599989000000	0.672900021000000	0.766499996000000	0.706200004000000	0.589200020000000	0.609799981000000	0.582799971000000	0.557799995000000	0.488200009000000	0.578700006000000	0.587899983000000	0.488099992000000	0.344199985000000	0.202099994000000	0.284500003000000	0.225299999000000	0.276100010000000	0.436899990000000	0.450300008000000	0.257800013000000	0.178100005000000	0.119599998000000	0.112999998000000	0.112700000000000	0.112599999000000	0.162300006000000	0.182200000000000	0.141000003000000	0.125400007000000	0.103799999000000	0.109099999000000	0.109499998000000	0.107100002000000	0.105800003000000	0.109499998000000
0.810199976000000	0.884299994000000	0.866699994000000	0.732299984000000	0.732800007000000	0.737200022000000	0.649299979000000	0.485199988000000	0.841899991000000	0.877099991000000	0.860199988000000	0.851400018000000	0.834599972000000	0.767099977000000	0.711899996000000	0.583700001000000	0.694000006000000	0.789300025000000	0.742299974000000	0.618399978000000	0.651000023000000	0.627699971000000	0.572700024000000	0.556999981000000	0.608900011000000	0.619499981000000	0.535000026000000	0.369500011000000	0.225600004000000	0.287699997000000	0.262600005000000	0.334100008000000	0.475400001000000	0.489499986000000	0.290699989000000	0.198200002000000	0.120600000000000	0.115000002000000	0.112300001000000	0.112800002000000	0.176899999000000	0.203299999000000	0.156200007000000	0.130700007000000	0.103900000000000	0.110100001000000	0.109700002000000	0.107799999000000	0.106299996000000	0.111100003000000
0.822700024000000	0.875800014000000	0.857200027000000	0.737699986000000	0.689599991000000	0.777700007000000	0.631799996000000	0.488900006000000	0.841600001000000	0.869199991000000	0.852100015000000	0.848999977000000	0.839600027000000	0.798399985000000	0.714900017000000	0.615100026000000	0.709100008000000	0.806500018000000	0.763100028000000	0.622900009000000	0.675199986000000	0.680599988000000	0.585500002000000	0.587199986000000	0.615400016000000	0.644500017000000	0.569500029000000	0.390399992000000	0.226799995000000	0.364100009000000	0.294299990000000	0.318399996000000	0.509599984000000	0.526300013000000	0.331299990000000	0.212500006000000	0.123099998000000	0.114699997000000	0.112199999000000	0.113100000000000	0.188899994000000	0.222800002000000	0.167199999000000	0.137700006000000	0.104800001000000	0.108800001000000	0.109399997000000	0.107000001000000	0.106100000000000	0.112099998000000
0.827300012000000	0.870199978000000	0.853100002000000	0.717599988000000	0.692399979000000	0.817300022000000	0.665600002000000	0.501500010000000	0.833999991000000	0.861999989000000	0.840900004000000	0.847999990000000	0.843800008000000	0.806599975000000	0.721099973000000	0.634899974000000	0.724699974000000	0.818499982000000	0.778100014000000	0.666899979000000	0.703700006000000	0.669600010000000	0.612200022000000	0.563399971000000	0.646499991000000	0.677900016000000	0.594200015000000	0.401699990000000	0.347499996000000	0.405499995000000	0.426099986000000	0.362800002000000	0.540300012000000	0.564599991000000	0.368400007000000	0.221599996000000	0.127599999000000	0.116700001000000	0.113399997000000	0.112000003000000	0.206300005000000	0.239899993000000	0.185299993000000	0.149399996000000	0.103100002000000	0.108999997000000	0.108900003000000	0.106899999000000	0.106200002000000	0.113300003000000
0.839699984000000	0.873799980000000	0.852699995000000	0.725000024000000	0.699599981000000	0.894299984000000	0.668900013000000	0.603600025000000	0.841099977000000	0.867799997000000	0.847599983000000	0.847100019000000	0.829999983000000	0.802900016000000	0.748799980000000	0.683399975000000	0.751500010000000	0.842100024000000	0.809099972000000	0.691200018000000	0.743200004000000	0.742100000000000	0.663699985000000	0.636099994000000	0.680400014000000	0.703700006000000	0.638499975000000	0.452199996000000	0.378199995000000	0.375000000000000	0.335500002000000	0.324600011000000	0.574899971000000	0.595899999000000	0.418000013000000	0.249599993000000	0.130500004000000	0.118699998000000	0.112099998000000	0.111900002000000	0.225500003000000	0.270399988000000	0.197999999000000	0.156700000000000	0.105700001000000	0.110299997000000	0.108700000000000	0.107900001000000	0.107600003000000	0.117299996000000
0.843100011000000	0.868600011000000	0.847500026000000	0.718999982000000	0.703199983000000	0.843400002000000	0.760800004000000	0.561299980000000	0.837400019000000	0.860099971000000	0.839600027000000	0.856199980000000	0.827300012000000	0.792100012000000	0.756799996000000	0.690100014000000	0.768000007000000	0.855599999000000	0.826399982000000	0.703899980000000	0.763300002000000	0.760800004000000	0.685800016000000	0.619000018000000	0.695699990000000	0.730199993000000	0.667200029000000	0.469399989000000	0.453000009000000	0.483599991000000	0.429600000000000	0.409500003000000	0.602400005000000	0.625599980000000	0.465299994000000	0.264699996000000	0.137500003000000	0.123800002000000	0.111199997000000	0.111699998000000	0.245700002000000	0.294099987000000	0.216499999000000	0.167600006000000	0.104400001000000	0.109600000000000	0.109099999000000	0.107500002000000	0.106700003000000	0.119999997000000
0.847000003000000	0.861199975000000	0.849099994000000	0.720799983000000	0.704800010000000	0.848299980000000	0.691799998000000	0.544499993000000	0.829299986000000	0.859899998000000	0.837000012000000	0.842400014000000	0.822700024000000	0.795599997000000	0.760299981000000	0.693899989000000	0.769299984000000	0.859600008000000	0.832599998000000	0.722400010000000	0.771200001000000	0.752499998000000	0.771799982000000	0.639699996000000	0.702400029000000	0.748399973000000	0.687200010000000	0.481700003000000	0.444599986000000	0.434500009000000	0.449400008000000	0.426600009000000	0.630699992000000	0.658200026000000	0.499599993000000	0.284399986000000	0.143600002000000	0.125499994000000	0.112700000000000	0.112400003000000	0.264800012000000	0.325100005000000	0.237499997000000	0.177599996000000	0.105599999000000	0.108999997000000	0.109300002000000	0.107199997000000	0.106700003000000	0.121500000000000
0.850399971000000	0.870899975000000	0.839699984000000	0.718999982000000	0.715699971000000	0.845600009000000	0.713800013000000	0.574299991000000	0.835699975000000	0.861400008000000	0.832099974000000	0.855700016000000	0.822000027000000	0.795199990000000	0.751500010000000	0.744300008000000	0.779200017000000	0.868799984000000	0.826600015000000	0.757300019000000	0.820100009000000	0.774100006000000	0.726700008000000	0.678799987000000	0.726100028000000	0.767300010000000	0.713100016000000	0.508199990000000	0.476200014000000	0.538900018000000	0.467500001000000	0.397100002000000	0.663299978000000	0.682799995000000	0.531400025000000	0.307900012000000	0.149299994000000	0.128399998000000	0.111299999000000	0.110299997000000	0.296900004000000	0.350699991000000	0.268799990000000	0.193299994000000	0.107799999000000	0.108700000000000	0.108400002000000	0.106899999000000	0.108000003000000	0.126499996000000
0.855000019000000	0.865499973000000	0.841000021000000	0.709399998000000	0.702700019000000	0.807200015000000	0.675300002000000	0.595300019000000	0.837899983000000	0.860599995000000	0.832199991000000	0.847599983000000	0.822499990000000	0.789200008000000	0.766900003000000	0.732900023000000	0.777300000000000	0.871900022000000	0.823599994000000	0.775500000000000	0.811399996000000	0.810299993000000	0.782800019000000	0.704500020000000	0.746200025000000	0.785499990000000	0.727400005000000	0.500500023000000	0.508400023000000	0.590699971000000	0.437500000000000	0.423000008000000	0.675199986000000	0.706900001000000	0.558399975000000	0.318500012000000	0.155100003000000	0.136800006000000	0.116700001000000	0.112899996000000	0.327199996000000	0.396100014000000	0.285800010000000	0.205100000000000	0.110399999000000	0.109300002000000	0.109700002000000	0.107000001000000	0.108199999000000	0.130899996000000
0.858200014000000	0.869099975000000	0.845799983000000	0.710200012000000	0.703599989000000	0.831700027000000	0.698899984000000	0.550000012000000	0.832400024000000	0.858600020000000	0.827499986000000	0.847500026000000	0.823000014000000	0.795000017000000	0.763199985000000	0.743200004000000	0.774999976000000	0.868300021000000	0.814499974000000	0.765200019000000	0.818199992000000	0.826499999000000	0.783699989000000	0.735199988000000	0.760599971000000	0.798399985000000	0.747200012000000	0.509100020000000	0.532000005000000	0.638400018000000	0.439399987000000	0.458600014000000	0.706399977000000	0.731700003000000	0.585900009000000	0.343600005000000	0.172099993000000	0.143000007000000	0.115400001000000	0.113300003000000	0.353899986000000	0.430700004000000	0.322800010000000	0.224700004000000	0.110500000000000	0.109300002000000	0.108700000000000	0.106500000000000	0.108099997000000	0.136899993000000
0.864600003000000	0.867799997000000	0.837700009000000	0.705399990000000	0.691999972000000	0.833100021000000	0.673600018000000	0.559499979000000	0.829699993000000	0.864000022000000	0.832899988000000	0.851300001000000	0.815900028000000	0.792500019000000	0.768700004000000	0.710300028000000	0.773699999000000	0.868399978000000	0.812500000000000	0.759199977000000	0.824199975000000	0.812500000000000	0.758899987000000	0.713299990000000	0.770200014000000	0.811399996000000	0.764400005000000	0.517199993000000	0.568199992000000	0.613300025000000	0.480899990000000	0.492000014000000	0.720300019000000	0.749800026000000	0.623799980000000	0.363000005000000	0.177300006000000	0.149200007000000	0.117899999000000	0.113600001000000	0.385199994000000	0.467900008000000	0.343699992000000	0.243000001000000	0.109999999000000	0.108300000000000	0.108900003000000	0.106399998000000	0.111199997000000	0.142700002000000
0.873600006000000	0.863300025000000	0.839699984000000	0.707000017000000	0.810199976000000	0.816600025000000	0.686500013000000	0.574000001000000	0.830600023000000	0.858299971000000	0.837700009000000	0.852100015000000	0.817799985000000	0.791299999000000	0.766700029000000	0.745100021000000	0.771899998000000	0.869300008000000	0.818599999000000	0.803799987000000	0.819800019000000	0.818099976000000	0.762700021000000	0.725099981000000	0.776499987000000	0.821900010000000	0.773800015000000	0.531700015000000	0.569800019000000	0.611500025000000	0.456499994000000	0.462900013000000	0.731000006000000	0.763899982000000	0.642199993000000	0.375299990000000	0.184400007000000	0.154200003000000	0.119499996000000	0.112099998000000	0.423200011000000	0.509800017000000	0.377299994000000	0.265799999000000	0.113499999000000	0.108999997000000	0.108000003000000	0.106200002000000	0.108400002000000	0.150099993000000
0.874599993000000	0.866400003000000	0.838000000000000	0.704200029000000	0.744899988000000	0.844399989000000	0.699199975000000	0.664600015000000	0.837700009000000	0.857400000000000	0.834999979000000	0.854499996000000	0.821500003000000	0.791299999000000	0.753199995000000	0.728200018000000	0.771000028000000	0.867200017000000	0.816399992000000	0.767400026000000	0.811100006000000	0.826300025000000	0.786000013000000	0.714800000000000	0.795199990000000	0.828800023000000	0.799000025000000	0.536800027000000	0.611199975000000	0.625500023000000	0.616299987000000	0.529200017000000	0.754100025000000	0.779500008000000	0.666400015000000	0.400299996000000	0.198300004000000	0.343899995000000	0.123199999000000	0.183899999000000	0.462199986000000	0.538100004000000	0.413700014000000	0.283300012000000	0.119900003000000	0.112199999000000	0.109300002000000	0.106799997000000	0.113499999000000	0.160799995000000
0.870800018000000	0.859300017000000	0.850099981000000	0.704299986000000	0.722400010000000	0.819100022000000	0.688700020000000	0.635999978000000	0.832799971000000	0.856599987000000	0.830299973000000	0.856800020000000	0.818199992000000	0.792699993000000	0.756900012000000	0.705299973000000	0.771399975000000	0.853299975000000	0.811399996000000	0.760399997000000	0.802500010000000	0.830500007000000	0.762199998000000	0.689400017000000	0.804000020000000	0.826499999000000	0.812200010000000	0.536000013000000	0.610199988000000	0.714299977000000	0.514900029000000	0.493600011000000	0.766700029000000	0.787100017000000	0.694199979000000	0.409999996000000	0.201199993000000	0.323000014000000	0.121699996000000	0.152799994000000	0.493600011000000	0.578400016000000	0.451700002000000	0.309199989000000	0.119300000000000	0.111900002000000	0.109300002000000	0.107299998000000	0.114699997000000	0.178000003000000
0.893800020000000	0.860700011000000	0.842400014000000	0.695800006000000	0.715300024000000	0.816900015000000	0.708299994000000	0.610099971000000	0.835500002000000	0.858399987000000	0.835600019000000	0.856700003000000	0.808200002000000	0.803200006000000	0.764299989000000	0.723800004000000	0.769800007000000	0.860700011000000	0.813000023000000	0.768199980000000	0.799600005000000	0.819500029000000	0.763999999000000	0.684199989000000	0.809800029000000	0.828999996000000	0.811100006000000	0.541199982000000	0.629899979000000	0.728699982000000	0.494700015000000	0.523999989000000	0.777400017000000	0.809000015000000	0.711399972000000	0.421900004000000	0.208800003000000	0.392300010000000	0.350199997000000	0.142499998000000	0.530900002000000	0.611400008000000	0.485599995000000	0.325899988000000	0.122400001000000	0.110799998000000	0.109999999000000	0.107299998000000	0.115999997000000	0.187600002000000
[truncated: 14 more columns]
