# Supplementary material for: Modeling the impact of drug interactions on therapeutic selectivity
Source: Nat Commun. 2018 Aug 27;9:3452. doi: 10.1038/s41467-018-05954-3 (PMC6110842; doi:10.1038/s41467-018-05954-3)
Supplement: Supplementary file 4 — Supplementary Data 1 [file 41467_2018_5954_MOESM4_ESM.zip › albRAW/Ben-Ben.txt]

0.0914999990000000	0.124399997000000	0.163100004000000	0.189199999000000	0.244700000000000	0.278299987000000	0.328799993000000	0.380400002000000	0.126200005000000	0.183300003000000	0.195199996000000	0.226500005000000	0.288199991000000	0.319999993000000	0.372000009000000	0.431899995000000	0.162900001000000	0.194800004000000	0.235100001000000	0.258800000000000	0.314799994000000	0.350800008000000	0.442299992000000	0.456000000000000	0.180600002000000	0.215299994000000	0.258199990000000	0.282099992000000	0.333200008000000	0.408800006000000	0.453000009000000	0.483700007000000	0.261299998000000	0.278899997000000	0.333400011000000	0.359299988000000	0.400799990000000	0.439399987000000	0.472200006000000	0.539499998000000	0.274100006000000	0.268599987000000	0.332700014000000	0.374399990000000	0.433699995000000	0.470299989000000	0.510900021000000	0.578100026000000	0.328999996000000	0.359299988000000
0.0908000020000000	0.119700000000000	0.157299995000000	0.181700006000000	0.245800003000000	0.282499999000000	0.323900014000000	0.389400005000000	0.128700003000000	0.155599996000000	0.191200003000000	0.230900005000000	0.286500007000000	0.328500003000000	0.371600002000000	0.430700004000000	0.171299994000000	0.194399998000000	0.233099997000000	0.262100011000000	0.317099988000000	0.402799994000000	0.414799988000000	0.465900004000000	0.197799996000000	0.220799997000000	0.256700009000000	0.291200012000000	0.346700013000000	0.404100001000000	0.429300010000000	0.492000014000000	0.244299993000000	0.275200009000000	0.327100009000000	0.354999989000000	0.400599986000000	0.495799989000000	0.488900006000000	0.581600010000000	0.276300013000000	0.267300010000000	0.338200003000000	0.373199999000000	0.435000002000000	0.468899995000000	0.511300027000000	0.576699972000000	0.367399991000000	0.358099997000000
0.0911000000000000	0.119499996000000	0.159299999000000	0.197899997000000	0.256700009000000	0.278600007000000	0.328000009000000	0.387400001000000	0.125200003000000	0.154699996000000	0.198200002000000	0.221599996000000	0.286000013000000	0.315100014000000	0.388700008000000	0.436600000000000	0.164000005000000	0.194499999000000	0.234899998000000	0.260300010000000	0.318100005000000	0.363799989000000	0.442999989000000	0.477600008000000	0.208600000000000	0.234300002000000	0.271200001000000	0.284999996000000	0.335799992000000	0.473399997000000	0.434199989000000	0.490799993000000	0.241999999000000	0.278699994000000	0.323900014000000	0.362399995000000	0.401699990000000	0.449000001000000	0.479400009000000	0.541400015000000	0.280499995000000	0.273200005000000	0.337199986000000	0.381700009000000	0.440699995000000	0.470200002000000	0.527000010000000	0.583000004000000	0.334600002000000	0.368900001000000
0.0907000010000000	0.119000003000000	0.159299999000000	0.190599993000000	0.247299999000000	0.287699997000000	0.326200008000000	0.389400005000000	0.122500002000000	0.153999999000000	0.189199999000000	0.220300004000000	0.287099987000000	0.320400000000000	0.380499989000000	0.433099985000000	0.169900000000000	0.228499994000000	0.243100002000000	0.264600009000000	0.321399987000000	0.359600008000000	0.451499999000000	0.460700005000000	0.185800001000000	0.218700007000000	0.258100003000000	0.286100000000000	0.347499996000000	0.420800000000000	0.438499987000000	0.488599986000000	0.250099987000000	0.286399990000000	0.349700004000000	0.361900002000000	0.409900010000000	0.465299994000000	0.474099994000000	0.548099995000000	0.270700008000000	0.277700007000000	0.340000004000000	0.380899996000000	0.442200005000000	0.475300014000000	0.543299973000000	0.600600004000000	0.353599995000000	0.360399991000000
0.0904000030000000	0.118199997000000	0.163499996000000	0.183300003000000	0.246199995000000	0.278600007000000	0.326900005000000	0.384900004000000	0.130099997000000	0.152999997000000	0.192800000000000	0.217199996000000	0.287499994000000	0.338099986000000	0.378300011000000	0.439700007000000	0.162599996000000	0.197200000000000	0.234099999000000	0.263300002000000	0.334899992000000	0.351599991000000	0.521600008000000	0.464500010000000	0.206300005000000	0.222200006000000	0.259099990000000	0.284700006000000	0.346899986000000	0.429399997000000	0.437799990000000	0.493600011000000	0.247500002000000	0.287699997000000	0.326700002000000	0.365900010000000	0.413800001000000	0.459199995000000	0.475100011000000	0.547900021000000	0.275599986000000	0.286199987000000	0.339399993000000	0.435000002000000	0.460900009000000	0.473199993000000	0.526099980000000	0.597100019000000	0.349999994000000	0.361600012000000
0.0908999960000000	0.119900003000000	0.158600003000000	0.189199999000000	0.250200003000000	0.283100009000000	0.328999996000000	0.386700004000000	0.122800000000000	0.154499993000000	0.189700007000000	0.225500003000000	0.286799997000000	0.362100005000000	0.382900000000000	0.453700006000000	0.165900007000000	0.195400000000000	0.230700001000000	0.260100007000000	0.339100003000000	0.362500012000000	0.422199994000000	0.467500001000000	0.203600004000000	0.217899993000000	0.255699992000000	0.287200004000000	0.350600004000000	0.406500012000000	0.445400000000000	0.500299990000000	0.246299997000000	0.284900010000000	0.330199987000000	0.368299991000000	0.413700014000000	0.478100002000000	0.492300004000000	0.550300002000000	0.282900006000000	0.286900014000000	0.337799996000000	0.387699991000000	0.449299991000000	0.488999993000000	0.535099983000000	0.593900025000000	0.357600003000000	0.372599989000000
0.0913999970000000	0.119300000000000	0.160500005000000	0.188600004000000	0.262600005000000	0.284599990000000	0.327100009000000	0.397599995000000	0.126000002000000	0.152899995000000	0.188400000000000	0.220300004000000	0.288300008000000	0.328000009000000	0.384600013000000	0.451499999000000	0.163699999000000	0.195999995000000	0.228100002000000	0.264899999000000	0.323599994000000	0.356500000000000	0.425099999000000	0.466600001000000	0.186199993000000	0.234799996000000	0.284999996000000	0.287299991000000	0.362500012000000	0.411399990000000	0.440299988000000	0.498100013000000	0.248899996000000	0.288500011000000	0.339800000000000	0.367599994000000	0.417699993000000	0.458600014000000	0.482300013000000	0.550300002000000	0.286599994000000	0.279000014000000	0.336699992000000	0.377499998000000	0.455599993000000	0.488400012000000	0.529399991000000	0.608699977000000	0.344900012000000	0.373299986000000
0.0922000040000000	0.118100002000000	0.159600005000000	0.185299993000000	0.251500010000000	0.282700002000000	0.325800002000000	0.400700003000000	0.124799997000000	0.155100003000000	0.190699995000000	0.246199995000000	0.291399986000000	0.325599998000000	0.387899995000000	0.450300008000000	0.174199998000000	0.201600000000000	0.237100005000000	0.260699987000000	0.335999995000000	0.365300000000000	0.421700001000000	0.484100014000000	0.197799996000000	0.236800000000000	0.255800009000000	0.290300012000000	0.352800012000000	0.451799989000000	0.438400000000000	0.499199986000000	0.243900001000000	0.292899996000000	0.332100004000000	0.368600011000000	0.420300007000000	0.468199998000000	0.479499996000000	0.578000009000000	0.273200005000000	0.274199992000000	0.344399989000000	0.412499994000000	0.445800006000000	0.483300000000000	0.536300004000000	0.608099997000000	0.351799995000000	0.368900001000000
0.0927999990000000	0.119499996000000	0.168099999000000	0.188999996000000	0.246399999000000	0.279700011000000	0.321799994000000	0.391200006000000	0.123499997000000	0.154400006000000	0.187000006000000	0.217999995000000	0.287400007000000	0.342200011000000	0.390700012000000	0.472600013000000	0.164000005000000	0.193599999000000	0.234799996000000	0.270399988000000	0.333400011000000	0.365300000000000	0.431400001000000	0.476599991000000	0.189899996000000	0.229800001000000	0.259400010000000	0.294400007000000	0.365599990000000	0.414799988000000	0.439799994000000	0.501800001000000	0.245800003000000	0.278899997000000	0.347000003000000	0.381799996000000	0.422899991000000	0.471599996000000	0.486699998000000	0.582199991000000	0.281599998000000	0.268799990000000	0.347600013000000	0.396100014000000	0.446799994000000	0.483599991000000	0.527899981000000	0.618399978000000	0.348300010000000	0.374100000000000
0.0936999990000000	0.120300002000000	0.158800006000000	0.186199993000000	0.246000007000000	0.282599986000000	0.352200001000000	0.388500005000000	0.131899998000000	0.154100001000000	0.188400000000000	0.217700005000000	0.292100012000000	0.341199994000000	0.386700004000000	0.451999992000000	0.167199999000000	0.193900004000000	0.229300007000000	0.260699987000000	0.329800010000000	0.365099996000000	0.578899980000000	0.465999991000000	0.194600001000000	0.237100005000000	0.270900011000000	0.295599997000000	0.350600004000000	0.412900001000000	0.447899997000000	0.499199986000000	0.246000007000000	0.279700011000000	0.331999987000000	0.374300003000000	0.440800011000000	0.461299986000000	0.519100010000000	0.557900012000000	0.279000014000000	0.278699994000000	0.342200011000000	0.390100002000000	0.433499992000000	0.479799986000000	0.528800011000000	0.603399992000000	0.354000002000000	0.382699996000000
0.0935999970000000	0.121299997000000	0.157800004000000	0.185900003000000	0.246999994000000	0.285600007000000	0.325899988000000	0.397300005000000	0.125200003000000	0.155800000000000	0.191000000000000	0.217299998000000	0.293300003000000	0.338699996000000	0.391700000000000	0.441700011000000	0.165000007000000	0.192000002000000	0.229100004000000	0.266700000000000	0.326999992000000	0.361900002000000	0.461499989000000	0.480100006000000	0.192900002000000	0.234099999000000	0.266400009000000	0.296400011000000	0.351399988000000	0.388399988000000	0.442799985000000	0.500100017000000	0.245399997000000	0.284599990000000	0.335500002000000	0.373400003000000	0.418199986000000	0.474999994000000	0.482899994000000	0.695100009000000	0.353599995000000	0.277399987000000	0.344799995000000	0.431600004000000	0.452199996000000	0.482400000000000	0.533900023000000	0.587599993000000	0.332300007000000	0.369599998000000
0.0949999990000000	0.121799998000000	0.158299997000000	0.184300005000000	0.248199999000000	0.281100005000000	0.321900010000000	0.397000015000000	0.125599995000000	0.154100001000000	0.192800000000000	0.218799993000000	0.293199986000000	0.319299996000000	0.400000006000000	0.518899977000000	0.163399994000000	0.195800006000000	0.233500004000000	0.284700006000000	0.329200000000000	0.358999997000000	0.419299990000000	0.477800012000000	0.203400001000000	0.224000007000000	0.267600000000000	0.299699992000000	0.369100004000000	0.414000005000000	0.444599986000000	0.499799997000000	0.243699998000000	0.347099990000000	0.333400011000000	0.379900008000000	0.414799988000000	0.454100013000000	0.486099988000000	0.553399980000000	0.282000005000000	0.281800002000000	0.356200010000000	0.396699995000000	0.448199987000000	0.484299988000000	0.519299984000000	0.580900013000000	0.351700008000000	0.375099987000000
0.0958999990000000	0.120899998000000	0.159299999000000	0.184599996000000	0.248400003000000	0.286799997000000	0.323599994000000	0.398999989000000	0.123499997000000	0.155699998000000	0.190500006000000	0.216800004000000	0.290600002000000	0.325899988000000	0.389600009000000	0.443699986000000	0.164299995000000	0.190699995000000	0.232099995000000	0.266700000000000	0.333400011000000	0.355699986000000	0.421700001000000	0.520200014000000	0.189999998000000	0.225700006000000	0.268900007000000	0.317099988000000	0.358099997000000	0.428799987000000	0.434799999000000	0.486799985000000	0.246399999000000	0.282999992000000	0.340999991000000	0.370499998000000	0.417699993000000	0.461899996000000	0.478799999000000	0.544300020000000	0.288100004000000	0.275799990000000	0.346300006000000	0.400900006000000	0.442400008000000	0.474999994000000	0.525500000000000	0.585900009000000	0.340400010000000	0.367799997000000
0.0969000010000000	0.122900002000000	0.170200005000000	0.189999998000000	0.252200007000000	0.285899997000000	0.317699999000000	0.392399997000000	0.123499997000000	0.162300006000000	0.192399994000000	0.216199994000000	0.289099991000000	0.334100008000000	0.381000012000000	0.443300009000000	0.165000007000000	0.194199994000000	0.233199999000000	0.264600009000000	0.330599993000000	0.359400004000000	0.490900010000000	0.473500013000000	0.189400002000000	0.224600002000000	0.262600005000000	0.295599997000000	0.361000001000000	0.410899997000000	0.438400000000000	0.489199996000000	0.249500006000000	0.286100000000000	0.342799991000000	0.369599998000000	0.411300004000000	0.459300011000000	0.481900007000000	0.545799971000000	0.285600007000000	0.275799990000000	0.342400014000000	0.381700009000000	0.442600012000000	0.476700008000000	0.534399986000000	0.594299972000000	0.351099998000000	0.371100008000000
0.100199997000000	0.123899996000000	0.162900001000000	0.187900007000000	0.251199991000000	0.286799997000000	0.322299987000000	0.395399988000000	0.128000006000000	0.162200004000000	0.193599999000000	0.214699998000000	0.293000013000000	0.337199986000000	0.388700008000000	0.453399986000000	0.166099995000000	0.191799998000000	0.234699994000000	0.267500013000000	0.330799997000000	0.357600003000000	0.429500014000000	0.472799987000000	0.187199995000000	0.226899996000000	0.263099998000000	0.305799991000000	0.352200001000000	0.400299996000000	0.441900015000000	0.497200012000000	0.248099998000000	0.286000013000000	0.331299990000000	0.373299986000000	0.416200012000000	0.458999991000000	0.507099986000000	0.737900019000000	0.282900006000000	0.281399995000000	0.347200006000000	0.384299994000000	0.439099997000000	0.482699990000000	0.529699981000000	0.584200025000000	0.347099990000000	0.370700002000000
0.100500003000000	0.122500002000000	0.161699995000000	0.188899994000000	0.249400005000000	0.287099987000000	0.320699990000000	0.389499992000000	0.126200005000000	0.161500007000000	0.190899998000000	0.214800000000000	0.289200008000000	0.329100013000000	0.382800013000000	0.438199997000000	0.164900005000000	0.194000006000000	0.234899998000000	0.264999986000000	0.326299995000000	0.357300013000000	0.479600012000000	0.472400010000000	0.188899994000000	0.228300005000000	0.266299993000000	0.294600010000000	0.354000002000000	0.390500009000000	0.434599996000000	0.494700015000000	0.245299995000000	0.289799988000000	0.331400007000000	0.370999992000000	0.412099987000000	0.456299990000000	0.486200005000000	0.586000025000000	0.280800015000000	0.270300001000000	0.348600000000000	0.423799992000000	0.446799994000000	0.483300000000000	0.531799972000000	0.588000000000000	0.341699988000000	0.364699990000000
0.102700002000000	0.123700000000000	0.168599993000000	0.189099997000000	0.249699995000000	0.291900009000000	0.322699994000000	0.392899990000000	0.127700001000000	0.158800006000000	0.191799998000000	0.216800004000000	0.290499985000000	0.380600005000000	0.387499988000000	0.446099997000000	0.166700006000000	0.189899996000000	0.227300003000000	0.271699995000000	0.332500011000000	0.359200001000000	0.421499997000000	0.472999990000000	0.194000006000000	0.227500007000000	0.271600008000000	0.335500002000000	0.350800008000000	0.450700015000000	0.438600004000000	0.496600002000000	0.246000007000000	0.293900013000000	0.349099994000000	0.366100013000000	0.415399998000000	0.454600006000000	0.473800004000000	0.537000000000000	0.282599986000000	0.280900002000000	0.346899986000000	0.389999986000000	0.435699999000000	0.477299988000000	0.530399978000000	0.586600006000000	0.342500001000000	0.377099991000000
0.106500000000000	0.125699997000000	0.165000007000000	0.194700003000000	0.248899996000000	0.284500003000000	0.318199992000000	0.412699997000000	0.129700005000000	0.159199998000000	0.193499997000000	0.215900004000000	0.289700001000000	0.324099988000000	0.386299998000000	0.445199996000000	0.165299997000000	0.200399995000000	0.235200003000000	0.286599994000000	0.331200004000000	0.357100010000000	0.433899999000000	0.470099986000000	0.185599998000000	0.226999998000000	0.266099989000000	0.304500014000000	0.348300010000000	0.421700001000000	0.436800003000000	0.498699993000000	0.247199997000000	0.289900005000000	0.373699993000000	0.368000001000000	0.416900009000000	0.452899992000000	0.504100025000000	0.698499978000000	0.280900002000000	0.277799994000000	0.351599991000000	0.383500010000000	0.443399996000000	0.479999989000000	0.528400004000000	0.585699975000000	0.349900007000000	0.363999993000000
0.109700002000000	0.127700001000000	0.165099993000000	0.190799996000000	0.250099987000000	0.287000000000000	0.321300000000000	0.393200010000000	0.129600003000000	0.162799999000000	0.193100005000000	0.216000006000000	0.291500002000000	0.346399993000000	0.384700000000000	0.442400008000000	0.168300003000000	0.192900002000000	0.231099993000000	0.269899994000000	0.332399994000000	0.373899996000000	0.495900005000000	0.473600000000000	0.191000000000000	0.228799999000000	0.263599992000000	0.308499992000000	0.347999990000000	0.396899998000000	0.432099998000000	0.502600014000000	0.249799997000000	0.285499990000000	0.331200004000000	0.370000005000000	0.406500012000000	0.463400006000000	0.490099996000000	0.535099983000000	0.284700006000000	0.282700002000000	0.342599988000000	0.385100007000000	0.442000002000000	0.478700012000000	0.526600003000000	0.584800005000000	0.340400010000000	0.360599995000000
0.112999998000000	0.129600003000000	0.167099997000000	0.191599995000000	0.252000004000000	0.294699997000000	0.326900005000000	0.392699987000000	0.131099999000000	0.160300002000000	0.194700003000000	0.216499999000000	0.298400015000000	0.336199999000000	0.407999992000000	0.444099993000000	0.167899996000000	0.196600005000000	0.235699996000000	0.269600004000000	0.332800001000000	0.366899997000000	0.448399991000000	0.467900008000000	0.188800007000000	0.230100006000000	0.268400013000000	0.291299999000000	0.350499988000000	0.404900014000000	0.434599996000000	0.491600007000000	0.247999996000000	0.286599994000000	0.335399985000000	0.370400012000000	0.411100000000000	0.464500010000000	0.481400013000000	0.623199999000000	0.304500014000000	0.278400004000000	0.345800012000000	0.384200007000000	0.444599986000000	0.474599987000000	0.522800028000000	0.583700001000000	0.346199989000000	0.360700011000000
0.117799997000000	0.132400006000000	0.166700006000000	0.194999993000000	0.252299994000000	0.291000009000000	0.322699994000000	0.388200015000000	0.134800002000000	0.163699999000000	0.195400000000000	0.217199996000000	0.293700010000000	0.330300003000000	0.381199986000000	0.438300014000000	0.170100003000000	0.196099997000000	0.234599993000000	0.268999994000000	0.331499994000000	0.360199988000000	0.412600011000000	0.470800012000000	0.191300005000000	0.227200001000000	0.276100010000000	0.289700001000000	0.347999990000000	0.398099989000000	0.434599996000000	0.502799988000000	0.246600002000000	0.287699997000000	0.331299990000000	0.377600014000000	0.410699993000000	0.448199987000000	0.547299981000000	0.538399994000000	0.290699989000000	0.278299987000000	0.345699996000000	0.385199994000000	0.435099989000000	0.472499996000000	0.519200027000000	0.580900013000000	0.339700013000000	0.360100001000000
0.125300005000000	0.135000005000000	0.169300005000000	0.196500003000000	0.255499989000000	0.303999990000000	0.322100013000000	0.409000009000000	0.137799993000000	0.167999998000000	0.199800000000000	0.219400004000000	0.291500002000000	0.323900014000000	0.386400014000000	0.435699999000000	0.174300000000000	0.202099994000000	0.234599993000000	0.301600009000000	0.324699998000000	0.358099997000000	0.419000000000000	0.461199999000000	0.198300004000000	0.228900000000000	0.298200011000000	0.300300002000000	0.347200006000000	0.402999997000000	0.435200006000000	0.498600006000000	0.251800001000000	0.284000009000000	0.330000013000000	0.366600007000000	0.405400008000000	0.455599993000000	0.488599986000000	0.543200016000000	0.286300004000000	0.277000010000000	0.346899986000000	0.384299994000000	0.432000011000000	0.472999990000000	0.521200001000000	0.584399998000000	0.383300006000000	0.363400012000000
0.130300000000000	0.135800004000000	0.169599995000000	0.195199996000000	0.253600001000000	0.289799988000000	0.325300008000000	0.395099998000000	0.141100004000000	0.181600004000000	0.199100003000000	0.234799996000000	0.291700006000000	0.327100009000000	0.384900004000000	0.434199989000000	0.179100007000000	0.202000007000000	0.235699996000000	0.264099985000000	0.327600002000000	0.391700000000000	0.417199999000000	0.473899990000000	0.190400004000000	0.230100006000000	0.264299989000000	0.297199994000000	0.344000012000000	0.391200006000000	0.433999985000000	0.488400012000000	0.248300001000000	0.286700010000000	0.333999991000000	0.369500011000000	0.413700014000000	0.455300003000000	0.501999974000000	0.536700010000000	0.276400000000000	0.280099988000000	0.350499988000000	0.383199990000000	0.437400013000000	0.470200002000000	0.524399996000000	0.580399990000000	0.330199987000000	0.362399995000000
0.139200002000000	0.140300006000000	0.175899997000000	0.199599996000000	0.253300011000000	0.291999996000000	0.320899993000000	0.388599992000000	0.143900007000000	0.171100006000000	0.201499999000000	0.216299996000000	0.288700014000000	0.332100004000000	0.382800013000000	0.435600013000000	0.176100001000000	0.200399995000000	0.235300004000000	0.270099998000000	0.325399995000000	0.375099987000000	0.413500011000000	0.476500005000000	0.193800002000000	0.229399994000000	0.267699987000000	0.294999987000000	0.343499988000000	0.415499985000000	0.443300009000000	0.491699994000000	0.246600002000000	0.284799993000000	0.330599993000000	0.372000009000000	0.403200001000000	0.440299988000000	0.472600013000000	0.602599978000000	0.277300000000000	0.273499995000000	0.355399996000000	0.380499989000000	0.440299988000000	0.472200006000000	0.513000011000000	0.580900013000000	0.338000000000000	0.358399987000000
0.148300007000000	0.143800005000000	0.174700007000000	0.216299996000000	0.272100002000000	0.289200008000000	0.320100009000000	0.385899991000000	0.150700003000000	0.181600004000000	0.203899994000000	0.221000001000000	0.292899996000000	0.325800002000000	0.384400010000000	0.440699995000000	0.175400004000000	0.202700004000000	0.238600001000000	0.269699991000000	0.327300012000000	0.357400000000000	0.411900014000000	0.464899987000000	0.192499995000000	0.232500002000000	0.265199989000000	0.294099987000000	0.355100006000000	0.401199996000000	0.431400001000000	0.485500008000000	0.259099990000000	0.285100013000000	0.330500007000000	0.365999997000000	0.409500003000000	0.445600003000000	0.518700004000000	0.549799979000000	0.275099993000000	0.278299987000000	0.346100003000000	0.381099999000000	0.437299997000000	0.474700004000000	0.525099993000000	0.589100003000000	0.339800000000000	0.363200009000000
0.163200006000000	0.150000006000000	0.179299995000000	0.201399997000000	0.256099999000000	0.293500006000000	0.317099988000000	0.396699995000000	0.151899993000000	0.174500003000000	0.211899996000000	0.225899994000000	0.295800000000000	0.335700005000000	0.383199990000000	0.497900009000000	0.181199998000000	0.204699993000000	0.238299996000000	0.268099993000000	0.324600011000000	0.365500003000000	0.472700000000000	0.463200003000000	0.193900004000000	0.236200005000000	0.266900003000000	0.296400011000000	0.348300010000000	0.432599992000000	0.429399997000000	0.485599995000000	0.245700002000000	0.284399986000000	0.328299999000000	0.364899993000000	0.400599986000000	0.471100003000000	0.468100011000000	0.572200000000000	0.283600003000000	0.282099992000000	0.344999999000000	0.379200011000000	0.435799986000000	0.476599991000000	0.512499988000000	0.577000022000000	0.335399985000000	0.359200001000000
0.175400004000000	0.148900002000000	0.177699998000000	0.197500005000000	0.251899987000000	0.289400011000000	0.317200005000000	0.393999994000000	0.158099994000000	0.180099994000000	0.204899997000000	0.220500007000000	0.290600002000000	0.341199994000000	0.378699988000000	0.440299988000000	0.185100004000000	0.208800003000000	0.243499994000000	0.271600008000000	0.323500007000000	0.369800001000000	0.487500012000000	0.459600002000000	0.206200004000000	0.230700001000000	0.278499991000000	0.298599988000000	0.349299997000000	0.400099993000000	0.438400000000000	0.487599999000000	0.250699997000000	0.285299987000000	0.332500011000000	0.363000005000000	0.404700011000000	0.451400012000000	0.469399989000000	0.665000021000000	0.279100001000000	0.277900010000000	0.349400014000000	0.389899999000000	0.426999986000000	0.473399997000000	0.521000028000000	0.589500010000000	0.334600002000000	0.359200001000000
0.195099995000000	0.155499995000000	0.183599994000000	0.203299999000000	0.255899996000000	0.289999992000000	0.361799985000000	0.392800003000000	0.166800007000000	0.185200006000000	0.213300005000000	0.222000003000000	0.292800009000000	0.321999997000000	0.386799991000000	0.433400005000000	0.186299995000000	0.213400006000000	0.240899995000000	0.272300005000000	0.327699989000000	0.357899994000000	0.456900001000000	0.458000004000000	0.202600002000000	0.232800007000000	0.269600004000000	0.295800000000000	0.342500001000000	0.426800013000000	0.433499992000000	0.488700002000000	0.247199997000000	0.284799993000000	0.330199987000000	0.368299991000000	0.407200009000000	0.444000006000000	0.496100008000000	0.529999971000000	0.285400003000000	0.291700006000000	0.344199985000000	0.383599997000000	0.435900003000000	0.469700009000000	0.514400005000000	0.575100005000000	0.342000008000000	0.359800011000000
0.215800002000000	0.163599998000000	0.189999998000000	0.205400005000000	0.257800013000000	0.289400011000000	0.317400008000000	0.387699991000000	0.170399994000000	0.189899996000000	0.214200005000000	0.224900007000000	0.290499985000000	0.333600014000000	0.382600009000000	0.462099999000000	0.194499999000000	0.223700002000000	0.246199995000000	0.271400005000000	0.322699994000000	0.354600012000000	0.412099987000000	0.513999999000000	0.204099998000000	0.246299997000000	0.264200002000000	0.293700010000000	0.349700004000000	0.402599990000000	0.433899999000000	0.488900006000000	0.248500004000000	0.282299995000000	0.331099987000000	0.386999995000000	0.402300000000000	0.434899986000000	0.522499979000000	0.616100013000000	0.302399993000000	0.279700011000000	0.343499988000000	0.381999999000000	0.430999994000000	0.478700012000000	0.518100023000000	0.592999995000000	0.334500015000000	0.361400008000000
0.237000003000000	0.168500006000000	0.192499995000000	0.207900003000000	0.260300010000000	0.308999985000000	0.319999993000000	0.403800011000000	0.180600002000000	0.196600005000000	0.221599996000000	0.230499998000000	0.296000004000000	0.347999990000000	0.385399997000000	0.435699999000000	0.196999997000000	0.214699998000000	0.241999999000000	0.272000015000000	0.326099992000000	0.403899997000000	0.513400018000000	0.461199999000000	0.203400001000000	0.235300004000000	0.269499987000000	0.297600001000000	0.343300015000000	0.406399995000000	0.433999985000000	0.483200014000000	0.249599993000000	0.287299991000000	0.331299990000000	0.362500012000000	0.399899989000000	0.442900002000000	0.488499999000000	0.545499980000000	0.287800014000000	0.284799993000000	0.346899986000000	0.386200011000000	0.437799990000000	0.466399997000000	0.545799971000000	0.577199996000000	0.333000004000000	0.364100009000000
0.262300014000000	0.182300001000000	0.198599994000000	0.209500000000000	0.266799986000000	0.295100003000000	0.321500003000000	0.397599995000000	0.187800005000000	0.201600000000000	0.224900007000000	0.235200003000000	0.294499993000000	0.332700014000000	0.386299998000000	0.432399988000000	0.200399995000000	0.216499999000000	0.247700006000000	0.272799999000000	0.324800014000000	0.358500004000000	0.447100013000000	0.466399997000000	0.206000000000000	0.245199993000000	0.285499990000000	0.296900004000000	0.337599993000000	0.396600008000000	0.432900012000000	0.483599991000000	0.249699995000000	0.282999992000000	0.324499995000000	0.363299996000000	0.405600011000000	0.462000012000000	0.476099998000000	0.604700029000000	0.317200005000000	0.280099988000000	0.345400006000000	0.380800009000000	0.433299989000000	0.469999999000000	0.529100001000000	0.578800023000000	0.339300007000000	0.363499999000000
0.292800009000000	0.190799996000000	0.202999994000000	0.212099999000000	0.262899995000000	0.296299994000000	0.320699990000000	0.390700012000000	0.203400001000000	0.209600002000000	0.228699997000000	0.233099997000000	0.294499993000000	0.330000013000000	0.378800005000000	0.500999987000000	0.208399996000000	0.222499996000000	0.254900008000000	0.276800007000000	0.325300008000000	0.360000014000000	0.467799991000000	0.461899996000000	0.209199995000000	0.244399995000000	0.274399996000000	0.296299994000000	0.346100003000000	0.403800011000000	0.430900007000000	0.477800012000000	0.248600006000000	0.285699993000000	0.326099992000000	0.360700011000000	0.396100014000000	0.434500009000000	0.504599988000000	0.526600003000000	0.290199995000000	0.282700002000000	0.346799999000000	0.383100003000000	0.425599992000000	0.472700000000000	0.517199993000000	0.594900012000000	0.333600014000000	0.361499995000000
0.324299991000000	0.198599994000000	0.208800003000000	0.215000004000000	0.261900008000000	0.300599992000000	0.323900014000000	0.398099989000000	0.214200005000000	0.219400004000000	0.237900004000000	0.233500004000000	0.293799996000000	0.328799993000000	0.391000003000000	0.444000006000000	0.216100007000000	0.229200006000000	0.254500002000000	0.274899989000000	0.337700009000000	0.362399995000000	0.505400002000000	0.462199986000000	0.218899995000000	0.240700006000000	0.274800003000000	0.297600001000000	0.345299989000000	0.399899989000000	0.434799999000000	0.483200014000000	0.249799997000000	0.284299999000000	0.334800005000000	0.359100014000000	0.394400001000000	0.447100013000000	0.467900008000000	0.558499992000000	0.291700006000000	0.286399990000000	0.371399999000000	0.384299994000000	0.437099993000000	0.474500000000000	0.510200024000000	0.597599983000000	0.345999986000000	0.356500000000000
0.359100014000000	0.216999993000000	0.224099994000000	0.224800006000000	0.268999994000000	0.306899995000000	0.328900009000000	0.394600004000000	0.231600001000000	0.228799999000000	0.241600007000000	0.243699998000000	0.297899991000000	0.328999996000000	0.390799999000000	0.441500008000000	0.221699998000000	0.246099994000000	0.259600013000000	0.283899993000000	0.328099996000000	0.438699991000000	0.409900010000000	0.465499997000000	0.222200006000000	0.246199995000000	0.275799990000000	0.299400002000000	0.344999999000000	0.399599999000000	0.437500000000000	0.487699986000000	0.259900004000000	0.289799988000000	0.333499998000000	0.362800002000000	0.395599991000000	0.438199997000000	0.465700001000000	0.553699970000000	0.284700006000000	0.288700014000000	0.348699987000000	0.383599997000000	0.432799995000000	0.462599993000000	0.509199977000000	0.566900015000000	0.335200012000000	0.358900011000000
0.388900012000000	0.233500004000000	0.235100001000000	0.229499996000000	0.272100002000000	0.300799996000000	0.321500003000000	0.393000007000000	0.248999998000000	0.243599996000000	0.250099987000000	0.242100000000000	0.307300001000000	0.339899987000000	0.388399988000000	0.435799986000000	0.230100006000000	0.233799994000000	0.263399988000000	0.282499999000000	0.330000013000000	0.358999997000000	0.409299999000000	0.460900009000000	0.224500000000000	0.248699993000000	0.276600003000000	0.301899999000000	0.342700005000000	0.397199988000000	0.425799996000000	0.481799990000000	0.251599997000000	0.284399986000000	0.330100000000000	0.375400007000000	0.394800007000000	0.445699990000000	0.467799991000000	0.577600002000000	0.292199999000000	0.291399986000000	0.349500000000000	0.389899999000000	0.433600008000000	0.468400002000000	0.513199985000000	0.574899971000000	0.341300011000000	0.360399991000000
0.411500007000000	0.244800001000000	0.236100003000000	0.229000002000000	0.278800011000000	0.307999998000000	0.324299991000000	0.388999999000000	0.271699995000000	0.257999986000000	0.259999990000000	0.264400005000000	0.300999999000000	0.337000012000000	0.393599987000000	0.434899986000000	0.244499996000000	0.246399999000000	0.267500013000000	0.290100008000000	0.326499999000000	0.366200000000000	0.444000006000000	0.463000000000000	0.236800000000000	0.254200011000000	0.280499995000000	0.301699996000000	0.338999987000000	0.393200010000000	0.432099998000000	0.480599999000000	0.275299996000000	0.289999992000000	0.333299994000000	0.367399991000000	0.397700012000000	0.447200000000000	0.473199993000000	0.539699972000000	0.294699997000000	0.291999996000000	0.353300005000000	0.382299989000000	0.429500014000000	0.479000002000000	0.508300006000000	0.579999983000000	0.342500001000000	0.363499999000000
0.452499986000000	0.272500008000000	0.260300010000000	0.244499996000000	0.277700007000000	0.312299997000000	0.326999992000000	0.395799994000000	0.286700010000000	0.266200006000000	0.262699991000000	0.256700009000000	0.324900001000000	0.331499994000000	0.395999998000000	0.431499988000000	0.253699988000000	0.256099999000000	0.273499995000000	0.289499998000000	0.331000000000000	0.363900006000000	0.526000023000000	0.461699992000000	0.238800004000000	0.257099986000000	0.285499990000000	0.322600007000000	0.343600005000000	0.397799999000000	0.424800009000000	0.482499987000000	0.256199986000000	0.284000009000000	0.335999995000000	0.360799998000000	0.389600009000000	0.443199992000000	0.458299994000000	0.521000028000000	0.290899992000000	0.287900001000000	0.355199993000000	0.389600009000000	0.442600012000000	0.473899990000000	0.513000011000000	0.574899971000000	0.340700001000000	0.367100000000000
0.477999985000000	0.283499986000000	0.263200015000000	0.252799988000000	0.275099993000000	0.308099985000000	0.330199987000000	0.393900007000000	0.308099985000000	0.285299987000000	0.285299987000000	0.260199994000000	0.306800008000000	0.339199990000000	0.385600001000000	0.487100005000000	0.270799994000000	0.263799995000000	0.274199992000000	0.291700006000000	0.328000009000000	0.363000005000000	0.456200004000000	0.468199998000000	0.246299997000000	0.263900012000000	0.286399990000000	0.306600004000000	0.337399989000000	0.394600004000000	0.429500014000000	0.485700011000000	0.259000003000000	0.293500006000000	0.331299990000000	0.363299996000000	0.397500008000000	0.445499986000000	0.468699992000000	0.531899989000000	0.295800000000000	0.301800013000000	0.357100010000000	0.388700008000000	0.440800011000000	0.465499997000000	0.509800017000000	0.564700007000000	0.342599988000000	0.362899989000000
0.512199998000000	0.312700003000000	0.282000005000000	0.252400011000000	0.279000014000000	0.313199997000000	0.331499994000000	0.400999993000000	0.337099999000000	0.301800013000000	0.287099987000000	0.265599996000000	0.308699995000000	0.344799995000000	0.393700004000000	0.430400014000000	0.285200000000000	0.271299988000000	0.283499986000000	0.288700014000000	0.324900001000000	0.363700002000000	0.449000001000000	0.463900000000000	0.255299985000000	0.270000011000000	0.291999996000000	0.305099994000000	0.347700000000000	0.464300007000000	0.430000007000000	0.484899998000000	0.261400014000000	0.290199995000000	0.366200000000000	0.364499986000000	0.399800003000000	0.433099985000000	0.503899992000000	0.689000010000000	0.303999990000000	0.297600001000000	0.350400001000000	0.386200011000000	0.433999985000000	0.469799995000000	0.529200017000000	0.612600029000000	0.347700000000000	0.369199991000000
0.537000000000000	0.328099996000000	0.296299994000000	0.256399989000000	0.282000005000000	0.316199988000000	0.331699997000000	0.412400007000000	0.367700011000000	0.320100009000000	0.301899999000000	0.270799994000000	0.301499993000000	0.342299998000000	0.388099998000000	0.438600004000000	0.304100007000000	0.283800006000000	0.289799988000000	0.298200011000000	0.335200012000000	0.367199987000000	0.439300001000000	0.463600010000000	0.262100011000000	0.277500004000000	0.300900012000000	0.314500004000000	0.348100007000000	0.409399986000000	0.424100012000000	0.479099989000000	0.264499992000000	0.290699989000000	0.338600010000000	0.360900015000000	0.406500012000000	0.446700007000000	0.461699992000000	0.591199994000000	0.315600008000000	0.303000003000000	0.356799990000000	0.389299989000000	0.433400005000000	0.469599992000000	0.514199972000000	0.579200029000000	0.339100003000000	0.362899989000000
0.564100027000000	0.363700002000000	0.321799994000000	0.276699990000000	0.296000004000000	0.337700009000000	0.367199987000000	0.395000011000000	0.387100011000000	0.339199990000000	0.315499991000000	0.272599995000000	0.306600004000000	0.350899994000000	0.394400001000000	0.434899986000000	0.318899989000000	0.298700005000000	0.297800004000000	0.293799996000000	0.331400007000000	0.419600010000000	0.414499998000000	0.462000012000000	0.272000015000000	0.285899997000000	0.291399986000000	0.312799990000000	0.341699988000000	0.423900008000000	0.429800004000000	0.481900007000000	0.268700004000000	0.294299990000000	0.343699992000000	0.359499991000000	0.395300001000000	0.448199987000000	0.464300007000000	0.692600012000000	0.312599987000000	0.304399997000000	0.353399992000000	0.395700008000000	0.430500001000000	0.469000012000000	0.515399992000000	0.616100013000000	0.356700003000000	0.362399995000000
0.589900017000000	0.389600009000000	0.338499993000000	0.282499999000000	0.299100012000000	0.324400008000000	0.330199987000000	0.394300014000000	0.425300002000000	0.371600002000000	0.336699992000000	0.286399990000000	0.307799995000000	0.352699995000000	0.399599999000000	0.433200002000000	0.341199994000000	0.310799986000000	0.312599987000000	0.303999990000000	0.334500015000000	0.365000010000000	0.416399986000000	0.469700009000000	0.285600007000000	0.285200000000000	0.295500010000000	0.314700007000000	0.345299989000000	0.412000000000000	0.428900003000000	0.475499988000000	0.268799990000000	0.302700013000000	0.339599997000000	0.366299987000000	0.393299997000000	0.444099993000000	0.459300011000000	0.561999977000000	0.316900015000000	0.307099998000000	0.361099988000000	0.385100007000000	0.435299993000000	0.469300002000000	0.514299989000000	0.573499978000000	0.351599991000000	0.369500011000000
0.609399974000000	0.409000009000000	0.352200001000000	0.295199990000000	0.306699991000000	0.328399986000000	0.328900009000000	0.398900002000000	0.450899988000000	0.397599995000000	0.353100002000000	0.298900008000000	0.309799999000000	0.364600003000000	0.395000011000000	0.430000007000000	0.363599986000000	0.326200008000000	0.314999998000000	0.306300014000000	0.336699992000000	0.412099987000000	0.414000005000000	0.465000004000000	0.308899999000000	0.301299989000000	0.302599996000000	0.324999988000000	0.344099998000000	0.397199988000000	0.436899990000000	0.489300013000000	0.271100014000000	0.294499993000000	0.338699996000000	0.368099988000000	0.396899998000000	0.449099988000000	0.456299990000000	0.528400004000000	0.314099997000000	0.309599996000000	0.360700011000000	0.394499987000000	0.437000006000000	0.471100003000000	0.509800017000000	0.568899989000000	0.353899986000000	0.365500003000000
0.643199980000000	0.458799988000000	0.396200001000000	0.316399992000000	0.317600012000000	0.330000013000000	0.329299986000000	0.404500008000000	0.477999985000000	0.408800006000000	0.370900005000000	0.312799990000000	0.320300013000000	0.418700010000000	0.401199996000000	0.434199989000000	0.381599993000000	0.354299992000000	0.344700009000000	0.319000006000000	0.340900004000000	0.395900011000000	0.426699996000000	0.521099985000000	0.316599995000000	0.310000002000000	0.306800008000000	0.320400000000000	0.345499992000000	0.416799992000000	0.434700012000000	0.476399988000000	0.277200013000000	0.300500005000000	0.340600014000000	0.366699994000000	0.395700008000000	0.440299988000000	0.465799987000000	0.526099980000000	0.331299990000000	0.312099993000000	0.359200001000000	0.396200001000000	0.430700004000000	0.470699996000000	0.515500009000000	0.568899989000000	0.347999990000000	0.366899997000000
0.659699976000000	0.468499988000000	0.405400008000000	0.325800002000000	0.320300013000000	0.339700013000000	0.335999995000000	0.401800007000000	0.511200011000000	0.442200005000000	0.392800003000000	0.338000000000000	0.314099997000000	0.355199993000000	0.392300010000000	0.436699986000000	0.409700006000000	0.359699994000000	0.345800012000000	0.321999997000000	0.337199986000000	0.373199999000000	0.416299999000000	0.468300015000000	0.329200000000000	0.323199987000000	0.315299988000000	0.346899986000000	0.350699991000000	0.420800000000000	0.424199998000000	0.477200001000000	0.289700001000000	0.306499988000000	0.341699988000000	0.368200004000000	0.400999993000000	0.430799991000000	0.506500006000000	0.522400022000000	0.334500015000000	0.321700007000000	0.379099995000000	0.393099993000000	0.428900003000000	0.469300002000000	0.514299989000000	0.588599980000000	0.359499991000000	0.377299994000000
0.694899976000000	0.513999999000000	0.445300013000000	0.349599987000000	0.336499989000000	0.345999986000000	0.340400010000000	0.400799990000000	0.547800004000000	0.474900007000000	0.414200008000000	0.338099986000000	0.321700007000000	0.362500012000000	0.402000010000000	0.442699999000000	0.440699995000000	0.386700004000000	0.354999989000000	0.325100005000000	0.334600002000000	0.423099995000000	0.414600015000000	0.465400010000000	0.346100003000000	0.333600014000000	0.322499990000000	0.325399995000000	0.346799999000000	0.420199990000000	0.427899987000000	0.481599987000000	0.284599990000000	0.307799995000000	0.340600014000000	0.375099987000000	0.392300010000000	0.442099988000000	0.456900001000000	0.523500025000000	0.346799999000000	0.327499986000000	0.362199992000000	0.393599987000000	0.430299997000000	0.469599992000000	0.527599990000000	0.557399988000000	0.354999989000000	0.373299986000000
0.709200025000000	0.535600007000000	0.465099990000000	0.363299996000000	0.353300005000000	0.357600003000000	0.343800008000000	0.404700011000000	0.560599983000000	0.491100013000000	0.439399987000000	0.356299996000000	0.324200004000000	0.363799989000000	0.405000001000000	0.441700011000000	0.467299998000000	0.415699989000000	0.380899996000000	0.336800009000000	0.332500011000000	0.376300007000000	0.470099986000000	0.488099992000000	0.367500007000000	0.349599987000000	0.321999997000000	0.329499990000000	0.348600000000000	0.409299999000000	0.420399994000000	0.477999985000000	0.287099987000000	0.316500008000000	0.348100007000000	0.370900005000000	0.396699995000000	0.436300009000000	0.482899994000000	0.529999971000000	0.347299993000000	0.332700014000000	0.364800006000000	0.393999994000000	0.427899987000000	0.468699992000000	0.511799991000000	0.569199979000000	0.362599999000000	0.375000000000000
0.710699975000000	0.541800022000000	0.475400001000000	0.373600006000000	0.362800002000000	0.363700002000000	0.345999986000000	0.406199992000000	0.608500004000000	0.525399983000000	0.458099991000000	0.370400012000000	0.326799989000000	0.369599998000000	0.407900006000000	0.436100006000000	0.487500012000000	0.428299993000000	0.389400005000000	0.333099991000000	0.331600010000000	0.372799993000000	0.486600012000000	0.488099992000000	0.389099985000000	0.366400003000000	0.327399999000000	0.333200008000000	0.353500009000000	0.420700014000000	0.428400010000000	0.481599987000000	0.295899987000000	0.310299993000000	0.379000008000000	0.377099991000000	0.392300010000000	0.426400006000000	0.460599989000000	0.643700004000000	0.358900011000000	0.341199994000000	0.363000005000000	0.398799986000000	0.435200006000000	0.473100007000000	0.510100007000000	0.572600007000000	0.364800006000000	0.374799997000000
0.728600025000000	0.578599989000000	0.503000021000000	0.398699999000000	0.386000007000000	0.381500006000000	0.350800008000000	0.413599998000000	0.635599971000000	0.565100014000000	0.487899989000000	0.384400010000000	0.349999994000000	0.378300011000000	0.407900006000000	0.442499995000000	0.518299997000000	0.453200012000000	0.404900014000000	0.349900007000000	0.343300015000000	0.377400011000000	0.418700010000000	0.464199990000000	0.411399990000000	0.383599997000000	0.342599988000000	0.334800005000000	0.350899994000000	0.418900013000000	0.423999995000000	0.473300010000000	0.300500005000000	0.315600008000000	0.362899989000000	0.371499985000000	0.408399999000000	0.446000010000000	0.485599995000000	0.508400023000000	0.368800014000000	0.351900011000000	0.368499994000000	0.396499991000000	0.433800012000000	0.469500005000000	0.514199972000000	0.565400004000000	0.367700011000000	0.372399986000000
0.742699981000000	0.598100007000000	0.528400004000000	0.406699985000000	0.394100010000000	0.381399989000000	0.347999990000000	0.405800015000000	0.665899992000000	0.585500002000000	0.515600026000000	0.403800011000000	0.333600014000000	0.383100003000000	0.415699989000000	0.441799998000000	0.553499997000000	0.488700002000000	0.428099990000000	0.357300013000000	0.344199985000000	0.381999999000000	0.544099987000000	0.539300025000000	0.444599986000000	0.415300012000000	0.349000007000000	0.364100009000000	0.344799995000000	0.412800014000000	0.439200014000000	0.478500009000000	0.313600004000000	0.320600003000000	0.347999990000000	0.373800009000000	0.395999998000000	0.444499999000000	0.464500010000000	0.712599993000000	0.374199986000000	0.364199996000000	0.376300007000000	0.404599994000000	0.434599996000000	0.471399993000000	0.503000021000000	0.563799977000000	0.373899996000000	0.378699988000000
0.773199975000000	0.652899981000000	0.581200004000000	0.449200004000000	0.427300006000000	0.400799990000000	0.358099997000000	0.407099992000000	0.688799977000000	0.618900001000000	0.535099983000000	0.417899996000000	0.345800012000000	0.384299994000000	0.412600011000000	0.445800006000000	0.575399995000000	0.508599997000000	0.446099997000000	0.362100005000000	0.341800004000000	0.388999999000000	0.584200025000000	0.465299994000000	0.467700005000000	0.425799996000000	0.363000005000000	0.355599999000000	0.351300001000000	0.414600015000000	0.443899989000000	0.484299988000000	0.324400008000000	0.331000000000000	0.351900011000000	0.373600006000000	0.392899990000000	0.443500012000000	0.464800000000000	0.514299989000000	0.392300010000000	0.371399999000000	0.375699997000000	0.408399999000000	0.435200006000000	0.472299993000000	0.511799991000000	0.554099977000000	0.380299985000000	0.383800000000000
0.789900005000000	0.673600018000000	0.604600012000000	0.469999999000000	0.448900014000000	0.412900001000000	0.359499991000000	0.414299995000000	0.726100028000000	0.654299974000000	0.574400008000000	0.443899989000000	0.347299993000000	0.382699996000000	0.411500007000000	0.447699994000000	0.611100018000000	0.530099988000000	0.471100003000000	0.377700001000000	0.341300011000000	0.379599988000000	0.485199988000000	0.464100003000000	0.499399990000000	0.458799988000000	0.375299990000000	0.352600008000000	0.352400005000000	0.401199996000000	0.431800008000000	0.473899990000000	0.327399999000000	0.328500003000000	0.360100001000000	0.381799996000000	0.394800007000000	0.421099991000000	0.470800012000000	0.561399996000000	0.408199996000000	0.384099990000000	0.381599993000000	0.400400013000000	0.438899994000000	0.468300015000000	0.509599984000000	0.572399974000000	0.387600005000000	0.382499993000000
0.780499995000000	0.692099988000000	0.628600001000000	0.477400005000000	0.463999987000000	0.421200007000000	0.363999993000000	0.410600007000000	0.744300008000000	0.667400002000000	0.591799974000000	0.465900004000000	0.356000006000000	0.395200014000000	0.411900014000000	0.442999989000000	0.653800011000000	0.581799984000000	0.508400023000000	0.401899993000000	0.361600012000000	0.394100010000000	0.429600000000000	0.471599996000000	0.531099975000000	0.467700005000000	0.390700012000000	0.364600003000000	0.347200006000000	0.439799994000000	0.437200010000000	0.502399981000000	0.340299994000000	0.336100012000000	0.356599987000000	0.367799997000000	0.393900007000000	0.434100002000000	0.474000007000000	0.568799973000000	0.415699989000000	0.409000009000000	0.384299994000000	0.402700007000000	0.428999990000000	0.479000002000000	0.511600018000000	0.568000019000000	0.391999990000000	0.388500005000000
0.790600002000000	0.704599977000000	0.655300021000000	0.523800015000000	0.499700010000000	0.437500000000000	0.370400012000000	0.410299987000000	0.773599982000000	0.701900005000000	0.621599972000000	0.487800002000000	0.360000014000000	0.407799989000000	0.421499997000000	0.448799998000000	0.675599992000000	0.603600025000000	0.525600016000000	0.405600011000000	0.357100010000000	0.399899989000000	0.487500012000000	0.470899999000000	0.568099976000000	0.485500008000000	0.406599998000000	0.372299999000000	0.357899994000000	0.405000001000000	0.436300009000000	0.482899994000000	0.364300013000000	0.344700009000000	0.363099992000000	0.372700006000000	0.396499991000000	0.430099994000000	0.475600004000000	0.708800018000000	0.444499999000000	0.425500005000000	0.390700012000000	0.403899997000000	0.433899999000000	0.486099988000000	0.515600026000000	0.599799991000000	0.404000014000000	0.387699991000000
0.782299995000000	0.721099973000000	0.662199974000000	0.518599987000000	0.527100027000000	0.460999995000000	0.381300002000000	0.431899995000000	0.781700015000000	0.717000008000000	0.656000018000000	0.518599987000000	0.372999996000000	0.415399998000000	0.424299985000000	0.443199992000000	0.698800027000000	0.633000016000000	0.553499997000000	0.429899991000000	0.355199993000000	0.396699995000000	0.432599992000000	0.477299988000000	0.611000001000000	0.505800009000000	0.424199998000000	0.371899992000000	0.357199997000000	0.424100012000000	0.444000006000000	0.485599995000000	0.368699998000000	0.349000007000000	0.363400012000000	0.373199999000000	0.395000011000000	0.428499997000000	0.488000005000000	0.508899987000000	0.467900008000000	0.450700015000000	0.394199997000000	0.415499985000000	0.432900012000000	0.477400005000000	0.513700008000000	0.565599978000000	0.396699995000000	0.391400009000000
0.789200008000000	0.728100002000000	0.692200005000000	0.543299973000000	0.544499993000000	0.475899994000000	0.391600013000000	0.442900002000000	0.783500016000000	0.747300029000000	0.685199976000000	0.544700027000000	0.380600005000000	0.418599993000000	0.426800013000000	0.450599998000000	0.715799987000000	0.651499987000000	0.575699985000000	0.440699995000000	0.354200006000000	0.405400008000000	0.447899997000000	0.471899986000000	0.632399976000000	0.526400030000000	0.437900007000000	0.378399998000000	0.356299996000000	0.479000002000000	0.439500004000000	0.483200014000000	0.385800004000000	0.363799989000000	0.365900010000000	0.375999987000000	0.392600000000000	0.458400011000000	0.474299997000000	0.511399984000000	0.473899990000000	0.463299990000000	0.400900006000000	0.412099987000000	0.439500004000000	0.482100010000000	0.507700026000000	0.569400012000000	0.415600002000000	0.395799994000000
0.791000009000000	0.728900015000000	0.723500013000000	0.578899980000000	0.598500013000000	0.497200012000000	0.401100010000000	0.434700012000000	0.781899989000000	0.757799983000000	0.706200004000000	0.566299975000000	0.413100004000000	0.449900001000000	0.445199996000000	0.455199987000000	0.748899996000000	0.693899989000000	0.629400015000000	0.486400008000000	0.361499995000000	0.409299999000000	0.434799999000000	0.473399997000000	0.656400025000000	0.564999998000000	0.450399995000000	0.387899995000000	0.361200005000000	0.418799996000000	0.437099993000000	0.483500004000000	0.393200010000000	0.372299999000000	0.369100004000000	0.377299994000000	0.396100014000000	0.431199998000000	0.461400002000000	0.695800006000000	0.520699978000000	0.484200001000000	0.408399999000000	0.416599989000000	0.438699991000000	0.483399987000000	0.518199980000000	0.572099984000000	0.428499997000000	0.398900002000000
0.798900008000000	0.743099988000000	0.757399976000000	0.615100026000000	0.623199999000000	0.516700029000000	0.405999988000000	0.430000007000000	0.770900011000000	0.765699983000000	0.735499978000000	0.593999982000000	0.401400000000000	0.453000009000000	0.437500000000000	0.455599993000000	0.770799994000000	0.713599980000000	0.631099999000000	0.473600000000000	0.365399987000000	0.417699993000000	0.436500013000000	0.471100003000000	0.686800003000000	0.594299972000000	0.473800004000000	0.411599994000000	0.355199993000000	0.417600006000000	0.443199992000000	0.489399999000000	0.407799989000000	0.379999995000000	0.377000004000000	0.380400002000000	0.398000002000000	0.440600008000000	0.455100000000000	0.511900008000000	0.526700020000000	0.503700018000000	0.416099995000000	0.416799992000000	0.439300001000000	0.489899993000000	0.517000020000000	0.558700025000000	0.435799986000000	0.411199987000000
0.787199974000000	0.728799999000000	0.760500014000000	0.621200025000000	0.649500012000000	0.535899997000000	0.410699993000000	0.431499988000000	0.782299995000000	0.761699975000000	0.754400015000000	0.614499986000000	0.413500011000000	0.469099998000000	0.451999992000000	0.455399990000000	0.764800012000000	0.745299995000000	0.651600003000000	0.488799989000000	0.366699994000000	0.417299986000000	0.562399983000000	0.529799998000000	0.710799992000000	0.617900014000000	0.493699998000000	0.405499995000000	0.358999997000000	0.433699995000000	0.443899989000000	0.490200013000000	0.422399998000000	0.399399996000000	0.391900003000000	0.381000012000000	0.395500004000000	0.438400000000000	0.461699992000000	0.759299994000000	0.554300010000000	0.524600029000000	0.418799996000000	0.417100012000000	0.439000010000000	0.499500006000000	0.517300010000000	0.582899988000000	0.444900006000000	0.412000000000000
0.782500029000000	0.720200002000000	0.753300011000000	0.640200019000000	0.679400027000000	0.558200002000000	0.426999986000000	0.442200005000000	0.773599982000000	0.752699971000000	0.767300010000000	0.639199972000000	0.432200015000000	0.471599996000000	0.459300011000000	0.462599993000000	0.758599997000000	0.760699987000000	0.685599983000000	0.531099975000000	0.367000014000000	0.424199998000000	0.439900011000000	0.483000010000000	0.738499999000000	0.641700029000000	0.543299973000000	0.419800013000000	0.365700006000000	0.426400006000000	0.446300000000000	0.492399991000000	0.476599991000000	0.411900014000000	0.393200010000000	0.389200002000000	0.397599995000000	0.451000005000000	0.473600000000000	0.513599992000000	0.583400011000000	0.544099987000000	0.428999990000000	0.423400015000000	0.445300013000000	0.490200013000000	0.511900008000000	0.563099980000000	0.457300007000000	0.413800001000000
0.780499995000000	0.716300011000000	0.755999982000000	0.672599971000000	0.708700001000000	0.575200021000000	0.425599992000000	0.448799998000000	0.774900019000000	0.754499972000000	0.774699986000000	0.672100008000000	0.454100013000000	0.560599983000000	0.460500002000000	0.465299994000000	0.761200011000000	0.768100023000000	0.719600022000000	0.560299993000000	0.377000004000000	0.477899998000000	0.462000012000000	0.467000008000000	0.756299973000000	0.669900000000000	0.559899986000000	0.440200001000000	0.368400007000000	0.434399992000000	0.448900014000000	0.489199996000000	0.467000008000000	0.418500006000000	0.399699986000000	0.390799999000000	0.394699991000000	0.445800006000000	0.463999987000000	0.528699994000000	0.608500004000000	0.567099988000000	0.444099993000000	0.428200006000000	0.442099988000000	0.501399994000000	0.515900016000000	0.570599973000000	0.480500013000000	0.421299994000000
0.775600016000000	0.717899978000000	0.742600024000000	0.681299984000000	0.729399979000000	0.596099973000000	0.443500012000000	0.452399999000000	0.773800015000000	0.751399994000000	0.769800007000000	0.697000027000000	0.464700013000000	0.524600029000000	0.473500013000000	0.487599999000000	0.779100001000000	0.779200017000000	0.757099986000000	0.578100026000000	0.380100012000000	0.441799998000000	0.449400008000000	0.475400001000000	0.770200014000000	0.679799974000000	0.552299976000000	0.445699990000000	0.369399995000000	0.437400013000000	0.448399991000000	0.489699990000000	0.487800002000000	0.438699991000000	0.411100000000000	0.395500004000000	0.400099993000000	0.437500000000000	0.456299990000000	0.596000016000000	0.673699975000000	0.589800000000000	0.446399987000000	0.433099985000000	0.444200009000000	0.494899988000000	0.513000011000000	0.567700028000000	0.492399991000000	0.433099985000000
0.773899972000000	0.702700019000000	0.748499990000000	0.713500023000000	0.763899982000000	0.631099999000000	0.463299990000000	0.456600010000000	0.777000010000000	0.761099994000000	0.773999989000000	0.729700029000000	0.488400012000000	0.530600011000000	0.484600008000000	0.468400002000000	0.758099973000000	0.769299984000000	0.774900019000000	0.622500002000000	0.380699992000000	0.451499999000000	0.451599985000000	0.469599992000000	0.778299987000000	0.733399987000000	0.592199981000000	0.471100003000000	0.361200005000000	0.460299999000000	0.447499990000000	0.492300004000000	0.498600006000000	0.454299986000000	0.458099991000000	0.396699995000000	0.397899985000000	0.431800008000000	0.483099997000000	0.506099999000000	0.653999984000000	0.621100008000000	0.467799991000000	0.440299988000000	0.451499999000000	0.492799997000000	0.522599995000000	0.561900020000000	0.508400023000000	0.437999994000000
0.773999989000000	0.714900017000000	0.742600024000000	0.701099992000000	0.777100027000000	0.658999979000000	0.470099986000000	0.470200002000000	0.773500025000000	0.759899974000000	0.779799998000000	0.754000008000000	0.526000023000000	0.599200010000000	0.489600003000000	0.468300015000000	0.759299994000000	0.762700021000000	0.775900006000000	0.641200006000000	0.391999990000000	0.467999995000000	0.453200012000000	0.478199989000000	0.774900019000000	0.722700000000000	0.641300023000000	0.489499986000000	0.363200009000000	0.446500003000000	0.449900001000000	0.491100013000000	0.514699996000000	0.475100011000000	0.415199995000000	0.399599999000000	0.394300014000000	0.448700011000000	0.458200008000000	0.515799999000000	0.683000028000000	0.640900016000000	0.485000014000000	0.446999997000000	0.453599989000000	0.503600001000000	0.522700012000000	0.563199997000000	0.524800003000000	0.446399987000000
[truncated: 14 more columns]
