# Supplementary material for: Modeling the impact of drug interactions on therapeutic selectivity
Source: Nat Commun. 2018 Aug 27;9:3452. doi: 10.1038/s41467-018-05954-3 (PMC6110842; doi:10.1038/s41467-018-05954-3)
Supplement: Supplementary file 4 — Supplementary Data 1 [file 41467_2018_5954_MOESM4_ESM.zip › albRAW/Rap-Ter.txt]

0.133300006000000	0.132400006000000	0.134100005000000	0.133699998000000	0.135600001000000	0.132499993000000	0.137600005000000	0.134499997000000	0.136000007000000	0.131899998000000	0.138099998000000	0.134399995000000	0.138400003000000	0.138699993000000	0.137799993000000	0.145899996000000	0.131999999000000	0.134100005000000	0.131600007000000	0.140300006000000	0.138200000000000	0.137099996000000	0.138400003000000	0.137300000000000	0.135499999000000	0.138500005000000	0.136999995000000	0.133499995000000	0.140000001000000	0.139699996000000	0.138500005000000	0.142700002000000	0.125300005000000	0.128600001000000	0.127599999000000	0.125699997000000	0.126499996000000	0.127700001000000	0.130700007000000	0.130999997000000	0.127599999000000	0.130600005000000	0.128199995000000	0.128199995000000	0.125300005000000	0.129500002000000	0.127299994000000	0.127100006000000	0.126100004000000	0.128999993000000
0.128399998000000	0.126399994000000	0.129400000000000	0.128700003000000	0.129999995000000	0.127299994000000	0.131099999000000	0.128600001000000	0.130199999000000	0.126599997000000	0.132599995000000	0.129400000000000	0.133200005000000	0.131699994000000	0.131899998000000	0.139500007000000	0.126599997000000	0.129199997000000	0.128099993000000	0.132499993000000	0.131099999000000	0.131600007000000	0.130799994000000	0.130899996000000	0.130199999000000	0.131699994000000	0.129899994000000	0.126599997000000	0.131300002000000	0.131999999000000	0.129800007000000	0.134599999000000	0.123499997000000	0.127200007000000	0.125400007000000	0.123899996000000	0.126000002000000	0.126300007000000	0.129299998000000	0.129299998000000	0.126499996000000	0.128700003000000	0.126499996000000	0.126499996000000	0.124399997000000	0.128700003000000	0.125499994000000	0.125400007000000	0.124399997000000	0.128399998000000
0.128600001000000	0.125699997000000	0.129099995000000	0.128099993000000	0.129400000000000	0.128099993000000	0.131899998000000	0.127900004000000	0.129500002000000	0.127200007000000	0.131999999000000	0.128500000000000	0.133300006000000	0.131699994000000	0.131300002000000	0.137799993000000	0.126000002000000	0.127599999000000	0.128000006000000	0.131400004000000	0.130600005000000	0.130700007000000	0.130799994000000	0.130500004000000	0.128900006000000	0.131099999000000	0.129800007000000	0.126000002000000	0.130899996000000	0.130500004000000	0.130500004000000	0.134000003000000	0.123800002000000	0.126200005000000	0.124399997000000	0.123700000000000	0.125300005000000	0.126100004000000	0.128399998000000	0.129199997000000	0.126499996000000	0.128099993000000	0.126100004000000	0.125799999000000	0.123899996000000	0.128399998000000	0.124700002000000	0.124899998000000	0.123700000000000	0.128000006000000
0.126800001000000	0.124399997000000	0.127499998000000	0.126900002000000	0.128500000000000	0.126499996000000	0.130500004000000	0.127499998000000	0.129500002000000	0.125300005000000	0.130799994000000	0.127100006000000	0.130999997000000	0.130199999000000	0.130400002000000	0.136500001000000	0.124799997000000	0.125799999000000	0.126200005000000	0.129199997000000	0.128999993000000	0.129800007000000	0.129999995000000	0.129299998000000	0.127299994000000	0.129600003000000	0.127700001000000	0.124600001000000	0.129800007000000	0.129700005000000	0.128999993000000	0.132300004000000	0.123599999000000	0.126399994000000	0.124499999000000	0.123199999000000	0.125100002000000	0.125599995000000	0.128399998000000	0.128399998000000	0.126300007000000	0.128600001000000	0.126000002000000	0.125100002000000	0.124100000000000	0.127900004000000	0.124300003000000	0.124799997000000	0.123700000000000	0.127299994000000
0.126900002000000	0.124100000000000	0.127499998000000	0.126100004000000	0.128299996000000	0.126100004000000	0.129400000000000	0.126499996000000	0.129199997000000	0.126300007000000	0.129899994000000	0.126800001000000	0.130999997000000	0.129800007000000	0.129600003000000	0.136500001000000	0.124799997000000	0.125499994000000	0.125599995000000	0.128600001000000	0.129400000000000	0.128900006000000	0.129299998000000	0.128000006000000	0.127800003000000	0.128500000000000	0.127599999000000	0.124100000000000	0.128999993000000	0.129099995000000	0.128299996000000	0.131500006000000	0.124200001000000	0.125599995000000	0.124600001000000	0.123400003000000	0.125000000000000	0.125599995000000	0.127900004000000	0.128299996000000	0.126599997000000	0.127800003000000	0.126000002000000	0.125400007000000	0.123899996000000	0.128199995000000	0.124399997000000	0.124799997000000	0.123700000000000	0.127000004000000
0.127299994000000	0.124600001000000	0.127100006000000	0.127200007000000	0.127900004000000	0.126699999000000	0.129400000000000	0.127000004000000	0.128500000000000	0.126399994000000	0.130300000000000	0.127000004000000	0.131699994000000	0.129600003000000	0.130799994000000	0.136000007000000	0.124600001000000	0.126399994000000	0.125799999000000	0.129800007000000	0.129700005000000	0.129500002000000	0.130099997000000	0.129299998000000	0.128299996000000	0.129400000000000	0.128500000000000	0.125900000000000	0.129299998000000	0.129899994000000	0.128500000000000	0.131699994000000	0.123599999000000	0.126699999000000	0.124899998000000	0.123499997000000	0.124899998000000	0.125499994000000	0.128199995000000	0.128600001000000	0.125799999000000	0.128500000000000	0.125599995000000	0.125499994000000	0.123999998000000	0.128500000000000	0.124300003000000	0.125100002000000	0.124499999000000	0.127299994000000
0.126900002000000	0.125499994000000	0.128099993000000	0.127000004000000	0.129199997000000	0.126599997000000	0.129700005000000	0.128199995000000	0.129400000000000	0.125900000000000	0.129500002000000	0.127399996000000	0.132300004000000	0.129400000000000	0.130999997000000	0.136800006000000	0.125499994000000	0.126699999000000	0.127200007000000	0.129800007000000	0.129400000000000	0.129700005000000	0.130300000000000	0.128700003000000	0.128199995000000	0.129999995000000	0.128600001000000	0.125799999000000	0.130300000000000	0.130899996000000	0.128399998000000	0.132599995000000	0.124499999000000	0.126499996000000	0.124399997000000	0.123599999000000	0.124300003000000	0.125200003000000	0.128000006000000	0.127800003000000	0.126300007000000	0.128099993000000	0.125300005000000	0.125599995000000	0.124200001000000	0.127700001000000	0.124200001000000	0.125400007000000	0.124600001000000	0.127499998000000
0.128199995000000	0.125699997000000	0.128900006000000	0.128199995000000	0.129600003000000	0.127499998000000	0.131099999000000	0.128600001000000	0.130099997000000	0.126800001000000	0.130700007000000	0.127800003000000	0.132799998000000	0.130799994000000	0.131799996000000	0.137199998000000	0.126399994000000	0.126599997000000	0.128199995000000	0.129999995000000	0.131200001000000	0.131200001000000	0.131600007000000	0.129400000000000	0.128600001000000	0.130899996000000	0.129400000000000	0.126200005000000	0.130899996000000	0.131099999000000	0.129800007000000	0.133800000000000	0.124899998000000	0.127800003000000	0.125400007000000	0.124300003000000	0.125400007000000	0.126200005000000	0.128700003000000	0.128900006000000	0.127399996000000	0.129099995000000	0.125599995000000	0.126499996000000	0.124399997000000	0.130600005000000	0.124799997000000	0.125599995000000	0.124600001000000	0.128199995000000
0.128700003000000	0.125499994000000	0.129199997000000	0.129199997000000	0.130400002000000	0.128099993000000	0.131400004000000	0.130099997000000	0.130500004000000	0.127200007000000	0.131099999000000	0.128900006000000	0.133000001000000	0.131200001000000	0.132799998000000	0.138200000000000	0.127299994000000	0.128399998000000	0.128199995000000	0.130999997000000	0.130700007000000	0.131899998000000	0.131899998000000	0.130600005000000	0.129700005000000	0.130999997000000	0.129700005000000	0.126900002000000	0.131799996000000	0.131600007000000	0.130300000000000	0.134000003000000	0.125200003000000	0.126900002000000	0.125400007000000	0.123499997000000	0.125799999000000	0.126300007000000	0.128000006000000	0.128900006000000	0.127399996000000	0.128800005000000	0.126399994000000	0.126200005000000	0.125699997000000	0.128999993000000	0.124899998000000	0.125699997000000	0.126000002000000	0.128199995000000
0.129500002000000	0.126000002000000	0.130700007000000	0.129899994000000	0.130799994000000	0.128900006000000	0.131999999000000	0.130300000000000	0.131099999000000	0.128600001000000	0.131799996000000	0.129600003000000	0.135000005000000	0.131899998000000	0.133699998000000	0.138600007000000	0.128099993000000	0.129099995000000	0.128900006000000	0.132599995000000	0.131699994000000	0.131999999000000	0.132799998000000	0.131600007000000	0.130199999000000	0.132400006000000	0.131200001000000	0.127599999000000	0.131999999000000	0.133100003000000	0.130999997000000	0.134399995000000	0.126300007000000	0.127900004000000	0.125300005000000	0.125100002000000	0.126000002000000	0.126000002000000	0.128600001000000	0.129199997000000	0.128600001000000	0.128800005000000	0.126599997000000	0.127299994000000	0.125599995000000	0.131799996000000	0.125100002000000	0.126000002000000	0.126699999000000	0.128900006000000
0.130999997000000	0.127700001000000	0.130600005000000	0.131099999000000	0.131899998000000	0.130099997000000	0.133000001000000	0.130600005000000	0.133100003000000	0.128399998000000	0.132900000000000	0.130799994000000	0.135299996000000	0.133300006000000	0.135000005000000	0.140200004000000	0.128399998000000	0.129600003000000	0.129899994000000	0.133800000000000	0.132799998000000	0.133399993000000	0.133699998000000	0.132100001000000	0.130500004000000	0.132400006000000	0.131699994000000	0.129800007000000	0.133200005000000	0.133699998000000	0.131400004000000	0.136099994000000	0.126499996000000	0.127700001000000	0.125900000000000	0.125000000000000	0.126000002000000	0.126800001000000	0.128900006000000	0.129800007000000	0.129500002000000	0.129800007000000	0.126800001000000	0.127499998000000	0.125799999000000	0.129299998000000	0.125100002000000	0.126499996000000	0.127399996000000	0.129400000000000
0.131899998000000	0.127599999000000	0.130400002000000	0.131099999000000	0.132100001000000	0.130199999000000	0.132300004000000	0.131099999000000	0.133699998000000	0.130600005000000	0.132300004000000	0.130899996000000	0.134800002000000	0.132300004000000	0.134700000000000	0.139799997000000	0.129899994000000	0.129500002000000	0.129700005000000	0.133300006000000	0.132200003000000	0.132900000000000	0.133100003000000	0.132100001000000	0.131799996000000	0.131899998000000	0.131999999000000	0.129400000000000	0.132900000000000	0.133499995000000	0.131600007000000	0.135600001000000	0.128600001000000	0.128999993000000	0.127200007000000	0.125599995000000	0.127399996000000	0.126699999000000	0.129899994000000	0.130199999000000	0.130300000000000	0.130099997000000	0.128500000000000	0.127599999000000	0.127499998000000	0.130199999000000	0.126599997000000	0.127599999000000	0.128399998000000	0.130400002000000
0.133399993000000	0.129899994000000	0.132100001000000	0.133399993000000	0.133900002000000	0.131300002000000	0.134299994000000	0.132100001000000	0.136099994000000	0.130700007000000	0.133800000000000	0.131899998000000	0.136899993000000	0.134299994000000	0.136600003000000	0.142000005000000	0.132599995000000	0.131999999000000	0.131999999000000	0.135399997000000	0.133699998000000	0.134700000000000	0.135299996000000	0.133200005000000	0.133800000000000	0.134000003000000	0.134000003000000	0.130999997000000	0.134599999000000	0.135399997000000	0.133300006000000	0.137700006000000	0.129400000000000	0.128900006000000	0.127100006000000	0.126200005000000	0.126800001000000	0.127200007000000	0.129800007000000	0.129899994000000	0.131799996000000	0.130799994000000	0.128199995000000	0.128199995000000	0.127000004000000	0.130500004000000	0.126399994000000	0.127700001000000	0.129800007000000	0.131099999000000
0.135800004000000	0.130300000000000	0.133499995000000	0.132799998000000	0.134499997000000	0.131999999000000	0.135100007000000	0.133000001000000	0.137500003000000	0.131899998000000	0.133200005000000	0.133300006000000	0.137400001000000	0.135900006000000	0.137099996000000	0.142100006000000	0.133599997000000	0.133499995000000	0.132200003000000	0.136600003000000	0.135299996000000	0.136099994000000	0.135800004000000	0.134000003000000	0.135000005000000	0.135199994000000	0.134100005000000	0.131699994000000	0.135199994000000	0.136399999000000	0.134100005000000	0.138400003000000	0.131400004000000	0.130099997000000	0.127399996000000	0.126100004000000	0.127900004000000	0.127800003000000	0.130899996000000	0.130799994000000	0.133499995000000	0.131999999000000	0.128999993000000	0.128900006000000	0.128299996000000	0.130700007000000	0.126599997000000	0.128299996000000	0.130899996000000	0.131699994000000
0.138699993000000	0.132200003000000	0.135299996000000	0.134700000000000	0.136199996000000	0.132499993000000	0.136800006000000	0.134399995000000	0.140100002000000	0.132699996000000	0.136099994000000	0.134499997000000	0.138899997000000	0.136899993000000	0.139500007000000	0.144600004000000	0.136500001000000	0.134700000000000	0.134000003000000	0.137500003000000	0.136600003000000	0.136999995000000	0.137500003000000	0.136600003000000	0.138600007000000	0.137899995000000	0.136299998000000	0.134000003000000	0.136399999000000	0.137199998000000	0.135100007000000	0.139699996000000	0.132300004000000	0.130500004000000	0.127499998000000	0.126599997000000	0.128000006000000	0.128199995000000	0.130300000000000	0.130999997000000	0.134399995000000	0.132200003000000	0.129099995000000	0.130400002000000	0.128099993000000	0.131300002000000	0.126599997000000	0.127900004000000	0.131699994000000	0.132900000000000
0.140900001000000	0.132599995000000	0.135199994000000	0.135000005000000	0.136099994000000	0.134900004000000	0.136600003000000	0.134900004000000	0.141900003000000	0.133599997000000	0.136399999000000	0.135000005000000	0.139899999000000	0.138300002000000	0.139699996000000	0.144800007000000	0.138500005000000	0.136099994000000	0.135199994000000	0.138999999000000	0.137300000000000	0.138099998000000	0.138300002000000	0.136500001000000	0.139599994000000	0.137500003000000	0.136800006000000	0.134599999000000	0.138899997000000	0.138099998000000	0.135900006000000	0.140499994000000	0.134100005000000	0.130799994000000	0.129299998000000	0.126699999000000	0.128199995000000	0.127700001000000	0.130500004000000	0.130300000000000	0.136899993000000	0.133300006000000	0.130199999000000	0.129899994000000	0.128800005000000	0.131200001000000	0.127299994000000	0.129099995000000	0.134399995000000	0.134200007000000
0.144600004000000	0.135000005000000	0.136700004000000	0.137099996000000	0.138600007000000	0.135399997000000	0.138600007000000	0.136800006000000	0.148000002000000	0.136999995000000	0.138099998000000	0.137199998000000	0.141900003000000	0.138400003000000	0.141599998000000	0.146100000000000	0.142800003000000	0.138300002000000	0.136999995000000	0.141100004000000	0.138300002000000	0.139799997000000	0.140300006000000	0.137999997000000	0.143399999000000	0.139899999000000	0.141399994000000	0.136999995000000	0.140400007000000	0.139599994000000	0.137799993000000	0.141299993000000	0.136000007000000	0.131799996000000	0.130400002000000	0.128099993000000	0.128900006000000	0.128900006000000	0.131400004000000	0.132400006000000	0.137899995000000	0.135700002000000	0.130999997000000	0.131600007000000	0.129600003000000	0.131999999000000	0.128399998000000	0.129999995000000	0.133499995000000	0.135900006000000
0.147300005000000	0.134200007000000	0.137899995000000	0.138200000000000	0.138500005000000	0.136800006000000	0.139200002000000	0.136500001000000	0.149499997000000	0.136199996000000	0.139699996000000	0.137999997000000	0.141399994000000	0.139599994000000	0.142499998000000	0.146200001000000	0.144299999000000	0.139200002000000	0.137799993000000	0.141599998000000	0.138300002000000	0.139500007000000	0.140300006000000	0.138500005000000	0.146200001000000	0.140799999000000	0.141700000000000	0.138699993000000	0.140599996000000	0.139400005000000	0.137899995000000	0.141800001000000	0.138300002000000	0.133000001000000	0.130700007000000	0.128999993000000	0.129600003000000	0.128999993000000	0.131899998000000	0.131899998000000	0.138300002000000	0.136199996000000	0.132300004000000	0.132499993000000	0.130600005000000	0.132699996000000	0.128800005000000	0.129700005000000	0.135199994000000	0.138099998000000
0.149499997000000	0.135900006000000	0.138300002000000	0.139699996000000	0.139599994000000	0.136500001000000	0.139699996000000	0.136800006000000	0.153200001000000	0.136500001000000	0.139500007000000	0.139200002000000	0.142900005000000	0.140000001000000	0.143299997000000	0.146300003000000	0.148399994000000	0.139799997000000	0.138600007000000	0.142199993000000	0.140000001000000	0.141299993000000	0.141000003000000	0.139300004000000	0.146400005000000	0.141900003000000	0.144800007000000	0.139799997000000	0.142000005000000	0.141100004000000	0.138999999000000	0.142600000000000	0.139500007000000	0.136500001000000	0.132799998000000	0.130199999000000	0.129999995000000	0.129500002000000	0.132599995000000	0.133699998000000	0.139899999000000	0.138999999000000	0.133599997000000	0.132799998000000	0.131200001000000	0.134100005000000	0.129199997000000	0.131200001000000	0.136399999000000	0.140000001000000
0.155800000000000	0.137700006000000	0.138799995000000	0.140499994000000	0.141200006000000	0.138500005000000	0.141399994000000	0.139300004000000	0.158600003000000	0.137500003000000	0.139500007000000	0.140900001000000	0.145199999000000	0.141900003000000	0.145600006000000	0.148000002000000	0.153099999000000	0.141299993000000	0.140200004000000	0.144299999000000	0.141100004000000	0.142800003000000	0.141900003000000	0.140699998000000	0.148699999000000	0.142600000000000	0.145199999000000	0.142700002000000	0.143199995000000	0.142499998000000	0.140200004000000	0.143500000000000	0.141700000000000	0.136899993000000	0.133499995000000	0.131799996000000	0.130799994000000	0.130899996000000	0.133200005000000	0.133900002000000	0.142499998000000	0.140300006000000	0.135000005000000	0.134800002000000	0.132499993000000	0.135700002000000	0.130799994000000	0.132100001000000	0.137099996000000	0.143199995000000
0.161799997000000	0.139100000000000	0.140900001000000	0.142600000000000	0.143700004000000	0.140699998000000	0.143299997000000	0.140599996000000	0.167199999000000	0.139699996000000	0.143800005000000	0.142399997000000	0.146799996000000	0.143600002000000	0.147100002000000	0.149700001000000	0.160500005000000	0.144400001000000	0.142199993000000	0.147699997000000	0.144099995000000	0.145799994000000	0.145199999000000	0.143500000000000	0.152500004000000	0.146500006000000	0.149800003000000	0.145699993000000	0.146599993000000	0.144899994000000	0.143299997000000	0.146699995000000	0.144099995000000	0.138699993000000	0.135800004000000	0.132900000000000	0.132599995000000	0.131400004000000	0.133399993000000	0.135100007000000	0.142800003000000	0.143199995000000	0.137400001000000	0.136500001000000	0.134000003000000	0.136000007000000	0.131799996000000	0.132900000000000	0.137899995000000	0.145500004000000
0.168400005000000	0.139899999000000	0.142100006000000	0.145199999000000	0.146400005000000	0.142399997000000	0.145199999000000	0.141900003000000	0.172000006000000	0.142600000000000	0.145600006000000	0.145699993000000	0.149100006000000	0.146200001000000	0.150900006000000	0.151500002000000	0.164199993000000	0.146699995000000	0.143399999000000	0.150199994000000	0.144999996000000	0.147799999000000	0.146599993000000	0.145500004000000	0.155000001000000	0.149000004000000	0.152600005000000	0.149000004000000	0.150000006000000	0.147200003000000	0.144600004000000	0.148300007000000	0.144800007000000	0.141599998000000	0.136899993000000	0.134000003000000	0.133100003000000	0.132200003000000	0.134900004000000	0.135199994000000	0.143900007000000	0.145199999000000	0.138500005000000	0.137700006000000	0.135800004000000	0.136600003000000	0.132400006000000	0.133800000000000	0.138200000000000	0.147300005000000
0.175600007000000	0.142299995000000	0.142600000000000	0.147300005000000	0.146100000000000	0.143800005000000	0.146500006000000	0.143600002000000	0.179100007000000	0.142600000000000	0.146599993000000	0.148100004000000	0.151299998000000	0.147499993000000	0.151600003000000	0.153799996000000	0.169000000000000	0.148599997000000	0.145899996000000	0.152199998000000	0.146799996000000	0.148900002000000	0.149599999000000	0.146300003000000	0.156800002000000	0.151500002000000	0.155100003000000	0.150700003000000	0.151800007000000	0.150399998000000	0.146699995000000	0.150099993000000	0.147200003000000	0.143900007000000	0.139300004000000	0.135700002000000	0.134299994000000	0.132900000000000	0.135299996000000	0.136000007000000	0.144999996000000	0.147900000000000	0.141599998000000	0.139500007000000	0.137500003000000	0.138099998000000	0.134200007000000	0.134599999000000	0.138099998000000	0.149900004000000
0.183799997000000	0.141900003000000	0.144099995000000	0.147900000000000	0.148100004000000	0.145500004000000	0.148399994000000	0.144500002000000	0.190699995000000	0.145400003000000	0.147200003000000	0.150700003000000	0.152899995000000	0.149299994000000	0.153500006000000	0.154899999000000	0.177399993000000	0.149599999000000	0.147300005000000	0.155000001000000	0.149900004000000	0.150700003000000	0.150399998000000	0.148200005000000	0.161500007000000	0.154699996000000	0.158800006000000	0.153699994000000	0.154300004000000	0.151999995000000	0.147900000000000	0.151700005000000	0.149200007000000	0.145699993000000	0.142299995000000	0.137600005000000	0.135800004000000	0.134399995000000	0.136700004000000	0.137999997000000	0.146300003000000	0.151099995000000	0.144600004000000	0.142000005000000	0.139599994000000	0.139599994000000	0.135800004000000	0.136299998000000	0.138999999000000	0.153400004000000
0.197099999000000	0.146899998000000	0.147599995000000	0.152600005000000	0.150700003000000	0.148399994000000	0.150700003000000	0.147400007000000	0.203500003000000	0.146899998000000	0.150600001000000	0.153799996000000	0.156800002000000	0.152899995000000	0.157600001000000	0.158500001000000	0.184699997000000	0.153899997000000	0.150999993000000	0.158700004000000	0.151999995000000	0.155200005000000	0.153999999000000	0.150299996000000	0.167199999000000	0.158399999000000	0.164800003000000	0.158999994000000	0.158999994000000	0.155399993000000	0.152300000000000	0.155100003000000	0.150800005000000	0.148200005000000	0.143000007000000	0.139500007000000	0.137899995000000	0.136600003000000	0.137799993000000	0.138600007000000	0.147400007000000	0.152799994000000	0.146200001000000	0.144700006000000	0.141399994000000	0.141800001000000	0.136800006000000	0.137799993000000	0.139100000000000	0.156800002000000
0.210700005000000	0.148100004000000	0.148800001000000	0.154400006000000	0.154100001000000	0.148699999000000	0.152899995000000	0.149800003000000	0.213300005000000	0.150299996000000	0.151400000000000	0.156299993000000	0.159999996000000	0.155599996000000	0.160400003000000	0.160500005000000	0.193800002000000	0.155699998000000	0.152700007000000	0.161599994000000	0.154599994000000	0.157399997000000	0.156100005000000	0.152600005000000	0.170100003000000	0.159799993000000	0.168500006000000	0.163200006000000	0.162799999000000	0.157399997000000	0.154200003000000	0.157000005000000	0.152700007000000	0.151999995000000	0.148100004000000	0.141100004000000	0.139899999000000	0.137300000000000	0.139200002000000	0.141100004000000	0.145199999000000	0.156499997000000	0.151299998000000	0.148399994000000	0.144099995000000	0.143399999000000	0.138699993000000	0.139899999000000	0.140000001000000	0.159999996000000
0.225500003000000	0.152199998000000	0.149900004000000	0.159500003000000	0.156299993000000	0.152300000000000	0.155800000000000	0.152300000000000	0.230800003000000	0.152099997000000	0.153500006000000	0.160500005000000	0.163299993000000	0.158899993000000	0.162900001000000	0.162799999000000	0.204600006000000	0.157700002000000	0.156000003000000	0.166700006000000	0.157900006000000	0.160899997000000	0.159299999000000	0.156100005000000	0.174600005000000	0.163900003000000	0.173400000000000	0.167999998000000	0.166899994000000	0.160899997000000	0.158099994000000	0.160699993000000	0.154400006000000	0.156100005000000	0.149700001000000	0.144899994000000	0.141900003000000	0.139699996000000	0.141000003000000	0.143199995000000	0.148499995000000	0.160400003000000	0.153600007000000	0.151800007000000	0.146599993000000	0.145899996000000	0.141499996000000	0.141700000000000	0.141000003000000	0.164199993000000
0.242100000000000	0.152999997000000	0.153300002000000	0.159500003000000	0.160300002000000	0.153899997000000	0.158099994000000	0.155100003000000	0.248300001000000	0.158800006000000	0.157100007000000	0.163699999000000	0.166999996000000	0.161500007000000	0.165999994000000	0.165600002000000	0.215900004000000	0.161899999000000	0.159500003000000	0.170100003000000	0.161699995000000	0.165199995000000	0.162699997000000	0.158700004000000	0.180199996000000	0.167799994000000	0.178200006000000	0.172099993000000	0.170699999000000	0.165000007000000	0.160500005000000	0.162599996000000	0.158099994000000	0.159799993000000	0.152899995000000	0.146799996000000	0.144500002000000	0.141200006000000	0.142399997000000	0.144199997000000	0.148699999000000	0.164600000000000	0.157199994000000	0.154599994000000	0.149499997000000	0.148699999000000	0.143099993000000	0.143500000000000	0.140300006000000	0.169000000000000
0.259799987000000	0.159500003000000	0.155399993000000	0.165000007000000	0.162900001000000	0.156200007000000	0.160099998000000	0.157000005000000	0.267800003000000	0.162599996000000	0.160600007000000	0.169000000000000	0.170699999000000	0.164600000000000	0.168599993000000	0.168699995000000	0.226999998000000	0.166299999000000	0.163100004000000	0.175899997000000	0.164900005000000	0.168799996000000	0.165500000000000	0.161200002000000	0.184799999000000	0.174600005000000	0.183500007000000	0.177100003000000	0.176300004000000	0.168200001000000	0.163599998000000	0.165999994000000	0.160300002000000	0.166099995000000	0.155900002000000	0.151299998000000	0.147599995000000	0.143900007000000	0.143700004000000	0.145899996000000	0.152400002000000	0.167500004000000	0.161100000000000	0.156299993000000	0.152600005000000	0.150900006000000	0.144999996000000	0.145400003000000	0.141399994000000	0.170800000000000
0.281199992000000	0.162400007000000	0.158299997000000	0.168799996000000	0.166400000000000	0.161599994000000	0.163299993000000	0.160400003000000	0.288100004000000	0.168500006000000	0.165099993000000	0.175099999000000	0.174899995000000	0.167799994000000	0.173400000000000	0.172000006000000	0.242899999000000	0.169699997000000	0.167799994000000	0.180099994000000	0.168599993000000	0.173800007000000	0.168699995000000	0.164600000000000	0.191300005000000	0.178100005000000	0.191699997000000	0.182799995000000	0.180899993000000	0.172099993000000	0.167400002000000	0.169200003000000	0.161699995000000	0.168599993000000	0.160699993000000	0.153099999000000	0.149700001000000	0.144700006000000	0.145699993000000	0.147300005000000	0.152899995000000	0.173500001000000	0.164700001000000	0.161300004000000	0.155800000000000	0.155000001000000	0.147100002000000	0.148100004000000	0.142499998000000	0.174999997000000
0.304600000000000	0.170399994000000	0.160899997000000	0.171499997000000	0.170800000000000	0.163699999000000	0.165299997000000	0.163499996000000	0.312999994000000	0.174700007000000	0.167300001000000	0.179100007000000	0.179399997000000	0.172099993000000	0.176899999000000	0.175400004000000	0.255699992000000	0.177000001000000	0.171499997000000	0.185000002000000	0.172499999000000	0.177100003000000	0.170900002000000	0.167899996000000	0.197300002000000	0.181299999000000	0.198100001000000	0.188199997000000	0.183899999000000	0.177000001000000	0.171200007000000	0.172099993000000	0.166400000000000	0.172099993000000	0.166299999000000	0.158800006000000	0.153400004000000	0.148100004000000	0.147799999000000	0.150700003000000	0.154400006000000	0.177000001000000	0.170399994000000	0.165800005000000	0.159199998000000	0.156100005000000	0.150500000000000	0.150800005000000	0.141900003000000	0.179399997000000
0.329899997000000	0.174199998000000	0.165999994000000	0.177300006000000	0.173899993000000	0.167199999000000	0.168799996000000	0.165900007000000	0.335099995000000	0.180500001000000	0.173199996000000	0.185499996000000	0.184400007000000	0.177100003000000	0.180999994000000	0.178900003000000	0.274100006000000	0.182099998000000	0.177399993000000	0.192399994000000	0.177800000000000	0.181999996000000	0.176400006000000	0.170699999000000	0.205400005000000	0.188899994000000	0.205100000000000	0.193599999000000	0.190400004000000	0.180899993000000	0.174899995000000	0.175899997000000	0.169799998000000	0.179399997000000	0.170100003000000	0.161699995000000	0.156900004000000	0.151299998000000	0.150099993000000	0.153300002000000	0.155399993000000	0.180000007000000	0.174400002000000	0.169799998000000	0.163699999000000	0.158000007000000	0.152300000000000	0.152899995000000	0.144099995000000	0.183200002000000
0.355100006000000	0.182799995000000	0.171299994000000	0.182600006000000	0.177800000000000	0.171800002000000	0.172099993000000	0.169000000000000	0.363700002000000	0.189500004000000	0.178599998000000	0.192800000000000	0.188500002000000	0.180700004000000	0.184400007000000	0.181899995000000	0.291799992000000	0.188199997000000	0.183500007000000	0.199100003000000	0.182500005000000	0.185599998000000	0.179499999000000	0.173700005000000	0.213699996000000	0.195600003000000	0.212200001000000	0.200700000000000	0.196500003000000	0.184499994000000	0.179399997000000	0.178700000000000	0.173099995000000	0.185699999000000	0.175799996000000	0.166400000000000	0.160099998000000	0.154699996000000	0.152899995000000	0.156399995000000	0.158199996000000	0.186499998000000	0.181700006000000	0.174300000000000	0.167999998000000	0.161200002000000	0.155900002000000	0.155599996000000	0.144299999000000	0.188400000000000
0.391799986000000	0.193900004000000	0.178200006000000	0.192300007000000	0.185399994000000	0.175699994000000	0.177599996000000	0.174099997000000	0.393999994000000	0.203199998000000	0.185699999000000	0.200200006000000	0.194600001000000	0.186900005000000	0.190400004000000	0.185900003000000	0.314999998000000	0.197600007000000	0.194399998000000	0.207000002000000	0.188600004000000	0.191699997000000	0.185399994000000	0.179199994000000	0.221399993000000	0.205799997000000	0.223299995000000	0.211099997000000	0.203199998000000	0.190500006000000	0.182799995000000	0.183899999000000	0.176699996000000	0.188899994000000	0.182200000000000	0.171100006000000	0.162799999000000	0.156499997000000	0.155900002000000	0.158700004000000	0.157600001000000	0.193800002000000	0.189500004000000	0.179600000000000	0.172999993000000	0.164499998000000	0.158399999000000	0.158099994000000	0.146300003000000	0.193700001000000
0.419000000000000	0.204400003000000	0.185299993000000	0.199800000000000	0.190599993000000	0.180800006000000	0.180600002000000	0.178599998000000	0.427199990000000	0.212300003000000	0.193100005000000	0.208199993000000	0.201800004000000	0.191499993000000	0.195199996000000	0.190500006000000	0.333099991000000	0.208900005000000	0.200200006000000	0.214499995000000	0.194199994000000	0.196700007000000	0.189400002000000	0.182999998000000	0.228000000000000	0.212500006000000	0.234300002000000	0.219999999000000	0.209099993000000	0.195800006000000	0.188500002000000	0.188400000000000	0.180899993000000	0.193100005000000	0.189500004000000	0.176400006000000	0.166999996000000	0.159799993000000	0.158500001000000	0.158500001000000	0.160899997000000	0.197300002000000	0.196999997000000	0.185399994000000	0.177399993000000	0.168400005000000	0.161799997000000	0.162000000000000	0.145999998000000	0.197799996000000
0.453700006000000	0.216000006000000	0.192399994000000	0.207399994000000	0.197200000000000	0.185200006000000	0.185499996000000	0.182899997000000	0.454100013000000	0.232099995000000	0.202999994000000	0.215700001000000	0.207699999000000	0.197300002000000	0.199100003000000	0.194999993000000	0.356599987000000	0.221200004000000	0.212400004000000	0.224600002000000	0.201100007000000	0.201900005000000	0.194700003000000	0.187800005000000	0.237499997000000	0.223700002000000	0.242599994000000	0.226099998000000	0.215900004000000	0.201100007000000	0.193800002000000	0.192200005000000	0.184200004000000	0.201499999000000	0.197099999000000	0.183300003000000	0.170300007000000	0.162799999000000	0.162300006000000	0.163000003000000	0.164399996000000	0.204999998000000	0.203299999000000	0.189700007000000	0.180700004000000	0.171399996000000	0.164800003000000	0.163900003000000	0.148900002000000	0.202700004000000
0.487100005000000	0.236800000000000	0.202700004000000	0.214800000000000	0.203600004000000	0.191100001000000	0.189999998000000	0.186700001000000	0.487300009000000	0.248300001000000	0.211500004000000	0.225899994000000	0.214200005000000	0.203999996000000	0.204699993000000	0.198799998000000	0.386099994000000	0.235100001000000	0.225500003000000	0.232299998000000	0.209199995000000	0.208399996000000	0.198799998000000	0.191599995000000	0.246600002000000	0.238000005000000	0.254099995000000	0.235900000000000	0.223000005000000	0.206300005000000	0.197899997000000	0.196799994000000	0.188299999000000	0.208399996000000	0.202600002000000	0.189199999000000	0.174799994000000	0.166299999000000	0.164199993000000	0.165800005000000	0.164499998000000	0.208399996000000	0.212300003000000	0.195600003000000	0.185000002000000	0.174199998000000	0.167600006000000	0.167300001000000	0.149700001000000	0.208100006000000
0.517600000000000	0.258100003000000	0.214399993000000	0.226199999000000	0.211799994000000	0.198300004000000	0.195899993000000	0.192399994000000	0.519100010000000	0.269199997000000	0.224199995000000	0.236699998000000	0.224999994000000	0.209099993000000	0.211300001000000	0.204799995000000	0.414700001000000	0.254500002000000	0.237700000000000	0.241400003000000	0.217299998000000	0.215200007000000	0.204600006000000	0.196600005000000	0.256700009000000	0.256300002000000	0.265199989000000	0.246399999000000	0.232099995000000	0.211899996000000	0.205500007000000	0.202600002000000	0.193900004000000	0.220100001000000	0.211600006000000	0.196600005000000	0.179499999000000	0.170900002000000	0.166199997000000	0.169499993000000	0.169400007000000	0.218300000000000	0.219999999000000	0.202299997000000	0.191300005000000	0.177399993000000	0.170599997000000	0.170200005000000	0.149499997000000	0.212400004000000
0.547200024000000	0.277099997000000	0.226799995000000	0.235900000000000	0.216999993000000	0.202500001000000	0.200599998000000	0.195500001000000	0.549700022000000	0.285899997000000	0.233700007000000	0.246900007000000	0.230900005000000	0.214399993000000	0.215800002000000	0.208100006000000	0.437999994000000	0.277200013000000	0.251199991000000	0.252000004000000	0.224399999000000	0.220100001000000	0.209500000000000	0.201900005000000	0.270000011000000	0.270599991000000	0.274100006000000	0.255600005000000	0.238800004000000	0.219400004000000	0.208700001000000	0.206699997000000	0.198300004000000	0.231500000000000	0.221799999000000	0.204500005000000	0.182600006000000	0.173800007000000	0.169599995000000	0.170900002000000	0.171000004000000	0.229300007000000	0.229399994000000	0.208399996000000	0.196500003000000	0.181999996000000	0.173899993000000	0.173400000000000	0.150800005000000	0.219200000000000
0.584299982000000	0.296299994000000	0.233799994000000	0.245199993000000	0.227100000000000	0.209800005000000	0.206000000000000	0.200100005000000	0.583199978000000	0.309199989000000	0.247400001000000	0.255100012000000	0.237200007000000	0.222700000000000	0.220899999000000	0.214100003000000	0.464800000000000	0.292199999000000	0.263099998000000	0.259600013000000	0.231999993000000	0.226600006000000	0.215299994000000	0.206200004000000	0.279700011000000	0.288300008000000	0.285100013000000	0.261200011000000	0.245800003000000	0.225199997000000	0.215000004000000	0.211799994000000	0.203500003000000	0.240799993000000	0.230399996000000	0.212599993000000	0.188600004000000	0.178800002000000	0.173999995000000	0.174199998000000	0.173199996000000	0.238499999000000	0.237100005000000	0.216000006000000	0.203400001000000	0.184799999000000	0.177499995000000	0.175699994000000	0.152099997000000	0.224700004000000
0.624599993000000	0.324800014000000	0.247899994000000	0.257999986000000	0.234300002000000	0.216399997000000	0.210800007000000	0.204899997000000	0.634299994000000	0.344300002000000	0.254999995000000	0.263500005000000	0.246900007000000	0.229000002000000	0.227500007000000	0.219600007000000	0.502099991000000	0.318800002000000	0.276800007000000	0.270000011000000	0.239999995000000	0.233799994000000	0.221399993000000	0.211500004000000	0.295399994000000	0.309700012000000	0.294299990000000	0.273799986000000	0.254400015000000	0.231800005000000	0.219699994000000	0.216299996000000	0.209700003000000	0.255800009000000	0.238999993000000	0.218400002000000	0.193200007000000	0.180899993000000	0.177499995000000	0.178900003000000	0.176599994000000	0.250400007000000	0.244700000000000	0.223100007000000	0.207300007000000	0.189300001000000	0.181999996000000	0.178700000000000	0.154200003000000	0.230599999000000
0.664600015000000	0.349200010000000	0.261299998000000	0.266700000000000	0.241200000000000	0.223800004000000	0.218300000000000	0.211600006000000	0.674499989000000	0.370499998000000	0.268999994000000	0.275200009000000	0.254900008000000	0.236399993000000	0.234899998000000	0.224399999000000	0.532500029000000	0.348800004000000	0.290600002000000	0.281800002000000	0.249599993000000	0.241899997000000	0.227100000000000	0.217399999000000	0.305599988000000	0.335700005000000	0.306600004000000	0.282200009000000	0.264299989000000	0.237700000000000	0.225600004000000	0.219999999000000	0.215000004000000	0.267899990000000	0.250099987000000	0.229000002000000	0.198500007000000	0.185800001000000	0.180800006000000	0.182400003000000	0.180700004000000	0.262499988000000	0.259600013000000	0.232600003000000	0.215700001000000	0.193000004000000	0.185200006000000	0.182500005000000	0.155800000000000	0.241200000000000
0.707300007000000	0.373199999000000	0.272199988000000	0.275000006000000	0.250800014000000	0.229399994000000	0.223199993000000	0.216199994000000	0.796299994000000	0.395999998000000	0.281800002000000	0.282499999000000	0.260100007000000	0.242200002000000	0.239399999000000	0.230499998000000	0.560999990000000	0.377600014000000	0.301099986000000	0.288199991000000	0.256599993000000	0.246299997000000	0.232299998000000	0.221499994000000	0.320400000000000	0.351200014000000	0.317900002000000	0.289900005000000	0.272000015000000	0.243000001000000	0.231399998000000	0.227599993000000	0.220899999000000	0.284999996000000	0.259900004000000	0.235799998000000	0.205400005000000	0.190500006000000	0.186199993000000	0.185699999000000	0.182400003000000	0.279300004000000	0.268299997000000	0.241699994000000	0.221000001000000	0.197699994000000	0.189999998000000	0.186800003000000	0.157700002000000	0.249200001000000
0.750899971000000	0.402900010000000	0.284000009000000	0.280699998000000	0.259099990000000	0.237499997000000	0.229300007000000	0.222100005000000	0.753899992000000	0.423099995000000	0.290699989000000	0.291799992000000	0.270399988000000	0.250699997000000	0.246099994000000	0.235599995000000	0.594299972000000	0.406500012000000	0.311600000000000	0.297800004000000	0.265399992000000	0.253300011000000	0.238600001000000	0.227500007000000	0.330900013000000	0.377700001000000	0.326400012000000	0.301299989000000	0.279399991000000	0.251199991000000	0.238199994000000	0.232400000000000	0.227500007000000	0.301600009000000	0.269899994000000	0.246099994000000	0.210999995000000	0.194600001000000	0.190599993000000	0.189300001000000	0.185599998000000	0.292100012000000	0.282799989000000	0.250699997000000	0.228699997000000	0.202999994000000	0.195199996000000	0.190400004000000	0.158099994000000	0.257499993000000
0.784500003000000	0.436600000000000	0.299499989000000	0.294999987000000	0.268400013000000	0.246900007000000	0.235200003000000	0.227200001000000	0.794499993000000	0.455500007000000	0.301800013000000	0.301999986000000	0.279300004000000	0.257999986000000	0.251500010000000	0.240600005000000	0.638999999000000	0.438499987000000	0.329499990000000	0.308099985000000	0.273099989000000	0.261200011000000	0.244100004000000	0.233600006000000	0.348199993000000	0.401199996000000	0.332300007000000	0.315299988000000	0.287699997000000	0.259000003000000	0.244299993000000	0.238100007000000	0.232999995000000	0.320600003000000	0.277799994000000	0.252400011000000	0.215800002000000	0.201000005000000	0.193599999000000	0.193800002000000	0.189500004000000	0.308699995000000	0.289799988000000	0.257999986000000	0.234300002000000	0.206699997000000	0.198599994000000	0.193000004000000	0.159899995000000	0.266900003000000
0.815100014000000	0.471700013000000	0.312599987000000	0.301200002000000	0.275700003000000	0.254099995000000	0.243000001000000	0.232600003000000	0.823499978000000	0.490000010000000	0.313800007000000	0.309199989000000	0.287900001000000	0.264099985000000	0.257999986000000	0.245900005000000	0.683000028000000	0.473399997000000	0.342099994000000	0.316199988000000	0.280999988000000	0.268700004000000	0.250699997000000	0.240300000000000	0.363499999000000	0.429500014000000	0.344199985000000	0.321300000000000	0.292400002000000	0.263500005000000	0.249699995000000	0.242799997000000	0.238700002000000	0.343199998000000	0.290399998000000	0.265399992000000	0.221300006000000	0.206400007000000	0.197799996000000	0.197999999000000	0.192200005000000	0.320600003000000	0.299299985000000	0.268599987000000	0.241600007000000	0.211999997000000	0.203299999000000	0.196999997000000	0.162200004000000	0.275200009000000
0.834399998000000	0.509000003000000	0.324099988000000	0.313499987000000	0.286300004000000	0.263799995000000	0.248999998000000	0.240999997000000	0.846199989000000	0.526700020000000	0.330000013000000	0.320800006000000	0.296299994000000	0.273000002000000	0.264699996000000	0.254400015000000	0.724200010000000	0.515100002000000	0.363200009000000	0.324699998000000	0.288800001000000	0.275799990000000	0.256999999000000	0.245700002000000	0.380600005000000	0.464399993000000	0.354900002000000	0.332199991000000	0.303900003000000	0.271600008000000	0.257800013000000	0.250400007000000	0.245600000000000	0.365399987000000	0.299400002000000	0.272300005000000	0.229000002000000	0.211300001000000	0.204200000000000	0.201000005000000	0.198100001000000	0.342000008000000	0.310699999000000	0.276699990000000	0.248199999000000	0.216800004000000	0.207200006000000	0.200599998000000	0.161100000000000	0.288599998000000
0.848500013000000	0.544200003000000	0.339199990000000	0.326999992000000	0.296799988000000	0.274500012000000	0.257600009000000	0.245399997000000	0.925499976000000	0.565999985000000	0.341600001000000	0.335299999000000	0.303099990000000	0.282799989000000	0.273299992000000	0.260899991000000	0.759700000000000	0.544600010000000	0.380600005000000	0.334199995000000	0.302500010000000	0.284099996000000	0.264299989000000	0.252299994000000	0.402099997000000	0.498299986000000	0.363900006000000	0.339899987000000	0.308499992000000	0.279000014000000	0.264899999000000	0.255400002000000	0.256199986000000	0.386999995000000	0.312200010000000	0.286900014000000	0.235499993000000	0.216999993000000	0.207800001000000	0.206599995000000	0.201199993000000	0.362899989000000	0.321500003000000	0.288500011000000	0.254599988000000	0.223499998000000	0.212699994000000	0.205200002000000	0.166099995000000	0.301200002000000
0.845300019000000	0.568599999000000	0.342700005000000	0.337099999000000	0.306100011000000	0.283100009000000	0.265799999000000	0.252000004000000	0.945500016000000	0.596000016000000	0.344000012000000	0.339700013000000	0.310699999000000	0.290399998000000	0.279500008000000	0.266099989000000	0.792599976000000	0.579299986000000	0.392500013000000	0.343600005000000	0.306499988000000	0.290899992000000	0.270099998000000	0.259000003000000	0.423799992000000	0.525300026000000	0.377600014000000	0.350899994000000	0.316700011000000	0.283899993000000	0.271299988000000	0.261900008000000	0.260800004000000	0.412000000000000	0.320100009000000	0.290399998000000	0.243000001000000	0.223499998000000	0.211300001000000	0.209999993000000	0.202800006000000	0.389699996000000	0.329400003000000	0.295800000000000	0.263000011000000	0.228699997000000	0.217999995000000	0.210899994000000	0.168099999000000	0.311699986000000
0.843400002000000	0.598599970000000	0.355399996000000	0.343100011000000	0.313800007000000	0.288500011000000	0.272799999000000	0.256799996000000	0.922699988000000	0.621200025000000	0.355699986000000	0.346100003000000	0.316500008000000	0.298099995000000	0.285200000000000	0.270900011000000	0.827799976000000	0.611299992000000	0.414099991000000	0.346899986000000	0.314599991000000	0.297199994000000	0.275400013000000	0.262699991000000	0.445699990000000	0.565599978000000	0.389899999000000	0.354699999000000	0.323000014000000	0.291099995000000	0.274800003000000	0.266099989000000	0.269199997000000	0.438100010000000	0.332100004000000	0.297399998000000	0.248199999000000	0.229599997000000	0.216999993000000	0.212799996000000	0.207399994000000	0.408100009000000	0.338900000000000	0.302199990000000	0.269699991000000	0.233199999000000	0.222700000000000	0.214599997000000	0.169599995000000	0.321799994000000
0.840799987000000	0.632399976000000	0.366200000000000	0.345200002000000	0.320400000000000	0.294800013000000	0.275700003000000	0.264299989000000	0.922800004000000	0.650399983000000	0.365099996000000	0.355199993000000	0.322899997000000	0.303700000000000	0.290600002000000	0.277799994000000	0.866599977000000	0.640500009000000	0.442699999000000	0.359200001000000	0.318899989000000	0.303600013000000	0.282999992000000	0.269600004000000	0.465499997000000	0.596700013000000	0.403299987000000	0.363799989000000	0.330100000000000	0.298500001000000	0.282400012000000	0.270599991000000	0.277599990000000	0.461800009000000	0.336199999000000	0.303400010000000	0.253699988000000	0.232299998000000	0.221699998000000	0.218300000000000	0.213100001000000	0.432000011000000	0.347200006000000	0.305700004000000	0.276699990000000	0.238100007000000	0.227300003000000	0.217700005000000	0.171299994000000	0.335599989000000
0.842299998000000	0.666000009000000	0.376700014000000	0.356299996000000	0.332300007000000	0.305599988000000	0.285100013000000	0.270399988000000	0.853999972000000	0.680999994000000	0.378300011000000	0.363700002000000	0.329200000000000	0.310299993000000	0.296200007000000	0.283600003000000	0.866100013000000	0.667500019000000	0.462799996000000	0.361200005000000	0.327300012000000	0.310000002000000	0.289200008000000	0.276600003000000	0.481700003000000	0.629000008000000	0.425999999000000	0.371699989000000	0.334800005000000	0.304899991000000	0.287099987000000	0.276899993000000	0.289400011000000	0.479600012000000	0.348199993000000	0.312200010000000	0.259900004000000	0.239500001000000	0.227300003000000	0.221799999000000	0.219099998000000	0.445699990000000	0.356000006000000	0.314399987000000	0.285400003000000	0.243200004000000	0.233099997000000	0.222499996000000	0.174799994000000	0.348300010000000
0.840699971000000	0.689100027000000	0.389400005000000	0.363999993000000	0.334199995000000	0.311500013000000	0.293500006000000	0.276300013000000	0.851700008000000	0.708700001000000	0.386599988000000	0.366200000000000	0.335500002000000	0.315800011000000	0.301400006000000	0.289600015000000	0.866999984000000	0.699999988000000	0.497000009000000	0.363499999000000	0.330000013000000	0.314999998000000	0.294600010000000	0.281599998000000	0.500000000000000	0.653199971000000	0.443899989000000	0.377900004000000	0.340499997000000	0.312099993000000	0.292199999000000	0.282200009000000	0.296700001000000	0.499000013000000	0.357400000000000	0.321300000000000	0.269499987000000	0.244599998000000	0.233300000000000	0.226400003000000	0.220500007000000	0.473699987000000	0.357199997000000	0.319599986000000	0.291399986000000	0.248600006000000	0.237499997000000	0.227200001000000	0.176899999000000	0.359100014000000
0.846000016000000	0.711700022000000	0.400500000000000	0.367199987000000	0.342200011000000	0.320199996000000	0.296099991000000	0.282999992000000	0.934800029000000	0.733200014000000	0.400200009000000	0.371399999000000	0.346599996000000	0.321000010000000	0.308999985000000	0.295899987000000	0.864600003000000	0.727100015000000	0.517400026000000	0.376100004000000	0.342099994000000	0.322400004000000	0.302599996000000	0.288599998000000	0.526199996000000	0.679400027000000	0.456600010000000	0.386700004000000	0.351999998000000	0.319299996000000	0.298599988000000	0.287499994000000	0.303799987000000	0.525900006000000	0.369800001000000	0.324499995000000	0.274300009000000	0.252099991000000	0.237599999000000	0.230000004000000	0.227100000000000	0.494100004000000	0.367399991000000	0.328200012000000	0.299699992000000	0.254799992000000	0.242100000000000	0.232099995000000	0.179800004000000	0.377299994000000
0.843299985000000	0.729799986000000	0.422500014000000	0.363499999000000	0.347099990000000	0.328599989000000	0.304800004000000	0.287999988000000	0.853900015000000	0.749400020000000	0.418099999000000	0.379599988000000	0.346300006000000	0.323199987000000	0.314399987000000	0.303600013000000	0.963800013000000	0.748199999000000	0.549499989000000	0.383199990000000	0.349200010000000	0.327399999000000	0.303999990000000	0.297899991000000	0.550700009000000	0.706200004000000	0.475199997000000	0.392100006000000	0.354799986000000	0.325100005000000	0.303999990000000	0.290300012000000	0.316799998000000	0.540899992000000	0.371499985000000	0.331299990000000	0.282799989000000	0.255400002000000	0.242699996000000	0.234999999000000	0.231999993000000	0.515399992000000	0.375900000000000	0.334600002000000	0.301999986000000	0.260500014000000	0.248400003000000	0.235599995000000	0.181299999000000	0.391600013000000
0.838599980000000	0.739799976000000	0.436800003000000	0.369199991000000	0.361099988000000	0.335399985000000	0.314300001000000	0.292499989000000	0.853699982000000	0.757900000000000	0.428999990000000	0.387300014000000	0.354900002000000	0.334800005000000	0.318599999000000	0.309599996000000	0.871399999000000	0.766499996000000	0.576900005000000	0.390599996000000	0.354799986000000	0.334899992000000	0.312799990000000	0.300500005000000	0.570400000000000	0.732699990000000	0.490599990000000	0.398699999000000	0.365999997000000	0.332500011000000	0.310799986000000	0.296299994000000	0.324900001000000	0.558700025000000	0.380499989000000	0.339199990000000	0.289099991000000	0.261999995000000	0.247799993000000	0.238999993000000	0.239800006000000	0.528400004000000	0.378199995000000	0.341300011000000	0.307999998000000	0.266900003000000	0.251899987000000	0.240899995000000	0.186199993000000	0.405499995000000
0.913500011000000	0.732500017000000	0.452499986000000	0.362599999000000	0.360000014000000	0.336600006000000	0.317900002000000	0.298299998000000	0.934800029000000	0.754999995000000	0.454800010000000	0.391299993000000	0.361499995000000	0.335500002000000	0.321399987000000	0.313199997000000	0.986699998000000	0.769299984000000	0.614600003000000	0.394800007000000	0.365200013000000	0.340299994000000	0.317299992000000	0.306199998000000	0.599399984000000	0.754100025000000	0.510200024000000	0.400099993000000	0.370999992000000	0.337300003000000	0.319000006000000	0.302599996000000	0.337099999000000	0.566900015000000	0.388999999000000	0.344000012000000	0.298400015000000	0.270500004000000	0.254400015000000	0.245900005000000	0.247700006000000	0.551500022000000	0.383700013000000	0.348199993000000	0.315400004000000	0.270999998000000	0.257600009000000	0.246600002000000	0.189799994000000	0.419900000000000
0.950999975000000	0.731299996000000	0.475400001000000	0.373100013000000	0.359400004000000	0.344000012000000	0.325899988000000	0.300999999000000	0.967000008000000	0.755400002000000	0.477400005000000	0.407999992000000	0.369199991000000	0.344700009000000	0.324900001000000	0.319000006000000	0.957099974000000	0.771099985000000	0.638000011000000	0.403100014000000	0.366800010000000	0.346399993000000	0.323599994000000	0.314599991000000	0.624700010000000	0.773500025000000	0.526099980000000	0.415300012000000	0.374799997000000	0.346799999000000	0.326000005000000	0.305700004000000	0.352899998000000	0.587100029000000	0.405499995000000	0.349200010000000	0.301999986000000	0.277599990000000	0.262300014000000	0.250600010000000	0.252999991000000	0.572799981000000	0.397300005000000	0.354200006000000	0.322299987000000	0.277300000000000	0.263000011000000	0.250600010000000	0.195899993000000	0.436600000000000
0.899699986000000	0.728799999000000	0.489499986000000	0.383700013000000	0.373499990000000	0.350400001000000	0.324200004000000	0.308200002000000	0.936999977000000	0.752799988000000	0.497999996000000	0.408899993000000	0.377700001000000	0.350699991000000	0.331200004000000	0.325300008000000	0.900099993000000	0.768599987000000	0.667200029000000	0.413500011000000	0.380100012000000	0.350199997000000	0.325199991000000	0.319999993000000	0.663699985000000	0.778299987000000	0.545300007000000	0.422699988000000	0.381199986000000	0.349400014000000	0.328999996000000	0.311800003000000	0.362300009000000	0.608699977000000	0.410499990000000	0.359100014000000	0.305999994000000	0.282400012000000	0.265799999000000	0.254700005000000	0.260600001000000	0.587599993000000	0.397899985000000	0.361000001000000	0.328000009000000	0.280400008000000	0.265399992000000	0.256300002000000	0.198200002000000	0.452399999000000
0.899100006000000	0.729399979000000	0.507000029000000	0.391799986000000	0.378800005000000	0.354099989000000	0.331999987000000	0.314999998000000	0.909799993000000	0.739700019000000	0.511200011000000	0.417699993000000	0.383100003000000	0.355800003000000	0.343300015000000	0.329899997000000	0.869599998000000	0.760900021000000	0.681599975000000	0.419299990000000	0.384600013000000	0.352200001000000	0.333900005000000	0.322400004000000	0.681400001000000	0.771700025000000	0.555599988000000	0.433600008000000	0.390100002000000	0.357100010000000	0.334699988000000	0.315200001000000	0.373299986000000	0.638899982000000	0.424400002000000	0.364899993000000	0.310999990000000	0.289600015000000	0.270799994000000	0.256700009000000	0.267500013000000	0.602800012000000	0.412000000000000	0.360199988000000	0.333600014000000	0.287000000000000	0.267500013000000	0.258500010000000	0.206400007000000	0.467999995000000
0.966400027000000	0.731100023000000	0.527100027000000	0.397000015000000	0.383199990000000	0.360000014000000	0.336499989000000	0.317499995000000	0.953100026000000	0.822000027000000	0.540600002000000	0.426400006000000	0.393000007000000	0.358599991000000	0.347499996000000	0.333999991000000	0.981000006000000	0.762199998000000	0.688199997000000	0.433800012000000	0.384099990000000	0.362500012000000	0.340200007000000	0.327600002000000	0.728399992000000	0.773999989000000	0.577199996000000	0.444599986000000	0.395500004000000	0.357499987000000	0.336899996000000	0.320300013000000	0.388999999000000	0.660499990000000	0.440200001000000	0.370900005000000	0.313199997000000	0.290300012000000	0.279000014000000	0.266299993000000	0.277300000000000	0.617500007000000	0.460299999000000	0.359499991000000	0.339399993000000	0.294200003000000	0.276800007000000	0.262899995000000	0.207000002000000	0.481700003000000
0.956799984000000	0.731100023000000	0.552200019000000	0.403299987000000	0.398200005000000	0.375099987000000	0.340299994000000	0.324000001000000	0.935199976000000	0.735599995000000	0.561500013000000	0.435400009000000	0.399800003000000	0.367599994000000	0.353799999000000	0.339800000000000	0.869599998000000	0.765900016000000	0.691299975000000	0.441100001000000	0.395999998000000	0.373499990000000	0.345099986000000	0.335099995000000	0.749899983000000	0.774600029000000	0.599099994000000	0.457700014000000	0.407999992000000	0.365599990000000	0.347299993000000	0.326200008000000	0.407900006000000	0.689599991000000	0.448000014000000	0.372200012000000	0.319000006000000	0.298000008000000	0.281500012000000	0.267399997000000	0.285800010000000	0.635699987000000	0.509999990000000	0.361699998000000	0.344900012000000	0.294499993000000	0.278299987000000	0.269800007000000	0.212200001000000	0.498199999000000
0.902999997000000	0.729499996000000	0.569299996000000	0.410400003000000	0.398600012000000	0.381399989000000	0.348399997000000	0.328599989000000	0.973500013000000	0.833100021000000	0.578700006000000	0.443800002000000	0.411199987000000	0.373800009000000	0.362300009000000	0.345099986000000	0.992900014000000	0.769100010000000	0.693400025000000	0.451999992000000	0.405000001000000	0.381900012000000	0.351000011000000	0.341300011000000	0.830999970000000	0.782100022000000	0.611100018000000	0.465799987000000	0.410800010000000	0.376199991000000	0.352400005000000	0.330500007000000	0.425099999000000	0.710099995000000	0.467599988000000	0.376199991000000	0.321999997000000	0.308499992000000	0.288300008000000	0.273299992000000	0.295300007000000	0.648299992000000	0.556699991000000	0.367199987000000	0.347000003000000	0.302300006000000	0.286599994000000	0.272199988000000	0.216900006000000	0.513999999000000
0.971499979000000	0.731500030000000	0.586399972000000	0.425099999000000	0.405999988000000	0.384499997000000	0.352699995000000	0.330000013000000	0.933099985000000	0.736699998000000	0.594900012000000	0.455199987000000	0.413100004000000	0.376899987000000	0.372299999000000	0.353199989000000	0.995700002000000	0.773199975000000	0.695500016000000	0.468100011000000	0.414299995000000	0.386799991000000	0.355300009000000	0.347099990000000	0.817499995000000	0.778500021000000	0.629499972000000	0.479900002000000	0.421099991000000	0.378500015000000	0.365200013000000	0.333799988000000	0.434799999000000	0.738499999000000	0.490500003000000	0.383300006000000	0.328299999000000	0.317999989000000	0.292899996000000	0.279399991000000	0.310299993000000	0.680299997000000	0.599399984000000	0.368299991000000	0.349900007000000	0.306100011000000	0.289999992000000	0.274699986000000	0.221900001000000	0.540000021000000
[truncated: 14 more columns]
