# Supplementary material for: Modeling the impact of drug interactions on therapeutic selectivity
Source: Nat Commun. 2018 Aug 27;9:3452. doi: 10.1038/s41467-018-05954-3 (PMC6110842; doi:10.1038/s41467-018-05954-3)
Supplement: Supplementary file 4 — Supplementary Data 1 [file 41467_2018_5954_MOESM4_ESM.zip › albRAW/Tun-Tun.txt]

0.116499997675419	0.0984999984502792	0.100800000131130	0.0976999998092651	0.0975999981164932	0.101499997079372	0.0987000018358231	0.101800002157688	0.0975999981164932	0.100900001823902	0.0973000004887581	0.0974000021815300	0.0967999994754791	0.0996999964118004	0.102899998426437	0.103600002825260	0.100800000131130	0.0986000001430512	0.0995000004768372	0.0957000032067299	0.0996000021696091	0.101599998772144	0.101099997758865	0.100699998438358	0.0971999987959862	0.0988000035285950	0.0987000018358231	0.100699998438358	0.0997999981045723	0.100699998438358	0.0996000021696091	0.102200001478195	0.100299999117851	0.0982000008225441	0.0988000035285950	0.0973000004887581	0.0957999974489212	0.101599998772144	0.0975999981164932	0.0996999964118004	0.0967999994754791	0.0996000021696091	0.101400002837181	0.0984999984502792	0.100199997425079	0.101300001144409	0.102099999785423	0.0979999974370003	0.0952000021934509	0.0992999970912933
0.108000002801418	0.0983999967575073	0.0991000011563301	0.0971999987959862	0.0961000025272369	0.0992999970912933	0.0983000025153160	0.101199999451637	0.0971999987959862	0.0996999964118004	0.0971999987959862	0.0961999967694283	0.0975999981164932	0.0976999998092651	0.100299999117851	0.101199999451637	0.0984999984502792	0.0991000011563301	0.0996000021696091	0.0957999974489212	0.0988999977707863	0.100900001823902	0.100299999117851	0.0996000021696091	0.0947000011801720	0.0983000025153160	0.0966000035405159	0.0976999998092651	0.0979000031948090	0.100299999117851	0.0984999984502792	0.0997999981045723	0.0986000001430512	0.0966000035405159	0.0964000001549721	0.0961999967694283	0.0936999991536140	0.100000001490116	0.0974000021815300	0.0982000008225441	0.0960000008344650	0.100699998438358	0.101800002157688	0.0947000011801720	0.0992999970912933	0.0993999987840653	0.0992999970912933	0.0964000001549721	0.0961000025272369	0.0979999974370003
0.0982000008225441	0.0974000021815300	0.0996999964118004	0.0953999981284142	0.0969000011682510	0.100000001490116	0.0961000025272369	0.101499997079372	0.0966000035405159	0.0988000035285950	0.0978000015020371	0.0953999981284142	0.0961000025272369	0.101499997079372	0.101300001144409	0.103100001811981	0.0992999970912933	0.0983000025153160	0.0980999991297722	0.0970999971032143	0.0984999984502792	0.100500002503395	0.101300001144409	0.100699998438358	0.0949999988079071	0.0991000011563301	0.0979999974370003	0.0996000021696091	0.0965000018477440	0.0998999997973442	0.100299999117851	0.0992000028491020	0.0983999967575073	0.0975999981164932	0.0973000004887581	0.0962999984622002	0.0944000035524368	0.0988999977707863	0.0980999991297722	0.0975999981164932	0.0958999991416931	0.0982000008225441	0.0998999997973442	0.0957000032067299	0.0988999977707863	0.0998999997973442	0.0991000011563301	0.0984999984502792	0.0947000011801720	0.0975999981164932
0.101999998092651	0.0979999974370003	0.0996999964118004	0.0970999971032143	0.0974999964237213	0.100100003182888	0.0973000004887581	0.100699998438358	0.0966000035405159	0.100699998438358	0.0979999974370003	0.0960000008344650	0.0969000011682510	0.0982000008225441	0.102799996733665	0.102200001478195	0.0987000018358231	0.102399997413158	0.0992000028491020	0.0980999991297722	0.0987000018358231	0.100100003182888	0.101300001144409	0.0996000021696091	0.0951000005006790	0.0974000021815300	0.0976999998092651	0.0979000031948090	0.0971999987959862	0.0995000004768372	0.0998999997973442	0.0996999964118004	0.102600000798702	0.0988000035285950	0.0974000021815300	0.0958999991416931	0.0945999994874001	0.0989999994635582	0.0974000021815300	0.0974999964237213	0.0958999991416931	0.0983000025153160	0.100500002503395	0.0943000018596649	0.0974999964237213	0.0997999981045723	0.0992000028491020	0.0978000015020371	0.0949999988079071	0.0974999964237213
0.102600000798702	0.0979999974370003	0.0995000004768372	0.0969000011682510	0.0962999984622002	0.0987000018358231	0.0962999984622002	0.100500002503395	0.0961999967694283	0.0982000008225441	0.0974000021815300	0.0956000015139580	0.0962999984622002	0.0979000031948090	0.102899998426437	0.102499999105930	0.0982000008225441	0.0983999967575073	0.101499997079372	0.0967999994754791	0.0980999991297722	0.0989999994635582	0.100100003182888	0.0991000011563301	0.0948999971151352	0.0984999984502792	0.0969000011682510	0.0969000011682510	0.0974999964237213	0.0988999977707863	0.0992000028491020	0.0998999997973442	0.0975999981164932	0.0974999964237213	0.0975999981164932	0.0961000025272369	0.0952000021934509	0.101499997079372	0.0980999991297722	0.0974999964237213	0.0987000018358231	0.0983999967575073	0.0992999970912933	0.0944000035524368	0.0976999998092651	0.100800000131130	0.0993999987840653	0.0979999974370003	0.0944000035524368	0.0974000021815300
0.0962999984622002	0.0974999964237213	0.0969000011682510	0.0942000001668930	0.0952999964356422	0.0984999984502792	0.0949999988079071	0.0993999987840653	0.0966000035405159	0.0974000021815300	0.0966999977827072	0.0958999991416931	0.0952999964356422	0.0976999998092651	0.0995000004768372	0.101400002837181	0.0970999971032143	0.0974999964237213	0.0966000035405159	0.0951000005006790	0.0962999984622002	0.0982000008225441	0.0988000035285950	0.0983000025153160	0.0939999967813492	0.0970999971032143	0.0964000001549721	0.0979999974370003	0.0966999977827072	0.0986000001430512	0.0988000035285950	0.0982000008225441	0.0966000035405159	0.0974999964237213	0.0969000011682510	0.0948000028729439	0.0932999998331070	0.0974999964237213	0.0957000032067299	0.0961999967694283	0.0996000021696091	0.0973000004887581	0.0993999987840653	0.0932999998331070	0.0965000018477440	0.0996999964118004	0.0979000031948090	0.0975999981164932	0.0947000011801720	0.0961000025272369
0.114299997687340	0.0961000025272369	0.0978000015020371	0.0957000032067299	0.0969000011682510	0.0984999984502792	0.0965000018477440	0.102499999105930	0.100199997425079	0.100400000810623	0.0979999974370003	0.0957999974489212	0.0974000021815300	0.0984999984502792	0.101199999451637	0.101899996399879	0.0980999991297722	0.0979000031948090	0.0983000025153160	0.0964000001549721	0.0980999991297722	0.0980999991297722	0.102399997413158	0.0986000001430512	0.0962999984622002	0.0980999991297722	0.0975999981164932	0.0975999981164932	0.0964000001549721	0.0992000028491020	0.100699998438358	0.0989999994635582	0.0982000008225441	0.0970000028610230	0.0969000011682510	0.0960000008344650	0.0948000028729439	0.100599996745586	0.0989999994635582	0.0980999991297722	0.0956000015139580	0.0980999991297722	0.0996000021696091	0.0951000005006790	0.0988999977707863	0.100400000810623	0.0988999977707863	0.0996999964118004	0.0970999971032143	0.0970999971032143
0.123499996960163	0.0976999998092651	0.0982000008225441	0.0965000018477440	0.0983999967575073	0.0991000011563301	0.0967999994754791	0.100400000810623	0.0979999974370003	0.100400000810623	0.0983999967575073	0.0957999974489212	0.0971999987959862	0.100400000810623	0.101400002837181	0.102300003170967	0.0991000011563301	0.0992000028491020	0.0980999991297722	0.0970000028610230	0.0980999991297722	0.0987000018358231	0.100000001490116	0.0989999994635582	0.0964000001549721	0.0988000035285950	0.0986000001430512	0.0979000031948090	0.0962999984622002	0.0996000021696091	0.0996999964118004	0.0992999970912933	0.0980999991297722	0.0965000018477440	0.0974999964237213	0.0961999967694283	0.0954999998211861	0.0988000035285950	0.0973000004887581	0.0984999984502792	0.0965000018477440	0.0992000028491020	0.100500002503395	0.0932999998331070	0.0978000015020371	0.100699998438358	0.101000003516674	0.0989999994635582	0.0953999981284142	0.0983999967575073
0.106499999761581	0.0986000001430512	0.0998999997973442	0.0965000018477440	0.0983000025153160	0.100500002503395	0.0965000018477440	0.102600000798702	0.0979000031948090	0.100400000810623	0.100299999117851	0.0978000015020371	0.0969000011682510	0.0997999981045723	0.102399997413158	0.102799996733665	0.0996999964118004	0.100599996745586	0.100199997425079	0.0962999984622002	0.0987000018358231	0.0983999967575073	0.101000003516674	0.0992999970912933	0.0984999984502792	0.100299999117851	0.0987000018358231	0.0988999977707863	0.0966999977827072	0.100900001823902	0.0998999997973442	0.103500001132488	0.0984999984502792	0.101199999451637	0.0988999977707863	0.0979999974370003	0.0952000021934509	0.0982000008225441	0.0986000001430512	0.0976999998092651	0.0976999998092651	0.0998999997973442	0.100400000810623	0.0957000032067299	0.100400000810623	0.101099997758865	0.101899996399879	0.0989999994635582	0.0954999998211861	0.0983999967575073
0.105300001800060	0.0980999991297722	0.0988000035285950	0.0970999971032143	0.0978000015020371	0.0989999994635582	0.0965000018477440	0.100800000131130	0.0980999991297722	0.0992000028491020	0.0996000021696091	0.0970999971032143	0.0970999971032143	0.0996000021696091	0.101300001144409	0.101899996399879	0.0995000004768372	0.100400000810623	0.0996999964118004	0.0982000008225441	0.0982000008225441	0.0982000008225441	0.101599998772144	0.0989999994635582	0.0970000028610230	0.0989999994635582	0.0983999967575073	0.0982000008225441	0.0966000035405159	0.100500002503395	0.100900001823902	0.100599996745586	0.0987000018358231	0.0974999964237213	0.0970000028610230	0.0982000008225441	0.0952999964356422	0.0992000028491020	0.0966000035405159	0.0983000025153160	0.0983999967575073	0.100100003182888	0.102700002491474	0.0957000032067299	0.0983000025153160	0.100599996745586	0.0993999987840653	0.0996000021696091	0.0952000021934509	0.0974000021815300
0.108300000429153	0.0988000035285950	0.0989999994635582	0.0978000015020371	0.0979999974370003	0.0996999964118004	0.0971999987959862	0.101099997758865	0.0976999998092651	0.100800000131130	0.101199999451637	0.0973000004887581	0.0980999991297722	0.100500002503395	0.103100001811981	0.103399999439716	0.100900001823902	0.0996999964118004	0.0992999970912933	0.0986000001430512	0.0991000011563301	0.0995000004768372	0.101800002157688	0.0997999981045723	0.0974000021815300	0.100800000131130	0.0996999964118004	0.100100003182888	0.0974000021815300	0.100299999117851	0.103100001811981	0.0992999970912933	0.0992999970912933	0.0991000011563301	0.0984999984502792	0.0962999984622002	0.0958999991416931	0.100699998438358	0.0978000015020371	0.0993999987840653	0.0979999974370003	0.100400000810623	0.100800000131130	0.0956000015139580	0.0992999970912933	0.100400000810623	0.100400000810623	0.0996999964118004	0.0967999994754791	0.0987000018358231
0.106200002133846	0.0974000021815300	0.0965000018477440	0.0952000021934509	0.0970999971032143	0.0992999970912933	0.0948999971151352	0.0996000021696091	0.0974999964237213	0.0988000035285950	0.0983999967575073	0.0973000004887581	0.0967999994754791	0.0982000008225441	0.100699998438358	0.101700000464916	0.0995000004768372	0.0970999971032143	0.0973000004887581	0.0953999981284142	0.0988000035285950	0.0974000021815300	0.0997999981045723	0.0983999967575073	0.0957999974489212	0.0983999967575073	0.0969000011682510	0.0978000015020371	0.0956000015139580	0.0989999994635582	0.0991000011563301	0.0979999974370003	0.107600003480911	0.0976999998092651	0.0961999967694283	0.0960000008344650	0.0943000018596649	0.0974999964237213	0.0966000035405159	0.0974000021815300	0.0962999984622002	0.0976999998092651	0.0983999967575073	0.0936999991536140	0.0961000025272369	0.100000001490116	0.0983999967575073	0.0970000028610230	0.0975999981164932	0.0957999974489212
0.110100001096725	0.102399997413158	0.101700000464916	0.0989999994635582	0.0996999964118004	0.100900001823902	0.0984999984502792	0.102300003170967	0.101899996399879	0.103399999439716	0.103600002825260	0.0992999970912933	0.0987000018358231	0.101199999451637	0.103699997067451	0.104599997401237	0.101800002157688	0.100100003182888	0.100900001823902	0.0978000015020371	0.0997999981045723	0.100900001823902	0.101800002157688	0.101300001144409	0.0980999991297722	0.101300001144409	0.101800002157688	0.100299999117851	0.0986000001430512	0.101300001144409	0.100599996745586	0.100699998438358	0.100900001823902	0.104299999773502	0.0993999987840653	0.0991000011563301	0.0966999977827072	0.100599996745586	0.0998999997973442	0.0992999970912933	0.0996000021696091	0.101000003516674	0.101499997079372	0.0965000018477440	0.0996000021696091	0.102099999785423	0.101400002837181	0.100000001490116	0.0975999981164932	0.0993999987840653
0.108199998736382	0.100100003182888	0.0992999970912933	0.0979000031948090	0.0970000028610230	0.0987000018358231	0.0957999974489212	0.100199997425079	0.0996999964118004	0.102399997413158	0.100400000810623	0.0978000015020371	0.0970000028610230	0.0988999977707863	0.102899998426437	0.102200001478195	0.101000003516674	0.0987000018358231	0.0983000025153160	0.0967999994754791	0.0982000008225441	0.0982000008225441	0.102200001478195	0.100100003182888	0.0970999971032143	0.102099999785423	0.0988000035285950	0.0983999967575073	0.0970999971032143	0.0996000021696091	0.0995000004768372	0.0988999977707863	0.100199997425079	0.0976999998092651	0.0970999971032143	0.0962999984622002	0.0947000011801720	0.0986000001430512	0.0967999994754791	0.0978000015020371	0.0965000018477440	0.102399997413158	0.0991000011563301	0.0939000025391579	0.0969000011682510	0.100699998438358	0.101400002837181	0.0974999964237213	0.0945999994874001	0.0967999994754791
0.125400006771088	0.103000000119209	0.105899997055531	0.0996000021696091	0.100900001823902	0.103000000119209	0.0992000028491020	0.103200003504753	0.104800000786781	0.105300001800060	0.104400001466274	0.100400000810623	0.101400002837181	0.102799996733665	0.104900002479553	0.105300001800060	0.106100000441074	0.101899996399879	0.104099996387959	0.0996000021696091	0.0996999964118004	0.101400002837181	0.103500001132488	0.101599998772144	0.104099996387959	0.104000002145767	0.101400002837181	0.0996999964118004	0.0980999991297722	0.103000000119209	0.102899998426437	0.102499999105930	0.103699997067451	0.101400002837181	0.100800000131130	0.0992000028491020	0.0962999984622002	0.101099997758865	0.101800002157688	0.0995000004768372	0.101099997758865	0.101899996399879	0.102200001478195	0.0975999981164932	0.100100003182888	0.101599998772144	0.101599998772144	0.101199999451637	0.0986000001430512	0.0998999997973442
0.124099999666214	0.102700002491474	0.101800002157688	0.101099997758865	0.0991000011563301	0.100500002503395	0.0979000031948090	0.102600000798702	0.105800002813339	0.106799997389317	0.103500001132488	0.0997999981045723	0.100100003182888	0.103000000119209	0.103200003504753	0.103600002825260	0.103399999439716	0.102099999785423	0.100599996745586	0.0973000004887581	0.0976999998092651	0.101000003516674	0.102899998426437	0.0996000021696091	0.101099997758865	0.103500001132488	0.100000001490116	0.0992000028491020	0.0975999981164932	0.102099999785423	0.103399999439716	0.0996000021696091	0.111199997365475	0.100900001823902	0.100199997425079	0.0979999974370003	0.0952000021934509	0.0992999970912933	0.0980999991297722	0.100100003182888	0.101499997079372	0.101700000464916	0.100299999117851	0.0966000035405159	0.0993999987840653	0.101599998772144	0.101499997079372	0.101599998772144	0.0979999974370003	0.0983000025153160
0.125200003385544	0.105800002813339	0.102600000798702	0.100900001823902	0.101599998772144	0.101800002157688	0.0988999977707863	0.101700000464916	0.105899997055531	0.108499996364117	0.104999996721745	0.102499999105930	0.100800000131130	0.101599998772144	0.104599997401237	0.104800000786781	0.108199998736382	0.104199998080730	0.103500001132488	0.0992000028491020	0.0974999964237213	0.101000003516674	0.101999998092651	0.100500002503395	0.102899998426437	0.104699999094009	0.102600000798702	0.100400000810623	0.0988999977707863	0.102600000798702	0.102099999785423	0.101300001144409	0.105099998414516	0.103399999439716	0.100599996745586	0.0983999967575073	0.0964000001549721	0.100500002503395	0.101000003516674	0.0998999997973442	0.101999998092651	0.102899998426437	0.101199999451637	0.0961999967694283	0.100000001490116	0.101099997758865	0.101400002837181	0.101199999451637	0.0993999987840653	0.0998999997973442
0.118799999356270	0.109899997711182	0.106299996376038	0.103699997067451	0.104299999773502	0.104500003159046	0.100500002503395	0.105400003492832	0.111000001430511	0.112700000405312	0.108900003135204	0.105300001800060	0.104699999094009	0.104999996721745	0.107000000774860	0.107900001108646	0.113499999046326	0.108400002121925	0.105800002813339	0.102600000798702	0.102300003170967	0.102499999105930	0.103500001132488	0.103799998760223	0.106899999082088	0.108900003135204	0.105499997735024	0.104000002145767	0.101199999451637	0.104000002145767	0.103799998760223	0.104299999773502	0.107500001788139	0.107100002467632	0.102700002491474	0.100699998438358	0.0979999974370003	0.102099999785423	0.100500002503395	0.101700000464916	0.105300001800060	0.104599997401237	0.103900000452995	0.100299999117851	0.105099998414516	0.104500003159046	0.103600002825260	0.106600001454353	0.102700002491474	0.101199999451637
0.116400003433228	0.112800002098084	0.108599998056889	0.104599997401237	0.106200002133846	0.105700001120567	0.100299999117851	0.104400001466274	0.112899996340275	0.115000002086163	0.109999999403954	0.108199998736382	0.104599997401237	0.106399998068810	0.107500001788139	0.106899999082088	0.112000003457069	0.109700001776218	0.109999999403954	0.102700002491474	0.102499999105930	0.101999998092651	0.103200003504753	0.102200001478195	0.109999999403954	0.110200002789497	0.106899999082088	0.104099996387959	0.101099997758865	0.105099998414516	0.104599997401237	0.102300003170967	0.110600002110004	0.107699997723103	0.102799996733665	0.100100003182888	0.0976999998092651	0.102700002491474	0.100800000131130	0.101999998092651	0.117299996316433	0.105599999427795	0.103900000452995	0.0974999964237213	0.104000002145767	0.103500001132488	0.103600002825260	0.102499999105930	0.102099999785423	0.102099999785423
0.131799995899200	0.115400001406670	0.111299999058247	0.108699999749660	0.107799999415874	0.106700003147125	0.101000003516674	0.104099996387959	0.118799999356270	0.119900003075600	0.114500001072884	0.109099999070168	0.107500001788139	0.105499997735024	0.106899999082088	0.107299998402596	0.118500001728535	0.114000000059605	0.110600002110004	0.104000002145767	0.100900001823902	0.102200001478195	0.103799998760223	0.101800002157688	0.112499997019768	0.114500001072884	0.107900001108646	0.104500003159046	0.102499999105930	0.103699997067451	0.104299999773502	0.103900000452995	0.111500002443790	0.108900003135204	0.105599999427795	0.101400002837181	0.0982000008225441	0.104199998080730	0.101000003516674	0.101400002837181	0.107400000095367	0.106899999082088	0.103399999439716	0.0982000008225441	0.102099999785423	0.103399999439716	0.103399999439716	0.102799996733665	0.103600002825260	0.102700002491474
0.137600004673004	0.118699997663498	0.112400002777576	0.108199998736382	0.106899999082088	0.104900002479553	0.100699998438358	0.103100001811981	0.121399998664856	0.121200002729893	0.116200000047684	0.110100001096725	0.109600000083447	0.106100000441074	0.106600001454353	0.105599999427795	0.118699997663498	0.114100001752377	0.109999999403954	0.103399999439716	0.101700000464916	0.103399999439716	0.102399997413158	0.102399997413158	0.113899998366833	0.116099998354912	0.108599998056889	0.103299997746944	0.0996000021696091	0.101899996399879	0.102799996733665	0.102099999785423	0.112000003457069	0.109200000762939	0.101700000464916	0.100900001823902	0.0958999991416931	0.100299999117851	0.0993999987840653	0.101300001144409	0.114200003445148	0.106600001454353	0.104000002145767	0.0979999974370003	0.100699998438358	0.102899998426437	0.101999998092651	0.102499999105930	0.104800000786781	0.101400002837181
0.129999995231628	0.124399997293949	0.117399998009205	0.114799998700619	0.111299999058247	0.109999999403954	0.101400002837181	0.105300001800060	0.126599997282028	0.129299998283386	0.121200002729893	0.113799996674061	0.111699998378754	0.108499996364117	0.108499996364117	0.108699999749660	0.125699996948242	0.120899997651577	0.114399999380112	0.107199996709824	0.105899997055531	0.103699997067451	0.105200000107288	0.104199998080730	0.123300001025200	0.119999997317791	0.112099997699261	0.105200000107288	0.101999998092651	0.105999998748302	0.104500003159046	0.103900000452995	0.119099996984005	0.113600000739098	0.107199996709824	0.101599998772144	0.0989999994635582	0.103500001132488	0.101899996399879	0.103200003504753	0.118799999356270	0.110100001096725	0.107799999415874	0.100800000131130	0.103699997067451	0.105800002813339	0.103699997067451	0.104299999773502	0.108499996364117	0.103600002825260
0.163299992680550	0.130099996924400	0.123300001025200	0.119199998676777	0.113200001418591	0.109600000083447	0.103200003504753	0.105499997735024	0.134299993515015	0.133100003004074	0.125100001692772	0.120399996638298	0.113899998366833	0.110299997031689	0.109099999070168	0.108499996364117	0.133799999952316	0.126900002360344	0.118199996650219	0.109499998390675	0.108000002801418	0.105999998748302	0.105099998414516	0.103299997746944	0.128099992871284	0.127900004386902	0.113700002431870	0.107799999415874	0.103799998760223	0.105400003492832	0.107000000774860	0.106899999082088	0.122100003063679	0.114200003445148	0.112199999392033	0.103399999439716	0.100800000131130	0.104299999773502	0.101999998092651	0.103000000119209	0.120800003409386	0.113399997353554	0.104999996721745	0.103299997746944	0.102399997413158	0.104800000786781	0.104000002145767	0.102899998426437	0.109999999403954	0.106200002133846
0.148399993777275	0.135700002312660	0.125400006771088	0.121799997985363	0.115999996662140	0.112599998712540	0.106600001454353	0.106399998068810	0.140799999237061	0.139500007033348	0.129999995231628	0.121699996292591	0.116700001060963	0.111900001764297	0.110200002789497	0.109800003468990	0.142399996519089	0.128600001335144	0.123999997973442	0.115500003099442	0.104599997401237	0.106700003147125	0.107699997723103	0.117899999022484	0.133100003004074	0.128499999642372	0.119900003075600	0.111299999058247	0.104900002479553	0.105800002813339	0.107699997723103	0.105800002813339	0.128000006079674	0.120800003409386	0.109999999403954	0.108000002801418	0.0988999977707863	0.103799998760223	0.101800002157688	0.102899998426437	0.117299996316433	0.113899998366833	0.107299998402596	0.103000000119209	0.104400001466274	0.102899998426437	0.103100001811981	0.103100001811981	0.113700002431870	0.106600001454353
0.160899996757507	0.144899994134903	0.131200000643730	0.125699996948242	0.118100002408028	0.111299999058247	0.103600002825260	0.106200002133846	0.151199996471405	0.146300002932549	0.135000005364418	0.125100001692772	0.117700003087521	0.111699998378754	0.109099999070168	0.108400002121925	0.146699994802475	0.134000003337860	0.126100003719330	0.115199998021126	0.105599999427795	0.104599997401237	0.103500001132488	0.102399997413158	0.140599995851517	0.136299997568131	0.120899997651577	0.110500000417233	0.104699999094009	0.105499997735024	0.106600001454353	0.102200001478195	0.132300004363060	0.121399998664856	0.110600002110004	0.101800002157688	0.100000001490116	0.102499999105930	0.0978000015020371	0.100699998438358	0.120600000023842	0.116099998354912	0.115800000727177	0.101599998772144	0.0997999981045723	0.103500001132488	0.100500002503395	0.101499997079372	0.114100001752377	0.107400000095367
0.173399999737740	0.159700006246567	0.138899996876717	0.131099998950958	0.127499997615814	0.115999996662140	0.109099999070168	0.108499996364117	0.163599997758865	0.159999996423721	0.144299998879433	0.133599996566772	0.122699998319149	0.116200000047684	0.114299997687340	0.111599996685982	0.157700002193451	0.143099993467331	0.131300002336502	0.119199998676777	0.113600000739098	0.108699999749660	0.108099997043610	0.103200003504753	0.149299994111061	0.140599995851517	0.124700002372265	0.117899999022484	0.108099997043610	0.106499999761581	0.107600003480911	0.104099996387959	0.138500005006790	0.127700001001358	0.115099996328354	0.110799998044968	0.103000000119209	0.104400001466274	0.101000003516674	0.101599998772144	0.126300007104874	0.123700000345707	0.111000001430511	0.109700001776218	0.104999996721745	0.105800002813339	0.107699997723103	0.103799998760223	0.120399996638298	0.111800000071526
0.194100007414818	0.170100003480911	0.147699996829033	0.137799993157387	0.129600003361702	0.119099996984005	0.113200001418591	0.108499996364117	0.176499992609024	0.173500001430511	0.149399995803833	0.138400003314018	0.123499996960163	0.117600001394749	0.114699997007847	0.112599998712540	0.170200005173683	0.152999997138977	0.136600002646446	0.127000004053116	0.114299997687340	0.110500000417233	0.109999999403954	0.105999998748302	0.160799995064735	0.151299998164177	0.130199998617172	0.117299996316433	0.111900001764297	0.108300000429153	0.107199996709824	0.107100002467632	0.148900002241135	0.137400001287460	0.116099998354912	0.115099996328354	0.104999996721745	0.105599999427795	0.104400001466274	0.102600000798702	0.129999995231628	0.122400000691414	0.115500003099442	0.107500001788139	0.104299999773502	0.106200002133846	0.104500003159046	0.103699997067451	0.126100003719330	0.113300003111362
0.211600005626678	0.186299994587898	0.157299995422363	0.146099999547005	0.134800001978874	0.124099999666214	0.111199997365475	0.109600000083447	0.195700004696846	0.188099995255470	0.162200003862381	0.142199993133545	0.128999993205071	0.119099996984005	0.117200002074242	0.111900001764297	0.188700005412102	0.165800005197525	0.142399996519089	0.122299998998642	0.120600000023842	0.112700000405312	0.110600002110004	0.107900001108646	0.172800004482269	0.158099994063377	0.133000001311302	0.121699996292591	0.121899999678135	0.112999998033047	0.113499999046326	0.105599999427795	0.156800001859665	0.144700005650520	0.120600000023842	0.111299999058247	0.109099999070168	0.106200002133846	0.104199998080730	0.104599997401237	0.149399995803833	0.130899995565414	0.114600002765656	0.107600003480911	0.106200002133846	0.107000000774860	0.106700003147125	0.105400003492832	0.134599998593330	0.115500003099442
0.229000002145767	0.199799999594688	0.167099997401238	0.150900006294251	0.134800001978874	0.124899998307228	0.113099999725819	0.109899997711182	0.210700005292892	0.199000000953674	0.173099994659424	0.154200002551079	0.135600000619888	0.121100001037121	0.116499997675419	0.113300003111362	0.202399998903275	0.171499997377396	0.149399995803833	0.130099996924400	0.116999998688698	0.113300003111362	0.110699996352196	0.104800000786781	0.184000000357628	0.166600003838539	0.141000002622604	0.121500000357628	0.113700002431870	0.111000001430511	0.108499996364117	0.105899997055531	0.162499994039536	0.143000006675720	0.120499998331070	0.112999998033047	0.105999998748302	0.106600001454353	0.103200003504753	0.103000000119209	0.141100004315376	0.130500003695488	0.113099999725819	0.106100000441074	0.104599997401237	0.105700001120567	0.106899999082088	0.102899998426437	0.133300006389618	0.115900002419949
0.237499997019768	0.212699994444847	0.179800003767014	0.162599995732307	0.138300001621246	0.125200003385544	0.109600000083447	0.108800001442432	0.226899996399879	0.212599992752075	0.181899994611740	0.160600006580353	0.139300003647804	0.124200001358986	0.118000000715256	0.112499997019768	0.218600004911423	0.187000006437302	0.159600004553795	0.143099993467331	0.126900002360344	0.112000003457069	0.111000001430511	0.106600001454353	0.202500000596046	0.175099998712540	0.143600001931191	0.128499999642372	0.115900002419949	0.108300000429153	0.108099997043610	0.104900002479553	0.171499997377396	0.156900003552437	0.123599998652935	0.111699998378754	0.104199998080730	0.104900002479553	0.104800000786781	0.104699999094009	0.153400003910065	0.131600007414818	0.115699999034405	0.107500001788139	0.107500001788139	0.111699998378754	0.111000001430511	0.113799996674061	0.137099996209145	0.117799997329712
0.271100014448166	0.239500001072884	0.196799993515015	0.173500001430511	0.147499993443489	0.128399997949600	0.111800000071526	0.113499999046326	0.257999986410141	0.234300002455711	0.197500005364418	0.168899998068810	0.145999997854233	0.124200001358986	0.122199997305870	0.117100000381470	0.245700001716614	0.208800002932549	0.167500004172325	0.136899992823601	0.121799997985363	0.115800000727177	0.113099999725819	0.108000002801418	0.224199995398521	0.191300004720688	0.155499994754791	0.129299998283386	0.122800000011921	0.118900001049042	0.110799998044968	0.106799997389317	0.187099993228912	0.159500002861023	0.123700000345707	0.118799999356270	0.106299996376038	0.107900001108646	0.101599998772144	0.104500003159046	0.153699994087219	0.135100007057190	0.125100001692772	0.108199998736382	0.107400000095367	0.108199998736382	0.109399996697903	0.101999998092651	0.142499998211861	0.118400000035763
0.282000005245209	0.261299997568131	0.212500005960464	0.187000006437302	0.152999997138977	0.131200000643730	0.115599997341633	0.117899999022484	0.286700010299683	0.259000003337860	0.211999997496605	0.179600000381470	0.149800002574921	0.128299996256828	0.123999997973442	0.116599999368191	0.270300000905991	0.227599993348122	0.180199995636940	0.143900007009506	0.123099997639656	0.113899998366833	0.115299999713898	0.109600000083447	0.244000002741814	0.209000006318092	0.161899998784065	0.133300006389618	0.121600002050400	0.116499997675419	0.114000000059605	0.104900002479553	0.199900001287460	0.171000003814697	0.130199998617172	0.118699997663498	0.116200000047684	0.111000001430511	0.104999996721745	0.103600002825260	0.164199993014336	0.143500000238419	0.126100003719330	0.111900001764297	0.105099998414516	0.109200000762939	0.121299996972084	0.105400003492832	0.149599999189377	0.123199999332428
0.342099994421005	0.294499993324280	0.233300000429153	0.203600004315376	0.162499994039536	0.136299997568131	0.129700005054474	0.117200002074242	0.312900006771088	0.288700014352798	0.235400006175041	0.196999996900558	0.158099994063377	0.128199994564056	0.124700002372265	0.118100002408028	0.308099985122681	0.252099990844727	0.192000001668930	0.160699993371964	0.130300000309944	0.118500001728535	0.114500001072884	0.108699999749660	0.270900011062622	0.223399996757507	0.165299996733665	0.134000003337860	0.120300002396107	0.118799999356270	0.113499999046326	0.112800002098084	0.215700000524521	0.177799999713898	0.136800006031990	0.125000000000000	0.107699997723103	0.109999999403954	0.105899997055531	0.104699999094009	0.174199998378754	0.146400004625320	0.128700003027916	0.117700003087521	0.109800003468990	0.110200002789497	0.116599999368191	0.104800000786781	0.161300003528595	0.124499998986721
0.341600000858307	0.321900010108948	0.258599996566772	0.215499997138977	0.164100006222725	0.146699994802475	0.143900007009506	0.117799997329712	0.345099985599518	0.317799985408783	0.255400002002716	0.210199996829033	0.163699999451637	0.128399997949600	0.124700002372265	0.114500001072884	0.337199985980988	0.280499994754791	0.207599997520447	0.153300002217293	0.120499998331070	0.117299996316433	0.116499997675419	0.107699997723103	0.293999999761581	0.243900001049042	0.176899999380112	0.136800006031990	0.120600000023842	0.116899996995926	0.112400002777576	0.105700001120567	0.235300004482269	0.190999999642372	0.132799997925758	0.124399997293949	0.111599996685982	0.108699999749660	0.103900000452995	0.113499999046326	0.185299992561340	0.150000005960464	0.122199997305870	0.112599998712540	0.109800003468990	0.107600003480911	0.112899996340275	0.103299997746944	0.160199999809265	0.126499995589256
0.412400007247925	0.355899989604950	0.285299986600876	0.235100001096725	0.177399992942810	0.145400002598763	0.134599998593330	0.123499996960163	0.382699996232986	0.344500005245209	0.283699989318848	0.228300005197525	0.172000005841255	0.134100005030632	0.128499999642372	0.117299996316433	0.356299996376038	0.298500001430512	0.225899994373322	0.164399996399879	0.136500000953674	0.124600000679493	0.133499994874001	0.112199999392033	0.321999996900558	0.267899990081787	0.190099999308586	0.154699996113777	0.164100006222725	0.117499999701977	0.115099996328354	0.110299997031689	0.258500009775162	0.207499995827675	0.142000004649162	0.125499993562698	0.126399993896484	0.111699998378754	0.106299996376038	0.104099996387959	0.194000005722046	0.154699996113777	0.133900001645088	0.118199996650219	0.113700002431870	0.111900001764297	0.112099997699261	0.103600002825260	0.176200002431870	0.128900006413460
0.416999995708466	0.390599995851517	0.307500004768372	0.261999994516373	0.188400000333786	0.148499995470047	0.124799996614456	0.119999997317791	0.418999999761581	0.386099994182587	0.314200013875961	0.255299985408783	0.181400001049042	0.139699995517731	0.128900006413460	0.120399996638298	0.385399997234345	0.329899996519089	0.243000000715256	0.171100005507469	0.133399993181229	0.124499998986721	0.120499998331070	0.112400002777576	0.356299996376038	0.295700013637543	0.201900005340576	0.140200003981590	0.143399998545647	0.123199999332428	0.118500001728535	0.113499999046326	0.283300012350082	0.226099997758865	0.152899995446205	0.129500001668930	0.117600001394749	0.112499997019768	0.107400000095367	0.104900002479553	0.214900001883507	0.163900002837181	0.126499995589256	0.122900001704693	0.117399998009205	0.122199997305870	0.118799999356270	0.105200000107288	0.187199994921684	0.132599994540215
0.446900010108948	0.416799992322922	0.330099999904633	0.283499985933304	0.200699999928474	0.156200006604195	0.126000002026558	0.132499992847443	0.453000009059906	0.409299999475479	0.337000012397766	0.274399995803833	0.192300006747246	0.143099993467331	0.131899997591972	0.119400002062321	0.422399997711182	0.361900001764298	0.270999997854233	0.179100006818771	0.141200006008148	0.124099999666214	0.123800002038479	0.112999998033047	0.402999997138977	0.315600007772446	0.209099993109703	0.144299998879433	0.136600002646446	0.122100003063679	0.117600001394749	0.106499999761581	0.308099985122681	0.234799996018410	0.152099996805191	0.132599994540215	0.112199999392033	0.113300003111362	0.106399998068810	0.108199998736382	0.229300007224083	0.167899996042252	0.138999998569489	0.119999997317791	0.115699999034405	0.112199999392033	0.114299997687340	0.106399998068810	0.202299997210503	0.131999999284744
0.492000013589859	0.447899997234345	0.366200000047684	0.305799990892410	0.216499999165535	0.159299999475479	0.126900002360344	0.122299998998642	0.489699989557266	0.452899992465973	0.370900005102158	0.299600005149841	0.205599993467331	0.142900004982948	0.132100000977516	0.119000002741814	0.456499993801117	0.397500008344650	0.292299985885620	0.183599993586540	0.136000007390976	0.133000001311302	0.131400004029274	0.116099998354912	0.434899985790253	0.336299985647202	0.224500000476837	0.155000001192093	0.134200006723404	0.122800000011921	0.118600003421307	0.112899996340275	0.343400001525879	0.252299994230270	0.154100000858307	0.132300004363060	0.121299996972084	0.114799998700619	0.107400000095367	0.112400002777576	0.250099986791611	0.173199996352196	0.132100000977516	0.116800002753735	0.113899998366833	0.110500000417233	0.119900003075600	0.102499999105930	0.214000001549721	0.136500000953674
0.543099999427795	0.500400006771088	0.411700010299683	0.359400004148483	0.241999998688698	0.167099997401238	0.167400002479553	0.121699996292591	0.531700015068054	0.491299986839294	0.396299988031387	0.328599989414215	0.219799995422363	0.148699998855591	0.136800006031990	0.125300005078316	0.501399993896484	0.437299996614456	0.324200004339218	0.194700002670288	0.140499994158745	0.127399995923042	0.123999997973442	0.117600001394749	0.476300001144409	0.381999999284744	0.251199990510941	0.155799999833107	0.158399999141693	0.125499993562698	0.121699996292591	0.111599996685982	0.383199989795685	0.275000005960465	0.160999998450279	0.125200003385544	0.123599998652935	0.116800002753735	0.109700001776218	0.111199997365475	0.274899989366531	0.181999996304512	0.134499996900558	0.120999999344349	0.121799997985363	0.117899999022484	0.129600003361702	0.105099998414516	0.238800004124641	0.141800001263618
0.567099988460541	0.537599980831146	0.446399986743927	0.378899991512299	0.254599988460541	0.170900002121925	0.133300006389618	0.120200000703335	0.569199979305267	0.523899972438812	0.435099989175797	0.353199988603592	0.223600000143051	0.147400006651878	0.140400007367134	0.124300003051758	0.531599998474121	0.465900003910065	0.347900003194809	0.202399998903275	0.138699993491173	0.129500001668930	0.123599998652935	0.118900001049042	0.510399997234345	0.413300007581711	0.265100002288818	0.167799994349480	0.140900000929832	0.123599998652935	0.119900003075600	0.118600003421307	0.410899996757507	0.302100002765656	0.163699999451637	0.131999999284744	0.124899998307228	0.117200002074242	0.111800000071526	0.110699996352196	0.289000004529953	0.186000004410744	0.149900004267693	0.122599996626377	0.121799997985363	0.121600002050400	0.114799998700619	0.105899997055531	0.252700001001358	0.140499994158745
0.609200000762940	0.571699976921082	0.479499995708466	0.416399985551834	0.274300009012222	0.179100006818771	0.145699992775917	0.121299996972084	0.601499974727631	0.554099977016449	0.467400014400482	0.394100010395050	0.237200006842613	0.154300004243851	0.141000002622604	0.124200001358986	0.563600003719330	0.502799987792969	0.381900012493134	0.221799999475479	0.145699992775917	0.132400006055832	0.131699994206429	0.118699997663498	0.540199995040894	0.447600007057190	0.285199999809265	0.175799995660782	0.135800004005432	0.127800002694130	0.121699996292591	0.122500002384186	0.452100008726120	0.335200011730194	0.169100001454353	0.136299997568131	0.126599997282028	0.117799997329712	0.111699998378754	0.109800003468990	0.305599987506866	0.192900002002716	0.140400007367134	0.119999997317791	0.123700000345707	0.122699998319149	0.119499996304512	0.106899999082088	0.266900002956390	0.142900004982948
0.645900011062622	0.609499990940094	0.519299983978272	0.450800001621246	0.288700014352798	0.186299994587898	0.160600006580353	0.126499995589256	0.631299972534180	0.586000025272369	0.509299993515015	0.414999991655350	0.260800004005432	0.155000001192093	0.140699997544289	0.128199994564056	0.595499992370606	0.542699992656708	0.409000009298325	0.228900000452995	0.144999995827675	0.129800006747246	0.128000006079674	0.119499996304512	0.577899992465973	0.482199996709824	0.306800007820129	0.172299996018410	0.140000000596046	0.131099998950958	0.123099997639656	0.117100000381470	0.481499999761581	0.361600011587143	0.172299996018410	0.134200006723404	0.130700007081032	0.117299996316433	0.111400000751019	0.111500002443790	0.337799996137619	0.210299998521805	0.155499994754791	0.125100001692772	0.120499998331070	0.120300002396107	0.119199998676777	0.105700001120567	0.293700009584427	0.154699996113777
0.645799994468689	0.630400002002716	0.536400020122528	0.479999989271164	0.314999997615814	0.191200003027916	0.137799993157387	0.131099998950958	0.657000005245209	0.619400024414063	0.534799993038178	0.456699997186661	0.265899986028671	0.156200006604195	0.140100002288818	0.122199997305870	0.625899970531464	0.571200013160706	0.444999992847443	0.252499997615814	0.147599995136261	0.134499996900558	0.166899994015694	0.124799996614456	0.602699995040894	0.518100023269653	0.331600010395050	0.176100000739098	0.140900000929832	0.125300005078316	0.121100001037121	0.115000002086163	0.517599999904633	0.381300002336502	0.178900003433228	0.141000002622604	0.122199997305870	0.113899998366833	0.113300003111362	0.108300000429153	0.361400008201599	0.205899998545647	0.148499995470047	0.124600000679493	0.125699996948242	0.113399997353554	0.116700001060963	0.106799997389317	0.311699986457825	0.143800005316734
0.694100022315979	0.667699992656708	0.574500024318695	0.515299975872040	0.348300009965897	0.195099994540215	0.140499994158745	0.129999995231628	0.693199992179871	0.642599999904633	0.563899993896484	0.489899992942810	0.289200007915497	0.162499994039536	0.151600003242493	0.126200005412102	0.659900009632111	0.603999972343445	0.477299988269806	0.290800005197525	0.148800000548363	0.133799999952316	0.127499997615814	0.119699999690056	0.641600012779236	0.555499970912933	0.355399996042252	0.179000005125999	0.142499998211861	0.129199996590614	0.124499998986721	0.118500001728535	0.545899987220764	0.420700013637543	0.190099999308586	0.141399994492531	0.130199998617172	0.118500001728535	0.112300001084805	0.113399997353554	0.397799998521805	0.219300001859665	0.143099993467331	0.123000003397465	0.134499996900558	0.139699995517731	0.119800001382828	0.106600001454353	0.347999989986420	0.150999993085861
0.705399990081787	0.686500012874603	0.601800024509430	0.555000007152557	0.372299998998642	0.201900005340576	0.176599994301796	0.129199996590614	0.719099998474121	0.672100007534027	0.606000006198883	0.520699977874756	0.312900006771088	0.173299998044968	0.146999999880791	0.126000002026558	0.684700012207031	0.633599996566773	0.517000019550324	0.312400013208389	0.152700006961823	0.134499996900558	0.130799993872643	0.122599996626377	0.668200016021729	0.589100003242493	0.385100007057190	0.183400005102158	0.150700002908707	0.130600005388260	0.125400006771088	0.118100002408028	0.579299986362457	0.441900014877319	0.199499994516373	0.148900002241135	0.131699994206429	0.118799999356270	0.112499997019768	0.111000001430511	0.435000002384186	0.239399999380112	0.147200003266335	0.127599999308586	0.123700000345707	0.124300003051758	0.117499999701977	0.108499996364117	0.364100009202957	0.162300005555153
0.726499974727631	0.721499979496002	0.628600001335144	0.580600023269653	0.392599999904633	0.208599999547005	0.144099995493889	0.126300007104874	0.743799984455109	0.692700028419495	0.617200016975403	0.554199993610382	0.330099999904633	0.167300000786781	0.143399998545647	0.126300007104874	0.709699988365173	0.663600027561188	0.542699992656708	0.324299991130829	0.156299993395805	0.137199997901917	0.127000004053116	0.123300001025200	0.693599998950958	0.617100000381470	0.400400012731552	0.191200003027916	0.143500000238419	0.131699994206429	0.124700002372265	0.116499997675419	0.602100014686585	0.466699987649918	0.196600005030632	0.141200006008148	0.122699998319149	0.119099996984005	0.116400003433228	0.111800000071526	0.447699993848801	0.245399996638298	0.146599993109703	0.127299994230270	0.130300000309944	0.119400002062321	0.120499998331070	0.106399998068810	0.378399997949600	0.161300003528595
0.754100024700165	0.741999983787537	0.651499986648560	0.610499978065491	0.424800008535385	0.227400004863739	0.138500005006790	0.131200000643730	0.765699982643127	0.719500005245209	0.648999989032745	0.586499989032745	0.358200013637543	0.168799996376038	0.143600001931191	0.126300007104874	0.728100001811981	0.678600013256073	0.577899992465973	0.333400011062622	0.157600000500679	0.133900001645088	0.168899998068810	0.124200001358986	0.713900029659271	0.625100016593933	0.424499988555908	0.203400000929832	0.151800006628037	0.134000003337860	0.124399997293949	0.121600002050400	0.620000004768372	0.493900001049042	0.216100007295609	0.147300004959106	0.143299996852875	0.119699999690056	0.116200000047684	0.110899999737740	0.473899990320206	0.259600013494492	0.143900007009506	0.127299994230270	0.129199996590614	0.122299998998642	0.122900001704693	0.107500001788139	0.399199992418289	0.166199997067451
0.784399986267090	0.782000005245209	0.685400009155273	0.639199972152710	0.461100012063980	0.250900000333786	0.143099993467331	0.126499995589256	0.799399971961975	0.747200012207031	0.686200022697449	0.610400021076202	0.376500010490418	0.174199998378754	0.152500003576279	0.132300004363060	0.753000020980835	0.701300024986267	0.584500014781952	0.370099991559982	0.159400001168251	0.137600004673004	0.133799999952316	0.123000003397465	0.732800006866455	0.678099989891052	0.465099990367889	0.200900003314018	0.156800001859665	0.131699994206429	0.124700002372265	0.118500001728535	0.658299982547760	0.516300022602081	0.216600000858307	0.142100006341934	0.134299993515015	0.120899997651577	0.116800002753735	0.112499997019768	0.486000001430512	0.277399986982346	0.146799996495247	0.130899995565414	0.128299996256828	0.122400000691414	0.120800003409386	0.111800000071526	0.432900011539459	0.175099998712540
0.805400013923645	0.807799994945526	0.712800025939941	0.682900011539459	0.507200002670288	0.274899989366531	0.148100003600121	0.132699996232986	0.820599973201752	0.775099992752075	0.720499992370606	0.654699981212616	0.400799989700317	0.178499996662140	0.158099994063377	0.130400002002716	0.769500017166138	0.734300017356873	0.645299971103668	0.377200007438660	0.159999996423721	0.137600004673004	0.132599994540215	0.122599996626377	0.765500009059906	0.708599984645844	0.497799992561340	0.212699994444847	0.151600003242493	0.138799995183945	0.127000004053116	0.120300002396107	0.693099975585938	0.551599979400635	0.236900001764297	0.148699998855591	0.133900001645088	0.122000001370907	0.115299999713898	0.113399997353554	0.503899991512299	0.297800004482269	0.158099994063377	0.130099996924400	0.134399995207787	0.127399995923042	0.128399997949600	0.116099998354912	0.455900013446808	0.194800004363060
0.830299973487854	0.818599998950958	0.728299975395203	0.701699972152710	0.532800018787384	0.287800014019012	0.148200005292892	0.128399997949600	0.853500008583069	0.798600018024445	0.740999996662140	0.690500020980835	0.411300003528595	0.184499993920326	0.153500005602837	0.129199996590614	0.800400018692017	0.759500026702881	0.683499991893768	0.424100011587143	0.162100002169609	0.138799995183945	0.133799999952316	0.122699998319149	0.777999997138977	0.733699977397919	0.513000011444092	0.208000004291534	0.150999993085861	0.138699993491173	0.128700003027916	0.126200005412102	0.716099977493286	0.568599998950958	0.238299995660782	0.149100005626678	0.136099994182587	0.120700001716614	0.116599999368191	0.113499999046326	0.527999997138977	0.303099989891052	0.163599997758865	0.131600007414818	0.128399997949600	0.132499992847443	0.123499996960163	0.113099999725819	0.477699995040894	0.177200004458427
0.850799977779388	0.839200019836426	0.744599997997284	0.721899986267090	0.562699973583221	0.284399986267090	0.149299994111061	0.131300002336502	0.871800005435944	0.817399978637695	0.769500017166138	0.707899987697601	0.423400014638901	0.187299996614456	0.154400005936623	0.129199996590614	0.825699985027313	0.777400016784668	0.702099978923798	0.417199999094009	0.170800000429153	0.139599993824959	0.135199993848801	0.123499996960163	0.796999990940094	0.748899996280670	0.534399986267090	0.218600004911423	0.152700006961823	0.139799997210503	0.131300002336502	0.119099996984005	0.742399990558624	0.592499971389771	0.247999995946884	0.149700000882149	0.139500007033348	0.123899996280670	0.116499997675419	0.114500001072884	0.543500006198883	0.315899997949600	0.160500004887581	0.132899999618530	0.131300002336502	0.133200004696846	0.123000003397465	0.120600000023842	0.491200000047684	0.181299999356270
0.859899997711182	0.862500011920929	0.765799999237061	0.750199973583221	0.572799980640411	0.275599986314774	0.176699995994568	0.137799993157387	0.887600004673004	0.828400015830994	0.780399978160858	0.723500013351440	0.456800013780594	0.188500002026558	0.156599998474121	0.133000001311302	0.833899974822998	0.786000013351440	0.723399996757507	0.432099997997284	0.174700006842613	0.145500004291534	0.136399999260902	0.127200007438660	0.825600028038025	0.773199975490570	0.556999981403351	0.228900000452995	0.156499996781349	0.137500002980232	0.130600005388260	0.125300005078316	0.769299983978272	0.681299984455109	0.260399997234345	0.151299998164177	0.135199993848801	0.126300007104874	0.124799996614456	0.116300001740456	0.726400017738342	0.347900003194809	0.168799996376038	0.142599999904633	0.131699994206429	0.123700000345707	0.128099992871284	0.115199998021126	0.523400008678436	0.191100001335144
0.876299977302551	0.876299977302551	0.791999995708466	0.773599982261658	0.596700012683868	0.300300002098084	0.151899993419647	0.130899995565414	0.892700016498566	0.841799974441528	0.806599974632263	0.754100024700165	0.473100006580353	0.192200005054474	0.158999994397163	0.133599996566772	0.842800021171570	0.798099994659424	0.751200020313263	0.459600001573563	0.177000001072884	0.151800006628037	0.136700004339218	0.127599999308586	0.839999973773956	0.795199990272522	0.582400023937225	0.239099994301796	0.157199993729591	0.139300003647804	0.129999995231628	0.120300002396107	0.787199974060059	0.695299983024597	0.274599999189377	0.159199997782707	0.133799999952316	0.131099998950958	0.117700003087521	0.115099996328354	0.674399971961975	0.363000005483627	0.162799999117851	0.138600006699562	0.134599998593330	0.127299994230270	0.133200004696846	0.112199999392033	0.529799997806549	0.186100006103516
0.864899992942810	0.874800026416779	0.802699983119965	0.785899996757507	0.614700019359589	0.294299989938736	0.160199999809265	0.128600001335144	0.885299980640411	0.852100014686585	0.826499998569489	0.775499999523163	0.483900010585785	0.195999994874001	0.163499996066093	0.132899999618530	0.846899986267090	0.817499995231628	0.771200001239777	0.491200000047684	0.178299993276596	0.145799994468689	0.140599995851517	0.125200003385544	0.844200015068054	0.815599977970123	0.593400001525879	0.231999993324280	0.157000005245209	0.138099998235703	0.130999997258186	0.127499997615814	0.801900029182434	0.724300026893616	0.285699993371964	0.157000005245209	0.141100004315376	0.124799996614456	0.117899999022484	0.113600000739098	0.698899984359741	0.378899991512299	0.177000001072884	0.135900005698204	0.130500003695488	0.131099998950958	0.123499996960163	0.112700000405312	0.545000016689301	0.222800001502037
0.857800006866455	0.868300020694733	0.804199993610382	0.795199990272522	0.656400024890900	0.322400003671646	0.151999995112419	0.129600003361702	0.872300028800964	0.836700022220612	0.832099974155426	0.798099994659424	0.503799974918366	0.201399996876717	0.155599996447563	0.131699994206429	0.832700014114380	0.824599981307983	0.798600018024445	0.525600016117096	0.181999996304512	0.144400000572205	0.141000002622604	0.188600003719330	0.850199997425079	0.815800011157990	0.606500029563904	0.250499993562698	0.159400001168251	0.139799997210503	0.134200006723404	0.120200000703335	0.818300008773804	0.737500011920929	0.297100007534027	0.162300005555153	0.134800001978874	0.124700002372265	0.117399998009205	0.113799996674061	0.707599997520447	0.381999999284744	0.166099995374680	0.137299999594688	0.136600002646446	0.128099992871284	0.123499996960163	0.117700003087521	0.611800014972687	0.205500006675720
0.856400012969971	0.876399993896484	0.823899984359741	0.823199987411499	0.654699981212616	0.328099995851517	0.157700002193451	0.131600007414818	0.882899999618530	0.845700025558472	0.832799971103668	0.807500004768372	0.512199997901917	0.206300005316734	0.171100005507469	0.130600005388260	0.838900029659271	0.816200017929077	0.805000007152557	0.510100007057190	0.182999998331070	0.142100006341934	0.143399998545647	0.124499998986721	0.857800006866455	0.830600023269653	0.675800025463104	0.259600013494492	0.159400001168251	0.165700003504753	0.133900001645088	0.122500002384186	0.827199995517731	0.739499986171722	0.308200001716614	0.162799999117851	0.133300006389618	0.123400002717972	0.117499999701977	0.113399997353554	0.711300015449524	0.405200004577637	0.168500006198883	0.135900005698204	0.133100003004074	0.127700001001358	0.124600000679493	0.110200002789497	0.698099970817566	0.203099995851517
0.859799981117249	0.871200025081635	0.810000002384186	0.809400022029877	0.717000007629395	0.348300009965897	0.159299999475479	0.134299993515015	0.885699987411499	0.856800019741058	0.835200011730194	0.827799975872040	0.545499980449677	0.211999997496605	0.167199999094009	0.135199993848801	0.835099995136261	0.815699994564056	0.815500020980835	0.519800007343292	0.181299999356270	0.148800000548363	0.137500002980232	0.150800004601479	0.844900012016296	0.829299986362457	0.752799987792969	0.266200006008148	0.170100003480911	0.143999993801117	0.131999999284744	0.125000000000000	0.820200026035309	0.767099976539612	0.328599989414215	0.164399996399879	0.135800004005432	0.128700003027916	0.123400002717972	0.115599997341633	0.718100011348724	0.434100002050400	0.165199995040894	0.136800006031990	0.130400002002716	0.126800000667572	0.128000006079674	0.116999998688698	0.717999994754791	0.215000003576279
0.856599986553192	0.873499989509583	0.814499974250794	0.819199979305267	0.785700023174286	0.364600002765656	0.194600000977516	0.130799993872643	0.874499976634979	0.845000028610230	0.822600007057190	0.824599981307983	0.542200028896332	0.213799998164177	0.181099995970726	0.133100003004074	0.838999986648560	0.817600011825562	0.826200008392334	0.543500006198883	0.189199998974800	0.143299996852875	0.142299994826317	0.125699996948242	0.850199997425079	0.813000023365021	0.743799984455109	0.268200010061264	0.160899996757507	0.140400007367134	0.130500003695488	0.118699997663498	0.835200011730194	0.765100002288818	0.330300003290176	0.163299992680550	0.139400005340576	0.125599995255470	0.118600003421307	0.112099997699261	0.823400020599365	0.427100002765656	0.171499997377396	0.136500000953674	0.135499998927116	0.131999999284744	0.124799996614456	0.113300003111362	0.699599981307983	0.208900004625320
0.851800024509430	0.871299982070923	0.813099980354309	0.811800003051758	0.812300026416779	0.378699988126755	0.189099997282028	0.131600007414818	0.875400006771088	0.847800016403198	0.827000021934509	0.813199996948242	0.545599997043610	0.217199996113777	0.173299998044968	0.135199993848801	0.838199973106384	0.817900002002716	0.816900014877319	0.563399970531464	0.191799998283386	0.144999995827675	0.156000003218651	0.124700002372265	0.850700020790100	0.823099970817566	0.749499976634979	0.275099992752075	0.167600005865097	0.149299994111061	0.149499997496605	0.118500001728535	0.834599971771240	0.764500021934509	0.338099986314774	0.166299998760223	0.136099994182587	0.125499993562698	0.117499999701977	0.111400000751019	0.812500000000000	0.448900014162064	0.173099994659424	0.137899994850159	0.129399999976158	0.121500000357628	0.120099999010563	0.112700000405312	0.699500024318695	0.243599995970726
0.847599983215332	0.862100005149841	0.802699983119965	0.817300021648407	0.833999991416931	0.401800006628037	0.186399996280670	0.134900003671646	0.874499976634979	0.848100006580353	0.828700006008148	0.819199979305267	0.670799970626831	0.220599994063377	0.172900006175041	0.132699996232986	0.833000004291534	0.808200001716614	0.801699995994568	0.582099974155426	0.193499997258186	0.144800007343292	0.151999995112419	0.127700001001358	0.856100022792816	0.824899971485138	0.773199975490570	0.285400003194809	0.170000001788139	0.146999999880791	0.134399995207787	0.120499998331070	0.836399972438812	0.760399997234345	0.361299991607666	0.165000006556511	0.135299995541573	0.126100003719330	0.119400002062321	0.112999998033047	0.804400026798248	0.470699995756149	0.180999994277954	0.138600006699562	0.129899993538857	0.127000004053116	0.122400000691414	0.114699997007847	0.710900008678436	0.238499999046326
0.848599970340729	0.871500015258789	0.810699999332428	0.822499990463257	0.828599989414215	0.424600005149841	0.164100006222725	0.130700007081032	0.876699984073639	0.849900007247925	0.833100020885468	0.815500020980835	0.745500028133392	0.232600003480911	0.165000006556511	0.131799995899200	0.839200019836426	0.815199971199036	0.809700012207031	0.595799982547760	0.190500006079674	0.147100001573563	0.145199999213219	0.124600000679493	0.856000006198883	0.824899971485138	0.775300025939941	0.293399989604950	0.164199993014336	0.143700003623962	0.132699996232986	0.121699996292591	0.830900013446808	0.791899979114533	0.368299990892410	0.163200005888939	0.137299999594688	0.124499998986721	0.123000003397465	0.112599998712540	0.802299976348877	0.496800005435944	0.173099994659424	0.142000004649162	0.135499998927116	0.126200005412102	0.124399997293949	0.113799996674061	0.711499989032745	0.267300009727478
0.857699990272522	0.879299998283386	0.812799990177155	0.816399991512299	0.819999992847443	0.425399988889694	0.162200003862381	0.130600005388260	0.885999977588654	0.842800021171570	0.830200016498566	0.816200017929077	0.748399972915649	0.233600005507469	0.167199999094009	0.132499992847443	0.833599984645844	0.811200022697449	0.807900011539459	0.721199989318848	0.205599993467331	0.148100003600121	0.142199993133545	0.129999995231628	0.859300017356873	0.815599977970123	0.770600020885468	0.304600000381470	0.169699996709824	0.143900007009506	0.130999997258186	0.122500002384186	0.833199977874756	0.798699975013733	0.395799994468689	0.166099995374680	0.142499998211861	0.126399993896484	0.120800003409386	0.112899996340275	0.775399982929230	0.511600017547607	0.177100002765656	0.138699993491173	0.142700001597404	0.127900004386902	0.128399997949600	0.115599997341633	0.752300024032593	0.267100006341934
0.860400021076202	0.874000012874603	0.809700012207031	0.814499974250794	0.824699997901917	0.465000003576279	0.165500000119209	0.129099994897842	0.880900025367737	0.853200018405914	0.827199995517731	0.803200006484985	0.747799992561340	0.236900001764297	0.167699992656708	0.132300004363060	0.838800013065338	0.818199992179871	0.795499980449677	0.750599980354309	0.200399994850159	0.148499995470047	0.149000003933907	0.125699996948242	0.858699977397919	0.820500016212463	0.751399993896484	0.291399985551834	0.169200003147125	0.141900002956390	0.131200000643730	0.118699997663498	0.836000025272369	0.798500001430512	0.374000012874603	0.166099995374680	0.138400003314018	0.124499998986721	0.117799997329712	0.109800003468990	0.783100008964539	0.529900014400482	0.176699995994568	0.138699993491173	0.128600001335144	0.120499998331070	0.122699998319149	0.109499998390675	0.760500013828278	0.254200011491776
0.847899973392487	0.870400011539459	0.811999976634979	0.814899981021881	0.808799982070923	0.476000010967255	0.168899998068810	0.130899995565414	0.879899978637695	0.850499987602234	0.833700001239777	0.813499987125397	0.747500002384186	0.243699997663498	0.166700005531311	0.134299993515015	0.838800013065338	0.811200022697449	0.791999995708466	0.748700022697449	0.208800002932549	0.148699998855591	0.150800004601479	0.125400006771088	0.849699974060059	0.820500016212463	0.766300022602081	0.314799994230270	0.170000001788139	0.143900007009506	0.135100007057190	0.118100002408028	0.833299994468689	0.790799975395203	0.423000007867813	0.172800004482269	0.142800003290176	0.128999993205071	0.119900003075600	0.115199998021126	0.770699977874756	0.607400000095367	0.187700003385544	0.142700001597404	0.135100007057190	0.131300002336502	0.124799996614456	0.114600002765656	0.774299979209900	0.296000003814697
[truncated: 14 more columns]
