# Supplementary material for: Modeling the impact of drug interactions on therapeutic selectivity
Source: Nat Commun. 2018 Aug 27;9:3452. doi: 10.1038/s41467-018-05954-3 (PMC6110842; doi:10.1038/s41467-018-05954-3)
Supplement: Supplementary file 4 — Supplementary Data 1 [file 41467_2018_5954_MOESM4_ESM.zip › albRAW/Bro-Pen.txt]

0.0978000015020371	0.0935999974608421	0.0939000025391579	0.0964000001549721	0.0954999998211861	0.100699998438358	0.104199998080730	0.103799998760223	0.0899000018835068	0.0865999981760979	0.0895999968051910	0.0900999978184700	0.0907000005245209	0.0957999974489212	0.100199997425079	0.103000000119209	0.0888999998569489	0.0864999964833260	0.0869000032544136	0.0877000018954277	0.0891999974846840	0.0927999988198280	0.102799996733665	0.100900001823902	0.0848999992012978	0.0829000025987625	0.0873000025749207	0.0842999964952469	0.0882999971508980	0.0965000018477440	0.104500003159046	0.102200001478195	0.0829999968409538	0.0847000032663345	0.0865999981760979	0.0873999968171120	0.0898000001907349	0.0953999981284142	0.104699999094009	0.101800002157688	0.0860999971628189	0.0861999988555908	0.0869000032544136	0.0857999995350838	0.0907000005245209	0.0954999998211861	0.102799996733665	0.104000002145767	0.0872000008821487	0.0868000015616417
0.0961999967694283	0.0926000028848648	0.0931999981403351	0.0953999981284142	0.0939999967813492	0.0992000028491020	0.104900002479553	0.104999996721745	0.0877000018954277	0.0860000029206276	0.0891000032424927	0.0885000005364418	0.0903000012040138	0.0966999977827072	0.103600002825260	0.104999996721745	0.0873999968171120	0.0877000018954277	0.0860999971628189	0.0864999964833260	0.0894000008702278	0.0914999991655350	0.104400001466274	0.101999998092651	0.0847999975085259	0.0838000029325485	0.0878999978303909	0.0834000036120415	0.0886999964714050	0.0966000035405159	0.106499999761581	0.102399997413158	0.0838000029325485	0.0842999964952469	0.0863000005483627	0.0876000002026558	0.0895000025629997	0.0957000032067299	0.106399998068810	0.102799996733665	0.0872000008821487	0.0844999998807907	0.0868000015616417	0.0850000008940697	0.0905999988317490	0.0958999991416931	0.104699999094009	0.104299999773502	0.0877000018954277	0.0860999971628189
0.0970999971032143	0.0923999994993210	0.0923999994993210	0.0935999974608421	0.0934000015258789	0.0988000035285950	0.104999996721745	0.105599999427795	0.0877000018954277	0.0868000015616417	0.0903000012040138	0.0882000029087067	0.0905999988317490	0.0962999984622002	0.105099998414516	0.106200002133846	0.0868000015616417	0.0878000035881996	0.0870999991893768	0.0869999974966049	0.0900999978184700	0.0917999967932701	0.104400001466274	0.103600002825260	0.0833000019192696	0.0825000032782555	0.0874999985098839	0.0812000036239624	0.0896999984979630	0.0979000031948090	0.106200002133846	0.104599997401237	0.0821999981999397	0.0834999978542328	0.0860000029206276	0.0861999988555908	0.0887999981641769	0.0973000004887581	0.107000000774860	0.104099996387959	0.0869999974966049	0.0826999992132187	0.0846000015735626	0.0841000005602837	0.0895000025629997	0.0962999984622002	0.105700001120567	0.104400001466274	0.0896999984979630	0.0856999978423119
0.0969000011682510	0.0922000035643578	0.0931999981403351	0.0942000001668930	0.0939000025391579	0.0991000011563301	0.107100002467632	0.106899999082088	0.0878999978303909	0.0861999988555908	0.0898000001907349	0.0886000022292137	0.0913999974727631	0.0969000011682510	0.106100000441074	0.107500001788139	0.0854000002145767	0.0883999988436699	0.0857999995350838	0.0863000005483627	0.0899000018835068	0.0917999967932701	0.105700001120567	0.104800000786781	0.0834999978542328	0.0834000036120415	0.0856999978423119	0.0807000026106834	0.0892999991774559	0.0973000004887581	0.106899999082088	0.104800000786781	0.0826999992132187	0.0841000005602837	0.0859000012278557	0.0851999968290329	0.0881000012159348	0.0947000011801720	0.107400000095367	0.104299999773502	0.0859000012278557	0.0835999995470047	0.0838999971747398	0.0834000036120415	0.0896999984979630	0.0948999971151352	0.106100000441074	0.105899997055531	0.0868000015616417	0.0859000012278557
0.0967999994754791	0.0921000018715859	0.0954999998211861	0.0953999981284142	0.0938000008463860	0.0987000018358231	0.106100000441074	0.107299998402596	0.0868000015616417	0.0861999988555908	0.0892999991774559	0.0894000008702278	0.0900999978184700	0.0974000021815300	0.106299996376038	0.107799999415874	0.0860999971628189	0.0873999968171120	0.0855000019073486	0.0856999978423119	0.0891999974846840	0.0913000032305718	0.106100000441074	0.105200000107288	0.0826999992132187	0.0832000002264977	0.0865999981760979	0.0816000029444695	0.0891999974846840	0.0962999984622002	0.107900001108646	0.105800002813339	0.0825000032782555	0.0830999985337257	0.0852999985218048	0.0856999978423119	0.0876000002026558	0.0947000011801720	0.107100002467632	0.104400001466274	0.0859000012278557	0.0834999978542328	0.0842999964952469	0.0839999988675118	0.0896999984979630	0.0942000001668930	0.105099998414516	0.105599999427795	0.0869999974966049	0.0847000032663345
0.0966999977827072	0.0930999964475632	0.0930999964475632	0.0947000011801720	0.0935999974608421	0.0989999994635582	0.106399998068810	0.108800001442432	0.0891000032424927	0.0856999978423119	0.0882999971508980	0.0879999995231628	0.0891999974846840	0.0978000015020371	0.106499999761581	0.108999997377396	0.0882000029087067	0.0866999998688698	0.0854000002145767	0.0851999968290329	0.0892999991774559	0.0930999964475632	0.105400003492832	0.106100000441074	0.0828000009059906	0.0828000009059906	0.0861999988555908	0.0821999981999397	0.0882000029087067	0.0978000015020371	0.106399998068810	0.106499999761581	0.0826999992132187	0.0829000025987625	0.0847999975085259	0.0870999991893768	0.0883999988436699	0.0953999981284142	0.105400003492832	0.106499999761581	0.0854000002145767	0.0841000005602837	0.0828000009059906	0.0838999971747398	0.0896999984979630	0.0930999964475632	0.104299999773502	0.105499997735024	0.0864999964833260	0.0864000022411346
0.0975999981164932	0.0932999998331070	0.0961999967694283	0.0948999971151352	0.0943000018596649	0.0996999964118004	0.107600003480911	0.109700001776218	0.0891999974846840	0.0851999968290329	0.0882000029087067	0.0892999991774559	0.0903000012040138	0.0984999984502792	0.106799997389317	0.109600000083447	0.0879999995231628	0.0881000012159348	0.0854000002145767	0.0874999985098839	0.0881000012159348	0.0932999998331070	0.106899999082088	0.106700003147125	0.0838999971747398	0.0838999971747398	0.0861999988555908	0.0820999965071678	0.0878999978303909	0.0980999991297722	0.107199996709824	0.106700003147125	0.0834000036120415	0.0850000008940697	0.0860000029206276	0.0861999988555908	0.0885000005364418	0.0954999998211861	0.106499999761581	0.105999998748302	0.0864000022411346	0.0835999995470047	0.0847000032663345	0.0829000025987625	0.0891000032424927	0.0945999994874001	0.104299999773502	0.106200002133846	0.0864000022411346	0.0860000029206276
0.0978000015020371	0.0936999991536140	0.0964000001549721	0.0945999994874001	0.0938000008463860	0.0991000011563301	0.106600001454353	0.109300002455711	0.0904999971389771	0.0873999968171120	0.0886000022292137	0.0879999995231628	0.0905999988317490	0.0964000001549721	0.106899999082088	0.108400002121925	0.0873000025749207	0.0878000035881996	0.0860999971628189	0.0859000012278557	0.0890000015497208	0.0927999988198280	0.106700003147125	0.108300000429153	0.0829000025987625	0.0828000009059906	0.0868000015616417	0.0816999971866608	0.0894000008702278	0.0979000031948090	0.107500001788139	0.106100000441074	0.0826999992132187	0.0835999995470047	0.0848999992012978	0.0865999981760979	0.0887999981641769	0.0948999971151352	0.106499999761581	0.105999998748302	0.0850000008940697	0.0841000005602837	0.0834000036120415	0.0851000025868416	0.0892999991774559	0.0939999967813492	0.104599997401237	0.106399998068810	0.0866999998688698	0.0876000002026558
0.0995000004768372	0.0940999984741211	0.0938000008463860	0.0954999998211861	0.0945999994874001	0.0997999981045723	0.107199996709824	0.109700001776218	0.0901999995112419	0.0874999985098839	0.0904999971389771	0.0890000015497208	0.0913000032305718	0.0974999964237213	0.107500001788139	0.109099999070168	0.0882999971508980	0.0895999968051910	0.0882000029087067	0.0866999998688698	0.0900999978184700	0.0918999984860420	0.106600001454353	0.106399998068810	0.0851000025868416	0.0841000005602837	0.0865999981760979	0.0820999965071678	0.0894000008702278	0.0979999974370003	0.107299998402596	0.107000000774860	0.0842000022530556	0.0848999992012978	0.0857999995350838	0.0865999981760979	0.0883999988436699	0.0949999988079071	0.107199996709824	0.105899997055531	0.0860999971628189	0.0850000008940697	0.0857999995350838	0.0834000036120415	0.0882000029087067	0.0947000011801720	0.105300001800060	0.105599999427795	0.0882999971508980	0.0879999995231628
0.0998999997973442	0.0948999971151352	0.0945999994874001	0.0953999981284142	0.0951000005006790	0.100100003182888	0.107600003480911	0.110399998724461	0.0903000012040138	0.0881000012159348	0.0887999981641769	0.0879999995231628	0.0895999968051910	0.0975999981164932	0.107799999415874	0.109300002455711	0.0890000015497208	0.0882999971508980	0.0866999998688698	0.0857999995350838	0.0885000005364418	0.0926000028848648	0.105999998748302	0.105899997055531	0.0837000012397766	0.0825000032782555	0.0870999991893768	0.0824000015854836	0.0878999978303909	0.0982000008225441	0.105999998748302	0.105800002813339	0.0832000002264977	0.0834999978542328	0.0857999995350838	0.0866999998688698	0.0882999971508980	0.0939999967813492	0.105999998748302	0.104999996721745	0.0861999988555908	0.0842999964952469	0.0854000002145767	0.0842999964952469	0.0881000012159348	0.0923999994993210	0.104099996387959	0.104000002145767	0.0873000025749207	0.0860000029206276
0.101499997079372	0.0951000005006790	0.0954999998211861	0.0969000011682510	0.0957000032067299	0.101000003516674	0.108999997377396	0.112099997699261	0.0916000008583069	0.0886000022292137	0.0894000008702278	0.0907000005245209	0.0916000008583069	0.0980999991297722	0.107400000095367	0.110200002789497	0.0891999974846840	0.0888999998569489	0.0861999988555908	0.0881000012159348	0.0898000001907349	0.0921000018715859	0.107600003480911	0.106399998068810	0.0843999981880188	0.0844999998807907	0.0866999998688698	0.0822999998927116	0.0900000035762787	0.0976999998092651	0.107400000095367	0.106399998068810	0.0850000008940697	0.0851999968290329	0.0855000019073486	0.0869999974966049	0.0895000025629997	0.0943000018596649	0.106899999082088	0.105200000107288	0.0866999998688698	0.0847999975085259	0.0861999988555908	0.0834999978542328	0.0886999964714050	0.0938000008463860	0.104199998080730	0.104400001466274	0.0870999991893768	0.0869000032544136
0.102899998426437	0.0962999984622002	0.0964000001549721	0.0970000028610230	0.0966999977827072	0.101400002837181	0.110200002789497	0.113700002431870	0.0929000005126000	0.0877000018954277	0.0899000018835068	0.0905999988317490	0.0912000015377998	0.0983000025153160	0.107699997723103	0.109999999403954	0.0917000025510788	0.0895999968051910	0.0865999981760979	0.0885000005364418	0.0905999988317490	0.0926000028848648	0.107600003480911	0.107799999415874	0.0847000032663345	0.0848999992012978	0.0868000015616417	0.0838999971747398	0.0890000015497208	0.0984999984502792	0.107900001108646	0.107799999415874	0.0859000012278557	0.0863000005483627	0.0866999998688698	0.0874999985098839	0.0882999971508980	0.0940999984741211	0.106799997389317	0.106399998068810	0.0879999995231628	0.0856999978423119	0.0861999988555908	0.0843999981880188	0.0908000022172928	0.0929000005126000	0.104000002145767	0.105700001120567	0.0879999995231628	0.0873000025749207
0.103799998760223	0.0969000011682510	0.0992000028491020	0.0982000008225441	0.0975999981164932	0.102099999785423	0.108699999749660	0.112999998033047	0.0939000025391579	0.0900000035762787	0.0908000022172928	0.0905999988317490	0.0917999967932701	0.0991000011563301	0.109600000083447	0.111199997365475	0.0922999978065491	0.0904000028967857	0.0878000035881996	0.0890000015497208	0.0891999974846840	0.0948000028729439	0.108000002801418	0.107400000095367	0.0857999995350838	0.0852999985218048	0.0878000035881996	0.0842000022530556	0.0886000022292137	0.100000001490116	0.108900003135204	0.107799999415874	0.0869999974966049	0.0879999995231628	0.0878999978303909	0.0876000002026558	0.0900999978184700	0.0947000011801720	0.107299998402596	0.107900001108646	0.0890000015497208	0.0882000029087067	0.0876000002026558	0.0842999964952469	0.0905999988317490	0.0940999984741211	0.105800002813339	0.107100002467632	0.0896999984979630	0.0877000018954277
0.105899997055531	0.0988999977707863	0.0975999981164932	0.0989999994635582	0.0979000031948090	0.103000000119209	0.109499998390675	0.114000000059605	0.0960000008344650	0.0908000022172928	0.0899000018835068	0.0904000028967857	0.0917999967932701	0.0983999967575073	0.108000002801418	0.110699996352196	0.0935000032186508	0.0903000012040138	0.0878000035881996	0.0887999981641769	0.0898000001907349	0.0953999981284142	0.107600003480911	0.106600001454353	0.0864000022411346	0.0856999978423119	0.0878999978303909	0.0851999968290329	0.0891999974846840	0.0992000028491020	0.108000002801418	0.111199997365475	0.0872000008821487	0.0864999964833260	0.0874999985098839	0.0878999978303909	0.0907000005245209	0.0939000025391579	0.107000000774860	0.105499997735024	0.0882999971508980	0.0873000025749207	0.0857999995350838	0.0850000008940697	0.0916000008583069	0.0940999984741211	0.103600002825260	0.104900002479553	0.0886999964714050	0.0883999988436699
0.109399996697903	0.100000001490116	0.0986000001430512	0.0991000011563301	0.0983999967575073	0.103399999439716	0.111699998378754	0.115699999034405	0.0978000015020371	0.0900999978184700	0.0912000015377998	0.0913000032305718	0.0931999981403351	0.0996000021696091	0.110299997031689	0.111000001430511	0.0957000032067299	0.0910999998450279	0.0887999981641769	0.0892999991774559	0.0909999981522560	0.0949999988079071	0.109200000762939	0.108499996364117	0.0864999964833260	0.0868000015616417	0.0890000015497208	0.0859000012278557	0.0903000012040138	0.101400002837181	0.108599998056889	0.107100002467632	0.0886000022292137	0.0888999998569489	0.0878999978303909	0.0895000025629997	0.0917999967932701	0.0957000032067299	0.107299998402596	0.106700003147125	0.0887999981641769	0.0883999988436699	0.0873999968171120	0.0854000002145767	0.0922999978065491	0.0935999974608421	0.104699999094009	0.107000000774860	0.0895999968051910	0.0896999984979630
0.111400000751019	0.100699998438358	0.0987000018358231	0.101000003516674	0.0996000021696091	0.104000002145767	0.110399998724461	0.113799996674061	0.100299999117851	0.0921000018715859	0.0930999964475632	0.0958999991416931	0.0935000032186508	0.0997999981045723	0.108599998056889	0.111199997365475	0.0976999998092651	0.0935999974608421	0.0922000035643578	0.0895000025629997	0.0920000001788139	0.0940999984741211	0.107799999415874	0.108199998736382	0.0870999991893768	0.0872000008821487	0.0900999978184700	0.0851999968290329	0.0912000015377998	0.0998999997973442	0.108599998056889	0.108400002121925	0.0898000001907349	0.0873000025749207	0.0866999998688698	0.0910999998450279	0.0916000008583069	0.0953999981284142	0.108000002801418	0.107400000095367	0.0918999984860420	0.0882000029087067	0.0873000025749207	0.0854000002145767	0.0900000035762787	0.0944999977946281	0.104900002479553	0.105200000107288	0.0921000018715859	0.0891999974846840
0.114100001752377	0.102899998426437	0.102099999785423	0.102499999105930	0.101499997079372	0.104999996721745	0.112899996340275	0.117299996316433	0.103500001132488	0.0935999974608421	0.0932999998331070	0.0931999981403351	0.0939000025391579	0.100100003182888	0.111100003123283	0.112000003457069	0.0987000018358231	0.0930999964475632	0.100599996745586	0.0900999978184700	0.0925000011920929	0.0944000035524368	0.108699999749660	0.108300000429153	0.0891999974846840	0.0868000015616417	0.0895000025629997	0.0851000025868416	0.0926000028848648	0.0998999997973442	0.109200000762939	0.112400002777576	0.0901999995112419	0.0877000018954277	0.0882000029087067	0.0904999971389771	0.0927999988198280	0.0954999998211861	0.108099997043610	0.110399998724461	0.0917000025510788	0.0872000008821487	0.0870999991893768	0.0870999991893768	0.0908000022172928	0.0957000032067299	0.105300001800060	0.105800002813339	0.0927999988198280	0.0886000022292137
0.120099999010563	0.104000002145767	0.101300001144409	0.102700002491474	0.102099999785423	0.105499997735024	0.112899996340275	0.117799997329712	0.109700001776218	0.0948000028729439	0.0945999994874001	0.0942000001668930	0.0960000008344650	0.100900001823902	0.114000000059605	0.113099999725819	0.102300003170967	0.0951000005006790	0.0948999971151352	0.0907000005245209	0.0949999988079071	0.0949999988079071	0.108900003135204	0.110600002110004	0.0909999981522560	0.0894000008702278	0.0900999978184700	0.0873999968171120	0.0960000008344650	0.101300001144409	0.110799998044968	0.109200000762939	0.0922999978065491	0.0900999978184700	0.0882000029087067	0.0900000035762787	0.0930000022053719	0.0957999974489212	0.109399996697903	0.109800003468990	0.0927999988198280	0.0885000005364418	0.0900000035762787	0.0887999981641769	0.0912000015377998	0.0964000001549721	0.107699997723103	0.106399998068810	0.0927999988198280	0.0895000025629997
0.126300007104874	0.106399998068810	0.103200003504753	0.104500003159046	0.104199998080730	0.107600003480911	0.114900000393391	0.119900003075600	0.112300001084805	0.0967999994754791	0.0954999998211861	0.0947000011801720	0.0960000008344650	0.102399997413158	0.116700001060963	0.113899998366833	0.103799998760223	0.0954999998211861	0.0921000018715859	0.0907000005245209	0.0922999978065491	0.0958999991416931	0.110500000417233	0.109300002455711	0.0895999968051910	0.0887999981641769	0.0904999971389771	0.0873000025749207	0.0916000008583069	0.101300001144409	0.109600000083447	0.110799998044968	0.0917999967932701	0.0885000005364418	0.0891999974846840	0.0922999978065491	0.0920000001788139	0.0957999974489212	0.109200000762939	0.108400002121925	0.0936999991536140	0.0883999988436699	0.0879999995231628	0.0866999998688698	0.0908999964594841	0.0952000021934509	0.105800002813339	0.106100000441074	0.0929000005126000	0.0904000028967857
0.133200004696846	0.109099999070168	0.107000000774860	0.106399998068810	0.105300001800060	0.108300000429153	0.116300001740456	0.119699999690056	0.117799997329712	0.0980999991297722	0.0957000032067299	0.0958999991416931	0.0958999991416931	0.103200003504753	0.118000000715256	0.115999996662140	0.106100000441074	0.0964000001549721	0.0927999988198280	0.0925000011920929	0.0931999981403351	0.0961999967694283	0.109800003468990	0.108300000429153	0.0892999991774559	0.0879999995231628	0.0907000005245209	0.0878000035881996	0.0938000008463860	0.101099997758865	0.109600000083447	0.111199997365475	0.0930999964475632	0.0899000018835068	0.0896999984979630	0.0918999984860420	0.0925000011920929	0.0960000008344650	0.108999997377396	0.108599998056889	0.0944000035524368	0.0886999964714050	0.0894000008702278	0.0891999974846840	0.0912000015377998	0.0957999974489212	0.105700001120567	0.106600001454353	0.0943000018596649	0.0901999995112419
0.139300003647804	0.111400000751019	0.107100002467632	0.108599998056889	0.107000000774860	0.110100001096725	0.118100002408028	0.121500000357628	0.125200003385544	0.0988999977707863	0.0967999994754791	0.0978000015020371	0.0973000004887581	0.107100002467632	0.118100002408028	0.115599997341633	0.113200001418591	0.0991000011563301	0.0921000018715859	0.0939999967813492	0.0932999998331070	0.0974000021815300	0.114000000059605	0.111500002443790	0.0910999998450279	0.0918999984860420	0.0908999964594841	0.0879999995231628	0.0926999971270561	0.101499997079372	0.110500000417233	0.110100001096725	0.0957000032067299	0.0916000008583069	0.0904000028967857	0.0923999994993210	0.0926999971270561	0.0964000001549721	0.108999997377396	0.108800001442432	0.0951000005006790	0.0907000005245209	0.0901999995112419	0.0883999988436699	0.0914999991655350	0.0966000035405159	0.105400003492832	0.107799999415874	0.0944000035524368	0.0904999971389771
0.151999995112419	0.114200003445148	0.109099999070168	0.110799998044968	0.108999997377396	0.111199997365475	0.119999997317791	0.124399997293949	0.134100005030632	0.101099997758865	0.0980999991297722	0.0992999970912933	0.101999998092651	0.109499998390675	0.119400002062321	0.115999996662140	0.115999996662140	0.0992000028491020	0.0949999988079071	0.0951000005006790	0.0952000021934509	0.0979000031948090	0.114600002765656	0.109700001776218	0.0926000028848648	0.0917000025510788	0.0930999964475632	0.0894000008702278	0.0939000025391579	0.101499997079372	0.109999999403954	0.111000001430511	0.0961000025272369	0.0922999978065491	0.0913000032305718	0.0918999984860420	0.0926999971270561	0.0966000035405159	0.109999999403954	0.109300002455711	0.0961000025272369	0.0904999971389771	0.0909999981522560	0.0882999971508980	0.0917000025510788	0.0965000018477440	0.106299996376038	0.108099997043610	0.0967999994754791	0.0913000032305718
0.161300003528595	0.118600003421307	0.113300003111362	0.114200003445148	0.111500002443790	0.113099999725819	0.122699998319149	0.126900002360344	0.144800007343292	0.105099998414516	0.100199997425079	0.103000000119209	0.102499999105930	0.109099999070168	0.118799999356270	0.116899996995926	0.123199999332428	0.102200001478195	0.0993999987840653	0.0949999988079071	0.0961000025272369	0.0983999967575073	0.114699997007847	0.110200002789497	0.0942000001668930	0.0922000035643578	0.0938000008463860	0.0882999971508980	0.0943000018596649	0.101300001144409	0.111699998378754	0.111900001764297	0.0980999991297722	0.0932999998331070	0.0913000032305718	0.0930999964475632	0.0948000028729439	0.0966000035405159	0.109800003468990	0.110799998044968	0.0978000015020371	0.0903000012040138	0.0910999998450279	0.0900000035762787	0.0930000022053719	0.0967999994754791	0.106399998068810	0.107199996709824	0.0979000031948090	0.0904000028967857
0.176599994301796	0.122699998319149	0.116200000047684	0.118199996650219	0.114600002765656	0.115199998021126	0.123599998652935	0.127399995923042	0.158500000834465	0.107799999415874	0.102700002491474	0.102499999105930	0.104599997401237	0.110699996352196	0.122599996626377	0.119499996304512	0.134200006723404	0.104099996387959	0.101800002157688	0.0962999984622002	0.0983999967575073	0.0992000028491020	0.117700003087521	0.112999998033047	0.0945999994874001	0.0934000015258789	0.0942000001668930	0.0894000008702278	0.0965000018477440	0.102099999785423	0.112400002777576	0.111199997365475	0.101000003516674	0.0945999994874001	0.0921000018715859	0.0938000008463860	0.0951000005006790	0.0974999964237213	0.109200000762939	0.112199999392033	0.0982000008225441	0.0917000025510788	0.0904999971389771	0.0899000018835068	0.0939999967813492	0.0970999971032143	0.106899999082088	0.110699996352196	0.0975999981164932	0.0910999998450279
0.190699994564056	0.128700003027916	0.118199996650219	0.120099999010563	0.116300001740456	0.117200002074242	0.125100001692772	0.129999995231628	0.173099994659424	0.112899996340275	0.103799998760223	0.105300001800060	0.109499998390675	0.112999998033047	0.122299998998642	0.121799997985363	0.144400000572205	0.105599999427795	0.101400002837181	0.0967999994754791	0.0992000028491020	0.101999998092651	0.117499999701977	0.113300003111362	0.0979000031948090	0.0954999998211861	0.0964000001549721	0.0895999968051910	0.0949999988079071	0.103699997067451	0.111400000751019	0.111400000751019	0.104199998080730	0.0935999974608421	0.0931999981403351	0.0938000008463860	0.0945999994874001	0.0986000001430512	0.109099999070168	0.108999997377396	0.0989999994635582	0.0939000025391579	0.0921000018715859	0.0904999971389771	0.0934000015258789	0.0979999974370003	0.106100000441074	0.107799999415874	0.0988000035285950	0.0922000035643578
0.205300003290176	0.133300006389618	0.121500000357628	0.125599995255470	0.120899997651577	0.120499998331070	0.129500001668930	0.132400006055832	0.188600003719330	0.118199996650219	0.106600001454353	0.107900001108646	0.111299999058247	0.113499999046326	0.123899996280670	0.122699998319149	0.156000003218651	0.110799998044968	0.110600002110004	0.100100003182888	0.101400002837181	0.101599998772144	0.117200002074242	0.113200001418591	0.101099997758865	0.0965000018477440	0.0987000018358231	0.0914999991655350	0.0987000018358231	0.103799998760223	0.112599998712540	0.112099997699261	0.108699999749660	0.0980999991297722	0.0970999971032143	0.0943000018596649	0.0969000011682510	0.0979999974370003	0.112899996340275	0.109899997711182	0.100699998438358	0.0958999991416931	0.0929000005126000	0.0901999995112419	0.0949999988079071	0.0983000025153160	0.112599998712540	0.110399998724461	0.0998999997973442	0.0938000008463860
0.234200000762939	0.139500007033348	0.127200007438660	0.129800006747246	0.124399997293949	0.122299998998642	0.132799997925758	0.134100005030632	0.206799998879433	0.120899997651577	0.108699999749660	0.109999999403954	0.112800002098084	0.115800000727177	0.125000000000000	0.125699996948242	0.168799996376038	0.113099999725819	0.110799998044968	0.102799996733665	0.101400002837181	0.103799998760223	0.115800000727177	0.113200001418591	0.104900002479553	0.0992999970912933	0.0998999997973442	0.0942000001668930	0.0975999981164932	0.104599997401237	0.111699998378754	0.111500002443790	0.114299997687340	0.0983999967575073	0.0949999988079071	0.0952000021934509	0.0954999998211861	0.0974999964237213	0.109099999070168	0.108900003135204	0.102099999785423	0.0926000028848648	0.0920000001788139	0.0912000015377998	0.0948999971151352	0.0982000008225441	0.106399998068810	0.107100002467632	0.100299999117851	0.0942000001668930
0.253899991512299	0.148200005292892	0.134200006723404	0.135499998927116	0.129600003361702	0.127299994230270	0.137199997901917	0.139200001955032	0.233799993991852	0.126900002360344	0.113300003111362	0.112400002777576	0.113799996674061	0.119900003075600	0.128499999642372	0.126499995589256	0.186900004744530	0.117799997329712	0.112599998712540	0.103500001132488	0.104500003159046	0.104900002479553	0.119699999690056	0.116800002753735	0.110399998724461	0.101000003516674	0.102300003170967	0.0930000022053719	0.100900001823902	0.104599997401237	0.114600002765656	0.111800000071526	0.121799997985363	0.0993999987840653	0.0979999974370003	0.0956000015139580	0.0978000015020371	0.0978000015020371	0.111299999058247	0.108900003135204	0.104999996721745	0.0926999971270561	0.0931999981403351	0.0912000015377998	0.0973000004887581	0.0979000031948090	0.108400002121925	0.110799998044968	0.100400000810623	0.0935999974608421
0.297399997711182	0.153799995779991	0.137700006365776	0.140699997544289	0.135000005364418	0.131200000643730	0.141900002956390	0.141800001263618	0.257699996232986	0.136399999260902	0.118500001728535	0.117499999701977	0.121299996972084	0.121200002729893	0.129800006747246	0.129600003361702	0.207200005650520	0.125300005078316	0.116499997675419	0.107199996709824	0.104500003159046	0.107799999415874	0.124099999666214	0.115699999034405	0.116099998354912	0.105099998414516	0.103900000452995	0.0958999991416931	0.101599998772144	0.105499997735024	0.115599997341633	0.111400000751019	0.128099992871284	0.103399999439716	0.0995000004768372	0.0962999984622002	0.0962999984622002	0.0971999987959862	0.111000001430511	0.108800001442432	0.110200002789497	0.0957000032067299	0.0947000011801720	0.0898000001907349	0.0951000005006790	0.0986000001430512	0.108000002801418	0.107799999415874	0.101099997758865	0.0939999967813492
0.323100000619888	0.165399998426437	0.146799996495247	0.147799998521805	0.138799995183945	0.134900003671646	0.144299998879433	0.148100003600121	0.290300011634827	0.142299994826317	0.123300001025200	0.121100001037121	0.124099999666214	0.122900001704693	0.132899999618530	0.132400006055832	0.231199994683266	0.130099996924400	0.117899999022484	0.109300002455711	0.106299996376038	0.109300002455711	0.125200003385544	0.117100000381470	0.120700001716614	0.109999999403954	0.105300001800060	0.0979000031948090	0.102499999105930	0.105200000107288	0.115099996328354	0.114299997687340	0.138300001621246	0.106600001454353	0.102399997413158	0.0966999977827072	0.0961000025272369	0.0965000018477440	0.109899997711182	0.109999999403954	0.113799996674061	0.0948000028729439	0.0938000008463860	0.0926999971270561	0.0951000005006790	0.0979999974370003	0.106799997389317	0.108900003135204	0.102700002491474	0.0952999964356422
0.352600008249283	0.174799993634224	0.156100004911423	0.155699998140335	0.146400004625320	0.139599993824959	0.149499997496605	0.152999997138977	0.322200000286102	0.154100000858307	0.130999997258186	0.126000002026558	0.127100005745888	0.128800004720688	0.135000005364418	0.137600004673004	0.256000012159348	0.137700006365776	0.125499993562698	0.112000003457069	0.109899997711182	0.112199999392033	0.124200001358986	0.119300000369549	0.128399997949600	0.113300003111362	0.109999999403954	0.100299999117851	0.105700001120567	0.107900001108646	0.113799996674061	0.113099999725819	0.150199994444847	0.108400002121925	0.101899996399879	0.0976999998092651	0.0969000011682510	0.0982000008225441	0.109700001776218	0.109300002455711	0.120600000023842	0.0983999967575073	0.0956000015139580	0.0917000025510788	0.0957999974489212	0.0976999998092651	0.106899999082088	0.107900001108646	0.105800002813339	0.0944999977946281
0.379999995231628	0.190500006079674	0.163100004196167	0.163100004196167	0.151899993419647	0.146400004625320	0.156100004911423	0.159799993038178	0.350800007581711	0.164900004863739	0.139400005340576	0.135399997234344	0.132499992847443	0.134000003337860	0.140300005674362	0.141499996185303	0.281699985265732	0.149000003933907	0.131099998950958	0.116899996995926	0.113600000739098	0.114699997007847	0.128499999642372	0.119999997317791	0.136899992823601	0.120399996638298	0.113700002431870	0.102200001478195	0.106399998068810	0.109099999070168	0.115800000727177	0.112499997019768	0.164800003170967	0.115099996328354	0.104199998080730	0.0992999970912933	0.0974000021815300	0.0982000008225441	0.110799998044968	0.108800001442432	0.127700001001358	0.0978000015020371	0.0948000028729439	0.0920000001788139	0.0965000018477440	0.0998999997973442	0.108999997377396	0.106799997389317	0.106100000441074	0.0966999977827072
0.415600001811981	0.201100006699562	0.174700006842613	0.173800006508827	0.163499996066093	0.152899995446205	0.162200003862381	0.165999993681908	0.390899986028671	0.178900003433228	0.149299994111061	0.142900004982948	0.140900000929832	0.136099994182587	0.143000006675720	0.146999999880791	0.315499991178513	0.162000000476837	0.141399994492531	0.125000000000000	0.116400003433228	0.117499999701977	0.127900004386902	0.123400002717972	0.150999993085861	0.129899993538857	0.117499999701977	0.103699997067451	0.109700001776218	0.110600002110004	0.117399998009205	0.112999998033047	0.180299997329712	0.118000000715256	0.106299996376038	0.102700002491474	0.0983999967575073	0.0974000021815300	0.110699996352196	0.109800003468990	0.135499998927116	0.0979000031948090	0.0974999964237213	0.0920000001788139	0.0953999981284142	0.0992999970912933	0.107400000095367	0.108800001442432	0.107500001788139	0.0952000021934509
0.456900000572205	0.221499994397163	0.187500000000000	0.185200005769730	0.169900000095367	0.160400003194809	0.169599995017052	0.174199998378754	0.421400010585785	0.196400001645088	0.162599995732307	0.151500001549721	0.146200001239777	0.144400000572205	0.149700000882149	0.152600005269051	0.351000010967255	0.172700002789497	0.151099994778633	0.130899995565414	0.120200000703335	0.121899999678135	0.132100000977516	0.124200001358986	0.166600003838539	0.133599996566772	0.124700002372265	0.108900003135204	0.111000001430511	0.111699998378754	0.116400003433228	0.113399997353554	0.201199993491173	0.122000001370907	0.110699996352196	0.103200003504753	0.0984999984502792	0.0973000004887581	0.108599998056889	0.110799998044968	0.147599995136261	0.0962999984622002	0.0966000035405159	0.0939000025391579	0.0953999981284142	0.0992999970912933	0.106399998068810	0.105999998748302	0.111900001764297	0.0942000001668930
0.501800000667572	0.233400002121925	0.205799996852875	0.197600007057190	0.182699993252754	0.168300002813339	0.179000005125999	0.183200001716614	0.450899988412857	0.207000002264977	0.171800002455711	0.159500002861023	0.156000003218651	0.153300002217293	0.156800001859665	0.155799999833107	0.379400014877319	0.184400007128716	0.159799993038178	0.137999996542931	0.126900002360344	0.128000006079674	0.138300001621246	0.129199996590614	0.181500002741814	0.143000006675720	0.130500003695488	0.113099999725819	0.113499999046326	0.113600000739098	0.118600003421307	0.113700002431870	0.218600004911423	0.130099996924400	0.115800000727177	0.107299998402596	0.100599996745586	0.0970999971032143	0.112300001084805	0.108199998736382	0.158299997448921	0.0992000028491020	0.0989999994635582	0.0922000035643578	0.103100001811981	0.0987000018358231	0.107699997723103	0.106399998068810	0.115400001406670	0.0942000001668930
0.529799997806549	0.256300002336502	0.218600004911423	0.210999995470047	0.194700002670288	0.180099993944168	0.186000004410744	0.189099997282028	0.485900014638901	0.230499997735024	0.185900002717972	0.172999992966652	0.164599999785423	0.160400003194809	0.163200005888939	0.164700001478195	0.415499985218048	0.205899998545647	0.174999997019768	0.148300006985664	0.134599998593330	0.133499994874001	0.141299992799759	0.132300004363060	0.201399996876717	0.154699996113777	0.139500007033348	0.119699999690056	0.117399998009205	0.115999996662140	0.119199998676777	0.115400001406670	0.244000002741814	0.138699993491173	0.120200000703335	0.108199998736382	0.100599996745586	0.0970000028610230	0.111500002443790	0.109999999403954	0.173299998044968	0.102600000798702	0.0984999984502792	0.0938000008463860	0.0970999971032143	0.0996999964118004	0.107400000095367	0.107000000774860	0.121799997985363	0.0948999971151352
0.584100008010864	0.279500007629395	0.238499999046326	0.229300007224083	0.208100005984306	0.188500002026558	0.197899997234344	0.199399992823601	0.521000027656555	0.249300003051758	0.205300003290176	0.187700003385544	0.175300002098084	0.169200003147125	0.169499993324280	0.170900002121925	0.452399998903275	0.221599996089935	0.187600001692772	0.157800003886223	0.141299992799759	0.139899998903275	0.145799994468689	0.133799999952316	0.225700005888939	0.167699992656708	0.150900006294251	0.127200007438660	0.118299998342991	0.116400003433228	0.119999997317791	0.115199998021126	0.274500012397766	0.149100005626678	0.126699998974800	0.110699996352196	0.101499997079372	0.0970999971032143	0.112700000405312	0.112300001084805	0.187700003385544	0.104999996721745	0.0997999981045723	0.0925000011920929	0.0970999971032143	0.0988000035285950	0.111000001430511	0.111699998378754	0.128299996256828	0.0938000008463860
0.605400025844574	0.299800008535385	0.260699987411499	0.245100006461144	0.223299995064735	0.199900001287460	0.207000002264977	0.209000006318092	0.548300027847290	0.274100005626678	0.222299993038178	0.201399996876717	0.186499997973442	0.176799997687340	0.181199997663498	0.180800005793571	0.477400004863739	0.243399992585182	0.202399998903275	0.171800002455711	0.151500001549721	0.147499993443489	0.151600003242493	0.140100002288818	0.246600002050400	0.180299997329712	0.162000000476837	0.134299993515015	0.124399997293949	0.119499996304512	0.119800001382828	0.115599997341633	0.298599988222122	0.158399999141693	0.134100005030632	0.114200003445148	0.103299997746944	0.0979999974370003	0.111900001764297	0.108599998056889	0.210099995136261	0.105800002813339	0.102600000798702	0.0932999998331070	0.100299999117851	0.0988999977707863	0.111400000751019	0.108599998056889	0.135199993848801	0.0930999964475632
0.646000027656555	0.326400011777878	0.278299987316132	0.263599991798401	0.238100007176399	0.211999997496605	0.220799997448921	0.220100000500679	0.577499985694885	0.295599997043610	0.239800006151199	0.214599996805191	0.195099994540215	0.189300000667572	0.187399998307228	0.190099999308586	0.511799991130829	0.263000011444092	0.217600002884865	0.188099995255470	0.160500004887581	0.157399997115135	0.158299997448921	0.145099997520447	0.267800003290176	0.197400003671646	0.175099998712540	0.146099999547005	0.130099996924400	0.122400000691414	0.121299996972084	0.115299999713898	0.327800005674362	0.169900000095367	0.141000002622604	0.116300001740456	0.103100001811981	0.0988999977707863	0.109600000083447	0.109200000762939	0.230499997735024	0.108800001442432	0.102899998426437	0.0947000011801720	0.0951000005006790	0.0988000035285950	0.106899999082088	0.106799997389317	0.143700003623962	0.0956000015139580
0.684499979019165	0.355800002813339	0.302599996328354	0.280499994754791	0.253800004720688	0.226300001144409	0.228400006890297	0.228200003504753	0.606999993324280	0.322499990463257	0.265899986028671	0.230700001120567	0.212200000882149	0.202099993824959	0.198699995875359	0.197099998593330	0.534900009632111	0.289000004529953	0.231700003147125	0.201399996876717	0.173099994659424	0.167699992656708	0.166800007224083	0.151299998164177	0.293099999427795	0.214200004935265	0.187500000000000	0.157399997115135	0.136600002646446	0.125599995255470	0.122100003063679	0.115400001406670	0.358999997377396	0.187000006437302	0.151800006628037	0.118699997663498	0.104699999094009	0.0969000011682510	0.112300001084805	0.112499997019768	0.259700000286102	0.115999996662140	0.105700001120567	0.0939999967813492	0.0969000011682510	0.0984999984502792	0.106399998068810	0.104800000786781	0.157800003886223	0.0952000021934509
0.716199994087219	0.384499996900558	0.319999992847443	0.300900012254715	0.267800003290176	0.236900001764297	0.243599995970726	0.239399999380112	0.630599975585938	0.353700011968613	0.279199987649918	0.245600000023842	0.224199995398521	0.212999999523163	0.209999993443489	0.207200005650520	0.566299974918366	0.316799998283386	0.249899998307228	0.214499995112419	0.185800001025200	0.179000005125999	0.175099998712540	0.158199995756149	0.320600003004074	0.234500005841255	0.204400002956390	0.168500006198883	0.143299996852875	0.131400004029274	0.123999997973442	0.116599999368191	0.389200001955032	0.201399996876717	0.163100004196167	0.124099999666214	0.107000000774860	0.0976999998092651	0.112300001084805	0.111100003123283	0.275000005960465	0.119199998676777	0.110600002110004	0.0939999967813492	0.0965000018477440	0.0988000035285950	0.106200002133846	0.106100000441074	0.170100003480911	0.0957999974489212
0.724200010299683	0.411199986934662	0.348100006580353	0.319700002670288	0.285100013017654	0.252799987792969	0.254599988460541	0.250000000000000	0.659200012683868	0.381999999284744	0.308099985122681	0.267699986696243	0.237599998712540	0.224900007247925	0.220899999141693	0.215700000524521	0.596099972724915	0.343400001525879	0.273400008678436	0.233199998736382	0.198599994182587	0.194199994206429	0.183300003409386	0.166500002145767	0.335000008344650	0.256799995899200	0.220799997448921	0.182500004768372	0.149700000882149	0.138199999928474	0.123599998652935	0.119199998676777	0.419499993324280	0.222699999809265	0.172999992966652	0.132899999618530	0.108400002121925	0.0975999981164932	0.110100001096725	0.106700003147125	0.311199992895126	0.128800004720688	0.111900001764297	0.0961000025272369	0.0979000031948090	0.0982000008225441	0.111599996685982	0.104299999773502	0.186199992895126	0.0970999971032143
0.763499975204468	0.447200000286102	0.379099994897842	0.341300010681152	0.306600004434586	0.265599995851517	0.262800008058548	0.260100007057190	0.682699978351593	0.407200008630753	0.331400007009506	0.278499990701675	0.252400010824204	0.233500003814697	0.230000004172325	0.223499998450279	0.622600018978119	0.372900009155273	0.304699987173080	0.250800013542175	0.213899999856949	0.204999998211861	0.195199996232986	0.172700002789497	0.364199995994568	0.279599994421005	0.240600004792213	0.197600007057190	0.158500000834465	0.143900007009506	0.127499997615814	0.118900001049042	0.451499998569489	0.243200004100800	0.189500004053116	0.137999996542931	0.109300002455711	0.0983000025153160	0.111800000071526	0.110899999737740	0.339100003242493	0.131799995899200	0.115099996328354	0.0961999967694283	0.0989999994635582	0.0982000008225441	0.105599999427795	0.103299997746944	0.201700001955032	0.0967999994754791
0.795199990272522	0.477999985218048	0.398000001907349	0.363200008869171	0.321599990129471	0.275499999523163	0.276300013065338	0.271499991416931	0.703899979591370	0.438699990510941	0.361000001430512	0.302100002765656	0.263999998569489	0.249500006437302	0.242400005459785	0.238199993968010	0.645200014114380	0.400900006294251	0.332199990749359	0.273400008678436	0.232099995017052	0.221300005912781	0.207800000905991	0.184799998998642	0.381799995899200	0.307099997997284	0.262800008058548	0.214100003242493	0.173199996352196	0.149700000882149	0.128000006079674	0.118000000715256	0.481599986553192	0.267699986696243	0.206900000572205	0.145699992775917	0.112400002777576	0.0979000031948090	0.111100003123283	0.106499999761581	0.372799992561340	0.141499996185303	0.121399998664856	0.0969000011682510	0.0962999984622002	0.0979000031948090	0.106299996376038	0.104099996387959	0.223499998450279	0.0961999967694283
0.806500017642975	0.514800012111664	0.427799999713898	0.386799991130829	0.335999995470047	0.293900012969971	0.288800001144409	0.284999996423721	0.716799974441528	0.469099998474121	0.384099990129471	0.319099992513657	0.282900005578995	0.261200010776520	0.251599997282028	0.248400002717972	0.659900009632111	0.429899990558624	0.356900006532669	0.292600005865097	0.245700001716614	0.236800000071526	0.220400005578995	0.192399993538857	0.403899997472763	0.329199999570847	0.284200012683868	0.234999999403954	0.181299999356270	0.162499994039536	0.132400006055832	0.120300002396107	0.508099973201752	0.288899987936020	0.220599994063377	0.158700004220009	0.115199998021126	0.0982000008225441	0.111100003123283	0.106499999761581	0.402599990367889	0.150199994444847	0.125799998641014	0.0991000011563301	0.0979000031948090	0.0979000031948090	0.104999996721745	0.104000002145767	0.241899996995926	0.0971999987959862
0.837700009346008	0.551900029182434	0.455599993467331	0.405499994754791	0.359499990940094	0.306600004434586	0.298599988222122	0.294800013303757	0.741999983787537	0.496699988842011	0.416000008583069	0.342700004577637	0.301400005817413	0.280999988317490	0.266999989748001	0.263300001621246	0.690599977970123	0.461899995803833	0.389699995517731	0.318199992179871	0.266900002956390	0.251199990510941	0.235699996352196	0.204400002956390	0.420199990272522	0.362899988889694	0.313400000333786	0.253600001335144	0.195999994874001	0.168799996376038	0.137600004673004	0.122699998319149	0.537100017070770	0.319099992513657	0.244699999690056	0.166600003838539	0.119999997317791	0.0982000008225441	0.109600000083447	0.107699997723103	0.431899994611740	0.161100000143051	0.132499992847443	0.105099998414516	0.0956000015139580	0.0975999981164932	0.104599997401237	0.104999996721745	0.269899994134903	0.0979999974370003
0.871900022029877	0.582799971103668	0.491800010204315	0.432599991559982	0.374700009822845	0.323100000619888	0.313899993896484	0.309700012207031	0.751200020313263	0.520200014114380	0.436699986457825	0.356999993324280	0.315899997949600	0.289299994707108	0.277300000190735	0.273799985647202	0.700999975204468	0.486600011587143	0.402599990367889	0.337199985980988	0.283800005912781	0.266600012779236	0.253600001335144	0.217099994421005	0.446000009775162	0.389499992132187	0.334699988365173	0.275000005960465	0.212500005960464	0.179600000381470	0.141100004315376	0.123999997973442	0.561500012874603	0.346899986267090	0.262499988079071	0.179299995303154	0.125000000000000	0.0996999964118004	0.108599998056889	0.105899997055531	0.459899991750717	0.173299998044968	0.140799999237061	0.108599998056889	0.0965000018477440	0.0971999987959862	0.105300001800060	0.104500003159046	0.296099990606308	0.0986000001430512
0.877499997615814	0.616100013256073	0.515500009059906	0.455199986696243	0.393799990415573	0.337399989366531	0.325700014829636	0.318800002336502	0.770600020885468	0.544300019741058	0.467799991369247	0.375900000333786	0.323900014162064	0.304899990558624	0.293599992990494	0.278699994087219	0.724500000476837	0.509199976921082	0.430299997329712	0.356400012969971	0.303200006484985	0.284500002861023	0.268099993467331	0.223700001835823	0.456900000572205	0.414499998092651	0.363299995660782	0.298000007867813	0.225999996066093	0.187299996614456	0.146699994802475	0.126100003719330	0.577400028705597	0.372999995946884	0.290199995040894	0.193499997258186	0.129299998283386	0.0989999994635582	0.109999999403954	0.108300000429153	0.485799998044968	0.185399994254112	0.149800002574921	0.111400000751019	0.103000000119209	0.0980999991297722	0.105200000107288	0.103799998760223	0.324000000953674	0.0997999981045723
0.892799973487854	0.637099981307983	0.541599988937378	0.472999989986420	0.409900009632111	0.351599991321564	0.338999986648560	0.327499985694885	0.781000018119812	0.574899971485138	0.490599989891052	0.398200005292892	0.345899999141693	0.317600011825562	0.307200014591217	0.294200003147125	0.742999970912933	0.539499998092651	0.464399993419647	0.378399997949600	0.320100009441376	0.300599992275238	0.286599993705750	0.236800000071526	0.463999986648560	0.445600003004074	0.393000006675720	0.319099992513657	0.247899994254112	0.201900005340576	0.151999995112419	0.129299998283386	0.601199984550476	0.409799993038178	0.314599990844727	0.208199992775917	0.136800006031990	0.0997999981045723	0.112800002098084	0.107000000774860	0.515699982643127	0.202399998903275	0.158899992704391	0.112400002777576	0.0965000018477440	0.0979000031948090	0.104900002479553	0.103500001132488	0.353199988603592	0.102799996733665
0.910899996757507	0.674799978733063	0.571200013160706	0.496600002050400	0.429399996995926	0.363099992275238	0.349000006914139	0.340400010347366	0.776799976825714	0.586799979209900	0.509199976921082	0.414400011301041	0.355100005865097	0.328999996185303	0.316599994897842	0.305599987506866	0.750000000000000	0.551800012588501	0.476000010967255	0.394600003957748	0.337500005960465	0.318300008773804	0.305299997329712	0.253600001335144	0.478399991989136	0.467500001192093	0.413100004196167	0.339500010013580	0.257499992847443	0.212599992752075	0.156800001859665	0.135199993848801	0.618600010871887	0.433600008487701	0.339899986982346	0.222699999809265	0.142100006341934	0.0989999994635582	0.110399998724461	0.105899997055531	0.542100012302399	0.218600004911423	0.167999997735024	0.113700002431870	0.0966999977827072	0.0974000021815300	0.103500001132488	0.103799998760223	0.386700004339218	0.106100000441074
0.916100025177002	0.707300007343292	0.605499982833862	0.515100002288818	0.449299991130829	0.375999987125397	0.362300008535385	0.348500013351440	0.770799994468689	0.601599991321564	0.529299974441528	0.430700004100800	0.368999987840652	0.344599992036819	0.325700014829636	0.316500008106232	0.746800005435944	0.570599973201752	0.490200012922287	0.413899987936020	0.352100014686585	0.332800000905991	0.322400003671646	0.266299992799759	0.485199987888336	0.487800002098084	0.431800007820129	0.360399991273880	0.277399986982346	0.225999996066093	0.164199993014336	0.135199993848801	0.628899991512299	0.461100012063980	0.363000005483627	0.242799997329712	0.149900004267693	0.101899996399879	0.108800001442432	0.105499997735024	0.557500004768372	0.235400006175041	0.180600002408028	0.117899999022484	0.0949999988079071	0.0970000028610230	0.103600002825260	0.103100001811981	0.410600006580353	0.109300002455711
0.920300006866455	0.731899976730347	0.632000029087067	0.539499998092651	0.465999990701675	0.389999985694885	0.376300007104874	0.362399995326996	0.771600008010864	0.617399990558624	0.547699987888336	0.451000005006790	0.390599995851517	0.355899989604950	0.337900012731552	0.325199991464615	0.749899983406067	0.590799987316132	0.512799978256226	0.431400001049042	0.370099991559982	0.347299993038178	0.340099990367889	0.276399999856949	0.500699996948242	0.510900020599365	0.458099991083145	0.384099990129471	0.298900008201599	0.239800006151199	0.171800002455711	0.137799993157387	0.653699994087219	0.489199995994568	0.391299992799759	0.261000007390976	0.157299995422363	0.103399999439716	0.108199998736382	0.104999996721745	0.579900026321411	0.260300010442734	0.191200003027916	0.122299998998642	0.0957999974489212	0.0971999987959862	0.103399999439716	0.102399997413158	0.449900001287460	0.109099999070168
0.921199977397919	0.755800008773804	0.663600027561188	0.558700025081635	0.484100013971329	0.401199996471405	0.386400014162064	0.371199995279312	0.768999993801117	0.625500023365021	0.571600019931793	0.464300006628037	0.404700011014938	0.368499994277954	0.352499991655350	0.334800004959106	0.751200020313263	0.613499999046326	0.532500028610230	0.444700002670288	0.383799999952316	0.359800010919571	0.357100009918213	0.288199990987778	0.511699974536896	0.531499981880188	0.476999998092651	0.398799985647202	0.317200005054474	0.252400010824204	0.180600002408028	0.145600005984306	0.670400023460388	0.514999985694885	0.414799988269806	0.279700011014938	0.168799996376038	0.103200003504753	0.111199997365475	0.105400003492832	0.603299975395203	0.282799988985062	0.209299996495247	0.127700001001358	0.0960000008344650	0.0966999977827072	0.103600002825260	0.102700002491474	0.475400000810623	0.115299999713898
0.918299973011017	0.767700016498566	0.686800003051758	0.577300012111664	0.501200020313263	0.416700005531311	0.395900011062622	0.380400002002716	0.769500017166138	0.625899970531464	0.585200011730194	0.477899998426437	0.410699993371964	0.381799995899200	0.366499990224838	0.341699987649918	0.747200012207031	0.616199970245361	0.544300019741058	0.457800000905991	0.397700011730194	0.375600010156631	0.373499989509583	0.299100011587143	0.516099989414215	0.546199977397919	0.494599997997284	0.418599992990494	0.332300007343292	0.269699990749359	0.188800007104874	0.149000003933907	0.679199993610382	0.537599980831146	0.437200009822845	0.302199989557266	0.179000005125999	0.105700001120567	0.108800001442432	0.104599997401237	0.615599989891052	0.309799998998642	0.226899996399879	0.132899999618530	0.0949999988079071	0.0973000004887581	0.110100001096725	0.101899996399879	0.493499994277954	0.117799997329712
0.913299977779388	0.781000018119812	0.711899995803833	0.601599991321564	0.518999993801117	0.426999986171722	0.408600002527237	0.385199993848801	0.771200001239777	0.623399972915649	0.588299989700317	0.493400007486343	0.423200011253357	0.392899990081787	0.377000004053116	0.346899986267090	0.747600018978119	0.616999983787537	0.560599982738495	0.472299993038178	0.409599989652634	0.382999986410141	0.388099998235703	0.309199988842011	0.535700023174286	0.559099972248077	0.510399997234345	0.436699986457825	0.350800007581711	0.284299999475479	0.198699995875359	0.151199996471405	0.691699981689453	0.555100023746491	0.454899996519089	0.325599998235703	0.191499993205071	0.107100002467632	0.110299997031689	0.105200000107288	0.632899999618530	0.334199994802475	0.242899999022484	0.136600002646446	0.0952000021934509	0.0964000001549721	0.103200003504753	0.101599998772144	0.519200026988983	0.123000003397465
0.914399981498718	0.788399994373322	0.736000001430512	0.615599989891052	0.531099975109100	0.440100014209747	0.420899987220764	0.398999989032745	0.776000022888184	0.623600006103516	0.589900016784668	0.508599996566773	0.430500000715256	0.401800006628037	0.379999995231628	0.364600002765656	0.751800000667572	0.616199970245361	0.573400020599365	0.482100009918213	0.418500006198883	0.393900007009506	0.394300013780594	0.325899988412857	0.531400024890900	0.571300029754639	0.523899972438812	0.449499994516373	0.363799989223480	0.296799987554550	0.208599999547005	0.159999996423721	0.701499998569489	0.575500011444092	0.475499987602234	0.349099993705750	0.201499998569489	0.109499998390675	0.107100002467632	0.104800000786781	0.652300000190735	0.363499999046326	0.264299988746643	0.142599999904633	0.0948000028729439	0.0960000008344650	0.101999998092651	0.101999998092651	0.538900017738342	0.126699998974800
0.916199982166290	0.789799988269806	0.762899994850159	0.631399989128113	0.544000029563904	0.453799992799759	0.430999994277954	0.408899992704392	0.772599995136261	0.618300020694733	0.589399993419647	0.519299983978272	0.443100005388260	0.409500002861023	0.384099990129471	0.369500011205673	0.748899996280670	0.616599977016449	0.586199998855591	0.491499990224838	0.427700012922287	0.401699990034103	0.405400007963181	0.333600014448166	0.536300003528595	0.570299983024597	0.537999987602234	0.459199994802475	0.377299994230270	0.311899989843369	0.216100007295609	0.165099993348122	0.708999991416931	0.587800025939941	0.492000013589859	0.368900001049042	0.215399995446205	0.110699996352196	0.108499996364117	0.103699997067451	0.668299973011017	0.394100010395050	0.286799997091293	0.150000005960464	0.0938000008463860	0.0957000032067299	0.102300003170967	0.101000003516674	0.565599977970123	0.133799999952316
0.909799993038178	0.787100017070770	0.780600011348724	0.649500012397766	0.557500004768372	0.464100003242493	0.441300004720688	0.417400002479553	0.774999976158142	0.621500015258789	0.590699970722199	0.538699984550476	0.451799988746643	0.421099990606308	0.390100002288818	0.377299994230270	0.753799974918366	0.615499973297119	0.592599987983704	0.501900017261505	0.439200013875961	0.408600002527237	0.412900000810623	0.341600000858307	0.540899991989136	0.570399999618530	0.551999986171722	0.471899986267090	0.393299996852875	0.326599985361099	0.226300001144409	0.174899995326996	0.711499989032745	0.591199994087219	0.508800029754639	0.387199997901917	0.232199996709824	0.113799996674061	0.109600000083447	0.104199998080730	0.680100023746491	0.423900008201599	0.310900002717972	0.158999994397163	0.0939999967813492	0.0961000025272369	0.101800002157688	0.101599998772144	0.586000025272369	0.140100002288818
0.917599976062775	0.786099970340729	0.789200007915497	0.663699984550476	0.574800014495850	0.475800007581711	0.448799997568131	0.424400001764298	0.774699985980988	0.616299986839294	0.588900029659271	0.548200011253357	0.458700001239777	0.429300010204315	0.399899989366531	0.380299985408783	0.747300028800964	0.615999996662140	0.593100011348724	0.516300022602081	0.448100000619888	0.420700013637543	0.418599992990494	0.349299997091293	0.548099994659424	0.570999979972839	0.564400017261505	0.485799998044968	0.399399995803833	0.337199985980988	0.238900005817413	0.179499998688698	0.705600023269653	0.596000015735626	0.521600008010864	0.407700002193451	0.249400004744530	0.115500003099442	0.110500000417233	0.103600002825260	0.685599982738495	0.454100012779236	0.339399993419647	0.167199999094009	0.0951000005006790	0.0957999974489212	0.101899996399879	0.100100003182888	0.597100019454956	0.150199994444847
0.912500023841858	0.788200020790100	0.791299998760223	0.676199972629547	0.585399985313416	0.491699993610382	0.454400002956390	0.430599987506866	0.769500017166138	0.618499994277954	0.587700009346008	0.558499991893768	0.473800003528595	0.437299996614456	0.404900014400482	0.390100002288818	0.741999983787537	0.615499973297119	0.595000028610230	0.522899985313416	0.454699993133545	0.423999994993210	0.423999994993210	0.359299987554550	0.543500006198883	0.569999992847443	0.573199987411499	0.493400007486343	0.409700006246567	0.348500013351440	0.249500006437302	0.188999995589256	0.698899984359741	0.593900024890900	0.532000005245209	0.419999986886978	0.266099989414215	0.117399998009205	0.109300002455711	0.104400001466274	0.694199979305267	0.481299996376038	0.364300012588501	0.177000001072884	0.0939000025391579	0.0966999977827072	0.102099999785423	0.101099997758865	0.605799973011017	0.156000003218651
0.914200007915497	0.785399973392487	0.786099970340729	0.690199971199036	0.598900020122528	0.497500002384186	0.463400006294251	0.435699999332428	0.772700011730194	0.619300007820129	0.587599992752075	0.570599973201752	0.480199992656708	0.444200009107590	0.420199990272522	0.393000006675720	0.747900009155273	0.615800023078919	0.598500013351440	0.534099996089935	0.461299985647202	0.431600004434586	0.430299997329712	0.360000014305115	0.555800020694733	0.566299974918366	0.577199995517731	0.502300024032593	0.420700013637543	0.359499990940094	0.261900007724762	0.195500001311302	0.703299999237061	0.597299993038178	0.546000003814697	0.434700012207031	0.284399986267090	0.122500002384186	0.110299997031689	0.108099997043610	0.702099978923798	0.508800029754639	0.388099998235703	0.186499997973442	0.0958999991416931	0.0956000015139580	0.101800002157688	0.100199997425079	0.622300028800964	0.168999999761581
0.910899996757507	0.787800014019013	0.784200012683868	0.705200016498566	0.610000014305115	0.509500026702881	0.473100006580353	0.442200005054474	0.772000014781952	0.619099974632263	0.586700022220612	0.577099978923798	0.485399991273880	0.446599990129471	0.423700004816055	0.394699990749359	0.743600010871887	0.613699972629547	0.595799982547760	0.540099978446960	0.464500010013580	0.433400005102158	0.433800011873245	0.364600002765656	0.563600003719330	0.568700015544891	0.580500006675720	0.513100028038025	0.428799986839294	0.364699989557266	0.269899994134903	0.202999994158745	0.701799988746643	0.596300005912781	0.558300018310547	0.448100000619888	0.304399996995926	0.126000002026558	0.107400000095367	0.103100001811981	0.701699972152710	0.523699998855591	0.411199986934662	0.196700006723404	0.0943000018596649	0.0953999981284142	0.100800000131130	0.100199997425079	0.632799983024597	0.178900003433228
0.903500020503998	0.783100008964539	0.785399973392487	0.718200027942658	0.621900022029877	0.518999993801117	0.479699999094009	0.449999988079071	0.770600020885468	0.616299986839294	0.584100008010864	0.588199973106384	0.491100013256073	0.459699988365173	0.426999986171722	0.403299987316132	0.744099974632263	0.613399982452393	0.595300018787384	0.547100007534027	0.472000002861023	0.440400004386902	0.437700003385544	0.370799988508225	0.573300004005432	0.568799972534180	0.578000009059906	0.516700029373169	0.432300001382828	0.371300011873245	0.281599998474121	0.212599992752075	0.700500011444092	0.597000002861023	0.565999984741211	0.460799992084503	0.318199992179871	0.129099994897842	0.108000002801418	0.103200003504753	0.704900026321411	0.549700021743774	0.432999998331070	0.211899995803833	0.0945999994874001	0.0964000001549721	0.100400000810623	0.100500002503395	0.639400005340576	0.192000001668930
0.911899983882904	0.786199986934662	0.782000005245209	0.728999972343445	0.629700005054474	0.527800023555756	0.482100009918213	0.458200007677078	0.769900023937225	0.614799976348877	0.580900013446808	0.585600018501282	0.498400002717972	0.464399993419647	0.434700012207031	0.407999992370605	0.745899975299835	0.611800014972687	0.588699996471405	0.552399992942810	0.480199992656708	0.446399986743927	0.442299991846085	0.370400011539459	0.570800006389618	0.564899981021881	0.579800009727478	0.527599990367889	0.438800007104874	0.377499997615814	0.289099991321564	0.221900001168251	0.701499998569489	0.595600008964539	0.565299987792969	0.470499992370605	0.335999995470047	0.133900001645088	0.108999997377396	0.102200001478195	0.706300020217896	0.563099980354309	0.452600002288818	0.228300005197525	0.0947000011801720	0.0944999977946281	0.100900001823902	0.0997999981045723	0.653900027275085	0.210600003600121
[truncated: 14 more columns]
