# Supplementary material for: Modeling the impact of drug interactions on therapeutic selectivity
Source: Nat Commun. 2018 Aug 27;9:3452. doi: 10.1038/s41467-018-05954-3 (PMC6110842; doi:10.1038/s41467-018-05954-3)
Supplement: Supplementary file 4 — Supplementary Data 1 [file 41467_2018_5954_MOESM4_ESM.zip › albRAW/Ben-Fen.txt]

0.130899996000000	0.128600001000000	0.130899996000000	0.130799994000000	0.131899998000000	0.127800003000000	0.131500006000000	0.128000006000000	0.138300002000000	0.136000007000000	0.140799999000000	0.139899999000000	0.140900001000000	0.134599999000000	0.138799995000000	0.141900003000000	0.157499999000000	0.147300005000000	0.155399993000000	0.148499995000000	0.152999997000000	0.149100006000000	0.146899998000000	0.152199998000000	0.160099998000000	0.138699993000000	0.170599997000000	0.163800001000000	0.162100002000000	0.159199998000000	0.162000000000000	0.154799998000000	0.167500004000000	0.165900007000000	0.172399998000000	0.168799996000000	0.172099993000000	0.167799994000000	0.172700003000000	0.171800002000000	0.180099994000000	0.185100004000000	0.184300005000000	0.185900003000000	0.186900005000000	0.180700004000000	0.190599993000000	0.184799999000000	0.192599997000000	0.188500002000000
0.127399996000000	0.127299994000000	0.129299998000000	0.127599999000000	0.129999995000000	0.125400007000000	0.129700005000000	0.126599997000000	0.134200007000000	0.134499997000000	0.137999997000000	0.137500003000000	0.137899995000000	0.132100001000000	0.136000007000000	0.137300000000000	0.148900002000000	0.143000007000000	0.149900004000000	0.143900007000000	0.147000000000000	0.144999996000000	0.143600002000000	0.148599997000000	0.154799998000000	0.135100007000000	0.162900001000000	0.157100007000000	0.156399995000000	0.155599996000000	0.158399999000000	0.147499993000000	0.163599998000000	0.163399994000000	0.168200001000000	0.164900005000000	0.169799998000000	0.164700001000000	0.170300007000000	0.166800007000000	0.175899997000000	0.182099998000000	0.181799993000000	0.180800006000000	0.181600004000000	0.176400006000000	0.185599998000000	0.180500001000000	0.189500004000000	0.188999996000000
0.124899998000000	0.126200005000000	0.128000006000000	0.126699999000000	0.128600001000000	0.125200003000000	0.128199995000000	0.125599995000000	0.132900000000000	0.132400006000000	0.135299996000000	0.136800006000000	0.136199996000000	0.131200001000000	0.134200007000000	0.136099994000000	0.148800001000000	0.141599998000000	0.147300005000000	0.143000007000000	0.145799994000000	0.142800003000000	0.147599995000000	0.147000000000000	0.152300000000000	0.137099996000000	0.163100004000000	0.155599996000000	0.155000001000000	0.155699998000000	0.157600001000000	0.147000000000000	0.161699995000000	0.161899999000000	0.165999994000000	0.164100006000000	0.166500002000000	0.163699999000000	0.167099997000000	0.165800005000000	0.174400002000000	0.178000003000000	0.178599998000000	0.179700002000000	0.180199996000000	0.175500005000000	0.183400005000000	0.179000005000000	0.190599993000000	0.185299993000000
0.125400007000000	0.124499999000000	0.128700003000000	0.127100006000000	0.128700003000000	0.124499999000000	0.128199995000000	0.125799999000000	0.132499993000000	0.130300000000000	0.134800002000000	0.135100007000000	0.135399997000000	0.129700005000000	0.134000003000000	0.135499999000000	0.148000002000000	0.139500007000000	0.146899998000000	0.140900001000000	0.142900005000000	0.145699993000000	0.140699998000000	0.148100004000000	0.152799994000000	0.131600007000000	0.159299999000000	0.154799998000000	0.152799994000000	0.151400000000000	0.154100001000000	0.149399996000000	0.160899997000000	0.159099996000000	0.164700001000000	0.163100004000000	0.164900005000000	0.162699997000000	0.165900007000000	0.165399998000000	0.173899993000000	0.177599996000000	0.177399993000000	0.178599998000000	0.179199994000000	0.174999997000000	0.181400001000000	0.176699996000000	0.185200006000000	0.185100004000000
0.124499999000000	0.123999998000000	0.128099993000000	0.125900000000000	0.127800003000000	0.123999998000000	0.127599999000000	0.125300005000000	0.131600007000000	0.129600003000000	0.134900004000000	0.133499995000000	0.134700000000000	0.129500002000000	0.132699996000000	0.134900004000000	0.148699999000000	0.138899997000000	0.145199999000000	0.140900001000000	0.143800005000000	0.145199999000000	0.140400007000000	0.143199995000000	0.150900006000000	0.131400004000000	0.158399999000000	0.155200005000000	0.153200001000000	0.152300000000000	0.153300002000000	0.145799994000000	0.159199998000000	0.158700004000000	0.163699999000000	0.162200004000000	0.164399996000000	0.162799999000000	0.164800003000000	0.164700001000000	0.172499999000000	0.176200002000000	0.175699994000000	0.177800000000000	0.178100005000000	0.173600003000000	0.181799993000000	0.176899999000000	0.185100004000000	0.182300001000000
0.124600001000000	0.123800002000000	0.127100006000000	0.125900000000000	0.127200007000000	0.123999998000000	0.127399996000000	0.125100002000000	0.130899996000000	0.129700005000000	0.133699998000000	0.134200007000000	0.134800002000000	0.128900006000000	0.131400004000000	0.134200007000000	0.144800007000000	0.138600007000000	0.146699995000000	0.140599996000000	0.142800003000000	0.141700000000000	0.139500007000000	0.143700004000000	0.150000006000000	0.130099997000000	0.160300002000000	0.154100001000000	0.151299998000000	0.154599994000000	0.153300002000000	0.144400001000000	0.157700002000000	0.158299997000000	0.163399994000000	0.160999998000000	0.164100006000000	0.161400005000000	0.164700001000000	0.162300006000000	0.172499999000000	0.177499995000000	0.176400006000000	0.176799998000000	0.177300006000000	0.172900006000000	0.180999994000000	0.175699994000000	0.183899999000000	0.181500003000000
0.123999998000000	0.124899998000000	0.126599997000000	0.126599997000000	0.127800003000000	0.124399997000000	0.127800003000000	0.125200003000000	0.130500004000000	0.131300002000000	0.133200005000000	0.133699998000000	0.134000003000000	0.128800005000000	0.132200003000000	0.134000003000000	0.143700004000000	0.139899999000000	0.143700004000000	0.139699996000000	0.149900004000000	0.140599996000000	0.140599996000000	0.143399999000000	0.149700001000000	0.130099997000000	0.157800004000000	0.152999997000000	0.152199998000000	0.152799994000000	0.152500004000000	0.143500000000000	0.159099996000000	0.158199996000000	0.163299993000000	0.160500005000000	0.163100004000000	0.160600007000000	0.163299993000000	0.162300006000000	0.172600001000000	0.174600005000000	0.174799994000000	0.175300002000000	0.175799996000000	0.171900004000000	0.180000007000000	0.174700007000000	0.183300003000000	0.183200002000000
0.123999998000000	0.124899998000000	0.127800003000000	0.127299994000000	0.127599999000000	0.124300003000000	0.127900004000000	0.125200003000000	0.129899994000000	0.130300000000000	0.132599995000000	0.133800000000000	0.133599997000000	0.128500000000000	0.131500006000000	0.133699998000000	0.144700006000000	0.139500007000000	0.143199995000000	0.140400007000000	0.141299993000000	0.140100002000000	0.141399994000000	0.141399994000000	0.147699997000000	0.130799994000000	0.157299995000000	0.152700007000000	0.150500000000000	0.151099995000000	0.152099997000000	0.143700004000000	0.158600003000000	0.157900006000000	0.162799999000000	0.160999998000000	0.163200006000000	0.160699993000000	0.163699999000000	0.162400007000000	0.172000006000000	0.177000001000000	0.174400002000000	0.176499993000000	0.176599994000000	0.171700001000000	0.179600000000000	0.174600005000000	0.184000000000000	0.182200000000000
0.124700002000000	0.125499994000000	0.126000002000000	0.126900002000000	0.127599999000000	0.124499999000000	0.127200007000000	0.125000000000000	0.130300000000000	0.129800007000000	0.132200003000000	0.132900000000000	0.134000003000000	0.128099993000000	0.130600005000000	0.133100003000000	0.142499998000000	0.138400003000000	0.144800007000000	0.139799997000000	0.142600000000000	0.140799999000000	0.141900003000000	0.142700002000000	0.148300007000000	0.131400004000000	0.155399993000000	0.151700005000000	0.150500000000000	0.150700003000000	0.151999995000000	0.142399997000000	0.158500001000000	0.159899995000000	0.161100000000000	0.160099998000000	0.162300006000000	0.160899997000000	0.163000003000000	0.161500007000000	0.170399994000000	0.174999997000000	0.174400002000000	0.175500005000000	0.175300002000000	0.172199994000000	0.178499997000000	0.173899993000000	0.186100006000000	0.181500003000000
0.125799999000000	0.125599995000000	0.126399994000000	0.127299994000000	0.128000006000000	0.124200001000000	0.128000006000000	0.125699997000000	0.130199999000000	0.129400000000000	0.131899998000000	0.133599997000000	0.132300004000000	0.127499998000000	0.130999997000000	0.132699996000000	0.142299995000000	0.139799997000000	0.142399997000000	0.145400003000000	0.148000002000000	0.138999999000000	0.137700006000000	0.142100006000000	0.147100002000000	0.129800007000000	0.155399993000000	0.152099997000000	0.149399996000000	0.149399996000000	0.150600001000000	0.142000005000000	0.156900004000000	0.156700000000000	0.160899997000000	0.159999996000000	0.161599994000000	0.159600005000000	0.163399994000000	0.161200002000000	0.169699997000000	0.174500003000000	0.173899993000000	0.175400004000000	0.173299998000000	0.172000006000000	0.177599996000000	0.173199996000000	0.182200000000000	0.180500001000000
0.124899998000000	0.126699999000000	0.127800003000000	0.127000004000000	0.128500000000000	0.125000000000000	0.127900004000000	0.125799999000000	0.128900006000000	0.129800007000000	0.131200001000000	0.132400006000000	0.132499993000000	0.127700001000000	0.130600005000000	0.133200005000000	0.142000005000000	0.139100000000000	0.142600000000000	0.138699993000000	0.142199993000000	0.138899997000000	0.141299993000000	0.141900003000000	0.148100004000000	0.128900006000000	0.156399995000000	0.150600001000000	0.148499995000000	0.150800005000000	0.151500002000000	0.145099998000000	0.156700000000000	0.156200007000000	0.160600007000000	0.160300002000000	0.162000000000000	0.158600003000000	0.161500007000000	0.160600007000000	0.170000002000000	0.174400002000000	0.172499999000000	0.174400002000000	0.173999995000000	0.171399996000000	0.175799996000000	0.173199996000000	0.182699993000000	0.181899995000000
0.125900000000000	0.127499998000000	0.128000006000000	0.127599999000000	0.128700003000000	0.125599995000000	0.128600001000000	0.126200005000000	0.128000006000000	0.129199997000000	0.132100001000000	0.132699996000000	0.133300006000000	0.127900004000000	0.130999997000000	0.133000001000000	0.141499996000000	0.137899995000000	0.142499998000000	0.139599994000000	0.141499996000000	0.140300006000000	0.138799995000000	0.140699998000000	0.146200001000000	0.128999993000000	0.154400006000000	0.150999993000000	0.149100006000000	0.150800005000000	0.151199996000000	0.142199993000000	0.157000005000000	0.156499997000000	0.161300004000000	0.159199998000000	0.161899999000000	0.158600003000000	0.162100002000000	0.160999998000000	0.170699999000000	0.173099995000000	0.173899993000000	0.173299998000000	0.174999997000000	0.170699999000000	0.176899999000000	0.171700001000000	0.181899995000000	0.179399997000000
0.128299996000000	0.128299996000000	0.128999993000000	0.128999993000000	0.130099997000000	0.127200007000000	0.129700005000000	0.127000004000000	0.129999995000000	0.129899994000000	0.132300004000000	0.133200005000000	0.132799998000000	0.128000006000000	0.131600007000000	0.134000003000000	0.142399997000000	0.139400005000000	0.144299999000000	0.140200004000000	0.143399999000000	0.140699998000000	0.138699993000000	0.141900003000000	0.147200003000000	0.129199997000000	0.155300006000000	0.150099993000000	0.148399994000000	0.151299998000000	0.151099995000000	0.143500000000000	0.157600001000000	0.157000005000000	0.159799993000000	0.159299999000000	0.161599994000000	0.159799993000000	0.161599994000000	0.161100000000000	0.170900002000000	0.173199996000000	0.172600001000000	0.176200002000000	0.172499999000000	0.171399996000000	0.177499995000000	0.172999993000000	0.182200000000000	0.181299999000000
0.127800003000000	0.128399998000000	0.129299998000000	0.128500000000000	0.129999995000000	0.126599997000000	0.129299998000000	0.128000006000000	0.129700005000000	0.129299998000000	0.132100001000000	0.134100005000000	0.132599995000000	0.128199995000000	0.131699994000000	0.133699998000000	0.142800003000000	0.137799993000000	0.141800001000000	0.138099998000000	0.142299995000000	0.139699996000000	0.139300004000000	0.141900003000000	0.147100002000000	0.127900004000000	0.155300006000000	0.149599999000000	0.149399996000000	0.150800005000000	0.152799994000000	0.142499998000000	0.156000003000000	0.156499997000000	0.160400003000000	0.158500001000000	0.162300006000000	0.158399999000000	0.160999998000000	0.160600007000000	0.170000002000000	0.172700003000000	0.173400000000000	0.172600001000000	0.172600001000000	0.170200005000000	0.176400006000000	0.172299996000000	0.182200000000000	0.182400003000000
0.130899996000000	0.130799994000000	0.130700007000000	0.130700007000000	0.131099999000000	0.128399998000000	0.130400002000000	0.128999993000000	0.130400002000000	0.131200001000000	0.131500006000000	0.133000001000000	0.133599997000000	0.128800005000000	0.130899996000000	0.134499997000000	0.143000007000000	0.140699998000000	0.143900007000000	0.138799995000000	0.142399997000000	0.139300004000000	0.140200004000000	0.141800001000000	0.148000002000000	0.128700003000000	0.154799998000000	0.151099995000000	0.149599999000000	0.150000006000000	0.150900006000000	0.143900007000000	0.157499999000000	0.156700000000000	0.160799995000000	0.158500001000000	0.161400005000000	0.158099994000000	0.161400005000000	0.161599994000000	0.170699999000000	0.173500001000000	0.173600003000000	0.173800007000000	0.172900006000000	0.171700001000000	0.177399993000000	0.172700003000000	0.180800006000000	0.179900005000000
0.132400006000000	0.131799996000000	0.133000001000000	0.131099999000000	0.131500006000000	0.128700003000000	0.130999997000000	0.129400000000000	0.130999997000000	0.130899996000000	0.132100001000000	0.133000001000000	0.133100003000000	0.127900004000000	0.130700007000000	0.133599997000000	0.144700006000000	0.138699993000000	0.144600004000000	0.139200002000000	0.141299993000000	0.137999997000000	0.139599994000000	0.141599998000000	0.148699999000000	0.127900004000000	0.156399995000000	0.149800003000000	0.149900004000000	0.149200007000000	0.150999993000000	0.141900003000000	0.156499997000000	0.156700000000000	0.159899995000000	0.158600003000000	0.161300004000000	0.157700002000000	0.161100000000000	0.160200000000000	0.169499993000000	0.173800007000000	0.172399998000000	0.172999993000000	0.172900006000000	0.169599995000000	0.175500005000000	0.172199994000000	0.180700004000000	0.179800004000000
0.134399995000000	0.132799998000000	0.134800002000000	0.132200003000000	0.132499993000000	0.129400000000000	0.132900000000000	0.129700005000000	0.133900002000000	0.131300002000000	0.133699998000000	0.134499997000000	0.133000001000000	0.128099993000000	0.131799996000000	0.134000003000000	0.145400003000000	0.139699996000000	0.144400001000000	0.139200002000000	0.141800001000000	0.139500007000000	0.140400007000000	0.142199993000000	0.147799999000000	0.128500000000000	0.154699996000000	0.150199994000000	0.149499997000000	0.150099993000000	0.150299996000000	0.142499998000000	0.157399997000000	0.157199994000000	0.161100000000000	0.159700006000000	0.161799997000000	0.158199996000000	0.160799995000000	0.159799993000000	0.170300007000000	0.172900006000000	0.173199996000000	0.172499999000000	0.172900006000000	0.170699999000000	0.174300000000000	0.171299994000000	0.180199996000000	0.179399997000000
0.137099996000000	0.135800004000000	0.137600005000000	0.134100005000000	0.133300006000000	0.130700007000000	0.132300004000000	0.131400004000000	0.134399995000000	0.133200005000000	0.134599999000000	0.134200007000000	0.134399995000000	0.128800005000000	0.131799996000000	0.135100007000000	0.145999998000000	0.140799999000000	0.145400003000000	0.139500007000000	0.143600002000000	0.139400005000000	0.140499994000000	0.143099993000000	0.149700001000000	0.129199997000000	0.156800002000000	0.150299996000000	0.150000006000000	0.149800003000000	0.150299996000000	0.143199995000000	0.157800004000000	0.157600001000000	0.160799995000000	0.158299997000000	0.161899999000000	0.156700000000000	0.161100000000000	0.160999998000000	0.170699999000000	0.174199998000000	0.172700003000000	0.171700001000000	0.172999993000000	0.170100003000000	0.175200000000000	0.171599999000000	0.180999994000000	0.180500001000000
0.138400003000000	0.138099998000000	0.138500005000000	0.136500001000000	0.134100005000000	0.132300004000000	0.133000001000000	0.131899998000000	0.134299994000000	0.133399993000000	0.134000003000000	0.135000005000000	0.133800000000000	0.128999993000000	0.131699994000000	0.135100007000000	0.146500006000000	0.141800001000000	0.144999996000000	0.138799995000000	0.143299997000000	0.139400005000000	0.138799995000000	0.143600002000000	0.150800005000000	0.129400000000000	0.156900004000000	0.152099997000000	0.150199994000000	0.151199996000000	0.150099993000000	0.142700002000000	0.157600001000000	0.157199994000000	0.161100000000000	0.159899995000000	0.161100000000000	0.158199996000000	0.160799995000000	0.160200000000000	0.170499995000000	0.174500003000000	0.172399998000000	0.172499999000000	0.173299998000000	0.170499995000000	0.175099999000000	0.171499997000000	0.180700004000000	0.180999994000000
0.141700000000000	0.140400007000000	0.138999999000000	0.136299998000000	0.135499999000000	0.132499993000000	0.134399995000000	0.132599995000000	0.135000005000000	0.135100007000000	0.134299994000000	0.134499997000000	0.134200007000000	0.128600001000000	0.132499993000000	0.135399997000000	0.147400007000000	0.142100006000000	0.144400001000000	0.140000001000000	0.142399997000000	0.139599994000000	0.140000001000000	0.142800003000000	0.151600003000000	0.130899996000000	0.156200007000000	0.150700003000000	0.150999993000000	0.150000006000000	0.151500002000000	0.143099993000000	0.158399999000000	0.157299995000000	0.160300002000000	0.158700004000000	0.161599994000000	0.157700002000000	0.160600007000000	0.162100002000000	0.171200007000000	0.173999995000000	0.172099993000000	0.170699999000000	0.172099993000000	0.169599995000000	0.173999995000000	0.173099995000000	0.182300001000000	0.179199994000000
0.146599993000000	0.143399999000000	0.140900001000000	0.137899995000000	0.136600003000000	0.134299994000000	0.135000005000000	0.133900002000000	0.136299998000000	0.136500001000000	0.134499997000000	0.135800004000000	0.135000005000000	0.129400000000000	0.132499993000000	0.136299998000000	0.148100004000000	0.143000007000000	0.144299999000000	0.140000001000000	0.143700004000000	0.144800007000000	0.138400003000000	0.142199993000000	0.151899993000000	0.129199997000000	0.155800000000000	0.151600003000000	0.151999995000000	0.150700003000000	0.152899995000000	0.143099993000000	0.159099996000000	0.158500001000000	0.159999996000000	0.159899995000000	0.161799997000000	0.157800004000000	0.162400007000000	0.159700006000000	0.170699999000000	0.173600003000000	0.172600001000000	0.173600003000000	0.171399996000000	0.169200003000000	0.175300002000000	0.171000004000000	0.180399999000000	0.179100007000000
0.149700001000000	0.147599995000000	0.142299995000000	0.137999997000000	0.136399999000000	0.133900002000000	0.136199996000000	0.134000003000000	0.137600005000000	0.136899993000000	0.135299996000000	0.136399999000000	0.135900006000000	0.129700005000000	0.132699996000000	0.135499999000000	0.149800003000000	0.145300001000000	0.144299999000000	0.139400005000000	0.144800007000000	0.140000001000000	0.139300004000000	0.142199993000000	0.154200003000000	0.129500002000000	0.156800002000000	0.151099995000000	0.151600003000000	0.151299998000000	0.150500000000000	0.142700002000000	0.162000000000000	0.158199996000000	0.160999998000000	0.159299999000000	0.162400007000000	0.157600001000000	0.160999998000000	0.159500003000000	0.171700001000000	0.174899995000000	0.172399998000000	0.171599999000000	0.172900006000000	0.169799998000000	0.175500005000000	0.171299994000000	0.181299999000000	0.180399999000000
0.158500001000000	0.151999995000000	0.143500000000000	0.139200002000000	0.137799993000000	0.136000007000000	0.136899993000000	0.135100007000000	0.141499996000000	0.138400003000000	0.138799995000000	0.136500001000000	0.136099994000000	0.130199999000000	0.133599997000000	0.136899993000000	0.152500004000000	0.145400003000000	0.144299999000000	0.140599996000000	0.143700004000000	0.140799999000000	0.145300001000000	0.143700004000000	0.155599996000000	0.130400002000000	0.158600003000000	0.151899993000000	0.151899993000000	0.154799998000000	0.151899993000000	0.142800003000000	0.163299993000000	0.159799993000000	0.161200002000000	0.160300002000000	0.162599996000000	0.158399999000000	0.162200004000000	0.160600007000000	0.173999995000000	0.175799996000000	0.172700003000000	0.171900004000000	0.173099995000000	0.170699999000000	0.175500005000000	0.171299994000000	0.182400003000000	0.181099996000000
0.163399994000000	0.156499997000000	0.145699993000000	0.140499994000000	0.137899995000000	0.135199994000000	0.136199996000000	0.135600001000000	0.143600002000000	0.140599996000000	0.137500003000000	0.136800006000000	0.136399999000000	0.130400002000000	0.133800000000000	0.136999995000000	0.153999999000000	0.147499993000000	0.145099998000000	0.140100002000000	0.144299999000000	0.140599996000000	0.159799993000000	0.142100006000000	0.159600005000000	0.130899996000000	0.158000007000000	0.152600005000000	0.151199996000000	0.151099995000000	0.151400000000000	0.143800005000000	0.163399994000000	0.159299999000000	0.162100002000000	0.159400001000000	0.161300004000000	0.158199996000000	0.160999998000000	0.160600007000000	0.173500001000000	0.176100001000000	0.173199996000000	0.171399996000000	0.171599999000000	0.169699997000000	0.175300002000000	0.171100006000000	0.182200000000000	0.182799995000000
0.168699995000000	0.161200002000000	0.146899998000000	0.142100006000000	0.139599994000000	0.136299998000000	0.137600005000000	0.134900004000000	0.145400003000000	0.142499998000000	0.136700004000000	0.137500003000000	0.139100000000000	0.130600005000000	0.133800000000000	0.137899995000000	0.154699996000000	0.148900002000000	0.146200001000000	0.140400007000000	0.144999996000000	0.141000003000000	0.141200006000000	0.145300001000000	0.158700004000000	0.131600007000000	0.158999994000000	0.152999997000000	0.151400000000000	0.152400002000000	0.151999995000000	0.143900007000000	0.164499998000000	0.160500005000000	0.161599994000000	0.161300004000000	0.162699997000000	0.158199996000000	0.161799997000000	0.162000000000000	0.174300000000000	0.176599994000000	0.173700005000000	0.172900006000000	0.172299996000000	0.170200005000000	0.175699994000000	0.170399994000000	0.182500005000000	0.183300003000000
0.177200004000000	0.167300001000000	0.148499995000000	0.141700000000000	0.138500005000000	0.137500003000000	0.137999997000000	0.136500001000000	0.145699993000000	0.143099993000000	0.138300002000000	0.138500005000000	0.137400001000000	0.130199999000000	0.133599997000000	0.137700006000000	0.155599996000000	0.150099993000000	0.145600006000000	0.141299993000000	0.148000002000000	0.140400007000000	0.140000001000000	0.143500000000000	0.159899995000000	0.132200003000000	0.159299999000000	0.151999995000000	0.152099997000000	0.152199998000000	0.152099997000000	0.143700004000000	0.165199995000000	0.162000000000000	0.162400007000000	0.159899995000000	0.162599996000000	0.158099994000000	0.160999998000000	0.159899995000000	0.174700007000000	0.176200002000000	0.172600001000000	0.171900004000000	0.172099993000000	0.170000002000000	0.174999997000000	0.170800000000000	0.182500005000000	0.182099998000000
0.188099995000000	0.172299996000000	0.151400000000000	0.142100006000000	0.139400005000000	0.136800006000000	0.139300004000000	0.137500003000000	0.150500000000000	0.146300003000000	0.139300004000000	0.138600007000000	0.138200000000000	0.131099999000000	0.134399995000000	0.138300002000000	0.160699993000000	0.151400000000000	0.146100000000000	0.142000005000000	0.144700006000000	0.140799999000000	0.140400007000000	0.146500006000000	0.161400005000000	0.134900004000000	0.161400005000000	0.157800004000000	0.155499995000000	0.151999995000000	0.154899999000000	0.146100000000000	0.165299997000000	0.165000007000000	0.162400007000000	0.159999996000000	0.162599996000000	0.157900006000000	0.160699993000000	0.160699993000000	0.176400006000000	0.178100005000000	0.173999995000000	0.173400000000000	0.172700003000000	0.170499995000000	0.176100001000000	0.170499995000000	0.183100000000000	0.184100002000000
0.199100003000000	0.177900001000000	0.150700003000000	0.141599998000000	0.140300006000000	0.138500005000000	0.138600007000000	0.137799993000000	0.153999999000000	0.148100004000000	0.140200004000000	0.139599994000000	0.138799995000000	0.131200001000000	0.134399995000000	0.137700006000000	0.162499994000000	0.153300002000000	0.145099998000000	0.141000003000000	0.144800007000000	0.142000005000000	0.143000007000000	0.144299999000000	0.164700001000000	0.135000005000000	0.159600005000000	0.153699994000000	0.152999997000000	0.152500004000000	0.152199998000000	0.142600000000000	0.167799994000000	0.163100004000000	0.161799997000000	0.161200002000000	0.163599998000000	0.157499999000000	0.160099998000000	0.160600007000000	0.177399993000000	0.178100005000000	0.174099997000000	0.172600001000000	0.171900004000000	0.169599995000000	0.175600007000000	0.170699999000000	0.184300005000000	0.183200002000000
0.211300001000000	0.187399998000000	0.152500004000000	0.144400001000000	0.141800001000000	0.138999999000000	0.140400007000000	0.137600005000000	0.156900004000000	0.151999995000000	0.141299993000000	0.139300004000000	0.138999999000000	0.131799996000000	0.134700000000000	0.138899997000000	0.166500002000000	0.157000005000000	0.144899994000000	0.142199993000000	0.145699993000000	0.143299997000000	0.140699998000000	0.145199999000000	0.167400002000000	0.136299998000000	0.160099998000000	0.153099999000000	0.151800007000000	0.153500006000000	0.152199998000000	0.143600002000000	0.170300007000000	0.165900007000000	0.161699995000000	0.161100000000000	0.163800001000000	0.158899993000000	0.161100000000000	0.160799995000000	0.178299993000000	0.180999994000000	0.174099997000000	0.173299998000000	0.172499999000000	0.170599997000000	0.175500005000000	0.171100006000000	0.184699997000000	0.185599998000000
0.227500007000000	0.198200002000000	0.155300006000000	0.145099998000000	0.142499998000000	0.140699998000000	0.140499994000000	0.139699996000000	0.161400005000000	0.155599996000000	0.143299997000000	0.141200006000000	0.139400005000000	0.131400004000000	0.135600001000000	0.138999999000000	0.170499995000000	0.158199996000000	0.146300003000000	0.143500000000000	0.146300003000000	0.143199995000000	0.143099993000000	0.145899996000000	0.170000002000000	0.136899993000000	0.161799997000000	0.152799994000000	0.152999997000000	0.152999997000000	0.153099999000000	0.143399999000000	0.172499999000000	0.166899994000000	0.163399994000000	0.162000000000000	0.164700001000000	0.159500003000000	0.161400005000000	0.160500005000000	0.180299997000000	0.181199998000000	0.175600007000000	0.171900004000000	0.174799994000000	0.171299994000000	0.176400006000000	0.171800002000000	0.186600000000000	0.186199993000000
0.244299993000000	0.208700001000000	0.156700000000000	0.147200003000000	0.144299999000000	0.140900001000000	0.141499996000000	0.140000001000000	0.167600006000000	0.162699997000000	0.143199995000000	0.140900001000000	0.139300004000000	0.131799996000000	0.135600001000000	0.139200002000000	0.171200007000000	0.161500007000000	0.144899994000000	0.143399999000000	0.145199999000000	0.142399997000000	0.141100004000000	0.144700006000000	0.173299998000000	0.139100000000000	0.161100000000000	0.154400006000000	0.155000001000000	0.153500006000000	0.152300000000000	0.143299997000000	0.174400002000000	0.169100001000000	0.163399994000000	0.161500007000000	0.163000003000000	0.158600003000000	0.160899997000000	0.160300002000000	0.181199998000000	0.182500005000000	0.174700007000000	0.171399996000000	0.172199994000000	0.170499995000000	0.176699996000000	0.169599995000000	0.187000006000000	0.187800005000000
0.262699991000000	0.224500000000000	0.160500005000000	0.147400007000000	0.146200001000000	0.143600002000000	0.142700002000000	0.141200006000000	0.175500005000000	0.168699995000000	0.146300003000000	0.142100006000000	0.140400007000000	0.131899998000000	0.136299998000000	0.139599994000000	0.178399995000000	0.165099993000000	0.147900000000000	0.144199997000000	0.146699995000000	0.145099998000000	0.141599998000000	0.145999998000000	0.179199994000000	0.145099998000000	0.164700001000000	0.154799998000000	0.154599994000000	0.153999999000000	0.153099999000000	0.143800005000000	0.178499997000000	0.169699997000000	0.164399996000000	0.162000000000000	0.164800003000000	0.157800004000000	0.161599994000000	0.159899995000000	0.184900001000000	0.184599996000000	0.175600007000000	0.173500001000000	0.173700005000000	0.171100006000000	0.175699994000000	0.169900000000000	0.191599995000000	0.190300003000000
0.284000009000000	0.233899996000000	0.166099995000000	0.152199998000000	0.147200003000000	0.148100004000000	0.145699993000000	0.143999994000000	0.183300003000000	0.175200000000000	0.149499997000000	0.144700006000000	0.141700000000000	0.133100003000000	0.137099996000000	0.141700000000000	0.184100002000000	0.170599997000000	0.149599999000000	0.148300007000000	0.149700001000000	0.146200001000000	0.143000007000000	0.147000000000000	0.181299999000000	0.144899994000000	0.164600000000000	0.157100007000000	0.155900002000000	0.154300004000000	0.156100005000000	0.144800007000000	0.181899995000000	0.173099995000000	0.165800005000000	0.164800003000000	0.168200001000000	0.161100000000000	0.163000003000000	0.161400005000000	0.187099993000000	0.187299997000000	0.178900003000000	0.175200000000000	0.173700005000000	0.172099993000000	0.176200002000000	0.171900004000000	0.192699999000000	0.190300003000000
0.299199998000000	0.246600002000000	0.166700006000000	0.151600003000000	0.147799999000000	0.145400003000000	0.142499998000000	0.142600000000000	0.187099993000000	0.181700006000000	0.148699999000000	0.143500000000000	0.140300006000000	0.133399993000000	0.135800004000000	0.140200004000000	0.187299997000000	0.174799994000000	0.150700003000000	0.144800007000000	0.149700001000000	0.143600002000000	0.142499998000000	0.144800007000000	0.184499994000000	0.143399999000000	0.167199999000000	0.155699998000000	0.155300006000000	0.156200007000000	0.152300000000000	0.143000007000000	0.181199998000000	0.174400002000000	0.165800005000000	0.162200004000000	0.165999994000000	0.159299999000000	0.160799995000000	0.159999996000000	0.187399998000000	0.186199993000000	0.177399993000000	0.173500001000000	0.172800004000000	0.170300007000000	0.175799996000000	0.169200003000000	0.192599997000000	0.188400000000000
0.329400003000000	0.267100006000000	0.174199998000000	0.156499997000000	0.152700007000000	0.149499997000000	0.145099998000000	0.145999998000000	0.198799998000000	0.191200003000000	0.153300002000000	0.146799996000000	0.144199997000000	0.133900002000000	0.137500003000000	0.142399997000000	0.194199994000000	0.180199996000000	0.152600005000000	0.147400007000000	0.149499997000000	0.145799994000000	0.144600004000000	0.146899998000000	0.190899998000000	0.147799999000000	0.168300003000000	0.158199996000000	0.158000007000000	0.157299995000000	0.154400006000000	0.143600002000000	0.186800003000000	0.179100007000000	0.167500004000000	0.164100006000000	0.168599993000000	0.159500003000000	0.163100004000000	0.160699993000000	0.190699995000000	0.190300003000000	0.180800006000000	0.178000003000000	0.174999997000000	0.172999993000000	0.179800004000000	0.170200005000000	0.195700005000000	0.192900002000000
0.356099993000000	0.285499990000000	0.180500001000000	0.158000007000000	0.153999999000000	0.150500000000000	0.147699997000000	0.148000002000000	0.209600002000000	0.201700002000000	0.156100005000000	0.148200005000000	0.145600006000000	0.135499999000000	0.138200000000000	0.142399997000000	0.202600002000000	0.189199999000000	0.155699998000000	0.147699997000000	0.152199998000000	0.147300005000000	0.144600004000000	0.147100002000000	0.198300004000000	0.147900000000000	0.170599997000000	0.156800002000000	0.158099994000000	0.155399993000000	0.155499995000000	0.146699995000000	0.191799998000000	0.179100007000000	0.169000000000000	0.164399996000000	0.168799996000000	0.159600005000000	0.164499998000000	0.162000000000000	0.194399998000000	0.193000004000000	0.181199998000000	0.176300004000000	0.174500003000000	0.171900004000000	0.177300006000000	0.170599997000000	0.196899995000000	0.195299998000000
0.381199986000000	0.301299989000000	0.186100006000000	0.164499998000000	0.157399997000000	0.150800005000000	0.149200007000000	0.147799999000000	0.221200004000000	0.213599995000000	0.160899997000000	0.150800005000000	0.145300001000000	0.135299996000000	0.138999999000000	0.143700004000000	0.208000004000000	0.197400004000000	0.156399995000000	0.148800001000000	0.151800007000000	0.146599993000000	0.145300001000000	0.148200005000000	0.203700006000000	0.149900004000000	0.173500001000000	0.159999996000000	0.157399997000000	0.156900004000000	0.156800002000000	0.148300007000000	0.195099995000000	0.186600000000000	0.168599993000000	0.166099995000000	0.168599993000000	0.161500007000000	0.163200006000000	0.162699997000000	0.196199998000000	0.194299996000000	0.181700006000000	0.176499993000000	0.175899997000000	0.172000006000000	0.177599996000000	0.170800000000000	0.197899997000000	0.195800006000000
0.411500007000000	0.331699997000000	0.199100003000000	0.167099997000000	0.160500005000000	0.155699998000000	0.151099995000000	0.152099997000000	0.235100001000000	0.225600004000000	0.165700004000000	0.150199994000000	0.146100000000000	0.135700002000000	0.139500007000000	0.143800005000000	0.219099998000000	0.206100002000000	0.162400007000000	0.150299996000000	0.153200001000000	0.147300005000000	0.142900005000000	0.148399994000000	0.210600004000000	0.156700000000000	0.176200002000000	0.159099996000000	0.158600003000000	0.156399995000000	0.155100003000000	0.144600004000000	0.200800002000000	0.189799994000000	0.172999993000000	0.164600000000000	0.170900002000000	0.159700006000000	0.163699999000000	0.161899999000000	0.201499999000000	0.198699996000000	0.182300001000000	0.177300006000000	0.176799998000000	0.172299996000000	0.178000003000000	0.170300007000000	0.200399995000000	0.200299993000000
0.439700007000000	0.353899986000000	0.209999993000000	0.174999997000000	0.166099995000000	0.159799993000000	0.154599994000000	0.154300004000000	0.249400005000000	0.243799999000000	0.172999993000000	0.153799996000000	0.147799999000000	0.136600003000000	0.141100004000000	0.145199999000000	0.230199993000000	0.218199998000000	0.165399998000000	0.153099999000000	0.155200005000000	0.148699999000000	0.144899994000000	0.149599999000000	0.221300006000000	0.160500005000000	0.181500003000000	0.163399994000000	0.159799993000000	0.158899993000000	0.157399997000000	0.145799994000000	0.203999996000000	0.198400006000000	0.174799994000000	0.167400002000000	0.171000004000000	0.161500007000000	0.164800003000000	0.163000003000000	0.204099998000000	0.204400003000000	0.186900005000000	0.180000007000000	0.178399995000000	0.173299998000000	0.178900003000000	0.171299994000000	0.203600004000000	0.202399999000000
0.482800007000000	0.382200003000000	0.224999994000000	0.182400003000000	0.174899995000000	0.166600004000000	0.156399995000000	0.158600003000000	0.271699995000000	0.258300006000000	0.180000007000000	0.158399999000000	0.150700003000000	0.138200000000000	0.140200004000000	0.145999998000000	0.247400001000000	0.230399996000000	0.170300007000000	0.155900002000000	0.154799998000000	0.148499995000000	0.143700004000000	0.149499997000000	0.232999995000000	0.164299995000000	0.186800003000000	0.166199997000000	0.160899997000000	0.156900004000000	0.155300006000000	0.144700006000000	0.213599995000000	0.203999996000000	0.179000005000000	0.169300005000000	0.175500005000000	0.161899999000000	0.165399998000000	0.163100004000000	0.209099993000000	0.207300007000000	0.188999996000000	0.178800002000000	0.177900001000000	0.172999993000000	0.178399995000000	0.172600001000000	0.208399996000000	0.215399995000000
0.510200024000000	0.405600011000000	0.235699996000000	0.191300005000000	0.178599998000000	0.170100003000000	0.165099993000000	0.160899997000000	0.287999988000000	0.276699990000000	0.190400004000000	0.159500003000000	0.150800005000000	0.138600007000000	0.142600000000000	0.148300007000000	0.256900012000000	0.242599994000000	0.178900003000000	0.158899993000000	0.157600001000000	0.151199996000000	0.145799994000000	0.150299996000000	0.244399995000000	0.171900004000000	0.194700003000000	0.167600006000000	0.161500007000000	0.160099998000000	0.158999994000000	0.145199999000000	0.220500007000000	0.213300005000000	0.183300003000000	0.171000004000000	0.174999997000000	0.162000000000000	0.165600002000000	0.163699999000000	0.216199994000000	0.218500003000000	0.192200005000000	0.181600004000000	0.178900003000000	0.174600005000000	0.180299997000000	0.171800002000000	0.213000000000000	0.213300005000000
0.539699972000000	0.433800012000000	0.253399998000000	0.205599993000000	0.193299994000000	0.181500003000000	0.167099997000000	0.167099997000000	0.308800012000000	0.294400007000000	0.199599996000000	0.166700006000000	0.155800000000000	0.139300004000000	0.142800003000000	0.148200005000000	0.276499987000000	0.258199990000000	0.186399996000000	0.159099996000000	0.159999996000000	0.152500004000000	0.146400005000000	0.151500002000000	0.258100003000000	0.176300004000000	0.204400003000000	0.170100003000000	0.164199993000000	0.161100000000000	0.157399997000000	0.144899994000000	0.230499998000000	0.221399993000000	0.189899996000000	0.173999995000000	0.178499997000000	0.164100006000000	0.167300001000000	0.163100004000000	0.220699996000000	0.222299993000000	0.198500007000000	0.182999998000000	0.181799993000000	0.175899997000000	0.180999994000000	0.172399998000000	0.215299994000000	0.217399999000000
0.572099984000000	0.462199986000000	0.264699996000000	0.211600006000000	0.199900001000000	0.187900007000000	0.171399996000000	0.172399998000000	0.331000000000000	0.314599991000000	0.210600004000000	0.169200003000000	0.155599996000000	0.139699996000000	0.145400003000000	0.149299994000000	0.291799992000000	0.276199996000000	0.192300007000000	0.166099995000000	0.161300004000000	0.153600007000000	0.148000002000000	0.151700005000000	0.271200001000000	0.179399997000000	0.211700007000000	0.173800007000000	0.166199997000000	0.160899997000000	0.159299999000000	0.145699993000000	0.239600003000000	0.232299998000000	0.195500001000000	0.175899997000000	0.178200006000000	0.163599998000000	0.166800007000000	0.164800003000000	0.227899998000000	0.233899996000000	0.202399999000000	0.183500007000000	0.182099998000000	0.175799996000000	0.182099998000000	0.173199996000000	0.218300000000000	0.222700000000000
0.605599999000000	0.486400008000000	0.281199992000000	0.226199999000000	0.212400004000000	0.194100007000000	0.180199996000000	0.176599994000000	0.351599991000000	0.333700001000000	0.221000001000000	0.172399998000000	0.158099994000000	0.143299997000000	0.146799996000000	0.148399994000000	0.308200002000000	0.291399986000000	0.202199996000000	0.167699993000000	0.163499996000000	0.153200001000000	0.146400005000000	0.151199996000000	0.285800010000000	0.187199995000000	0.219699994000000	0.179399997000000	0.167500004000000	0.161899999000000	0.159400001000000	0.145899996000000	0.250800014000000	0.241500005000000	0.200299993000000	0.176799998000000	0.180700004000000	0.163200006000000	0.167199999000000	0.163800001000000	0.234799996000000	0.243300006000000	0.206499994000000	0.189899996000000	0.182099998000000	0.175799996000000	0.182500005000000	0.172099993000000	0.224500000000000	0.230100006000000
0.642199993000000	0.514999986000000	0.305200011000000	0.243300006000000	0.222700000000000	0.203600004000000	0.187399998000000	0.184200004000000	0.372700006000000	0.354400009000000	0.232899994000000	0.179399997000000	0.161200002000000	0.143399999000000	0.146300003000000	0.150600001000000	0.328900009000000	0.309899986000000	0.215299994000000	0.175099999000000	0.167699993000000	0.154100001000000	0.148499995000000	0.153400004000000	0.304899991000000	0.197600007000000	0.232600003000000	0.182999998000000	0.180399999000000	0.163800001000000	0.160899997000000	0.148200005000000	0.260399997000000	0.254700005000000	0.208000004000000	0.182699993000000	0.184699997000000	0.165099993000000	0.168099999000000	0.164499998000000	0.241899997000000	0.250999987000000	0.213000000000000	0.190899998000000	0.183200002000000	0.179399997000000	0.182899997000000	0.172199994000000	0.229399994000000	0.237800002000000
0.684499979000000	0.560199976000000	0.322400004000000	0.259499997000000	0.232800007000000	0.216900006000000	0.202999994000000	0.191200003000000	0.404199988000000	0.379900008000000	0.250099987000000	0.189899996000000	0.165800005000000	0.145300001000000	0.149800003000000	0.153300002000000	0.349599987000000	0.332700014000000	0.230599999000000	0.182200000000000	0.173199996000000	0.158399999000000	0.150600001000000	0.154400006000000	0.324600011000000	0.208700001000000	0.242799997000000	0.189500004000000	0.176200002000000	0.167099997000000	0.165099993000000	0.149100006000000	0.272599995000000	0.272399992000000	0.215599999000000	0.184699997000000	0.187700003000000	0.167600006000000	0.169900000000000	0.166600004000000	0.254400015000000	0.263599992000000	0.223100007000000	0.193299994000000	0.185699999000000	0.180600002000000	0.183500007000000	0.174999997000000	0.234999999000000	0.248300001000000
0.713500023000000	0.582899988000000	0.341800004000000	0.272599995000000	0.243499994000000	0.224500000000000	0.207699999000000	0.197699994000000	0.430599988000000	0.406699985000000	0.260500014000000	0.195899993000000	0.167099997000000	0.149599999000000	0.150999993000000	0.154899999000000	0.370099992000000	0.353899986000000	0.242799997000000	0.183500007000000	0.176799998000000	0.159500003000000	0.149700001000000	0.155300006000000	0.341100007000000	0.214599997000000	0.257699996000000	0.195400000000000	0.178000003000000	0.171700001000000	0.163000003000000	0.151700005000000	0.287200004000000	0.281199992000000	0.226300001000000	0.188500002000000	0.192300007000000	0.167899996000000	0.171599999000000	0.166600004000000	0.264800012000000	0.270300001000000	0.229200006000000	0.197200000000000	0.187000006000000	0.181500003000000	0.185299993000000	0.174999997000000	0.241600007000000	0.256300002000000
0.741299987000000	0.618600011000000	0.367000014000000	0.288199991000000	0.257800013000000	0.242400005000000	0.213599995000000	0.202700004000000	0.458400011000000	0.437000006000000	0.278299987000000	0.205599993000000	0.175099999000000	0.152899995000000	0.152300000000000	0.156200007000000	0.396400005000000	0.379900008000000	0.261299998000000	0.192399994000000	0.180700004000000	0.162400007000000	0.154899999000000	0.156000003000000	0.361699998000000	0.229900002000000	0.271499991000000	0.203099996000000	0.183500007000000	0.170699999000000	0.163399994000000	0.147400007000000	0.306800008000000	0.300500005000000	0.237499997000000	0.197799996000000	0.198400006000000	0.170499995000000	0.171200007000000	0.167500004000000	0.278400004000000	0.291299999000000	0.238499999000000	0.201800004000000	0.188800007000000	0.182999998000000	0.185000002000000	0.175699994000000	0.251300007000000	0.270500004000000
0.773299992000000	0.646600008000000	0.387199998000000	0.303700000000000	0.266900003000000	0.243200004000000	0.219500005000000	0.210899994000000	0.483900011000000	0.455500007000000	0.284999996000000	0.219999999000000	0.180000007000000	0.155300006000000	0.155100003000000	0.158199996000000	0.417800009000000	0.394300014000000	0.273699999000000	0.197899997000000	0.187500000000000	0.164499998000000	0.151600003000000	0.158000007000000	0.384099990000000	0.238900006000000	0.280699998000000	0.210999995000000	0.189600006000000	0.170399994000000	0.165999994000000	0.148100004000000	0.320899993000000	0.317400008000000	0.246500000000000	0.201199993000000	0.204300001000000	0.172800004000000	0.172999993000000	0.167999998000000	0.291599989000000	0.302500010000000	0.249300003000000	0.205899999000000	0.190799996000000	0.185399994000000	0.186700001000000	0.175999999000000	0.260899991000000	0.280699998000000
0.792500019000000	0.682299972000000	0.418599993000000	0.318300009000000	0.280400008000000	0.252799988000000	0.230299994000000	0.216199994000000	0.517799973000000	0.492000014000000	0.306499988000000	0.228599995000000	0.186700001000000	0.158399999000000	0.158199996000000	0.159199998000000	0.444000006000000	0.419800013000000	0.287000000000000	0.208000004000000	0.194900006000000	0.169100001000000	0.153200001000000	0.160500005000000	0.409099996000000	0.252499998000000	0.296799988000000	0.219999999000000	0.191799998000000	0.176100001000000	0.165399998000000	0.153799996000000	0.336800009000000	0.338000000000000	0.255100012000000	0.208100006000000	0.209500000000000	0.173199996000000	0.173500001000000	0.167899996000000	0.303700000000000	0.319099993000000	0.255400002000000	0.209800005000000	0.191200003000000	0.185499996000000	0.188299999000000	0.174700007000000	0.267899990000000	0.294800013000000
0.793200016000000	0.705299973000000	0.437799990000000	0.329400003000000	0.294699997000000	0.265199989000000	0.238700002000000	0.225199997000000	0.541800022000000	0.518999994000000	0.321099997000000	0.236699998000000	0.194800004000000	0.165900007000000	0.163499996000000	0.161899999000000	0.467799991000000	0.442400008000000	0.305400014000000	0.218600005000000	0.202000007000000	0.173099995000000	0.157199994000000	0.162200004000000	0.432700008000000	0.266200006000000	0.312900007000000	0.230700001000000	0.194100007000000	0.178700000000000	0.170200005000000	0.148599997000000	0.358599991000000	0.354200006000000	0.270399988000000	0.216600001000000	0.216299996000000	0.176599994000000	0.175799996000000	0.168899998000000	0.321700007000000	0.340299994000000	0.269499987000000	0.216399997000000	0.194900006000000	0.191599995000000	0.188999996000000	0.176400006000000	0.282700002000000	0.307200015000000
0.792500019000000	0.735700011000000	0.461199999000000	0.347200006000000	0.305099994000000	0.274300009000000	0.253699988000000	0.231600001000000	0.574199975000000	0.551400006000000	0.338900000000000	0.248600006000000	0.200700000000000	0.171399996000000	0.169300005000000	0.167199999000000	0.491600007000000	0.476200014000000	0.321799994000000	0.227400005000000	0.212599993000000	0.177200004000000	0.159400001000000	0.161899999000000	0.459899992000000	0.287200004000000	0.333600014000000	0.239099994000000	0.198200002000000	0.183699995000000	0.171700001000000	0.150399998000000	0.376500010000000	0.375699997000000	0.287499994000000	0.227300003000000	0.225600004000000	0.178599998000000	0.176799998000000	0.170499995000000	0.338999987000000	0.359699994000000	0.282000005000000	0.226699993000000	0.200700000000000	0.192300007000000	0.192599997000000	0.178100005000000	0.297100008000000	0.329100013000000
0.795799971000000	0.747200012000000	0.498800009000000	0.372700006000000	0.320899993000000	0.294800013000000	0.252499998000000	0.238399997000000	0.603799999000000	0.578299999000000	0.377700001000000	0.259400010000000	0.208499998000000	0.176499993000000	0.173099995000000	0.172399998000000	0.517899990000000	0.490500003000000	0.348300010000000	0.243100002000000	0.220100001000000	0.182699993000000	0.161899999000000	0.163200006000000	0.488400012000000	0.303400010000000	0.352299988000000	0.247099996000000	0.210199997000000	0.187800005000000	0.175699994000000	0.150000006000000	0.398099989000000	0.397799999000000	0.301200002000000	0.236200005000000	0.231099993000000	0.183899999000000	0.177399993000000	0.171299994000000	0.355500013000000	0.375600010000000	0.295399994000000	0.232700005000000	0.205100000000000	0.195899993000000	0.192499995000000	0.178599998000000	0.313199997000000	0.354400009000000
0.789600015000000	0.755999982000000	0.518899977000000	0.387899995000000	0.341199994000000	0.297699988000000	0.272700012000000	0.245900005000000	0.631399989000000	0.612699986000000	0.405099988000000	0.271699995000000	0.218700007000000	0.182799995000000	0.181899995000000	0.179600000000000	0.538800001000000	0.520200014000000	0.369399995000000	0.249699995000000	0.229699999000000	0.186199993000000	0.166600004000000	0.165900007000000	0.515900016000000	0.317900002000000	0.371800005000000	0.260399997000000	0.215499997000000	0.192399994000000	0.179000005000000	0.150600001000000	0.419299990000000	0.418199986000000	0.321200013000000	0.244499996000000	0.240899995000000	0.187999994000000	0.181600004000000	0.173099995000000	0.372999996000000	0.396100014000000	0.315499991000000	0.239399999000000	0.211799994000000	0.199599996000000	0.194700003000000	0.179900005000000	0.327699989000000	0.357499987000000
0.777700007000000	0.752300024000000	0.557500005000000	0.404799998000000	0.347299993000000	0.304699987000000	0.269600004000000	0.253500015000000	0.651799977000000	0.635699987000000	0.438499987000000	0.284500003000000	0.231000006000000	0.187600002000000	0.183699995000000	0.183699995000000	0.566399992000000	0.537100017000000	0.390599996000000	0.264600009000000	0.233999997000000	0.192000002000000	0.169200003000000	0.168300003000000	0.558600008000000	0.334800005000000	0.394600004000000	0.271200001000000	0.223700002000000	0.195899993000000	0.180099994000000	0.152500004000000	0.442999989000000	0.439099997000000	0.339700013000000	0.257999986000000	0.254099995000000	0.189999998000000	0.183699995000000	0.175099999000000	0.390100002000000	0.418199986000000	0.329499990000000	0.251399994000000	0.215100005000000	0.203899994000000	0.195600003000000	0.180800006000000	0.342700005000000	0.383100003000000
0.777999997000000	0.760200024000000	0.575500011000000	0.430000007000000	0.369300008000000	0.323300004000000	0.293500006000000	0.265899986000000	0.682099998000000	0.674799979000000	0.464599997000000	0.304800004000000	0.234799996000000	0.197099999000000	0.194800004000000	0.194199994000000	0.592700005000000	0.567600012000000	0.413599998000000	0.271400005000000	0.250299990000000	0.201700002000000	0.174199998000000	0.175500005000000	0.585399985000000	0.354000002000000	0.412600011000000	0.282900006000000	0.232199997000000	0.206799999000000	0.189099997000000	0.159299999000000	0.469300002000000	0.460599989000000	0.354299992000000	0.267300010000000	0.257299989000000	0.195299998000000	0.185900003000000	0.176300004000000	0.417400002000000	0.441000015000000	0.346799999000000	0.264400005000000	0.220699996000000	0.208600000000000	0.200200006000000	0.182600006000000	0.363200009000000	0.395000011000000
0.782199979000000	0.749100029000000	0.611699998000000	0.449600011000000	0.378600001000000	0.327100009000000	0.293799996000000	0.271699995000000	0.694100022000000	0.685800016000000	0.496399999000000	0.321399987000000	0.243799999000000	0.200299993000000	0.193299994000000	0.193399996000000	0.616999984000000	0.592999995000000	0.446099997000000	0.277300000000000	0.258399993000000	0.202000007000000	0.175200000000000	0.179900005000000	0.608299971000000	0.370400012000000	0.443899989000000	0.294499993000000	0.235599995000000	0.209999993000000	0.192800000000000	0.155499995000000	0.494800001000000	0.480300009000000	0.382999986000000	0.275599986000000	0.266700000000000	0.200100005000000	0.189600006000000	0.178599998000000	0.435400009000000	0.457700014000000	0.371300012000000	0.271699995000000	0.228300005000000	0.211600006000000	0.203400001000000	0.184300005000000	0.381099999000000	0.415699989000000
0.784300029000000	0.745700002000000	0.627200007000000	0.470699996000000	0.395399988000000	0.339199990000000	0.311800003000000	0.282799989000000	0.706700027000000	0.695999980000000	0.520699978000000	0.344500005000000	0.256900012000000	0.213000000000000	0.202800006000000	0.201000005000000	0.636799991000000	0.607400000000000	0.456900001000000	0.290699989000000	0.265899986000000	0.213300005000000	0.186700001000000	0.178599998000000	0.635100007000000	0.388599992000000	0.454499990000000	0.314000010000000	0.250699997000000	0.218500003000000	0.198699996000000	0.164199993000000	0.522899985000000	0.503899992000000	0.400599986000000	0.290199995000000	0.275500000000000	0.206400007000000	0.193100005000000	0.180899993000000	0.456600010000000	0.475499988000000	0.393599987000000	0.282499999000000	0.237599999000000	0.215700001000000	0.208000004000000	0.187999994000000	0.403699994000000	0.429399997000000
0.776300013000000	0.745400012000000	0.661599994000000	0.491899997000000	0.409000009000000	0.348800004000000	0.308400005000000	0.288800001000000	0.699800014000000	0.699999988000000	0.553799987000000	0.362699986000000	0.270099998000000	0.221399993000000	0.206400007000000	0.205699995000000	0.654900014000000	0.631600022000000	0.482100010000000	0.303200006000000	0.272599995000000	0.211099997000000	0.187299997000000	0.180700004000000	0.647099972000000	0.404199988000000	0.480300009000000	0.323100001000000	0.253199995000000	0.219500005000000	0.198400006000000	0.163900003000000	0.543799996000000	0.528999984000000	0.421600014000000	0.294800013000000	0.289900005000000	0.210899994000000	0.195600003000000	0.180600002000000	0.481999993000000	0.500599980000000	0.410699993000000	0.291500002000000	0.244200006000000	0.219600007000000	0.208399996000000	0.187900007000000	0.427599996000000	0.450100005000000
0.783200026000000	0.751800001000000	0.689499974000000	0.520399988000000	0.438899994000000	0.374900013000000	0.344599992000000	0.303200006000000	0.701399982000000	0.697700024000000	0.584399998000000	0.383399993000000	0.290699989000000	0.229699999000000	0.217600003000000	0.212500006000000	0.667699993000000	0.650099993000000	0.511500001000000	0.320800006000000	0.288899988000000	0.222499996000000	0.193299994000000	0.185599998000000	0.662299991000000	0.434899986000000	0.509100020000000	0.345099986000000	0.268799990000000	0.231700003000000	0.208000004000000	0.164199993000000	0.568700016000000	0.545799971000000	0.443100005000000	0.311300009000000	0.299499989000000	0.215599999000000	0.202000007000000	0.186299995000000	0.505599976000000	0.520299971000000	0.433499992000000	0.303799987000000	0.249200001000000	0.227200001000000	0.218099996000000	0.189500004000000	0.448199987000000	0.470299989000000
0.779399991000000	0.746999979000000	0.708800018000000	0.545300007000000	0.434899986000000	0.389800012000000	0.347999990000000	0.307599992000000	0.688000023000000	0.690599978000000	0.615599990000000	0.407900006000000	0.302199990000000	0.240899995000000	0.220899999000000	0.218500003000000	0.670099974000000	0.646200001000000	0.537400007000000	0.334699988000000	0.298599988000000	0.221399993000000	0.197899997000000	0.188800007000000	0.655799985000000	0.446200013000000	0.531000018000000	0.360399991000000	0.282700002000000	0.237399995000000	0.208700001000000	0.177699998000000	0.594399989000000	0.569800019000000	0.465999991000000	0.327699989000000	0.315699995000000	0.220500007000000	0.205300003000000	0.187800005000000	0.523599982000000	0.539900005000000	0.459100008000000	0.313400000000000	0.254700005000000	0.229399994000000	0.221599996000000	0.191300005000000	0.470400006000000	0.486000001000000
0.786099970000000	0.755500019000000	0.728799999000000	0.582000017000000	0.477400005000000	0.400000006000000	0.367599994000000	0.322600007000000	0.696099997000000	0.693099976000000	0.644900024000000	0.429600000000000	0.320600003000000	0.248999998000000	0.231299996000000	0.222100005000000	0.666000009000000	0.647000015000000	0.560699999000000	0.359600008000000	0.315100014000000	0.236000001000000	0.203400001000000	0.192599997000000	0.659099996000000	0.473699987000000	0.559400022000000	0.380400002000000	0.290800005000000	0.240400001000000	0.216399997000000	0.172399998000000	0.619099975000000	0.593800008000000	0.484600008000000	0.342799991000000	0.329899997000000	0.225099996000000	0.211199999000000	0.188999996000000	0.555599988000000	0.564599991000000	0.483500004000000	0.332899988000000	0.266600013000000	0.236599997000000	0.228799999000000	0.196199998000000	0.500699997000000	0.509100020000000
0.784799993000000	0.745999992000000	0.725300014000000	0.598100007000000	0.488099992000000	0.413300008000000	0.368800014000000	0.316300005000000	0.692300022000000	0.678099990000000	0.669099987000000	0.451299995000000	0.331299990000000	0.261599988000000	0.235900000000000	0.226600006000000	0.664399981000000	0.636500001000000	0.587599993000000	0.370799989000000	0.328200012000000	0.233799994000000	0.199900001000000	0.194999993000000	0.653699994000000	0.482199997000000	0.573800027000000	0.391499996000000	0.302100003000000	0.246199995000000	0.211600006000000	0.175099999000000	0.636600018000000	0.608099997000000	0.507900000000000	0.356700003000000	0.338699996000000	0.226300001000000	0.212099999000000	0.191599995000000	0.577099979000000	0.589100003000000	0.501800001000000	0.339399993000000	0.273099989000000	0.243399993000000	0.226099998000000	0.196199998000000	0.524600029000000	0.534900010000000
0.786099970000000	0.743399978000000	0.729300022000000	0.633700013000000	0.523800015000000	0.440200001000000	0.398299992000000	0.335000008000000	0.693099976000000	0.684499979000000	0.690199971000000	0.479600012000000	0.350300014000000	0.274199992000000	0.255400002000000	0.241200000000000	0.659600019000000	0.633000016000000	0.615100026000000	0.396299988000000	0.351300001000000	0.247400001000000	0.212099999000000	0.200900003000000	0.661199987000000	0.492100000000000	0.610199988000000	0.414600015000000	0.319000006000000	0.251599997000000	0.223199993000000	0.170499995000000	0.639500022000000	0.620199978000000	0.529699981000000	0.372799993000000	0.365099996000000	0.232199997000000	0.217500001000000	0.194999993000000	0.602699995000000	0.607200027000000	0.531499982000000	0.359200001000000	0.282799989000000	0.249899998000000	0.236000001000000	0.201600000000000	0.549199998000000	0.546800017000000
[truncated: 14 more columns]
