# Supplementary material for: Modeling the impact of drug interactions on therapeutic selectivity
Source: Nat Commun. 2018 Aug 27;9:3452. doi: 10.1038/s41467-018-05954-3 (PMC6110842; doi:10.1038/s41467-018-05954-3)
Supplement: Supplementary file 4 — Supplementary Data 1 [file 41467_2018_5954_MOESM4_ESM.zip › albRAW/Fen-Pen.txt]

0.143700004000000	0.147000000000000	0.144800007000000	0.144299999000000	0.144999996000000	0.153300002000000	0.151099995000000	0.153300002000000	0.144999996000000	0.150600001000000	0.148499995000000	0.146100000000000	0.141100004000000	0.151600003000000	0.151199996000000	0.159099996000000	0.140200004000000	0.142000005000000	0.150199994000000	0.145500004000000	0.144299999000000	0.147200003000000	0.150399998000000	0.157000005000000	0.137400001000000	0.142800003000000	0.142199993000000	0.144299999000000	0.144800007000000	0.153400004000000	0.148100004000000	0.153099999000000	0.128399998000000	0.127499998000000	0.129299998000000	0.130500004000000	0.129700005000000	0.133699998000000	0.137300000000000	0.140499994000000	0.128399998000000	0.126699999000000	0.128900006000000	0.128000006000000	0.130600005000000	0.133499995000000	0.136999995000000	0.140400007000000	0.127499998000000	0.124499999000000
0.136999995000000	0.141499996000000	0.137199998000000	0.138099998000000	0.140900001000000	0.142000005000000	0.145600006000000	0.150999993000000	0.139799997000000	0.142499998000000	0.143299997000000	0.142800003000000	0.138099998000000	0.144199997000000	0.146799996000000	0.153899997000000	0.135100007000000	0.137899995000000	0.143099993000000	0.141000003000000	0.140100002000000	0.145799994000000	0.149399996000000	0.153400004000000	0.135299996000000	0.136899993000000	0.138699993000000	0.139599994000000	0.139500007000000	0.145199999000000	0.147400007000000	0.151800007000000	0.127100006000000	0.126599997000000	0.126599997000000	0.128700003000000	0.127700001000000	0.130899996000000	0.135399997000000	0.140499994000000	0.125799999000000	0.125699997000000	0.126699999000000	0.126499996000000	0.127800003000000	0.127599999000000	0.135399997000000	0.140599996000000	0.125599995000000	0.123499997000000
0.135700002000000	0.138300002000000	0.136399999000000	0.138899997000000	0.138400003000000	0.138799995000000	0.146899998000000	0.150099993000000	0.140900001000000	0.139500007000000	0.140599996000000	0.140300006000000	0.135700002000000	0.141900003000000	0.142700002000000	0.154799998000000	0.133200005000000	0.137700006000000	0.143099993000000	0.140100002000000	0.139699996000000	0.142000005000000	0.147000000000000	0.155200005000000	0.131899998000000	0.136800006000000	0.137799993000000	0.137600005000000	0.138300002000000	0.142800003000000	0.146300003000000	0.153799996000000	0.126100004000000	0.125200003000000	0.125300005000000	0.127599999000000	0.125799999000000	0.130799994000000	0.136000007000000	0.142700002000000	0.124799997000000	0.125200003000000	0.125900000000000	0.125200003000000	0.127100006000000	0.127599999000000	0.134900004000000	0.142700002000000	0.124100000000000	0.122299999000000
0.137899995000000	0.140499994000000	0.135199994000000	0.135800004000000	0.137199998000000	0.140200004000000	0.143800005000000	0.149399996000000	0.140000001000000	0.140900001000000	0.138200000000000	0.138899997000000	0.135900006000000	0.142600000000000	0.144800007000000	0.153999999000000	0.136500001000000	0.135900006000000	0.138899997000000	0.138400003000000	0.138500005000000	0.142199993000000	0.144299999000000	0.152799994000000	0.133900002000000	0.135399997000000	0.137099996000000	0.137799993000000	0.138799995000000	0.143500000000000	0.144500002000000	0.152099997000000	0.126000002000000	0.125300005000000	0.125000000000000	0.125900000000000	0.126100004000000	0.131400004000000	0.136500001000000	0.141800001000000	0.125499994000000	0.123499997000000	0.125200003000000	0.123800002000000	0.126599997000000	0.127700001000000	0.135900006000000	0.143600002000000	0.124300003000000	0.121100001000000
0.137999997000000	0.138099998000000	0.135000005000000	0.136500001000000	0.138400003000000	0.139799997000000	0.141100004000000	0.152199998000000	0.140200004000000	0.140499994000000	0.138600007000000	0.139899999000000	0.136399999000000	0.140699998000000	0.142600000000000	0.154899999000000	0.135299996000000	0.136099994000000	0.141200006000000	0.137600005000000	0.137799993000000	0.140400007000000	0.145999998000000	0.154300004000000	0.134000003000000	0.135499999000000	0.136199996000000	0.137899995000000	0.137600005000000	0.141499996000000	0.144999996000000	0.152099997000000	0.125300005000000	0.125100002000000	0.126800001000000	0.127800003000000	0.125900000000000	0.130899996000000	0.136099994000000	0.140799999000000	0.125499994000000	0.123199999000000	0.124899998000000	0.124100000000000	0.126599997000000	0.128800005000000	0.134800002000000	0.142600000000000	0.124300003000000	0.121399999000000
0.137300000000000	0.138300002000000	0.135800004000000	0.139200002000000	0.138799995000000	0.139899999000000	0.142299995000000	0.149100006000000	0.139400005000000	0.141399994000000	0.141299993000000	0.138699993000000	0.137300000000000	0.141399994000000	0.142399997000000	0.153200001000000	0.136099994000000	0.138099998000000	0.143299997000000	0.137400001000000	0.138500005000000	0.141299993000000	0.145799994000000	0.153500006000000	0.132400006000000	0.139100000000000	0.138400003000000	0.137700006000000	0.137400001000000	0.141100004000000	0.144899994000000	0.154799998000000	0.127100006000000	0.125699997000000	0.124499999000000	0.127700001000000	0.126000002000000	0.129999995000000	0.134499997000000	0.140300006000000	0.124399997000000	0.123400003000000	0.124499999000000	0.123400003000000	0.125599995000000	0.126200005000000	0.134499997000000	0.142600000000000	0.123300001000000	0.120700002000000
0.138099998000000	0.140200004000000	0.136399999000000	0.138500005000000	0.136600003000000	0.140000001000000	0.142700002000000	0.148100004000000	0.140200004000000	0.141399994000000	0.139500007000000	0.140200004000000	0.135700002000000	0.142199993000000	0.142700002000000	0.156499997000000	0.138200000000000	0.140000001000000	0.142600000000000	0.138400003000000	0.137700006000000	0.141700000000000	0.146699995000000	0.155900002000000	0.135199994000000	0.137799993000000	0.137600005000000	0.138999999000000	0.137899995000000	0.142399997000000	0.145899996000000	0.154799998000000	0.126300007000000	0.126499996000000	0.124799997000000	0.129500002000000	0.125699997000000	0.130099997000000	0.135900006000000	0.139899999000000	0.124300003000000	0.123899996000000	0.124600001000000	0.124700002000000	0.126200005000000	0.126699999000000	0.135000005000000	0.141100004000000	0.123999998000000	0.121100001000000
0.137899995000000	0.140100002000000	0.136700004000000	0.139799997000000	0.143000007000000	0.142700002000000	0.146300003000000	0.150199994000000	0.142800003000000	0.141800001000000	0.138899997000000	0.139500007000000	0.139200002000000	0.141599998000000	0.145699993000000	0.155399993000000	0.137500003000000	0.139599994000000	0.140900001000000	0.140300006000000	0.139599994000000	0.142900005000000	0.147699997000000	0.155499995000000	0.134900004000000	0.139799997000000	0.137700006000000	0.140000001000000	0.139699996000000	0.142700002000000	0.146100000000000	0.154499993000000	0.125200003000000	0.123800002000000	0.125300005000000	0.126900002000000	0.125799999000000	0.129199997000000	0.134800002000000	0.138600007000000	0.124300003000000	0.124399997000000	0.125000000000000	0.124300003000000	0.126200005000000	0.126699999000000	0.134499997000000	0.140100002000000	0.124100000000000	0.121500000000000
0.140599996000000	0.140499994000000	0.138300002000000	0.138899997000000	0.139200002000000	0.141800001000000	0.142299995000000	0.151999995000000	0.141299993000000	0.144199997000000	0.141900003000000	0.142199993000000	0.137799993000000	0.143500000000000	0.145699993000000	0.156299993000000	0.138799995000000	0.139300004000000	0.143099993000000	0.140300006000000	0.138899997000000	0.143099993000000	0.148599997000000	0.155699998000000	0.137099996000000	0.140300006000000	0.138899997000000	0.141399994000000	0.140400007000000	0.144800007000000	0.147499993000000	0.155300006000000	0.126399994000000	0.123499997000000	0.125100002000000	0.125499994000000	0.125200003000000	0.128500000000000	0.134700000000000	0.139899999000000	0.124200001000000	0.123599999000000	0.124799997000000	0.124700002000000	0.125599995000000	0.127100006000000	0.134000003000000	0.140100002000000	0.125100002000000	0.122199997000000
0.140599996000000	0.142499998000000	0.138699993000000	0.138999999000000	0.141000003000000	0.140200004000000	0.143800005000000	0.149100006000000	0.142299995000000	0.144500002000000	0.141599998000000	0.140799999000000	0.138699993000000	0.142199993000000	0.144500002000000	0.155300006000000	0.136800006000000	0.143399999000000	0.144899994000000	0.140799999000000	0.139899999000000	0.143600002000000	0.148900002000000	0.155800000000000	0.139300004000000	0.140599996000000	0.140000001000000	0.142399997000000	0.139400005000000	0.145199999000000	0.148000002000000	0.155000001000000	0.125799999000000	0.123899996000000	0.124600001000000	0.125400007000000	0.125300005000000	0.127399996000000	0.134000003000000	0.138799995000000	0.124899998000000	0.124399997000000	0.124499999000000	0.124499999000000	0.125300005000000	0.126300007000000	0.134700000000000	0.140000001000000	0.124200001000000	0.121600002000000
0.140000001000000	0.141900003000000	0.137300000000000	0.139300004000000	0.140100002000000	0.142800003000000	0.146400005000000	0.151500002000000	0.142900005000000	0.143500000000000	0.141900003000000	0.141900003000000	0.137700006000000	0.142299995000000	0.145400003000000	0.159099996000000	0.140200004000000	0.141100004000000	0.146599993000000	0.142600000000000	0.139599994000000	0.143299997000000	0.147699997000000	0.158199996000000	0.140000001000000	0.141900003000000	0.139400005000000	0.140300006000000	0.141000003000000	0.145699993000000	0.148300007000000	0.156399995000000	0.126000002000000	0.122800000000000	0.124300003000000	0.124799997000000	0.125599995000000	0.125799999000000	0.134499997000000	0.139599994000000	0.125599995000000	0.124300003000000	0.124100000000000	0.123800002000000	0.125900000000000	0.125599995000000	0.133699998000000	0.139899999000000	0.123700000000000	0.122199997000000
0.142399997000000	0.143700004000000	0.141399994000000	0.143000007000000	0.141000003000000	0.145099998000000	0.146200001000000	0.153400004000000	0.143500000000000	0.147799999000000	0.143500000000000	0.144099995000000	0.139300004000000	0.144500002000000	0.146899998000000	0.158700004000000	0.140900001000000	0.144400001000000	0.148200005000000	0.145300001000000	0.141900003000000	0.144700006000000	0.150099993000000	0.158600003000000	0.141700000000000	0.143900007000000	0.141599998000000	0.142499998000000	0.143099993000000	0.146300003000000	0.149000004000000	0.158399999000000	0.126599997000000	0.124499999000000	0.124899998000000	0.126900002000000	0.125499994000000	0.129800007000000	0.134000003000000	0.137400001000000	0.125799999000000	0.124300003000000	0.124499999000000	0.124200001000000	0.126399994000000	0.125300005000000	0.133200005000000	0.139100000000000	0.125000000000000	0.122100003000000
0.145600006000000	0.144800007000000	0.140400007000000	0.142900005000000	0.143999994000000	0.146500006000000	0.145300001000000	0.153400004000000	0.148000002000000	0.146200001000000	0.142199993000000	0.144400001000000	0.140699998000000	0.146300003000000	0.146699995000000	0.158500001000000	0.144800007000000	0.142700002000000	0.148300007000000	0.143000007000000	0.142900005000000	0.146799996000000	0.149900004000000	0.159500003000000	0.140200004000000	0.142199993000000	0.145199999000000	0.143900007000000	0.142100006000000	0.146100000000000	0.150800005000000	0.157800004000000	0.127599999000000	0.123899996000000	0.125699997000000	0.127100006000000	0.125599995000000	0.128299996000000	0.135399997000000	0.139300004000000	0.126800001000000	0.124499999000000	0.125499994000000	0.124700002000000	0.126399994000000	0.126599997000000	0.134499997000000	0.139300004000000	0.125499994000000	0.121900000000000
0.145999998000000	0.144400001000000	0.142100006000000	0.146100000000000	0.142900005000000	0.146899998000000	0.146799996000000	0.154400006000000	0.148900002000000	0.147100002000000	0.145699993000000	0.145699993000000	0.141000003000000	0.146899998000000	0.149000004000000	0.159500003000000	0.143999994000000	0.145500004000000	0.150999993000000	0.143600002000000	0.142900005000000	0.148000002000000	0.153899997000000	0.160600007000000	0.144299999000000	0.146100000000000	0.143900007000000	0.144800007000000	0.143600002000000	0.149700001000000	0.152400002000000	0.159700006000000	0.127399996000000	0.123499997000000	0.124899998000000	0.127499998000000	0.125699997000000	0.129199997000000	0.133800000000000	0.137700006000000	0.127000004000000	0.124100000000000	0.124600001000000	0.123599999000000	0.125900000000000	0.125499994000000	0.133499995000000	0.139200002000000	0.126100004000000	0.121299997000000
0.147799999000000	0.145500004000000	0.140699998000000	0.144199997000000	0.144700006000000	0.149200007000000	0.149100006000000	0.156599998000000	0.149399996000000	0.147100002000000	0.146599993000000	0.148200005000000	0.142600000000000	0.149800003000000	0.149800003000000	0.162100002000000	0.146799996000000	0.145799994000000	0.148300007000000	0.147000000000000	0.143600002000000	0.150900006000000	0.151999995000000	0.163399994000000	0.145400003000000	0.147799999000000	0.145199999000000	0.147000000000000	0.145199999000000	0.149399996000000	0.153200001000000	0.160699993000000	0.128500000000000	0.124300003000000	0.125100002000000	0.127299994000000	0.126499996000000	0.129400000000000	0.134700000000000	0.138400003000000	0.128700003000000	0.126100004000000	0.125000000000000	0.124700002000000	0.127299994000000	0.126900002000000	0.134700000000000	0.138799995000000	0.127800003000000	0.123099998000000
0.150199994000000	0.143999994000000	0.140799999000000	0.144899994000000	0.146699995000000	0.148000002000000	0.147300005000000	0.153500006000000	0.149200007000000	0.147900000000000	0.144600004000000	0.147900000000000	0.142100006000000	0.147900000000000	0.149299994000000	0.159400001000000	0.148200005000000	0.147799999000000	0.146500006000000	0.147000000000000	0.144600004000000	0.148900002000000	0.152199998000000	0.160600007000000	0.148800001000000	0.146300003000000	0.145300001000000	0.145500004000000	0.143199995000000	0.149100006000000	0.151999995000000	0.160300002000000	0.129700005000000	0.124700002000000	0.124899998000000	0.129700005000000	0.126399994000000	0.128199995000000	0.133599997000000	0.137400001000000	0.128800005000000	0.126300007000000	0.125599995000000	0.123899996000000	0.125900000000000	0.126000002000000	0.133000001000000	0.138899997000000	0.127000004000000	0.122100003000000
0.155200005000000	0.149900004000000	0.145500004000000	0.147300005000000	0.148000002000000	0.150000006000000	0.152600005000000	0.158700004000000	0.155100003000000	0.151700005000000	0.149000004000000	0.150800005000000	0.146699995000000	0.150600001000000	0.150600001000000	0.165700004000000	0.151500002000000	0.148000002000000	0.153600007000000	0.149499997000000	0.150500000000000	0.151500002000000	0.154499993000000	0.165999994000000	0.153999999000000	0.149900004000000	0.147499993000000	0.149800003000000	0.146300003000000	0.150999993000000	0.154100001000000	0.164299995000000	0.131799996000000	0.124799997000000	0.125400007000000	0.127599999000000	0.126599997000000	0.129299998000000	0.134700000000000	0.137600005000000	0.129800007000000	0.126000002000000	0.124899998000000	0.124799997000000	0.126699999000000	0.126399994000000	0.134200007000000	0.137799993000000	0.129800007000000	0.123199999000000
0.163499996000000	0.152199998000000	0.145799994000000	0.151099995000000	0.152400002000000	0.154899999000000	0.154200003000000	0.158299997000000	0.161799997000000	0.153799996000000	0.150299996000000	0.150999993000000	0.147200003000000	0.153899997000000	0.153699994000000	0.164800003000000	0.157199994000000	0.148300007000000	0.150399998000000	0.150800005000000	0.148499995000000	0.155499995000000	0.157800004000000	0.166800007000000	0.157700002000000	0.149200007000000	0.148800001000000	0.151500002000000	0.147799999000000	0.153200001000000	0.155900002000000	0.166299999000000	0.131899998000000	0.125499994000000	0.126200005000000	0.128500000000000	0.126300007000000	0.130600005000000	0.133300006000000	0.137400001000000	0.130899996000000	0.125799999000000	0.125699997000000	0.124600001000000	0.126399994000000	0.126000002000000	0.133200005000000	0.139699996000000	0.131500006000000	0.122500002000000
0.160200000000000	0.147799999000000	0.145400003000000	0.148599997000000	0.147900000000000	0.151700005000000	0.149900004000000	0.158500001000000	0.160099998000000	0.151500002000000	0.150000006000000	0.150500000000000	0.144299999000000	0.149499997000000	0.149299994000000	0.163399994000000	0.158600003000000	0.144899994000000	0.149200007000000	0.147499993000000	0.149700001000000	0.151899993000000	0.152199998000000	0.166199997000000	0.152500004000000	0.146899998000000	0.145600006000000	0.147799999000000	0.143999994000000	0.148200005000000	0.153099999000000	0.163200006000000	0.133300006000000	0.126399994000000	0.126499996000000	0.127200007000000	0.127299994000000	0.129400000000000	0.134299994000000	0.137700006000000	0.132599995000000	0.127000004000000	0.126599997000000	0.125699997000000	0.126800001000000	0.126000002000000	0.134200007000000	0.138200000000000	0.130099997000000	0.125000000000000
0.174799994000000	0.155000001000000	0.149499997000000	0.152700007000000	0.155100003000000	0.157299995000000	0.156000003000000	0.160799995000000	0.170300007000000	0.155499995000000	0.153400004000000	0.155399993000000	0.148000002000000	0.156499997000000	0.154499993000000	0.166299999000000	0.163900003000000	0.150900006000000	0.155399993000000	0.152999997000000	0.151099995000000	0.156700000000000	0.158199996000000	0.167899996000000	0.163200006000000	0.152300000000000	0.150600001000000	0.153699994000000	0.149100006000000	0.153699994000000	0.158099994000000	0.170200005000000	0.134299994000000	0.127000004000000	0.126800001000000	0.128500000000000	0.127000004000000	0.130999997000000	0.133800000000000	0.137400001000000	0.133200005000000	0.125699997000000	0.126599997000000	0.123999998000000	0.127000004000000	0.125599995000000	0.134100005000000	0.138699993000000	0.132100001000000	0.122599997000000
0.181600004000000	0.159700006000000	0.151800007000000	0.155200005000000	0.155100003000000	0.158700004000000	0.157399997000000	0.165000007000000	0.176499993000000	0.159999996000000	0.155399993000000	0.156499997000000	0.147599995000000	0.157600001000000	0.157499999000000	0.170100003000000	0.165399998000000	0.153899997000000	0.159700006000000	0.153999999000000	0.151099995000000	0.160600007000000	0.159199998000000	0.170100003000000	0.170399994000000	0.154499993000000	0.154799998000000	0.156399995000000	0.150999993000000	0.155699998000000	0.160300002000000	0.166500002000000	0.135100007000000	0.127100006000000	0.126900002000000	0.127000004000000	0.126800001000000	0.129099995000000	0.134100005000000	0.138099998000000	0.133800000000000	0.126200005000000	0.126699999000000	0.125599995000000	0.127800003000000	0.125499994000000	0.134399995000000	0.138600007000000	0.131899998000000	0.123300001000000
0.180099994000000	0.158399999000000	0.153099999000000	0.155000001000000	0.157700002000000	0.160200000000000	0.158800006000000	0.165199995000000	0.175400004000000	0.158600003000000	0.153099999000000	0.156800002000000	0.152500004000000	0.157800004000000	0.158000007000000	0.170900002000000	0.168400005000000	0.152300000000000	0.158299997000000	0.153099999000000	0.151299998000000	0.158399999000000	0.159299999000000	0.171000004000000	0.165800005000000	0.156299993000000	0.151700005000000	0.152999997000000	0.150199994000000	0.154300004000000	0.160799995000000	0.166400000000000	0.135499999000000	0.127299994000000	0.126200005000000	0.127200007000000	0.126900002000000	0.127499998000000	0.134100005000000	0.138200000000000	0.134800002000000	0.126699999000000	0.126599997000000	0.125200003000000	0.126399994000000	0.125599995000000	0.133699998000000	0.138600007000000	0.132799998000000	0.125100002000000
0.186800003000000	0.162799999000000	0.155800000000000	0.160600007000000	0.159600005000000	0.164600000000000	0.163800001000000	0.167999998000000	0.183599994000000	0.163399994000000	0.160600007000000	0.162300006000000	0.153999999000000	0.162799999000000	0.161200002000000	0.174099997000000	0.175999999000000	0.157399997000000	0.163800001000000	0.158000007000000	0.153799996000000	0.162300006000000	0.163499996000000	0.175799996000000	0.172000006000000	0.158700004000000	0.155000001000000	0.157199994000000	0.152799994000000	0.159899995000000	0.161500007000000	0.172199994000000	0.137400001000000	0.128399998000000	0.127299994000000	0.128900006000000	0.127700001000000	0.130500004000000	0.134700000000000	0.137899995000000	0.134800002000000	0.128000006000000	0.126300007000000	0.126000002000000	0.127800003000000	0.127499998000000	0.134900004000000	0.138699993000000	0.133900002000000	0.123999998000000
0.197999999000000	0.172099993000000	0.162900001000000	0.165700004000000	0.162200004000000	0.165500000000000	0.165999994000000	0.169400007000000	0.190500006000000	0.169799998000000	0.163100004000000	0.164499998000000	0.156599998000000	0.165600002000000	0.163699999000000	0.175300002000000	0.178599998000000	0.160600007000000	0.164600000000000	0.158999994000000	0.156000003000000	0.161500007000000	0.162300006000000	0.175099999000000	0.177800000000000	0.159899995000000	0.156599998000000	0.160300002000000	0.158999994000000	0.157700002000000	0.162599996000000	0.171299994000000	0.138500005000000	0.128399998000000	0.128700003000000	0.129099995000000	0.127800003000000	0.129500002000000	0.134800002000000	0.138300002000000	0.136299998000000	0.128299996000000	0.126900002000000	0.125900000000000	0.127800003000000	0.126599997000000	0.134900004000000	0.139100000000000	0.135900006000000	0.124700002000000
0.205899999000000	0.172700003000000	0.162100002000000	0.167199999000000	0.166099995000000	0.166800007000000	0.164700001000000	0.171499997000000	0.199800000000000	0.170900002000000	0.163599998000000	0.166299999000000	0.158199996000000	0.166299999000000	0.163100004000000	0.176100001000000	0.183400005000000	0.158500001000000	0.163299993000000	0.159400001000000	0.158299997000000	0.163000003000000	0.164600000000000	0.175699994000000	0.181999996000000	0.158999994000000	0.158299997000000	0.159500003000000	0.156100005000000	0.158399999000000	0.163299993000000	0.172099993000000	0.137899995000000	0.128199995000000	0.128399998000000	0.128299996000000	0.128399998000000	0.130199999000000	0.135000005000000	0.138400003000000	0.136700004000000	0.128600001000000	0.126800001000000	0.127299994000000	0.128399998000000	0.126300007000000	0.134900004000000	0.138500005000000	0.134499997000000	0.125300005000000
0.219699994000000	0.182400003000000	0.166500002000000	0.170300007000000	0.165800005000000	0.169499993000000	0.164499998000000	0.171800002000000	0.207300007000000	0.175600007000000	0.165800005000000	0.166199997000000	0.159700006000000	0.167600006000000	0.163200006000000	0.178000003000000	0.183200002000000	0.162599996000000	0.164000005000000	0.161500007000000	0.157600001000000	0.166600004000000	0.163699999000000	0.177499995000000	0.182699993000000	0.160899997000000	0.158399999000000	0.158399999000000	0.155800000000000	0.159400001000000	0.164700001000000	0.173899993000000	0.138600007000000	0.129600003000000	0.129199997000000	0.128900006000000	0.128199995000000	0.128199995000000	0.134499997000000	0.138400003000000	0.137199998000000	0.129600003000000	0.127299994000000	0.126100004000000	0.128099993000000	0.127100006000000	0.134299994000000	0.139100000000000	0.134299994000000	0.125000000000000
0.230399996000000	0.189199999000000	0.172700003000000	0.177100003000000	0.170200005000000	0.173500001000000	0.172399998000000	0.176400006000000	0.211199999000000	0.181099996000000	0.170599997000000	0.174099997000000	0.160999998000000	0.170699999000000	0.165000007000000	0.180600002000000	0.189099997000000	0.165800005000000	0.166899994000000	0.162100002000000	0.159799993000000	0.165000007000000	0.165399998000000	0.179000005000000	0.184200004000000	0.162699997000000	0.158800006000000	0.160799995000000	0.158600003000000	0.163800001000000	0.164000005000000	0.178100005000000	0.139799997000000	0.130400002000000	0.128700003000000	0.128600001000000	0.128099993000000	0.131799996000000	0.135600001000000	0.139200002000000	0.138400003000000	0.129500002000000	0.127900004000000	0.127299994000000	0.129299998000000	0.126800001000000	0.134800002000000	0.138300002000000	0.135900006000000	0.125499994000000
0.248699993000000	0.196700007000000	0.174899995000000	0.179100007000000	0.178000003000000	0.178200006000000	0.174300000000000	0.180000007000000	0.224600002000000	0.183200002000000	0.172399998000000	0.176499993000000	0.166899994000000	0.174500003000000	0.169100001000000	0.179800004000000	0.192399994000000	0.166199997000000	0.166700006000000	0.166199997000000	0.159999996000000	0.165500000000000	0.166400000000000	0.179000005000000	0.184599996000000	0.163299993000000	0.160300002000000	0.163000003000000	0.161500007000000	0.161300004000000	0.166600004000000	0.173600003000000	0.143399999000000	0.130600005000000	0.129700005000000	0.127399996000000	0.128299996000000	0.131999999000000	0.135000005000000	0.138500005000000	0.138999999000000	0.129899994000000	0.128199995000000	0.126000002000000	0.128900006000000	0.127299994000000	0.134200007000000	0.138799995000000	0.137500003000000	0.126200005000000
0.263200015000000	0.205699995000000	0.183899999000000	0.186700001000000	0.181600004000000	0.183599994000000	0.177800000000000	0.184799999000000	0.238199994000000	0.191300005000000	0.183200002000000	0.185200006000000	0.172700003000000	0.179199994000000	0.170000002000000	0.183899999000000	0.193200007000000	0.172600001000000	0.175300002000000	0.166299999000000	0.163499996000000	0.170100003000000	0.167999998000000	0.179399997000000	0.190300003000000	0.164900005000000	0.164199993000000	0.163399994000000	0.164199993000000	0.162799999000000	0.166400000000000	0.174999997000000	0.141700000000000	0.131600007000000	0.131400004000000	0.130400002000000	0.129199997000000	0.131099999000000	0.136299998000000	0.139200002000000	0.139300004000000	0.130400002000000	0.129899994000000	0.127800003000000	0.129299998000000	0.126399994000000	0.135600001000000	0.138500005000000	0.137199998000000	0.126599997000000
0.286700010000000	0.213799998000000	0.188400000000000	0.195099995000000	0.188400000000000	0.186900005000000	0.186100006000000	0.190300003000000	0.250499994000000	0.199300006000000	0.189600006000000	0.190400004000000	0.176100001000000	0.180099994000000	0.174400002000000	0.190500006000000	0.196899995000000	0.175699994000000	0.174099997000000	0.168400005000000	0.163000003000000	0.169200003000000	0.167899996000000	0.180600002000000	0.188400000000000	0.169000000000000	0.162200004000000	0.163200006000000	0.164600000000000	0.162599996000000	0.166999996000000	0.174799994000000	0.141200006000000	0.133800000000000	0.130600005000000	0.131400004000000	0.129500002000000	0.129099995000000	0.136099994000000	0.140200004000000	0.142399997000000	0.131699994000000	0.128600001000000	0.129299998000000	0.129299998000000	0.126499996000000	0.134499997000000	0.138400003000000	0.137799993000000	0.126699999000000
0.313499987000000	0.222900003000000	0.200399995000000	0.201700002000000	0.195700005000000	0.195700005000000	0.187500000000000	0.195199996000000	0.269699991000000	0.208600000000000	0.196099997000000	0.197699994000000	0.181799993000000	0.189099997000000	0.180899993000000	0.194100007000000	0.202900007000000	0.180700004000000	0.178000003000000	0.171000004000000	0.164299995000000	0.170699999000000	0.167899996000000	0.181299999000000	0.192800000000000	0.170800000000000	0.164299995000000	0.164299995000000	0.165500000000000	0.165199995000000	0.165700004000000	0.176100001000000	0.143800005000000	0.132200003000000	0.131799996000000	0.131799996000000	0.130899996000000	0.129800007000000	0.135900006000000	0.139300004000000	0.143199995000000	0.131400004000000	0.128500000000000	0.127499998000000	0.129400000000000	0.126100004000000	0.136000007000000	0.138200000000000	0.138899997000000	0.127499998000000
0.334800005000000	0.236399993000000	0.211899996000000	0.215299994000000	0.203600004000000	0.201600000000000	0.194800004000000	0.201900005000000	0.284799993000000	0.218500003000000	0.208499998000000	0.204799995000000	0.190099999000000	0.193499997000000	0.186100006000000	0.198799998000000	0.212300003000000	0.187000006000000	0.184100002000000	0.176100001000000	0.167799994000000	0.173600003000000	0.170599997000000	0.181400001000000	0.194999993000000	0.174199998000000	0.170599997000000	0.164900005000000	0.166800007000000	0.165700004000000	0.166899994000000	0.174999997000000	0.148100004000000	0.136600003000000	0.133499995000000	0.133800000000000	0.130899996000000	0.130700007000000	0.136199996000000	0.140499994000000	0.145099998000000	0.134399995000000	0.130400002000000	0.128500000000000	0.129600003000000	0.127000004000000	0.134599999000000	0.138400003000000	0.141599998000000	0.128900006000000
0.361499995000000	0.251399994000000	0.216800004000000	0.223700002000000	0.209099993000000	0.208900005000000	0.204799995000000	0.208399996000000	0.304899991000000	0.226899996000000	0.216100007000000	0.214699998000000	0.196099997000000	0.201600000000000	0.192800000000000	0.207000002000000	0.215900004000000	0.195600003000000	0.189099997000000	0.179700002000000	0.172999993000000	0.174799994000000	0.167699993000000	0.181099996000000	0.198100001000000	0.178399995000000	0.169100001000000	0.169000000000000	0.168899998000000	0.169400007000000	0.168799996000000	0.177800000000000	0.149299994000000	0.138699993000000	0.135499999000000	0.133399993000000	0.131799996000000	0.135499999000000	0.137999997000000	0.142399997000000	0.146899998000000	0.137400001000000	0.131400004000000	0.128700003000000	0.131799996000000	0.129299998000000	0.135600001000000	0.138400003000000	0.143099993000000	0.128800005000000
0.388500005000000	0.265300006000000	0.227699995000000	0.232299998000000	0.219899997000000	0.218899995000000	0.212099999000000	0.219300002000000	0.329200000000000	0.240500003000000	0.219500005000000	0.225099996000000	0.204400003000000	0.208499998000000	0.200000003000000	0.214100003000000	0.227200001000000	0.200499997000000	0.190099999000000	0.186299995000000	0.174700007000000	0.181899995000000	0.169699997000000	0.184100002000000	0.205699995000000	0.180099994000000	0.172800004000000	0.171000004000000	0.169699997000000	0.168799996000000	0.169400007000000	0.176899999000000	0.147699997000000	0.139899999000000	0.134399995000000	0.133200005000000	0.130500004000000	0.130099997000000	0.136999995000000	0.140699998000000	0.145999998000000	0.133800000000000	0.130199999000000	0.129099995000000	0.129600003000000	0.127100006000000	0.134599999000000	0.137500003000000	0.140799999000000	0.129500002000000
0.422600001000000	0.278899997000000	0.244599998000000	0.244900003000000	0.228499994000000	0.228300005000000	0.221499994000000	0.225600004000000	0.347900003000000	0.252499998000000	0.233099997000000	0.236300007000000	0.211600006000000	0.215800002000000	0.205400005000000	0.218700007000000	0.243000001000000	0.210700005000000	0.199399993000000	0.190200001000000	0.176400006000000	0.184900001000000	0.174099997000000	0.182200000000000	0.206599995000000	0.184200004000000	0.175899997000000	0.173700005000000	0.169000000000000	0.168899998000000	0.169300005000000	0.175899997000000	0.152999997000000	0.139400005000000	0.137600005000000	0.134700000000000	0.131400004000000	0.133599997000000	0.137700006000000	0.142600000000000	0.148399994000000	0.138300002000000	0.132599995000000	0.130600005000000	0.132499993000000	0.128900006000000	0.136999995000000	0.138600007000000	0.146100000000000	0.131899998000000
0.452300012000000	0.297300011000000	0.259700000000000	0.257800013000000	0.239800006000000	0.236200005000000	0.226899996000000	0.233099997000000	0.380100012000000	0.269800007000000	0.244499996000000	0.246600002000000	0.224999994000000	0.224199995000000	0.211799994000000	0.230000004000000	0.252799988000000	0.218700007000000	0.208399996000000	0.194700003000000	0.181199998000000	0.187399998000000	0.174700007000000	0.185800001000000	0.217500001000000	0.189500004000000	0.182099998000000	0.170499995000000	0.167199999000000	0.169599995000000	0.171900004000000	0.175500005000000	0.156499997000000	0.143600002000000	0.136999995000000	0.137600005000000	0.134499997000000	0.131999999000000	0.137199998000000	0.142700002000000	0.151400000000000	0.138999999000000	0.133699998000000	0.129800007000000	0.130899996000000	0.129400000000000	0.135900006000000	0.139699996000000	0.146599993000000	0.130999997000000
0.482899994000000	0.318500012000000	0.265799999000000	0.269800007000000	0.251599997000000	0.247799993000000	0.238499999000000	0.247299999000000	0.399599999000000	0.282599986000000	0.256700009000000	0.257900000000000	0.233600006000000	0.234899998000000	0.224099994000000	0.240999997000000	0.262400001000000	0.228300005000000	0.212699994000000	0.202700004000000	0.189400002000000	0.195400000000000	0.181400001000000	0.189600006000000	0.223199993000000	0.193900004000000	0.181700006000000	0.175699994000000	0.170499995000000	0.170499995000000	0.169799998000000	0.177699998000000	0.159199998000000	0.145099998000000	0.140599996000000	0.136600003000000	0.133699998000000	0.137400001000000	0.138200000000000	0.143299997000000	0.155399993000000	0.138899997000000	0.131999999000000	0.132100001000000	0.132100001000000	0.130899996000000	0.136000007000000	0.138999999000000	0.149599999000000	0.134700000000000
0.517899990000000	0.338000000000000	0.285499990000000	0.285400003000000	0.264699996000000	0.257600009000000	0.249699995000000	0.256099999000000	0.435999990000000	0.298900008000000	0.275299996000000	0.275200009000000	0.244499996000000	0.246099994000000	0.232500002000000	0.253199995000000	0.279500008000000	0.239999995000000	0.228300005000000	0.213799998000000	0.194700003000000	0.202399999000000	0.182999998000000	0.192900002000000	0.243200004000000	0.201700002000000	0.190699995000000	0.178100005000000	0.172299996000000	0.171599999000000	0.169000000000000	0.177000001000000	0.166199997000000	0.147200003000000	0.139799997000000	0.135100007000000	0.136600003000000	0.135600001000000	0.138300002000000	0.143600002000000	0.156299993000000	0.142600000000000	0.133800000000000	0.129700005000000	0.131500006000000	0.128000006000000	0.135499999000000	0.137999997000000	0.151700005000000	0.135499999000000
0.550599992000000	0.364699990000000	0.305299997000000	0.301499993000000	0.280600011000000	0.273000002000000	0.261900008000000	0.264600009000000	0.465499997000000	0.319299996000000	0.290800005000000	0.288399994000000	0.259799987000000	0.259900004000000	0.241999999000000	0.259600013000000	0.302300006000000	0.249300003000000	0.233400002000000	0.224600002000000	0.205400005000000	0.209099993000000	0.187900007000000	0.194700003000000	0.250699997000000	0.211500004000000	0.196600005000000	0.180000007000000	0.172999993000000	0.172499999000000	0.174999997000000	0.179100007000000	0.173199996000000	0.150900006000000	0.145799994000000	0.140000001000000	0.136199996000000	0.140300006000000	0.140100002000000	0.144700006000000	0.163900003000000	0.143700004000000	0.135399997000000	0.133200005000000	0.135299996000000	0.129999995000000	0.136600003000000	0.139899999000000	0.155699998000000	0.135800004000000
0.589500010000000	0.386299998000000	0.319499999000000	0.316900015000000	0.292600006000000	0.282799989000000	0.267800003000000	0.274699986000000	0.498899996000000	0.338299990000000	0.304800004000000	0.303900003000000	0.273499995000000	0.272399992000000	0.254999995000000	0.270399988000000	0.321900010000000	0.264899999000000	0.244900003000000	0.228699997000000	0.212099999000000	0.219099998000000	0.193399996000000	0.205799997000000	0.261599988000000	0.219899997000000	0.202600002000000	0.184599996000000	0.179100007000000	0.172000006000000	0.177300006000000	0.184699997000000	0.178299993000000	0.157700002000000	0.147799999000000	0.140599996000000	0.137300000000000	0.135399997000000	0.140000001000000	0.144500002000000	0.168099999000000	0.147699997000000	0.137300000000000	0.133699998000000	0.135100007000000	0.129199997000000	0.135100007000000	0.140100002000000	0.161300004000000	0.138099998000000
0.622099996000000	0.412499994000000	0.343800008000000	0.335700005000000	0.307200015000000	0.299499989000000	0.287400007000000	0.289000005000000	0.524100006000000	0.363099992000000	0.325100005000000	0.324499995000000	0.284200013000000	0.282499999000000	0.266400009000000	0.287200004000000	0.348199993000000	0.282200009000000	0.255800009000000	0.245700002000000	0.218999997000000	0.231800005000000	0.203299999000000	0.209900007000000	0.283199996000000	0.229900002000000	0.206300005000000	0.188099995000000	0.180299997000000	0.173500001000000	0.180299997000000	0.181099996000000	0.186000004000000	0.158199996000000	0.153899997000000	0.142199993000000	0.139100000000000	0.139300004000000	0.141900003000000	0.147400007000000	0.174700007000000	0.150800005000000	0.142800003000000	0.135399997000000	0.134399995000000	0.130799994000000	0.137700006000000	0.139300004000000	0.164700001000000	0.141499996000000
0.667400002000000	0.442200005000000	0.357300013000000	0.352999985000000	0.327600002000000	0.314300001000000	0.296400011000000	0.300399989000000	0.559599996000000	0.387400001000000	0.348100007000000	0.347099990000000	0.305099994000000	0.302199990000000	0.281800002000000	0.298400015000000	0.372999996000000	0.302199990000000	0.270200014000000	0.259999990000000	0.229300007000000	0.241999999000000	0.215299994000000	0.220400006000000	0.301200002000000	0.240199998000000	0.224500000000000	0.196300000000000	0.185599998000000	0.180700004000000	0.182799995000000	0.184200004000000	0.196300000000000	0.167600006000000	0.158199996000000	0.148300007000000	0.142399997000000	0.139400005000000	0.142299995000000	0.148300007000000	0.183500007000000	0.155100003000000	0.142399997000000	0.137300000000000	0.135299996000000	0.131400004000000	0.137700006000000	0.139699996000000	0.173800007000000	0.145199999000000
0.689700007000000	0.467999995000000	0.384700000000000	0.373100013000000	0.333999991000000	0.316000015000000	0.303200006000000	0.309500009000000	0.592999995000000	0.410800010000000	0.368999988000000	0.357699990000000	0.319799989000000	0.308299989000000	0.289999992000000	0.308899999000000	0.391700000000000	0.313300014000000	0.288500011000000	0.267800003000000	0.242500007000000	0.248500004000000	0.221000001000000	0.225299999000000	0.318500012000000	0.251700014000000	0.229200006000000	0.195999995000000	0.181899995000000	0.179700002000000	0.188299999000000	0.183599994000000	0.206900001000000	0.170599997000000	0.161300004000000	0.151099995000000	0.146500006000000	0.141100004000000	0.145799994000000	0.149000004000000	0.189600006000000	0.158999994000000	0.145300001000000	0.138899997000000	0.136800006000000	0.130799994000000	0.138300002000000	0.141399994000000	0.177699998000000	0.147000000000000
0.733500004000000	0.498400003000000	0.406199992000000	0.388300002000000	0.360300004000000	0.338600010000000	0.316599995000000	0.322400004000000	0.637000024000000	0.434199989000000	0.385600001000000	0.379500002000000	0.338499993000000	0.325899988000000	0.307399988000000	0.327699989000000	0.417400002000000	0.331999987000000	0.300599992000000	0.283100009000000	0.254900008000000	0.263999999000000	0.228900000000000	0.233799994000000	0.334500015000000	0.261500001000000	0.250400007000000	0.209399998000000	0.193299994000000	0.184499994000000	0.191599995000000	0.187999994000000	0.211799994000000	0.175899997000000	0.164199993000000	0.151400000000000	0.145899996000000	0.143299997000000	0.145500004000000	0.149599999000000	0.199599996000000	0.161300004000000	0.146799996000000	0.138300002000000	0.136899993000000	0.132300004000000	0.139400005000000	0.140400007000000	0.184300005000000	0.150299996000000
0.765999973000000	0.533800006000000	0.432500005000000	0.414099991000000	0.377400011000000	0.353199989000000	0.337300003000000	0.330799997000000	0.660499990000000	0.462799996000000	0.414299995000000	0.402300000000000	0.356299996000000	0.343499988000000	0.322299987000000	0.334399998000000	0.446300000000000	0.351700008000000	0.320100009000000	0.301699996000000	0.265100002000000	0.278100014000000	0.238299996000000	0.240999997000000	0.356999993000000	0.278400004000000	0.262499988000000	0.218500003000000	0.205799997000000	0.191100001000000	0.193800002000000	0.188600004000000	0.225799993000000	0.180899993000000	0.169900000000000	0.158500001000000	0.150000006000000	0.145999998000000	0.147599995000000	0.151600003000000	0.204699993000000	0.168400005000000	0.151999995000000	0.141599998000000	0.138500005000000	0.134200007000000	0.139799997000000	0.141399994000000	0.189500004000000	0.155599996000000
0.788299978000000	0.569500029000000	0.458999991000000	0.430400014000000	0.388000011000000	0.363299996000000	0.342599988000000	0.347099990000000	0.699100018000000	0.495200008000000	0.439799994000000	0.424499989000000	0.375200003000000	0.356700003000000	0.327100009000000	0.351399988000000	0.479699999000000	0.379000008000000	0.339300007000000	0.317999989000000	0.279399991000000	0.291599989000000	0.252999991000000	0.257600009000000	0.374000013000000	0.294600010000000	0.277300000000000	0.228000000000000	0.207699999000000	0.192399994000000	0.209800005000000	0.196700007000000	0.240600005000000	0.194999993000000	0.180800006000000	0.164100006000000	0.154400006000000	0.150099993000000	0.151899993000000	0.152600005000000	0.217099994000000	0.174300000000000	0.155599996000000	0.144199997000000	0.141299993000000	0.136399999000000	0.140799999000000	0.142700002000000	0.199800000000000	0.158600003000000
0.816200018000000	0.600799978000000	0.487899989000000	0.453099996000000	0.403699994000000	0.380400002000000	0.355599999000000	0.359899998000000	0.733500004000000	0.521700025000000	0.474299997000000	0.446399987000000	0.393700004000000	0.377000004000000	0.346599996000000	0.369700015000000	0.501399994000000	0.397700012000000	0.368299991000000	0.330100000000000	0.297399998000000	0.310600013000000	0.266099989000000	0.268599987000000	0.386000007000000	0.310000002000000	0.289799988000000	0.245100006000000	0.218999997000000	0.201700002000000	0.214699998000000	0.197600007000000	0.250200003000000	0.200800002000000	0.185800001000000	0.166800007000000	0.157199994000000	0.153300002000000	0.155499995000000	0.156000003000000	0.222200006000000	0.179399997000000	0.159199998000000	0.148399994000000	0.141399994000000	0.135399997000000	0.141399994000000	0.143800005000000	0.204300001000000	0.164000005000000
0.839200020000000	0.632600009000000	0.512300014000000	0.471300006000000	0.423000008000000	0.394899994000000	0.370799989000000	0.364199996000000	0.757900000000000	0.554400027000000	0.498299986000000	0.470899999000000	0.418399990000000	0.392300010000000	0.367000014000000	0.379000008000000	0.527999997000000	0.420100003000000	0.378899992000000	0.348399997000000	0.310699999000000	0.327100009000000	0.271800011000000	0.275900006000000	0.416299999000000	0.330599993000000	0.310299993000000	0.253800005000000	0.227100000000000	0.203099996000000	0.218400002000000	0.202099994000000	0.263099998000000	0.211300001000000	0.194100007000000	0.173800007000000	0.160500005000000	0.154200003000000	0.157199994000000	0.158899993000000	0.230599999000000	0.189999998000000	0.163599998000000	0.149399996000000	0.144099995000000	0.137600005000000	0.142800003000000	0.144400001000000	0.215800002000000	0.168099999000000
0.851100028000000	0.664900005000000	0.536599994000000	0.495099992000000	0.444299996000000	0.409900010000000	0.383100003000000	0.377999991000000	0.789200008000000	0.581499994000000	0.525799990000000	0.499399990000000	0.443599999000000	0.411599994000000	0.383700013000000	0.397599995000000	0.578299999000000	0.447499990000000	0.399300009000000	0.374700010000000	0.327800006000000	0.345699996000000	0.289000005000000	0.289600015000000	0.428200006000000	0.355699986000000	0.323500007000000	0.267899990000000	0.235699996000000	0.216499999000000	0.225400001000000	0.212899998000000	0.273299992000000	0.220200002000000	0.201399997000000	0.179299995000000	0.164499998000000	0.161899999000000	0.159500003000000	0.160600007000000	0.243300006000000	0.196700007000000	0.167999998000000	0.153699994000000	0.147599995000000	0.140300006000000	0.142700002000000	0.144800007000000	0.223800004000000	0.173500001000000
0.854600012000000	0.698300004000000	0.561800003000000	0.516600013000000	0.459100008000000	0.423099995000000	0.395099998000000	0.394899994000000	0.819299996000000	0.619799972000000	0.563499987000000	0.525399983000000	0.458099991000000	0.433099985000000	0.400500000000000	0.421600014000000	0.606199980000000	0.467900008000000	0.427700013000000	0.394600004000000	0.345299989000000	0.360399991000000	0.301999986000000	0.303200006000000	0.461800009000000	0.375099987000000	0.352800012000000	0.289000005000000	0.252900004000000	0.223299995000000	0.235400006000000	0.214300007000000	0.284999996000000	0.231900007000000	0.209600002000000	0.185800001000000	0.172499999000000	0.164199993000000	0.160200000000000	0.163499996000000	0.254900008000000	0.204799995000000	0.175600007000000	0.159400001000000	0.150600001000000	0.141399994000000	0.142600000000000	0.144600004000000	0.230199993000000	0.181400001000000
0.847299993000000	0.732599974000000	0.597599983000000	0.535799980000000	0.483999997000000	0.437599987000000	0.412800014000000	0.408100009000000	0.838400006000000	0.643199980000000	0.589800000000000	0.550599992000000	0.491499990000000	0.451099992000000	0.419800013000000	0.430500001000000	0.644699991000000	0.496199995000000	0.439099997000000	0.417499989000000	0.365399987000000	0.379799992000000	0.320499986000000	0.312200010000000	0.471199989000000	0.391099989000000	0.362599999000000	0.301200002000000	0.263700008000000	0.233700007000000	0.241300002000000	0.215599999000000	0.292499989000000	0.246999994000000	0.220599994000000	0.189799994000000	0.175400004000000	0.166299999000000	0.167300001000000	0.167400002000000	0.261200011000000	0.213000000000000	0.180500001000000	0.160899997000000	0.152300000000000	0.144500002000000	0.144600004000000	0.148599997000000	0.239199996000000	0.188800007000000
0.837599993000000	0.753700018000000	0.623300016000000	0.559400022000000	0.499100000000000	0.446399987000000	0.413800001000000	0.409000009000000	0.844500005000000	0.674399972000000	0.628400028000000	0.573099971000000	0.513999999000000	0.465799987000000	0.431899995000000	0.449600011000000	0.680899978000000	0.530900002000000	0.474299997000000	0.431100011000000	0.388099998000000	0.402200013000000	0.334899992000000	0.326099992000000	0.501100004000000	0.416700006000000	0.392800003000000	0.310299993000000	0.270500004000000	0.242300004000000	0.255699992000000	0.233199999000000	0.307300001000000	0.258599997000000	0.234899998000000	0.200000003000000	0.180800006000000	0.174700007000000	0.169599995000000	0.167199999000000	0.273799986000000	0.224099994000000	0.189899996000000	0.166500002000000	0.154300004000000	0.145699993000000	0.145600006000000	0.149299994000000	0.249500006000000	0.197400004000000
0.844600022000000	0.775399983000000	0.657800019000000	0.575299978000000	0.513899982000000	0.463999987000000	0.428900003000000	0.425599992000000	0.841700017000000	0.709100008000000	0.662199974000000	0.602199972000000	0.533800006000000	0.486900002000000	0.447299987000000	0.460200012000000	0.716700017000000	0.555999994000000	0.496399999000000	0.465499997000000	0.398799986000000	0.424199998000000	0.352299988000000	0.344300002000000	0.522300005000000	0.436699986000000	0.411399990000000	0.331499994000000	0.275400013000000	0.250600010000000	0.263999999000000	0.236800000000000	0.327899992000000	0.274599999000000	0.244000003000000	0.207200006000000	0.187600002000000	0.174600005000000	0.172099993000000	0.171700001000000	0.282200009000000	0.235300004000000	0.194800004000000	0.170699999000000	0.157000005000000	0.149399996000000	0.148000002000000	0.150600001000000	0.256199986000000	0.207200006000000
0.847599983000000	0.788100004000000	0.674000025000000	0.595200002000000	0.537999988000000	0.481700003000000	0.442099988000000	0.434100002000000	0.841899991000000	0.738799989000000	0.698599994000000	0.621500015000000	0.561500013000000	0.506799996000000	0.467799991000000	0.476599991000000	0.739300013000000	0.583100021000000	0.551900029000000	0.489499986000000	0.420899987000000	0.445400000000000	0.371199995000000	0.359100014000000	0.540099978000000	0.466899991000000	0.434899986000000	0.349000007000000	0.290699989000000	0.258500010000000	0.270099998000000	0.238900006000000	0.339500010000000	0.289700001000000	0.261700004000000	0.219200000000000	0.194700003000000	0.184100002000000	0.178100005000000	0.174700007000000	0.293700010000000	0.249500006000000	0.206000000000000	0.179900005000000	0.160999998000000	0.153200001000000	0.150800005000000	0.152400002000000	0.265500009000000	0.221599996000000
0.845200002000000	0.786599994000000	0.699800014000000	0.609200001000000	0.548099995000000	0.492500007000000	0.454800010000000	0.446700007000000	0.834999979000000	0.753899992000000	0.730199993000000	0.649299979000000	0.585600019000000	0.527400017000000	0.484600008000000	0.496199995000000	0.784900010000000	0.613099992000000	0.555100024000000	0.514900029000000	0.455199987000000	0.465600014000000	0.387300014000000	0.372299999000000	0.560899973000000	0.492399991000000	0.471500009000000	0.368900001000000	0.315899998000000	0.263999999000000	0.276499987000000	0.245299995000000	0.340700001000000	0.309500009000000	0.269100010000000	0.219999999000000	0.193399996000000	0.181500003000000	0.177699998000000	0.175799996000000	0.293399990000000	0.266299993000000	0.208299994000000	0.180099994000000	0.160099998000000	0.152300000000000	0.148499995000000	0.154699996000000	0.269199997000000	0.229300007000000
0.840099990000000	0.791599989000000	0.713699996000000	0.627600014000000	0.558899999000000	0.495299995000000	0.464100003000000	0.456299990000000	0.837700009000000	0.767600000000000	0.740999997000000	0.675100029000000	0.604600012000000	0.537199974000000	0.501299977000000	0.510299981000000	0.822099984000000	0.637099981000000	0.574899971000000	0.541899979000000	0.479600012000000	0.484499991000000	0.407799989000000	0.395900011000000	0.590399981000000	0.516499996000000	0.486900002000000	0.387400001000000	0.331000000000000	0.284000009000000	0.295399994000000	0.261000007000000	0.363400012000000	0.336199999000000	0.288700014000000	0.239600003000000	0.208199993000000	0.192100003000000	0.186399996000000	0.180299997000000	0.315699995000000	0.278800011000000	0.218700007000000	0.190899998000000	0.169900000000000	0.158999994000000	0.155100003000000	0.157299995000000	0.283800006000000	0.241999999000000
0.846300006000000	0.792699993000000	0.736100018000000	0.645500004000000	0.568300009000000	0.509199977000000	0.473300010000000	0.466800004000000	0.837599993000000	0.773400009000000	0.764699996000000	0.693599999000000	0.627399981000000	0.561100006000000	0.515900016000000	0.527000010000000	0.863300025000000	0.668200016000000	0.611599982000000	0.569400012000000	0.500400007000000	0.511399984000000	0.423400015000000	0.409399986000000	0.617999971000000	0.542900026000000	0.554499984000000	0.405299991000000	0.341199994000000	0.298999995000000	0.307700008000000	0.263300002000000	0.373400003000000	0.347499996000000	0.298299998000000	0.240999997000000	0.206400007000000	0.188700005000000	0.184699997000000	0.183500007000000	0.321099997000000	0.289099991000000	0.225500003000000	0.189400002000000	0.169400007000000	0.157800004000000	0.155399993000000	0.160300002000000	0.287400007000000	0.251199991000000
0.842899978000000	0.792100012000000	0.738200009000000	0.664399981000000	0.590399981000000	0.523800015000000	0.483599991000000	0.476399988000000	0.838400006000000	0.774299979000000	0.767099977000000	0.716899991000000	0.649399996000000	0.578000009000000	0.538100004000000	0.537800014000000	0.865300000000000	0.744700015000000	0.638100028000000	0.593200028000000	0.521300018000000	0.532400012000000	0.445199996000000	0.425099999000000	0.633899987000000	0.571799994000000	0.603100002000000	0.422100008000000	0.351200014000000	0.300700009000000	0.316300005000000	0.268400013000000	0.387800008000000	0.365000010000000	0.321300000000000	0.257800013000000	0.220200002000000	0.201600000000000	0.191900000000000	0.184799999000000	0.329499990000000	0.305299997000000	0.240899995000000	0.204999998000000	0.176699996000000	0.166199997000000	0.157800004000000	0.161699995000000	0.300000012000000	0.263799995000000
0.846099973000000	0.791299999000000	0.743900001000000	0.675999999000000	0.603600025000000	0.532800019000000	0.497500002000000	0.481400013000000	0.837800026000000	0.773500025000000	0.777100027000000	0.738799989000000	0.672100008000000	0.591499984000000	0.550300002000000	0.550899982000000	0.865499973000000	0.771899998000000	0.668900013000000	0.628199995000000	0.560100019000000	0.559400022000000	0.469199985000000	0.441599995000000	0.658800006000000	0.614199996000000	0.581700027000000	0.449800014000000	0.378500015000000	0.315800011000000	0.337700009000000	0.283699989000000	0.392699987000000	0.398299992000000	0.333600014000000	0.260600001000000	0.222299993000000	0.200399995000000	0.192399994000000	0.189899996000000	0.336199999000000	0.329699993000000	0.250299990000000	0.209600002000000	0.175600007000000	0.163699999000000	0.157700002000000	0.161799997000000	0.297899991000000	0.282700002000000
0.845399976000000	0.796400011000000	0.750599980000000	0.688899994000000	0.618700027000000	0.546700001000000	0.505800009000000	0.490500003000000	0.834399998000000	0.774299979000000	0.775600016000000	0.745599985000000	0.691500008000000	0.609300017000000	0.565699995000000	0.563700020000000	0.859700024000000	0.763400018000000	0.683399975000000	0.646799982000000	0.577400029000000	0.573000014000000	0.486200005000000	0.460799992000000	0.675999999000000	0.635500014000000	0.605300009000000	0.467299998000000	0.386700004000000	0.334600002000000	0.336699992000000	0.295800000000000	0.424299985000000	0.423400015000000	0.357499987000000	0.282599986000000	0.240500003000000	0.210500002000000	0.202800006000000	0.189300001000000	0.360199988000000	0.343899995000000	0.270700008000000	0.215100005000000	0.184499994000000	0.169900000000000	0.164199993000000	0.165299997000000	0.328700006000000	0.294699997000000
0.846499979000000	0.794799984000000	0.754599988000000	0.703000009000000	0.637700021000000	0.557799995000000	0.520600021000000	0.505400002000000	0.830799997000000	0.777400017000000	0.776600003000000	0.757700026000000	0.712000012000000	0.627699971000000	0.582599998000000	0.576099992000000	0.847599983000000	0.795300007000000	0.703599989000000	0.681800008000000	0.605400026000000	0.602999985000000	0.509999990000000	0.474700004000000	0.708500028000000	0.668500006000000	0.674799979000000	0.493800014000000	0.414799988000000	0.339599997000000	0.349799991000000	0.297699988000000	0.430700004000000	0.446500003000000	0.366299987000000	0.285800010000000	0.237700000000000	0.211500004000000	0.205599993000000	0.199300006000000	0.358300000000000	0.373100013000000	0.276300013000000	0.221300006000000	0.185200006000000	0.171599999000000	0.161300004000000	0.167799994000000	0.319400012000000	0.306400001000000
0.846899986000000	0.790499985000000	0.756099999000000	0.715799987000000	0.640600026000000	0.557799995000000	0.517899990000000	0.510699987000000	0.840300024000000	0.776499987000000	0.779999971000000	0.753700018000000	0.713199973000000	0.638700008000000	0.585099995000000	0.586399972000000	0.862399995000000	0.840799987000000	0.742100000000000	0.691200018000000	0.630800009000000	0.611500025000000	0.532400012000000	0.491200000000000	0.742100000000000	0.675300002000000	0.639500022000000	0.510399997000000	0.430500001000000	0.364399999000000	0.378800005000000	0.314000010000000	0.455300003000000	0.472200006000000	0.391799986000000	0.303999990000000	0.257299989000000	0.227899998000000	0.208900005000000	0.204300001000000	0.386200011000000	0.388000011000000	0.289999992000000	0.232500002000000	0.194999993000000	0.176599994000000	0.169900000000000	0.166400000000000	0.349500000000000	0.321200013000000
0.842800021000000	0.787299991000000	0.748399973000000	0.714800000000000	0.648599982000000	0.569999993000000	0.531599998000000	0.510100007000000	0.842999995000000	0.774999976000000	0.771799982000000	0.752200007000000	0.718500018000000	0.649100006000000	0.603299975000000	0.592700005000000	0.834500015000000	0.788999975000000	0.727199972000000	0.711000025000000	0.650099993000000	0.633700013000000	0.545099974000000	0.517099977000000	0.741100013000000	0.698099971000000	0.672100008000000	0.532299995000000	0.446399987000000	0.372900009000000	0.391200006000000	0.322299987000000	0.462399989000000	0.500500023000000	0.414099991000000	0.313300014000000	0.257900000000000	0.225099996000000	0.206900001000000	0.206900001000000	0.378300011000000	0.409399986000000	0.305299997000000	0.235499993000000	0.192499995000000	0.172299996000000	0.167600006000000	0.170900002000000	0.334800005000000	0.350100011000000
0.844699979000000	0.795099974000000	0.756399989000000	0.725499988000000	0.666999996000000	0.580200016000000	0.537699997000000	0.522099972000000	0.839600027000000	0.774299979000000	0.773400009000000	0.753600001000000	0.727199972000000	0.666400015000000	0.615700006000000	0.607299984000000	0.847700000000000	0.768599987000000	0.737800002000000	0.724799991000000	0.679400027000000	0.657100022000000	0.569700003000000	0.533399999000000	0.784500003000000	0.707599998000000	0.761799991000000	0.566999972000000	0.467900008000000	0.392800003000000	0.412000000000000	0.333999991000000	0.492700011000000	0.525799990000000	0.435600013000000	0.338900000000000	0.277300000000000	0.238900006000000	0.222700000000000	0.212200001000000	0.409099996000000	0.437000006000000	0.325100005000000	0.251700014000000	0.201800004000000	0.182099998000000	0.174999997000000	0.173700005000000	0.359800011000000	0.365999997000000
[truncated: 14 more columns]
