# Supplementary material for: Modeling the impact of drug interactions on therapeutic selectivity
Source: Nat Commun. 2018 Aug 27;9:3452. doi: 10.1038/s41467-018-05954-3 (PMC6110842; doi:10.1038/s41467-018-05954-3)
Supplement: Supplementary file 4 — Supplementary Data 1 [file 41467_2018_5954_MOESM4_ESM.zip › albRAW/Dyc-Hal.txt]

0.146100000000000	0.150700003000000	0.152700007000000	0.165399998000000	0.172199994000000	0.166099995000000	0.175500005000000	0.196300000000000	0.148000002000000	0.147499993000000	0.154400006000000	0.165399998000000	0.162499994000000	0.179100007000000	0.191300005000000	0.191300005000000	0.143099993000000	0.146799996000000	0.151500002000000	0.160699993000000	0.167500004000000	0.162799999000000	0.187500000000000	0.203600004000000	0.136299998000000	0.142499998000000	0.150700003000000	0.156000003000000	0.160699993000000	0.183799997000000	0.179499999000000	0.184900001000000	0.138899997000000	0.145300001000000	0.148599997000000	0.155200005000000	0.164199993000000	0.161599994000000	0.184300005000000	0.178499997000000	0.142000005000000	0.146100000000000	0.148200005000000	0.157499999000000	0.163699999000000	0.175799996000000	0.193100005000000	0.193599999000000	0.139200002000000	0.141900003000000
0.134900004000000	0.134100005000000	0.139799997000000	0.140799999000000	0.148800001000000	0.143199995000000	0.152700007000000	0.166500002000000	0.135900006000000	0.133200005000000	0.144199997000000	0.148499995000000	0.144099995000000	0.150500000000000	0.161699995000000	0.167799994000000	0.131500006000000	0.132499993000000	0.137500003000000	0.144299999000000	0.146500006000000	0.147100002000000	0.163299993000000	0.175099999000000	0.128099993000000	0.128600001000000	0.137400001000000	0.141800001000000	0.140200004000000	0.150600001000000	0.160799995000000	0.156299993000000	0.128999993000000	0.129199997000000	0.134900004000000	0.139799997000000	0.145999998000000	0.146599993000000	0.163200006000000	0.163299993000000	0.138600007000000	0.131600007000000	0.137199998000000	0.137099996000000	0.141299993000000	0.150500000000000	0.160400003000000	0.167600006000000	0.129999995000000	0.128299996000000
0.130899996000000	0.130400002000000	0.131699994000000	0.137099996000000	0.138300002000000	0.139500007000000	0.147000000000000	0.159199998000000	0.132200003000000	0.129099995000000	0.134599999000000	0.137999997000000	0.137999997000000	0.140799999000000	0.151700005000000	0.159099996000000	0.129400000000000	0.130600005000000	0.131699994000000	0.135800004000000	0.139100000000000	0.143000007000000	0.151999995000000	0.163499996000000	0.125799999000000	0.127200007000000	0.130799994000000	0.134700000000000	0.135499999000000	0.145500004000000	0.149399996000000	0.152999997000000	0.127599999000000	0.126900002000000	0.128299996000000	0.132599995000000	0.137899995000000	0.139599994000000	0.152300000000000	0.151500002000000	0.134599999000000	0.128299996000000	0.129899994000000	0.130999997000000	0.135100007000000	0.142900005000000	0.152400002000000	0.157100007000000	0.126300007000000	0.126000002000000
0.130199999000000	0.129199997000000	0.129600003000000	0.135399997000000	0.138799995000000	0.135299996000000	0.142700002000000	0.158500001000000	0.130899996000000	0.127800003000000	0.133699998000000	0.135399997000000	0.134599999000000	0.137099996000000	0.150399998000000	0.159799993000000	0.127399996000000	0.128099993000000	0.129199997000000	0.134299994000000	0.136700004000000	0.137899995000000	0.151199996000000	0.160400003000000	0.123800002000000	0.125900000000000	0.128500000000000	0.132200003000000	0.131300002000000	0.140499994000000	0.145400003000000	0.150500000000000	0.126100004000000	0.123700000000000	0.126900002000000	0.132300004000000	0.134100005000000	0.138300002000000	0.147799999000000	0.153699994000000	0.133900002000000	0.126900002000000	0.128399998000000	0.129299998000000	0.131200001000000	0.141499996000000	0.150500000000000	0.156200007000000	0.125799999000000	0.124799997000000
0.129299998000000	0.128299996000000	0.129500002000000	0.132200003000000	0.135800004000000	0.141800001000000	0.141700000000000	0.156100005000000	0.130199999000000	0.126499996000000	0.132100001000000	0.133000001000000	0.137300000000000	0.138099998000000	0.152400002000000	0.160600007000000	0.127399996000000	0.127000004000000	0.129500002000000	0.130999997000000	0.137300000000000	0.140599996000000	0.148200005000000	0.162900001000000	0.123400003000000	0.125200003000000	0.128500000000000	0.130500004000000	0.134599999000000	0.142299995000000	0.142600000000000	0.153999999000000	0.126100004000000	0.123599999000000	0.126800001000000	0.131400004000000	0.134700000000000	0.137300000000000	0.147599995000000	0.156399995000000	0.133399993000000	0.126100004000000	0.127900004000000	0.127800003000000	0.130899996000000	0.143099993000000	0.148699999000000	0.156399995000000	0.124499999000000	0.124600001000000
0.129400000000000	0.127700001000000	0.128500000000000	0.130500004000000	0.134599999000000	0.135299996000000	0.137899995000000	0.162799999000000	0.129999995000000	0.126800001000000	0.131400004000000	0.131500006000000	0.134499997000000	0.138600007000000	0.151199996000000	0.158399999000000	0.127700001000000	0.127299994000000	0.130099997000000	0.131099999000000	0.135399997000000	0.136199996000000	0.150999993000000	0.159799993000000	0.124300003000000	0.124499999000000	0.128600001000000	0.128299996000000	0.134100005000000	0.138200000000000	0.139500007000000	0.153899997000000	0.125499994000000	0.123499997000000	0.127000004000000	0.127700001000000	0.133000001000000	0.135700002000000	0.146799996000000	0.156200007000000	0.133699998000000	0.126800001000000	0.127399996000000	0.126800001000000	0.130199999000000	0.137899995000000	0.145899996000000	0.151199996000000	0.124799997000000	0.124200001000000
0.129099995000000	0.128999993000000	0.127700001000000	0.129999995000000	0.132499993000000	0.136500001000000	0.140499994000000	0.153999999000000	0.129400000000000	0.127299994000000	0.131200001000000	0.130700007000000	0.133000001000000	0.136000007000000	0.155300006000000	0.158700004000000	0.127700001000000	0.128500000000000	0.130099997000000	0.128800005000000	0.138099998000000	0.134900004000000	0.150000006000000	0.161899999000000	0.123499997000000	0.125100002000000	0.128000006000000	0.128000006000000	0.132300004000000	0.136099994000000	0.142700002000000	0.150600001000000	0.124700002000000	0.123000003000000	0.126000002000000	0.126599997000000	0.132400006000000	0.136500001000000	0.143099993000000	0.155599996000000	0.132900000000000	0.127100006000000	0.126900002000000	0.126200005000000	0.128399998000000	0.139799997000000	0.143299997000000	0.153500006000000	0.124899998000000	0.123599999000000
0.129899994000000	0.128000006000000	0.128099993000000	0.129899994000000	0.132300004000000	0.133800000000000	0.139799997000000	0.156000003000000	0.129299998000000	0.126699999000000	0.131699994000000	0.130400002000000	0.132400006000000	0.134499997000000	0.149100006000000	0.155800000000000	0.126300007000000	0.126100004000000	0.129099995000000	0.128199995000000	0.137700006000000	0.135399997000000	0.148000002000000	0.160500005000000	0.123999998000000	0.124100000000000	0.127200007000000	0.127000004000000	0.129500002000000	0.135800004000000	0.138400003000000	0.160999998000000	0.123700000000000	0.123099998000000	0.125699997000000	0.126399994000000	0.132699996000000	0.135399997000000	0.141299993000000	0.147599995000000	0.131899998000000	0.125400007000000	0.126699999000000	0.126100004000000	0.129899994000000	0.137099996000000	0.142399997000000	0.147900000000000	0.124499999000000	0.123400003000000
0.129600003000000	0.128700003000000	0.128700003000000	0.129700005000000	0.131899998000000	0.132699996000000	0.141599998000000	0.155499995000000	0.129500002000000	0.126000002000000	0.130600005000000	0.130799994000000	0.130600005000000	0.134900004000000	0.156800002000000	0.160500005000000	0.127000004000000	0.126200005000000	0.128900006000000	0.129099995000000	0.135800004000000	0.134100005000000	0.149900004000000	0.160600007000000	0.123599999000000	0.124799997000000	0.127700001000000	0.128299996000000	0.130099997000000	0.140100002000000	0.140900001000000	0.158299997000000	0.124499999000000	0.122400001000000	0.126200005000000	0.126900002000000	0.130400002000000	0.133499995000000	0.143500000000000	0.155000001000000	0.131999999000000	0.126000002000000	0.126399994000000	0.126399994000000	0.128500000000000	0.141900003000000	0.143099993000000	0.155699998000000	0.124700002000000	0.123599999000000
0.130700007000000	0.128399998000000	0.128299996000000	0.130099997000000	0.132200003000000	0.134599999000000	0.139699996000000	0.157900006000000	0.130799994000000	0.126900002000000	0.130799994000000	0.130199999000000	0.131500006000000	0.133900002000000	0.161500007000000	0.157000005000000	0.127499998000000	0.126699999000000	0.129299998000000	0.128000006000000	0.134100005000000	0.135700002000000	0.152099997000000	0.166400000000000	0.124899998000000	0.124200001000000	0.128099993000000	0.127399996000000	0.128700003000000	0.136099994000000	0.146599993000000	0.162000000000000	0.125499994000000	0.123300001000000	0.125900000000000	0.127000004000000	0.131099999000000	0.134299994000000	0.145300001000000	0.164299995000000	0.133599997000000	0.126100004000000	0.126699999000000	0.126699999000000	0.129500002000000	0.142499998000000	0.146300003000000	0.159199998000000	0.124300003000000	0.123199999000000
0.130799994000000	0.128199995000000	0.128800005000000	0.128800005000000	0.131999999000000	0.132400006000000	0.139300004000000	0.158700004000000	0.129700005000000	0.126800001000000	0.131300002000000	0.129800007000000	0.131799996000000	0.134800002000000	0.150399998000000	0.164900005000000	0.127499998000000	0.126599997000000	0.129400000000000	0.128399998000000	0.137400001000000	0.133800000000000	0.147200003000000	0.161100000000000	0.123300001000000	0.124799997000000	0.127299994000000	0.126699999000000	0.129500002000000	0.136399999000000	0.142600000000000	0.160899997000000	0.124799997000000	0.123300001000000	0.126000002000000	0.126399994000000	0.129800007000000	0.132400006000000	0.148000002000000	0.156599998000000	0.132799998000000	0.125599995000000	0.127299994000000	0.125900000000000	0.129999995000000	0.141700000000000	0.141900003000000	0.159099996000000	0.124799997000000	0.123700000000000
0.131500006000000	0.129099995000000	0.129999995000000	0.129999995000000	0.132499993000000	0.132799998000000	0.140400007000000	0.156399995000000	0.131099999000000	0.127599999000000	0.132499993000000	0.130999997000000	0.131899998000000	0.134200007000000	0.161799997000000	0.161100000000000	0.128199995000000	0.127100006000000	0.130099997000000	0.128700003000000	0.132699996000000	0.137300000000000	0.148900002000000	0.159099996000000	0.124300003000000	0.126000002000000	0.128999993000000	0.127800003000000	0.130799994000000	0.141499996000000	0.146200001000000	0.162499994000000	0.125200003000000	0.123899996000000	0.127000004000000	0.126599997000000	0.129099995000000	0.133800000000000	0.143999994000000	0.159999996000000	0.134000003000000	0.126000002000000	0.128199995000000	0.126399994000000	0.127399996000000	0.137999997000000	0.141000003000000	0.161400005000000	0.123300001000000	0.123899996000000
0.131500006000000	0.129099995000000	0.129999995000000	0.129299998000000	0.132400006000000	0.132900000000000	0.143299997000000	0.154699996000000	0.131300002000000	0.127700001000000	0.132499993000000	0.131099999000000	0.130899996000000	0.136000007000000	0.165700004000000	0.163699999000000	0.128000006000000	0.127499998000000	0.130799994000000	0.129299998000000	0.132900000000000	0.134800002000000	0.149900004000000	0.166199997000000	0.124700002000000	0.124399997000000	0.128600001000000	0.127499998000000	0.128500000000000	0.138300002000000	0.144800007000000	0.156800002000000	0.123999998000000	0.123400003000000	0.126200005000000	0.126800001000000	0.130300000000000	0.133900002000000	0.146300003000000	0.164399996000000	0.133800000000000	0.125799999000000	0.126300007000000	0.125900000000000	0.127100006000000	0.144400001000000	0.139400005000000	0.167400002000000	0.123599999000000	0.124200001000000
0.133800000000000	0.130099997000000	0.130199999000000	0.130199999000000	0.132599995000000	0.132599995000000	0.140499994000000	0.160200000000000	0.133599997000000	0.128700003000000	0.133100003000000	0.131200001000000	0.130199999000000	0.133100003000000	0.159099996000000	0.158999994000000	0.128999993000000	0.127800003000000	0.130799994000000	0.130199999000000	0.132799998000000	0.133800000000000	0.148900002000000	0.164499998000000	0.125300005000000	0.125699997000000	0.128099993000000	0.126699999000000	0.128399998000000	0.139699996000000	0.138699993000000	0.160999998000000	0.127100006000000	0.123899996000000	0.126000002000000	0.127299994000000	0.129999995000000	0.133399993000000	0.138600007000000	0.160999998000000	0.133100003000000	0.126300007000000	0.126200005000000	0.126699999000000	0.127800003000000	0.143000007000000	0.142000005000000	0.162400007000000	0.124200001000000	0.123899996000000
0.136000007000000	0.130999997000000	0.131200001000000	0.131099999000000	0.132799998000000	0.132400006000000	0.137300000000000	0.161799997000000	0.136000007000000	0.129800007000000	0.133599997000000	0.131799996000000	0.131899998000000	0.134599999000000	0.149000004000000	0.162699997000000	0.130999997000000	0.128999993000000	0.130600005000000	0.129400000000000	0.131999999000000	0.134100005000000	0.144800007000000	0.164700001000000	0.126200005000000	0.125400007000000	0.129700005000000	0.127299994000000	0.127800003000000	0.135499999000000	0.137199998000000	0.161899999000000	0.127700001000000	0.125699997000000	0.126499996000000	0.126599997000000	0.129600003000000	0.133000001000000	0.137300000000000	0.158299997000000	0.134800002000000	0.126399994000000	0.126399994000000	0.126699999000000	0.126900002000000	0.134200007000000	0.140100002000000	0.160300002000000	0.125499994000000	0.124300003000000
0.137400001000000	0.132100001000000	0.133200005000000	0.131899998000000	0.133100003000000	0.132799998000000	0.141700000000000	0.164900005000000	0.136199996000000	0.130799994000000	0.134000003000000	0.131999999000000	0.132499993000000	0.134900004000000	0.159400001000000	0.164299995000000	0.131400004000000	0.129500002000000	0.132100001000000	0.130899996000000	0.133800000000000	0.133800000000000	0.147000000000000	0.168599993000000	0.128399998000000	0.125699997000000	0.130300000000000	0.126699999000000	0.130400002000000	0.138899997000000	0.140900001000000	0.159899995000000	0.128000006000000	0.124399997000000	0.127399996000000	0.126200005000000	0.130600005000000	0.134800002000000	0.145899996000000	0.162000000000000	0.134900004000000	0.126800001000000	0.127299994000000	0.125900000000000	0.128399998000000	0.144500002000000	0.140799999000000	0.163800001000000	0.125599995000000	0.123899996000000
0.138799995000000	0.133100003000000	0.133399993000000	0.132100001000000	0.133100003000000	0.133300006000000	0.139699996000000	0.163000003000000	0.137300000000000	0.131300002000000	0.134599999000000	0.132499993000000	0.132300004000000	0.133900002000000	0.154300004000000	0.164199993000000	0.131799996000000	0.130300000000000	0.132200003000000	0.130300000000000	0.135499999000000	0.133499995000000	0.143600002000000	0.166899994000000	0.127499998000000	0.126100004000000	0.129700005000000	0.128800005000000	0.128399998000000	0.139599994000000	0.139200002000000	0.160799995000000	0.128600001000000	0.125200003000000	0.127399996000000	0.127100006000000	0.130199999000000	0.133499995000000	0.138400003000000	0.156100005000000	0.135700002000000	0.126599997000000	0.128000006000000	0.126800001000000	0.127299994000000	0.134700000000000	0.139699996000000	0.153899997000000	0.126900002000000	0.125100002000000
0.141700000000000	0.133399993000000	0.134000003000000	0.132300004000000	0.133000001000000	0.133000001000000	0.136700004000000	0.162200004000000	0.141100004000000	0.130400002000000	0.134100005000000	0.131999999000000	0.133200005000000	0.133900002000000	0.159500003000000	0.155800000000000	0.133499995000000	0.129800007000000	0.131400004000000	0.129700005000000	0.131600007000000	0.133000001000000	0.139400005000000	0.163800001000000	0.128199995000000	0.126200005000000	0.129500002000000	0.128600001000000	0.127000004000000	0.136600003000000	0.138699993000000	0.163299993000000	0.128500000000000	0.125000000000000	0.126000002000000	0.126599997000000	0.129899994000000	0.130300000000000	0.137400001000000	0.156700000000000	0.136199996000000	0.127000004000000	0.127000004000000	0.126399994000000	0.126800001000000	0.132799998000000	0.140100002000000	0.152199998000000	0.126100004000000	0.124399997000000
0.143099993000000	0.134700000000000	0.134499997000000	0.132900000000000	0.133499995000000	0.133699998000000	0.139200002000000	0.156499997000000	0.142700002000000	0.131600007000000	0.134599999000000	0.132900000000000	0.132599995000000	0.132200003000000	0.159799993000000	0.163000003000000	0.133300006000000	0.130300000000000	0.132100001000000	0.130999997000000	0.131400004000000	0.135600001000000	0.145199999000000	0.166700006000000	0.128700003000000	0.125900000000000	0.130400002000000	0.128199995000000	0.128199995000000	0.142600000000000	0.138899997000000	0.161799997000000	0.129700005000000	0.125200003000000	0.126499996000000	0.126800001000000	0.130099997000000	0.130899996000000	0.136299998000000	0.157800004000000	0.135399997000000	0.127700001000000	0.126499996000000	0.127499998000000	0.125900000000000	0.134700000000000	0.138400003000000	0.161599994000000	0.126699999000000	0.124600001000000
0.146400005000000	0.135299996000000	0.135600001000000	0.132499993000000	0.134800002000000	0.133399993000000	0.138200000000000	0.160799995000000	0.144199997000000	0.132100001000000	0.136500001000000	0.133800000000000	0.133699998000000	0.134299994000000	0.145799994000000	0.168400005000000	0.135299996000000	0.130799994000000	0.133399993000000	0.131099999000000	0.131899998000000	0.133200005000000	0.140200004000000	0.167999998000000	0.129600003000000	0.126399994000000	0.130300000000000	0.128700003000000	0.128700003000000	0.136099994000000	0.136199996000000	0.161799997000000	0.130099997000000	0.124899998000000	0.127800003000000	0.127200007000000	0.129800007000000	0.133100003000000	0.137400001000000	0.152500004000000	0.135100007000000	0.127599999000000	0.127399996000000	0.127200007000000	0.125900000000000	0.134900004000000	0.139400005000000	0.147900000000000	0.126200005000000	0.125699997000000
0.150700003000000	0.137400001000000	0.135000005000000	0.134900004000000	0.133900002000000	0.133300006000000	0.139400005000000	0.153699994000000	0.148300007000000	0.133900002000000	0.136999995000000	0.134599999000000	0.133900002000000	0.133699998000000	0.160300002000000	0.159199998000000	0.136000007000000	0.132100001000000	0.134399995000000	0.131799996000000	0.133000001000000	0.134499997000000	0.145999998000000	0.160600007000000	0.131400004000000	0.127100006000000	0.130600005000000	0.128800005000000	0.128600001000000	0.140400007000000	0.137999997000000	0.158000007000000	0.130799994000000	0.125400007000000	0.128000006000000	0.127900004000000	0.130500004000000	0.133399993000000	0.139699996000000	0.160799995000000	0.137199998000000	0.128800005000000	0.128299996000000	0.127299994000000	0.127499998000000	0.137099996000000	0.137400001000000	0.166099995000000	0.126300007000000	0.124899998000000
0.154599994000000	0.137700006000000	0.136299998000000	0.133499995000000	0.133800000000000	0.133300006000000	0.139899999000000	0.154599994000000	0.150199994000000	0.134000003000000	0.136500001000000	0.133000001000000	0.132900000000000	0.133599997000000	0.157100007000000	0.163499996000000	0.138999999000000	0.132499993000000	0.133900002000000	0.130400002000000	0.132100001000000	0.134299994000000	0.139500007000000	0.168099999000000	0.133499995000000	0.127599999000000	0.130700007000000	0.127900004000000	0.128099993000000	0.136600003000000	0.136299998000000	0.159400001000000	0.131699994000000	0.127299994000000	0.128199995000000	0.128099993000000	0.129400000000000	0.132100001000000	0.135600001000000	0.151099995000000	0.136500001000000	0.128099993000000	0.127399996000000	0.128000006000000	0.125900000000000	0.133699998000000	0.136700004000000	0.151500002000000	0.127299994000000	0.125599995000000
0.160500005000000	0.136099994000000	0.136600003000000	0.133699998000000	0.133499995000000	0.132699996000000	0.141200006000000	0.156399995000000	0.153999999000000	0.134000003000000	0.137199998000000	0.134399995000000	0.132499993000000	0.133800000000000	0.157299995000000	0.176499993000000	0.140400007000000	0.132799998000000	0.133599997000000	0.131600007000000	0.131899998000000	0.135299996000000	0.139500007000000	0.169799998000000	0.133599997000000	0.127700001000000	0.131300002000000	0.128600001000000	0.129500002000000	0.136800006000000	0.137199998000000	0.156100005000000	0.132400006000000	0.127599999000000	0.129199997000000	0.127800003000000	0.129600003000000	0.131099999000000	0.136800006000000	0.155399993000000	0.137999997000000	0.128500000000000	0.127399996000000	0.127800003000000	0.126200005000000	0.142700002000000	0.138099998000000	0.154200003000000	0.126499996000000	0.126200005000000
0.164600000000000	0.137899995000000	0.137500003000000	0.133699998000000	0.133699998000000	0.132100001000000	0.136299998000000	0.160400003000000	0.157499999000000	0.135800004000000	0.138600007000000	0.134100005000000	0.133499995000000	0.133200005000000	0.140799999000000	0.174899995000000	0.142600000000000	0.133699998000000	0.134499997000000	0.131300002000000	0.130899996000000	0.133300006000000	0.136800006000000	0.173700005000000	0.133900002000000	0.127800003000000	0.131099999000000	0.129800007000000	0.128500000000000	0.132499993000000	0.135499999000000	0.153600007000000	0.133599997000000	0.126599997000000	0.128299996000000	0.127200007000000	0.130400002000000	0.130999997000000	0.136299998000000	0.140000001000000	0.138300002000000	0.128299996000000	0.128099993000000	0.126800001000000	0.127100006000000	0.133699998000000	0.139100000000000	0.145999998000000	0.127900004000000	0.125400007000000
0.169499993000000	0.138200000000000	0.137700006000000	0.134399995000000	0.134599999000000	0.131099999000000	0.136199996000000	0.154400006000000	0.161200002000000	0.136299998000000	0.138400003000000	0.134499997000000	0.132300004000000	0.132599995000000	0.141299993000000	0.158399999000000	0.145899996000000	0.133499995000000	0.135199994000000	0.130899996000000	0.132200003000000	0.132699996000000	0.135700002000000	0.161599994000000	0.135900006000000	0.127599999000000	0.132100001000000	0.127700001000000	0.128299996000000	0.132200003000000	0.137199998000000	0.155200005000000	0.134399995000000	0.125699997000000	0.128900006000000	0.127700001000000	0.130400002000000	0.131099999000000	0.138999999000000	0.141399994000000	0.139799997000000	0.128800005000000	0.128600001000000	0.126599997000000	0.127100006000000	0.135399997000000	0.138799995000000	0.143099993000000	0.129099995000000	0.125499994000000
0.177000001000000	0.138500005000000	0.137999997000000	0.133900002000000	0.132900000000000	0.130999997000000	0.134900004000000	0.159700006000000	0.166999996000000	0.136099994000000	0.139200002000000	0.136000007000000	0.132900000000000	0.133800000000000	0.145699993000000	0.168899998000000	0.148399994000000	0.134200007000000	0.135499999000000	0.133100003000000	0.131799996000000	0.133599997000000	0.137300000000000	0.167600006000000	0.137600005000000	0.128800005000000	0.131400004000000	0.128299996000000	0.128900006000000	0.133499995000000	0.134900004000000	0.162499994000000	0.135399997000000	0.126599997000000	0.127499998000000	0.127700001000000	0.130999997000000	0.133699998000000	0.136700004000000	0.151099995000000	0.140799999000000	0.129199997000000	0.128900006000000	0.127499998000000	0.128199995000000	0.132799998000000	0.137999997000000	0.144999996000000	0.129400000000000	0.126200005000000
0.187299997000000	0.139400005000000	0.138999999000000	0.133900002000000	0.133599997000000	0.131200001000000	0.138899997000000	0.151500002000000	0.174300000000000	0.137099996000000	0.138899997000000	0.134700000000000	0.132499993000000	0.132100001000000	0.150099993000000	0.155399993000000	0.151700005000000	0.133800000000000	0.135100007000000	0.131600007000000	0.130500004000000	0.132100001000000	0.137999997000000	0.160200000000000	0.140100002000000	0.127900004000000	0.132100001000000	0.128800005000000	0.128800005000000	0.131200001000000	0.135199994000000	0.159299999000000	0.136600003000000	0.127100006000000	0.128299996000000	0.127700001000000	0.129800007000000	0.129800007000000	0.137500003000000	0.146200001000000	0.140799999000000	0.129299998000000	0.127200007000000	0.127100006000000	0.125599995000000	0.133499995000000	0.136899993000000	0.148399994000000	0.129700005000000	0.126800001000000
0.195099995000000	0.139699996000000	0.139100000000000	0.136500001000000	0.132599995000000	0.129099995000000	0.144299999000000	0.143999994000000	0.179299995000000	0.136500001000000	0.139699996000000	0.135499999000000	0.131600007000000	0.131200001000000	0.183400005000000	0.151800007000000	0.155100003000000	0.134800002000000	0.136600003000000	0.132200003000000	0.131500006000000	0.132499993000000	0.137199998000000	0.155000001000000	0.140499994000000	0.127800003000000	0.131699994000000	0.127900004000000	0.128600001000000	0.140100002000000	0.135600001000000	0.151700005000000	0.139300004000000	0.126699999000000	0.127700001000000	0.127800003000000	0.129299998000000	0.129999995000000	0.137099996000000	0.161400005000000	0.141000003000000	0.128500000000000	0.128500000000000	0.127499998000000	0.125300005000000	0.141299993000000	0.135499999000000	0.164199993000000	0.129899994000000	0.125200003000000
0.208600000000000	0.143199995000000	0.141599998000000	0.135499999000000	0.133699998000000	0.130500004000000	0.134800002000000	0.148399994000000	0.192900002000000	0.140100002000000	0.142299995000000	0.136299998000000	0.133699998000000	0.135199994000000	0.161899999000000	0.164100006000000	0.161799997000000	0.137199998000000	0.137099996000000	0.132499993000000	0.130799994000000	0.137500003000000	0.135900006000000	0.160300002000000	0.143900007000000	0.128600001000000	0.131500006000000	0.128900006000000	0.128299996000000	0.135499999000000	0.135000005000000	0.159899995000000	0.140499994000000	0.127599999000000	0.128700003000000	0.126900002000000	0.130600005000000	0.136000007000000	0.136000007000000	0.145999998000000	0.142900005000000	0.128099993000000	0.128700003000000	0.127000004000000	0.126599997000000	0.133200005000000	0.137700006000000	0.144700006000000	0.130400002000000	0.124700002000000
0.223100007000000	0.143999994000000	0.144700006000000	0.137099996000000	0.133599997000000	0.129999995000000	0.133300006000000	0.145899996000000	0.203999996000000	0.141900003000000	0.143600002000000	0.137799993000000	0.133200005000000	0.130300000000000	0.138600007000000	0.160799995000000	0.168300003000000	0.137600005000000	0.138699993000000	0.133399993000000	0.131300002000000	0.131400004000000	0.135100007000000	0.158399999000000	0.147499993000000	0.129199997000000	0.133300006000000	0.128800005000000	0.129800007000000	0.133000001000000	0.135399997000000	0.155200005000000	0.142299995000000	0.128999993000000	0.129500002000000	0.127399996000000	0.130600005000000	0.132100001000000	0.136399999000000	0.144700006000000	0.144299999000000	0.129400000000000	0.130099997000000	0.127299994000000	0.127000004000000	0.134299994000000	0.137600005000000	0.145099998000000	0.131300002000000	0.126300007000000
0.237100005000000	0.146799996000000	0.143700004000000	0.138500005000000	0.132900000000000	0.129700005000000	0.137199998000000	0.146400005000000	0.216000006000000	0.141100004000000	0.145400003000000	0.139200002000000	0.132599995000000	0.129199997000000	0.145899996000000	0.157100007000000	0.172600001000000	0.138300002000000	0.138200000000000	0.134200007000000	0.131300002000000	0.132599995000000	0.134800002000000	0.149299994000000	0.151199996000000	0.129700005000000	0.132200003000000	0.128999993000000	0.128500000000000	0.132900000000000	0.134399995000000	0.142399997000000	0.144899994000000	0.128600001000000	0.127900004000000	0.127000004000000	0.129400000000000	0.130400002000000	0.135499999000000	0.142000005000000	0.145099998000000	0.128999993000000	0.128500000000000	0.127399996000000	0.126800001000000	0.132499993000000	0.135100007000000	0.142299995000000	0.131300002000000	0.126800001000000
0.252999991000000	0.149100006000000	0.146400005000000	0.139400005000000	0.133599997000000	0.129800007000000	0.133200005000000	0.147799999000000	0.228200004000000	0.143500000000000	0.144299999000000	0.140400007000000	0.133000001000000	0.128999993000000	0.140900001000000	0.165500000000000	0.183699995000000	0.140100002000000	0.139200002000000	0.133800000000000	0.131899998000000	0.132900000000000	0.135100007000000	0.159400001000000	0.155100003000000	0.130999997000000	0.132900000000000	0.128299996000000	0.130099997000000	0.131799996000000	0.136700004000000	0.156499997000000	0.149000004000000	0.128600001000000	0.127800003000000	0.126900002000000	0.129999995000000	0.131400004000000	0.135499999000000	0.142000005000000	0.146899998000000	0.129099995000000	0.128600001000000	0.127299994000000	0.127800003000000	0.134100005000000	0.135000005000000	0.144400001000000	0.132799998000000	0.126200005000000
0.270300001000000	0.156700000000000	0.146899998000000	0.139699996000000	0.132499993000000	0.131500006000000	0.139300004000000	0.143999994000000	0.244700000000000	0.145600006000000	0.146400005000000	0.139500007000000	0.132400006000000	0.130300000000000	0.158700004000000	0.157900006000000	0.194100007000000	0.141000003000000	0.139500007000000	0.133100003000000	0.131400004000000	0.132200003000000	0.135299996000000	0.157399997000000	0.158099994000000	0.130500004000000	0.133200005000000	0.129899994000000	0.128099993000000	0.136899993000000	0.136199996000000	0.156200007000000	0.150999993000000	0.128500000000000	0.127800003000000	0.127499998000000	0.128399998000000	0.132200003000000	0.134700000000000	0.149900004000000	0.147499993000000	0.128399998000000	0.127399996000000	0.127100006000000	0.125799999000000	0.136899993000000	0.136399999000000	0.161899999000000	0.132699996000000	0.126100004000000
0.294699997000000	0.158299997000000	0.152300000000000	0.140400007000000	0.135100007000000	0.129299998000000	0.133900002000000	0.143800005000000	0.264999986000000	0.149399996000000	0.149000004000000	0.140900001000000	0.135199994000000	0.128500000000000	0.138500005000000	0.149700001000000	0.210199997000000	0.142800003000000	0.142499998000000	0.133800000000000	0.131400004000000	0.132200003000000	0.135499999000000	0.151299998000000	0.163299993000000	0.130500004000000	0.134200007000000	0.128399998000000	0.129600003000000	0.131600007000000	0.135900006000000	0.142499998000000	0.155000001000000	0.130500004000000	0.129800007000000	0.127200007000000	0.131400004000000	0.129600003000000	0.134499997000000	0.141299993000000	0.151199996000000	0.128500000000000	0.130099997000000	0.127599999000000	0.127299994000000	0.132699996000000	0.137600005000000	0.144400001000000	0.133900002000000	0.125699997000000
0.315699995000000	0.165299997000000	0.152099997000000	0.143099993000000	0.136199996000000	0.130400002000000	0.139300004000000	0.145699993000000	0.278400004000000	0.152500004000000	0.152600005000000	0.143999994000000	0.135700002000000	0.130899996000000	0.162699997000000	0.153999999000000	0.221900001000000	0.144500002000000	0.142199993000000	0.133800000000000	0.131500006000000	0.134599999000000	0.136600003000000	0.160500005000000	0.169599995000000	0.132100001000000	0.134900004000000	0.128900006000000	0.129099995000000	0.133300006000000	0.134200007000000	0.152300000000000	0.157100007000000	0.130199999000000	0.129199997000000	0.126900002000000	0.130099997000000	0.130199999000000	0.135600001000000	0.142700002000000	0.154200003000000	0.129899994000000	0.127800003000000	0.128199995000000	0.126399994000000	0.134000003000000	0.137199998000000	0.147400007000000	0.134900004000000	0.126000002000000
0.338299990000000	0.172099993000000	0.157499999000000	0.145500004000000	0.137099996000000	0.130400002000000	0.139500007000000	0.144199997000000	0.304699987000000	0.158399999000000	0.155000001000000	0.143500000000000	0.135000005000000	0.130199999000000	0.147699997000000	0.153899997000000	0.245900005000000	0.147400007000000	0.144700006000000	0.135000005000000	0.131799996000000	0.134000003000000	0.135800004000000	0.155200005000000	0.178599998000000	0.131899998000000	0.135700002000000	0.129400000000000	0.130500004000000	0.136299998000000	0.138600007000000	0.151700005000000	0.161300004000000	0.130199999000000	0.128999993000000	0.128399998000000	0.130400002000000	0.131600007000000	0.138500005000000	0.143999994000000	0.154100001000000	0.129700005000000	0.128500000000000	0.127800003000000	0.129400000000000	0.133399993000000	0.136299998000000	0.144299999000000	0.136399999000000	0.127100006000000
0.367000014000000	0.180899993000000	0.162499994000000	0.147200003000000	0.137099996000000	0.129099995000000	0.134800002000000	0.147400007000000	0.327199996000000	0.160899997000000	0.156399995000000	0.145099998000000	0.134800002000000	0.130300000000000	0.138999999000000	0.156700000000000	0.264600009000000	0.148499995000000	0.144199997000000	0.135299996000000	0.130700007000000	0.131699994000000	0.134599999000000	0.157499999000000	0.186600000000000	0.132599995000000	0.135100007000000	0.127700001000000	0.129400000000000	0.131600007000000	0.136199996000000	0.145899996000000	0.165199995000000	0.129700005000000	0.128900006000000	0.127000004000000	0.129199997000000	0.131799996000000	0.135399997000000	0.143800005000000	0.156800002000000	0.129199997000000	0.128700003000000	0.127000004000000	0.126800001000000	0.133499995000000	0.135900006000000	0.143199995000000	0.136399999000000	0.125799999000000
0.391099989000000	0.195299998000000	0.167300001000000	0.151400000000000	0.139400005000000	0.129199997000000	0.134100005000000	0.143800005000000	0.352499992000000	0.168799996000000	0.159600005000000	0.146100000000000	0.134700000000000	0.130799994000000	0.137400001000000	0.145699993000000	0.287999988000000	0.152400002000000	0.146300003000000	0.135399997000000	0.130400002000000	0.131099999000000	0.135000005000000	0.148200005000000	0.199100003000000	0.133900002000000	0.135800004000000	0.128299996000000	0.129099995000000	0.133499995000000	0.136500001000000	0.145300001000000	0.172099993000000	0.130500004000000	0.128999993000000	0.127499998000000	0.130500004000000	0.131999999000000	0.139200002000000	0.142700002000000	0.159999996000000	0.129700005000000	0.129800007000000	0.126699999000000	0.127100006000000	0.133100003000000	0.137700006000000	0.144500002000000	0.138400003000000	0.126000002000000
0.420500010000000	0.202900007000000	0.172600001000000	0.154200003000000	0.139500007000000	0.131200001000000	0.132900000000000	0.143999994000000	0.374700010000000	0.176100001000000	0.162900001000000	0.148399994000000	0.134900004000000	0.131699994000000	0.143099993000000	0.145899996000000	0.309500009000000	0.153500006000000	0.147300005000000	0.135199994000000	0.130500004000000	0.131400004000000	0.135000005000000	0.148800001000000	0.214000002000000	0.134299994000000	0.136999995000000	0.128199995000000	0.129899994000000	0.132400006000000	0.136399999000000	0.145500004000000	0.178499997000000	0.140499994000000	0.128700003000000	0.128099993000000	0.129400000000000	0.131699994000000	0.135499999000000	0.139100000000000	0.162699997000000	0.130099997000000	0.128900006000000	0.128199995000000	0.126200005000000	0.133499995000000	0.135199994000000	0.145400003000000	0.140000001000000	0.125799999000000
0.455799997000000	0.224800006000000	0.181500003000000	0.157700002000000	0.142000005000000	0.131699994000000	0.133200005000000	0.145799994000000	0.407400012000000	0.188299999000000	0.169699997000000	0.151999995000000	0.136399999000000	0.130899996000000	0.138300002000000	0.147300005000000	0.328700006000000	0.155699998000000	0.150900006000000	0.136500001000000	0.130799994000000	0.130400002000000	0.135199994000000	0.150999993000000	0.225999996000000	0.135100007000000	0.137899995000000	0.128500000000000	0.129199997000000	0.132799998000000	0.135499999000000	0.144299999000000	0.182600006000000	0.131699994000000	0.129199997000000	0.127900004000000	0.130199999000000	0.131300002000000	0.135600001000000	0.138799995000000	0.163599998000000	0.130700007000000	0.128600001000000	0.127599999000000	0.127499998000000	0.136099994000000	0.137999997000000	0.145500004000000	0.139500007000000	0.127000004000000
0.491899997000000	0.227699995000000	0.188800007000000	0.163599998000000	0.144299999000000	0.131200001000000	0.135700002000000	0.141399994000000	0.436300009000000	0.195899993000000	0.171399996000000	0.156100005000000	0.137999997000000	0.132699996000000	0.154499993000000	0.146799996000000	0.359200001000000	0.159199998000000	0.151299998000000	0.137999997000000	0.130600005000000	0.131699994000000	0.136399999000000	0.151299998000000	0.252099991000000	0.135600001000000	0.138200000000000	0.129299998000000	0.128999993000000	0.133100003000000	0.133699998000000	0.144400001000000	0.188500002000000	0.132499993000000	0.128399998000000	0.127900004000000	0.129600003000000	0.130400002000000	0.134100005000000	0.139300004000000	0.168400005000000	0.131400004000000	0.128800005000000	0.127900004000000	0.126900002000000	0.131799996000000	0.136700004000000	0.147300005000000	0.140300006000000	0.126499996000000
0.531899989000000	0.254099995000000	0.209099993000000	0.167199999000000	0.145799994000000	0.135100007000000	0.134000003000000	0.144099995000000	0.512399971000000	0.213400006000000	0.178700000000000	0.158600003000000	0.138500005000000	0.132499993000000	0.134299994000000	0.148800001000000	0.386900008000000	0.164800003000000	0.153500006000000	0.140000001000000	0.131699994000000	0.130999997000000	0.136500001000000	0.146400005000000	0.277700007000000	0.138899997000000	0.138200000000000	0.129899994000000	0.128800005000000	0.133699998000000	0.135000005000000	0.146899998000000	0.197699994000000	0.133000001000000	0.128399998000000	0.128199995000000	0.130099997000000	0.131099999000000	0.134100005000000	0.140599996000000	0.170200005000000	0.131099999000000	0.127599999000000	0.128800005000000	0.126599997000000	0.132499993000000	0.136000007000000	0.141299993000000	0.143000007000000	0.126900002000000
0.561999977000000	0.271299988000000	0.224900007000000	0.171800002000000	0.150399998000000	0.136099994000000	0.135800004000000	0.147000000000000	0.498899996000000	0.233400002000000	0.183699995000000	0.160099998000000	0.141499996000000	0.133599997000000	0.136299998000000	0.148000002000000	0.413199991000000	0.167099997000000	0.154499993000000	0.140000001000000	0.131300002000000	0.131899998000000	0.135299996000000	0.148599997000000	0.301200002000000	0.139300004000000	0.140699998000000	0.128700003000000	0.129700005000000	0.131899998000000	0.136000007000000	0.143700004000000	0.214000002000000	0.133499995000000	0.129899994000000	0.128099993000000	0.130400002000000	0.130600005000000	0.136500001000000	0.141900003000000	0.175400004000000	0.129999995000000	0.129099995000000	0.128299996000000	0.128600001000000	0.132400006000000	0.136800006000000	0.143500000000000	0.144400001000000	0.127900004000000
0.602199972000000	0.289400011000000	0.242400005000000	0.181299999000000	0.156000003000000	0.139799997000000	0.137799993000000	0.144700006000000	0.532899976000000	0.249899998000000	0.197200000000000	0.163200006000000	0.143000007000000	0.136299998000000	0.137300000000000	0.148599997000000	0.452300012000000	0.180299997000000	0.158899993000000	0.141100004000000	0.131600007000000	0.133000001000000	0.135100007000000	0.146599993000000	0.327300012000000	0.139899999000000	0.140699998000000	0.129800007000000	0.128800005000000	0.133499995000000	0.136700004000000	0.145699993000000	0.230299994000000	0.133300006000000	0.129299998000000	0.128199995000000	0.130799994000000	0.130899996000000	0.134200007000000	0.139699996000000	0.177900001000000	0.130099997000000	0.128399998000000	0.128000006000000	0.127800003000000	0.132799998000000	0.136800006000000	0.143999994000000	0.144099995000000	0.127200007000000
0.634800017000000	0.310600013000000	0.256700009000000	0.188299999000000	0.161300004000000	0.143399999000000	0.140699998000000	0.148499995000000	0.560299993000000	0.266200006000000	0.202600002000000	0.171299994000000	0.145600006000000	0.139699996000000	0.135399997000000	0.147499993000000	0.481700003000000	0.185499996000000	0.164100006000000	0.144199997000000	0.132900000000000	0.133100003000000	0.133399993000000	0.147400007000000	0.354499996000000	0.141200006000000	0.142399997000000	0.128999993000000	0.128800005000000	0.132900000000000	0.134499997000000	0.147000000000000	0.245000005000000	0.133499995000000	0.130300000000000	0.128700003000000	0.130700007000000	0.132400006000000	0.135600001000000	0.142000005000000	0.180500001000000	0.130400002000000	0.128399998000000	0.128900006000000	0.127800003000000	0.136800006000000	0.136899993000000	0.149499997000000	0.146699995000000	0.126300007000000
0.673699975000000	0.334100008000000	0.280999988000000	0.199399993000000	0.168500006000000	0.148100004000000	0.144400001000000	0.150299996000000	0.600899994000000	0.293599993000000	0.220799997000000	0.182200000000000	0.149399996000000	0.141499996000000	0.136500001000000	0.148300007000000	0.517799973000000	0.192900002000000	0.168400005000000	0.144899994000000	0.131699994000000	0.131400004000000	0.135499999000000	0.144299999000000	0.385899991000000	0.142199993000000	0.141599998000000	0.126800001000000	0.128900006000000	0.132100001000000	0.135600001000000	0.145099998000000	0.270399988000000	0.133300006000000	0.128900006000000	0.127200007000000	0.129899994000000	0.132699996000000	0.135100007000000	0.140599996000000	0.185599998000000	0.129400000000000	0.128099993000000	0.127599999000000	0.125699997000000	0.132799998000000	0.135199994000000	0.143999994000000	0.146100000000000	0.126000002000000
0.718299985000000	0.346799999000000	0.302199990000000	0.207000002000000	0.177699998000000	0.153600007000000	0.148499995000000	0.153999999000000	0.637000024000000	0.313100010000000	0.239199996000000	0.186900005000000	0.153899997000000	0.144199997000000	0.138999999000000	0.148800001000000	0.546000004000000	0.209900007000000	0.172800004000000	0.147200003000000	0.132400006000000	0.133800000000000	0.135499999000000	0.145400003000000	0.414499998000000	0.145400003000000	0.143099993000000	0.128900006000000	0.128999993000000	0.133300006000000	0.134100005000000	0.143000007000000	0.295100003000000	0.134299994000000	0.129199997000000	0.131600007000000	0.130300000000000	0.132900000000000	0.136399999000000	0.138799995000000	0.193299994000000	0.130999997000000	0.129099995000000	0.128199995000000	0.126699999000000	0.132900000000000	0.137300000000000	0.142299995000000	0.148200005000000	0.127700001000000
0.745999992000000	0.381199986000000	0.320400000000000	0.224999994000000	0.191400006000000	0.160400003000000	0.153600007000000	0.158199996000000	0.671500027000000	0.338299990000000	0.263700008000000	0.197500005000000	0.158899993000000	0.147900000000000	0.139300004000000	0.149900004000000	0.578999996000000	0.223000005000000	0.176300004000000	0.148800001000000	0.132200003000000	0.131999999000000	0.134499997000000	0.148000002000000	0.447699994000000	0.145300001000000	0.144099995000000	0.128600001000000	0.129099995000000	0.131699994000000	0.134800002000000	0.141399994000000	0.313600004000000	0.134399995000000	0.129099995000000	0.128800005000000	0.129400000000000	0.131200001000000	0.134399995000000	0.140900001000000	0.196999997000000	0.130600005000000	0.129299998000000	0.127900004000000	0.127299994000000	0.132799998000000	0.138099998000000	0.143800005000000	0.149800003000000	0.125599995000000
0.774900019000000	0.404599994000000	0.343699992000000	0.248199999000000	0.200000003000000	0.167799994000000	0.161699995000000	0.157900006000000	0.703499973000000	0.361200005000000	0.276199996000000	0.213200003000000	0.165999994000000	0.152500004000000	0.141700000000000	0.151400000000000	0.619199991000000	0.246700004000000	0.182899997000000	0.150999993000000	0.132200003000000	0.132200003000000	0.135800004000000	0.148699999000000	0.473500013000000	0.147699997000000	0.144400001000000	0.126100004000000	0.129199997000000	0.131899998000000	0.134499997000000	0.143800005000000	0.344500005000000	0.136500001000000	0.129099995000000	0.126000002000000	0.130099997000000	0.131500006000000	0.136600003000000	0.140100002000000	0.202999994000000	0.129700005000000	0.129299998000000	0.126699999000000	0.127399996000000	0.131099999000000	0.134399995000000	0.147900000000000	0.151600003000000	0.127000004000000
0.805400014000000	0.430400014000000	0.379500002000000	0.267300010000000	0.225700006000000	0.184400007000000	0.172299996000000	0.165600002000000	0.744000018000000	0.393299997000000	0.307700008000000	0.226699993000000	0.177499995000000	0.157399997000000	0.142000005000000	0.153899997000000	0.645500004000000	0.264200002000000	0.204600006000000	0.155599996000000	0.134599999000000	0.133399993000000	0.133800000000000	0.144899994000000	0.515699983000000	0.150199994000000	0.147599995000000	0.128299996000000	0.128900006000000	0.132900000000000	0.136999995000000	0.142299995000000	0.376800001000000	0.135600001000000	0.129199997000000	0.127399996000000	0.130300000000000	0.133399993000000	0.135100007000000	0.140499994000000	0.212899998000000	0.130099997000000	0.129400000000000	0.128500000000000	0.128000006000000	0.131600007000000	0.135700002000000	0.149299994000000	0.152999997000000	0.126499996000000
0.808200002000000	0.442000002000000	0.398299992000000	0.289799988000000	0.244599998000000	0.202399999000000	0.183100000000000	0.175500005000000	0.769999981000000	0.400900006000000	0.321799994000000	0.244200006000000	0.194100007000000	0.165399998000000	0.144700006000000	0.153400004000000	0.674700022000000	0.280900002000000	0.213000000000000	0.160400003000000	0.135499999000000	0.133699998000000	0.135100007000000	0.145699993000000	0.548099995000000	0.153200001000000	0.147000000000000	0.128700003000000	0.128999993000000	0.131300002000000	0.135800004000000	0.145099998000000	0.397899985000000	0.135900006000000	0.128199995000000	0.127399996000000	0.130899996000000	0.130899996000000	0.136999995000000	0.138999999000000	0.227100000000000	0.130799994000000	0.128000006000000	0.127399996000000	0.126699999000000	0.132400006000000	0.136299998000000	0.144999996000000	0.154200003000000	0.127499998000000
0.811999977000000	0.476700008000000	0.428799987000000	0.320800006000000	0.265799999000000	0.216999993000000	0.197699994000000	0.184200004000000	0.798600018000000	0.439999998000000	0.353199989000000	0.259200007000000	0.204899997000000	0.172999993000000	0.147200003000000	0.157000005000000	0.715099990000000	0.299800009000000	0.224999994000000	0.170499995000000	0.137799993000000	0.135000005000000	0.135000005000000	0.146300003000000	0.585300028000000	0.158600003000000	0.149900004000000	0.127800003000000	0.129800007000000	0.130400002000000	0.136999995000000	0.140900001000000	0.430200011000000	0.137400001000000	0.129299998000000	0.126699999000000	0.131300002000000	0.132599995000000	0.136700004000000	0.142000005000000	0.245600000000000	0.131400004000000	0.128999993000000	0.127900004000000	0.128700003000000	0.131799996000000	0.135100007000000	0.143199995000000	0.155200005000000	0.127399996000000
0.802100003000000	0.504599988000000	0.457700014000000	0.340799987000000	0.285400003000000	0.231500000000000	0.212500006000000	0.195400000000000	0.802699983000000	0.472799987000000	0.377700001000000	0.286300004000000	0.223399997000000	0.186199993000000	0.150399998000000	0.163599998000000	0.741900027000000	0.325700015000000	0.240300000000000	0.177900001000000	0.138799995000000	0.135900006000000	0.136700004000000	0.147000000000000	0.614700019000000	0.166800007000000	0.151600003000000	0.128900006000000	0.129400000000000	0.132300004000000	0.137600005000000	0.142199993000000	0.454699993000000	0.136999995000000	0.128700003000000	0.127499998000000	0.130600005000000	0.133800000000000	0.135299996000000	0.140599996000000	0.261999995000000	0.130199999000000	0.128399998000000	0.127599999000000	0.127100006000000	0.134000003000000	0.136500001000000	0.141499996000000	0.158700004000000	0.126300007000000
0.801999986000000	0.531000018000000	0.483300000000000	0.375200003000000	0.306100011000000	0.251199991000000	0.232999995000000	0.209299996000000	0.800499976000000	0.505900025000000	0.408800006000000	0.307000011000000	0.243900001000000	0.206799999000000	0.157900006000000	0.165099993000000	0.764199972000000	0.344900012000000	0.266099989000000	0.202700004000000	0.143099993000000	0.135700002000000	0.136600003000000	0.148900002000000	0.648800015000000	0.172399998000000	0.153600007000000	0.126800001000000	0.128999993000000	0.132900000000000	0.136399999000000	0.145199999000000	0.491800010000000	0.137999997000000	0.128999993000000	0.127000004000000	0.130500004000000	0.132599995000000	0.137500003000000	0.140000001000000	0.278400004000000	0.130500004000000	0.128900006000000	0.127900004000000	0.128399998000000	0.132799998000000	0.137600005000000	0.149900004000000	0.159999996000000	0.126399994000000
0.801599979000000	0.560000002000000	0.515100002000000	0.405699998000000	0.337099999000000	0.266000003000000	0.251199991000000	0.220300004000000	0.794900000000000	0.523100019000000	0.422500014000000	0.333900005000000	0.264699996000000	0.222100005000000	0.165099993000000	0.163699999000000	0.761799991000000	0.372799993000000	0.267800003000000	0.210199997000000	0.145699993000000	0.135900006000000	0.136700004000000	0.147300005000000	0.674799979000000	0.192800000000000	0.156299993000000	0.130099997000000	0.129099995000000	0.131600007000000	0.134900004000000	0.144700006000000	0.517600000000000	0.138400003000000	0.128600001000000	0.127399996000000	0.130400002000000	0.133300006000000	0.135100007000000	0.141499996000000	0.287800014000000	0.130600005000000	0.129299998000000	0.127700001000000	0.127599999000000	0.134000003000000	0.134800002000000	0.142900005000000	0.160600007000000	0.127299994000000
0.797599971000000	0.587400019000000	0.542900026000000	0.432999998000000	0.362199992000000	0.291900009000000	0.270500004000000	0.239500001000000	0.791999996000000	0.555199981000000	0.461199999000000	0.363799989000000	0.288899988000000	0.234699994000000	0.176799998000000	0.172000006000000	0.768499970000000	0.390500009000000	0.294200003000000	0.228400007000000	0.151800007000000	0.136099994000000	0.136000007000000	0.146599993000000	0.709399998000000	0.192599997000000	0.160200000000000	0.130199999000000	0.130600005000000	0.130600005000000	0.136800006000000	0.144299999000000	0.560599983000000	0.137999997000000	0.127499998000000	0.126800001000000	0.129899994000000	0.130300000000000	0.134599999000000	0.141900003000000	0.301999986000000	0.130400002000000	0.128000006000000	0.126800001000000	0.127700001000000	0.130700007000000	0.137600005000000	0.144299999000000	0.159999996000000	0.126800001000000
0.800300002000000	0.601300001000000	0.569599986000000	0.460999995000000	0.394499987000000	0.311800003000000	0.296999991000000	0.257999986000000	0.784500003000000	0.573199987000000	0.480100006000000	0.383500010000000	0.306199998000000	0.247099996000000	0.187800005000000	0.181799993000000	0.757900000000000	0.406399995000000	0.303200006000000	0.236599997000000	0.158700004000000	0.141100004000000	0.138999999000000	0.148399994000000	0.723200023000000	0.202399999000000	0.168400005000000	0.131500006000000	0.130700007000000	0.131999999000000	0.138500005000000	0.143299997000000	0.589399993000000	0.139799997000000	0.129899994000000	0.126200005000000	0.130199999000000	0.131899998000000	0.135000005000000	0.142499998000000	0.318399996000000	0.130400002000000	0.128700003000000	0.127499998000000	0.127299994000000	0.132200003000000	0.137500003000000	0.142299995000000	0.164900005000000	0.126100004000000
0.802500010000000	0.644299984000000	0.600199997000000	0.494800001000000	0.416500002000000	0.346100003000000	0.323399991000000	0.282799989000000	0.786499977000000	0.609399974000000	0.520799994000000	0.409399986000000	0.327699989000000	0.272199988000000	0.206499994000000	0.195299998000000	0.764100015000000	0.429600000000000	0.333400011000000	0.247199997000000	0.175799996000000	0.143000007000000	0.138999999000000	0.148800001000000	0.727900028000000	0.208800003000000	0.178000003000000	0.131400004000000	0.131999999000000	0.134100005000000	0.137899995000000	0.144899994000000	0.622399986000000	0.139899999000000	0.129400000000000	0.128099993000000	0.129999995000000	0.133399993000000	0.135499999000000	0.146599993000000	0.336400002000000	0.130999997000000	0.129899994000000	0.128299996000000	0.127900004000000	0.133300006000000	0.137500003000000	0.142900005000000	0.166600004000000	0.126900002000000
0.797200024000000	0.666800022000000	0.623099983000000	0.518499970000000	0.442400008000000	0.382099986000000	0.353599995000000	0.305599988000000	0.779900014000000	0.638999999000000	0.540899992000000	0.444599986000000	0.357100010000000	0.298799992000000	0.228000000000000	0.208600000000000	0.755500019000000	0.446399987000000	0.362800002000000	0.263900012000000	0.197600007000000	0.148300007000000	0.140900001000000	0.148399994000000	0.720300019000000	0.221000001000000	0.187900007000000	0.136299998000000	0.132200003000000	0.132599995000000	0.135900006000000	0.143700004000000	0.653599977000000	0.138899997000000	0.130300000000000	0.126300007000000	0.131999999000000	0.131699994000000	0.136399999000000	0.142199993000000	0.363000005000000	0.130300000000000	0.130300000000000	0.127900004000000	0.129899994000000	0.133200005000000	0.137899995000000	0.141200006000000	0.168599993000000	0.126599997000000
0.801299989000000	0.680999994000000	0.651099980000000	0.559899986000000	0.470299989000000	0.407700002000000	0.379700005000000	0.328599989000000	0.783599973000000	0.659200013000000	0.572499990000000	0.465700001000000	0.381900012000000	0.321700007000000	0.244599998000000	0.220899999000000	0.757600009000000	0.467500001000000	0.387100011000000	0.270799994000000	0.209999993000000	0.156200007000000	0.142600000000000	0.149000004000000	0.722000003000000	0.241799995000000	0.196999997000000	0.138799995000000	0.133100003000000	0.134000003000000	0.137700006000000	0.140699998000000	0.683099985000000	0.140599996000000	0.130799994000000	0.127599999000000	0.130500004000000	0.131099999000000	0.136600003000000	0.141299993000000	0.389299989000000	0.131099999000000	0.128800005000000	0.128700003000000	0.128299996000000	0.132200003000000	0.137099996000000	0.141299993000000	0.172299996000000	0.126900002000000
0.799399972000000	0.683399975000000	0.665000021000000	0.575699985000000	0.499300003000000	0.428200006000000	0.407299995000000	0.342599988000000	0.781499982000000	0.676699996000000	0.586499989000000	0.499100000000000	0.410200000000000	0.340799987000000	0.254299998000000	0.240400001000000	0.754599988000000	0.493900001000000	0.398999989000000	0.291999996000000	0.218500003000000	0.165299997000000	0.144099995000000	0.149200007000000	0.720700026000000	0.252900004000000	0.198599994000000	0.146799996000000	0.132400006000000	0.133200005000000	0.135000005000000	0.141000003000000	0.696500003000000	0.142399997000000	0.128999993000000	0.128099993000000	0.131699994000000	0.131899998000000	0.136899993000000	0.139100000000000	0.411700010000000	0.130500004000000	0.128900006000000	0.128399998000000	0.127299994000000	0.133599997000000	0.135399997000000	0.143700004000000	0.173999995000000	0.126699999000000
0.809300005000000	0.684599996000000	0.679300010000000	0.605599999000000	0.528900027000000	0.463000000000000	0.436100006000000	0.368000001000000	0.789399981000000	0.684199989000000	0.618600011000000	0.520699978000000	0.450100005000000	0.372200012000000	0.275099993000000	0.257900000000000	0.751200020000000	0.519599974000000	0.441199988000000	0.306300014000000	0.233700007000000	0.178299993000000	0.150999993000000	0.148300007000000	0.707300007000000	0.267699987000000	0.214100003000000	0.150099993000000	0.137099996000000	0.135800004000000	0.137899995000000	0.142000005000000	0.700800002000000	0.145400003000000	0.130300000000000	0.127599999000000	0.133300006000000	0.133800000000000	0.136500001000000	0.141100004000000	0.456299990000000	0.130500004000000	0.130099997000000	0.127700001000000	0.129099995000000	0.133399993000000	0.137300000000000	0.142900005000000	0.175899997000000	0.126300007000000
0.801900029000000	0.689000010000000	0.694400012000000	0.624800026000000	0.553300023000000	0.481999993000000	0.468100011000000	0.393500000000000	0.782700002000000	0.697000027000000	0.639599979000000	0.548600018000000	0.463299990000000	0.394600004000000	0.294600010000000	0.279799998000000	0.752699971000000	0.541299999000000	0.469999999000000	0.323700011000000	0.238600001000000	0.182400003000000	0.161300004000000	0.150800005000000	0.713199973000000	0.283899993000000	0.217500001000000	0.156700000000000	0.137500003000000	0.136700004000000	0.138799995000000	0.143299997000000	0.699500024000000	0.147900000000000	0.130999997000000	0.127399996000000	0.131300002000000	0.133200005000000	0.136399999000000	0.143800005000000	0.478599995000000	0.131200001000000	0.129099995000000	0.128099993000000	0.128500000000000	0.133800000000000	0.135499999000000	0.143999994000000	0.184300005000000	0.127200007000000
0.805599988000000	0.692700028000000	0.697499990000000	0.650399983000000	0.578800023000000	0.518899977000000	0.501800001000000	0.431800008000000	0.791499972000000	0.705500007000000	0.673300028000000	0.579800010000000	0.504700005000000	0.428900003000000	0.318500012000000	0.309799999000000	0.755699992000000	0.575900018000000	0.507600009000000	0.356900007000000	0.258300006000000	0.195899993000000	0.171900004000000	0.154699996000000	0.718400002000000	0.309899986000000	0.245000005000000	0.165099993000000	0.141499996000000	0.136899993000000	0.136899993000000	0.145199999000000	0.705399990000000	0.153300002000000	0.132100001000000	0.128199995000000	0.132499993000000	0.133300006000000	0.137600005000000	0.140000001000000	0.524600029000000	0.131600007000000	0.130899996000000	0.128299996000000	0.129700005000000	0.133000001000000	0.136800006000000	0.142800003000000	0.187000006000000	0.127100006000000
[truncated: 14 more columns]
