# Supplementary material for: Modeling the impact of drug interactions on therapeutic selectivity
Source: Nat Commun. 2018 Aug 27;9:3452. doi: 10.1038/s41467-018-05954-3 (PMC6110842; doi:10.1038/s41467-018-05954-3)
Supplement: Supplementary file 4 — Supplementary Data 1 [file 41467_2018_5954_MOESM4_ESM.zip › albRAW/Hal-MMS.txt]

0.0896999984979630	0.0917000025510788	0.0894000008702278	0.0921000018715859	0.0908000022172928	0.0920000001788139	0.0942000001668930	0.0944999977946281	0.0899000018835068	0.0944000035524368	0.0895999968051910	0.0945999994874001	0.0934000015258789	0.0913999974727631	0.0956000015139580	0.0930000022053719	0.0939999967813492	0.0984999984502792	0.0960000008344650	0.0960000008344650	0.0956000015139580	0.101599998772144	0.0988999977707863	0.103799998760223	0.100800000131130	0.0975999981164932	0.100500002503395	0.0995000004768372	0.102899998426437	0.103399999439716	0.0997999981045723	0.107600003480911	0.105300001800060	0.119099996984005	0.108699999749660	0.103500001132488	0.112199999392033	0.110399998724461	0.111599996685982	0.107699997723103	0.114299997687340	0.113099999725819	0.118100002408028	0.115999996662140	0.113799996674061	0.117899999022484	0.120099999010563	0.118900001049042	0.128700003027916	0.119400002062321
0.0890000015497208	0.0913000032305718	0.0885000005364418	0.0908999964594841	0.0896999984979630	0.0900999978184700	0.0923999994993210	0.0925000011920929	0.0895000025629997	0.0934000015258789	0.0887999981641769	0.0926999971270561	0.0921000018715859	0.0908000022172928	0.0935000032186508	0.0912000015377998	0.0935000032186508	0.0961999967694283	0.0936999991536140	0.0925000011920929	0.0926999971270561	0.100199997425079	0.0988000035285950	0.104199998080730	0.100500002503395	0.0954999998211861	0.0979999974370003	0.0987000018358231	0.101599998772144	0.102799996733665	0.0996000021696091	0.100900001823902	0.103799998760223	0.106700003147125	0.103699997067451	0.101800002157688	0.106100000441074	0.106399998068810	0.100800000131130	0.104500003159046	0.113700002431870	0.109399996697903	0.116099998354912	0.108599998056889	0.107500001788139	0.112000003457069	0.117600001394749	0.111699998378754	0.119699999690056	0.110100001096725
0.0886999964714050	0.0901999995112419	0.0883999988436699	0.0905999988317490	0.0891999974846840	0.0896999984979630	0.0917999967932701	0.0908000022172928	0.0890000015497208	0.0935000032186508	0.0878999978303909	0.0920000001788139	0.0917000025510788	0.0898000001907349	0.0922999978065491	0.0907000005245209	0.0930000022053719	0.0961000025272369	0.0944000035524368	0.0927999988198280	0.0922000035643578	0.0983999967575073	0.0947000011801720	0.101400002837181	0.0974000021815300	0.0964000001549721	0.100100003182888	0.0964000001549721	0.0983999967575073	0.0996000021696091	0.0970000028610230	0.105599999427795	0.103600002825260	0.0997999981045723	0.108300000429153	0.100900001823902	0.105300001800060	0.108099997043610	0.105300001800060	0.101700000464916	0.110799998044968	0.108699999749660	0.113200001418591	0.107699997723103	0.106100000441074	0.113099999725819	0.111000001430511	0.108699999749660	0.123400002717972	0.110899999737740
0.0881000012159348	0.0898000001907349	0.0879999995231628	0.0903000012040138	0.0881000012159348	0.0894000008702278	0.0909999981522560	0.0907000005245209	0.0881000012159348	0.0926000028848648	0.0877000018954277	0.0913000032305718	0.0903000012040138	0.0892999991774559	0.0914999991655350	0.0900999978184700	0.0920000001788139	0.0954999998211861	0.0914999991655350	0.0934000015258789	0.0914999991655350	0.0964000001549721	0.0957000032067299	0.102099999785423	0.0983999967575073	0.0974000021815300	0.0993999987840653	0.0969000011682510	0.101700000464916	0.0982000008225441	0.0944000035524368	0.102399997413158	0.108300000429153	0.102700002491474	0.109200000762939	0.0989999994635582	0.106499999761581	0.104199998080730	0.103000000119209	0.100699998438358	0.111299999058247	0.105700001120567	0.114699997007847	0.106299996376038	0.108900003135204	0.110399998724461	0.109700001776218	0.110799998044968	0.120600000023842	0.111500002443790
0.0886000022292137	0.0901999995112419	0.0882000029087067	0.0901999995112419	0.0890000015497208	0.0894000008702278	0.0908000022172928	0.0905999988317490	0.0891000032424927	0.0926000028848648	0.0883999988436699	0.0920000001788139	0.0913000032305718	0.0894000008702278	0.0922000035643578	0.0907000005245209	0.0925000011920929	0.0944000035524368	0.0939000025391579	0.0903000012040138	0.0918999984860420	0.0961999967694283	0.0948000028729439	0.0995000004768372	0.0966999977827072	0.100299999117851	0.0970999971032143	0.0969000011682510	0.100500002503395	0.0995000004768372	0.0980999991297722	0.102600000798702	0.109399996697903	0.100699998438358	0.105499997735024	0.0996999964118004	0.101499997079372	0.101199999451637	0.105400003492832	0.101700000464916	0.112700000405312	0.105999998748302	0.111299999058247	0.106200002133846	0.105999998748302	0.115599997341633	0.110600002110004	0.106100000441074	0.118699997663498	0.107600003480911
0.0891000032424927	0.0901999995112419	0.0883999988436699	0.0899000018835068	0.0891000032424927	0.0896999984979630	0.0910999998450279	0.0907000005245209	0.0891999974846840	0.0923999994993210	0.0882999971508980	0.0917999967932701	0.0909999981522560	0.0895000025629997	0.0920000001788139	0.0905999988317490	0.0930999964475632	0.0952000021934509	0.0920000001788139	0.0908999964594841	0.0922000035643578	0.0951000005006790	0.0945999994874001	0.0974000021815300	0.0976999998092651	0.102200001478195	0.0992999970912933	0.0974999964237213	0.0996999964118004	0.0976999998092651	0.0952000021934509	0.100599996745586	0.110600002110004	0.0969000011682510	0.104400001466274	0.0986000001430512	0.102799996733665	0.101499997079372	0.104599997401237	0.0982000008225441	0.112599998712540	0.107600003480911	0.108800001442432	0.106700003147125	0.108099997043610	0.115800000727177	0.107799999415874	0.104699999094009	0.115500003099442	0.106899999082088
0.0895000025629997	0.0900999978184700	0.0882000029087067	0.0900999978184700	0.0895000025629997	0.0898000001907349	0.0909999981522560	0.0908000022172928	0.0891999974846840	0.0930999964475632	0.0886999964714050	0.0918999984860420	0.0908000022172928	0.0895000025629997	0.0921000018715859	0.0908000022172928	0.0917000025510788	0.0958999991416931	0.0930000022053719	0.0909999981522560	0.0910999998450279	0.0961999967694283	0.0948000028729439	0.0982000008225441	0.0987000018358231	0.101000003516674	0.0987000018358231	0.0970000028610230	0.0992999970912933	0.0995000004768372	0.0957999974489212	0.0989999994635582	0.112999998033047	0.100699998438358	0.108699999749660	0.100000001490116	0.103100001811981	0.104999996721745	0.102300003170967	0.105300001800060	0.113300003111362	0.109399996697903	0.111000001430511	0.108300000429153	0.111900001764297	0.112599998712540	0.115500003099442	0.114000000059605	0.117100000381470	0.107100002467632
0.0901999995112419	0.0905999988317490	0.0894000008702278	0.0905999988317490	0.0898000001907349	0.0899000018835068	0.0913000032305718	0.0912000015377998	0.0900000035762787	0.0935999974608421	0.0886999964714050	0.0920000001788139	0.0908999964594841	0.0898000001907349	0.0921000018715859	0.0903000012040138	0.0936999991536140	0.0934000015258789	0.0930999964475632	0.0899000018835068	0.0923999994993210	0.0960000008344650	0.0935999974608421	0.0974999964237213	0.0969000011682510	0.0954999998211861	0.0971999987959862	0.0988000035285950	0.0986000001430512	0.0974999964237213	0.0960000008344650	0.100900001823902	0.101499997079372	0.102899998426437	0.107000000774860	0.103900000452995	0.109800003468990	0.114200003445148	0.104800000786781	0.104599997401237	0.117299996316433	0.112099997699261	0.109999999403954	0.111800000071526	0.106600001454353	0.114799998700619	0.111199997365475	0.113600000739098	0.116999998688698	0.111000001430511
0.0912000015377998	0.0913000032305718	0.0895000025629997	0.0905999988317490	0.0896999984979630	0.0905999988317490	0.0916000008583069	0.0913000032305718	0.0907000005245209	0.0934000015258789	0.0891999974846840	0.0927999988198280	0.0909999981522560	0.0895000025629997	0.0925000011920929	0.0903000012040138	0.0962999984622002	0.0922000035643578	0.0914999991655350	0.0918999984860420	0.0900999978184700	0.0962999984622002	0.0939000025391579	0.0991000011563301	0.0964000001549721	0.0961000025272369	0.0979000031948090	0.0951000005006790	0.0966999977827072	0.0996999964118004	0.0974999964237213	0.100599996745586	0.106799997389317	0.100599996745586	0.117899999022484	0.103600002825260	0.109200000762939	0.115000002086163	0.104299999773502	0.105300001800060	0.121899999678135	0.115099996328354	0.113799996674061	0.113899998366833	0.109399996697903	0.114900000393391	0.112700000405312	0.115000002086163	0.128199994564056	0.107500001788139
0.0910999998450279	0.0909999981522560	0.0892999991774559	0.0905999988317490	0.0903000012040138	0.0895999968051910	0.0917999967932701	0.0909999981522560	0.0900999978184700	0.0935000032186508	0.0886999964714050	0.0920000001788139	0.0909999981522560	0.0899000018835068	0.0923999994993210	0.0917999967932701	0.0935999974608421	0.0939999967813492	0.0930999964475632	0.0903000012040138	0.0920000001788139	0.0979999974370003	0.0934000015258789	0.0961999967694283	0.100000001490116	0.0966999977827072	0.0961000025272369	0.0957999974489212	0.0980999991297722	0.0975999981164932	0.0945999994874001	0.102600000798702	0.106799997389317	0.106600001454353	0.109800003468990	0.100000001490116	0.103799998760223	0.115900002419949	0.104400001466274	0.106299996376038	0.117200002074242	0.107900001108646	0.111599996685982	0.107900001108646	0.105200000107288	0.114000000059605	0.108999997377396	0.112400002777576	0.120600000023842	0.108000002801418
0.0921000018715859	0.0921000018715859	0.0896999984979630	0.0917000025510788	0.0903000012040138	0.0907000005245209	0.0926000028848648	0.0914999991655350	0.0913000032305718	0.0942000001668930	0.0892999991774559	0.0930000022053719	0.0913999974727631	0.0900999978184700	0.0927999988198280	0.0910999998450279	0.0939000025391579	0.0966999977827072	0.0943000018596649	0.0913000032305718	0.0913999974727631	0.0974999964237213	0.0948000028729439	0.0967999994754791	0.0982000008225441	0.0957000032067299	0.0974999964237213	0.0945999994874001	0.0982000008225441	0.0998999997973442	0.0970999971032143	0.100800000131130	0.105700001120567	0.107900001108646	0.110399998724461	0.102499999105930	0.107100002467632	0.123499996960163	0.106600001454353	0.109600000083447	0.118000000715256	0.112199999392033	0.113200001418591	0.115800000727177	0.117299996316433	0.117200002074242	0.116599999368191	0.120200000703335	0.123099997639656	0.106799997389317
0.0930999964475632	0.0926000028848648	0.0908000022172928	0.0917000025510788	0.0908000022172928	0.0907000005245209	0.0923999994993210	0.0916000008583069	0.0916000008583069	0.0944999977946281	0.0900000035762787	0.0930999964475632	0.0918999984860420	0.0904999971389771	0.0930999964475632	0.0910999998450279	0.0954999998211861	0.0938000008463860	0.0934000015258789	0.0912000015377998	0.0922000035643578	0.0958999991416931	0.0940999984741211	0.0982000008225441	0.0973000004887581	0.101300001144409	0.0979000031948090	0.0948999971151352	0.0980999991297722	0.0982000008225441	0.0951000005006790	0.101300001144409	0.121399998664856	0.108300000429153	0.116899996995926	0.101700000464916	0.110299997031689	0.124700002372265	0.104299999773502	0.107900001108646	0.112999998033047	0.115199998021126	0.116400003433228	0.117799997329712	0.116200000047684	0.118000000715256	0.115400001406670	0.119000002741814	0.120099999010563	0.108999997377396
0.0943000018596649	0.0942000001668930	0.0922000035643578	0.0925000011920929	0.0917000025510788	0.0914999991655350	0.0927999988198280	0.0917999967932701	0.0929000005126000	0.0947000011801720	0.0912000015377998	0.0936999991536140	0.0922000035643578	0.0909999981522560	0.0931999981403351	0.0913000032305718	0.0951000005006790	0.0938000008463860	0.0939999967813492	0.0908000022172928	0.0930000022053719	0.0992999970912933	0.0947000011801720	0.0970000028610230	0.100400000810623	0.0997999981045723	0.0979999974370003	0.0966999977827072	0.0995000004768372	0.100400000810623	0.100400000810623	0.105800002813339	0.101599998772144	0.101999998092651	0.115000002086163	0.101199999451637	0.100100003182888	0.111000001430511	0.102700002491474	0.111000001430511	0.119900003075600	0.122299998998642	0.114299997687340	0.125900000333786	0.125300005078316	0.137700006365776	0.123199999332428	0.122500002384186	0.120600000023842	0.111400000751019
0.0960000008344650	0.0948999971151352	0.0926999971270561	0.0932999998331070	0.0922999978065491	0.0922999978065491	0.0930000022053719	0.0927999988198280	0.0932999998331070	0.0953999981284142	0.0910999998450279	0.0938000008463860	0.0921000018715859	0.0907000005245209	0.0929000005126000	0.0916000008583069	0.0971999987959862	0.0949999988079071	0.0934000015258789	0.0908000022172928	0.0907000005245209	0.103500001132488	0.0935999974608421	0.0980999991297722	0.101800002157688	0.0974999964237213	0.0980999991297722	0.0964000001549721	0.0982000008225441	0.101000003516674	0.0956000015139580	0.103799998760223	0.113899998366833	0.100500002503395	0.106100000441074	0.103900000452995	0.104999996721745	0.124600000679493	0.108699999749660	0.106600001454353	0.126200005412102	0.122100003063679	0.121500000357628	0.120300002396107	0.112999998033047	0.122199997305870	0.118400000035763	0.119099996984005	0.120099999010563	0.112199999392033
0.0974999964237213	0.0966999977827072	0.0934000015258789	0.0942000001668930	0.0927999988198280	0.0922000035643578	0.0940999984741211	0.0930999964475632	0.0952999964356422	0.0961999967694283	0.0913999974727631	0.0945999994874001	0.0923999994993210	0.0914999991655350	0.0939999967813492	0.0925000011920929	0.0980999991297722	0.0952000021934509	0.0949999988079071	0.0927999988198280	0.0947000011801720	0.0993999987840653	0.0952999964356422	0.0974999964237213	0.100100003182888	0.100100003182888	0.101599998772144	0.0986000001430512	0.0996000021696091	0.101800002157688	0.0978000015020371	0.101499997079372	0.115199998021126	0.115800000727177	0.121799997985363	0.108800001442432	0.126499995589256	0.125900000333786	0.111100003123283	0.105800002813339	0.117799997329712	0.118100002408028	0.115199998021126	0.111100003123283	0.112000003457069	0.115299999713898	0.109099999070168	0.107400000095367	0.120899997651577	0.114500001072884
0.100000001490116	0.0974000021815300	0.0952000021934509	0.0953999981284142	0.0938000008463860	0.0932999998331070	0.0943000018596649	0.0934000015258789	0.0962999984622002	0.0975999981164932	0.0923999994993210	0.0949999988079071	0.0932999998331070	0.0917000025510788	0.0942000001668930	0.0922999978065491	0.0998999997973442	0.0953999981284142	0.0953999981284142	0.0945999994874001	0.0931999981403351	0.0953999981284142	0.0949999988079071	0.0973000004887581	0.100199997425079	0.101599998772144	0.0982000008225441	0.0964000001549721	0.0988000035285950	0.101099997758865	0.0965000018477440	0.101700000464916	0.117200002074242	0.104500003159046	0.106299996376038	0.102899998426437	0.102099999785423	0.122599996626377	0.105099998414516	0.108400002121925	0.125499993562698	0.125799998641014	0.137700006365776	0.124600000679493	0.128199994564056	0.139300003647804	0.133900001645088	0.130600005388260	0.124399997293949	0.112000003457069
0.102200001478195	0.0996000021696091	0.0957999974489212	0.0969000011682510	0.0944999977946281	0.0935999974608421	0.0949999988079071	0.0939000025391579	0.0969000011682510	0.0982000008225441	0.0930000022053719	0.0960000008344650	0.0938000008463860	0.0920000001788139	0.0948000028729439	0.0930000022053719	0.0989999994635582	0.0970000028610230	0.0952999964356422	0.0935000032186508	0.0935000032186508	0.0961000025272369	0.0957999974489212	0.0980999991297722	0.101599998772144	0.100199997425079	0.100100003182888	0.101400002837181	0.100500002503395	0.0998999997973442	0.0973000004887581	0.101400002837181	0.113300003111362	0.108599998056889	0.112300001084805	0.108900003135204	0.113099999725819	0.131099998950958	0.109600000083447	0.114200003445148	0.126200005412102	0.117200002074242	0.124099999666214	0.119400002062321	0.112999998033047	0.118000000715256	0.119800001382828	0.124099999666214	0.120499998331070	0.113099999725819
0.104400001466274	0.101800002157688	0.0967999994754791	0.0967999994754791	0.0964000001549721	0.0945999994874001	0.0952000021934509	0.0943000018596649	0.0989999994635582	0.0993999987840653	0.0940999984741211	0.0966999977827072	0.0942000001668930	0.0926999971270561	0.0951000005006790	0.0935999974608421	0.100800000131130	0.0987000018358231	0.0961999967694283	0.0934000015258789	0.0932999998331070	0.0984999984502792	0.0975999981164932	0.0982000008225441	0.104800000786781	0.106399998068810	0.105700001120567	0.0996999964118004	0.0992000028491020	0.0992999970912933	0.0974999964237213	0.101599998772144	0.130300000309944	0.110500000417233	0.118100002408028	0.112000003457069	0.126900002360344	0.131799995899200	0.112000003457069	0.113499999046326	0.137199997901917	0.129899993538857	0.123099997639656	0.120499998331070	0.113200001418591	0.116899996995926	0.115900002419949	0.114600002765656	0.135399997234344	0.112700000405312
0.107699997723103	0.103299997746944	0.0989999994635582	0.0988999977707863	0.0964000001549721	0.0951000005006790	0.0967999994754791	0.0964000001549721	0.101700000464916	0.101199999451637	0.0945999994874001	0.0970999971032143	0.0948000028729439	0.0939000025391579	0.0957000032067299	0.0945999994874001	0.102899998426437	0.100400000810623	0.0979999974370003	0.0948000028729439	0.0948999971151352	0.100299999117851	0.0966000035405159	0.101000003516674	0.104699999094009	0.100699998438358	0.101599998772144	0.0983999967575073	0.100800000131130	0.100400000810623	0.0993999987840653	0.104199998080730	0.112199999392033	0.108699999749660	0.115999996662140	0.106499999761581	0.105999998748302	0.120399996638298	0.107900001108646	0.111299999058247	0.146200001239777	0.142499998211861	0.133799999952316	0.129899993538857	0.126300007104874	0.128999993205071	0.124200001358986	0.129800006747246	0.129299998283386	0.118699997663498
0.111699998378754	0.106399998068810	0.101800002157688	0.0998999997973442	0.0979999974370003	0.0960000008344650	0.0974000021815300	0.0952000021934509	0.103299997746944	0.103000000119209	0.0965000018477440	0.0978000015020371	0.0957999974489212	0.0935000032186508	0.0962999984622002	0.0943000018596649	0.103600002825260	0.100699998438358	0.0988999977707863	0.0952999964356422	0.0952999964356422	0.0984999984502792	0.0975999981164932	0.0989999994635582	0.108300000429153	0.107500001788139	0.101300001144409	0.0992999970912933	0.0992000028491020	0.0996000021696091	0.101099997758865	0.100500002503395	0.131600007414818	0.110500000417233	0.115199998021126	0.110100001096725	0.115500003099442	0.134599998593330	0.112099997699261	0.115000002086163	0.133699998259544	0.131600007414818	0.130899995565414	0.126200005412102	0.122800000011921	0.126699998974800	0.121500000357628	0.127599999308586	0.129999995231628	0.116599999368191
0.116899996995926	0.109999999403954	0.103399999439716	0.101999998092651	0.101000003516674	0.0973000004887581	0.0984999984502792	0.0964000001549721	0.105300001800060	0.104199998080730	0.0975999981164932	0.0987000018358231	0.0961000025272369	0.0939999967813492	0.0974000021815300	0.0951000005006790	0.106200002133846	0.102499999105930	0.102399997413158	0.0988999977707863	0.0957999974489212	0.0989999994635582	0.0996000021696091	0.0988000035285950	0.115299999713898	0.118500001728535	0.113399997353554	0.104199998080730	0.107799999415874	0.104000002145767	0.101800002157688	0.102300003170967	0.141299992799759	0.118799999356270	0.114900000393391	0.103799998760223	0.116899996995926	0.114299997687340	0.108999997377396	0.116599999368191	0.146799996495247	0.124700002372265	0.123099997639656	0.122199997305870	0.112199999392033	0.128900006413460	0.120300002396107	0.105700001120567	0.143700003623962	0.130700007081032
0.121699996292591	0.114000000059605	0.106299996376038	0.103399999439716	0.101800002157688	0.0983000025153160	0.0986000001430512	0.0974999964237213	0.107799999415874	0.106899999082088	0.0988000035285950	0.100599996745586	0.0973000004887581	0.0952000021934509	0.0974999964237213	0.0952000021934509	0.108099997043610	0.104999996721745	0.102399997413158	0.0989999994635582	0.0953999981284142	0.108400002121925	0.0979999974370003	0.104000002145767	0.120200000703335	0.120399996638298	0.119599997997284	0.105999998748302	0.107000000774860	0.102499999105930	0.103299997746944	0.103699997067451	0.144800007343292	0.114000000059605	0.117399998009205	0.106299996376038	0.119999997317791	0.119900003075600	0.109899997711182	0.106799997389317	0.134200006723404	0.121299996972084	0.119999997317791	0.108999997377396	0.112800002098084	0.114200003445148	0.110399998724461	0.111500002443790	0.131099998950958	0.122000001370907
0.128299996256828	0.118299998342991	0.108999997377396	0.105899997055531	0.102799996733665	0.0988999977707863	0.0997999981045723	0.0974999964237213	0.111900001764297	0.108400002121925	0.0997999981045723	0.101599998772144	0.0979999974370003	0.0957999974489212	0.0982000008225441	0.0960000008344650	0.111000001430511	0.109999999403954	0.103399999439716	0.0976999998092651	0.0971999987959862	0.102099999785423	0.0976999998092651	0.104000002145767	0.114200003445148	0.123999997973442	0.116999998688698	0.104800000786781	0.108499996364117	0.104400001466274	0.101099997758865	0.101800002157688	0.139100000262260	0.116300001740456	0.122800000011921	0.108999997377396	0.123800002038479	0.124399997293949	0.110799998044968	0.112400002777576	0.143500000238419	0.131400004029274	0.122699998319149	0.117799997329712	0.116499997675419	0.124600000679493	0.117200002074242	0.119000002741814	0.142800003290176	0.128499999642372
0.134399995207787	0.122400000691414	0.111800000071526	0.108199998736382	0.105099998414516	0.100500002503395	0.101000003516674	0.0996999964118004	0.114200003445148	0.110600002110004	0.102799996733665	0.103000000119209	0.0998999997973442	0.0961000025272369	0.0991000011563301	0.0964000001549721	0.116599999368191	0.108900003135204	0.104400001466274	0.100100003182888	0.0974999964237213	0.101700000464916	0.0983000025153160	0.0996000021696091	0.118100002408028	0.126300007104874	0.120099999010563	0.106600001454353	0.109300002455711	0.104099996387959	0.103200003504753	0.105400003492832	0.154200002551079	0.122199997305870	0.124799996614456	0.113600000739098	0.126599997282028	0.124600000679493	0.114699997007847	0.111599996685982	0.143800005316734	0.136099994182587	0.134200006723404	0.131099998950958	0.130400002002716	0.124300003051758	0.123000003397465	0.125300005078316	0.136299997568131	0.126900002360344
0.143800005316734	0.130400002002716	0.116899996995926	0.110200002789497	0.107699997723103	0.101099997758865	0.102700002491474	0.0992000028491020	0.116499997675419	0.112099997699261	0.104299999773502	0.104699999094009	0.0997999981045723	0.0975999981164932	0.100000001490116	0.0971999987959862	0.116499997675419	0.110399998724461	0.112300001084805	0.102300003170967	0.100100003182888	0.103699997067451	0.104699999094009	0.0988999977707863	0.115800000727177	0.123199999332428	0.117799997329712	0.108499996364117	0.111699998378754	0.104400001466274	0.101700000464916	0.102200001478195	0.153500005602837	0.125400006771088	0.114799998700619	0.111800000071526	0.122599996626377	0.127100005745888	0.116800002753735	0.114799998700619	0.131400004029274	0.135900005698204	0.133499994874001	0.129999995231628	0.127100005745888	0.130700007081032	0.126399993896484	0.130400002002716	0.144700005650520	0.127000004053116
0.152099996805191	0.134900003671646	0.118699997663498	0.115199998021126	0.110299997031689	0.104800000786781	0.103799998760223	0.101899996399879	0.121200002729893	0.118299998342991	0.106299996376038	0.105599999427795	0.102799996733665	0.0983999967575073	0.101400002837181	0.0983999967575073	0.115199998021126	0.112700000405312	0.107600003480911	0.103399999439716	0.101400002837181	0.101300001144409	0.100000001490116	0.100800000131130	0.124300003051758	0.130700007081032	0.123999997973442	0.110100001096725	0.111000001430511	0.105400003492832	0.103299997746944	0.103699997067451	0.149700000882149	0.126300007104874	0.127100005745888	0.111199997365475	0.113700002431870	0.115500003099442	0.107900001108646	0.108099997043610	0.137799993157387	0.136800006031990	0.127299994230270	0.122800000011921	0.123300001025200	0.118100002408028	0.115900002419949	0.114299997687340	0.133799999952316	0.137400001287460
0.162699997425079	0.144700005650520	0.123899996280670	0.119300000369549	0.112300001084805	0.104199998080730	0.104599997401237	0.101499997079372	0.125000000000000	0.119400002062321	0.108499996364117	0.108000002801418	0.103500001132488	0.0998999997973442	0.101700000464916	0.0979000031948090	0.116899996995926	0.115400001406670	0.109800003468990	0.104999996721745	0.100599996745586	0.104099996387959	0.101800002157688	0.100800000131130	0.123199999332428	0.131799995899200	0.130999997258186	0.113499999046326	0.114600002765656	0.109200000762939	0.108400002121925	0.106700003147125	0.144199997186661	0.123199999332428	0.129800006747246	0.107900001108646	0.113600000739098	0.123499996960163	0.110500000417233	0.107500001788139	0.132300004363060	0.123099997639656	0.123800002038479	0.118100002408028	0.117299996316433	0.117399998009205	0.120600000023842	0.113700002431870	0.136500000953674	0.132200002670288
0.176300004124641	0.150800004601479	0.130600005388260	0.123000003397465	0.116499997675419	0.107799999415874	0.107000000774860	0.103000000119209	0.128000006079674	0.121799997985363	0.112700000405312	0.109999999403954	0.105099998414516	0.101599998772144	0.103100001811981	0.101599998772144	0.119699999690056	0.119000002741814	0.111599996685982	0.105700001120567	0.102300003170967	0.103600002825260	0.102600000798702	0.101999998092651	0.121399998664856	0.134599998593330	0.126000002026558	0.111699998378754	0.112099997699261	0.107199996709824	0.105800002813339	0.103200003504753	0.156800001859665	0.133599996566772	0.130999997258186	0.113399997353554	0.117299996316433	0.119300000369549	0.112800002098084	0.109600000083447	0.143800005316734	0.138799995183945	0.139400005340576	0.123300001025200	0.122900001704693	0.119900003075600	0.120700001716614	0.119999997317791	0.134499996900558	0.135700002312660
0.188400000333786	0.162300005555153	0.137899994850159	0.128099992871284	0.120700001716614	0.108699999749660	0.108999997377396	0.103900000452995	0.130500003695488	0.125799998641014	0.115699999034405	0.112499997019768	0.107699997723103	0.101499997079372	0.104099996387959	0.100000001490116	0.123099997639656	0.120499998331070	0.115000002086163	0.108000002801418	0.103200003504753	0.104900002479553	0.101499997079372	0.102200001478195	0.126399993896484	0.131400004029274	0.127100005745888	0.113099999725819	0.112499997019768	0.107000000774860	0.109399996697903	0.105599999427795	0.134000003337860	0.129899993538857	0.129700005054474	0.114299997687340	0.121500000357628	0.121299996972084	0.109499998390675	0.115299999713898	0.163000002503395	0.143800005316734	0.136199995875359	0.128999993205071	0.125599995255470	0.126000002026558	0.120999999344349	0.118699997663498	0.157600000500679	0.134299993515015
0.206300005316734	0.174700006842613	0.143900007009506	0.132200002670288	0.122400000691414	0.112499997019768	0.110399998724461	0.106799997389317	0.134299993515015	0.130600005388260	0.118000000715256	0.114900000393391	0.108999997377396	0.103600002825260	0.104800000786781	0.101599998772144	0.125400006771088	0.123999997973442	0.117499999701977	0.109399996697903	0.105300001800060	0.116200000047684	0.104999996721745	0.103000000119209	0.124700002372265	0.124300003051758	0.131200000643730	0.117499999701977	0.117700003087521	0.112599998712540	0.110299997031689	0.107400000095367	0.126000002026558	0.147599995136261	0.123899996280670	0.114299997687340	0.111299999058247	0.116800002753735	0.110299997031689	0.109899997711182	0.134800001978874	0.131400004029274	0.128099992871284	0.119199998676777	0.119800001382828	0.124899998307228	0.116499997675419	0.117899999022484	0.140200003981590	0.137999996542931
0.225299999117851	0.188500002026558	0.155599996447563	0.140000000596046	0.129999995231628	0.115099996328354	0.114299997687340	0.108199998736382	0.140400007367134	0.135399997234344	0.122299998998642	0.118900001049042	0.112000003457069	0.104599997401237	0.105599999427795	0.103299997746944	0.128600001335144	0.126599997282028	0.119099996984005	0.111299999058247	0.107400000095367	0.110699996352196	0.104099996387959	0.104900002479553	0.127299994230270	0.133399993181229	0.126200005412102	0.115999996662140	0.115000002086163	0.109899997711182	0.109999999403954	0.109099999070168	0.133699998259544	0.129800006747246	0.121899999678135	0.119300000369549	0.118699997663498	0.118100002408028	0.112599998712540	0.107299998402596	0.178599998354912	0.149700000882149	0.133399993181229	0.123499996960163	0.123099997639656	0.124899998307228	0.118699997663498	0.115699999034405	0.145199999213219	0.147300004959106
0.246000006794930	0.206300005316734	0.166800007224083	0.145400002598763	0.134000003337860	0.117399998009205	0.115500003099442	0.111800000071526	0.149299994111061	0.140000000596046	0.128000006079674	0.121500000357628	0.115400001406670	0.107199996709824	0.108000002801418	0.105700001120567	0.132799997925758	0.131099998950958	0.122599996626377	0.113399997353554	0.110200002789497	0.108499996364117	0.106100000441074	0.106799997389317	0.130099996924400	0.128700003027916	0.131200000643730	0.120200000703335	0.123800002038479	0.111800000071526	0.110899999737740	0.104900002479553	0.127599999308586	0.131699994206429	0.143399998545647	0.118299998342991	0.123499996960163	0.126499995589256	0.111900001764297	0.110600002110004	0.149299994111061	0.134399995207787	0.130799993872643	0.126800000667572	0.128800004720688	0.133399993181229	0.127499997615814	0.126900002360344	0.138999998569489	0.137199997901917
0.267199993133545	0.221599996089935	0.176499992609024	0.155499994754791	0.138899996876717	0.121799997985363	0.119800001382828	0.113799996674061	0.155699998140335	0.145300000905991	0.130300000309944	0.124200001358986	0.117200002074242	0.109499998390675	0.109399996697903	0.107100002467632	0.139599993824959	0.135800004005432	0.126200005412102	0.115900002419949	0.112199999392033	0.110100001096725	0.113200001418591	0.107900001108646	0.130500003695488	0.133599996566772	0.129800006747246	0.120800003409386	0.120899997651577	0.113499999046326	0.112700000405312	0.114000000059605	0.142299994826317	0.142700001597404	0.136299997568131	0.124499998986721	0.119199998676777	0.122299998998642	0.108499996364117	0.108800001442432	0.141900002956390	0.142800003290176	0.137999996542931	0.124600000679493	0.131099998950958	0.119499996304512	0.118799999356270	0.113799996674061	0.136600002646446	0.142399996519089
0.295100003480911	0.238399997353554	0.189899995923042	0.165000006556511	0.148100003600121	0.125499993562698	0.122199997305870	0.114500001072884	0.167300000786781	0.151299998164177	0.136899992823601	0.129600003361702	0.121299996972084	0.109800003468990	0.112899996340275	0.106799997389317	0.142900004982948	0.138400003314018	0.127599999308586	0.119599997997284	0.113600000739098	0.112899996340275	0.108499996364117	0.108900003135204	0.134299993515015	0.133699998259544	0.144400000572205	0.121699996292591	0.120200000703335	0.116499997675419	0.117100000381470	0.113700002431870	0.131999999284744	0.133300006389618	0.139300003647804	0.116499997675419	0.113799996674061	0.118799999356270	0.112599998712540	0.108099997043610	0.141900002956390	0.148100003600121	0.139599993824959	0.124300003051758	0.123400002717972	0.122199997305870	0.121399998664856	0.117299996316433	0.139899998903275	0.138699993491173
0.325300008058548	0.259700000286102	0.201499998569489	0.174600005149841	0.152199998497963	0.127800002694130	0.124899998307228	0.117399998009205	0.180899992585182	0.157900005578995	0.142100006341934	0.132200002670288	0.122900001704693	0.113600000739098	0.114100001752377	0.108699999749660	0.149100005626678	0.145199999213219	0.134100005030632	0.122800000011921	0.118500001728535	0.112800002098084	0.110500000417233	0.109499998390675	0.137500002980232	0.137899994850159	0.127900004386902	0.125000000000000	0.128299996256828	0.121799997985363	0.118000000715256	0.115900002419949	0.136899992823601	0.144500002264977	0.151199996471405	0.127499997615814	0.119699999690056	0.118400000035763	0.108599998056889	0.109399996697903	0.168200001120567	0.169300004839897	0.140699997544289	0.126900002360344	0.124799996614456	0.123899996280670	0.119499996304512	0.117100000381470	0.142100006341934	0.144500002264977
0.354299992322922	0.284700006246567	0.217800006270409	0.186199992895126	0.161400005221367	0.134100005030632	0.127900004386902	0.118600003421307	0.191899999976158	0.166999995708466	0.149900004267693	0.139799997210503	0.128099992871284	0.115199998021126	0.115599997341633	0.110899999737740	0.157900005578995	0.150999993085861	0.137500002980232	0.131899997591972	0.121699996292591	0.116599999368191	0.112599998712540	0.110299997031689	0.143500000238419	0.143500000238419	0.133000001311302	0.128900006413460	0.123400002717972	0.122199997305870	0.114299997687340	0.119400002062321	0.144999995827675	0.141499996185303	0.147499993443489	0.125699996948242	0.125400006771088	0.131899997591972	0.114900000393391	0.108599998056889	0.153699994087219	0.157000005245209	0.142599999904633	0.132799997925758	0.133799999952316	0.125699996948242	0.127299994230270	0.115999996662140	0.145799994468689	0.147499993443489
0.384799987077713	0.303700000047684	0.232700005173683	0.194499999284744	0.168899998068810	0.139100000262260	0.132699996232986	0.121399998664856	0.210899993777275	0.178599998354912	0.158700004220009	0.143900007009506	0.132799997925758	0.119400002062321	0.118299998342991	0.111500002443790	0.173099994659424	0.158899992704391	0.143900007009506	0.131099998950958	0.125599995255470	0.123000003397465	0.113200001418591	0.112099997699261	0.150499999523163	0.146400004625320	0.135199993848801	0.130600005388260	0.129700005054474	0.125300005078316	0.121699996292591	0.115199998021126	0.163299992680550	0.161300003528595	0.145799994468689	0.143700003623962	0.127700001001358	0.126499995589256	0.115500003099442	0.112700000405312	0.151399999856949	0.149700000882149	0.159099996089935	0.133000001311302	0.130300000309944	0.125699996948242	0.126300007104874	0.120399996638298	0.154699996113777	0.147400006651878
0.423200011253357	0.330399990081787	0.247500002384186	0.205599993467331	0.178700000047684	0.144099995493889	0.136399999260902	0.124200001358986	0.230000004172325	0.188999995589256	0.166800007224083	0.155699998140335	0.138999998569489	0.123199999332428	0.122100003063679	0.114900000393391	0.186100006103516	0.168799996376038	0.148599997162819	0.137600004673004	0.127900004386902	0.124099999666214	0.116700001060963	0.114699997007847	0.160999998450279	0.152500003576279	0.138300001621246	0.125200003385544	0.126499995589256	0.119599997997284	0.120499998331070	0.119199998676777	0.160699993371964	0.159199997782707	0.167699992656708	0.133300006389618	0.141800001263618	0.134700000286102	0.114600002765656	0.113799996674061	0.151800006628037	0.196700006723404	0.189799994230270	0.143800005316734	0.133399993181229	0.127700001001358	0.126100003719330	0.119300000369549	0.161599993705750	0.152400001883507
0.457399994134903	0.360700011253357	0.269800007343292	0.221399992704391	0.186100006103516	0.149499997496605	0.142399996519089	0.127299994230270	0.248300001025200	0.198899999260902	0.176400005817413	0.156499996781349	0.143500000238419	0.125699996948242	0.124200001358986	0.115800000727177	0.205200001597404	0.180099993944168	0.154499992728233	0.144600003957748	0.132799997925758	0.126300007104874	0.119199998676777	0.113499999046326	0.170399993658066	0.154200002551079	0.143999993801117	0.132499992847443	0.130700007081032	0.124700002372265	0.120200000703335	0.117200002074242	0.168500006198883	0.172499999403954	0.151099994778633	0.134399995207787	0.149599999189377	0.146599993109703	0.120300002396107	0.115000002086163	0.181999996304512	0.192499995231628	0.198400005698204	0.173800006508827	0.144800007343292	0.138500005006790	0.130999997258186	0.129399999976158	0.164700001478195	0.154100000858307
0.483500003814697	0.382400006055832	0.289200007915497	0.234699994325638	0.196600005030632	0.155200004577637	0.148699998855591	0.130400002002716	0.272000014781952	0.213200002908707	0.189099997282028	0.167199999094009	0.150099992752075	0.128000006079674	0.127700001001358	0.118500001728535	0.224600002169609	0.189500004053116	0.161100000143051	0.148200005292892	0.139200001955032	0.129500001668930	0.121899999678135	0.115500003099442	0.182600006461144	0.168200001120567	0.150999993085861	0.138699993491173	0.133799999952316	0.130799993872643	0.124300003051758	0.122299998998642	0.183200001716614	0.172999992966652	0.160300001502037	0.139799997210503	0.142000004649162	0.138400003314018	0.118400000035763	0.117200002074242	0.160699993371964	0.165500000119209	0.179100006818771	0.169100001454353	0.135800004005432	0.130700007081032	0.126200005412102	0.120200000703335	0.171599999070168	0.163000002503395
0.515900015830994	0.413599997758865	0.312900006771088	0.255600005388260	0.213699996471405	0.162000000476837	0.155200004577637	0.132799997925758	0.300000011920929	0.227500006556511	0.194900006055832	0.176300004124641	0.154899999499321	0.134499996900558	0.131699994206429	0.120800003409386	0.247899994254112	0.203899994492531	0.164399996399879	0.153200000524521	0.143000006675720	0.135499998927116	0.125400006771088	0.116800002753735	0.194100007414818	0.171000003814697	0.155000001192093	0.139699995517731	0.134499996900558	0.129199996590614	0.125900000333786	0.117899999022484	0.196199998259544	0.174300000071526	0.155000001192093	0.142800003290176	0.143299996852875	0.134800001978874	0.124499998986721	0.119900003075600	0.173099994659424	0.155000001192093	0.155499994754791	0.149900004267693	0.135499998927116	0.131300002336502	0.131200000643730	0.128199994564056	0.178800001740456	0.167899996042252
0.559400022029877	0.445399999618530	0.330900013446808	0.271800011396408	0.227200001478195	0.169699996709824	0.159799993038178	0.136399999260902	0.319400012493134	0.240899994969368	0.209199994802475	0.186499997973442	0.169400006532669	0.143099993467331	0.134499996900558	0.124700002372265	0.281199991703033	0.217800006270409	0.181199997663498	0.166899994015694	0.149700000882149	0.139100000262260	0.125000000000000	0.119400002062321	0.212500005960464	0.185000002384186	0.160199999809265	0.144500002264977	0.139899998903275	0.129700005054474	0.129600003361702	0.119400002062321	0.214599996805191	0.191200003027916	0.174199998378754	0.147599995136261	0.140400007367134	0.149100005626678	0.124499998986721	0.116099998354912	0.186800003051758	0.188899993896484	0.196299999952316	0.154300004243851	0.139899998903275	0.133100003004074	0.131200000643730	0.123400002717972	0.199599996209145	0.172999992966652
0.602599978446960	0.482699990272522	0.354200005531311	0.289400011301041	0.234099999070168	0.174999997019768	0.166500002145767	0.140900000929832	0.356599986553192	0.265100002288818	0.221200004220009	0.194100007414818	0.170000001788139	0.143500000238419	0.137600004673004	0.127399995923042	0.304800003767014	0.239800006151199	0.187399998307228	0.169499993324280	0.158199995756149	0.139699995517731	0.128299996256828	0.123899996280670	0.231000006198883	0.190699994564056	0.168300002813339	0.147400006651878	0.143099993467331	0.132899999618530	0.124499998986721	0.120200000703335	0.240400001406670	0.205200001597404	0.169200003147125	0.149399995803833	0.143299996852875	0.153300002217293	0.136899992823601	0.123300001025200	0.201299995183945	0.171200007200241	0.213400006294251	0.169599995017052	0.153300002217293	0.138400003314018	0.132499992847443	0.124799996614456	0.210400000214577	0.182300001382828
0.635399997234345	0.511600017547607	0.384499996900558	0.308800011873245	0.245199993252754	0.182699993252754	0.166299998760223	0.145099997520447	0.383899986743927	0.281899988651276	0.240799993276596	0.207900002598763	0.180600002408028	0.150199994444847	0.143600001931191	0.129600003361702	0.329800009727478	0.254200011491776	0.200900003314018	0.173899993300438	0.162400007247925	0.144500002264977	0.134100005030632	0.126900002360344	0.256500005722046	0.206000000238419	0.175300002098084	0.150900006294251	0.145799994468689	0.133499994874001	0.128999993205071	0.121500000357628	0.259999990463257	0.218899995088577	0.177000001072884	0.154100000858307	0.150199994444847	0.146099999547005	0.130400002002716	0.123300001025200	0.217999994754791	0.181099995970726	0.216499999165535	0.199699997901917	0.147799998521805	0.145300000905991	0.134299993515015	0.127200007438660	0.224900007247925	0.190400004386902
0.655900001525879	0.539900004863739	0.401300013065338	0.324099987745285	0.266299992799759	0.194700002670288	0.180099993944168	0.149599999189377	0.409700006246567	0.307000011205673	0.257299989461899	0.224199995398521	0.191899999976158	0.157499998807907	0.147900000214577	0.133300006389618	0.363700002431870	0.283399999141693	0.214399993419647	0.191400006413460	0.174199998378754	0.157100006937981	0.141699999570847	0.129399999976158	0.288500010967255	0.222900003194809	0.186299994587898	0.162900000810623	0.152700006961823	0.142499998211861	0.132599994540215	0.129099994897842	0.286500006914139	0.244599997997284	0.186499997973442	0.161100000143051	0.153899997472763	0.147100001573563	0.136899992823601	0.128499999642372	0.241799995303154	0.189300000667572	0.172900006175041	0.169499993324280	0.150600001215935	0.152500003576279	0.141599997878075	0.123899996280670	0.237299993634224	0.202099993824959
0.691100001335144	0.570900022983551	0.433499991893768	0.347699999809265	0.279599994421005	0.204699993133545	0.186599999666214	0.154300004243851	0.442299991846085	0.326200008392334	0.271699994802475	0.230199992656708	0.202299997210503	0.162000000476837	0.159099996089935	0.140000000596046	0.396600008010864	0.311800003051758	0.230399996042252	0.201499998569489	0.183899998664856	0.167699992656708	0.143900007009506	0.135199993848801	0.312500000000000	0.234999999403954	0.193200007081032	0.171800002455711	0.159099996089935	0.146500006318092	0.139300003647804	0.133399993181229	0.315100014209747	0.259099990129471	0.213400006294251	0.168699994683266	0.157399997115135	0.155399993062019	0.139100000262260	0.130300000309944	0.266299992799759	0.204199999570847	0.172999992966652	0.205699995160103	0.213499993085861	0.150399997830391	0.143900007009506	0.131500005722046	0.257499992847443	0.217399999499321
0.721099972724915	0.596300005912781	0.453799992799759	0.368299990892410	0.287099987268448	0.210500001907349	0.188899993896484	0.156100004911423	0.469599992036819	0.349299997091293	0.288100004196167	0.247700005769730	0.208199992775917	0.172299996018410	0.160899996757507	0.139200001955032	0.422500014305115	0.336299985647202	0.238100007176399	0.210700005292892	0.191499993205071	0.164000004529953	0.147100001573563	0.137299999594688	0.338600009679794	0.250999987125397	0.204199999570847	0.172700002789497	0.163699999451637	0.151199996471405	0.140200003981590	0.134900003671646	0.339800000190735	0.277200013399124	0.200599998235703	0.175799995660782	0.158199995756149	0.151600003242493	0.141499996185303	0.138500005006790	0.296799987554550	0.242599993944168	0.188999995589256	0.177000001072884	0.188800007104874	0.193000003695488	0.173999994993210	0.150999993085861	0.265300005674362	0.255699992179871
0.752200007438660	0.630200028419495	0.480899989604950	0.395300000905991	0.310499995946884	0.219500005245209	0.194499999284744	0.163800001144409	0.503499984741211	0.377799987792969	0.312000006437302	0.258799999952316	0.220799997448921	0.179800003767014	0.165800005197525	0.140900000929832	0.458099991083145	0.363499999046326	0.259799987077713	0.225600004196167	0.204400002956390	0.173600003123283	0.156700000166893	0.140200003981590	0.375800013542175	0.281300008296967	0.211899995803833	0.186100006103516	0.170599997043610	0.152999997138977	0.145799994468689	0.130099996924400	0.366899996995926	0.308400005102158	0.212899997830391	0.185200005769730	0.165700003504753	0.157900005578995	0.142800003290176	0.133599996566772	0.321000009775162	0.226300001144409	0.189099997282028	0.189300000667572	0.166299998760223	0.176799997687340	0.151800006628037	0.133200004696846	0.296099990606308	0.237299993634224
0.763700008392334	0.654200017452240	0.507000029087067	0.418599992990494	0.327300012111664	0.229100003838539	0.207499995827675	0.166400000452995	0.532700002193451	0.399100005626678	0.325899988412857	0.269899994134903	0.229399994015694	0.181600004434586	0.173600003123283	0.146099999547005	0.477999985218048	0.382800012826920	0.272799998521805	0.232600003480911	0.210099995136261	0.183699995279312	0.160699993371964	0.138699993491173	0.399800002574921	0.303099989891052	0.222800001502037	0.193399995565414	0.179800003767014	0.161699995398521	0.147499993443489	0.130300000309944	0.390799999237061	0.326299995183945	0.216700002551079	0.192699998617172	0.170499995350838	0.159899994730949	0.146400004625320	0.137299999594688	0.339300006628037	0.245299994945526	0.226099997758865	0.172299996018410	0.170000001788139	0.159899994730949	0.173899993300438	0.134800001978874	0.316000014543533	0.263900011777878
0.795899987220764	0.682799994945526	0.524600028991699	0.433600008487701	0.347999989986420	0.235799998044968	0.216000005602837	0.170900002121925	0.558899998664856	0.423200011253357	0.348500013351440	0.291099995374680	0.248600006103516	0.191899999976158	0.177599996328354	0.154400005936623	0.516200006008148	0.407700002193451	0.284900009632111	0.248999997973442	0.225400000810623	0.186399996280670	0.163800001144409	0.142000004649162	0.428299993276596	0.324999988079071	0.229800000786781	0.196899995207787	0.183200001716614	0.168599992990494	0.150700002908707	0.137299999594688	0.423099994659424	0.348399996757507	0.232899993658066	0.198599994182587	0.172700002789497	0.175400003790855	0.147300004959106	0.139400005340576	0.366400003433228	0.272199988365173	0.218299999833107	0.184400007128716	0.222900003194809	0.176200002431870	0.179299995303154	0.142800003290176	0.355300009250641	0.286000013351440
0.797299981117249	0.703700006008148	0.544099986553192	0.446000009775162	0.353199988603592	0.245000004768372	0.213499993085861	0.173299998044968	0.582899987697601	0.447600007057190	0.363200008869171	0.301800012588501	0.263099998235703	0.203799992799759	0.187399998307228	0.154699996113777	0.536899983882904	0.435499995946884	0.310200005769730	0.257699996232986	0.229599997401238	0.199200004339218	0.171900004148483	0.149599999189377	0.457399994134903	0.356499999761581	0.248099997639656	0.204699993133545	0.186800003051758	0.174600005149841	0.157600000500679	0.135399997234344	0.451400011777878	0.369700014591217	0.244800001382828	0.205699995160103	0.177399992942810	0.175600007176399	0.150099992752075	0.137500002980232	0.393299996852875	0.304100006818771	0.205699995160103	0.181999996304512	0.174999997019768	0.158899992704391	0.158299997448921	0.169900000095367	0.373400002717972	0.316599994897842
0.798799991607666	0.718599975109100	0.571099996566773	0.472200006246567	0.376100003719330	0.257999986410141	0.230700001120567	0.185000002384186	0.618099987506867	0.478599995374680	0.391499996185303	0.321299999952316	0.270099997520447	0.210999995470047	0.191899999976158	0.162300005555153	0.567200005054474	0.466199994087219	0.338899999856949	0.275299996137619	0.246900007128716	0.206000000238419	0.177399992942810	0.150099992752075	0.480899989604950	0.368400007486343	0.254599988460541	0.216600000858307	0.199900001287460	0.180700004100800	0.161599993705750	0.138600006699562	0.476000010967255	0.396600008010864	0.266699999570847	0.218199998140335	0.189899995923042	0.175600007176399	0.159700006246567	0.142800003290176	0.421999990940094	0.337199985980988	0.225899994373322	0.191799998283386	0.217999994754791	0.217199996113777	0.193399995565414	0.153699994087219	0.399699985980988	0.333600014448166
0.799300014972687	0.738900005817413	0.601300001144409	0.490999996662140	0.389899998903275	0.272700011730194	0.240600004792213	0.186900004744530	0.645200014114380	0.505400002002716	0.418700009584427	0.341699987649918	0.288500010967255	0.220599994063377	0.198699995875359	0.164800003170967	0.596499979496002	0.487800002098084	0.359100013971329	0.291799992322922	0.257099986076355	0.216000005602837	0.181799992918968	0.150399997830391	0.507899999618530	0.392300009727478	0.261500000953674	0.221000000834465	0.203700006008148	0.186000004410744	0.166700005531311	0.140200003981590	0.506399989128113	0.413500010967255	0.284399986267090	0.222299993038178	0.192699998617172	0.184799998998642	0.158000007271767	0.146500006318092	0.442799985408783	0.356200009584427	0.237599998712540	0.197600007057190	0.184799998998642	0.212300002574921	0.192599996924400	0.171900004148483	0.415600001811981	0.345299988985062
0.807500004768372	0.769699990749359	0.627499997615814	0.513800024986267	0.404799997806549	0.280099987983704	0.248799994587898	0.188400000333786	0.667400002479553	0.523899972438812	0.433299988508225	0.356400012969971	0.306800007820129	0.241400003433228	0.214000001549721	0.171700000762939	0.633000016212463	0.528500020503998	0.387499988079071	0.316000014543533	0.277300000190735	0.226799994707108	0.194900006055832	0.159199997782707	0.546400010585785	0.423299998044968	0.279700011014938	0.238100007176399	0.213899999856949	0.199200004339218	0.175400003790855	0.144299998879433	0.536599993705750	0.446099996566772	0.321099996566772	0.241300001740456	0.205300003290176	0.194399997591972	0.166199997067451	0.152400001883507	0.477400004863739	0.379000008106232	0.238199993968010	0.221300005912781	0.187600001692772	0.184100002050400	0.167300000786781	0.173199996352196	0.438800007104874	0.373899996280670
0.790600001811981	0.764800012111664	0.633899986743927	0.527800023555756	0.424699991941452	0.285800009965897	0.245800003409386	0.198300004005432	0.688099980354309	0.548200011253357	0.451400011777878	0.372299998998642	0.315299987792969	0.237599998712540	0.211899995803833	0.173099994659424	0.652100026607513	0.544499993324280	0.404700011014938	0.330300003290176	0.284799993038178	0.232899993658066	0.196400001645088	0.161400005221367	0.575100004673004	0.442699998617172	0.292499989271164	0.252999991178513	0.212899997830391	0.200000002980232	0.177000001072884	0.148499995470047	0.561999976634979	0.459800004959106	0.334399998188019	0.250400006771088	0.210400000214577	0.189099997282028	0.169400006532669	0.149499997496605	0.500299990177155	0.400900006294251	0.247999995946884	0.231299996376038	0.201000005006790	0.177399992942810	0.176400005817413	0.172399997711182	0.462199985980988	0.399399995803833
0.788200020790100	0.753000020980835	0.657700002193451	0.557500004768372	0.435400009155273	0.303000003099442	0.267899990081787	0.196099996566772	0.712199985980988	0.569800019264221	0.474799990653992	0.387300014495850	0.323599994182587	0.250900000333786	0.225500002503395	0.180399999022484	0.670899987220764	0.567700028419495	0.424800008535385	0.343400001525879	0.293500006198883	0.243499994277954	0.200100004673004	0.172299996018410	0.602100014686585	0.470699995756149	0.307399988174439	0.260399997234345	0.217099994421005	0.203799992799759	0.184300005435944	0.150700002908707	0.592299997806549	0.478700011968613	0.338600009679794	0.260699987411499	0.213100001215935	0.193900004029274	0.173299998044968	0.152199998497963	0.528400003910065	0.421400010585785	0.265799999237061	0.228499993681908	0.212699994444847	0.186299994587898	0.177200004458427	0.152799993753433	0.489399999380112	0.426299989223480
0.790700018405914	0.759800016880035	0.694000005722046	0.580900013446808	0.454499989748001	0.310900002717972	0.276300013065338	0.207499995827675	0.731199979782105	0.600799977779388	0.490900009870529	0.407099992036819	0.341899991035461	0.266699999570847	0.234799996018410	0.184599995613098	0.704599976539612	0.598900020122528	0.451400011777878	0.365299999713898	0.303900003433228	0.252299994230270	0.215100005269051	0.174999997019768	0.624700009822846	0.485500007867813	0.322299987077713	0.281599998474121	0.226799994707108	0.210600003600121	0.191400006413460	0.160300001502037	0.618900001049042	0.497500002384186	0.365900009870529	0.277700006961823	0.217099994421005	0.202299997210503	0.173600003123283	0.161699995398521	0.556800007820129	0.444400012493134	0.287499994039536	0.235400006175041	0.199799999594688	0.183500006794930	0.180800005793571	0.147400006651878	0.512199997901917	0.443300008773804
0.793200016021729	0.753400027751923	0.712499976158142	0.601499974727631	0.465600013732910	0.335000008344650	0.296600013971329	0.216999992728233	0.745899975299835	0.632700026035309	0.522599995136261	0.432799994945526	0.366499990224838	0.280099987983704	0.249699994921684	0.195600003004074	0.718299984931946	0.627099990844727	0.478799998760223	0.395000010728836	0.326599985361099	0.268599987030029	0.227899998426437	0.184200003743172	0.654500007629395	0.512600004673004	0.343899995088577	0.313499987125397	0.232400000095367	0.223299995064735	0.201000005006790	0.160300001502037	0.651300013065338	0.535399973392487	0.387699991464615	0.293999999761581	0.231299996376038	0.220400005578995	0.186499997973442	0.168500006198883	0.585799992084503	0.477699995040894	0.323599994182587	0.255699992179871	0.214300006628037	0.197999998927116	0.204400002956390	0.156499996781349	0.543299973011017	0.474099993705750
0.800999999046326	0.758099973201752	0.714200019836426	0.623099982738495	0.478599995374680	0.334600001573563	0.296400010585785	0.209900006651878	0.728900015354157	0.651300013065338	0.546500027179718	0.450100004673004	0.371699988842011	0.284999996423721	0.253699988126755	0.200699999928474	0.723599970340729	0.642799973487854	0.499700009822845	0.411300003528595	0.336499989032745	0.274800002574921	0.228799998760223	0.185900002717972	0.670199990272522	0.529699981212616	0.358799993991852	0.320600003004074	0.243799999356270	0.226099997758865	0.204999998211861	0.162499994039536	0.669600009918213	0.544799983501434	0.399300009012222	0.295500010251999	0.236599996685982	0.218199998140335	0.186900004744530	0.165000006556511	0.606299996376038	0.489499986171722	0.354999989271164	0.272000014781952	0.211700007319450	0.197200000286102	0.187399998307228	0.156900003552437	0.561699986457825	0.494800001382828
0.793399989604950	0.745500028133392	0.708899974822998	0.640299975872040	0.507799983024597	0.356999993324280	0.310400009155273	0.219300001859665	0.724799990653992	0.669000029563904	0.555499970912933	0.464300006628037	0.382899999618530	0.295899987220764	0.259799987077713	0.201100006699562	0.718800008296967	0.659699976444244	0.520399987697601	0.433200001716614	0.351900011301041	0.279500007629395	0.235300004482269	0.188600003719330	0.684400022029877	0.552500009536743	0.388999998569489	0.343499988317490	0.251500010490418	0.231099992990494	0.214300006628037	0.168099999427795	0.691399991512299	0.566399991512299	0.418900012969971	0.312099993228912	0.243799999356270	0.225299999117851	0.196600005030632	0.176599994301796	0.631699979305267	0.520900011062622	0.387100011110306	0.297699987888336	0.220200002193451	0.201399996876717	0.196700006723404	0.160300001502037	0.588400006294251	0.523100018501282
0.790700018405914	0.751100003719330	0.718800008296967	0.669799983501434	0.514500021934509	0.356299996376038	0.319700002670288	0.225999996066093	0.730899989604950	0.682699978351593	0.587800025939941	0.489600002765656	0.407499998807907	0.313800007104874	0.282200008630753	0.207699999213219	0.720600008964539	0.678499996662140	0.543099999427795	0.448700010776520	0.355599999427795	0.288500010967255	0.247099995613098	0.193299993872643	0.698700010776520	0.574899971485138	0.418599992990494	0.359299987554550	0.260300010442734	0.246500000357628	0.220699995756149	0.174500003457069	0.689100027084351	0.583899974822998	0.432900011539459	0.330799996852875	0.254700005054474	0.234599992632866	0.196199998259544	0.180600002408028	0.653800010681152	0.540700018405914	0.407299995422363	0.314500004053116	0.230900004506111	0.217600002884865	0.208299994468689	0.163399994373322	0.609799981117249	0.541800022125244
0.793600022792816	0.748799979686737	0.717700004577637	0.681699991226196	0.529999971389771	0.368400007486343	0.323199987411499	0.231199994683266	0.726100027561188	0.701399981975555	0.611000001430512	0.510100007057190	0.425300002098084	0.320199996232986	0.288100004196167	0.215700000524521	0.713100016117096	0.675999999046326	0.563799977302551	0.463499993085861	0.380899995565414	0.296600013971329	0.252999991178513	0.197600007057190	0.708500027656555	0.605400025844574	0.448799997568131	0.375499993562698	0.274500012397766	0.244000002741814	0.219699993729591	0.172099992632866	0.689899981021881	0.596899986267090	0.435799986124039	0.341100007295609	0.270999997854233	0.241500005125999	0.193700000643730	0.180299997329712	0.669700026512146	0.563099980354309	0.427700012922287	0.336699992418289	0.249699994921684	0.207499995827675	0.195600003004074	0.166199997067451	0.626399993896484	0.570200026035309
0.784600019454956	0.739000022411346	0.695500016212463	0.681100010871887	0.550300002098084	0.371300011873245	0.336199998855591	0.235899999737740	0.718900024890900	0.695999979972839	0.619700014591217	0.519900023937225	0.439999997615814	0.333400011062622	0.296400010585785	0.226300001144409	0.708999991416931	0.679000020027161	0.587899982929230	0.495000004768372	0.393299996852875	0.305099993944168	0.263900011777878	0.212500005960464	0.699000000953674	0.620000004768372	0.483999997377396	0.397899985313416	0.288300007581711	0.256099998950958	0.237800002098084	0.183699995279312	0.697700023651123	0.608299970626831	0.465000003576279	0.370799988508225	0.280499994754791	0.247400000691414	0.216999992728233	0.185299992561340	0.676299989223480	0.580399990081787	0.445600003004074	0.353500008583069	0.243300005793571	0.224700003862381	0.208100005984306	0.172900006175041	0.650399982929230	0.590699970722199
0.795599997043610	0.757300019264221	0.713299989700317	0.692399978637695	0.567499995231628	0.380600005388260	0.342099994421005	0.240899994969368	0.719600021839142	0.693300008773804	0.638499975204468	0.542699992656708	0.458700001239777	0.349400013685226	0.307599991559982	0.227799996733665	0.703999996185303	0.672200024127960	0.596199989318848	0.501500010490418	0.404100000858307	0.315800011157990	0.269800007343292	0.217800006270409	0.695299983024597	0.631699979305267	0.513000011444092	0.412299990653992	0.296299993991852	0.262400001287460	0.234200000762939	0.192200005054474	0.696600019931793	0.614600002765656	0.485900014638901	0.386700004339218	0.297199994325638	0.257299989461899	0.218899995088577	0.185200005769730	0.673500001430512	0.608900010585785	0.465900003910065	0.371699988842011	0.272300004959106	0.229000002145767	0.213400006294251	0.174300000071526	0.648000001907349	0.605099976062775
[truncated: 14 more columns]
