# Supplementary material for: Modeling the impact of drug interactions on therapeutic selectivity
Source: Nat Commun. 2018 Aug 27;9:3452. doi: 10.1038/s41467-018-05954-3 (PMC6110842; doi:10.1038/s41467-018-05954-3)
Supplement: Supplementary file 4 — Supplementary Data 1 [file 41467_2018_5954_MOESM4_ESM.zip › albRAW/Cal-Rap.txt]

0.0969000010000000	0.103500001000000	0.0987000020000000	0.100000001000000	0.0904999971389771	0.0914999991655350	0.0943000018596649	0.0888999998569489	0.0979999970000000	0.0967999990000000	0.101599999000000	0.0992000030000000	0.0877000018954277	0.0909999981522560	0.0927999988198280	0.0904000028967857	0.0926999970000000	0.0987000020000000	0.101199999000000	0.0997999980000000	0.0917000025510788	0.0908000022172928	0.0908999964594841	0.0899000018835068	0.0960000010000000	0.0996999960000000	0.102499999000000	0.104500003000000	0.0920000001788139	0.0932999998331070	0.0929000005126000	0.0917000025510788	0.0930000020000000	0.0964000000000000	0.0982000010000000	0.0970999970000000	0.0922999978065491	0.0942000001668930	0.0945999994874001	0.0930000022053719	0.0952999960000000	0.100100003000000	0.0996999960000000	0.0989999990000000	0.0891000032424927	0.0935000032186508	0.0903000012040138	0.0879999995231628	0.0956000020000000	0.100000001000000
0.0947000010000000	0.100800000000000	0.0958999990000000	0.0992999970000000	0.0912000015377998	0.0918999984860420	0.0942000001668930	0.0892999991774559	0.0961000030000000	0.0948000030000000	0.100000001000000	0.0986000000000000	0.0885000005364418	0.0910999998450279	0.0916000008583069	0.0899000018835068	0.0920000000000000	0.0957000030000000	0.0984999980000000	0.0999000000000000	0.0917999967932701	0.0908999964594841	0.0914999991655350	0.0898000001907349	0.0926000030000000	0.0966000040000000	0.0995000000000000	0.101700000000000	0.0926999971270561	0.0938000008463860	0.0932999998331070	0.0912000015377998	0.0904000030000000	0.0947000010000000	0.0966999980000000	0.0969000010000000	0.0934000015258789	0.0943000018596649	0.0961999967694283	0.0944000035524368	0.0944999980000000	0.100500003000000	0.0991000010000000	0.0962999980000000	0.0896999984979630	0.0925000011920929	0.0895999968051910	0.0877000018954277	0.0939000030000000	0.0983000030000000
0.0957999970000000	0.100800000000000	0.0958999990000000	0.0999000000000000	0.0917999967932701	0.0925000011920929	0.0930000022053719	0.0891999974846840	0.0960000010000000	0.0978000020000000	0.100400001000000	0.0970000030000000	0.0891000032424927	0.0918999984860420	0.0922999978065491	0.0898000001907349	0.0921000020000000	0.0973000000000000	0.0996999960000000	0.100400001000000	0.0917999967932701	0.0900999978184700	0.0904999971389771	0.0888999998569489	0.0939000030000000	0.0977000000000000	0.100699998000000	0.102899998000000	0.0918999984860420	0.0926999971270561	0.0913000032305718	0.0905999988317490	0.0930000020000000	0.0966999980000000	0.0980999990000000	0.0964000000000000	0.0916000008583069	0.0930000022053719	0.0940999984741211	0.0922999978065491	0.0935999970000000	0.0996999960000000	0.0992999970000000	0.0987000020000000	0.0908999964594841	0.0936999991536140	0.0891999974846840	0.0876000002026558	0.0952999960000000	0.0979000030000000
0.0969000010000000	0.0996999960000000	0.0956000020000000	0.0983999970000000	0.0914999991655350	0.0914999991655350	0.0930999964475632	0.0881000012159348	0.0952000020000000	0.0948999970000000	0.100400001000000	0.0984999980000000	0.0882000029087067	0.0905999988317490	0.0913999974727631	0.0899000018835068	0.0935000030000000	0.0966999980000000	0.0991000010000000	0.0983000030000000	0.0909999981522560	0.0891999974846840	0.0896999984979630	0.0895999968051910	0.0914999990000000	0.0983999970000000	0.0991000010000000	0.101199999000000	0.0907000005245209	0.0925000011920929	0.0908000022172928	0.0908000022172928	0.0922999980000000	0.0952999960000000	0.0977000000000000	0.0970999970000000	0.0925000011920929	0.0922999978065491	0.0936999991536140	0.0907000005245209	0.0949999990000000	0.0979999970000000	0.0979000030000000	0.0971999990000000	0.0887999981641769	0.0918999984860420	0.0887999981641769	0.0873000025749207	0.0934000020000000	0.0970000030000000
0.0960000010000000	0.100299999000000	0.0961999970000000	0.0979999970000000	0.0922000035643578	0.0922999978065491	0.0947000011801720	0.0892999991774559	0.0958999990000000	0.0960000010000000	0.0995000000000000	0.0979000030000000	0.0886999964714050	0.0921000018715859	0.0910999998450279	0.0895999968051910	0.0917999970000000	0.0970000030000000	0.100599997000000	0.0982000010000000	0.0922000035643578	0.0895999968051910	0.0895000025629997	0.0898000001907349	0.0944000040000000	0.0979999970000000	0.101300001000000	0.102600001000000	0.0921000018715859	0.0930000022053719	0.0916000008583069	0.0903000012040138	0.0917999970000000	0.0961000030000000	0.0967999990000000	0.0974999960000000	0.0922999978065491	0.0926999971270561	0.0940999984741211	0.0920000001788139	0.0931999980000000	0.0995000000000000	0.0980999990000000	0.0983000030000000	0.0895000025629997	0.0926000028848648	0.0894000008702278	0.0882000029087067	0.0936999990000000	0.0983999970000000
0.0948000030000000	0.100800000000000	0.0987000020000000	0.0992999970000000	0.0935000032186508	0.0929000005126000	0.0932999998331070	0.0891999974846840	0.0952000020000000	0.0970999970000000	0.101999998000000	0.101000004000000	0.0891999974846840	0.0923999994993210	0.0917999967932701	0.0920000001788139	0.0922000040000000	0.0991000010000000	0.0991000010000000	0.0992999970000000	0.0922000035643578	0.0903000012040138	0.0913000032305718	0.0905999988317490	0.0947000010000000	0.0977000000000000	0.100900002000000	0.103000000000000	0.0914999991655350	0.0943000018596649	0.0926000028848648	0.0927999988198280	0.0934000020000000	0.0952999960000000	0.0980999990000000	0.0987000020000000	0.0923999994993210	0.0934000015258789	0.0936999991536140	0.0923999994993210	0.0940999980000000	0.0996000020000000	0.0986000000000000	0.0982000010000000	0.0907000005245209	0.0931999981403351	0.0905999988317490	0.0882999971508980	0.0958999990000000	0.0984999980000000
0.0942000000000000	0.0983000030000000	0.0952999960000000	0.0983000030000000	0.0935999974608421	0.0925000011920929	0.0943000018596649	0.0885000005364418	0.0948000030000000	0.0944000040000000	0.0982000010000000	0.0967999990000000	0.0898000001907349	0.0926000028848648	0.0913000032305718	0.0903000012040138	0.0898000000000000	0.0944000040000000	0.0992000030000000	0.0975999980000000	0.0922999978065491	0.0891999974846840	0.0917000025510788	0.0896999984979630	0.0935999970000000	0.0965000020000000	0.0991000010000000	0.100400001000000	0.0917999967932701	0.0935000032186508	0.0926999971270561	0.0913000032305718	0.0905999990000000	0.0945999990000000	0.0966999980000000	0.0947000010000000	0.0921000018715859	0.0938000008463860	0.0944999977946281	0.0922000035643578	0.0920000000000000	0.0971999990000000	0.0969000010000000	0.0966000040000000	0.0908000022172928	0.0935000032186508	0.0907000005245209	0.0882000029087067	0.0930000020000000	0.0964000000000000
0.0975999980000000	0.101300001000000	0.0988999980000000	0.101300001000000	0.0934000015258789	0.0932999998331070	0.0952999964356422	0.0904000028967857	0.0980999990000000	0.0989999990000000	0.103399999000000	0.101199999000000	0.0901999995112419	0.0935000032186508	0.0921000018715859	0.0910999998450279	0.0942000000000000	0.0978000020000000	0.101400003000000	0.101199999000000	0.0935999974608421	0.0918999984860420	0.0918999984860420	0.0908999964594841	0.0966000040000000	0.0988999980000000	0.102200001000000	0.104199998000000	0.0926999971270561	0.0948000028729439	0.0926000028848648	0.0913999974727631	0.0940999980000000	0.0979000030000000	0.0983000030000000	0.0986000000000000	0.0944999977946281	0.0944000035524368	0.0943000018596649	0.0930000022053719	0.0949999990000000	0.0992000030000000	0.0993999990000000	0.0988999980000000	0.0908000022172928	0.0942000001668930	0.0916000008583069	0.0896999984979630	0.0958999990000000	0.0984999980000000
0.0973000000000000	0.103100002000000	0.0975999980000000	0.100000001000000	0.0954999998211861	0.0948999971151352	0.0953999981284142	0.0913000032305718	0.0979000030000000	0.0975999980000000	0.103399999000000	0.101800002000000	0.0909999981522560	0.0948000028729439	0.0930999964475632	0.0926000028848648	0.0936999990000000	0.0978000020000000	0.101099998000000	0.100599997000000	0.0948000028729439	0.0918999984860420	0.0939999967813492	0.0912000015377998	0.0975999980000000	0.100199997000000	0.102600001000000	0.104199998000000	0.0935999974608421	0.0952999964356422	0.0935999974608421	0.0930000022053719	0.0935000030000000	0.0961000030000000	0.0984999980000000	0.100000001000000	0.0938000008463860	0.0945999994874001	0.0952999964356422	0.0926999971270561	0.0961999970000000	0.101000004000000	0.100100003000000	0.0986000000000000	0.0922000035643578	0.0949999988079071	0.0929000005126000	0.0901999995112419	0.0961999970000000	0.0996000020000000
0.0988000040000000	0.101700000000000	0.0987000020000000	0.101499997000000	0.0957000032067299	0.0956000015139580	0.0966000035405159	0.0904999971389771	0.0984999980000000	0.0986000000000000	0.102899998000000	0.101400003000000	0.0923999994993210	0.0961000025272369	0.0935999974608421	0.0932999998331070	0.0939000030000000	0.0992000030000000	0.102200001000000	0.101000004000000	0.0957000032067299	0.0932999998331070	0.0935999974608421	0.0930999964475632	0.0984999980000000	0.101000004000000	0.102899998000000	0.104900002000000	0.0943000018596649	0.0973000004887581	0.0947000011801720	0.0943000018596649	0.0948000030000000	0.0983999970000000	0.0988999980000000	0.0996999960000000	0.0961999967694283	0.0958999991416931	0.0958999991416931	0.0945999994874001	0.0973000000000000	0.101000004000000	0.0997999980000000	0.0996999960000000	0.0922000035643578	0.0964000001549721	0.0930999964475632	0.0909999981522560	0.0975999980000000	0.0992999970000000
0.0996000020000000	0.106200002000000	0.101599999000000	0.104599997000000	0.0957000032067299	0.0960000008344650	0.0965000018477440	0.0916000008583069	0.101199999000000	0.100900002000000	0.106600001000000	0.104699999000000	0.0932999998331070	0.0965000018477440	0.0940999984741211	0.0945999994874001	0.0987000020000000	0.101999998000000	0.104800001000000	0.104199998000000	0.0967999994754791	0.0945999994874001	0.0947000011801720	0.0934000015258789	0.100000001000000	0.100699998000000	0.104099996000000	0.107600003000000	0.0943000018596649	0.0979999974370003	0.0960000008344650	0.0944999977946281	0.0969000010000000	0.0996000020000000	0.101400003000000	0.0999000000000000	0.0957999974489212	0.0967999994754791	0.0958999991416931	0.0948000028729439	0.0993999990000000	0.103699997000000	0.103100002000000	0.101800002000000	0.0930000022053719	0.0966000035405159	0.0930999964475632	0.0917000025510788	0.0993999990000000	0.100100003000000
0.0980999990000000	0.103799999000000	0.0991000010000000	0.103200004000000	0.0974000021815300	0.0979999974370003	0.0988000035285950	0.0932999998331070	0.101300001000000	0.100500003000000	0.105499998000000	0.103299998000000	0.0945999994874001	0.0986000001430512	0.0949999988079071	0.0952000021934509	0.0970000030000000	0.0999000000000000	0.101700000000000	0.102499999000000	0.0970000028610230	0.0954999998211861	0.0961000025272369	0.0943000018596649	0.0993999990000000	0.101000004000000	0.104099996000000	0.105899997000000	0.0966999977827072	0.0988000035285950	0.0966000035405159	0.0961000025272369	0.0988000040000000	0.0983999970000000	0.0996999960000000	0.100500003000000	0.0973000004887581	0.0978000015020371	0.0982000008225441	0.0956000015139580	0.0996999960000000	0.101499997000000	0.101400003000000	0.100599997000000	0.0944000035524368	0.0986000001430512	0.0952000021934509	0.0921000018715859	0.0978000020000000	0.0984999980000000
0.103600003000000	0.108499996000000	0.102499999000000	0.108499996000000	0.100000001490116	0.100299999117851	0.0998999997973442	0.0952000021934509	0.105499998000000	0.103100002000000	0.109300002000000	0.107000001000000	0.0971999987959862	0.100299999117851	0.0984999984502792	0.0978000015020371	0.100699998000000	0.102700002000000	0.105099998000000	0.107799999000000	0.0996999964118004	0.0978000015020371	0.0978000015020371	0.0966999977827072	0.105599999000000	0.106700003000000	0.107900001000000	0.108599998000000	0.0988000035285950	0.101400002837181	0.0991000011563301	0.0980999991297722	0.100100003000000	0.103200004000000	0.104800001000000	0.101700000000000	0.0979999974370003	0.0996999964118004	0.0989999994635582	0.0980999991297722	0.105899997000000	0.104699999000000	0.103500001000000	0.104000002000000	0.0965000018477440	0.0984999984502792	0.0966999977827072	0.0936999991536140	0.101899996000000	0.102300003000000
0.103399999000000	0.111299999000000	0.106500000000000	0.110399999000000	0.101499997079372	0.101000003516674	0.101599998772144	0.0967999994754791	0.110500000000000	0.107900001000000	0.113100000000000	0.112099998000000	0.0991000011563301	0.102499999105930	0.0996000021696091	0.0982000008225441	0.104000002000000	0.106399998000000	0.108199999000000	0.109200001000000	0.101199999451637	0.0992000028491020	0.100599996745586	0.0983999967575073	0.109899998000000	0.107699998000000	0.110600002000000	0.112400003000000	0.100000001490116	0.103200003504753	0.100500002503395	0.0991000011563301	0.102899998000000	0.104099996000000	0.106600001000000	0.105099998000000	0.100199997425079	0.100599996745586	0.100599996745586	0.0987000018358231	0.109800003000000	0.107699998000000	0.107400000000000	0.108800001000000	0.0970999971032143	0.100599996745586	0.0971999987959862	0.0948999971151352	0.107600003000000	0.103799999000000
0.107400000000000	0.114399999000000	0.107500002000000	0.111599997000000	0.104500003159046	0.104000002145767	0.103799998760223	0.0974999964237213	0.113100000000000	0.108499996000000	0.114399999000000	0.113499999000000	0.100400000810623	0.105700001120567	0.101999998092651	0.101599998772144	0.108300000000000	0.105999999000000	0.109700002000000	0.110799998000000	0.103900000452995	0.102399997413158	0.102799996733665	0.100400000810623	0.111599997000000	0.107600003000000	0.111000001000000	0.112199999000000	0.102600000798702	0.106600001454353	0.103100001811981	0.103000000119209	0.108300000000000	0.104099996000000	0.105300002000000	0.105999999000000	0.101899996399879	0.101700000464916	0.101700000464916	0.100800000131130	0.111900002000000	0.105300002000000	0.106500000000000	0.106200002000000	0.0987000018358231	0.103100001811981	0.100299999117851	0.0978000015020371	0.108700000000000	0.104000002000000
0.109600000000000	0.114500001000000	0.111299999000000	0.116800003000000	0.107000000774860	0.107100002467632	0.105599999427795	0.0987000018358231	0.118500002000000	0.112300001000000	0.117500000000000	0.116200000000000	0.103500001132488	0.108300000429153	0.103600002825260	0.101899996399879	0.111299999000000	0.108499996000000	0.112400003000000	0.114100002000000	0.106499999761581	0.105599999427795	0.104500003159046	0.101899996399879	0.118500002000000	0.111000001000000	0.116599999000000	0.115900002000000	0.105099998414516	0.108599998056889	0.105700001120567	0.104699999094009	0.111599997000000	0.108400002000000	0.108800001000000	0.108300000000000	0.104000002145767	0.104000002145767	0.104299999773502	0.102600000798702	0.116899997000000	0.109200001000000	0.110399999000000	0.109399997000000	0.100599996745586	0.105099998414516	0.101099997758865	0.0987000018358231	0.114000000000000	0.104000002000000
0.113600001000000	0.119199999000000	0.115599997000000	0.118900001000000	0.110500000417233	0.110699996352196	0.108199998736382	0.101899996399879	0.124200001000000	0.116700001000000	0.123300001000000	0.120800003000000	0.107900001108646	0.112899996340275	0.109300002455711	0.105400003492832	0.117500000000000	0.115199998000000	0.116899997000000	0.119599998000000	0.111500002443790	0.110299997031689	0.107699997723103	0.103799998760223	0.122900002000000	0.116499998000000	0.119999997000000	0.120899998000000	0.109200000762939	0.114900000393391	0.110100001096725	0.107699997723103	0.115999997000000	0.108499996000000	0.111199997000000	0.112800002000000	0.106700003147125	0.108199998736382	0.107600003480911	0.105599999427795	0.122699998000000	0.110399999000000	0.111199997000000	0.109800003000000	0.102499999105930	0.107299998402596	0.103299997746944	0.101599998772144	0.118600003000000	0.106200002000000
0.115599997000000	0.122199997000000	0.119400002000000	0.122000001000000	0.114600002765656	0.115999996662140	0.113899998366833	0.104500003159046	0.132699996000000	0.122699998000000	0.128000006000000	0.125699997000000	0.114100001752377	0.119300000369549	0.112599998712540	0.106799997389317	0.122599997000000	0.119900003000000	0.120899998000000	0.121799998000000	0.115500003099442	0.114100001752377	0.109999999403954	0.107600003480911	0.131099999000000	0.119000003000000	0.123400003000000	0.128999993000000	0.112499997019768	0.119400002062321	0.113200001418591	0.110799998044968	0.122299999000000	0.112800002000000	0.115300000000000	0.116200000000000	0.109600000083447	0.111500002443790	0.110699996352196	0.108499996364117	0.130199999000000	0.114299998000000	0.115699999000000	0.113700002000000	0.105999998748302	0.109300002455711	0.106399998068810	0.104099996387959	0.122599997000000	0.107400000000000
0.122900002000000	0.131300002000000	0.127000004000000	0.130300000000000	0.117499999701977	0.119900003075600	0.114600002765656	0.114600002765656	0.140799999000000	0.127800003000000	0.134599999000000	0.135000005000000	0.116400003433228	0.122699998319149	0.115500003099442	0.107699997723103	0.133499995000000	0.124899998000000	0.125100002000000	0.131200001000000	0.120200000703335	0.118000000715256	0.113499999046326	0.110299997031689	0.139899999000000	0.124799997000000	0.128600001000000	0.131400004000000	0.115699999034405	0.123800002038479	0.118900001049042	0.115900002419949	0.131799996000000	0.117100000000000	0.119400002000000	0.120399997000000	0.112599998712540	0.114299997687340	0.114100001752377	0.110500000417233	0.142000005000000	0.120200001000000	0.119300000000000	0.118299998000000	0.106299996376038	0.114299997687340	0.109700001776218	0.106399998068810	0.134800002000000	0.110799998000000
0.130300000000000	0.135299996000000	0.130600005000000	0.139599994000000	0.124200001358986	0.122900001704693	0.117299996316433	0.105800002813339	0.148599997000000	0.133900002000000	0.140599996000000	0.140599996000000	0.124399997293949	0.129299998283386	0.119800001382828	0.111599996685982	0.144299999000000	0.130799994000000	0.131099999000000	0.137500003000000	0.125200003385544	0.126800000667572	0.119599997997284	0.112800002098084	0.151299998000000	0.128000006000000	0.136399999000000	0.137099996000000	0.123199999332428	0.131099998950958	0.124099999666214	0.121299996972084	0.137799993000000	0.121200003000000	0.123099998000000	0.125200003000000	0.116999998688698	0.121100001037121	0.117600001394749	0.114600002765656	0.152400002000000	0.122199997000000	0.124499999000000	0.122800000000000	0.110799998044968	0.115699999034405	0.111900001764297	0.109499998390675	0.140000001000000	0.113300003000000
0.135800004000000	0.140699998000000	0.138500005000000	0.146300003000000	0.130199998617172	0.129399999976158	0.119999997317791	0.106600001454353	0.164299995000000	0.143500000000000	0.150199994000000	0.149499997000000	0.133200004696846	0.136500000953674	0.124099999666214	0.115299999713898	0.155499995000000	0.138699993000000	0.136800006000000	0.145799994000000	0.136800006031990	0.143199995160103	0.124600000679493	0.118000000715256	0.162900001000000	0.137899995000000	0.141800001000000	0.144899994000000	0.128700003027916	0.138500005006790	0.129199996590614	0.125799998641014	0.147200003000000	0.127399996000000	0.129999995000000	0.129400000000000	0.123899996280670	0.124700002372265	0.127399995923042	0.130300000309944	0.161599994000000	0.126599997000000	0.129600003000000	0.128399998000000	0.114399999380112	0.124600000679493	0.119199998676777	0.113600000739098	0.147400007000000	0.114799999000000
0.142700002000000	0.151899993000000	0.147100002000000	0.152899995000000	0.143600001931191	0.138500005006790	0.126100003719330	0.111800000071526	0.171800002000000	0.149900004000000	0.157600001000000	0.156000003000000	0.142100006341934	0.148399993777275	0.137400001287460	0.121399998664856	0.167699993000000	0.146200001000000	0.144899994000000	0.152500004000000	0.143700003623962	0.147799998521805	0.136000007390976	0.128900006413460	0.177399993000000	0.145799994000000	0.148900002000000	0.152999997000000	0.137899994850159	0.148599997162819	0.139100000262260	0.141200006008148	0.161599994000000	0.133800000000000	0.133499995000000	0.136899993000000	0.131799995899200	0.133900001645088	0.134700000286102	0.128499999642372	0.177599996000000	0.131999999000000	0.136399999000000	0.132100001000000	0.120899997651577	0.133499994874001	0.128099992871284	0.118900001049042	0.161899999000000	0.117500000000000
0.151899993000000	0.156499997000000	0.154100001000000	0.165700004000000	0.151399999856949	0.151700004935265	0.133100003004074	0.118699997663498	0.195199996000000	0.159899995000000	0.167199999000000	0.167600006000000	0.154799997806549	0.160300001502037	0.142800003290176	0.125300005078316	0.179000005000000	0.150700003000000	0.155300006000000	0.161400005000000	0.155200004577637	0.157199993729591	0.144500002264977	0.134499996900558	0.195500001000000	0.151299998000000	0.159099996000000	0.163100004000000	0.148399993777275	0.164499998092651	0.147499993443489	0.145400002598763	0.173099995000000	0.141000003000000	0.142299995000000	0.143199995000000	0.141699999570847	0.142700001597404	0.140200003981590	0.135499998927116	0.194499999000000	0.135199994000000	0.139200002000000	0.136099994000000	0.128000006079674	0.138199999928474	0.130099996924400	0.124899998307228	0.179900005000000	0.119800001000000
0.161899999000000	0.171100006000000	0.169699997000000	0.176499993000000	0.162900000810623	0.160699993371964	0.136600002646446	0.115900002419949	0.210600004000000	0.170300007000000	0.179399997000000	0.178900003000000	0.169499993324280	0.166400000452995	0.149800002574921	0.128299996256828	0.201299995000000	0.164700001000000	0.165800005000000	0.176300004000000	0.171100005507469	0.167099997401238	0.150000005960464	0.136099994182587	0.212599993000000	0.161300004000000	0.167600006000000	0.171800002000000	0.158099994063377	0.177599996328354	0.161200001835823	0.149000003933907	0.195500001000000	0.147400007000000	0.148000002000000	0.154499993000000	0.153699994087219	0.151500001549721	0.151899993419647	0.141299992799759	0.213100001000000	0.141900003000000	0.144600004000000	0.143099993000000	0.133200004696846	0.142900004982948	0.135299995541573	0.129899993538857	0.193299994000000	0.124499999000000
0.178100005000000	0.179700002000000	0.180099994000000	0.192599997000000	0.171200007200241	0.173899993300438	0.138699993491173	0.118400000035763	0.233400002000000	0.186700001000000	0.196099997000000	0.193399996000000	0.180500000715256	0.185100004076958	0.153600007295609	0.130799993872643	0.217800006000000	0.175400004000000	0.179299995000000	0.186800003000000	0.184100002050400	0.180399999022484	0.159799993038178	0.141200006008148	0.235799998000000	0.178599998000000	0.184100002000000	0.184900001000000	0.169900000095367	0.191400006413460	0.168899998068810	0.156200006604195	0.216499999000000	0.157800004000000	0.159400001000000	0.161200002000000	0.156599998474121	0.161899998784065	0.155300006270409	0.146500006318092	0.236200005000000	0.150600001000000	0.152999997000000	0.150199994000000	0.138500005006790	0.149299994111061	0.137999996542931	0.135700002312660	0.218300000000000	0.127100006000000
0.188999996000000	0.199100003000000	0.196400002000000	0.208800003000000	0.180800005793571	0.178299993276596	0.141900002956390	0.119000002741814	0.254200011000000	0.198699996000000	0.206499994000000	0.205799997000000	0.197099998593330	0.200499996542931	0.161400005221367	0.133100003004074	0.247500002000000	0.191499993000000	0.192300007000000	0.206699997000000	0.196600005030632	0.196600005030632	0.167199999094009	0.146099999547005	0.262800008000000	0.188600004000000	0.194900006000000	0.194199994000000	0.185200005769730	0.202800005674362	0.179700002074242	0.166299998760223	0.233999997000000	0.167400002000000	0.167999998000000	0.170200005000000	0.170800000429153	0.170699998736382	0.165099993348122	0.156700000166893	0.264200002000000	0.156499997000000	0.163399994000000	0.158399999000000	0.144500002264977	0.156100004911423	0.148800000548363	0.141299992799759	0.238600001000000	0.128900006000000
0.205699995000000	0.216499999000000	0.217399999000000	0.221699998000000	0.198400005698204	0.200000002980232	0.150800004601479	0.127200007438660	0.289499998000000	0.221000001000000	0.232099995000000	0.229499996000000	0.211099997162819	0.216100007295609	0.172399997711182	0.142900004982948	0.272599995000000	0.218700007000000	0.216499999000000	0.227599993000000	0.220200002193451	0.217500001192093	0.179299995303154	0.156800001859665	0.291399986000000	0.207699999000000	0.215700001000000	0.217999995000000	0.205200001597404	0.225899994373322	0.192300006747246	0.182699993252754	0.274699986000000	0.186800003000000	0.181799993000000	0.190500006000000	0.185800001025200	0.189600005745888	0.178499996662140	0.166400000452995	0.286300004000000	0.169000000000000	0.175500005000000	0.168899998000000	0.154899999499321	0.170200005173683	0.158899992704391	0.147699996829033	0.267699987000000	0.134399995000000
0.226099998000000	0.235599995000000	0.239999995000000	0.242200002000000	0.214499995112419	0.209099993109703	0.152799993753433	0.131400004029274	0.319799989000000	0.243799999000000	0.256000012000000	0.251599997000000	0.234500005841255	0.237200006842613	0.180999994277954	0.143900007009506	0.308099985000000	0.238399997000000	0.239399999000000	0.246000007000000	0.239800006151199	0.236499994993210	0.193000003695488	0.162599995732307	0.315400004000000	0.224099994000000	0.236300007000000	0.239500001000000	0.225400000810623	0.252000004053116	0.209900006651878	0.192000001668930	0.296200007000000	0.197400004000000	0.195800006000000	0.206499994000000	0.206100001931191	0.200000002980232	0.192499995231628	0.178499996662140	0.314599991000000	0.179000005000000	0.183699995000000	0.179900005000000	0.161100000143051	0.178299993276596	0.167999997735024	0.155000001192093	0.282499999000000	0.137799993000000
0.253399998000000	0.258599997000000	0.268099993000000	0.267399997000000	0.238299995660782	0.229300007224083	0.160500004887581	0.131300002336502	0.342200011000000	0.265300006000000	0.273799986000000	0.272199988000000	0.262100011110306	0.257299989461899	0.194100007414818	0.154599994421005	0.335000008000000	0.251100004000000	0.263500005000000	0.267600000000000	0.265700012445450	0.264600008726120	0.210299998521805	0.172999992966652	0.349700004000000	0.247199997000000	0.252600014000000	0.255800009000000	0.247099995613098	0.276199996471405	0.235200002789497	0.204999998211861	0.314700007000000	0.216399997000000	0.217500001000000	0.220699996000000	0.223900005221367	0.221300005912781	0.206799998879433	0.189300000667572	0.345999986000000	0.189300001000000	0.194999993000000	0.191400006000000	0.172700002789497	0.191899999976158	0.176100000739098	0.166199997067451	0.319299996000000	0.144999996000000
0.284900010000000	0.289799988000000	0.299899995000000	0.295599997000000	0.253800004720688	0.249099999666214	0.172199994325638	0.135800004005432	0.355899990000000	0.286100000000000	0.301499993000000	0.302199990000000	0.282299995422363	0.288100004196167	0.202999994158745	0.158399999141693	0.361400008000000	0.276699990000000	0.292299986000000	0.296700001000000	0.297399997711182	0.289400011301041	0.219200000166893	0.182899996638298	0.379400015000000	0.268700004000000	0.275599986000000	0.278800011000000	0.275599986314774	0.306699991226196	0.249400004744530	0.218500003218651	0.335000008000000	0.233300000000000	0.233700007000000	0.239199996000000	0.245800003409386	0.240999996662140	0.226099997758865	0.204400002956390	0.373699993000000	0.201900005000000	0.208900005000000	0.205100000000000	0.184599995613098	0.201399996876717	0.184900000691414	0.171000003814697	0.342900008000000	0.146500006000000
0.311100006000000	0.319900006000000	0.332399994000000	0.330399990000000	0.280900001525879	0.266400009393692	0.171499997377396	0.137400001287460	0.386500001000000	0.320899993000000	0.336699992000000	0.331699997000000	0.304300010204315	0.311300009489059	0.214599996805191	0.165500000119209	0.383100003000000	0.306499988000000	0.331900001000000	0.337900013000000	0.327100008726120	0.321700006723404	0.233700007200241	0.193700000643730	0.406199992000000	0.299600005000000	0.308099985000000	0.310400009000000	0.301600009202957	0.337999999523163	0.268999993801117	0.233899995684624	0.361000001000000	0.257800013000000	0.261700004000000	0.263900012000000	0.269300013780594	0.261299997568131	0.242599993944168	0.213599994778633	0.402399987000000	0.218300000000000	0.228499994000000	0.219099998000000	0.194999992847443	0.220799997448921	0.197099998593330	0.180999994277954	0.369100004000000	0.152899995000000
0.337900013000000	0.345899999000000	0.378600001000000	0.356700003000000	0.304899990558624	0.289799988269806	0.181400001049042	0.141000002622604	0.414600015000000	0.355599999000000	0.369100004000000	0.359699994000000	0.350899994373322	0.328700006008148	0.230800002813339	0.172999992966652	0.409799993000000	0.337300003000000	0.373199999000000	0.365799993000000	0.358300000429153	0.358399987220764	0.255699992179871	0.202099993824959	0.423900008000000	0.328299999000000	0.334500015000000	0.337099999000000	0.334600001573563	0.372299998998642	0.298400014638901	0.256900012493134	0.381700009000000	0.283199996000000	0.286399990000000	0.287999988000000	0.298299998044968	0.283899992704392	0.265100002288818	0.234300002455711	0.426999986000000	0.235900000000000	0.243599996000000	0.238100007000000	0.208199992775917	0.233300000429153	0.210299998521805	0.194299995899200	0.392300010000000	0.158800006000000
0.364800006000000	0.375400007000000	0.418500006000000	0.376899987000000	0.335599988698959	0.319299995899200	0.189099997282028	0.149000003933907	0.447200000000000	0.394899994000000	0.407299995000000	0.395000011000000	0.382600009441376	0.380600005388260	0.251599997282028	0.179900005459785	0.451299995000000	0.390100002000000	0.426999986000000	0.418000013000000	0.396299988031387	0.404399991035461	0.271699994802475	0.215000003576279	0.452100009000000	0.360000014000000	0.369599998000000	0.375200003000000	0.372999995946884	0.417199999094009	0.327199995517731	0.275299996137619	0.418599993000000	0.308699995000000	0.303799987000000	0.315499991000000	0.336899995803833	0.316900014877319	0.289299994707108	0.257099986076355	0.449600011000000	0.248699993000000	0.264699996000000	0.253399998000000	0.229000002145767	0.257499992847443	0.231999993324280	0.208100005984306	0.409500003000000	0.159400001000000
0.394199997000000	0.407700002000000	0.456099987000000	0.405800015000000	0.355500012636185	0.349999994039536	0.201900005340576	0.150199994444847	0.474000007000000	0.428099990000000	0.442600012000000	0.428499997000000	0.423900008201599	0.405200004577637	0.261299997568131	0.186700001358986	0.466100007000000	0.423799992000000	0.466399997000000	0.452899992000000	0.432700008153915	0.434300005435944	0.293199986219406	0.228000000119209	0.472999990000000	0.392500013000000	0.402000010000000	0.404199988000000	0.401699990034103	0.449200004339218	0.349799990653992	0.297199994325638	0.429800004000000	0.331600010000000	0.326599985000000	0.339500010000000	0.366899996995926	0.337799996137619	0.311100006103516	0.273099988698959	0.477499992000000	0.266600013000000	0.278299987000000	0.269100010000000	0.245199993252754	0.275499999523163	0.246199995279312	0.220200002193451	0.423299998000000	0.168699995000000
0.441900015000000	0.460500002000000	0.516499996000000	0.458999991000000	0.393200010061264	0.384700000286102	0.215000003576279	0.157600000500679	0.485000014000000	0.464599997000000	0.485399991000000	0.472900003000000	0.458299994468689	0.439700007438660	0.274599999189377	0.194299995899200	0.491200000000000	0.461699992000000	0.521399975000000	0.500500023000000	0.480599999427795	0.486799985170364	0.319499999284744	0.240400001406670	0.503099978000000	0.431100011000000	0.441000015000000	0.439200014000000	0.440800011157990	0.495900005102158	0.379900008440018	0.315800011157990	0.453700006000000	0.360599995000000	0.358099997000000	0.367900014000000	0.408699989318848	0.365399986505508	0.334199994802475	0.298599988222122	0.506699979000000	0.288100004000000	0.301899999000000	0.285699993000000	0.263500005006790	0.295300006866455	0.264899998903275	0.234799996018410	0.451799989000000	0.179299995000000
0.467599988000000	0.483799994000000	0.546199977000000	0.484699994000000	0.423900008201599	0.413700014352798	0.217199996113777	0.158299997448921	0.518199980000000	0.505800009000000	0.527899981000000	0.510500014000000	0.483500003814697	0.470200002193451	0.295300006866455	0.204799994826317	0.510599971000000	0.503000021000000	0.574000001000000	0.547800004000000	0.517899990081787	0.527700006961823	0.340200006961823	0.252799987792969	0.522400022000000	0.465400010000000	0.479999989000000	0.483399987000000	0.480899989604950	0.535600006580353	0.406300008296967	0.342999994754791	0.486400008000000	0.396299988000000	0.387899995000000	0.403299987000000	0.438199996948242	0.390399992465973	0.359899997711182	0.316900014877319	0.518199980000000	0.303099990000000	0.318300009000000	0.310099989000000	0.272100001573563	0.307999998331070	0.274699985980988	0.248799994587898	0.477299988000000	0.179499999000000
0.515399992000000	0.524200022000000	0.593299985000000	0.526899993000000	0.444499999284744	0.449000000953674	0.224800005555153	0.166400000452995	0.526099980000000	0.530099988000000	0.559400022000000	0.549199998000000	0.526400029659271	0.507700026035309	0.319000005722046	0.216600000858307	0.527100027000000	0.531199992000000	0.611199975000000	0.587800026000000	0.558099985122681	0.569500029087067	0.367700010538101	0.273799985647202	0.533999979000000	0.494399995000000	0.505900025000000	0.508000016000000	0.513700008392334	0.577600002288818	0.438800007104874	0.363299995660782	0.497500002000000	0.409000009000000	0.406899989000000	0.420199990000000	0.478300005197525	0.412299990653992	0.377900004386902	0.331099987030029	0.543600023000000	0.316399992000000	0.331699997000000	0.318199992000000	0.289700001478195	0.323000013828278	0.291799992322922	0.260199993848801	0.492500007000000	0.192000002000000
0.544499993000000	0.569999993000000	0.635999978000000	0.565599978000000	0.467799991369247	0.474000006914139	0.231199994683266	0.169900000095367	0.548200011000000	0.578499973000000	0.605700016000000	0.597999990000000	0.571099996566773	0.529900014400482	0.334399998188019	0.224099993705750	0.561200023000000	0.581399977000000	0.666199982000000	0.635800004000000	0.600000023841858	0.611299991607666	0.388700008392334	0.278600007295609	0.562300026000000	0.532700002000000	0.544900000000000	0.551900029000000	0.547699987888336	0.609600007534027	0.461100012063980	0.382499992847443	0.522300005000000	0.442900002000000	0.435900003000000	0.450300008000000	0.512600004673004	0.439099997282028	0.401899993419647	0.351799994707108	0.560400009000000	0.332500011000000	0.348500013000000	0.337700009000000	0.298000007867813	0.335700005292892	0.297899991273880	0.268900007009506	0.512000024000000	0.203799993000000
0.586700022000000	0.604099989000000	0.663399994000000	0.608299971000000	0.513899981975555	0.519900023937225	0.248500004410744	0.180899992585182	0.565100014000000	0.609099984000000	0.635900021000000	0.633000016000000	0.595700025558472	0.575800001621246	0.360100001096725	0.235400006175041	0.570800006000000	0.615300000000000	0.696300030000000	0.668699980000000	0.640500009059906	0.644999980926514	0.415800005197525	0.300099998712540	0.594299972000000	0.567700028000000	0.582199991000000	0.586099982000000	0.590699970722199	0.656700015068054	0.491100013256073	0.412000000476837	0.538800001000000	0.472999990000000	0.461699992000000	0.473500013000000	0.547800004482269	0.465799987316132	0.426800012588501	0.368999987840652	0.587000012000000	0.348899990000000	0.361900002000000	0.352100015000000	0.315200001001358	0.349599987268448	0.313600003719330	0.287400007247925	0.534200013000000	0.207000002000000
0.619499981000000	0.632399976000000	0.688799977000000	0.644100010000000	0.545300006866455	0.558499991893768	0.259999990463257	0.183100000023842	0.587899983000000	0.641799986000000	0.670400023000000	0.666000009000000	0.652000010013580	0.598200023174286	0.390199989080429	0.247500002384186	0.597100019000000	0.648400009000000	0.738099992000000	0.708299994000000	0.686699986457825	0.688399970531464	0.446200013160706	0.323000013828278	0.602199972000000	0.602999985000000	0.614300013000000	0.621399999000000	0.633300006389618	0.693499982357025	0.525600016117096	0.437799990177155	0.552999973000000	0.489499986000000	0.483000010000000	0.498899996000000	0.575999975204468	0.482699990272522	0.445199996232986	0.388500005006790	0.603999972000000	0.363999993000000	0.382600009000000	0.366400003000000	0.327399998903275	0.366499990224838	0.331900000572205	0.299699991941452	0.543299973000000	0.217999995000000
0.650099993000000	0.667900026000000	0.718900025000000	0.676500022000000	0.580699980258942	0.598699986934662	0.280400007963181	0.192699998617172	0.604200006000000	0.671000004000000	0.698199987000000	0.699699998000000	0.696900010108948	0.631299972534180	0.405499994754791	0.262899994850159	0.598900020000000	0.677299976000000	0.768100023000000	0.730700016000000	0.713900029659271	0.724300026893616	0.467700004577637	0.341199994087219	0.619300008000000	0.628899992000000	0.647099972000000	0.652199984000000	0.671999990940094	0.724600017070770	0.556800007820129	0.458200007677078	0.574800014000000	0.511500001000000	0.502200007000000	0.516399980000000	0.612100005149841	0.515399992465973	0.472200006246567	0.416099995374680	0.618799984000000	0.372399986000000	0.392899990000000	0.379999995000000	0.339100003242493	0.382099986076355	0.344300001859665	0.309899985790253	0.562099993000000	0.220400006000000
0.652800024000000	0.680899978000000	0.733399987000000	0.702700019000000	0.611199975013733	0.636099994182587	0.286700010299683	0.194600000977516	0.627399981000000	0.708199978000000	0.733500004000000	0.726800025000000	0.723100006580353	0.679700016975403	0.429600000381470	0.271200001239777	0.610400021000000	0.713999987000000	0.803499997000000	0.766700029000000	0.756600022315979	0.763599991798401	0.492599993944168	0.359600007534027	0.637700021000000	0.664600015000000	0.685699999000000	0.686200023000000	0.696500003337860	0.761099994182587	0.577099978923798	0.480599999427795	0.591600001000000	0.538699985000000	0.528800011000000	0.540000021000000	0.627099990844727	0.518999993801117	0.481700003147125	0.428700000047684	0.635699987000000	0.390799999000000	0.411000013000000	0.390599996000000	0.346799999475479	0.394300013780594	0.351900011301041	0.321500003337860	0.581099987000000	0.228200004000000
0.705900013000000	0.730499983000000	0.769200027000000	0.749199986000000	0.645399987697601	0.669900000095367	0.305900007486343	0.204099997878075	0.633199990000000	0.739000022000000	0.763899982000000	0.773899972000000	0.772000014781952	0.721700012683868	0.448799997568131	0.287499994039536	0.625199974000000	0.742500007000000	0.829200029000000	0.801199973000000	0.792299985885620	0.797599971294403	0.520500004291534	0.378199994564056	0.654699981000000	0.704200029000000	0.713800013000000	0.717299998000000	0.732500016689301	0.791000008583069	0.606700003147125	0.502600014209747	0.601499975000000	0.566999972000000	0.556800008000000	0.564000010000000	0.659099996089935	0.548900008201599	0.503899991512299	0.450500011444092	0.648000002000000	0.406300008000000	0.420199990000000	0.410800010000000	0.360700011253357	0.408499985933304	0.364300012588501	0.335500001907349	0.600199997000000	0.236900002000000
0.722599983000000	0.752099991000000	0.784300029000000	0.779999971000000	0.684700012207031	0.707199990749359	0.317900002002716	0.211199998855591	0.636799991000000	0.760200024000000	0.793500006000000	0.803499997000000	0.801699995994568	0.743700027465820	0.477200001478195	0.301899999380112	0.643400013000000	0.778999984000000	0.859600008000000	0.844099998000000	0.818099975585938	0.832099974155426	0.549300014972687	0.398799985647202	0.661800027000000	0.735099971000000	0.747600019000000	0.750400007000000	0.763899981975555	0.830399990081787	0.640699982643127	0.529100000858307	0.604300022000000	0.578700006000000	0.576699972000000	0.587499976000000	0.677999973297119	0.562099993228912	0.518899977207184	0.464199990034103	0.660200000000000	0.413199991000000	0.428200006000000	0.419600010000000	0.367700010538101	0.413300007581711	0.377299994230270	0.343899995088577	0.607599974000000	0.243200004000000
0.748499990000000	0.773899972000000	0.805000007000000	0.807099998000000	0.723399996757507	0.744099974632263	0.336600005626678	0.219200000166893	0.652800024000000	0.796000004000000	0.826399982000000	0.837700009000000	0.819700002670288	0.792599976062775	0.496800005435944	0.316300004720688	0.643700004000000	0.798399985000000	0.881500006000000	0.862600029000000	0.854099988937378	0.871100008487701	0.577499985694885	0.418099999427795	0.672100008000000	0.763899982000000	0.781499982000000	0.784600019000000	0.789099991321564	0.864799976348877	0.666199982166290	0.551100015640259	0.622600019000000	0.606400013000000	0.600799978000000	0.611400008000000	0.695900022983551	0.580500006675720	0.538399994373322	0.479799985885620	0.670000017000000	0.425799996000000	0.444700003000000	0.434399992000000	0.380400002002716	0.426899999380112	0.390300005674362	0.357499986886978	0.620000005000000	0.255600005000000
0.780300021000000	0.803200006000000	0.824899971000000	0.849699974000000	0.754000008106232	0.771799981594086	0.351900011301041	0.231800004839897	0.651300013000000	0.812200010000000	0.846800029000000	0.861000001000000	0.847400009632111	0.824299991130829	0.525099992752075	0.333400011062622	0.659500003000000	0.827600002000000	0.899399996000000	0.900500000000000	0.874599993228912	0.895399987697601	0.608799993991852	0.441000014543533	0.683499992000000	0.794799984000000	0.810500026000000	0.811900020000000	0.825600028038025	0.895399987697601	0.694400012493134	0.580099999904633	0.629400015000000	0.620599985000000	0.615400016000000	0.633099973000000	0.711700022220612	0.598299980163574	0.556800007820129	0.498100012540817	0.679899991000000	0.441000015000000	0.457100004000000	0.443500012000000	0.391200006008148	0.441100001335144	0.394800007343292	0.364899992942810	0.623799980000000	0.259400010000000
0.778900027000000	0.804300010000000	0.823800027000000	0.851400018000000	0.784799993038178	0.799300014972687	0.370599985122681	0.238499999046326	0.668699980000000	0.827000022000000	0.862299979000000	0.876800001000000	0.869700014591217	0.857299983501434	0.540400028228760	0.349099993705750	0.659099996000000	0.858399987000000	0.916499972000000	0.912599981000000	0.899999976158142	0.925599992275238	0.637000024318695	0.465499997138977	0.687900007000000	0.814999998000000	0.834100008000000	0.837800026000000	0.834399998188019	0.918900012969971	0.723500013351440	0.598200023174286	0.654699981000000	0.650300026000000	0.633499980000000	0.658999979000000	0.724500000476837	0.617399990558624	0.573199987411499	0.510200023651123	0.683899999000000	0.442299992000000	0.468699992000000	0.452199996000000	0.398299992084503	0.450800001621246	0.406599998474121	0.375499993562698	0.630599976000000	0.256999999000000
0.818599999000000	0.841899991000000	0.848800004000000	0.889400005000000	0.813499987125397	0.829299986362457	0.386500000953674	0.246700003743172	0.668500006000000	0.852400005000000	0.895200014000000	0.907400012000000	0.902400016784668	0.889599978923798	0.569000005722046	0.370499998331070	0.664600015000000	0.877200007000000	0.924600005000000	0.939899981000000	0.917200028896332	0.948599994182587	0.664699971675873	0.484499990940094	0.698000014000000	0.846700013000000	0.866100013000000	0.870999992000000	0.861000001430512	0.945299983024597	0.755699992179871	0.624199986457825	0.649800003000000	0.666400015000000	0.655399978000000	0.669300020000000	0.739400029182434	0.634000003337860	0.589699983596802	0.527499973773956	0.691200018000000	0.452699989000000	0.474900007000000	0.464700013000000	0.404900014400482	0.455000013113022	0.414499998092651	0.390599995851517	0.644200027000000	0.272899985000000
0.808600008000000	0.835399985000000	0.846899986000000	0.897300005000000	0.842899978160858	0.869499981403351	0.403200000524521	0.257800012826920	0.684099972000000	0.856800020000000	0.887000024000000	0.901600003000000	0.923600018024445	0.906000018119812	0.607699990272522	0.381999999284744	0.668099999000000	0.883599997000000	0.935299993000000	0.949299991000000	0.923799991607666	0.974500000476837	0.698300004005432	0.507700026035309	0.702799976000000	0.867500007000000	0.878300011000000	0.887300014000000	0.881299972534180	0.960300028324127	0.785099983215332	0.646600008010864	0.661899984000000	0.691600025000000	0.673099995000000	0.692600012000000	0.750999987125397	0.653599977493286	0.604399979114533	0.541599988937378	0.690199971000000	0.462599993000000	0.486999989000000	0.468100011000000	0.413500010967255	0.471199989318848	0.422699987888336	0.394199997186661	0.642300010000000	0.268599987000000
0.821399987000000	0.844399989000000	0.853500009000000	0.915300012000000	0.868600010871887	0.892199993133545	0.422899991273880	0.270599991083145	0.688899994000000	0.860899985000000	0.887600005000000	0.903299987000000	0.944000005722046	0.936500012874603	0.620899975299835	0.402799993753433	0.687200010000000	0.892099977000000	0.942499995000000	0.968200028000000	0.914900004863739	0.993399977684021	0.722400009632111	0.530399978160858	0.704200029000000	0.882799983000000	0.893299997000000	0.907599986000000	0.908599972724915	0.950399994850159	0.807399988174439	0.673200011253357	0.664399981000000	0.712100029000000	0.689700007000000	0.710799992000000	0.764100015163422	0.669099986553192	0.627799987792969	0.560699999332428	0.691299975000000	0.466899991000000	0.492199987000000	0.479099989000000	0.421900004148483	0.482100009918213	0.434500008821487	0.404199987649918	0.638899982000000	0.274599999000000
0.833100021000000	0.854799986000000	0.870100021000000	0.921100020000000	0.892599999904633	0.917699992656708	0.444000005722046	0.279300004243851	0.686100006000000	0.863200009000000	0.887899995000000	0.911599994000000	0.943700015544891	0.961600005626679	0.660499989986420	0.424699991941452	0.690800011000000	0.890799999000000	0.954400003000000	0.964100003000000	0.913399994373322	1.01950001716614	0.754499971866608	0.551400005817413	0.701399982000000	0.907100022000000	0.922500014000000	0.925499976000000	0.921100020408630	0.937799990177155	0.829999983310700	0.700299978256226	0.657100022000000	0.725000024000000	0.706700027000000	0.732100010000000	0.776199996471405	0.689899981021881	0.648299992084503	0.580699980258942	0.695200026000000	0.476200014000000	0.501999974000000	0.485799998000000	0.430599987506866	0.478300005197525	0.442900002002716	0.415399998426437	0.648599982000000	0.285100013000000
0.823899984000000	0.844099998000000	0.873099983000000	0.911099970000000	0.918200016021729	0.948000013828278	0.464899986982346	0.296999990940094	0.681699991000000	0.852599978000000	0.878300011000000	0.897499979000000	0.945699989795685	0.962100028991699	0.683099985122681	0.436500012874603	0.692600012000000	0.885900021000000	0.960200012000000	0.962800026000000	0.912000000476837	1.02709996700287	0.779100000858307	0.578199982643127	0.702799976000000	0.917900026000000	0.933700025000000	0.937399983000000	0.942099988460541	0.940400004386902	0.846599996089935	0.724799990653992	0.662000000000000	0.743600011000000	0.723100007000000	0.740999997000000	0.783699989318848	0.708500027656555	0.660099983215332	0.587499976158142	0.688399971000000	0.486000001000000	0.507900000000000	0.498100013000000	0.439700007438660	0.497700005769730	0.449999988079071	0.416999995708466	0.645500004000000	0.284500003000000
0.828199983000000	0.852199972000000	0.888899982000000	0.921999991000000	0.925400018692017	0.964200019836426	0.475499987602234	0.298299998044968	0.681800008000000	0.858900011000000	0.886500001000000	0.902300000000000	0.932299971580505	0.953100025653839	0.722299993038178	0.450399994850159	0.689300001000000	0.869799972000000	0.970499992000000	0.955100000000000	0.916700005531311	1.04309999942780	0.809800028800964	0.598699986934662	0.699800014000000	0.927999973000000	0.927999973000000	0.931800008000000	0.958100020885468	0.922500014305115	0.875999987125397	0.750000000000000	0.657299995000000	0.759899974000000	0.739799976000000	0.757399976000000	0.791700005531311	0.725300014019013	0.672500014305115	0.599799990653992	0.697200000000000	0.497700006000000	0.519900024000000	0.504000008000000	0.440699994564056	0.504999995231628	0.456999987363815	0.423900008201599	0.636600018000000	0.292499989000000
0.835799992000000	0.858699977000000	0.890900016000000	0.918399990000000	0.935000002384186	0.998399972915649	0.495299994945526	0.311300009489059	0.681999981000000	0.855700016000000	0.885800004000000	0.906599998000000	0.931699991226196	0.960399985313416	0.743600010871887	0.473699986934662	0.691500008000000	0.863200009000000	0.971000016000000	0.941799998000000	0.910399973392487	1.03989994525909	0.838900029659271	0.629400014877319	0.698000014000000	0.925599992000000	0.931200027000000	0.925800025000000	0.959500014781952	0.919900000095367	0.900300025939941	0.778699994087219	0.654100001000000	0.777499974000000	0.763499975000000	0.771200001000000	0.804899990558624	0.741800010204315	0.688300013542175	0.613099992275238	0.699500024000000	0.506299973000000	0.530200005000000	0.511099994000000	0.451799988746643	0.510399997234345	0.467099994421005	0.437500000000000	0.643599987000000	0.292199999000000
0.833000004000000	0.851400018000000	0.890999973000000	0.923200011000000	0.924199998378754	1.00829994678497	0.514100015163422	0.328900009393692	0.685199976000000	0.857100010000000	0.885800004000000	0.902300000000000	0.933700025081635	0.951099991798401	0.770399987697601	0.498699992895126	0.701900005000000	0.870000005000000	0.979200006000000	0.958500028000000	0.906499981880188	1.03579998016357	0.869599997997284	0.656700015068054	0.699199975000000	0.911199987000000	0.914499998000000	0.925199986000000	0.954900026321411	0.919499993324280	0.923300027847290	0.804199993610382	0.658999979000000	0.801100016000000	0.776199996000000	0.789600015000000	0.814499974250794	0.762300014495850	0.713400006294251	0.634700000286102	0.707099974000000	0.514900029000000	0.538500011000000	0.518599987000000	0.455199986696243	0.522199988365173	0.482899993658066	0.444599986076355	0.643400013000000	0.292600006000000
0.830699980000000	0.849399984000000	0.888700008000000	0.918399990000000	0.925199985504150	1.02059996128082	0.540499985218048	0.341300010681152	0.689599991000000	0.850300014000000	0.878899992000000	0.899399996000000	0.933099985122681	0.951699972152710	0.803399980068207	0.512899994850159	0.698300004000000	0.861599982000000	0.974699974000000	0.945699990000000	0.908500015735626	1.03429996967316	0.884599983692169	0.679099977016449	0.703100026000000	0.910200000000000	0.916199982000000	0.913699985000000	0.937900006771088	0.925100028514862	0.944800019264221	0.827899992465973	0.656300008000000	0.812500000000000	0.793399990000000	0.813000023000000	0.818700015544891	0.776199996471405	0.719699978828430	0.646099984645844	0.693099976000000	0.522400022000000	0.551900029000000	0.532700002000000	0.476399987936020	0.517799973487854	0.479999989271164	0.452499985694885	0.650200009000000	0.298799992000000
0.835500002000000	0.858699977000000	0.885599971000000	0.924700022000000	0.921899974346161	1.03250002861023	0.562699973583221	0.354299992322922	0.688000023000000	0.852299988000000	0.878099978000000	0.901799977000000	0.931299984455109	0.954900026321411	0.828700006008148	0.533200025558472	0.713999987000000	0.864799976000000	0.986299992000000	0.948499978000000	0.906799972057343	1.03880000114441	0.929400026798248	0.707000017166138	0.707300007000000	0.899100006000000	0.908399999000000	0.913500011000000	0.940500020980835	0.915600001811981	0.967299997806549	0.859899997711182	0.660499990000000	0.836600006000000	0.810800016000000	0.829100013000000	0.829200029373169	0.800800025463104	0.740499973297119	0.661199986934662	0.703199983000000	0.534600019000000	0.555999994000000	0.544399977000000	0.471700012683868	0.536099970340729	0.487699985504150	0.460500001907349	0.647599995000000	0.304300010000000
0.833999991000000	0.855400026000000	0.880400002000000	0.921599984000000	0.923900008201599	1.04509997367859	0.580600023269653	0.366600006818771	0.691600025000000	0.857100010000000	0.884100020000000	0.905799985000000	0.931900024414063	0.957799971103668	0.858799993991852	0.551100015640259	0.712100029000000	0.864700019000000	0.991699994000000	0.951200008000000	0.907800018787384	1.03450000286102	0.939999997615814	0.737200021743774	0.704200029000000	0.890399992000000	0.909200013000000	0.907800019000000	0.933499991893768	0.908900022506714	0.957300007343292	0.873799979686737	0.660700023000000	0.845000029000000	0.830200016000000	0.842199981000000	0.823499977588654	0.811800003051758	0.752799987792969	0.672999978065491	0.699100018000000	0.534300029000000	0.568799973000000	0.553600013000000	0.476300001144409	0.549099981784821	0.499300003051758	0.467200011014938	0.655799985000000	0.309399992000000
0.825500011000000	0.846199989000000	0.867100000000000	0.901799977000000	0.922500014305115	1.05089998245239	0.610300004482269	0.387400001287460	0.695999980000000	0.855300009000000	0.882300019000000	0.902700007000000	0.939700007438660	0.936500012874603	0.891099989414215	0.573899984359741	0.700900018000000	0.872900009000000	1.00549995900000	0.956300020000000	0.919000029563904	1.04079997539520	0.939999997615814	0.763800024986267	0.704900026000000	0.887300014000000	0.898699999000000	0.906700015000000	0.926599979400635	0.909300029277802	0.948000013828278	0.895699977874756	0.672800004000000	0.866699994000000	0.836600006000000	0.855199993000000	0.823700010776520	0.822300016880035	0.766099989414215	0.692499995231628	0.696600020000000	0.548600018000000	0.576399982000000	0.560500026000000	0.480399996042252	0.556200027465820	0.508000016212463	0.476799994707108	0.644800007000000	0.314099997000000
0.833100021000000	0.851899981000000	0.879100025000000	0.909200013000000	0.924600005149841	1.05799996852875	0.635900020599365	0.401199996471405	0.695599973000000	0.860700011000000	0.884500027000000	0.902700007000000	0.951099991798401	0.940800011157990	0.913399994373322	0.592199981212616	0.721099973000000	0.858799994000000	1.00590002500000	0.963800013000000	0.904500007629395	1.03840005397797	0.938799977302551	0.790300011634827	0.707099974000000	0.884000003000000	0.904999971000000	0.908699989000000	0.925700008869171	0.906799972057343	0.935599982738495	0.919099986553192	0.659699976000000	0.869099975000000	0.853900015000000	0.871299982000000	0.836399972438812	0.837800025939941	0.785000026226044	0.710300028324127	0.698199987000000	0.552600026000000	0.585600019000000	0.576600015000000	0.492100000381470	0.559199988842011	0.507499992847443	0.481400012969971	0.657800019000000	0.327899992000000
0.831399977000000	0.859399974000000	0.890299976000000	0.920099974000000	0.921400010585785	1.06079995632172	0.662100017070770	0.410400003194809	0.693599999000000	0.852699995000000	0.880200028000000	0.904799998000000	0.925599992275238	0.946399986743927	0.938499987125397	0.607599973678589	0.730899990000000	0.872399986000000	1.01230001400000	0.964699984000000	0.906700015068054	1.03859996795654	0.941299974918366	0.816699981689453	0.707799971000000	0.880200028000000	0.897800028000000	0.903699994000000	0.922800004482269	0.908500015735626	0.928399980068207	0.938099980354309	0.666999996000000	0.883300006000000	0.858399987000000	0.884100020000000	0.828100025653839	0.845000028610230	0.791299998760223	0.718699991703033	0.703199983000000	0.563600004000000	0.592000008000000	0.577099979000000	0.488700002431870	0.569100022315979	0.516900002956390	0.487199991941452	0.649800003000000	0.327699989000000
0.844900012000000	0.864099979000000	0.878899992000000	0.912699997000000	0.917599976062775	1.07260000705719	0.684300005435944	0.426499992609024	0.695699990000000	0.857400000000000	0.880800009000000	0.902000010000000	0.939899981021881	0.954599976539612	0.947099983692169	0.633700013160706	0.725099981000000	0.859099984000000	1.00549995900000	0.963299990000000	0.910700023174286	1.04110002517700	0.936200022697449	0.840399980545044	0.711300015000000	0.881500006000000	0.899100006000000	0.902700007000000	0.929799973964691	0.902899980545044	0.923200011253357	0.948099970817566	0.663100004000000	0.886799991000000	0.868799984000000	0.897199988000000	0.835600018501282	0.865000009536743	0.805199980735779	0.730099976062775	0.706499994000000	0.573099971000000	0.602199972000000	0.585799992000000	0.502699971199036	0.576600015163422	0.532000005245209	0.499099999666214	0.660899997000000	0.334399998000000
0.823499978000000	0.844099998000000	0.878600001000000	0.917500019000000	0.923200011253357	1.07190001010895	0.707599997520447	0.437999993562698	0.694999993000000	0.847000003000000	0.878000021000000	0.902199984000000	0.925599992275238	0.954500019550324	0.964900016784668	0.644900023937225	0.723699987000000	0.865100026000000	1.01460003900000	0.975300014000000	0.906599998474121	1.03810000419617	0.929199993610382	0.859399974346161	0.709200025000000	0.879299998000000	0.897700012000000	0.899800003000000	0.917900025844574	0.907999992370606	0.925000011920929	0.970099985599518	0.669099987000000	0.897800028000000	0.874499977000000	0.908100009000000	0.832400023937225	0.877300024032593	0.815500020980835	0.744199991226196	0.706499994000000	0.583199978000000	0.615700006000000	0.596700013000000	0.504199981689453	0.567499995231628	0.525900006294251	0.502799987792969	0.653400004000000	0.327800006000000
0.838400006000000	0.863600016000000	0.891399980000000	0.924199998000000	0.934300005435944	1.07770001888275	0.732100009918213	0.453599989414215	0.693899989000000	0.857599974000000	0.887799978000000	0.908699989000000	0.939599990844727	0.950600028038025	0.966899991035461	0.684899985790253	0.741199970000000	0.861599982000000	1.01429998900000	0.961399972000000	0.904399991035461	1.04630005359650	0.930999994277954	0.890399992465973	0.708599985000000	0.876900017000000	0.905399978000000	0.905700028000000	0.935299992561340	0.903299987316132	0.922999978065491	0.955099999904633	0.650300026000000	0.893299997000000	0.883700013000000	0.920300007000000	0.832799971103668	0.893800020217896	0.825900018215179	0.759000003337860	0.703199983000000	0.592800021000000	0.626900017000000	0.604300022000000	0.512499988079071	0.578700006008148	0.534699976444244	0.512399971485138	0.655799985000000	0.340700001000000
[truncated: 14 more columns]
