# Supplementary material for: Modeling the impact of drug interactions on therapeutic selectivity
Source: Nat Commun. 2018 Aug 27;9:3452. doi: 10.1038/s41467-018-05954-3 (PMC6110842; doi:10.1038/s41467-018-05954-3)
Supplement: Supplementary file 4 — Supplementary Data 1 [file 41467_2018_5954_MOESM4_ESM.zip › albRAW/Bro-Ter.txt]

0.0881000010000000	0.0905999990000000	0.0948000030000000	0.0931999980000000	0.0951000010000000	0.0913000030000000	0.0922999980000000	0.0907000010000000	0.0880000000000000	0.0894000010000000	0.0922000040000000	0.0939000030000000	0.0911000000000000	0.0930999960000000	0.0913999970000000	0.0961000030000000	0.0883999990000000	0.0966000040000000	0.0948000030000000	0.101300001000000	0.0952999960000000	0.0957000030000000	0.0935000030000000	0.0961999970000000	0.0921000020000000	0.0935000030000000	0.0930999960000000	0.126300007000000	0.0939000030000000	0.0939000030000000	0.0934000020000000	0.0912000020000000	0.0908999960000000	0.0951000010000000	0.0903000010000000	0.0926000030000000	0.0962999980000000	0.0952999960000000	0.107199997000000	0.101499997000000	0.0967999990000000	0.0908000020000000	0.0973000000000000	0.0943000020000000	0.0926000030000000	0.0952000020000000	0.0939999970000000	0.104000002000000	0.0903000010000000	0.0931999980000000
0.0874999990000000	0.0904000030000000	0.0944000040000000	0.0926000030000000	0.0951000010000000	0.0903000010000000	0.0909999980000000	0.0913999970000000	0.0880000000000000	0.0877000020000000	0.0926000030000000	0.0935000030000000	0.0908999960000000	0.0930999960000000	0.0913999970000000	0.0960000010000000	0.0889000000000000	0.0957000030000000	0.0943000020000000	0.0987000020000000	0.0952000020000000	0.0956000020000000	0.0930999960000000	0.0961000030000000	0.0931999980000000	0.0920000000000000	0.0945999990000000	0.125699997000000	0.0930000020000000	0.0929000010000000	0.0942000000000000	0.0911000000000000	0.0904000030000000	0.0961000030000000	0.0900000040000000	0.0921000020000000	0.0956000020000000	0.0970999970000000	0.104400001000000	0.100299999000000	0.0957000030000000	0.0978000020000000	0.0961000030000000	0.0934000020000000	0.0926999970000000	0.0942000000000000	0.0961999970000000	0.106600001000000	0.0896999980000000	0.0927999990000000
0.0877000020000000	0.0895000030000000	0.0935999970000000	0.0917000030000000	0.0942000000000000	0.0900999980000000	0.0900999980000000	0.0909999980000000	0.0880000000000000	0.0885000010000000	0.0913000030000000	0.0931999980000000	0.0896999980000000	0.0922000040000000	0.0909999980000000	0.0949999990000000	0.0887999980000000	0.0944999980000000	0.0930000020000000	0.0974000020000000	0.0942000000000000	0.0940999980000000	0.0926000030000000	0.0949999990000000	0.0918999980000000	0.0933000000000000	0.0926999970000000	0.124200001000000	0.0929000010000000	0.0925000010000000	0.0933000000000000	0.0900000040000000	0.0904999970000000	0.0949999990000000	0.0903000010000000	0.0908999960000000	0.0944999980000000	0.0935000030000000	0.100400001000000	0.0996999960000000	0.0952000020000000	0.0918999980000000	0.0960000010000000	0.0934000020000000	0.0922000040000000	0.0929000010000000	0.0930000020000000	0.106600001000000	0.0900000040000000	0.0926999970000000
0.0878999980000000	0.0894000010000000	0.0940999980000000	0.0926999970000000	0.0929000010000000	0.0904000030000000	0.0900999980000000	0.0913000030000000	0.0872000010000000	0.0881000010000000	0.0896999980000000	0.0938000010000000	0.0894000010000000	0.0921000020000000	0.0899000020000000	0.0956000020000000	0.0880000000000000	0.0953999980000000	0.0922000040000000	0.0987000020000000	0.0939999970000000	0.0947000010000000	0.0923999990000000	0.0948999970000000	0.0914999990000000	0.0912000020000000	0.0927999990000000	0.117299996000000	0.0921000020000000	0.0920000000000000	0.0926999970000000	0.0898000000000000	0.0900999980000000	0.0926000030000000	0.0899000020000000	0.0913000030000000	0.0948000030000000	0.0947000010000000	0.103799999000000	0.0988999980000000	0.0945999990000000	0.0916000010000000	0.0955000000000000	0.0925000010000000	0.0926000030000000	0.0926000030000000	0.0909999980000000	0.106700003000000	0.0898000000000000	0.0926000030000000
0.0870999990000000	0.0895000030000000	0.0925000010000000	0.0926999970000000	0.0943000020000000	0.0902000000000000	0.0902000000000000	0.0908000020000000	0.0878999980000000	0.0869999970000000	0.0913000030000000	0.0942000000000000	0.0896999980000000	0.0922000040000000	0.0904000030000000	0.0942000000000000	0.0889000000000000	0.0960000010000000	0.0938000010000000	0.0986000000000000	0.0942000000000000	0.0936999990000000	0.0926000030000000	0.0948000030000000	0.0913000030000000	0.0912000020000000	0.0931999980000000	0.116800003000000	0.0927999990000000	0.0952999960000000	0.0933000000000000	0.0904999970000000	0.0900999980000000	0.0945999990000000	0.0903000010000000	0.0909999980000000	0.0949999990000000	0.0914999990000000	0.105099998000000	0.100100003000000	0.0947000010000000	0.0953999980000000	0.0952999960000000	0.0926999970000000	0.0930999960000000	0.0920000000000000	0.0930000020000000	0.107400000000000	0.0891000030000000	0.0929000010000000
0.0885000010000000	0.0907000010000000	0.0929000010000000	0.0920000000000000	0.0939000030000000	0.0904999970000000	0.0900000040000000	0.0926999970000000	0.0873999970000000	0.0881000010000000	0.0921000020000000	0.0943000020000000	0.0900000040000000	0.0922999980000000	0.0905999990000000	0.0934000020000000	0.0891999970000000	0.0955000000000000	0.0926999970000000	0.0979000030000000	0.0938000010000000	0.0938000010000000	0.0921000020000000	0.0944999980000000	0.0918999980000000	0.0916000010000000	0.0927999990000000	0.117600001000000	0.0913999970000000	0.0953999980000000	0.0926999970000000	0.0904999970000000	0.0902000000000000	0.0938000010000000	0.0902000000000000	0.0913999970000000	0.0951000010000000	0.0922000040000000	0.103500001000000	0.100599997000000	0.0944000040000000	0.0913999970000000	0.0948000030000000	0.0925000010000000	0.0929000010000000	0.0917999970000000	0.0948000030000000	0.107500002000000	0.0891000030000000	0.0923999990000000
0.0929000010000000	0.0957999970000000	0.0991000010000000	0.0952000020000000	0.0975999980000000	0.0929000010000000	0.0900999980000000	0.0920000000000000	0.0912000020000000	0.0931999980000000	0.0958999990000000	0.0979999970000000	0.0931999980000000	0.0922999980000000	0.0911000000000000	0.0938000010000000	0.0935000030000000	0.100599997000000	0.0983999970000000	0.102899998000000	0.0957000030000000	0.0970000030000000	0.0923999990000000	0.0953999980000000	0.0960000010000000	0.0957999970000000	0.0978000020000000	0.121100001000000	0.0979999970000000	0.0938000010000000	0.0933000000000000	0.0905999990000000	0.0951000010000000	0.0983999970000000	0.0945999990000000	0.0949999990000000	0.0988999980000000	0.0918999980000000	0.104199998000000	0.0997999980000000	0.0988000040000000	0.100100003000000	0.0992999970000000	0.0977000000000000	0.0970000030000000	0.0979999970000000	0.0917999970000000	0.108900003000000	0.0957000030000000	0.0970000030000000
0.0874999990000000	0.0876000000000000	0.0911000000000000	0.0914999990000000	0.0960000010000000	0.0916000010000000	0.0904999970000000	0.0905999990000000	0.0842999960000000	0.0870999990000000	0.0898000000000000	0.0938000010000000	0.0895999970000000	0.0930999960000000	0.0912000020000000	0.0936999990000000	0.0854000000000000	0.0966000040000000	0.0908000020000000	0.0956000020000000	0.0934000020000000	0.0930999960000000	0.0927999990000000	0.0935000030000000	0.0882999970000000	0.0900999980000000	0.0929000010000000	0.113700002000000	0.0929000010000000	0.0917999970000000	0.0935999970000000	0.0907000010000000	0.0873000030000000	0.0908999960000000	0.0891999970000000	0.0898000000000000	0.0945999990000000	0.0975999980000000	0.104900002000000	0.0980999990000000	0.0905999990000000	0.0961000030000000	0.0938000010000000	0.0908999960000000	0.0913000030000000	0.0912000020000000	0.0929000010000000	0.107199997000000	0.0895999970000000	0.0878000040000000
0.0860000030000000	0.0917999970000000	0.0969000010000000	0.0967999990000000	0.0975999980000000	0.0927999990000000	0.0889000000000000	0.0927999990000000	0.0889000000000000	0.0891999970000000	0.0949999990000000	0.0971999990000000	0.0944999980000000	0.0956000020000000	0.0899000020000000	0.0940999980000000	0.0892999990000000	0.0991000010000000	0.0966999980000000	0.100500003000000	0.0975999980000000	0.0983999970000000	0.0914999990000000	0.0957000030000000	0.0934000020000000	0.0957999970000000	0.0962999980000000	0.117299996000000	0.0967999990000000	0.0995000000000000	0.0922999980000000	0.0918999980000000	0.0903000010000000	0.0944999980000000	0.0931999980000000	0.0957999970000000	0.0983000030000000	0.0969000010000000	0.0978000020000000	0.0992999970000000	0.0939000030000000	0.0943000020000000	0.0991000010000000	0.0965000020000000	0.0961999970000000	0.0947000010000000	0.0908000020000000	0.107000001000000	0.0913999970000000	0.0935999970000000
0.0870999990000000	0.0886999960000000	0.0913999970000000	0.0908000020000000	0.0929000010000000	0.0898000000000000	0.0886999960000000	0.0917000030000000	0.0851999970000000	0.0848999990000000	0.0898000000000000	0.0916000010000000	0.0904000030000000	0.0920000000000000	0.0905999990000000	0.0930000020000000	0.0864999960000000	0.0923999990000000	0.0914999990000000	0.0973000000000000	0.0916000010000000	0.0923999990000000	0.0913000030000000	0.0956000020000000	0.0894000010000000	0.0914999990000000	0.0904999970000000	0.112499997000000	0.0907000010000000	0.0935999970000000	0.0913000030000000	0.0885000010000000	0.0876000000000000	0.0912000020000000	0.0882999970000000	0.0885000010000000	0.0938000010000000	0.0895999970000000	0.101400003000000	0.0983999970000000	0.0921000020000000	0.0907000010000000	0.0916000010000000	0.0903000010000000	0.0903000010000000	0.0907000010000000	0.0930000020000000	0.107199997000000	0.0883999990000000	0.0900000040000000
0.0898000000000000	0.0935000030000000	0.0944999980000000	0.0943000020000000	0.0948000030000000	0.0929000010000000	0.0923999990000000	0.0936999990000000	0.0895000030000000	0.0895999970000000	0.0920000000000000	0.0938000010000000	0.0908000020000000	0.0938000010000000	0.0921000020000000	0.0957999970000000	0.0896999980000000	0.0984999980000000	0.0944000040000000	0.0975999980000000	0.0947000010000000	0.0956000020000000	0.0936999990000000	0.0966000040000000	0.0934000020000000	0.0953999980000000	0.0943000020000000	0.119900003000000	0.0926999970000000	0.0961000030000000	0.0936999990000000	0.0911000000000000	0.0922999980000000	0.0947000010000000	0.0917000030000000	0.0920000000000000	0.0961000030000000	0.0948000030000000	0.102200001000000	0.101599999000000	0.0948000030000000	0.0939000030000000	0.0935000030000000	0.0935999970000000	0.0939999970000000	0.0918999980000000	0.0931999980000000	0.106500000000000	0.0926999970000000	0.0943000020000000
0.0917999970000000	0.0927999990000000	0.0958999990000000	0.0945999990000000	0.0947000010000000	0.0944999980000000	0.0918999980000000	0.0934000020000000	0.0916000010000000	0.0891999970000000	0.0960000010000000	0.0948000030000000	0.0922999980000000	0.0942000000000000	0.0923999990000000	0.0949999990000000	0.0917999970000000	0.0970000030000000	0.0948999970000000	0.0979999970000000	0.0945999990000000	0.0944999980000000	0.0939999970000000	0.0975999980000000	0.0943000020000000	0.0926999970000000	0.0944999980000000	0.119499996000000	0.0943000020000000	0.0965000020000000	0.0949999990000000	0.0926000030000000	0.0916000010000000	0.0948999970000000	0.0902000000000000	0.0920000000000000	0.0944000040000000	0.0930999960000000	0.105599999000000	0.100699998000000	0.0977000000000000	0.0938000010000000	0.0964000000000000	0.0939000030000000	0.0938000010000000	0.0918999980000000	0.0967999990000000	0.105400003000000	0.0926000030000000	0.0948999970000000
0.0894000010000000	0.0908999960000000	0.0933000000000000	0.0953999980000000	0.0945999990000000	0.0955000000000000	0.0917999970000000	0.0935999970000000	0.0883999990000000	0.0873999970000000	0.0927999990000000	0.0947000010000000	0.0908000020000000	0.0944000040000000	0.0926999970000000	0.0960000010000000	0.0891999970000000	0.0951000010000000	0.0935999970000000	0.0987000020000000	0.0939000030000000	0.0944000040000000	0.0935000030000000	0.0969000010000000	0.0909999980000000	0.0922000040000000	0.0945999990000000	0.119000003000000	0.0944999980000000	0.0957000030000000	0.0966000040000000	0.0913999970000000	0.0891999970000000	0.0927999990000000	0.0913000030000000	0.0927999990000000	0.0944999980000000	0.0978000020000000	0.107500002000000	0.101599999000000	0.0939999970000000	0.0926999970000000	0.0947000010000000	0.0935000030000000	0.0925000010000000	0.0913000030000000	0.0940999980000000	0.107199997000000	0.0904000030000000	0.0916000010000000
0.0914999990000000	0.0939000030000000	0.0957000030000000	0.0962999980000000	0.100100003000000	0.0962999980000000	0.0945999990000000	0.0965000020000000	0.0908000020000000	0.0885000010000000	0.0953999980000000	0.0970000030000000	0.0945999990000000	0.0960000010000000	0.0943000020000000	0.0958999990000000	0.0930000020000000	0.0969000010000000	0.0957999970000000	0.0996000020000000	0.0979999970000000	0.0970999970000000	0.0952999960000000	0.0983999970000000	0.0923999990000000	0.0943000020000000	0.0973000000000000	0.121100001000000	0.0997999980000000	0.0992999970000000	0.0957999970000000	0.0935999970000000	0.0917999970000000	0.0940999980000000	0.0925000010000000	0.0931999980000000	0.0964000000000000	0.0948000030000000	0.106600001000000	0.101400003000000	0.0947000010000000	0.0939999970000000	0.0952999960000000	0.0945999990000000	0.0944999980000000	0.0940999980000000	0.0961000030000000	0.108499996000000	0.0923999990000000	0.0931999980000000
0.0883999990000000	0.0907000010000000	0.0938000010000000	0.0957000030000000	0.0944999980000000	0.0934000020000000	0.0916000010000000	0.0939000030000000	0.0873000030000000	0.0856999980000000	0.0926000030000000	0.0939000030000000	0.0907000010000000	0.0930000020000000	0.0916000010000000	0.0945999990000000	0.0877000020000000	0.0943000020000000	0.0931999980000000	0.0967999990000000	0.0936999990000000	0.0952000020000000	0.0920000000000000	0.0957000030000000	0.0905999990000000	0.0914999990000000	0.0922000040000000	0.116899997000000	0.0918999980000000	0.0960000010000000	0.0939000030000000	0.0903000010000000	0.0889000000000000	0.0921000020000000	0.0885000010000000	0.0904000030000000	0.0936999990000000	0.0930000020000000	0.0989999990000000	0.100400001000000	0.0920000000000000	0.0927999990000000	0.0926999970000000	0.0922000040000000	0.0929000010000000	0.0918999980000000	0.0936999990000000	0.107799999000000	0.0892999990000000	0.0914999990000000
0.0935999970000000	0.0966000040000000	0.0989999990000000	0.100800000000000	0.0995000000000000	0.0988999980000000	0.0965000020000000	0.0983000030000000	0.0926999970000000	0.0907000010000000	0.0977000000000000	0.0992000030000000	0.0957999970000000	0.0987000020000000	0.0966000040000000	0.0995000000000000	0.0918999980000000	0.0993999990000000	0.0974999960000000	0.102300003000000	0.0987000020000000	0.0995000000000000	0.0979000030000000	0.100699998000000	0.0942000000000000	0.0949999990000000	0.0966999980000000	0.121900000000000	0.0978000020000000	0.100800000000000	0.0989999990000000	0.0952999960000000	0.0958999990000000	0.0966000040000000	0.0938000010000000	0.0945999990000000	0.0980999990000000	0.0964000000000000	0.105099998000000	0.104000002000000	0.0961000030000000	0.0958999990000000	0.0974000020000000	0.0965000020000000	0.0961999970000000	0.0944000040000000	0.100299999000000	0.110100001000000	0.0939000030000000	0.0948999970000000
0.0925000010000000	0.0948999970000000	0.0989999990000000	0.100100003000000	0.0996000020000000	0.0979999970000000	0.0965000020000000	0.0966999980000000	0.0916000010000000	0.0895000030000000	0.0975999980000000	0.100100003000000	0.0952999960000000	0.0983999970000000	0.0957000030000000	0.0983000030000000	0.0908999960000000	0.0993999990000000	0.0966000040000000	0.100900002000000	0.0974000020000000	0.0992000030000000	0.0966000040000000	0.100299999000000	0.0940999980000000	0.0952000020000000	0.0961999970000000	0.119599998000000	0.0957000030000000	0.0983999970000000	0.0984999980000000	0.0944000040000000	0.0987000020000000	0.0952999960000000	0.0917999970000000	0.0948000030000000	0.0971999990000000	0.0969000010000000	0.109600000000000	0.103699997000000	0.0957000030000000	0.0948999970000000	0.0966999980000000	0.0979000030000000	0.0951000010000000	0.0935999970000000	0.0970999970000000	0.108599998000000	0.0930999960000000	0.0939000030000000
0.0940999980000000	0.0982000010000000	0.100900002000000	0.102300003000000	0.100400001000000	0.0989999990000000	0.0984999980000000	0.0987000020000000	0.0944000040000000	0.0925000010000000	0.0993999990000000	0.100199997000000	0.0975999980000000	0.0987000020000000	0.0984999980000000	0.101800002000000	0.0949999990000000	0.0992999970000000	0.0983999970000000	0.102899998000000	0.0986000000000000	0.0989999990000000	0.0978000020000000	0.102399997000000	0.0942000000000000	0.0957999970000000	0.0967999990000000	0.118000001000000	0.0977000000000000	0.100599997000000	0.0999000000000000	0.0965000020000000	0.0939000030000000	0.0973000000000000	0.0927999990000000	0.0960000010000000	0.0974999960000000	0.0974999960000000	0.106700003000000	0.105599999000000	0.0957000030000000	0.0947000010000000	0.0966000040000000	0.0965000020000000	0.0956000020000000	0.0948999970000000	0.0997999980000000	0.112300001000000	0.0938000010000000	0.0944999980000000
0.0973000000000000	0.102399997000000	0.104000002000000	0.104400001000000	0.105099998000000	0.103799999000000	0.100500003000000	0.101599999000000	0.0957999970000000	0.0947000010000000	0.102100000000000	0.104999997000000	0.100000001000000	0.101800002000000	0.100299999000000	0.102499999000000	0.0949999990000000	0.102399997000000	0.100699998000000	0.105099998000000	0.102100000000000	0.103000000000000	0.100199997000000	0.104999997000000	0.0966000040000000	0.0993999990000000	0.0991000010000000	0.125900000000000	0.0995000000000000	0.103500001000000	0.103100002000000	0.0996999960000000	0.0951000010000000	0.0979999970000000	0.0969000010000000	0.0983999970000000	0.0996999960000000	0.100100003000000	0.111299999000000	0.106200002000000	0.0974999960000000	0.0974000020000000	0.100599997000000	0.0995000000000000	0.0983000030000000	0.0964000000000000	0.101099998000000	0.111599997000000	0.0943000020000000	0.0962999980000000
0.0995000000000000	0.102600001000000	0.106200002000000	0.106100000000000	0.104699999000000	0.104300000000000	0.102600001000000	0.101499997000000	0.0980999990000000	0.0951000010000000	0.103900000000000	0.104999997000000	0.100199997000000	0.103100002000000	0.101199999000000	0.103900000000000	0.0948000030000000	0.102200001000000	0.101199999000000	0.106399998000000	0.105099998000000	0.103000000000000	0.101400003000000	0.104599997000000	0.0965000020000000	0.0988000040000000	0.101400003000000	0.128000006000000	0.101000004000000	0.105899997000000	0.102300003000000	0.0996999960000000	0.0993999990000000	0.0979000030000000	0.0961000030000000	0.0974999960000000	0.0988999980000000	0.101899996000000	0.109800003000000	0.105899997000000	0.0971999990000000	0.0961000030000000	0.0979000030000000	0.0999000000000000	0.0982000010000000	0.0964000000000000	0.0999000000000000	0.111900002000000	0.0939999970000000	0.0962999980000000
0.101800002000000	0.103500001000000	0.105700001000000	0.107600003000000	0.107199997000000	0.105700001000000	0.102799997000000	0.102300003000000	0.0992000030000000	0.0970999970000000	0.103799999000000	0.106399998000000	0.102700002000000	0.104000002000000	0.102499999000000	0.105200000000000	0.0961000030000000	0.103799999000000	0.101199999000000	0.106299996000000	0.107500002000000	0.104800001000000	0.102300003000000	0.105599999000000	0.0978000020000000	0.0996999960000000	0.100599997000000	0.124300003000000	0.101700000000000	0.105899997000000	0.103500001000000	0.101400003000000	0.0961000030000000	0.0991000010000000	0.0966999980000000	0.0988000040000000	0.100699998000000	0.100299999000000	0.112000003000000	0.108700000000000	0.0969000010000000	0.0975999980000000	0.100000001000000	0.0996999960000000	0.0987000020000000	0.0979000030000000	0.102700002000000	0.113100000000000	0.0953999980000000	0.0961999970000000
0.105099998000000	0.107799999000000	0.109300002000000	0.112400003000000	0.110100001000000	0.107600003000000	0.104999997000000	0.105300002000000	0.103100002000000	0.0988000040000000	0.107600003000000	0.107699998000000	0.102600001000000	0.105700001000000	0.104800001000000	0.107299998000000	0.0992000030000000	0.107000001000000	0.103799999000000	0.109099999000000	0.104300000000000	0.105999999000000	0.104199998000000	0.107100002000000	0.0997999980000000	0.100800000000000	0.102300003000000	0.126100004000000	0.103100002000000	0.108000003000000	0.104800001000000	0.103000000000000	0.0967999990000000	0.100699998000000	0.0988000040000000	0.0992000030000000	0.101899996000000	0.101700000000000	0.109999999000000	0.110299997000000	0.0989999990000000	0.104099996000000	0.100800000000000	0.103100002000000	0.101000004000000	0.0980999990000000	0.103399999000000	0.112999998000000	0.0971999990000000	0.0979999970000000
0.108499996000000	0.112000003000000	0.113100000000000	0.115199998000000	0.112499997000000	0.109899998000000	0.106799997000000	0.108900003000000	0.107900001000000	0.101599999000000	0.110600002000000	0.112000003000000	0.106500000000000	0.107799999000000	0.105599999000000	0.111299999000000	0.0997999980000000	0.107500002000000	0.106799997000000	0.110699996000000	0.106799997000000	0.108499996000000	0.105099998000000	0.109499998000000	0.100100003000000	0.101599999000000	0.103399999000000	0.132900000000000	0.105099998000000	0.107299998000000	0.107100002000000	0.104300000000000	0.0978000020000000	0.103200004000000	0.0988999980000000	0.100500003000000	0.103500001000000	0.106899999000000	0.115699999000000	0.111500002000000	0.100000001000000	0.100900002000000	0.101899996000000	0.103299998000000	0.100500003000000	0.100199997000000	0.104400001000000	0.116700001000000	0.0967999990000000	0.0992999970000000
0.114699997000000	0.116400003000000	0.116200000000000	0.118699998000000	0.114200003000000	0.111800000000000	0.109499998000000	0.112599999000000	0.112800002000000	0.105599999000000	0.114900000000000	0.115800001000000	0.107500002000000	0.108300000000000	0.107900001000000	0.112000003000000	0.101599999000000	0.110100001000000	0.107400000000000	0.114200003000000	0.108499996000000	0.108599998000000	0.105899997000000	0.110299997000000	0.101800002000000	0.103100002000000	0.105099998000000	0.131400004000000	0.106799997000000	0.109700002000000	0.108400002000000	0.105899997000000	0.100500003000000	0.103500001000000	0.101000004000000	0.102700002000000	0.105300002000000	0.103900000000000	0.117799997000000	0.113499999000000	0.100800000000000	0.101899996000000	0.102799997000000	0.104400001000000	0.101899996000000	0.100199997000000	0.107100002000000	0.118100002000000	0.0977000000000000	0.0992000030000000
0.125599995000000	0.127800003000000	0.125900000000000	0.129899994000000	0.122900002000000	0.116700001000000	0.111900002000000	0.118400000000000	0.122599997000000	0.113499999000000	0.120600000000000	0.122400001000000	0.114900000000000	0.115800001000000	0.113799997000000	0.113799997000000	0.107699998000000	0.118100002000000	0.113200001000000	0.121500000000000	0.113200001000000	0.112000003000000	0.107900001000000	0.113799997000000	0.108000003000000	0.109099999000000	0.111900002000000	0.139400005000000	0.112300001000000	0.113300003000000	0.110600002000000	0.110200003000000	0.104699999000000	0.110399999000000	0.106299996000000	0.108900003000000	0.108800001000000	0.104599997000000	0.114500001000000	0.118600003000000	0.103799999000000	0.111800000000000	0.108499996000000	0.111500002000000	0.108000003000000	0.105499998000000	0.109200001000000	0.122599997000000	0.100699998000000	0.106299996000000
0.121900000000000	0.123599999000000	0.120800003000000	0.123499997000000	0.117600001000000	0.115800001000000	0.115599997000000	0.114699997000000	0.118000001000000	0.107699998000000	0.117100000000000	0.119300000000000	0.108199999000000	0.108700000000000	0.112099998000000	0.118199997000000	0.102100000000000	0.111500002000000	0.106899999000000	0.113899998000000	0.109300002000000	0.109800003000000	0.105599999000000	0.114000000000000	0.100900002000000	0.100800000000000	0.102499999000000	0.128500000000000	0.104599997000000	0.109999999000000	0.109499998000000	0.107600003000000	0.103699997000000	0.102399997000000	0.0969000010000000	0.101300001000000	0.102799997000000	0.101800002000000	0.113499999000000	0.114299998000000	0.0979999970000000	0.0989999990000000	0.101599999000000	0.103200004000000	0.0996000020000000	0.101800002000000	0.104400001000000	0.116700001000000	0.0951000010000000	0.0966000040000000
0.134700000000000	0.131400004000000	0.129700005000000	0.131699994000000	0.125000000000000	0.123599999000000	0.118000001000000	0.119800001000000	0.128900006000000	0.116700001000000	0.126499996000000	0.127100006000000	0.117299996000000	0.117200002000000	0.113100000000000	0.116999999000000	0.108999997000000	0.120200001000000	0.115000002000000	0.119400002000000	0.112800002000000	0.113700002000000	0.111000001000000	0.115300000000000	0.106200002000000	0.108099997000000	0.107900001000000	0.134499997000000	0.109300002000000	0.112999998000000	0.110900000000000	0.107799999000000	0.102200001000000	0.105700001000000	0.103799999000000	0.105099998000000	0.107600003000000	0.102899998000000	0.118100002000000	0.114799999000000	0.102200001000000	0.104800001000000	0.104800001000000	0.108499996000000	0.103299998000000	0.103100002000000	0.105300002000000	0.119599998000000	0.100599997000000	0.100800000000000
0.146799996000000	0.141700000000000	0.137799993000000	0.140699998000000	0.132599995000000	0.127800003000000	0.120399997000000	0.119499996000000	0.137600005000000	0.121299997000000	0.133699998000000	0.132200003000000	0.121299997000000	0.120300002000000	0.116999999000000	0.122299999000000	0.113499999000000	0.123199999000000	0.119999997000000	0.125100002000000	0.115800001000000	0.116300002000000	0.113799997000000	0.117399998000000	0.108000003000000	0.108900003000000	0.111599997000000	0.136600003000000	0.112800002000000	0.112999998000000	0.112999998000000	0.109399997000000	0.103600003000000	0.106899999000000	0.104000002000000	0.106799997000000	0.108999997000000	0.104300000000000	0.117600001000000	0.116200000000000	0.104400001000000	0.103299998000000	0.107500002000000	0.109800003000000	0.105599999000000	0.104800001000000	0.108400002000000	0.118799999000000	0.0997999980000000	0.103200004000000
0.157499999000000	0.153400004000000	0.143999994000000	0.148300007000000	0.134399995000000	0.131500006000000	0.127000004000000	0.124899998000000	0.150000006000000	0.128099993000000	0.141299993000000	0.142000005000000	0.126800001000000	0.125200003000000	0.120700002000000	0.126100004000000	0.120300002000000	0.129199997000000	0.123999998000000	0.130199999000000	0.119599998000000	0.117600001000000	0.114799999000000	0.120899998000000	0.113600001000000	0.110799998000000	0.112099998000000	0.138600007000000	0.114600003000000	0.114600003000000	0.114299998000000	0.111800000000000	0.106899999000000	0.110100001000000	0.104800001000000	0.107299998000000	0.110299997000000	0.105700001000000	0.124499999000000	0.116800003000000	0.104099996000000	0.105300002000000	0.108400002000000	0.109600000000000	0.106399998000000	0.105300002000000	0.112199999000000	0.122900002000000	0.0999000000000000	0.103299998000000
0.171599999000000	0.160899997000000	0.151800007000000	0.157900006000000	0.141700000000000	0.138099998000000	0.132200003000000	0.129700005000000	0.161100000000000	0.137300000000000	0.147400007000000	0.149299994000000	0.131799996000000	0.128299996000000	0.126100004000000	0.130199999000000	0.126599997000000	0.138400003000000	0.131200001000000	0.136000007000000	0.123199999000000	0.122400001000000	0.117399998000000	0.121600002000000	0.115300000000000	0.115000002000000	0.115199998000000	0.141000003000000	0.114600003000000	0.114900000000000	0.116499998000000	0.112000003000000	0.108900003000000	0.110600002000000	0.107000001000000	0.107500002000000	0.110699996000000	0.106799997000000	0.117700003000000	0.116400003000000	0.105999999000000	0.109600000000000	0.108300000000000	0.111500002000000	0.107199997000000	0.108000003000000	0.112599999000000	0.119900003000000	0.101999998000000	0.104900002000000
0.188899994000000	0.175200000000000	0.159899995000000	0.163200006000000	0.146899998000000	0.140900001000000	0.135499999000000	0.132100001000000	0.174899995000000	0.145799994000000	0.160799995000000	0.156800002000000	0.137199998000000	0.134900004000000	0.128600001000000	0.134000003000000	0.132900000000000	0.147000000000000	0.137300000000000	0.141800001000000	0.126800001000000	0.124499999000000	0.118799999000000	0.125599995000000	0.119900003000000	0.118100002000000	0.118799999000000	0.146599993000000	0.117299996000000	0.115800001000000	0.116300002000000	0.112000003000000	0.111000001000000	0.113499999000000	0.106799997000000	0.109399997000000	0.110799998000000	0.108099997000000	0.124700002000000	0.108700000000000	0.105400003000000	0.104900002000000	0.108999997000000	0.112199999000000	0.107799999000000	0.106500000000000	0.112499997000000	0.120099999000000	0.102700002000000	0.104699999000000
0.211400002000000	0.192300007000000	0.169799998000000	0.175099999000000	0.153799996000000	0.148200005000000	0.140699998000000	0.137300000000000	0.193000004000000	0.161799997000000	0.168300003000000	0.165099993000000	0.144999996000000	0.139500007000000	0.133800000000000	0.137099996000000	0.141800001000000	0.156399995000000	0.145199999000000	0.150600001000000	0.132499993000000	0.125699997000000	0.122199997000000	0.127599999000000	0.127399996000000	0.124399997000000	0.122599997000000	0.150299996000000	0.119999997000000	0.118900001000000	0.118400000000000	0.113700002000000	0.114299998000000	0.115599997000000	0.108300000000000	0.110299997000000	0.111900002000000	0.107100002000000	0.123000003000000	0.111500002000000	0.108099997000000	0.109300002000000	0.109600000000000	0.113399997000000	0.106700003000000	0.108700000000000	0.112999998000000	0.121200003000000	0.104999997000000	0.107199997000000
0.238399997000000	0.207900003000000	0.186199993000000	0.190099999000000	0.163200006000000	0.154100001000000	0.148000002000000	0.144700006000000	0.214000002000000	0.171399996000000	0.183100000000000	0.176499993000000	0.154699996000000	0.144400001000000	0.139200002000000	0.144099995000000	0.153099999000000	0.165800005000000	0.153300002000000	0.159999996000000	0.139200002000000	0.133300006000000	0.124600001000000	0.130099997000000	0.135399997000000	0.126900002000000	0.127200007000000	0.154200003000000	0.123800002000000	0.120099999000000	0.119599998000000	0.115999997000000	0.119300000000000	0.116499998000000	0.111800000000000	0.113100000000000	0.112999998000000	0.109399997000000	0.116899997000000	0.113200001000000	0.107400000000000	0.110699996000000	0.111400001000000	0.113200001000000	0.107100002000000	0.107400000000000	0.113100000000000	0.120700002000000	0.105099998000000	0.107299998000000
0.267600000000000	0.225099996000000	0.199100003000000	0.202800006000000	0.170399994000000	0.159700006000000	0.152600005000000	0.154300004000000	0.232500002000000	0.186199993000000	0.199300006000000	0.193000004000000	0.161799997000000	0.151199996000000	0.143199995000000	0.151700005000000	0.160799995000000	0.179700002000000	0.166800007000000	0.167899996000000	0.144299999000000	0.138600007000000	0.127399996000000	0.138200000000000	0.140900001000000	0.135000005000000	0.133100003000000	0.159700006000000	0.126100004000000	0.123400003000000	0.120700002000000	0.116999999000000	0.123300001000000	0.122400001000000	0.112499997000000	0.111699998000000	0.114399999000000	0.110299997000000	0.121100001000000	0.120200001000000	0.109099999000000	0.107299998000000	0.109800003000000	0.113899998000000	0.110100001000000	0.107600003000000	0.113600001000000	0.123899996000000	0.104300000000000	0.105999999000000
0.298999995000000	0.246000007000000	0.216800004000000	0.213100001000000	0.182600006000000	0.171100006000000	0.162200004000000	0.158299997000000	0.261900008000000	0.203199998000000	0.215299994000000	0.204300001000000	0.174899995000000	0.160999998000000	0.151800007000000	0.154400006000000	0.177900001000000	0.198699996000000	0.182099998000000	0.180600002000000	0.153200001000000	0.144999996000000	0.134000003000000	0.141100004000000	0.154499993000000	0.143999994000000	0.142900005000000	0.166800007000000	0.130099997000000	0.126599997000000	0.123899996000000	0.120099999000000	0.129899994000000	0.125499994000000	0.116899997000000	0.118600003000000	0.116200000000000	0.110299997000000	0.128399998000000	0.116999999000000	0.112400003000000	0.110600002000000	0.112700000000000	0.117700003000000	0.109600000000000	0.108800001000000	0.114200003000000	0.119999997000000	0.107299998000000	0.108199999000000
0.339199990000000	0.270000011000000	0.227300003000000	0.228599995000000	0.189999998000000	0.178800002000000	0.168300003000000	0.164700001000000	0.289099991000000	0.221300006000000	0.237900004000000	0.222800002000000	0.183500007000000	0.169100001000000	0.158500001000000	0.164000005000000	0.196300000000000	0.216199994000000	0.198899999000000	0.194299996000000	0.159500003000000	0.149200007000000	0.141000003000000	0.148100004000000	0.166099995000000	0.152300000000000	0.147400007000000	0.175899997000000	0.137799993000000	0.128800005000000	0.127900004000000	0.122000001000000	0.137799993000000	0.132300004000000	0.118799999000000	0.119099997000000	0.116700001000000	0.112999998000000	0.125699997000000	0.112999998000000	0.113499999000000	0.114699997000000	0.113700002000000	0.116899997000000	0.109600000000000	0.109099999000000	0.113200001000000	0.123499997000000	0.106200002000000	0.109200001000000
0.378600001000000	0.291599989000000	0.254099995000000	0.252299994000000	0.206599995000000	0.186700001000000	0.177399993000000	0.174300000000000	0.324800014000000	0.243100002000000	0.254200011000000	0.240700006000000	0.196300000000000	0.178599998000000	0.166899994000000	0.171000004000000	0.217299998000000	0.234099999000000	0.218199998000000	0.211899996000000	0.174199998000000	0.158700004000000	0.143399999000000	0.150999993000000	0.180099994000000	0.165000007000000	0.157399997000000	0.187600002000000	0.145899996000000	0.136999995000000	0.130099997000000	0.123700000000000	0.145199999000000	0.140300006000000	0.119599998000000	0.120700002000000	0.118199997000000	0.118199997000000	0.126300007000000	0.111100003000000	0.115699999000000	0.119000003000000	0.114100002000000	0.118000001000000	0.111299999000000	0.108800001000000	0.112099998000000	0.125300005000000	0.108900003000000	0.110399999000000
0.413800001000000	0.324600011000000	0.270900011000000	0.270399988000000	0.219500005000000	0.197899997000000	0.189700007000000	0.182400003000000	0.356799990000000	0.266799986000000	0.280600011000000	0.256999999000000	0.207599998000000	0.185599998000000	0.174500003000000	0.182600006000000	0.244599998000000	0.260100007000000	0.234300002000000	0.225799993000000	0.185900003000000	0.166800007000000	0.152999997000000	0.159400001000000	0.201199993000000	0.180099994000000	0.173500001000000	0.197500005000000	0.152099997000000	0.139400005000000	0.133900002000000	0.128199995000000	0.156499997000000	0.147499993000000	0.124499999000000	0.124499999000000	0.120700002000000	0.115900002000000	0.120399997000000	0.115300000000000	0.118799999000000	0.114799999000000	0.116999999000000	0.119700000000000	0.110500000000000	0.111500002000000	0.112300001000000	0.126900002000000	0.108700000000000	0.111400001000000
0.449999988000000	0.356500000000000	0.292299986000000	0.290199995000000	0.235400006000000	0.209099993000000	0.197799996000000	0.187099993000000	0.386999995000000	0.293199986000000	0.299899995000000	0.282000005000000	0.225799993000000	0.197099999000000	0.180099994000000	0.189199999000000	0.265700012000000	0.282299995000000	0.259499997000000	0.244399995000000	0.197600007000000	0.174899995000000	0.157600001000000	0.164800003000000	0.220300004000000	0.193100005000000	0.185399994000000	0.215200007000000	0.160300002000000	0.144999996000000	0.136500001000000	0.130500004000000	0.166600004000000	0.155800000000000	0.129299998000000	0.130600005000000	0.123899996000000	0.116800003000000	0.122000001000000	0.119199999000000	0.120800003000000	0.119199999000000	0.118900001000000	0.120899998000000	0.110299997000000	0.110200003000000	0.111400001000000	0.124700002000000	0.109899998000000	0.111500002000000
0.487199992000000	0.391099989000000	0.315400004000000	0.310200006000000	0.251100004000000	0.223800004000000	0.209399998000000	0.199800000000000	0.422500014000000	0.323900014000000	0.331400007000000	0.302199990000000	0.243699998000000	0.213599995000000	0.194100007000000	0.196999997000000	0.292400002000000	0.318899989000000	0.282499999000000	0.267899990000000	0.212099999000000	0.184300005000000	0.165600002000000	0.172099993000000	0.243000001000000	0.214800000000000	0.200700000000000	0.233199999000000	0.167500004000000	0.154200003000000	0.142299995000000	0.135000005000000	0.181199998000000	0.168899998000000	0.135000005000000	0.134599999000000	0.125799999000000	0.118500002000000	0.124899998000000	0.115699999000000	0.126699999000000	0.122100003000000	0.118900001000000	0.122900002000000	0.111699998000000	0.110799998000000	0.112899996000000	0.119999997000000	0.112199999000000	0.112700000000000
0.520200014000000	0.423200011000000	0.341500014000000	0.338800013000000	0.265300006000000	0.236000001000000	0.221900001000000	0.210899994000000	0.458900005000000	0.350699991000000	0.353300005000000	0.320199996000000	0.254000008000000	0.225899994000000	0.208100006000000	0.213400006000000	0.330599993000000	0.348800004000000	0.307500005000000	0.288899988000000	0.228499994000000	0.193499997000000	0.175799996000000	0.181999996000000	0.271299988000000	0.228300005000000	0.218099996000000	0.252000004000000	0.179199994000000	0.158999994000000	0.145400003000000	0.139100000000000	0.201600000000000	0.182799995000000	0.139400005000000	0.139200002000000	0.129600003000000	0.119099997000000	0.122299999000000	0.117500000000000	0.131200001000000	0.123800002000000	0.121100001000000	0.124700002000000	0.111900002000000	0.110399999000000	0.114000000000000	0.122900002000000	0.116499998000000	0.113899998000000
0.552399993000000	0.460299999000000	0.371499985000000	0.368600011000000	0.287900001000000	0.249400005000000	0.238399997000000	0.225899994000000	0.495000005000000	0.389499992000000	0.386500001000000	0.358200014000000	0.278800011000000	0.242799997000000	0.216600001000000	0.219500005000000	0.363400012000000	0.390799999000000	0.349500000000000	0.321999997000000	0.246199995000000	0.208800003000000	0.185800001000000	0.189300001000000	0.304100007000000	0.269600004000000	0.244900003000000	0.268000007000000	0.189400002000000	0.168400005000000	0.151299998000000	0.140499994000000	0.230700001000000	0.206900001000000	0.156599998000000	0.151899993000000	0.133000001000000	0.122000001000000	0.125699997000000	0.124100000000000	0.143199995000000	0.134599999000000	0.128199995000000	0.133100003000000	0.112499997000000	0.112199999000000	0.114399999000000	0.122199997000000	0.123499997000000	0.119700000000000
0.580699980000000	0.490999997000000	0.387400001000000	0.390700012000000	0.305299997000000	0.265700012000000	0.250400007000000	0.234799996000000	0.523199975000000	0.408499986000000	0.413800001000000	0.379999995000000	0.298299998000000	0.260600001000000	0.227799997000000	0.230499998000000	0.394600004000000	0.419800013000000	0.367799997000000	0.339300007000000	0.261999995000000	0.221900001000000	0.201199993000000	0.204500005000000	0.335999995000000	0.285200000000000	0.261599988000000	0.288300008000000	0.208100006000000	0.175500005000000	0.158299997000000	0.148100004000000	0.251199991000000	0.218999997000000	0.159299999000000	0.151500002000000	0.135600001000000	0.123800002000000	0.128999993000000	0.119999997000000	0.145199999000000	0.133599997000000	0.125599995000000	0.128399998000000	0.114200003000000	0.112599999000000	0.115900002000000	0.123999998000000	0.119400002000000	0.115000002000000
0.606100023000000	0.529999971000000	0.430200011000000	0.423000008000000	0.331600010000000	0.282200009000000	0.261999995000000	0.255899996000000	0.555000007000000	0.457100004000000	0.453599989000000	0.419900000000000	0.321799994000000	0.271800011000000	0.246800005000000	0.255600005000000	0.425599992000000	0.456099987000000	0.396400005000000	0.371899992000000	0.284599990000000	0.239299998000000	0.212099999000000	0.211600006000000	0.368699998000000	0.317499995000000	0.285899997000000	0.314399987000000	0.220899999000000	0.191100001000000	0.166400000000000	0.154799998000000	0.273999989000000	0.239199996000000	0.171000004000000	0.164800003000000	0.140400007000000	0.127200007000000	0.128399998000000	0.120600000000000	0.154699996000000	0.141800001000000	0.131099999000000	0.131500006000000	0.115099996000000	0.113700002000000	0.118299998000000	0.118400000000000	0.126599997000000	0.117200002000000
0.633800030000000	0.567499995000000	0.459899992000000	0.446399987000000	0.347799987000000	0.301400006000000	0.284599990000000	0.263900012000000	0.586600006000000	0.490399987000000	0.494800001000000	0.452800006000000	0.343199998000000	0.288700014000000	0.258500010000000	0.258800000000000	0.466399997000000	0.498400003000000	0.449299991000000	0.414799988000000	0.306600004000000	0.250600010000000	0.217600003000000	0.225400001000000	0.401699990000000	0.351399988000000	0.323700011000000	0.339300007000000	0.237000003000000	0.208399996000000	0.170499995000000	0.161400005000000	0.305599988000000	0.268700004000000	0.191499993000000	0.179199994000000	0.148100004000000	0.131999999000000	0.131099999000000	0.122500002000000	0.166199997000000	0.151700005000000	0.137500003000000	0.136500001000000	0.118600003000000	0.113200001000000	0.116999999000000	0.126800001000000	0.133200005000000	0.118400000000000
0.659500003000000	0.599600017000000	0.489600003000000	0.482899994000000	0.373600006000000	0.321099997000000	0.299299985000000	0.279399991000000	0.612500012000000	0.527700007000000	0.531499982000000	0.481500000000000	0.368999988000000	0.311500013000000	0.278499991000000	0.273999989000000	0.501500010000000	0.531300008000000	0.479499996000000	0.433999985000000	0.331699997000000	0.265500009000000	0.229100004000000	0.235900000000000	0.438400000000000	0.388999999000000	0.351500005000000	0.374300003000000	0.257800013000000	0.216000006000000	0.186399996000000	0.170900002000000	0.338200003000000	0.288700014000000	0.204099998000000	0.189799994000000	0.157800004000000	0.135700002000000	0.136800006000000	0.125400007000000	0.177599996000000	0.161599994000000	0.137700006000000	0.139200002000000	0.117799997000000	0.115099996000000	0.117399998000000	0.118199997000000	0.136800006000000	0.117200002000000
0.680700004000000	0.633199990000000	0.527199984000000	0.521300018000000	0.413700014000000	0.340700001000000	0.313699991000000	0.294000000000000	0.641799986000000	0.556900024000000	0.568099976000000	0.526499987000000	0.401600003000000	0.329699993000000	0.292699993000000	0.290399998000000	0.528800011000000	0.568000019000000	0.523000002000000	0.475499988000000	0.360100001000000	0.290100008000000	0.240899995000000	0.243200004000000	0.475899994000000	0.424199998000000	0.392300010000000	0.400099993000000	0.276699990000000	0.230299994000000	0.193000004000000	0.175600007000000	0.373699993000000	0.322400004000000	0.223800004000000	0.202600002000000	0.162799999000000	0.141499996000000	0.139400005000000	0.126800001000000	0.196700007000000	0.171000004000000	0.145199999000000	0.144500002000000	0.120300002000000	0.117500000000000	0.120499998000000	0.126100004000000	0.146400005000000	0.122199997000000
0.694899976000000	0.660799980000000	0.563600004000000	0.550499976000000	0.435200006000000	0.364600003000000	0.332300007000000	0.306899995000000	0.664900005000000	0.593599975000000	0.612200022000000	0.554400027000000	0.421900004000000	0.347799987000000	0.310400009000000	0.294999987000000	0.555700004000000	0.610199988000000	0.552500010000000	0.508899987000000	0.384400010000000	0.304199994000000	0.258300006000000	0.256300002000000	0.503099978000000	0.466600001000000	0.420899987000000	0.437200010000000	0.294200003000000	0.241300002000000	0.200800002000000	0.178200006000000	0.410600007000000	0.363700002000000	0.240400001000000	0.226199999000000	0.169100001000000	0.143199995000000	0.145300001000000	0.127700001000000	0.216399997000000	0.187299997000000	0.150999993000000	0.151400000000000	0.121100001000000	0.116099998000000	0.119400002000000	0.126800001000000	0.151899993000000	0.122199997000000
0.704599977000000	0.690699995000000	0.598100007000000	0.594099998000000	0.466199994000000	0.382800013000000	0.368999988000000	0.329400003000000	0.687300026000000	0.624100029000000	0.632000029000000	0.578899980000000	0.463200003000000	0.376199991000000	0.338400006000000	0.310200006000000	0.582700014000000	0.640600026000000	0.583999991000000	0.535799980000000	0.418500006000000	0.327800006000000	0.285600007000000	0.272000015000000	0.545099974000000	0.501999974000000	0.458999991000000	0.473399997000000	0.324600011000000	0.265399992000000	0.215299994000000	0.193299994000000	0.452499986000000	0.390199989000000	0.257499993000000	0.240899995000000	0.184900001000000	0.152199998000000	0.149499997000000	0.132100001000000	0.233199999000000	0.203299999000000	0.159600005000000	0.159700006000000	0.123899996000000	0.122100003000000	0.118400000000000	0.125499994000000	0.165399998000000	0.127399996000000
0.730899990000000	0.722299993000000	0.632000029000000	0.626100004000000	0.486099988000000	0.399300009000000	0.372399986000000	0.339399993000000	0.711799979000000	0.651199996000000	0.661599994000000	0.630200028000000	0.480300009000000	0.400900006000000	0.361099988000000	0.327100009000000	0.613200009000000	0.660300016000000	0.627200007000000	0.588299990000000	0.440200001000000	0.352200001000000	0.290699989000000	0.283499986000000	0.572799981000000	0.542200029000000	0.502600014000000	0.507200003000000	0.348300010000000	0.289499998000000	0.227699995000000	0.201000005000000	0.487100005000000	0.431699991000000	0.292199999000000	0.258500010000000	0.188700005000000	0.156200007000000	0.151299998000000	0.136700004000000	0.258800000000000	0.223499998000000	0.168899998000000	0.164399996000000	0.125200003000000	0.120899998000000	0.117200002000000	0.110699996000000	0.175099999000000	0.129400000000000
0.744000018000000	0.743900001000000	0.655799985000000	0.661099970000000	0.512700021000000	0.428499997000000	0.394699991000000	0.363799989000000	0.735800028000000	0.673500001000000	0.676900029000000	0.652499974000000	0.511500001000000	0.430200011000000	0.365500003000000	0.350600004000000	0.628199995000000	0.699000001000000	0.657299995000000	0.611299992000000	0.471500009000000	0.374199986000000	0.305799991000000	0.304600000000000	0.602999985000000	0.583000004000000	0.531099975000000	0.543600023000000	0.382800013000000	0.302599996000000	0.233500004000000	0.209399998000000	0.519900024000000	0.473699987000000	0.318599999000000	0.291500002000000	0.201399997000000	0.166500002000000	0.158299997000000	0.129400000000000	0.286100000000000	0.238600001000000	0.179499999000000	0.179199994000000	0.130199999000000	0.121299997000000	0.117100000000000	0.111000001000000	0.186499998000000	0.135000005000000
0.752099991000000	0.773000002000000	0.681599975000000	0.672999978000000	0.532199979000000	0.451299995000000	0.421299994000000	0.373600006000000	0.747900009000000	0.699199975000000	0.711700022000000	0.683499992000000	0.539300025000000	0.451900005000000	0.387699991000000	0.358799994000000	0.654999971000000	0.721899986000000	0.683700025000000	0.656400025000000	0.491299987000000	0.388900012000000	0.323300004000000	0.317999989000000	0.626999974000000	0.612699986000000	0.564800024000000	0.574800014000000	0.405000001000000	0.327199996000000	0.245600000000000	0.221399993000000	0.560400009000000	0.509999990000000	0.349000007000000	0.312700003000000	0.216499999000000	0.168200001000000	0.167899996000000	0.130600005000000	0.313800007000000	0.259099990000000	0.190400004000000	0.185499996000000	0.135399997000000	0.124300003000000	0.118799999000000	0.109899998000000	0.208199993000000	0.140900001000000
0.768599987000000	0.788100004000000	0.707400024000000	0.702700019000000	0.555299997000000	0.470600009000000	0.434199989000000	0.390599996000000	0.765200019000000	0.726400018000000	0.732599974000000	0.699800014000000	0.563399971000000	0.478399992000000	0.404000014000000	0.377200007000000	0.676199973000000	0.747399986000000	0.702099979000000	0.669900000000000	0.518499970000000	0.420399994000000	0.338099986000000	0.322200000000000	0.655300021000000	0.656599998000000	0.604499996000000	0.616599977000000	0.437200010000000	0.347600013000000	0.259000003000000	0.227400005000000	0.589500010000000	0.555800021000000	0.386799991000000	0.349400014000000	0.235400006000000	0.185100004000000	0.174199998000000	0.132900000000000	0.344799995000000	0.289000005000000	0.208499998000000	0.204600006000000	0.137199998000000	0.124899998000000	0.116800003000000	0.109200001000000	0.226500005000000	0.144800007000000
0.772300005000000	0.816299975000000	0.732500017000000	0.722800016000000	0.578899980000000	0.495499998000000	0.453999996000000	0.407900006000000	0.772300005000000	0.751399994000000	0.763700008000000	0.716499984000000	0.588999987000000	0.499399990000000	0.420199990000000	0.402399987000000	0.690199971000000	0.768599987000000	0.727999985000000	0.688000023000000	0.533399999000000	0.442999989000000	0.362899989000000	0.340799987000000	0.673699975000000	0.684599996000000	0.635699987000000	0.646700025000000	0.462799996000000	0.371199995000000	0.272799999000000	0.242400005000000	0.616699994000000	0.588699996000000	0.423099995000000	0.382200003000000	0.252299994000000	0.191900000000000	0.183400005000000	0.139200002000000	0.379900008000000	0.315299988000000	0.229300007000000	0.218899995000000	0.141299993000000	0.128800005000000	0.118199997000000	0.109300002000000	0.246199995000000	0.155900002000000
0.783699989000000	0.829100013000000	0.759299994000000	0.757300019000000	0.606000006000000	0.536599994000000	0.496800005000000	0.441399992000000	0.773899972000000	0.766700029000000	0.787000000000000	0.746299982000000	0.620199978000000	0.526099980000000	0.459500015000000	0.431800008000000	0.715300024000000	0.778500021000000	0.744700015000000	0.719099998000000	0.555199981000000	0.473699987000000	0.392800003000000	0.370999992000000	0.702600002000000	0.707700014000000	0.661300004000000	0.677699983000000	0.502699971000000	0.404199988000000	0.305700004000000	0.261099994000000	0.655399978000000	0.627200007000000	0.456600010000000	0.406699985000000	0.272100002000000	0.208499998000000	0.189500004000000	0.142000005000000	0.412699997000000	0.344599992000000	0.243100002000000	0.234200001000000	0.147000000000000	0.133000001000000	0.119800001000000	0.110100001000000	0.272899985000000	0.163200006000000
0.792400002000000	0.830900013000000	0.759000003000000	0.754700005000000	0.602500021000000	0.528599977000000	0.504599988000000	0.437099993000000	0.765799999000000	0.788100004000000	0.789600015000000	0.745199978000000	0.638199985000000	0.523299992000000	0.461699992000000	0.433800012000000	0.723200023000000	0.791100025000000	0.764800012000000	0.735099971000000	0.576200008000000	0.483500004000000	0.405900002000000	0.380199999000000	0.716799974000000	0.734000027000000	0.685199976000000	0.697399974000000	0.511500001000000	0.412699997000000	0.310099989000000	0.270099998000000	0.678900003000000	0.658599973000000	0.494700015000000	0.444099993000000	0.291799992000000	0.217800006000000	0.198799998000000	0.145400003000000	0.448199987000000	0.384600013000000	0.265399992000000	0.249200001000000	0.154699996000000	0.134399995000000	0.117500000000000	0.109800003000000	0.298999995000000	0.172099993000000
0.789699972000000	0.835200012000000	0.784799993000000	0.756200016000000	0.629999995000000	0.574100018000000	0.537500024000000	0.465000004000000	0.759199977000000	0.796899974000000	0.824800014000000	0.757799983000000	0.673799992000000	0.562300026000000	0.491499990000000	0.454699993000000	0.738600016000000	0.812399983000000	0.788699985000000	0.752300024000000	0.589600027000000	0.529200017000000	0.427199990000000	0.393599987000000	0.735599995000000	0.755500019000000	0.710099995000000	0.732599974000000	0.538600028000000	0.428600013000000	0.333400011000000	0.296200007000000	0.694800019000000	0.683799982000000	0.536599994000000	0.478899986000000	0.314300001000000	0.233099997000000	0.207699999000000	0.156499997000000	0.483399987000000	0.416799992000000	0.294600010000000	0.271100014000000	0.160799995000000	0.140100002000000	0.120800003000000	0.111800000000000	0.331499994000000	0.187099993000000
0.805400014000000	0.838599980000000	0.796899974000000	0.775200009000000	0.633899987000000	0.578599989000000	0.564300001000000	0.493400007000000	0.759599984000000	0.801900029000000	0.825900018000000	0.773000002000000	0.693899989000000	0.567200005000000	0.506099999000000	0.474599987000000	0.753300011000000	0.820699990000000	0.816200018000000	0.785300016000000	0.612500012000000	0.550100029000000	0.450899988000000	0.427300006000000	0.753000021000000	0.784900010000000	0.734499991000000	0.762300014000000	0.556200027000000	0.469500005000000	0.358500004000000	0.303499997000000	0.731100023000000	0.709500015000000	0.574999988000000	0.522000015000000	0.344799995000000	0.248099998000000	0.221200004000000	0.157299995000000	0.518999994000000	0.458200008000000	0.315600008000000	0.292600006000000	0.165800005000000	0.142000005000000	0.121600002000000	0.110600002000000	0.365799993000000	0.202000007000000
0.819899976000000	0.833999991000000	0.800100029000000	0.772899985000000	0.650300026000000	0.580600023000000	0.578800023000000	0.500199974000000	0.763599992000000	0.791400015000000	0.828700006000000	0.781000018000000	0.724799991000000	0.567799985000000	0.500599980000000	0.472400010000000	0.750400007000000	0.824500024000000	0.811100006000000	0.781799972000000	0.616500020000000	0.561699986000000	0.455100000000000	0.428499997000000	0.762099981000000	0.806400001000000	0.744599998000000	0.773199975000000	0.569400012000000	0.478100002000000	0.367300004000000	0.316500008000000	0.744700015000000	0.736599982000000	0.602199972000000	0.551199973000000	0.366699994000000	0.273999989000000	0.229599997000000	0.160500005000000	0.556299984000000	0.503099978000000	0.348300010000000	0.326599985000000	0.177100003000000	0.144899994000000	0.123700000000000	0.111800000000000	0.406500012000000	0.216100007000000
0.821399987000000	0.816100001000000	0.787699997000000	0.773999989000000	0.656599998000000	0.595200002000000	0.603799999000000	0.521000028000000	0.755400002000000	0.780700028000000	0.813899994000000	0.783800006000000	0.723299980000000	0.588500023000000	0.524600029000000	0.482400000000000	0.750500023000000	0.823700011000000	0.827499986000000	0.798399985000000	0.627399981000000	0.597000003000000	0.477899998000000	0.450700015000000	0.776799977000000	0.824800014000000	0.763599992000000	0.788900018000000	0.592299998000000	0.493800014000000	0.386799991000000	0.333000004000000	0.757300019000000	0.759999990000000	0.642700016000000	0.589500010000000	0.392699987000000	0.280299991000000	0.248799995000000	0.173099995000000	0.590399981000000	0.541899979000000	0.381000012000000	0.361400008000000	0.185599998000000	0.155000001000000	0.126200005000000	0.113200001000000	0.435799986000000	0.237000003000000
0.823400021000000	0.834900022000000	0.801999986000000	0.783299983000000	0.664900005000000	0.620700002000000	0.603200018000000	0.572099984000000	0.760699987000000	0.785899997000000	0.822200000000000	0.789300025000000	0.742500007000000	0.606299996000000	0.544200003000000	0.512600005000000	0.743600011000000	0.817399979000000	0.830600023000000	0.809499979000000	0.651799977000000	0.628899992000000	0.510399997000000	0.482499987000000	0.774600029000000	0.839299977000000	0.785099983000000	0.801699996000000	0.619700015000000	0.515900016000000	0.418799996000000	0.355300009000000	0.775900006000000	0.772700012000000	0.667400002000000	0.610800028000000	0.420899987000000	0.309300005000000	0.250699997000000	0.181400001000000	0.618399978000000	0.571200013000000	0.421900004000000	0.386000007000000	0.197600007000000	0.160099998000000	0.129299998000000	0.113499999000000	0.479900002000000	0.261799991000000
0.825200021000000	0.816299975000000	0.796700001000000	0.783900023000000	0.666499972000000	0.632600009000000	0.626999974000000	0.579400003000000	0.752600014000000	0.789200008000000	0.824400008000000	0.797999978000000	0.759599984000000	0.631099999000000	0.559300005000000	0.518499970000000	0.741999984000000	0.817799985000000	0.827899992000000	0.820299983000000	0.660499990000000	0.655200005000000	0.516700029000000	0.486499995000000	0.772300005000000	0.846499979000000	0.799199998000000	0.812699974000000	0.630699992000000	0.542800009000000	0.427899987000000	0.376899987000000	0.787400007000000	0.793200016000000	0.692399979000000	0.637199998000000	0.447899997000000	0.321200013000000	0.270099998000000	0.182999998000000	0.634700000000000	0.604900002000000	0.447299987000000	0.427300006000000	0.211899996000000	0.165600002000000	0.130600005000000	0.113600001000000	0.513499975000000	0.289900005000000
0.830500007000000	0.822399974000000	0.798900008000000	0.790499985000000	0.651199996000000	0.620000005000000	0.647899985000000	0.612200022000000	0.761099994000000	0.792999983000000	0.828599989000000	0.793099999000000	0.760200024000000	0.628000021000000	0.569199979000000	0.537199974000000	0.741699994000000	0.820699990000000	0.824100018000000	0.806699991000000	0.673399985000000	0.659799993000000	0.531300008000000	0.512799978000000	0.767000020000000	0.855499983000000	0.805899978000000	0.826799989000000	0.654100001000000	0.552999973000000	0.456200004000000	0.398600012000000	0.804899991000000	0.810500026000000	0.726599991000000	0.677800000000000	0.476900011000000	0.351200014000000	0.277500004000000	0.187600002000000	0.657199979000000	0.632600009000000	0.479799986000000	0.455199987000000	0.223800004000000	0.170699999000000	0.133399993000000	0.115300000000000	0.540499985000000	0.313800007000000
0.833500028000000	0.816600025000000	0.787699997000000	0.796100020000000	0.671899974000000	0.639100015000000	0.661400020000000	0.626900017000000	0.751600027000000	0.782299995000000	0.820500016000000	0.805400014000000	0.767499983000000	0.651199996000000	0.585099995000000	0.546500027000000	0.744099975000000	0.808700025000000	0.806500018000000	0.814199984000000	0.684899986000000	0.688099980000000	0.539699972000000	0.527100027000000	0.758599997000000	0.854300022000000	0.793500006000000	0.829699993000000	0.657500029000000	0.564800024000000	0.450899988000000	0.411100000000000	0.812900007000000	0.822099984000000	0.752499998000000	0.701600015000000	0.492300004000000	0.366400003000000	0.291599989000000	0.196400002000000	0.673699975000000	0.654299974000000	0.516600013000000	0.489600003000000	0.239700004000000	0.175799996000000	0.135800004000000	0.116899997000000	0.572300017000000	0.334600002000000
[truncated: 14 more columns]
