# Supplementary material for: Modeling the impact of drug interactions on therapeutic selectivity
Source: Nat Commun. 2018 Aug 27;9:3452. doi: 10.1038/s41467-018-05954-3 (PMC6110842; doi:10.1038/s41467-018-05954-3)
Supplement: Supplementary file 4 — Supplementary Data 1 [file 41467_2018_5954_MOESM4_ESM.zip › albRAW/Fen-Ter.txt]

0.123899996000000	0.123999998000000	0.130700007000000	0.128399998000000	0.127100006000000	0.121600002000000	0.126000002000000	0.126300007000000	0.125499994000000	0.127499998000000	0.131400004000000	0.129500002000000	0.130199999000000	0.127299994000000	0.127599999000000	0.126000002000000	0.128000006000000	0.128099993000000	0.129500002000000	0.129099995000000	0.130199999000000	0.124600001000000	0.126200005000000	0.125300005000000	0.130600005000000	0.124600001000000	0.127499998000000	0.125499994000000	0.126499996000000	0.123700000000000	0.136899993000000	0.124300003000000	0.123099998000000	0.124899998000000	0.125599995000000	0.130700007000000	0.129099995000000	0.125900000000000	0.128600001000000	0.121600002000000	0.126399994000000	0.128399998000000	0.127900004000000	0.125300005000000	0.131200001000000	0.129400000000000	0.128900006000000	0.126100004000000	0.128000006000000	0.123899996000000
0.121500000000000	0.123199999000000	0.127700001000000	0.126699999000000	0.125000000000000	0.120499998000000	0.123899996000000	0.123800002000000	0.124499999000000	0.125400007000000	0.129299998000000	0.126900002000000	0.127800003000000	0.124700002000000	0.125900000000000	0.124399997000000	0.124399997000000	0.125900000000000	0.127100006000000	0.125300005000000	0.127499998000000	0.122500002000000	0.123700000000000	0.123800002000000	0.127100006000000	0.122299999000000	0.125000000000000	0.123400003000000	0.124799997000000	0.121299997000000	0.127000004000000	0.122299999000000	0.120499998000000	0.122299999000000	0.123499997000000	0.126100004000000	0.125599995000000	0.122500002000000	0.126399994000000	0.119499996000000	0.124399997000000	0.125200003000000	0.125200003000000	0.122800000000000	0.126699999000000	0.126499996000000	0.125699997000000	0.123599999000000	0.123099998000000	0.122500002000000
0.120999999000000	0.122400001000000	0.126399994000000	0.125200003000000	0.123899996000000	0.119300000000000	0.124300003000000	0.122800000000000	0.123300001000000	0.124799997000000	0.125900000000000	0.127200007000000	0.127200007000000	0.123199999000000	0.125300005000000	0.123800002000000	0.124300003000000	0.125100002000000	0.126100004000000	0.123599999000000	0.127200007000000	0.122500002000000	0.123999998000000	0.122699998000000	0.127200007000000	0.121699996000000	0.123999998000000	0.121900000000000	0.124100000000000	0.120800003000000	0.126300007000000	0.121799998000000	0.119700000000000	0.121500000000000	0.120800003000000	0.125200003000000	0.123899996000000	0.121200003000000	0.123599999000000	0.119400002000000	0.123700000000000	0.123599999000000	0.123000003000000	0.121600002000000	0.125900000000000	0.125400007000000	0.124200001000000	0.123300001000000	0.122599997000000	0.120700002000000
0.119900003000000	0.121399999000000	0.124799997000000	0.123899996000000	0.123800002000000	0.119400002000000	0.122299999000000	0.122599997000000	0.122000001000000	0.124200001000000	0.126200005000000	0.123700000000000	0.126100004000000	0.122599997000000	0.123400003000000	0.122800000000000	0.122400001000000	0.124899998000000	0.125000000000000	0.123400003000000	0.126200005000000	0.121500000000000	0.122699998000000	0.122100003000000	0.125300005000000	0.119700000000000	0.122500002000000	0.120899998000000	0.123400003000000	0.119800001000000	0.125499994000000	0.120999999000000	0.118600003000000	0.120800003000000	0.120999999000000	0.123700000000000	0.122599997000000	0.120499998000000	0.123800002000000	0.117500000000000	0.123300001000000	0.123800002000000	0.122100003000000	0.120600000000000	0.124499999000000	0.124700002000000	0.124700002000000	0.121500000000000	0.121600002000000	0.121500000000000
0.120399997000000	0.121500000000000	0.126000002000000	0.125799999000000	0.124300003000000	0.119400002000000	0.124499999000000	0.123199999000000	0.124300003000000	0.124600001000000	0.127599999000000	0.124899998000000	0.127000004000000	0.123499997000000	0.124600001000000	0.123999998000000	0.123300001000000	0.124899998000000	0.126699999000000	0.123800002000000	0.127399996000000	0.122299999000000	0.122900002000000	0.123300001000000	0.127000004000000	0.120300002000000	0.123999998000000	0.121799998000000	0.124399997000000	0.120399997000000	0.126000002000000	0.122599997000000	0.119000003000000	0.122599997000000	0.122100003000000	0.124399997000000	0.122699998000000	0.121100001000000	0.123499997000000	0.119000003000000	0.123899996000000	0.123700000000000	0.123199999000000	0.121500000000000	0.124399997000000	0.124899998000000	0.124200001000000	0.123199999000000	0.122800000000000	0.121399999000000
0.119999997000000	0.121699996000000	0.125699997000000	0.125200003000000	0.123899996000000	0.119499996000000	0.122800000000000	0.122699998000000	0.123300001000000	0.124300003000000	0.126399994000000	0.124799997000000	0.126800001000000	0.123400003000000	0.123400003000000	0.123400003000000	0.122800000000000	0.124899998000000	0.124899998000000	0.124100000000000	0.125900000000000	0.123700000000000	0.122199997000000	0.123599999000000	0.125400007000000	0.120099999000000	0.121799998000000	0.122400001000000	0.123800002000000	0.120800003000000	0.124700002000000	0.121600002000000	0.119599998000000	0.121100001000000	0.121600002000000	0.124200001000000	0.122599997000000	0.120700002000000	0.122599997000000	0.117799997000000	0.123300001000000	0.123800002000000	0.122199997000000	0.120899998000000	0.124300003000000	0.125200003000000	0.123999998000000	0.122000001000000	0.123599999000000	0.121399999000000
0.120499998000000	0.120499998000000	0.125599995000000	0.124799997000000	0.124200001000000	0.119400002000000	0.122900002000000	0.122199997000000	0.123400003000000	0.123400003000000	0.126599997000000	0.125000000000000	0.126399994000000	0.122500002000000	0.123800002000000	0.122900002000000	0.124700002000000	0.124499999000000	0.125300005000000	0.124200001000000	0.126000002000000	0.121399999000000	0.122400001000000	0.122400001000000	0.125699997000000	0.120200001000000	0.123800002000000	0.122100003000000	0.123999998000000	0.119999997000000	0.125000000000000	0.120899998000000	0.120700002000000	0.121100001000000	0.121600002000000	0.123700000000000	0.123899996000000	0.120399997000000	0.122900002000000	0.117799997000000	0.122699998000000	0.123599999000000	0.122500002000000	0.120499998000000	0.123700000000000	0.124200001000000	0.123899996000000	0.121900000000000	0.124100000000000	0.121600002000000
0.119300000000000	0.120499998000000	0.124899998000000	0.124700002000000	0.123499997000000	0.119499996000000	0.121900000000000	0.122599997000000	0.122900002000000	0.123300001000000	0.126000002000000	0.123800002000000	0.125900000000000	0.122900002000000	0.122699998000000	0.123099998000000	0.122699998000000	0.123400003000000	0.125200003000000	0.123000003000000	0.125000000000000	0.121399999000000	0.121399999000000	0.122800000000000	0.127599999000000	0.119700000000000	0.123499997000000	0.120899998000000	0.122699998000000	0.119700000000000	0.123800002000000	0.120600000000000	0.119300000000000	0.124200001000000	0.120999999000000	0.124899998000000	0.121200003000000	0.119700000000000	0.121600002000000	0.118199997000000	0.122199997000000	0.122199997000000	0.122699998000000	0.119700000000000	0.123099998000000	0.124100000000000	0.122900002000000	0.121900000000000	0.121600002000000	0.121900000000000
0.121299997000000	0.121699996000000	0.124899998000000	0.124300003000000	0.124300003000000	0.119700000000000	0.122400001000000	0.122100003000000	0.123199999000000	0.123899996000000	0.127499998000000	0.124300003000000	0.126599997000000	0.123199999000000	0.122500002000000	0.122900002000000	0.123199999000000	0.124700002000000	0.124600001000000	0.123300001000000	0.126000002000000	0.122400001000000	0.120999999000000	0.122100003000000	0.126399994000000	0.120200001000000	0.122500002000000	0.121100001000000	0.123499997000000	0.119900003000000	0.123499997000000	0.120499998000000	0.119400002000000	0.120999999000000	0.121500000000000	0.123499997000000	0.121600002000000	0.119900003000000	0.121500000000000	0.117600001000000	0.122400001000000	0.123499997000000	0.122299999000000	0.120099999000000	0.123400003000000	0.123899996000000	0.123199999000000	0.121299997000000	0.121600002000000	0.121299997000000
0.119599998000000	0.122000001000000	0.125599995000000	0.124799997000000	0.123899996000000	0.119700000000000	0.122500002000000	0.121799998000000	0.124499999000000	0.123599999000000	0.127100006000000	0.124399997000000	0.126300007000000	0.123499997000000	0.122800000000000	0.123099998000000	0.123199999000000	0.124100000000000	0.125499994000000	0.123599999000000	0.126100004000000	0.121699996000000	0.121699996000000	0.122500002000000	0.125900000000000	0.119499996000000	0.123400003000000	0.121500000000000	0.123599999000000	0.119700000000000	0.123700000000000	0.120399997000000	0.119099997000000	0.120499998000000	0.121600002000000	0.123300001000000	0.122100003000000	0.119499996000000	0.121799998000000	0.117299996000000	0.122599997000000	0.123000003000000	0.122900002000000	0.119800001000000	0.124399997000000	0.123999998000000	0.122900002000000	0.121500000000000	0.128199995000000	0.121299997000000
0.122100003000000	0.121799998000000	0.124899998000000	0.125100002000000	0.123999998000000	0.120300002000000	0.122900002000000	0.122100003000000	0.124200001000000	0.123899996000000	0.126599997000000	0.124300003000000	0.125799999000000	0.123599999000000	0.124100000000000	0.122800000000000	0.122900002000000	0.124600001000000	0.126599997000000	0.123300001000000	0.125300005000000	0.121900000000000	0.121699996000000	0.122699998000000	0.127000004000000	0.120300002000000	0.123000003000000	0.120999999000000	0.122400001000000	0.120399997000000	0.123400003000000	0.121299997000000	0.119300000000000	0.120700002000000	0.120899998000000	0.123099998000000	0.120999999000000	0.120200001000000	0.122000001000000	0.118199997000000	0.123099998000000	0.123400003000000	0.122900002000000	0.120399997000000	0.123199999000000	0.124300003000000	0.123099998000000	0.121900000000000	0.128399998000000	0.121500000000000
0.120999999000000	0.121100001000000	0.124799997000000	0.124300003000000	0.123000003000000	0.119199999000000	0.123000003000000	0.122000001000000	0.124100000000000	0.123499997000000	0.125900000000000	0.124200001000000	0.125499994000000	0.121900000000000	0.123099998000000	0.122400001000000	0.122800000000000	0.123199999000000	0.125400007000000	0.123599999000000	0.124799997000000	0.120800003000000	0.122400001000000	0.121699996000000	0.126399994000000	0.119800001000000	0.122500002000000	0.121600002000000	0.121900000000000	0.119300000000000	0.123700000000000	0.120499998000000	0.119499996000000	0.119900003000000	0.121200003000000	0.123099998000000	0.120399997000000	0.119099997000000	0.121900000000000	0.117399998000000	0.122500002000000	0.122199997000000	0.121699996000000	0.120700002000000	0.122500002000000	0.123700000000000	0.123599999000000	0.120800003000000	0.122900002000000	0.120800003000000
0.122500002000000	0.122000001000000	0.124499999000000	0.124600001000000	0.123700000000000	0.119599998000000	0.123000003000000	0.121500000000000	0.126200005000000	0.124200001000000	0.125799999000000	0.124799997000000	0.125699997000000	0.123300001000000	0.123400003000000	0.122900002000000	0.124899998000000	0.125599995000000	0.124499999000000	0.124700002000000	0.125599995000000	0.122000001000000	0.123499997000000	0.122800000000000	0.129999995000000	0.119900003000000	0.122599997000000	0.121799998000000	0.122599997000000	0.119900003000000	0.124300003000000	0.120200001000000	0.120999999000000	0.120899998000000	0.120300002000000	0.123199999000000	0.120300002000000	0.120700002000000	0.121699996000000	0.117500000000000	0.124700002000000	0.123400003000000	0.122699998000000	0.119800001000000	0.123800002000000	0.123899996000000	0.123800002000000	0.121200003000000	0.122500002000000	0.122100003000000
0.122699998000000	0.124899998000000	0.127299994000000	0.124499999000000	0.123700000000000	0.120300002000000	0.123400003000000	0.122299999000000	0.126100004000000	0.124399997000000	0.127299994000000	0.124300003000000	0.126800001000000	0.123300001000000	0.124100000000000	0.123599999000000	0.125200003000000	0.125599995000000	0.127100006000000	0.124300003000000	0.126800001000000	0.122000001000000	0.122900002000000	0.122699998000000	0.129600003000000	0.120999999000000	0.123599999000000	0.121799998000000	0.123800002000000	0.120399997000000	0.124100000000000	0.122100003000000	0.121600002000000	0.121200003000000	0.120999999000000	0.123000003000000	0.122699998000000	0.119800001000000	0.122299999000000	0.118699998000000	0.124200001000000	0.123199999000000	0.123300001000000	0.120399997000000	0.124300003000000	0.124899998000000	0.124300003000000	0.122800000000000	0.123800002000000	0.121200003000000
0.123899996000000	0.123800002000000	0.125499994000000	0.125599995000000	0.124200001000000	0.119800001000000	0.123700000000000	0.122400001000000	0.127800003000000	0.125200003000000	0.128199995000000	0.125100002000000	0.126200005000000	0.122800000000000	0.124100000000000	0.123099998000000	0.126599997000000	0.125699997000000	0.125300005000000	0.125000000000000	0.126000002000000	0.121399999000000	0.123099998000000	0.123300001000000	0.128299996000000	0.121399999000000	0.122800000000000	0.122599997000000	0.123300001000000	0.119599998000000	0.124499999000000	0.120800003000000	0.122900002000000	0.121200003000000	0.121200003000000	0.123199999000000	0.123099998000000	0.123899996000000	0.122699998000000	0.117500000000000	0.125400007000000	0.123599999000000	0.123099998000000	0.120600000000000	0.123599999000000	0.123899996000000	0.124600001000000	0.121799998000000	0.127800003000000	0.121600002000000
0.125400007000000	0.123899996000000	0.126499996000000	0.124899998000000	0.124399997000000	0.119900003000000	0.124300003000000	0.122299999000000	0.128399998000000	0.125699997000000	0.126100004000000	0.125100002000000	0.126300007000000	0.122699998000000	0.123800002000000	0.123099998000000	0.128999993000000	0.125300005000000	0.124899998000000	0.123999998000000	0.126800001000000	0.121500000000000	0.122599997000000	0.122900002000000	0.130199999000000	0.120300002000000	0.122800000000000	0.121900000000000	0.123099998000000	0.119800001000000	0.124100000000000	0.120800003000000	0.122699998000000	0.123199999000000	0.120800003000000	0.123400003000000	0.122000001000000	0.119700000000000	0.122199997000000	0.117899999000000	0.126200005000000	0.124200001000000	0.121900000000000	0.120600000000000	0.124300003000000	0.124499999000000	0.124200001000000	0.122000001000000	0.126499996000000	0.122400001000000
0.126000002000000	0.124200001000000	0.127900004000000	0.125400007000000	0.125000000000000	0.120300002000000	0.124200001000000	0.122800000000000	0.129899994000000	0.126399994000000	0.128500000000000	0.125100002000000	0.127299994000000	0.123000003000000	0.123999998000000	0.123099998000000	0.129600003000000	0.125499994000000	0.126399994000000	0.125200003000000	0.126499996000000	0.122500002000000	0.123599999000000	0.123499997000000	0.131099999000000	0.122000001000000	0.124200001000000	0.122599997000000	0.124499999000000	0.120399997000000	0.124799997000000	0.121299997000000	0.124799997000000	0.121699996000000	0.122000001000000	0.124300003000000	0.122299999000000	0.119499996000000	0.122900002000000	0.118299998000000	0.127599999000000	0.124100000000000	0.123999998000000	0.121100001000000	0.125000000000000	0.126699999000000	0.125100002000000	0.122000001000000	0.126000002000000	0.122500002000000
0.129099995000000	0.125100002000000	0.126300007000000	0.125100002000000	0.124399997000000	0.121299997000000	0.123899996000000	0.122599997000000	0.131999999000000	0.124600001000000	0.127399996000000	0.125100002000000	0.125400007000000	0.123800002000000	0.123599999000000	0.123099998000000	0.130799994000000	0.126499996000000	0.125499994000000	0.124600001000000	0.125699997000000	0.121699996000000	0.122699998000000	0.123000003000000	0.133000001000000	0.120499998000000	0.122900002000000	0.122500002000000	0.122900002000000	0.120800003000000	0.124100000000000	0.121900000000000	0.124499999000000	0.121500000000000	0.120800003000000	0.123599999000000	0.120399997000000	0.119700000000000	0.121699996000000	0.117100000000000	0.127599999000000	0.123899996000000	0.122599997000000	0.120800003000000	0.123199999000000	0.124399997000000	0.124600001000000	0.121900000000000	0.125200003000000	0.123700000000000
0.130400002000000	0.125499994000000	0.127200007000000	0.126499996000000	0.125400007000000	0.121100001000000	0.125100002000000	0.123499997000000	0.134599999000000	0.126100004000000	0.128900006000000	0.125200003000000	0.126599997000000	0.123599999000000	0.125000000000000	0.124200001000000	0.131899998000000	0.125699997000000	0.126300007000000	0.124700002000000	0.126900002000000	0.122800000000000	0.123499997000000	0.123199999000000	0.134299994000000	0.122900002000000	0.124499999000000	0.122800000000000	0.123599999000000	0.120800003000000	0.124799997000000	0.121299997000000	0.126800001000000	0.121900000000000	0.121699996000000	0.123300001000000	0.122000001000000	0.119900003000000	0.123000003000000	0.118000001000000	0.128399998000000	0.123700000000000	0.123199999000000	0.120399997000000	0.124200001000000	0.124700002000000	0.125699997000000	0.122199997000000	0.131899998000000	0.122100003000000
0.133900002000000	0.127299994000000	0.128500000000000	0.126900002000000	0.126100004000000	0.122299999000000	0.125000000000000	0.123899996000000	0.136500001000000	0.127700001000000	0.128800005000000	0.126200005000000	0.127599999000000	0.124499999000000	0.124899998000000	0.124499999000000	0.134399995000000	0.126200005000000	0.126599997000000	0.124899998000000	0.127499998000000	0.123599999000000	0.125300005000000	0.124399997000000	0.135199994000000	0.122699998000000	0.124399997000000	0.123199999000000	0.124300003000000	0.121500000000000	0.125499994000000	0.121699996000000	0.127700001000000	0.123400003000000	0.122100003000000	0.124600001000000	0.123199999000000	0.120800003000000	0.123999998000000	0.118900001000000	0.129800007000000	0.125599995000000	0.123499997000000	0.122500002000000	0.124600001000000	0.125900000000000	0.126499996000000	0.122699998000000	0.128099993000000	0.123000003000000
0.136199996000000	0.126699999000000	0.128000006000000	0.126300007000000	0.126399994000000	0.122400001000000	0.125400007000000	0.123999998000000	0.137300000000000	0.126200005000000	0.128399998000000	0.126399994000000	0.127399996000000	0.124300003000000	0.124600001000000	0.124700002000000	0.136199996000000	0.126100004000000	0.127100006000000	0.125499994000000	0.127399996000000	0.123099998000000	0.124100000000000	0.124600001000000	0.135100007000000	0.122400001000000	0.124700002000000	0.123499997000000	0.124300003000000	0.121399999000000	0.124600001000000	0.122400001000000	0.128299996000000	0.122599997000000	0.122800000000000	0.123899996000000	0.122199997000000	0.119800001000000	0.123499997000000	0.118799999000000	0.130300000000000	0.125100002000000	0.123599999000000	0.121299997000000	0.124300003000000	0.124799997000000	0.125499994000000	0.123700000000000	0.129099995000000	0.123000003000000
0.141499996000000	0.128500000000000	0.128900006000000	0.127200007000000	0.127000004000000	0.123000003000000	0.125200003000000	0.123599999000000	0.142199993000000	0.127399996000000	0.128999993000000	0.127800003000000	0.127499998000000	0.125300005000000	0.124600001000000	0.124700002000000	0.138400003000000	0.127200007000000	0.127499998000000	0.125900000000000	0.127800003000000	0.123700000000000	0.123899996000000	0.124200001000000	0.137799993000000	0.123800002000000	0.125100002000000	0.123800002000000	0.124300003000000	0.121900000000000	0.124700002000000	0.121799998000000	0.130400002000000	0.123300001000000	0.122400001000000	0.124899998000000	0.122299999000000	0.120800003000000	0.123000003000000	0.118400000000000	0.131799996000000	0.125499994000000	0.124899998000000	0.122599997000000	0.125200003000000	0.125699997000000	0.125499994000000	0.122199997000000	0.130700007000000	0.125400007000000
0.145400003000000	0.128600001000000	0.128199995000000	0.126800001000000	0.126499996000000	0.123400003000000	0.125200003000000	0.124499999000000	0.145600006000000	0.127200007000000	0.129400000000000	0.127299994000000	0.127900004000000	0.124600001000000	0.124300003000000	0.125300005000000	0.140799999000000	0.126699999000000	0.128000006000000	0.125900000000000	0.127599999000000	0.123199999000000	0.123700000000000	0.124700002000000	0.138600007000000	0.123599999000000	0.125499994000000	0.123999998000000	0.125699997000000	0.122000001000000	0.124700002000000	0.122199997000000	0.130099997000000	0.123400003000000	0.123499997000000	0.124399997000000	0.123300001000000	0.120300002000000	0.123199999000000	0.118600003000000	0.132499993000000	0.125499994000000	0.124600001000000	0.121600002000000	0.125400007000000	0.124899998000000	0.125100002000000	0.122699998000000	0.131899998000000	0.123499997000000
0.150999993000000	0.128900006000000	0.129700005000000	0.125499994000000	0.126000002000000	0.123800002000000	0.124499999000000	0.123700000000000	0.148800001000000	0.128099993000000	0.129199997000000	0.126499996000000	0.126599997000000	0.124600001000000	0.123599999000000	0.123599999000000	0.142600000000000	0.127100006000000	0.128000006000000	0.124899998000000	0.126599997000000	0.124300003000000	0.122199997000000	0.123300001000000	0.142700002000000	0.123599999000000	0.124899998000000	0.122699998000000	0.123800002000000	0.121299997000000	0.123300001000000	0.122400001000000	0.132599995000000	0.123499997000000	0.124300003000000	0.123800002000000	0.121900000000000	0.119000003000000	0.122400001000000	0.117700003000000	0.134100005000000	0.126100004000000	0.125300005000000	0.121299997000000	0.124300003000000	0.124200001000000	0.123999998000000	0.122100003000000	0.130600005000000	0.124100000000000
0.156499997000000	0.130999997000000	0.128000006000000	0.127399996000000	0.127200007000000	0.124399997000000	0.125699997000000	0.123400003000000	0.153699994000000	0.129700005000000	0.129299998000000	0.126800001000000	0.128299996000000	0.125300005000000	0.124799997000000	0.124399997000000	0.144800007000000	0.128800005000000	0.127200007000000	0.126200005000000	0.128399998000000	0.123899996000000	0.123400003000000	0.123899996000000	0.143800005000000	0.124499999000000	0.124499999000000	0.123499997000000	0.125300005000000	0.122599997000000	0.124200001000000	0.121900000000000	0.133499995000000	0.124399997000000	0.122599997000000	0.123800002000000	0.124799997000000	0.120399997000000	0.122699998000000	0.118100002000000	0.134399995000000	0.126100004000000	0.124499999000000	0.122500002000000	0.125000000000000	0.124499999000000	0.125599995000000	0.122199997000000	0.132200003000000	0.124399997000000
0.162599996000000	0.133300006000000	0.128999993000000	0.127499998000000	0.126900002000000	0.123300001000000	0.125499994000000	0.124499999000000	0.157900006000000	0.129400000000000	0.128600001000000	0.127599999000000	0.128299996000000	0.124499999000000	0.124899998000000	0.124600001000000	0.145999998000000	0.128399998000000	0.127599999000000	0.125900000000000	0.127299994000000	0.123499997000000	0.123700000000000	0.123700000000000	0.144299999000000	0.124700002000000	0.123899996000000	0.124100000000000	0.125200003000000	0.121399999000000	0.124700002000000	0.121399999000000	0.133100003000000	0.123700000000000	0.122400001000000	0.124300003000000	0.122100003000000	0.119499996000000	0.123000003000000	0.117700003000000	0.135100007000000	0.125900000000000	0.123400003000000	0.122000001000000	0.124200001000000	0.124799997000000	0.125300005000000	0.122400001000000	0.131899998000000	0.127100006000000
0.173500001000000	0.134000003000000	0.129600003000000	0.127299994000000	0.126900002000000	0.123000003000000	0.126300007000000	0.124600001000000	0.168400005000000	0.129400000000000	0.130999997000000	0.127499998000000	0.128099993000000	0.125300005000000	0.126300007000000	0.125200003000000	0.149299994000000	0.127700001000000	0.128399998000000	0.126599997000000	0.128299996000000	0.123999998000000	0.125000000000000	0.124899998000000	0.143600002000000	0.124700002000000	0.125900000000000	0.124700002000000	0.124600001000000	0.121900000000000	0.125599995000000	0.122699998000000	0.133300006000000	0.123800002000000	0.124200001000000	0.125599995000000	0.123499997000000	0.120099999000000	0.123899996000000	0.119300000000000	0.135299996000000	0.126699999000000	0.125000000000000	0.123599999000000	0.125699997000000	0.124899998000000	0.126100004000000	0.123499997000000	0.133100003000000	0.125000000000000
0.179700002000000	0.134900004000000	0.129199997000000	0.126800001000000	0.126800001000000	0.122699998000000	0.125000000000000	0.123300001000000	0.171700001000000	0.128700003000000	0.131999999000000	0.127499998000000	0.128800005000000	0.125499994000000	0.125400007000000	0.124600001000000	0.150999993000000	0.128000006000000	0.128600001000000	0.125699997000000	0.128299996000000	0.123899996000000	0.124399997000000	0.125499994000000	0.144600004000000	0.124600001000000	0.125799999000000	0.125000000000000	0.126300007000000	0.121500000000000	0.125699997000000	0.122500002000000	0.135000005000000	0.123899996000000	0.124100000000000	0.124200001000000	0.124100000000000	0.119700000000000	0.123999998000000	0.117600001000000	0.136299998000000	0.127399996000000	0.125499994000000	0.123000003000000	0.125599995000000	0.124499999000000	0.126399994000000	0.121799998000000	0.138899997000000	0.126499996000000
0.192300007000000	0.137099996000000	0.129700005000000	0.127499998000000	0.127299994000000	0.123999998000000	0.126599997000000	0.125000000000000	0.177699998000000	0.131099999000000	0.130700007000000	0.128500000000000	0.130500004000000	0.126000002000000	0.126000002000000	0.126800001000000	0.153600007000000	0.127900004000000	0.129999995000000	0.127399996000000	0.129500002000000	0.124300003000000	0.125100002000000	0.125000000000000	0.148100004000000	0.125699997000000	0.127299994000000	0.124700002000000	0.127599999000000	0.122599997000000	0.125699997000000	0.123199999000000	0.138899997000000	0.124499999000000	0.125100002000000	0.125400007000000	0.124799997000000	0.121100001000000	0.124200001000000	0.119199999000000	0.136500001000000	0.129400000000000	0.126399994000000	0.123700000000000	0.125300005000000	0.125699997000000	0.126300007000000	0.123199999000000	0.133499995000000	0.125799999000000
0.207100004000000	0.139899999000000	0.129899994000000	0.127299994000000	0.125900000000000	0.123599999000000	0.126900002000000	0.124700002000000	0.192300007000000	0.131500006000000	0.131600007000000	0.128600001000000	0.129199997000000	0.125300005000000	0.126399994000000	0.126800001000000	0.158099994000000	0.128500000000000	0.129700005000000	0.127200007000000	0.131999999000000	0.123999998000000	0.126300007000000	0.126200005000000	0.149000004000000	0.126399994000000	0.126900002000000	0.124899998000000	0.129299998000000	0.122699998000000	0.126699999000000	0.123899996000000	0.138500005000000	0.124799997000000	0.124700002000000	0.126300007000000	0.124700002000000	0.120899998000000	0.124899998000000	0.119599998000000	0.139699996000000	0.127299994000000	0.125900000000000	0.123999998000000	0.126499996000000	0.125499994000000	0.127499998000000	0.123000003000000	0.136999995000000	0.125300005000000
0.216199994000000	0.141399994000000	0.130500004000000	0.126399994000000	0.126900002000000	0.123800002000000	0.126599997000000	0.125400007000000	0.196199998000000	0.131400004000000	0.130799994000000	0.128800005000000	0.129600003000000	0.125699997000000	0.126000002000000	0.125900000000000	0.158800006000000	0.128800005000000	0.130099997000000	0.127800003000000	0.130300000000000	0.124300003000000	0.125900000000000	0.125599995000000	0.149900004000000	0.125900000000000	0.126800001000000	0.125300005000000	0.128900006000000	0.123199999000000	0.126699999000000	0.123599999000000	0.138500005000000	0.125200003000000	0.127399996000000	0.126100004000000	0.124600001000000	0.120499998000000	0.124899998000000	0.118299998000000	0.139599994000000	0.127599999000000	0.127599999000000	0.124200001000000	0.126399994000000	0.125900000000000	0.127299994000000	0.123199999000000	0.136700004000000	0.126100004000000
0.233500004000000	0.144199997000000	0.134900004000000	0.128600001000000	0.126800001000000	0.124300003000000	0.127000004000000	0.125200003000000	0.206599995000000	0.131899998000000	0.131099999000000	0.130600005000000	0.129999995000000	0.126200005000000	0.126900002000000	0.126800001000000	0.162400007000000	0.130099997000000	0.130199999000000	0.127900004000000	0.129700005000000	0.125499994000000	0.126599997000000	0.126100004000000	0.153600007000000	0.127900004000000	0.126399994000000	0.126499996000000	0.128099993000000	0.123400003000000	0.126800001000000	0.124100000000000	0.140100002000000	0.125000000000000	0.124499999000000	0.126000002000000	0.124499999000000	0.120399997000000	0.124799997000000	0.120300002000000	0.141599998000000	0.129800007000000	0.125499994000000	0.123800002000000	0.125599995000000	0.126699999000000	0.127299994000000	0.123999998000000	0.142600000000000	0.126100004000000
0.252499998000000	0.147799999000000	0.133300006000000	0.127399996000000	0.126100004000000	0.123800002000000	0.126000002000000	0.124899998000000	0.221200004000000	0.132300004000000	0.131300002000000	0.128399998000000	0.129299998000000	0.125400007000000	0.125900000000000	0.125699997000000	0.167300001000000	0.128900006000000	0.129099995000000	0.127399996000000	0.130799994000000	0.124600001000000	0.125900000000000	0.125200003000000	0.153200001000000	0.125699997000000	0.127200007000000	0.125599995000000	0.127399996000000	0.122699998000000	0.126800001000000	0.123599999000000	0.145099998000000	0.126100004000000	0.125000000000000	0.125699997000000	0.125200003000000	0.120300002000000	0.125300005000000	0.118699998000000	0.142800003000000	0.127599999000000	0.126900002000000	0.124300003000000	0.126300007000000	0.125599995000000	0.127499998000000	0.123099998000000	0.137199998000000	0.127200007000000
0.268200010000000	0.154400006000000	0.134800002000000	0.128099993000000	0.126900002000000	0.125499994000000	0.127100006000000	0.124799997000000	0.231000006000000	0.132300004000000	0.131200001000000	0.129700005000000	0.130099997000000	0.126300007000000	0.126699999000000	0.126200005000000	0.171900004000000	0.129800007000000	0.129299998000000	0.128600001000000	0.129999995000000	0.125100002000000	0.126200005000000	0.125799999000000	0.157499999000000	0.126900002000000	0.127299994000000	0.126300007000000	0.127200007000000	0.123400003000000	0.127100006000000	0.123599999000000	0.146200001000000	0.126200005000000	0.126499996000000	0.126900002000000	0.125000000000000	0.123899996000000	0.125300005000000	0.119300000000000	0.143900007000000	0.128299996000000	0.126399994000000	0.124600001000000	0.126599997000000	0.127499998000000	0.127800003000000	0.123899996000000	0.141299993000000	0.128199995000000
0.293700010000000	0.158999994000000	0.136399999000000	0.129199997000000	0.127499998000000	0.125000000000000	0.126800001000000	0.124899998000000	0.247099996000000	0.133699998000000	0.132400006000000	0.130400002000000	0.130500004000000	0.126900002000000	0.127200007000000	0.126100004000000	0.178299993000000	0.130700007000000	0.129899994000000	0.128700003000000	0.131099999000000	0.125900000000000	0.127100006000000	0.126399994000000	0.161400005000000	0.128600001000000	0.127900004000000	0.126599997000000	0.128800005000000	0.123300001000000	0.127399996000000	0.124200001000000	0.149000004000000	0.126000002000000	0.126399994000000	0.126599997000000	0.125900000000000	0.120200001000000	0.126000002000000	0.120300002000000	0.149700001000000	0.129199997000000	0.126599997000000	0.124600001000000	0.127399996000000	0.127000004000000	0.130199999000000	0.124200001000000	0.143199995000000	0.129500002000000
0.316900015000000	0.163200006000000	0.136800006000000	0.128500000000000	0.127700001000000	0.125799999000000	0.126200005000000	0.124499999000000	0.263200015000000	0.133300006000000	0.132100001000000	0.130700007000000	0.130500004000000	0.126300007000000	0.127100006000000	0.125699997000000	0.185900003000000	0.128399998000000	0.129800007000000	0.128099993000000	0.130500004000000	0.125699997000000	0.126200005000000	0.126000002000000	0.166099995000000	0.128600001000000	0.127700001000000	0.127100006000000	0.128099993000000	0.123599999000000	0.127399996000000	0.123599999000000	0.150500000000000	0.125100002000000	0.125599995000000	0.126699999000000	0.125100002000000	0.120499998000000	0.125799999000000	0.119499996000000	0.151700005000000	0.127900004000000	0.127100006000000	0.124600001000000	0.127000004000000	0.125900000000000	0.128000006000000	0.123999998000000	0.145300001000000	0.128399998000000
0.342200011000000	0.170300007000000	0.138999999000000	0.129199997000000	0.127200007000000	0.125300005000000	0.126699999000000	0.124899998000000	0.280400008000000	0.134399995000000	0.131899998000000	0.130600005000000	0.130099997000000	0.126599997000000	0.127399996000000	0.126699999000000	0.197300002000000	0.130300000000000	0.129999995000000	0.128399998000000	0.130199999000000	0.126300007000000	0.126499996000000	0.126599997000000	0.170000002000000	0.127100006000000	0.127900004000000	0.127000004000000	0.127599999000000	0.124200001000000	0.127399996000000	0.124100000000000	0.155900002000000	0.125799999000000	0.126200005000000	0.126800001000000	0.125499994000000	0.120099999000000	0.126100004000000	0.119800001000000	0.153600007000000	0.128600001000000	0.127000004000000	0.125599995000000	0.126800001000000	0.126699999000000	0.128700003000000	0.123300001000000	0.147699997000000	0.127299994000000
0.370000005000000	0.177200004000000	0.141599998000000	0.131300002000000	0.126800001000000	0.126800001000000	0.126399994000000	0.124899998000000	0.301499993000000	0.134000003000000	0.131400004000000	0.131200001000000	0.130899996000000	0.127200007000000	0.127499998000000	0.126300007000000	0.204699993000000	0.129700005000000	0.128600001000000	0.128800005000000	0.130099997000000	0.126100004000000	0.126300007000000	0.127100006000000	0.174999997000000	0.127800003000000	0.126699999000000	0.127100006000000	0.128500000000000	0.123700000000000	0.125799999000000	0.124499999000000	0.161100000000000	0.126200005000000	0.126100004000000	0.126800001000000	0.125699997000000	0.122199997000000	0.125000000000000	0.120600000000000	0.157000005000000	0.129700005000000	0.126900002000000	0.125599995000000	0.127299994000000	0.126399994000000	0.127499998000000	0.124300003000000	0.149100006000000	0.127800003000000
0.398600012000000	0.185100004000000	0.144800007000000	0.131600007000000	0.127200007000000	0.126900002000000	0.126100004000000	0.124899998000000	0.321599990000000	0.134499997000000	0.131899998000000	0.131500006000000	0.130999997000000	0.126900002000000	0.127200007000000	0.126800001000000	0.216800004000000	0.130899996000000	0.130300000000000	0.129199997000000	0.130400002000000	0.127000004000000	0.127299994000000	0.127200007000000	0.187600002000000	0.127000004000000	0.128099993000000	0.127599999000000	0.128500000000000	0.124200001000000	0.127499998000000	0.124799997000000	0.168699995000000	0.126800001000000	0.128000006000000	0.127200007000000	0.125599995000000	0.125200003000000	0.126300007000000	0.120600000000000	0.161300004000000	0.129199997000000	0.127900004000000	0.125599995000000	0.127399996000000	0.127599999000000	0.128199995000000	0.124799997000000	0.154699996000000	0.127700001000000
0.432000011000000	0.198200002000000	0.149499997000000	0.135299996000000	0.128000006000000	0.126699999000000	0.125599995000000	0.125499994000000	0.350499988000000	0.136700004000000	0.132599995000000	0.133000001000000	0.131699994000000	0.126499996000000	0.127800003000000	0.126399994000000	0.236399993000000	0.133100003000000	0.133900002000000	0.130099997000000	0.130899996000000	0.126699999000000	0.128399998000000	0.127299994000000	0.194600001000000	0.127900004000000	0.127700001000000	0.129400000000000	0.130999997000000	0.124100000000000	0.127700001000000	0.124200001000000	0.177800000000000	0.128299996000000	0.128600001000000	0.128000006000000	0.125699997000000	0.120200001000000	0.126699999000000	0.120300002000000	0.168099999000000	0.131099999000000	0.127800003000000	0.125799999000000	0.127399996000000	0.127399996000000	0.128700003000000	0.123899996000000	0.162000000000000	0.131799996000000
0.464800000000000	0.211799994000000	0.153400004000000	0.134499997000000	0.129199997000000	0.127599999000000	0.126100004000000	0.125000000000000	0.377499998000000	0.137300000000000	0.133800000000000	0.135000005000000	0.132400006000000	0.127399996000000	0.128500000000000	0.126800001000000	0.245299995000000	0.134000003000000	0.130300000000000	0.131699994000000	0.134700000000000	0.126499996000000	0.129299998000000	0.128000006000000	0.206599995000000	0.130799994000000	0.130099997000000	0.128800005000000	0.131899998000000	0.124499999000000	0.127399996000000	0.125699997000000	0.182400003000000	0.128500000000000	0.126399994000000	0.127399996000000	0.128000006000000	0.122100003000000	0.126100004000000	0.121600002000000	0.174700007000000	0.131099999000000	0.130400002000000	0.128299996000000	0.127900004000000	0.130300000000000	0.128700003000000	0.125400007000000	0.167099997000000	0.132699996000000
0.502099991000000	0.224099994000000	0.157499999000000	0.136500001000000	0.129700005000000	0.129199997000000	0.126699999000000	0.124499999000000	0.401300013000000	0.139799997000000	0.133300006000000	0.132799998000000	0.132200003000000	0.126800001000000	0.128800005000000	0.126699999000000	0.258300006000000	0.133399993000000	0.131400004000000	0.129500002000000	0.132400006000000	0.126300007000000	0.127700001000000	0.127100006000000	0.214000002000000	0.131400004000000	0.128999993000000	0.128299996000000	0.129999995000000	0.125200003000000	0.128700003000000	0.125200003000000	0.200200006000000	0.129500002000000	0.129500002000000	0.131200001000000	0.126900002000000	0.120399997000000	0.127000004000000	0.120899998000000	0.179900005000000	0.131099999000000	0.129099995000000	0.127900004000000	0.127800003000000	0.128000006000000	0.130099997000000	0.124799997000000	0.171100006000000	0.132799998000000
0.523100019000000	0.234799996000000	0.159099996000000	0.138200000000000	0.129099995000000	0.129500002000000	0.128199995000000	0.125799999000000	0.419299990000000	0.140900001000000	0.132400006000000	0.131799996000000	0.132599995000000	0.127200007000000	0.128700003000000	0.127599999000000	0.272199988000000	0.134100005000000	0.130099997000000	0.129099995000000	0.131300002000000	0.127000004000000	0.128099993000000	0.128199995000000	0.220599994000000	0.130500004000000	0.128600001000000	0.129299998000000	0.129400000000000	0.126499996000000	0.129099995000000	0.126499996000000	0.198699996000000	0.128999993000000	0.126499996000000	0.129400000000000	0.126100004000000	0.120999999000000	0.126499996000000	0.121200003000000	0.185900003000000	0.129400000000000	0.130600005000000	0.126599997000000	0.128199995000000	0.129099995000000	0.129700005000000	0.125599995000000	0.173800007000000	0.129700005000000
0.563399971000000	0.257900000000000	0.165199995000000	0.139200002000000	0.129400000000000	0.126200005000000	0.126499996000000	0.124399997000000	0.460200012000000	0.141499996000000	0.131999999000000	0.132200003000000	0.132799998000000	0.126800001000000	0.128500000000000	0.127000004000000	0.293599993000000	0.132300004000000	0.130999997000000	0.130799994000000	0.133599997000000	0.125400007000000	0.127100006000000	0.126499996000000	0.236200005000000	0.128900006000000	0.128099993000000	0.129199997000000	0.130199999000000	0.124200001000000	0.128900006000000	0.124600001000000	0.206900001000000	0.127299994000000	0.126499996000000	0.127700001000000	0.126800001000000	0.119700000000000	0.126800001000000	0.120399997000000	0.193900004000000	0.130899996000000	0.127900004000000	0.126200005000000	0.130199999000000	0.127399996000000	0.130099997000000	0.124600001000000	0.175600007000000	0.130099997000000
0.605099976000000	0.269499987000000	0.169599995000000	0.143199995000000	0.131799996000000	0.128199995000000	0.128299996000000	0.125200003000000	0.488099992000000	0.141700000000000	0.132599995000000	0.132400006000000	0.133599997000000	0.127399996000000	0.129099995000000	0.127900004000000	0.308699995000000	0.132699996000000	0.129700005000000	0.131999999000000	0.132599995000000	0.127200007000000	0.128500000000000	0.127599999000000	0.247799993000000	0.128999993000000	0.127800003000000	0.128600001000000	0.131099999000000	0.124899998000000	0.128900006000000	0.125900000000000	0.216999993000000	0.129299998000000	0.127299994000000	0.127800003000000	0.128299996000000	0.121200003000000	0.127599999000000	0.121600002000000	0.195800006000000	0.129899994000000	0.128500000000000	0.126900002000000	0.129500002000000	0.128800005000000	0.130700007000000	0.125100002000000	0.181500003000000	0.130799994000000
0.637300014000000	0.291299999000000	0.180099994000000	0.146100000000000	0.133100003000000	0.128999993000000	0.127599999000000	0.125300005000000	0.514900029000000	0.145799994000000	0.131799996000000	0.133100003000000	0.133399993000000	0.127399996000000	0.128999993000000	0.127900004000000	0.328599989000000	0.133900002000000	0.130500004000000	0.130500004000000	0.133100003000000	0.126800001000000	0.128800005000000	0.128299996000000	0.257800013000000	0.130500004000000	0.128600001000000	0.128700003000000	0.130600005000000	0.125499994000000	0.129299998000000	0.126300007000000	0.227799997000000	0.128299996000000	0.128299996000000	0.128000006000000	0.128000006000000	0.120600000000000	0.128099993000000	0.121399999000000	0.202900007000000	0.130300000000000	0.128500000000000	0.127299994000000	0.129099995000000	0.129299998000000	0.130999997000000	0.125699997000000	0.191400006000000	0.129800007000000
0.665499985000000	0.309500009000000	0.185399994000000	0.148000002000000	0.133900002000000	0.128500000000000	0.124899998000000	0.125300005000000	0.544300020000000	0.146599993000000	0.132599995000000	0.131300002000000	0.132300004000000	0.127599999000000	0.129299998000000	0.128199995000000	0.345499992000000	0.133800000000000	0.131300002000000	0.129700005000000	0.133100003000000	0.126100004000000	0.128299996000000	0.128000006000000	0.267100006000000	0.129700005000000	0.127200007000000	0.128299996000000	0.130600005000000	0.124300003000000	0.129400000000000	0.125699997000000	0.234200001000000	0.127599999000000	0.127000004000000	0.127299994000000	0.127599999000000	0.119400002000000	0.127700001000000	0.121900000000000	0.209999993000000	0.130500004000000	0.127900004000000	0.127700001000000	0.128999993000000	0.128600001000000	0.131300002000000	0.126000002000000	0.191400006000000	0.129500002000000
0.706600010000000	0.331099987000000	0.194299996000000	0.153099999000000	0.136000007000000	0.131699994000000	0.127100006000000	0.126100004000000	0.578400016000000	0.147799999000000	0.132799998000000	0.135199994000000	0.135000005000000	0.127900004000000	0.130400002000000	0.127800003000000	0.371399999000000	0.137300000000000	0.132400006000000	0.133100003000000	0.132499993000000	0.126399994000000	0.128700003000000	0.128199995000000	0.284799993000000	0.131899998000000	0.128099993000000	0.129600003000000	0.130899996000000	0.125599995000000	0.130400002000000	0.125900000000000	0.247799993000000	0.132300004000000	0.129400000000000	0.129199997000000	0.127599999000000	0.120899998000000	0.128999993000000	0.122599997000000	0.224199995000000	0.132900000000000	0.128900006000000	0.127200007000000	0.128299996000000	0.129700005000000	0.131699994000000	0.125900000000000	0.206400007000000	0.131999999000000
0.750199974000000	0.356000006000000	0.210899994000000	0.157800004000000	0.139599994000000	0.134299994000000	0.127499998000000	0.127399996000000	0.618900001000000	0.152300000000000	0.132599995000000	0.134399995000000	0.133399993000000	0.128199995000000	0.130199999000000	0.128399998000000	0.401100010000000	0.139100000000000	0.130400002000000	0.130600005000000	0.132900000000000	0.126599997000000	0.130500004000000	0.128099993000000	0.305900007000000	0.131300002000000	0.128199995000000	0.128099993000000	0.131600007000000	0.124899998000000	0.129899994000000	0.125699997000000	0.267300010000000	0.131699994000000	0.127800003000000	0.127900004000000	0.128299996000000	0.119900003000000	0.128399998000000	0.122000001000000	0.234500006000000	0.132499993000000	0.130999997000000	0.127299994000000	0.129299998000000	0.129199997000000	0.132200003000000	0.126200005000000	0.210099995000000	0.134100005000000
0.773699999000000	0.381000012000000	0.219300002000000	0.164600000000000	0.138899997000000	0.137600005000000	0.127800003000000	0.125799999000000	0.644999981000000	0.158899993000000	0.133900002000000	0.132100001000000	0.134399995000000	0.130700007000000	0.130199999000000	0.127900004000000	0.417299986000000	0.139300004000000	0.130899996000000	0.129600003000000	0.133800000000000	0.128199995000000	0.128399998000000	0.128000006000000	0.312500000000000	0.132799998000000	0.127900004000000	0.129299998000000	0.132400006000000	0.126699999000000	0.130400002000000	0.126300007000000	0.267199993000000	0.133599997000000	0.129500002000000	0.127800003000000	0.130400002000000	0.120899998000000	0.128600001000000	0.122100003000000	0.238100007000000	0.132300004000000	0.129500002000000	0.127900004000000	0.131600007000000	0.129999995000000	0.132499993000000	0.125799999000000	0.216499999000000	0.131699994000000
0.790600002000000	0.396400005000000	0.231000006000000	0.167699993000000	0.142299995000000	0.136999995000000	0.129500002000000	0.127000004000000	0.670899987000000	0.157900006000000	0.136099994000000	0.133399993000000	0.134200007000000	0.128000006000000	0.130300000000000	0.127800003000000	0.440400004000000	0.140200004000000	0.133399993000000	0.130799994000000	0.133699998000000	0.127599999000000	0.128800005000000	0.128600001000000	0.331999987000000	0.133300006000000	0.127299994000000	0.129099995000000	0.131099999000000	0.125400007000000	0.130400002000000	0.126300007000000	0.282000005000000	0.131699994000000	0.127299994000000	0.128199995000000	0.128500000000000	0.120099999000000	0.128500000000000	0.122400001000000	0.248699993000000	0.132400006000000	0.129099995000000	0.127599999000000	0.129299998000000	0.129299998000000	0.131699994000000	0.127000004000000	0.225299999000000	0.135700002000000
0.807399988000000	0.428799987000000	0.239700004000000	0.178000003000000	0.147499993000000	0.140699998000000	0.128800005000000	0.126100004000000	0.710699975000000	0.166899994000000	0.131799996000000	0.133499995000000	0.133100003000000	0.128900006000000	0.129999995000000	0.128600001000000	0.470400006000000	0.142299995000000	0.130500004000000	0.131300002000000	0.132599995000000	0.128000006000000	0.128900006000000	0.128800005000000	0.347499996000000	0.136299998000000	0.127499998000000	0.130300000000000	0.131200001000000	0.125599995000000	0.130700007000000	0.125799999000000	0.297699988000000	0.132599995000000	0.128800005000000	0.127399996000000	0.128500000000000	0.121399999000000	0.128600001000000	0.122299999000000	0.257600009000000	0.133599997000000	0.129500002000000	0.127800003000000	0.129299998000000	0.129600003000000	0.131500006000000	0.126200005000000	0.235100001000000	0.135499999000000
0.800100029000000	0.456800014000000	0.262800008000000	0.185699999000000	0.146699995000000	0.143800005000000	0.130099997000000	0.127499998000000	0.736100018000000	0.172399998000000	0.134299994000000	0.133499995000000	0.134499997000000	0.128199995000000	0.130999997000000	0.128600001000000	0.503499985000000	0.144199997000000	0.133200005000000	0.130500004000000	0.131799996000000	0.126100004000000	0.128299996000000	0.128399998000000	0.365999997000000	0.138300002000000	0.128600001000000	0.130600005000000	0.129899994000000	0.124899998000000	0.129899994000000	0.127000004000000	0.307599992000000	0.135399997000000	0.129099995000000	0.128800005000000	0.126800001000000	0.119900003000000	0.129099995000000	0.123199999000000	0.267199993000000	0.137199998000000	0.129199997000000	0.128500000000000	0.129800007000000	0.128700003000000	0.132400006000000	0.126300007000000	0.245299995000000	0.135499999000000
0.799399972000000	0.485599995000000	0.278899997000000	0.195199996000000	0.155200005000000	0.144500002000000	0.130300000000000	0.127900004000000	0.763499975000000	0.182200000000000	0.134599999000000	0.133300006000000	0.134000003000000	0.127700001000000	0.131600007000000	0.127499998000000	0.529699981000000	0.147100002000000	0.129999995000000	0.130099997000000	0.131999999000000	0.127200007000000	0.128399998000000	0.128800005000000	0.386000007000000	0.138699993000000	0.127000004000000	0.129199997000000	0.130600005000000	0.124600001000000	0.129999995000000	0.126699999000000	0.318100005000000	0.133699998000000	0.128600001000000	0.127900004000000	0.127700001000000	0.120399997000000	0.128399998000000	0.122500002000000	0.272500008000000	0.135299996000000	0.128700003000000	0.128500000000000	0.129099995000000	0.128900006000000	0.131799996000000	0.126800001000000	0.247700006000000	0.137400001000000
0.798200011000000	0.511300027000000	0.292100012000000	0.208199993000000	0.158399999000000	0.151500002000000	0.130799994000000	0.128099993000000	0.779999971000000	0.186100006000000	0.131500006000000	0.133399993000000	0.132900000000000	0.127800003000000	0.130999997000000	0.128099993000000	0.565699995000000	0.147300005000000	0.129899994000000	0.132799998000000	0.131500006000000	0.126499996000000	0.128199995000000	0.128099993000000	0.408399999000000	0.142499998000000	0.127100006000000	0.129199997000000	0.130600005000000	0.124799997000000	0.129800007000000	0.126800001000000	0.333200008000000	0.137199998000000	0.126699999000000	0.127299994000000	0.127299994000000	0.125300005000000	0.127900004000000	0.121799998000000	0.284299999000000	0.136800006000000	0.127100006000000	0.128399998000000	0.128800005000000	0.129299998000000	0.130899996000000	0.125799999000000	0.253199995000000	0.136600003000000
0.800599992000000	0.525200009000000	0.322200000000000	0.224600002000000	0.167400002000000	0.153699994000000	0.133699998000000	0.128500000000000	0.787299991000000	0.193100005000000	0.137400001000000	0.133399993000000	0.134200007000000	0.129099995000000	0.131600007000000	0.127499998000000	0.583400011000000	0.151700005000000	0.131799996000000	0.130199999000000	0.133599997000000	0.127599999000000	0.129099995000000	0.128099993000000	0.418599993000000	0.140599996000000	0.128999993000000	0.129600003000000	0.132100001000000	0.125300005000000	0.131500006000000	0.126699999000000	0.340499997000000	0.136500001000000	0.132699996000000	0.127299994000000	0.129600003000000	0.121200003000000	0.130600005000000	0.122500002000000	0.294400007000000	0.136800006000000	0.129700005000000	0.128000006000000	0.129199997000000	0.128800005000000	0.133000001000000	0.127200007000000	0.263799995000000	0.137600005000000
0.818099976000000	0.548900008000000	0.329699993000000	0.226500005000000	0.170900002000000	0.157299995000000	0.134800002000000	0.129899994000000	0.806999981000000	0.200800002000000	0.134900004000000	0.133000001000000	0.133699998000000	0.128700003000000	0.131999999000000	0.128399998000000	0.629599988000000	0.154200003000000	0.128800005000000	0.129800007000000	0.131300002000000	0.127100006000000	0.128999993000000	0.128600001000000	0.447299987000000	0.147000000000000	0.126000002000000	0.128399998000000	0.130199999000000	0.124399997000000	0.130600005000000	0.126900002000000	0.363599986000000	0.138300002000000	0.128399998000000	0.127800003000000	0.127299994000000	0.120999999000000	0.129199997000000	0.123199999000000	0.308699995000000	0.137999997000000	0.128399998000000	0.128000006000000	0.128399998000000	0.129600003000000	0.131500006000000	0.126399994000000	0.269600004000000	0.140400007000000
0.799499989000000	0.583500028000000	0.360599995000000	0.247799993000000	0.180399999000000	0.158899993000000	0.136099994000000	0.129800007000000	0.793600023000000	0.218500003000000	0.135600001000000	0.135800004000000	0.135000005000000	0.128299996000000	0.132100001000000	0.127299994000000	0.656000018000000	0.158500001000000	0.132200003000000	0.131899998000000	0.132100001000000	0.127100006000000	0.129500002000000	0.128399998000000	0.474200010000000	0.149900004000000	0.128399998000000	0.128399998000000	0.131600007000000	0.124600001000000	0.131500006000000	0.126599997000000	0.382299989000000	0.140300006000000	0.128800005000000	0.128099993000000	0.128500000000000	0.120300002000000	0.131200001000000	0.122800000000000	0.322100013000000	0.142299995000000	0.129099995000000	0.129099995000000	0.129800007000000	0.130099997000000	0.133200005000000	0.126699999000000	0.280600011000000	0.143800005000000
0.804899991000000	0.596700013000000	0.370299995000000	0.257800013000000	0.185900003000000	0.167699993000000	0.136500001000000	0.132599995000000	0.790400028000000	0.219799995000000	0.137600005000000	0.135600001000000	0.134000003000000	0.129199997000000	0.131500006000000	0.127200007000000	0.684499979000000	0.160699993000000	0.132200003000000	0.130199999000000	0.131999999000000	0.128099993000000	0.128600001000000	0.128199995000000	0.490799993000000	0.146799996000000	0.130300000000000	0.128399998000000	0.131699994000000	0.125599995000000	0.129899994000000	0.126699999000000	0.388099998000000	0.141499996000000	0.129700005000000	0.128399998000000	0.128399998000000	0.121299997000000	0.129099995000000	0.123400003000000	0.334500015000000	0.143399999000000	0.129099995000000	0.127700001000000	0.129500002000000	0.130400002000000	0.133000001000000	0.128299996000000	0.284700006000000	0.142600000000000
0.801400006000000	0.613600016000000	0.387699991000000	0.264200002000000	0.197099999000000	0.165399998000000	0.137199998000000	0.132200003000000	0.787800014000000	0.237100005000000	0.138400003000000	0.135199994000000	0.134499997000000	0.128900006000000	0.132300004000000	0.127700001000000	0.702099979000000	0.167799994000000	0.133000001000000	0.130199999000000	0.132699996000000	0.127200007000000	0.129800007000000	0.127700001000000	0.504499972000000	0.153500006000000	0.128900006000000	0.129400000000000	0.131999999000000	0.125100002000000	0.131400004000000	0.125900000000000	0.409299999000000	0.144299999000000	0.129999995000000	0.128399998000000	0.128399998000000	0.119900003000000	0.130199999000000	0.122699998000000	0.348600000000000	0.141900003000000	0.129500002000000	0.128299996000000	0.129700005000000	0.129299998000000	0.134000003000000	0.126399994000000	0.292699993000000	0.142800003000000
0.801500022000000	0.632000029000000	0.401600003000000	0.274100006000000	0.200499997000000	0.173199996000000	0.140100002000000	0.133900002000000	0.785899997000000	0.251199991000000	0.138999999000000	0.135199994000000	0.135399997000000	0.128700003000000	0.133699998000000	0.128099993000000	0.732299984000000	0.169499993000000	0.134499997000000	0.130300000000000	0.132599995000000	0.127299994000000	0.128900006000000	0.128299996000000	0.530900002000000	0.155499995000000	0.128099993000000	0.129600003000000	0.132799998000000	0.124899998000000	0.131099999000000	0.127399996000000	0.421799988000000	0.147699997000000	0.128500000000000	0.127399996000000	0.128800005000000	0.119900003000000	0.131400004000000	0.123499997000000	0.360100001000000	0.144800007000000	0.128600001000000	0.128999993000000	0.130400002000000	0.130500004000000	0.133200005000000	0.128099993000000	0.304899991000000	0.148699999000000
0.802699983000000	0.640299976000000	0.421099991000000	0.280800015000000	0.212899998000000	0.180299997000000	0.140200004000000	0.134299994000000	0.785200000000000	0.257999986000000	0.137700006000000	0.135100007000000	0.135499999000000	0.129500002000000	0.133300006000000	0.127399996000000	0.758300006000000	0.179600000000000	0.132300004000000	0.129600003000000	0.132699996000000	0.127800003000000	0.129400000000000	0.127499998000000	0.566600025000000	0.156499997000000	0.130700007000000	0.129099995000000	0.133100003000000	0.125300005000000	0.131899998000000	0.127100006000000	0.430400014000000	0.151800007000000	0.129899994000000	0.128299996000000	0.129600003000000	0.120899998000000	0.130199999000000	0.123499997000000	0.371199995000000	0.144500002000000	0.130099997000000	0.127700001000000	0.130700007000000	0.129800007000000	0.133200005000000	0.127599999000000	0.310400009000000	0.149000004000000
0.800300002000000	0.654999971000000	0.436399996000000	0.293799996000000	0.218400002000000	0.181400001000000	0.141599998000000	0.134399995000000	0.786700010000000	0.288899988000000	0.137600005000000	0.133200005000000	0.134700000000000	0.128000006000000	0.133100003000000	0.127700001000000	0.765299976000000	0.178900003000000	0.133100003000000	0.129099995000000	0.132499993000000	0.126599997000000	0.129500002000000	0.127399996000000	0.587599993000000	0.160999998000000	0.128700003000000	0.129199997000000	0.131899998000000	0.124200001000000	0.131500006000000	0.126599997000000	0.460700005000000	0.151400000000000	0.130300000000000	0.128099993000000	0.129899994000000	0.119900003000000	0.131099999000000	0.123599999000000	0.384700000000000	0.147300005000000	0.128999993000000	0.128600001000000	0.130400002000000	0.129400000000000	0.133800000000000	0.127599999000000	0.317400008000000	0.151600003000000
0.804300010000000	0.646000028000000	0.463400006000000	0.294900000000000	0.222900003000000	0.187099993000000	0.147699997000000	0.141499996000000	0.787400007000000	0.298599988000000	0.141200006000000	0.134200007000000	0.135600001000000	0.128600001000000	0.132900000000000	0.127499998000000	0.777700007000000	0.189199999000000	0.135199994000000	0.129999995000000	0.132599995000000	0.127100006000000	0.129600003000000	0.128700003000000	0.612100005000000	0.163599998000000	0.130799994000000	0.129800007000000	0.132300004000000	0.124899998000000	0.131799996000000	0.127900004000000	0.486200005000000	0.156800002000000	0.129299998000000	0.127900004000000	0.129400000000000	0.121399999000000	0.131500006000000	0.123800002000000	0.404599994000000	0.148699999000000	0.130799994000000	0.128700003000000	0.130199999000000	0.131300002000000	0.133699998000000	0.127900004000000	0.329699993000000	0.150700003000000
[truncated: 14 more columns]
