# Supplementary material for: Modeling the impact of drug interactions on therapeutic selectivity
Source: Nat Commun. 2018 Aug 27;9:3452. doi: 10.1038/s41467-018-05954-3 (PMC6110842; doi:10.1038/s41467-018-05954-3)
Supplement: Supplementary file 4 — Supplementary Data 1 [file 41467_2018_5954_MOESM4_ESM.zip › albRAW/Ben-Cal.txt]

0.0922999978065491	0.0913999974727631	0.0931999981403351	0.0961000025272369	0.0917000025510788	0.0944999977946281	0.0927999988198280	0.0944999977946281	0.114600002765656	0.114500001072884	0.113899998366833	0.118600003421307	0.115800000727177	0.115999996662140	0.116400003433228	0.116099998354912	0.153699994087219	0.149800002574921	0.156100004911423	0.156299993395805	0.151399999856949	0.157000005245209	0.157800003886223	0.152799993753433	0.187600001692772	0.191699996590614	0.196899995207787	0.196099996566772	0.194299995899200	0.195199996232986	0.193700000643730	0.196500003337860	0.213100001215935	0.226600006222725	0.226099997758865	0.225999996066093	0.226400002837181	0.217800006270409	0.222299993038178	0.223299995064735	0.258199989795685	0.255699992179871	0.260399997234345	0.262699991464615	0.258899986743927	0.258899986743927	0.259400010108948	0.275099992752075	0.320699989795685	0.324600011110306
0.0917999967932701	0.0905999988317490	0.0927999988198280	0.0954999998211861	0.0917999967932701	0.0932999998331070	0.0918999984860420	0.0935999974608421	0.113499999046326	0.112099997699261	0.114200003445148	0.114000000059605	0.115900002419949	0.114200003445148	0.114699997007847	0.115900002419949	0.151700004935265	0.151399999856949	0.150600001215935	0.165299996733665	0.150199994444847	0.165700003504753	0.154300004243851	0.152600005269051	0.185499995946884	0.215100005269051	0.224000006914139	0.197400003671646	0.242100000381470	0.188099995255470	0.201199993491173	0.208299994468689	0.231800004839897	0.235400006175041	0.257899999618530	0.278200000524521	0.296600013971329	0.221499994397163	0.242500007152557	0.234300002455711	0.277999997138977	0.273699998855591	0.318399995565414	0.312099993228912	0.324499994516373	0.257099986076355	0.312299996614456	0.307900011539459	0.323799997568131	0.326200008392334
0.0909999981522560	0.0908000022172928	0.0927999988198280	0.0947000011801720	0.0913000032305718	0.0957000032067299	0.0921000018715859	0.0938000008463860	0.113499999046326	0.111599996685982	0.112700000405312	0.113300003111362	0.114399999380112	0.113499999046326	0.113700002431870	0.114399999380112	0.151500001549721	0.151399999856949	0.150299996137619	0.158700004220009	0.149299994111061	0.176699995994568	0.154300004243851	0.151299998164177	0.180299997329712	0.193499997258186	0.228300005197525	0.224800005555153	0.229900002479553	0.204400002956390	0.228100001811981	0.217399999499321	0.220400005578995	0.260300010442734	0.274100005626678	0.283600002527237	0.275099992752075	0.220500007271767	0.266499996185303	0.231600001454353	0.267899990081787	0.261700004339218	0.326700001955032	0.308200001716614	0.317200005054474	0.258599996566772	0.337700009346008	0.318800002336502	0.323100000619888	0.322600007057190
0.0913999974727631	0.0912000015377998	0.0926999971270561	0.0949999988079071	0.0914999991655350	0.0931999981403351	0.0921000018715859	0.0932999998331070	0.112400002777576	0.113200001418591	0.111500002443790	0.113399997353554	0.113300003111362	0.113799996674061	0.114200003445148	0.114799998700619	0.154300004243851	0.149800002574921	0.153500005602837	0.150600001215935	0.152400001883507	0.159099996089935	0.151700004935265	0.153400003910065	0.182300001382828	0.187600001692772	0.185200005769730	0.264600008726120	0.247400000691414	0.188999995589256	0.216100007295609	0.219799995422363	0.212699994444847	0.220899999141693	0.255299985408783	0.286599993705750	0.293000012636185	0.235400006175041	0.245700001716614	0.239199995994568	0.259400010108948	0.263799995183945	0.303600013256073	0.290300011634827	0.328000009059906	0.264600008726120	0.316700011491776	0.323300004005432	0.321299999952316	0.328099995851517
0.0908999964594841	0.0909999981522560	0.0923999994993210	0.0944000035524368	0.0913000032305718	0.0940999984741211	0.0910999998450279	0.0932999998331070	0.112400002777576	0.111699998378754	0.112499997019768	0.111800000071526	0.112000003457069	0.114399999380112	0.113200001418591	0.113600000739098	0.160799995064735	0.149700000882149	0.147900000214577	0.151399999856949	0.150199994444847	0.156499996781349	0.150199994444847	0.152600005269051	0.181799992918968	0.184400007128716	0.193200007081032	0.231900006532669	0.202500000596046	0.187700003385544	0.219699993729591	0.220100000500679	0.216000005602837	0.229399994015694	0.257600009441376	0.265300005674362	0.240999996662140	0.238399997353554	0.252000004053116	0.236300006508827	0.264999985694885	0.264600008726120	0.313600003719330	0.252900004386902	0.305900007486343	0.280699998140335	0.326799988746643	0.337599992752075	0.324000000953674	0.326299995183945
0.0916000008583069	0.0913000032305718	0.0922999978065491	0.0944000035524368	0.0922999978065491	0.0930999964475632	0.0921000018715859	0.0927999988198280	0.112199999392033	0.112199999392033	0.112499997019768	0.111900001764297	0.113899998366833	0.112599998712540	0.113499999046326	0.112700000405312	0.162200003862381	0.151899993419647	0.145799994468689	0.148200005292892	0.147200003266335	0.162599995732307	0.151099994778633	0.151999995112419	0.183500006794930	0.182400003075600	0.196099996566772	0.245199993252754	0.235899999737740	0.189799994230270	0.211199998855591	0.229499995708466	0.220200002193451	0.221499994397163	0.298999994993210	0.295300006866455	0.276100009679794	0.223299995064735	0.266299992799759	0.241400003433228	0.263999998569489	0.259200006723404	0.302300006151199	0.257400006055832	0.294200003147125	0.272599995136261	0.321599990129471	0.331600010395050	0.327899992465973	0.327800005674362
0.0920000001788139	0.0918999984860420	0.0925000011920929	0.0953999981284142	0.0920000001788139	0.0930000022053719	0.0922999978065491	0.0935000032186508	0.112599998712540	0.112999998033047	0.110899999737740	0.111500002443790	0.112899996340275	0.113099999725819	0.113300003111362	0.112599998712540	0.153600007295609	0.150099992752075	0.146599993109703	0.149299994111061	0.149499997496605	0.156000003218651	0.150099992752075	0.158899992704391	0.183599993586540	0.187399998307228	0.184499993920326	0.254599988460541	0.195800006389618	0.190300002694130	0.210600003600121	0.217199996113777	0.212799996137619	0.231099992990494	0.254900008440018	0.221599996089935	0.243100002408028	0.223800003528595	0.271499991416931	0.246800005435944	0.258599996566772	0.264400005340576	0.275499999523163	0.285199999809265	0.310600012540817	0.259499996900558	0.338800013065338	0.314000010490418	0.324800014495850	0.321200013160706
0.0918999984860420	0.0914999991655350	0.0925000011920929	0.0945999994874001	0.0921000018715859	0.0938000008463860	0.0913999974727631	0.0926999971270561	0.111400000751019	0.111400000751019	0.110200002789497	0.111199997365475	0.112599998712540	0.112300001084805	0.112300001084805	0.114500001072884	0.151600003242493	0.150299996137619	0.145600005984306	0.149299994111061	0.146200001239777	0.155900001525879	0.157100006937981	0.151600003242493	0.184200003743172	0.186100006103516	0.181899994611740	0.194399997591972	0.186800003051758	0.184200003743172	0.222299993038178	0.227300003170967	0.218799993395805	0.222499996423721	0.223000004887581	0.255400002002716	0.228599995374680	0.226400002837181	0.255299985408783	0.251100003719330	0.262499988079071	0.264299988746643	0.252000004053116	0.262800008058548	0.280800014734268	0.287699997425079	0.336199998855591	0.317799985408783	0.321799993515015	0.326499998569489
0.0914999991655350	0.0914999991655350	0.0929000005126000	0.0947000011801720	0.0921000018715859	0.0922000035643578	0.0922000035643578	0.0929000005126000	0.110399998724461	0.110299997031689	0.110899999737740	0.112000003457069	0.112499997019768	0.114500001072884	0.112000003457069	0.111800000071526	0.147799998521805	0.149100005626678	0.147400006651878	0.148399993777275	0.149800002574921	0.170100003480911	0.155300006270409	0.153699994087219	0.180899992585182	0.183100000023842	0.183599993586540	0.221799999475479	0.239700004458427	0.196700006723404	0.231499999761581	0.233700007200241	0.216999992728233	0.219999998807907	0.253300011157990	0.266799986362457	0.286700010299683	0.220300003886223	0.264800012111664	0.239199995994568	0.257699996232986	0.259700000286102	0.268799990415573	0.297100007534027	0.304600000381470	0.274500012397766	0.340799987316132	0.316900014877319	0.329199999570847	0.329400002956390
0.0926999971270561	0.0926999971270561	0.0930000022053719	0.0952000021934509	0.0923999994993210	0.0935000032186508	0.0923999994993210	0.0931999981403351	0.111500002443790	0.110799998044968	0.109800003468990	0.112800002098084	0.111699998378754	0.112999998033047	0.112599998712540	0.112300001084805	0.150900006294251	0.149299994111061	0.149200007319450	0.149000003933907	0.146500006318092	0.164399996399879	0.166299998760223	0.152500003576279	0.181799992918968	0.185200005769730	0.183599993586540	0.190599992871284	0.192300006747246	0.197699993848801	0.232899993658066	0.235799998044968	0.214599996805191	0.221499994397163	0.220100000500679	0.223199993371964	0.242100000381470	0.238700002431870	0.278600007295609	0.247199997305870	0.257699996232986	0.257899999618530	0.252600014209747	0.267699986696243	0.280000001192093	0.272700011730194	0.343199998140335	0.323599994182587	0.321999996900558	0.321099996566772
0.0938000008463860	0.0930000022053719	0.0943000018596649	0.0957000032067299	0.0922000035643578	0.0939999967813492	0.0920000001788139	0.0940999984741211	0.111699998378754	0.111400000751019	0.110799998044968	0.114399999380112	0.113399997353554	0.112199999392033	0.112899996340275	0.112099997699261	0.150099992752075	0.148599997162819	0.149000003933907	0.151099994778633	0.150000005960464	0.165900006890297	0.151199996471405	0.150800004601479	0.205500006675720	0.184400007128716	0.185699999332428	0.193100005388260	0.195399999618530	0.194499999284744	0.227799996733665	0.224800005555153	0.216299995779991	0.229300007224083	0.256399989128113	0.282799988985062	0.239800006151199	0.221599996089935	0.279300004243851	0.243699997663498	0.260699987411499	0.265500009059906	0.248400002717972	0.254799991846085	0.353599995374680	0.264899998903275	0.342700004577637	0.327499985694885	0.319700002670288	0.330300003290176
0.0931999981403351	0.0930999964475632	0.0942000001668930	0.0948999971151352	0.0926000028848648	0.0930999964475632	0.0927999988198280	0.0944000035524368	0.109800003468990	0.109700001776218	0.110299997031689	0.112300001084805	0.112400002777576	0.111400000751019	0.111100003123283	0.111400000751019	0.151099994778633	0.147300004959106	0.146200001239777	0.148000001907349	0.150900006294251	0.160899996757507	0.152199998497963	0.149900004267693	0.203700006008148	0.182699993252754	0.189300000667572	0.187900006771088	0.202999994158745	0.189500004053116	0.233199998736382	0.225999996066093	0.212099999189377	0.224399998784065	0.227699995040894	0.231999993324280	0.258899986743927	0.227200001478195	0.280000001192093	0.259700000286102	0.257899999618530	0.259299993515015	0.252999991178513	0.264999985694885	0.327499985694885	0.276600003242493	0.338800013065338	0.327800005674362	0.319799989461899	0.325899988412857
0.0951000005006790	0.0943000018596649	0.0952999964356422	0.0964000001549721	0.0942000001668930	0.0944999977946281	0.0930000022053719	0.0944999977946281	0.112300001084805	0.111400000751019	0.110799998044968	0.111900001764297	0.113600000739098	0.112400002777576	0.112400002777576	0.112199999392033	0.150800004601479	0.148200005292892	0.148200005292892	0.150800004601479	0.148100003600121	0.165000006556511	0.154899999499321	0.151600003242493	0.180399999022484	0.187099993228912	0.180600002408028	0.223499998450279	0.242699995636940	0.200900003314018	0.234500005841255	0.239199995994568	0.214499995112419	0.218500003218651	0.286799997091293	0.261700004339218	0.255199998617172	0.223600000143051	0.268400013446808	0.258700013160706	0.257299989461899	0.258199989795685	0.251300007104874	0.284500002861023	0.330199986696243	0.287099987268448	0.344399988651276	0.325199991464615	0.324699997901917	0.323700010776520
0.0956000015139580	0.0947000011801720	0.0960000008344650	0.0969000011682510	0.0938000008463860	0.0943000018596649	0.0926000028848648	0.0943000018596649	0.111199997365475	0.110799998044968	0.111100003123283	0.113399997353554	0.112000003457069	0.113099999725819	0.112000003457069	0.111599996685982	0.148599997162819	0.146999999880791	0.149100005626678	0.146999999880791	0.148100003600121	0.172299996018410	0.155300006270409	0.152099996805191	0.180299997329712	0.189500004053116	0.214100003242493	0.186900004744530	0.200900003314018	0.229399994015694	0.221900001168251	0.233600005507469	0.217399999499321	0.224099993705750	0.286500006914139	0.322899997234345	0.249699994921684	0.231099992990494	0.265799999237061	0.263399988412857	0.260100007057190	0.262100011110306	0.249699994921684	0.311899989843369	0.297600001096725	0.288899987936020	0.340200006961823	0.314700007438660	0.326200008392334	0.322100013494492
0.0957999974489212	0.0966999977827072	0.0966000035405159	0.0982000008225441	0.0944999977946281	0.0945999994874001	0.0943000018596649	0.0952000021934509	0.110899999737740	0.111299999058247	0.110299997031689	0.110899999737740	0.113099999725819	0.112199999392033	0.112999998033047	0.112899996340275	0.145500004291534	0.149299994111061	0.145300000905991	0.149900004267693	0.147300004959106	0.187099993228912	0.158500000834465	0.157900005578995	0.178000003099442	0.184699997305870	0.182300001382828	0.193399995565414	0.221799999475479	0.225999996066093	0.250600010156631	0.243100002408028	0.213499993085861	0.220799997448921	0.226699993014336	0.309199988842011	0.253399997949600	0.235899999737740	0.282799988985062	0.261500000953674	0.261299997568131	0.256099998950958	0.259600013494492	0.267599999904633	0.306800007820129	0.280200004577637	0.339899986982346	0.286599993705750	0.324400007724762	0.322299987077713
0.0971999987959862	0.0966000035405159	0.0974000021815300	0.0991000011563301	0.0953999981284142	0.0960000008344650	0.0938000008463860	0.0952999964356422	0.112099997699261	0.111599996685982	0.111000001430511	0.113499999046326	0.112400002777576	0.112999998033047	0.112400002777576	0.112700000405312	0.149000003933907	0.149299994111061	0.149200007319450	0.154200002551079	0.148100003600121	0.168500006198883	0.159400001168251	0.154499992728233	0.179900005459785	0.185900002717972	0.189400002360344	0.191499993205071	0.215700000524521	0.252400010824204	0.217899993062019	0.233899995684624	0.217899993062019	0.220599994063377	0.282400012016296	0.223399996757507	0.247899994254112	0.240999996662140	0.275200009346008	0.266699999570847	0.259299993515015	0.258700013160706	0.251700013875961	0.282200008630753	0.352600008249283	0.301800012588501	0.336100012063980	0.328999996185303	0.322299987077713	0.320499986410141
0.0983000025153160	0.0995000004768372	0.0997999981045723	0.100699998438358	0.0961000025272369	0.0964000001549721	0.0948000028729439	0.0954999998211861	0.112300001084805	0.112000003457069	0.112199999392033	0.116200000047684	0.113600000739098	0.114299997687340	0.111400000751019	0.111800000071526	0.149299994111061	0.148699998855591	0.147499993443489	0.156000003218651	0.147300004959106	0.176899999380112	0.160999998450279	0.154100000858307	0.178800001740456	0.185100004076958	0.181099995970726	0.206200003623962	0.234500005841255	0.239800006151199	0.234200000762939	0.214699998497963	0.211799994111061	0.229800000786781	0.218199998140335	0.220400005578995	0.261999994516373	0.239199995994568	0.277300000190735	0.238399997353554	0.257200002670288	0.261500000953674	0.248999997973442	0.324299991130829	0.311899989843369	0.277399986982346	0.340600013732910	0.328999996185303	0.328599989414215	0.324200004339218
0.0993999987840653	0.101000003516674	0.101000003516674	0.101499997079372	0.0970999971032143	0.0969000011682510	0.0951000005006790	0.0957000032067299	0.111800000071526	0.112099997699261	0.112599998712540	0.113600000739098	0.113200001418591	0.114399999380112	0.115000002086163	0.113399997353554	0.148100003600121	0.148100003600121	0.146599993109703	0.146999999880791	0.148399993777275	0.173299998044968	0.158399999141693	0.157399997115135	0.187800005078316	0.185000002384186	0.189199998974800	0.190500006079674	0.216700002551079	0.223900005221367	0.239500001072884	0.215700000524521	0.217700004577637	0.220400005578995	0.226199999451637	0.218299999833107	0.242200002074242	0.244299992918968	0.287000000476837	0.259999990463257	0.259600013494492	0.255499988794327	0.257899999618530	0.250000000000000	0.320199996232986	0.274100005626678	0.337799996137619	0.333000004291534	0.326999992132187	0.320499986410141
0.101099997758865	0.102399997413158	0.102899998426437	0.103399999439716	0.0971999987959862	0.0988000035285950	0.0954999998211861	0.0957000032067299	0.111599996685982	0.114100001752377	0.111900001764297	0.114900000393391	0.114200003445148	0.114600002765656	0.112899996340275	0.113200001418591	0.149299994111061	0.150399997830391	0.146999999880791	0.158899992704391	0.146999999880791	0.188899993896484	0.161799997091293	0.155100002884865	0.184699997305870	0.185399994254112	0.198699995875359	0.195899993181229	0.243799999356270	0.243300005793571	0.219099998474121	0.216100007295609	0.212699994444847	0.220699995756149	0.277000010013580	0.231099992990494	0.278299987316132	0.247099995613098	0.269499987363815	0.256599992513657	0.257499992847443	0.259099990129471	0.256300002336502	0.261799991130829	0.308499991893768	0.290800005197525	0.334300011396408	0.327199995517731	0.318100005388260	0.317699998617172
0.104500003159046	0.105800002813339	0.104900002479553	0.105099998414516	0.0991000011563301	0.0992000028491020	0.0962999984622002	0.0966000035405159	0.113200001418591	0.114299997687340	0.113600000739098	0.115599997341633	0.114299997687340	0.114799998700619	0.113499999046326	0.114399999380112	0.149900004267693	0.149000003933907	0.145899996161461	0.151500001549721	0.148800000548363	0.172700002789497	0.157399997115135	0.156100004911423	0.185699999332428	0.188299998641014	0.180800005793571	0.198899999260902	0.228799998760223	0.209000006318092	0.238499999046326	0.218999996781349	0.218500003218651	0.220300003886223	0.258899986743927	0.228499993681908	0.287400007247925	0.226199999451637	0.285699993371964	0.246399998664856	0.261599987745285	0.254799991846085	0.257200002670288	0.277300000190735	0.342400014400482	0.273999989032745	0.342500001192093	0.323399990797043	0.321200013160706	0.317799985408783
0.106700003147125	0.106600001454353	0.106700003147125	0.107199996709824	0.101000003516674	0.0996999964118004	0.0964000001549721	0.0965000018477440	0.113600000739098	0.115500003099442	0.114299997687340	0.114299997687340	0.115800000727177	0.114500001072884	0.115099996328354	0.112700000405312	0.149299994111061	0.149000003933907	0.148100003600121	0.164199993014336	0.147499993443489	0.162900000810623	0.156900003552437	0.159099996089935	0.178900003433228	0.187900006771088	0.184400007128716	0.205200001597404	0.256799995899200	0.234899997711182	0.230900004506111	0.213300004601479	0.212799996137619	0.219600006937981	0.246399998664856	0.220699995756149	0.249099999666214	0.236499994993210	0.253500014543533	0.242799997329712	0.259600013494492	0.261099994182587	0.253899991512299	0.315499991178513	0.346500009298325	0.298200011253357	0.333700001239777	0.312200009822845	0.320199996232986	0.321500003337860
0.109499998390675	0.110799998044968	0.111500002443790	0.109499998390675	0.101000003516674	0.100199997425079	0.0965000018477440	0.0964000001549721	0.115500003099442	0.116400003433228	0.115500003099442	0.116599999368191	0.116599999368191	0.115400001406670	0.115900002419949	0.115500003099442	0.150700002908707	0.148900002241135	0.151299998164177	0.159500002861023	0.148300006985664	0.174899995326996	0.159299999475479	0.156299993395805	0.179900005459785	0.187600001692772	0.185699999332428	0.194999992847443	0.231600001454353	0.224500000476837	0.207300007343292	0.219600006937981	0.211999997496605	0.217899993062019	0.246500000357628	0.231499999761581	0.278899997472763	0.232500001788139	0.284799993038178	0.261700004339218	0.256900012493134	0.256199985742569	0.252600014209747	0.296799987554550	0.321900010108948	0.296200007200241	0.328399986028671	0.312099993228912	0.322800010442734	0.315499991178513
0.113600000739098	0.114000000059605	0.114600002765656	0.114600002765656	0.102899998426437	0.101999998092651	0.0975999981164932	0.0973000004887581	0.116200000047684	0.117700003087521	0.115199998021126	0.116800002753735	0.116700001060963	0.116700001060963	0.117499999701977	0.114399999380112	0.151299998164177	0.152199998497963	0.147400006651878	0.152600005269051	0.151199996471405	0.186399996280670	0.161799997091293	0.154899999499321	0.183300003409386	0.190300002694130	0.199100002646446	0.204999998211861	0.281800001859665	0.251800000667572	0.209399998188019	0.213599994778633	0.214100003242493	0.216199994087219	0.289600014686585	0.241999998688698	0.284700006246567	0.240899994969368	0.269300013780594	0.260500013828278	0.256599992513657	0.256500005722046	0.253600001335144	0.298999994993210	0.343400001525879	0.277900010347366	0.316199988126755	0.321000009775162	0.326499998569489	0.318899989128113
0.118699997663498	0.120800003409386	0.119800001382828	0.117100000381470	0.106200002133846	0.102799996733665	0.0986000001430512	0.0982000008225441	0.118699997663498	0.120099999010563	0.119699999690056	0.122100003063679	0.118400000035763	0.118199996650219	0.118799999356270	0.115599997341633	0.152899995446205	0.152099996805191	0.148699998855591	0.157900005578995	0.151099994778633	0.188700005412102	0.164399996399879	0.154699996113777	0.180600002408028	0.187099993228912	0.191899999976158	0.210299998521805	0.272599995136261	0.243599995970726	0.202199995517731	0.214100003242493	0.213699996471405	0.228100001811981	0.267800003290176	0.266699999570847	0.297199994325638	0.237800002098084	0.274899989366531	0.239299997687340	0.257099986076355	0.258399993181229	0.270200014114380	0.255499988794327	0.346700012683868	0.287699997425079	0.324099987745285	0.315699994564056	0.322699993848801	0.323900014162064
0.124200001358986	0.124899998307228	0.124399997293949	0.121899999678135	0.108900003135204	0.104500003159046	0.0995000004768372	0.0983000025153160	0.119699999690056	0.121899999678135	0.121200002729893	0.123800002038479	0.122199997305870	0.121100001037121	0.119499996304512	0.117399998009205	0.155499994754791	0.152600005269051	0.152799993753433	0.159099996089935	0.153600007295609	0.176699995994568	0.168699994683266	0.156700000166893	0.190200001001358	0.188600003719330	0.202099993824959	0.198200002312660	0.287600010633469	0.245600000023842	0.218400001525879	0.208900004625320	0.214900001883507	0.222299993038178	0.229200005531311	0.225299999117851	0.274500012397766	0.231499999761581	0.260500013828278	0.249699994921684	0.260600000619888	0.256199985742569	0.253300011157990	0.267399996519089	0.361400008201599	0.275000005960465	0.341600000858307	0.310499995946884	0.324000000953674	0.320199996232986
0.128800004720688	0.132100000977516	0.129999995231628	0.125699996948242	0.110600002110004	0.107199996709824	0.100000001490116	0.0978000015020371	0.120999999344349	0.123999997973442	0.121600002050400	0.123099997639656	0.122000001370907	0.120899997651577	0.119699999690056	0.121500000357628	0.153899997472763	0.154200002551079	0.152999997138977	0.156399995088577	0.152600005269051	0.190699994564056	0.169900000095367	0.159500002861023	0.182500004768372	0.190699994564056	0.214000001549721	0.199399992823601	0.266400009393692	0.261900007724762	0.216299995779991	0.208000004291534	0.219500005245209	0.222499996423721	0.218400001525879	0.216399997472763	0.297100007534027	0.246399998664856	0.290300011634827	0.244900003075600	0.263099998235703	0.258500009775162	0.258899986743927	0.272700011730194	0.345699995756149	0.284799993038178	0.341300010681152	0.319599986076355	0.325700014829636	0.321799993515015
0.137799993157387	0.142700001597404	0.141299992799759	0.133200004696846	0.113499999046326	0.106799997389317	0.100800000131130	0.0993999987840653	0.124799996614456	0.125100001692772	0.124600000679493	0.128199994564056	0.125000000000000	0.124799996614456	0.122500002384186	0.119300000369549	0.153899997472763	0.155399993062019	0.154100000858307	0.167699992656708	0.154799997806549	0.177399992942810	0.169300004839897	0.158199995756149	0.185299992561340	0.192399993538857	0.189700007438660	0.211500003933907	0.286199986934662	0.234599992632866	0.227699995040894	0.212200000882149	0.217899993062019	0.222499996423721	0.217600002884865	0.237900003790855	0.298200011253357	0.248999997973442	0.244399994611740	0.240400001406670	0.264099985361099	0.258799999952316	0.267699986696243	0.302899986505508	0.360100001096725	0.280999988317490	0.339100003242493	0.318500012159348	0.324900001287460	0.318899989128113
0.145899996161461	0.151800006628037	0.147200003266335	0.140799999237061	0.118000000715256	0.108800001442432	0.101199999451637	0.0995000004768372	0.125900000333786	0.129700005054474	0.127800002694130	0.129800006747246	0.126300007104874	0.126900002360344	0.123400002717972	0.119900003075600	0.156399995088577	0.157399997115135	0.159500002861023	0.160699993371964	0.158099994063377	0.193599998950958	0.167500004172325	0.158399999141693	0.191200003027916	0.194700002670288	0.203600004315376	0.204699993133545	0.223600000143051	0.226899996399879	0.230599999427795	0.210400000214577	0.219500005245209	0.225799992680550	0.277700006961823	0.219099998474121	0.301099985837936	0.234200000762939	0.274899989366531	0.245100006461144	0.261999994516373	0.257699996232986	0.259200006723404	0.285199999809265	0.352800011634827	0.285299986600876	0.337500005960465	0.322100013494492	0.321000009775162	0.318300008773804
0.157499998807907	0.162000000476837	0.158000007271767	0.149200007319450	0.120399996638298	0.111000001430511	0.102200001478195	0.100299999117851	0.128099992871284	0.132100000977516	0.129999995231628	0.132100000977516	0.129500001668930	0.129999995231628	0.125900000333786	0.122199997305870	0.156499996781349	0.156200006604195	0.156200006604195	0.158700004220009	0.157900005578995	0.192399993538857	0.168200001120567	0.159099996089935	0.186299994587898	0.200800001621246	0.195099994540215	0.222000002861023	0.290800005197525	0.249099999666214	0.236399993300438	0.216399997472763	0.221000000834465	0.221599996089935	0.284099996089935	0.257299989461899	0.305700004100800	0.246399998664856	0.266699999570847	0.246000006794930	0.261999994516373	0.259499996900558	0.253800004720688	0.256999999284744	0.361099988222122	0.293300002813339	0.307799994945526	0.322800010442734	0.325199991464615	0.319000005722046
0.169699996709824	0.174400001764297	0.171399995684624	0.158999994397163	0.123800002038479	0.113700002431870	0.104099996387959	0.100699998438358	0.132300004363060	0.137500002980232	0.135700002312660	0.135199993848801	0.134399995207787	0.133499994874001	0.130099996924400	0.124300003051758	0.162499994039536	0.160699993371964	0.165299996733665	0.164299994707108	0.161300003528595	0.191899999976158	0.172000005841255	0.159400001168251	0.191499993205071	0.197200000286102	0.199699997901917	0.206699997186661	0.299899995326996	0.262699991464615	0.241300001740456	0.212200000882149	0.222499996423721	0.222100004553795	0.243100002408028	0.227400004863739	0.288800001144409	0.241699993610382	0.272000014781952	0.255699992179871	0.263200014829636	0.259099990129471	0.260699987411499	0.279399991035461	0.359299987554550	0.289200007915497	0.302300006151199	0.314200013875961	0.325700014829636	0.323599994182587
0.183200001716614	0.193000003695488	0.184200003743172	0.167999997735024	0.131200000643730	0.114100001752377	0.103200003504753	0.0996999964118004	0.137199997901917	0.144099995493889	0.138400003314018	0.145199999213219	0.138400003314018	0.136399999260902	0.129700005054474	0.124600000679493	0.165999993681908	0.162499994039536	0.164800003170967	0.173700004816055	0.164800003170967	0.199399992823601	0.173099994659424	0.162300005555153	0.195600003004074	0.197899997234344	0.216600000858307	0.206300005316734	0.247400000691414	0.250299990177155	0.244900003075600	0.216100007295609	0.226799994707108	0.223499998450279	0.236100003123283	0.230000004172325	0.295300006866455	0.245299994945526	0.225199997425079	0.240899994969368	0.265599995851517	0.260600000619888	0.257200002670288	0.278699994087219	0.346500009298325	0.279900014400482	0.333299994468689	0.303499996662140	0.321999996900558	0.318300008773804
0.203199997544289	0.213100001215935	0.203099995851517	0.186100006103516	0.134499996900558	0.115500003099442	0.104800000786781	0.100699998438358	0.144899994134903	0.146200001239777	0.144400000572205	0.151399999856949	0.141599997878075	0.143099993467331	0.134200006723404	0.128199994564056	0.170300006866455	0.167600005865097	0.168400004506111	0.176799997687340	0.167300000786781	0.200900003314018	0.172199994325638	0.165399998426437	0.199699997901917	0.205400004982948	0.215800002217293	0.210400000214577	0.222000002861023	0.262899994850159	0.237399995326996	0.215299993753433	0.225799992680550	0.227200001478195	0.229000002145767	0.228000000119209	0.301999986171722	0.248899996280670	0.271499991416931	0.241699993610382	0.264600008726120	0.263399988412857	0.271499991416931	0.269100010395050	0.373600006103516	0.289299994707108	0.339199990034103	0.303400009870529	0.322100013494492	0.318500012159348
0.217700004577637	0.231199994683266	0.220699995756149	0.199300006031990	0.137999996542931	0.119999997317791	0.105800002813339	0.101199999451637	0.145500004291534	0.153699994087219	0.148200005292892	0.154599994421005	0.145400002598763	0.145999997854233	0.137600004673004	0.128900006413460	0.165299996733665	0.170699998736382	0.171399995684624	0.179000005125999	0.168200001120567	0.202700003981590	0.177399992942810	0.164399996399879	0.197400003671646	0.206400007009506	0.225500002503395	0.212599992752075	0.236300006508827	0.255499988794327	0.245700001716614	0.210500001907349	0.227099999785423	0.231499999761581	0.254000008106232	0.230700001120567	0.307799994945526	0.241500005125999	0.281599998474121	0.245700001716614	0.276100009679794	0.264899998903275	0.257999986410141	0.286399990320206	0.355699986219406	0.291700005531311	0.293900012969971	0.305500000715256	0.322600007057190	0.321599990129471
0.244399994611740	0.256500005722046	0.243900001049042	0.214499995112419	0.143099993467331	0.122199997305870	0.105400003492832	0.101300001144409	0.153699994087219	0.159999996423721	0.155900001525879	0.163800001144409	0.150999993085861	0.151299998164177	0.139100000262260	0.130099996924400	0.174700006842613	0.172900006175041	0.170200005173683	0.181400001049042	0.170300006866455	0.186900004744530	0.178100004792213	0.166400000452995	0.201900005340576	0.207599997520447	0.220899999141693	0.215200006961823	0.289799988269806	0.244200006127357	0.248099997639656	0.215700000524521	0.223199993371964	0.238199993968010	0.293999999761581	0.232299998402596	0.283300012350082	0.241500005125999	0.276600003242493	0.243000000715256	0.265399992465973	0.264099985361099	0.277500003576279	0.268700003623962	0.361799985170364	0.287200003862381	0.328399986028671	0.301800012588501	0.323399990797043	0.319299995899200
0.275999993085861	0.290800005197525	0.278800010681152	0.239199995994568	0.151199996471405	0.123800002038479	0.106700003147125	0.101899996399879	0.159799993038178	0.168699994683266	0.165900006890297	0.171399995684624	0.160400003194809	0.158999994397163	0.144400000572205	0.133599996566772	0.176300004124641	0.177300006151199	0.179499998688698	0.185800001025200	0.176499992609024	0.208900004625320	0.177599996328354	0.166700005531311	0.204899996519089	0.211300000548363	0.226899996399879	0.223800003528595	0.311199992895126	0.260500013828278	0.250800013542175	0.216000005602837	0.224500000476837	0.232899993658066	0.314599990844727	0.323500007390976	0.304600000381470	0.254200011491776	0.263000011444092	0.246399998664856	0.269300013780594	0.265500009059906	0.257800012826920	0.280699998140335	0.374599993228912	0.288500010967255	0.339300006628037	0.303400009870529	0.321900010108948	0.321200013160706
0.297800004482269	0.319400012493134	0.301800012588501	0.266000002622604	0.160199999809265	0.124099999666214	0.108099997043610	0.101899996399879	0.165900006890297	0.179299995303154	0.174199998378754	0.177599996328354	0.169100001454353	0.166800007224083	0.150299996137619	0.138400003314018	0.179399996995926	0.183699995279312	0.182600006461144	0.197200000286102	0.182600006461144	0.197699993848801	0.186900004744530	0.174099996685982	0.209299996495247	0.217999994754791	0.220200002193451	0.229399994015694	0.278699994087219	0.240500003099442	0.253399997949600	0.218400001525879	0.230100005865097	0.233799993991852	0.241300001740456	0.255600005388260	0.284000009298325	0.251800000667572	0.255699992179871	0.245100006461144	0.268400013446808	0.264099985361099	0.266499996185303	0.307099997997284	0.328099995851517	0.286599993705750	0.326700001955032	0.315400004386902	0.323300004005432	0.319499999284744
0.336699992418289	0.348399996757507	0.338099986314774	0.284099996089935	0.165399998426437	0.130600005388260	0.108699999749660	0.105700001120567	0.180500000715256	0.188600003719330	0.189099997282028	0.189099997282028	0.179000005125999	0.175099998712540	0.156700000166893	0.139500007033348	0.187299996614456	0.185900002717972	0.197300001978874	0.200699999928474	0.189500004053116	0.222499996423721	0.192000001668930	0.175300002098084	0.212599992752075	0.218799993395805	0.222800001502037	0.228499993681908	0.250800013542175	0.270799994468689	0.262400001287460	0.219600006937981	0.231700003147125	0.238499999046326	0.240899994969368	0.250099986791611	0.306199997663498	0.256000012159348	0.263599991798401	0.243499994277954	0.268799990415573	0.266900002956390	0.267199993133545	0.334300011396408	0.347200006246567	0.278899997472763	0.343100011348724	0.305599987506866	0.322100013494492	0.319700002670288
0.361299991607666	0.388200014829636	0.372999995946884	0.319299995899200	0.176599994301796	0.132300004363060	0.109899997711182	0.102799996733665	0.186900004744530	0.203400000929832	0.197400003671646	0.201100006699562	0.186499997973442	0.180999994277954	0.162900000810623	0.141499996185303	0.191899999976158	0.194600000977516	0.194399997591972	0.199399992823601	0.194499999284744	0.207599997520447	0.192200005054474	0.176499992609024	0.216499999165535	0.226400002837181	0.242500007152557	0.231600001454353	0.229100003838539	0.296900004148483	0.255600005388260	0.216399997472763	0.248300001025200	0.236599996685982	0.311199992895126	0.242400005459785	0.284999996423721	0.252400010824204	0.275599986314774	0.245800003409386	0.272700011730194	0.268999993801117	0.272300004959106	0.308899998664856	0.375999987125397	0.294699996709824	0.345699995756149	0.303200006484985	0.322899997234345	0.320300012826920
0.401899993419647	0.412000000476837	0.410600006580353	0.345499992370605	0.181899994611740	0.132599994540215	0.110100001096725	0.103000000119209	0.204600006341934	0.217600002884865	0.214699998497963	0.221399992704391	0.194499999284744	0.192599996924400	0.168599992990494	0.144400000572205	0.204099997878075	0.203999996185303	0.211600005626678	0.217700004577637	0.200699999928474	0.211700007319450	0.197400003671646	0.178599998354912	0.227699995040894	0.239600002765656	0.245000004768372	0.238399997353554	0.240799993276596	0.250499993562698	0.270500004291534	0.221599996089935	0.247600004076958	0.242100000381470	0.248099997639656	0.238100007176399	0.284599989652634	0.264499992132187	0.291500002145767	0.248400002717972	0.273200005292892	0.272599995136261	0.282200008630753	0.323799997568131	0.370400011539459	0.290899991989136	0.348899990320206	0.303299993276596	0.325899988412857	0.323399990797043
0.421400010585785	0.447200000286102	0.441799998283386	0.378699988126755	0.193100005388260	0.136700004339218	0.110600002110004	0.103299997746944	0.213899999856949	0.232999995350838	0.226799994707108	0.233099997043610	0.207300007343292	0.205300003290176	0.173099994659424	0.149100005626678	0.207900002598763	0.210099995136261	0.215900003910065	0.218199998140335	0.206499993801117	0.216499999165535	0.202500000596046	0.182099997997284	0.231399998068810	0.241099998354912	0.249400004744530	0.239700004458427	0.236800000071526	0.285299986600876	0.259600013494492	0.225700005888939	0.244200006127357	0.244699999690056	0.289400011301041	0.312099993228912	0.289400011301041	0.248699992895126	0.279500007629395	0.251899987459183	0.279900014400482	0.272199988365173	0.296299993991852	0.287699997425079	0.314500004053116	0.291399985551834	0.335299998521805	0.312000006437302	0.328999996185303	0.321099996566772
0.455399990081787	0.485700011253357	0.475300014019012	0.402599990367889	0.202399998903275	0.136099994182587	0.110500000417233	0.102700002491474	0.229100003838539	0.251100003719330	0.245000004768372	0.247500002384186	0.222000002861023	0.215100005269051	0.178700000047684	0.152300000190735	0.212899997830391	0.220500007271767	0.221100002527237	0.228100001811981	0.217299997806549	0.223600000143051	0.207000002264977	0.187600001692772	0.229499995708466	0.248899996280670	0.257699996232986	0.249799996614456	0.298500001430512	0.257499992847443	0.260899990797043	0.225899994373322	0.248600006103516	0.248899996280670	0.251700013875961	0.260100007057190	0.325100004673004	0.247299998998642	0.297800004482269	0.248099997639656	0.280000001192093	0.276499986648560	0.275299996137619	0.336800009012222	0.342700004577637	0.303000003099442	0.344700008630753	0.297699987888336	0.322899997234345	0.324200004339218
0.489600002765656	0.521300017833710	0.513100028038025	0.440299987792969	0.214499995112419	0.137999996542931	0.112599998712540	0.103900000452995	0.251599997282028	0.268999993801117	0.277500003576279	0.278400003910065	0.237700000405312	0.230399996042252	0.187299996614456	0.155599996447563	0.228000000119209	0.230800002813339	0.244900003075600	0.244299992918968	0.229200005531311	0.244699999690056	0.215800002217293	0.192699998617172	0.244399994611740	0.259900003671646	0.309300005435944	0.263900011777878	0.330700010061264	0.266900002956390	0.282599985599518	0.229100003838539	0.253300011157990	0.260300010442734	0.248300001025200	0.329699993133545	0.325700014829636	0.267699986696243	0.292899996042252	0.245499998331070	0.283499985933304	0.280299991369247	0.291599988937378	0.335900008678436	0.355800002813339	0.306899994611740	0.323799997568131	0.313300013542175	0.326499998569489	0.325700014829636
0.525200009346008	0.550999999046326	0.545099973678589	0.472900003194809	0.225500002503395	0.141000002622604	0.113499999046326	0.105200000107288	0.268000006675720	0.290399998426437	0.291299998760223	0.286399990320206	0.253100007772446	0.243499994277954	0.200499996542931	0.160199999809265	0.237700000405312	0.240899994969368	0.254400014877319	0.253899991512299	0.239600002765656	0.245600000023842	0.224900007247925	0.198400005698204	0.253100007772446	0.273000001907349	0.309100002050400	0.272700011730194	0.295700013637543	0.279700011014938	0.283300012350082	0.231399998068810	0.262699991464615	0.259200006723404	0.252099990844727	0.302599996328354	0.267500013113022	0.272700011730194	0.301400005817413	0.253899991512299	0.283600002527237	0.284599989652634	0.299199998378754	0.311199992895126	0.391299992799759	0.304500013589859	0.342099994421005	0.312999993562698	0.328999996185303	0.327499985694885
0.542200028896332	0.579400002956390	0.576200008392334	0.495799988508225	0.235100001096725	0.144600003957748	0.112899996340275	0.103799998760223	0.280999988317490	0.313300013542175	0.310699999332428	0.311300009489059	0.268200010061264	0.253300011157990	0.204199999570847	0.163200005888939	0.251599997282028	0.257299989461899	0.263999998569489	0.269100010395050	0.256000012159348	0.252499997615814	0.224700003862381	0.200299993157387	0.263500005006790	0.283399999141693	0.282400012016296	0.279799997806549	0.271400004625320	0.298200011253357	0.286700010299683	0.239299997687340	0.272100001573563	0.261500000953674	0.286000013351440	0.327399998903275	0.303600013256073	0.262800008058548	0.295199990272522	0.262800008058548	0.292199999094009	0.284399986267090	0.287999987602234	0.322899997234345	0.319200009107590	0.317999988794327	0.336199998855591	0.305700004100800	0.326200008392334	0.326099991798401
0.583199977874756	0.611199975013733	0.612699985504150	0.520500004291534	0.249899998307228	0.146899998188019	0.113700002431870	0.103200003504753	0.315200001001358	0.332899987697601	0.338499993085861	0.337500005960465	0.291900008916855	0.264299988746643	0.211400002241135	0.165600001811981	0.272300004959106	0.266799986362457	0.279700011014938	0.286599993705750	0.270900011062622	0.267599999904633	0.225299999117851	0.205200001597404	0.279000014066696	0.295700013637543	0.300300002098084	0.293599992990494	0.283499985933304	0.311899989843369	0.318599998950958	0.240799993276596	0.279000014066696	0.270500004291534	0.331699997186661	0.344599992036819	0.266499996185303	0.261900007724762	0.305400013923645	0.259499996900558	0.293300002813339	0.288700014352798	0.297300010919571	0.324400007724762	0.398499995470047	0.314099997282028	0.348600000143051	0.314200013875961	0.330300003290176	0.326599985361099
0.598900020122528	0.638599991798401	0.648800015449524	0.549099981784821	0.253600001335144	0.147100001573563	0.113499999046326	0.103900000452995	0.339399993419647	0.370000004768372	0.370299994945526	0.371199995279312	0.303400009870529	0.278800010681152	0.223199993371964	0.168599992990494	0.289600014686585	0.291200011968613	0.302199989557266	0.303099989891052	0.286799997091293	0.283699989318848	0.243300005793571	0.205699995160103	0.294699996709824	0.313699990510941	0.336699992418289	0.309500008821487	0.337799996137619	0.319200009107590	0.304600000381470	0.246700003743172	0.296099990606308	0.273799985647202	0.319000005722046	0.324200004339218	0.331499993801117	0.270200014114380	0.312400013208389	0.264699995517731	0.296999990940094	0.291200011968613	0.299499988555908	0.312000006437302	0.404199987649918	0.303600013256073	0.352800011634827	0.307399988174439	0.328900009393692	0.326299995183945
0.624199986457825	0.678699970245361	0.679400026798248	0.577499985694885	0.268099993467331	0.153899997472763	0.115299999713898	0.105599999427795	0.363599985837936	0.392399996519089	0.400000005960465	0.391499996185303	0.322299987077713	0.288599997758865	0.231499999761581	0.176799997687340	0.301400005817413	0.305599987506866	0.318100005388260	0.314799994230270	0.295899987220764	0.299299985170364	0.255899995565414	0.216999992728233	0.303799986839294	0.329600006341934	0.340000003576279	0.322299987077713	0.322100013494492	0.318199992179871	0.326599985361099	0.250900000333786	0.295899987220764	0.283100008964539	0.307200014591217	0.336400002241135	0.308099985122681	0.275499999523163	0.307500004768372	0.268799990415573	0.300199985504150	0.293599992990494	0.294999986886978	0.315499991178513	0.366299986839294	0.306600004434586	0.351200014352798	0.312900006771088	0.331999987363815	0.326900005340576
0.647800028324127	0.697200000286102	0.704699993133545	0.596899986267090	0.273099988698959	0.151800006628037	0.114699997007847	0.103900000452995	0.383799999952316	0.417800009250641	0.425500005483627	0.422600001096725	0.342999994754791	0.299299985170364	0.234599992632866	0.175600007176399	0.316199988126755	0.327699989080429	0.337300002574921	0.342599987983704	0.317600011825562	0.302500009536743	0.253199994564056	0.221599996089935	0.323799997568131	0.348699986934662	0.346100002527237	0.342000007629395	0.321799993515015	0.333499997854233	0.328599989414215	0.254000008106232	0.305900007486343	0.295500010251999	0.309300005435944	0.306899994611740	0.277000010013580	0.283899992704392	0.321999996900558	0.272399991750717	0.302899986505508	0.305299997329712	0.296099990606308	0.317299991846085	0.372999995946884	0.316900014877319	0.334300011396408	0.319200009107590	0.333999991416931	0.332599997520447
0.676999986171722	0.719799995422363	0.737200021743774	0.623799979686737	0.282099992036819	0.155499994754791	0.116499997675419	0.104800000786781	0.420300006866455	0.453500002622604	0.465700000524521	0.456999987363815	0.363099992275238	0.316599994897842	0.241500005125999	0.181500002741814	0.340200006961823	0.349299997091293	0.370599985122681	0.366600006818771	0.335500001907349	0.317799985408783	0.268599987030029	0.228000000119209	0.339100003242493	0.369399994611740	0.385699987411499	0.367799997329712	0.388500005006790	0.363700002431870	0.346700012683868	0.263300001621246	0.328500002622604	0.306400001049042	0.378399997949600	0.331699997186661	0.296700000762939	0.297300010919571	0.329699993133545	0.279199987649918	0.311100006103516	0.310600012540817	0.305999994277954	0.331800013780594	0.413199990987778	0.335200011730194	0.373699992895126	0.333499997854233	0.334100008010864	0.333499997854233
0.698000013828278	0.735800027847290	0.761699974536896	0.638400018215179	0.298400014638901	0.157399997115135	0.117399998009205	0.104900002479553	0.450500011444092	0.488200008869171	0.482499986886978	0.483700007200241	0.390899986028671	0.326900005340576	0.253500014543533	0.190099999308586	0.362399995326996	0.371800005435944	0.385699987411499	0.386299997568131	0.361999988555908	0.328200012445450	0.273999989032745	0.240199998021126	0.360300004482269	0.387499988079071	0.402399986982346	0.383700013160706	0.360399991273880	0.390500009059906	0.358000010251999	0.270700007677078	0.342299997806549	0.315299987792969	0.381099998950958	0.400299996137619	0.308699995279312	0.314200013875961	0.334100008010864	0.285199999809265	0.318500012159348	0.314399987459183	0.313699990510941	0.353899985551834	0.337900012731552	0.326200008392334	0.348600000143051	0.328200012445450	0.338699996471405	0.334500014781952
0.724099993705750	0.762199997901917	0.783399999141693	0.655900001525879	0.297600001096725	0.157399997115135	0.116400003433228	0.105400003492832	0.487800002098084	0.521700024604797	0.532299995422363	0.510999977588654	0.405299991369247	0.337399989366531	0.255899995565414	0.188099995255470	0.400000005960465	0.393500000238419	0.420300006866455	0.418500006198883	0.382099986076355	0.351399987936020	0.285299986600876	0.240299999713898	0.403100013732910	0.406899988651276	0.451299995183945	0.406199991703033	0.435600012540817	0.399100005626678	0.352800011634827	0.273099988698959	0.373600006103516	0.322600007057190	0.418999999761581	0.345899999141693	0.375999987125397	0.320100009441376	0.349099993705750	0.295500010251999	0.325599998235703	0.321200013160706	0.332199990749359	0.382800012826920	0.415399998426437	0.335299998521805	0.346399992704392	0.324400007724762	0.343199998140335	0.337700009346008
0.742600023746491	0.779500007629395	0.800599992275238	0.670700013637543	0.300799995660782	0.161200001835823	0.117600001394749	0.104900002479553	0.513000011444092	0.558300018310547	0.556999981403351	0.542800009250641	0.427799999713898	0.349999994039536	0.262899994850159	0.192699998617172	0.422600001096725	0.419900000095367	0.441199988126755	0.436199992895126	0.411000013351440	0.370599985122681	0.289600014686585	0.239500001072884	0.413599997758865	0.427700012922287	0.471799999475479	0.437200009822845	0.469300001859665	0.432399988174439	0.362300008535385	0.277999997138977	0.392899990081787	0.333799988031387	0.410800009965897	0.396100014448166	0.363599985837936	0.321099996566772	0.335200011730194	0.297500014305115	0.334399998188019	0.327399998903275	0.333099991083145	0.388300001621246	0.430500000715256	0.342299997806549	0.371899992227554	0.323799997568131	0.348800003528595	0.335700005292892
0.747500002384186	0.795799970626831	0.817600011825562	0.688499987125397	0.307999998331070	0.160899996757507	0.117299996316433	0.105099998414516	0.533100008964539	0.587899982929230	0.579599976539612	0.572799980640411	0.447600007057190	0.364699989557266	0.267699986696243	0.194100007414818	0.433800011873245	0.448399990797043	0.460200011730194	0.463699996471405	0.430700004100800	0.376899987459183	0.299699991941452	0.249799996614456	0.434300005435944	0.459199994802475	0.500800013542175	0.453599989414215	0.492199987173080	0.449200004339218	0.348199993371964	0.286100000143051	0.420100003480911	0.353599995374680	0.371699988842011	0.413399994373322	0.365999996662140	0.334399998188019	0.352200001478195	0.305799990892410	0.343499988317490	0.337099999189377	0.348300009965897	0.409299999475479	0.437400013208389	0.350899994373322	0.378600001335144	0.337099999189377	0.341699987649918	0.337700009346008
0.765600025653839	0.812699973583221	0.852199971675873	0.704500019550324	0.313100010156631	0.162200003862381	0.118199996650219	0.104400001466274	0.556999981403351	0.628799974918366	0.621900022029877	0.601400017738342	0.467000007629395	0.373100012540817	0.269199997186661	0.196799993515015	0.458799988031387	0.478700011968613	0.492700010538101	0.491100013256073	0.456299990415573	0.393900007009506	0.299499988555908	0.252600014209747	0.470800012350082	0.481299996376038	0.519900023937225	0.473699986934662	0.478399991989136	0.475199997425079	0.347299993038178	0.287699997425079	0.447200000286102	0.368999987840652	0.411199986934662	0.424699991941452	0.400700002908707	0.349400013685226	0.349099993705750	0.304100006818771	0.354900002479553	0.349400013685226	0.347699999809265	0.379000008106232	0.397700011730194	0.353399991989136	0.383199989795685	0.332300007343292	0.344599992036819	0.344900012016296
0.773699998855591	0.814700007438660	0.858900010585785	0.723500013351440	0.316100001335144	0.164399996399879	0.117799997329712	0.105300001800060	0.585399985313416	0.655300021171570	0.642199993133545	0.637899994850159	0.488200008869171	0.384999990463257	0.277300000190735	0.198100000619888	0.485700011253357	0.506299972534180	0.518899977207184	0.520799994468689	0.479400008916855	0.414900004863739	0.311899989843369	0.256199985742569	0.487300008535385	0.511399984359741	0.539300024509430	0.512199997901917	0.515600025653839	0.495499998331070	0.383700013160706	0.289400011301041	0.478799998760223	0.391000002622604	0.458900004625320	0.416900008916855	0.386999994516373	0.355100005865097	0.376700013875961	0.316199988126755	0.364699989557266	0.356700003147125	0.364399999380112	0.433600008487701	0.449499994516373	0.364600002765656	0.387400001287460	0.339500010013580	0.352200001478195	0.348399996757507
0.793200016021729	0.826900005340576	0.878700017929077	0.732400000095367	0.319900006055832	0.166299998760223	0.119199998676777	0.104999996721745	0.624499976634979	0.680100023746491	0.685599982738495	0.671100020408630	0.502699971199036	0.395300000905991	0.280999988317490	0.200399994850159	0.530700027942658	0.541599988937378	0.559899985790253	0.546299993991852	0.503300011157990	0.417100012302399	0.318300008773804	0.260699987411499	0.540700018405914	0.542699992656708	0.555800020694733	0.542999982833862	0.497399985790253	0.521300017833710	0.364600002765656	0.298099994659424	0.520500004291534	0.411900013685226	0.475899994373322	0.428799986839294	0.424899995326996	0.370200008153915	0.367000013589859	0.324800014495850	0.376899987459183	0.372200012207031	0.382200002670288	0.414000004529953	0.441700011491776	0.360100001096725	0.400000005960465	0.347499996423721	0.358099997043610	0.350600004196167
0.800300002098084	0.843999981880188	0.876200020313263	0.741800010204315	0.322699993848801	0.169599995017052	0.117600001394749	0.104299999773502	0.655099987983704	0.712899982929230	0.714600026607513	0.702499985694885	0.528599977493286	0.408899992704392	0.283399999141693	0.202500000596046	0.553900003433228	0.566999971866608	0.599099993705750	0.578499972820282	0.526199996471405	0.430799990892410	0.333700001239777	0.260100007057190	0.560199975967407	0.563700020313263	0.576699972152710	0.567499995231628	0.530399978160858	0.543399989604950	0.366200000047684	0.295199990272522	0.536099970340729	0.424899995326996	0.478599995374680	0.460999995470047	0.397100001573563	0.385199993848801	0.379400014877319	0.332500010728836	0.385399997234345	0.386299997568131	0.382400006055832	0.417699992656708	0.424600005149841	0.377799987792969	0.398200005292892	0.349900007247925	0.358599990606308	0.349299997091293
0.797299981117249	0.834200024604797	0.884000003337860	0.759899973869324	0.330700010061264	0.169200003147125	0.118799999356270	0.103699997067451	0.672999978065491	0.736899971961975	0.733600020408630	0.725700020790100	0.544200003147125	0.416900008916855	0.291799992322922	0.204300001263618	0.577199995517731	0.597899973392487	0.617500007152557	0.606100022792816	0.548600018024445	0.450199991464615	0.331200003623962	0.263500005006790	0.587300002574921	0.595799982547760	0.601100027561188	0.594699978828430	0.599399983882904	0.568099975585938	0.375299990177155	0.297800004482269	0.579599976539612	0.445300012826920	0.523800015449524	0.434899985790253	0.443699985742569	0.401199996471405	0.375999987125397	0.340299993753433	0.409000009298325	0.396899998188019	0.396499991416931	0.444599986076355	0.456999987363815	0.392800003290176	0.411399990320206	0.343800008296967	0.363099992275238	0.352999985218048
0.786599993705750	0.838400006294251	0.883300006389618	0.768899977207184	0.329899996519089	0.171700000762939	0.118100002408028	0.105700001120567	0.694999992847443	0.763800024986267	0.744799971580505	0.757799983024597	0.558399975299835	0.437000006437302	0.294999986886978	0.204899996519089	0.607500016689301	0.632099986076355	0.637799978256226	0.636300027370453	0.586899995803833	0.467400014400482	0.332500010728836	0.267599999904633	0.614000022411346	0.634199976921082	0.616299986839294	0.632700026035309	0.607800006866455	0.603399991989136	0.380600005388260	0.298599988222122	0.601400017738342	0.477100014686585	0.530600011348724	0.459699988365173	0.446000009775162	0.416900008916855	0.396400004625320	0.360700011253357	0.421000003814697	0.417299985885620	0.406899988651276	0.425500005483627	0.434899985790253	0.416200011968613	0.423799991607666	0.359400004148483	0.370499998331070	0.358500003814697
0.783699989318848	0.831700026988983	0.878000020980835	0.787800014019013	0.336699992418289	0.174999997019768	0.119400002062321	0.105400003492832	0.709599971771240	0.767899990081787	0.775600016117096	0.770799994468689	0.574899971485138	0.439799994230270	0.296900004148483	0.205799996852875	0.629599988460541	0.649800002574921	0.676900029182434	0.665600001811981	0.602199971675873	0.479000002145767	0.339700013399124	0.268900007009506	0.644200026988983	0.655600011348724	0.654399991035461	0.666899979114533	0.623099982738495	0.625599980354309	0.388799995183945	0.299499988555908	0.629199981689453	0.491800010204315	0.576099991798401	0.470200002193451	0.486999988555908	0.433299988508225	0.374500006437302	0.361499994993210	0.435799986124039	0.430099993944168	0.435600012540817	0.458999991416931	0.499000012874603	0.405299991369247	0.430500000715256	0.378500014543533	0.371300011873245	0.367799997329712
0.782599985599518	0.821300029754639	0.869300007820129	0.793500006198883	0.344900012016296	0.171800002455711	0.118699997663498	0.105099998414516	0.715900003910065	0.766499996185303	0.764400005340576	0.778599977493286	0.603799998760223	0.449999988079071	0.305200010538101	0.206499993801117	0.659500002861023	0.683300018310547	0.695200026035309	0.689700007438660	0.625800013542175	0.489300012588501	0.344599992036819	0.267199993133545	0.656499981880188	0.693199992179871	0.705299973487854	0.691699981689453	0.623300015926361	0.632399976253510	0.398499995470047	0.306899994611740	0.655300021171570	0.520500004291534	0.559499979019165	0.500000000000000	0.505800008773804	0.455399990081787	0.382999986410141	0.375099986791611	0.453599989414215	0.451499998569489	0.453500002622604	0.452399998903275	0.513100028038025	0.413399994373322	0.435799986124039	0.376399993896484	0.381799995899200	0.365900009870529
0.779500007629395	0.829599976539612	0.867900013923645	0.806599974632263	0.344199985265732	0.171800002455711	0.118799999356270	0.105999998748302	0.713199973106384	0.760100007057190	0.759800016880035	0.778599977493286	0.620400011539459	0.467799991369247	0.303400009870529	0.206300005316734	0.678600013256073	0.707000017166138	0.716300010681152	0.721599996089935	0.662299990653992	0.504499971866608	0.349500000476837	0.261599987745285	0.690599977970123	0.716799974441528	0.712800025939941	0.721499979496002	0.645699977874756	0.653999984264374	0.413800001144409	0.308400005102158	0.697200000286102	0.539799988269806	0.600399971008301	0.542299985885620	0.519200026988983	0.474400013685226	0.405400007963181	0.385100007057190	0.475199997425079	0.469300001859665	0.465299993753433	0.452600002288818	0.525099992752075	0.429199993610382	0.452899992465973	0.377999991178513	0.385399997234345	0.375499993562698
0.776000022888184	0.814800024032593	0.856199979782105	0.813799977302551	0.348100006580353	0.174500003457069	0.119699999690056	0.105899997055531	0.707799971103668	0.757000029087067	0.755500018596649	0.765900015830994	0.631799995899200	0.474400013685226	0.309100002050400	0.208900004625320	0.701699972152710	0.720399975776672	0.736999988555908	0.744199991226196	0.668799996376038	0.512300014495850	0.359499990940094	0.261999994516373	0.710399985313416	0.741400003433228	0.731199979782105	0.750199973583221	0.685500025749207	0.676699995994568	0.416599988937378	0.307799994945526	0.715699970722199	0.568599998950958	0.632499992847443	0.576300024986267	0.545300006866455	0.486200004816055	0.392199993133545	0.390300005674362	0.495599985122681	0.494300007820129	0.477499991655350	0.507600009441376	0.547299981117249	0.454899996519089	0.460900008678436	0.377799987792969	0.391000002622604	0.381799995899200
0.777999997138977	0.825600028038025	0.849500000476837	0.826099991798401	0.349000006914139	0.174400001764297	0.119300000369549	0.104699999094009	0.715600013732910	0.761600017547607	0.763599991798401	0.768999993801117	0.652999997138977	0.478500008583069	0.314799994230270	0.208000004291534	0.727999985218048	0.732900023460388	0.761099994182587	0.764299988746643	0.704800009727478	0.517000019550324	0.362199991941452	0.259999990463257	0.759999990463257	0.766399979591370	0.761500000953674	0.777300000190735	0.681900024414063	0.680100023746491	0.412099987268448	0.316399991512299	0.749400019645691	0.594200015068054	0.642899990081787	0.552500009536743	0.545199990272522	0.497099995613098	0.394499987363815	0.398400008678436	0.522800028324127	0.514999985694885	0.503700017929077	0.538500010967255	0.538399994373322	0.453399986028671	0.464300006628037	0.385399997234345	0.400999993085861	0.387400001287460
[truncated: 14 more columns]
