# Supplementary material for: Modeling the impact of drug interactions on therapeutic selectivity
Source: Nat Commun. 2018 Aug 27;9:3452. doi: 10.1038/s41467-018-05954-3 (PMC6110842; doi:10.1038/s41467-018-05954-3)
Supplement: Supplementary file 4 — Supplementary Data 1 [file 41467_2018_5954_MOESM4_ESM.zip › albRAW/Dyc-Sta.txt]

0.0971999990000000	0.105599999000000	0.0983000030000000	0.102600001000000	0.0961999970000000	0.100199997000000	0.105200000000000	0.101400003000000	0.101099998000000	0.109499998000000	0.0977000000000000	0.103299998000000	0.0993999990000000	0.105300002000000	0.0993999990000000	0.103100002000000	0.0983000030000000	0.108400002000000	0.0983000030000000	0.106799997000000	0.0986000000000000	0.106299996000000	0.100100003000000	0.100000001000000	0.101800002000000	0.102899998000000	0.102200001000000	0.104999997000000	0.101300001000000	0.107500002000000	0.0996999960000000	0.0999000000000000	0.0899000020000000	0.0935999970000000	0.0916000010000000	0.0926999970000000	0.0923999990000000	0.0939999970000000	0.0935000030000000	0.0905999990000000	0.0896999980000000	0.0955000000000000	0.0949999990000000	0.0952000020000000	0.0939999970000000	0.0940999980000000	0.0935000030000000	0.0942000000000000	0.0908000020000000	0.0886000020000000
0.0970999970000000	0.102300003000000	0.0957000030000000	0.0991000010000000	0.0970999970000000	0.0999000000000000	0.102799997000000	0.0991000010000000	0.100000001000000	0.0997999980000000	0.0970999970000000	0.100199997000000	0.0979999970000000	0.0996000020000000	0.0986000000000000	0.100400001000000	0.0975999980000000	0.102799997000000	0.0980999990000000	0.102300003000000	0.0993999990000000	0.101599999000000	0.0987000020000000	0.0993999990000000	0.100299999000000	0.101000004000000	0.100900002000000	0.101599999000000	0.0993999990000000	0.101800002000000	0.100800000000000	0.0989999990000000	0.0892999990000000	0.0926000030000000	0.0917000030000000	0.0913000030000000	0.0929000010000000	0.0934000020000000	0.0925000010000000	0.0914999990000000	0.0902000000000000	0.0952000020000000	0.101899996000000	0.0945999990000000	0.0961000030000000	0.0931999980000000	0.0936999990000000	0.0931999980000000	0.0904999970000000	0.0878999980000000
0.0957000030000000	0.100000001000000	0.0960000010000000	0.0979000030000000	0.0952999960000000	0.0983999970000000	0.101999998000000	0.0982000010000000	0.0992000030000000	0.100000001000000	0.0967999990000000	0.0996000020000000	0.0973000000000000	0.0995000000000000	0.0977000000000000	0.0984999980000000	0.0977000000000000	0.101400003000000	0.0979999970000000	0.101000004000000	0.0986000000000000	0.100900002000000	0.0983999970000000	0.0984999980000000	0.101400003000000	0.100800000000000	0.100500003000000	0.100199997000000	0.0988000040000000	0.101400003000000	0.100199997000000	0.0996999960000000	0.0895000030000000	0.0923999990000000	0.0916000010000000	0.0918999980000000	0.0926000030000000	0.0936999990000000	0.0933000000000000	0.0921000020000000	0.0908000020000000	0.0935000030000000	0.0936999990000000	0.0945999990000000	0.0951000010000000	0.0933000000000000	0.0935000030000000	0.0935999970000000	0.0908000020000000	0.0892999990000000
0.0970999970000000	0.0997999980000000	0.0966000040000000	0.0991000010000000	0.0957999970000000	0.0979999970000000	0.102499999000000	0.0978000020000000	0.102899998000000	0.0996000020000000	0.0975999980000000	0.100599997000000	0.100699998000000	0.100500003000000	0.0977000000000000	0.0997999980000000	0.0974999960000000	0.102899998000000	0.0973000000000000	0.100900002000000	0.0980999990000000	0.101199999000000	0.0987000020000000	0.0992000030000000	0.0995000000000000	0.100900002000000	0.0995000000000000	0.0996999960000000	0.100500003000000	0.101000004000000	0.0988000040000000	0.0999000000000000	0.0900000040000000	0.0999000000000000	0.100500003000000	0.0927999990000000	0.0933000000000000	0.0931999980000000	0.0930999960000000	0.0913000030000000	0.0944000040000000	0.101099998000000	0.0936999990000000	0.0948999970000000	0.0935000030000000	0.0936999990000000	0.0923999990000000	0.0936999990000000	0.0907000010000000	0.0927999990000000
0.0955000000000000	0.0982000010000000	0.0964000000000000	0.0988000040000000	0.0966000040000000	0.0993999990000000	0.101800002000000	0.0979999970000000	0.0983000030000000	0.0988999980000000	0.0974999960000000	0.0997999980000000	0.0983000030000000	0.100699998000000	0.0983999970000000	0.0992999970000000	0.0979000030000000	0.102300003000000	0.0971999990000000	0.100699998000000	0.0983999970000000	0.101300001000000	0.0983999970000000	0.0999000000000000	0.0992999970000000	0.100599997000000	0.100599997000000	0.0996999960000000	0.100599997000000	0.102499999000000	0.0988999980000000	0.100100003000000	0.0916000010000000	0.0957999970000000	0.0947000010000000	0.0952000020000000	0.0961000030000000	0.0964000000000000	0.0983000030000000	0.0970000030000000	0.0912000020000000	0.0944999980000000	0.0969000010000000	0.0991000010000000	0.0977000000000000	0.0960000010000000	0.0965000020000000	0.0948999970000000	0.0939999970000000	0.0913000030000000
0.0952999960000000	0.0996000020000000	0.0974999960000000	0.0993999990000000	0.0971999990000000	0.0996000020000000	0.102499999000000	0.0991000010000000	0.104099996000000	0.0979000030000000	0.0983999970000000	0.100299999000000	0.0989999990000000	0.101700000000000	0.0977000000000000	0.101199999000000	0.0988000040000000	0.103100002000000	0.0984999980000000	0.0999000000000000	0.0997999980000000	0.101599999000000	0.0989999990000000	0.100400001000000	0.0995000000000000	0.101099998000000	0.0996999960000000	0.0988999980000000	0.100500003000000	0.102100000000000	0.0999000000000000	0.100299999000000	0.0904999970000000	0.0955000000000000	0.0907000010000000	0.0970999970000000	0.0931999980000000	0.0939000030000000	0.0964000000000000	0.0931999980000000	0.0913999970000000	0.0996999960000000	0.0942000000000000	0.0957000030000000	0.0952000020000000	0.0948000030000000	0.0944999980000000	0.0967999990000000	0.0922000040000000	0.0917000030000000
0.0966999980000000	0.100900002000000	0.0986000000000000	0.101000004000000	0.0967999990000000	0.0997999980000000	0.104000002000000	0.100000001000000	0.105200000000000	0.101099998000000	0.0983000030000000	0.101899996000000	0.0992999970000000	0.102700002000000	0.100199997000000	0.103000000000000	0.0983999970000000	0.101999998000000	0.0992000030000000	0.103299998000000	0.0979000030000000	0.102200001000000	0.0997999980000000	0.101000004000000	0.0991000010000000	0.101300001000000	0.101899996000000	0.101599999000000	0.101999998000000	0.102399997000000	0.101599999000000	0.102499999000000	0.0903000010000000	0.0943000020000000	0.0948999970000000	0.0933000000000000	0.0967999990000000	0.0930999960000000	0.0939000030000000	0.0961000030000000	0.0916000010000000	0.0939999970000000	0.101000004000000	0.0944000040000000	0.0945999990000000	0.0945999990000000	0.0944000040000000	0.0949999990000000	0.0935999970000000	0.0896999980000000
0.0973000000000000	0.101800002000000	0.0997999980000000	0.100800000000000	0.0999000000000000	0.101499997000000	0.103799999000000	0.100599997000000	0.105099998000000	0.100199997000000	0.100000001000000	0.101199999000000	0.100900002000000	0.103200004000000	0.0993999990000000	0.101800002000000	0.0992999970000000	0.103699997000000	0.0986000000000000	0.102499999000000	0.100299999000000	0.102899998000000	0.100000001000000	0.101700000000000	0.100000001000000	0.100900002000000	0.101400003000000	0.0997999980000000	0.102100000000000	0.102399997000000	0.0996999960000000	0.101800002000000	0.0886999960000000	0.0920000000000000	0.0905999990000000	0.0914999990000000	0.0925000010000000	0.0925000010000000	0.0931999980000000	0.0908999960000000	0.0895999970000000	0.0935000030000000	0.0992000030000000	0.0934000020000000	0.0944999980000000	0.0930000020000000	0.0929000010000000	0.0933000000000000	0.0903000010000000	0.0886999960000000
0.0991000010000000	0.102499999000000	0.0992000030000000	0.100900002000000	0.0980999990000000	0.102100000000000	0.104999997000000	0.102200001000000	0.106899999000000	0.101400003000000	0.0996999960000000	0.102700002000000	0.101199999000000	0.102300003000000	0.100299999000000	0.102899998000000	0.0999000000000000	0.104699999000000	0.100400001000000	0.103299998000000	0.100000001000000	0.103399999000000	0.100699998000000	0.101899996000000	0.101499997000000	0.102200001000000	0.102899998000000	0.101700000000000	0.101700000000000	0.104099996000000	0.101599999000000	0.101599999000000	0.0908000020000000	0.0961000030000000	0.0930999960000000	0.0929000010000000	0.0944000040000000	0.0943000020000000	0.0957000030000000	0.0938000010000000	0.0978000020000000	0.0948999970000000	0.0952999960000000	0.0958999990000000	0.0958999990000000	0.0951000010000000	0.0953999980000000	0.0944999980000000	0.0927999990000000	0.0922000040000000
0.101199999000000	0.104800001000000	0.101199999000000	0.103299998000000	0.0995000000000000	0.105300002000000	0.105200000000000	0.103699997000000	0.108599998000000	0.101899996000000	0.101700000000000	0.104900002000000	0.101700000000000	0.104999997000000	0.101999998000000	0.103799999000000	0.100800000000000	0.106500000000000	0.100699998000000	0.104999997000000	0.100900002000000	0.104300000000000	0.102899998000000	0.103100002000000	0.102100000000000	0.103000000000000	0.102200001000000	0.102300003000000	0.103500001000000	0.104500003000000	0.100900002000000	0.102100000000000	0.0917000030000000	0.0948999970000000	0.0934000020000000	0.0936999990000000	0.0936999990000000	0.0935999970000000	0.0955000000000000	0.0945999990000000	0.0922999980000000	0.0957999970000000	0.102100000000000	0.0956000020000000	0.0983999970000000	0.0956000020000000	0.0955000000000000	0.0951000010000000	0.0918999980000000	0.0907000010000000
0.100699998000000	0.104999997000000	0.101800002000000	0.104300000000000	0.0992999970000000	0.104199998000000	0.105400003000000	0.103799999000000	0.110399999000000	0.102899998000000	0.101099998000000	0.103600003000000	0.102200001000000	0.105800003000000	0.101999998000000	0.104300000000000	0.100199997000000	0.105499998000000	0.100299999000000	0.104199998000000	0.100199997000000	0.104699999000000	0.101599999000000	0.102899998000000	0.101099998000000	0.101599999000000	0.103000000000000	0.103299998000000	0.103200004000000	0.104300000000000	0.0996999960000000	0.102700002000000	0.0925000010000000	0.0948999970000000	0.0922999980000000	0.0931999980000000	0.0943000020000000	0.0938000010000000	0.0955000000000000	0.0944000040000000	0.0917999970000000	0.0961000030000000	0.0949999990000000	0.0947000010000000	0.0951000010000000	0.0953999980000000	0.0942000000000000	0.0948000030000000	0.0927999990000000	0.0895999970000000
0.103699997000000	0.104599997000000	0.101199999000000	0.105899997000000	0.104500003000000	0.105899997000000	0.105800003000000	0.105200000000000	0.111199997000000	0.105300002000000	0.102700002000000	0.104699999000000	0.103000000000000	0.105400003000000	0.105400003000000	0.105800003000000	0.103299998000000	0.107699998000000	0.101300001000000	0.104999997000000	0.100900002000000	0.108000003000000	0.102399997000000	0.103500001000000	0.102899998000000	0.104599997000000	0.103600003000000	0.103200004000000	0.103299998000000	0.104599997000000	0.101800002000000	0.102700002000000	0.0922000040000000	0.0961999970000000	0.0934000020000000	0.0934000020000000	0.0948999970000000	0.0951000010000000	0.0952000020000000	0.0943000020000000	0.0975999980000000	0.0964000000000000	0.0971999990000000	0.0966000040000000	0.0945999990000000	0.0960000010000000	0.0960000010000000	0.0952000020000000	0.0927999990000000	0.0912000020000000
0.104599997000000	0.108800001000000	0.102700002000000	0.108499996000000	0.105099998000000	0.106700003000000	0.107699998000000	0.105899997000000	0.113700002000000	0.105300002000000	0.104000002000000	0.104800001000000	0.104000002000000	0.107100002000000	0.103200004000000	0.107000001000000	0.103600003000000	0.108300000000000	0.102399997000000	0.105300002000000	0.102700002000000	0.105599999000000	0.102300003000000	0.103399999000000	0.104300000000000	0.106100000000000	0.102300003000000	0.103600003000000	0.105499998000000	0.108000003000000	0.101999998000000	0.104900002000000	0.0929000010000000	0.0960000010000000	0.0951000010000000	0.0943000020000000	0.0951000010000000	0.0948999970000000	0.0957000030000000	0.0944999980000000	0.0936999990000000	0.0969000010000000	0.0966999980000000	0.0958999990000000	0.0966000040000000	0.0965000020000000	0.0957999970000000	0.0957000030000000	0.0935999970000000	0.0916000010000000
0.108800001000000	0.111599997000000	0.105599999000000	0.109700002000000	0.111699998000000	0.109899998000000	0.109099999000000	0.108700000000000	0.116999999000000	0.108499996000000	0.104099996000000	0.106700003000000	0.104900002000000	0.108000003000000	0.105400003000000	0.108900003000000	0.103299998000000	0.110399999000000	0.103399999000000	0.106500000000000	0.102899998000000	0.106299996000000	0.102899998000000	0.104500003000000	0.108199999000000	0.107000001000000	0.105300002000000	0.105300002000000	0.104599997000000	0.105400003000000	0.102700002000000	0.107299998000000	0.0947000010000000	0.0975999980000000	0.0953999980000000	0.0942000000000000	0.0952999960000000	0.0957999970000000	0.0964000000000000	0.0958999990000000	0.0948000030000000	0.0974000020000000	0.108400002000000	0.0956000020000000	0.0966999980000000	0.0964000000000000	0.0957999970000000	0.0969000010000000	0.0948999970000000	0.0926999970000000
0.113100000000000	0.113300003000000	0.107799999000000	0.112199999000000	0.105999999000000	0.110399999000000	0.111599997000000	0.110200003000000	0.117200002000000	0.110900000000000	0.105700001000000	0.107500002000000	0.107500002000000	0.108700000000000	0.106100000000000	0.109200001000000	0.104900002000000	0.111199997000000	0.104000002000000	0.106899999000000	0.103699997000000	0.107400000000000	0.104599997000000	0.106799997000000	0.107799999000000	0.108599998000000	0.105800003000000	0.106600001000000	0.105200000000000	0.108199999000000	0.103100002000000	0.105700001000000	0.0957000030000000	0.0989999990000000	0.0948000030000000	0.0957999970000000	0.0957999970000000	0.0955000000000000	0.0967999990000000	0.0953999980000000	0.0958999990000000	0.0983000030000000	0.0975999980000000	0.0974000020000000	0.0966000040000000	0.0965000020000000	0.0958999990000000	0.0961999970000000	0.0960000010000000	0.0923999990000000
0.115000002000000	0.116200000000000	0.109600000000000	0.114500001000000	0.109300002000000	0.112400003000000	0.110299997000000	0.109300002000000	0.122699998000000	0.112199999000000	0.106399998000000	0.109300002000000	0.105700001000000	0.111199997000000	0.106200002000000	0.110200003000000	0.107799999000000	0.112000003000000	0.105499998000000	0.106200002000000	0.103299998000000	0.106799997000000	0.104300000000000	0.106100000000000	0.109700002000000	0.108599998000000	0.107000001000000	0.104999997000000	0.105599999000000	0.106799997000000	0.106299996000000	0.105999999000000	0.0983000030000000	0.100199997000000	0.0961000030000000	0.0955000000000000	0.0961999970000000	0.0966000040000000	0.0958999990000000	0.0956000020000000	0.0961999970000000	0.0988999980000000	0.0984999980000000	0.0969000010000000	0.0964000000000000	0.0966999980000000	0.0962999980000000	0.0957000030000000	0.0969000010000000	0.0939999970000000
0.119099997000000	0.119499996000000	0.110600002000000	0.115099996000000	0.111500002000000	0.112599999000000	0.113300003000000	0.111500002000000	0.121100001000000	0.118400000000000	0.107600003000000	0.108900003000000	0.108599998000000	0.109700002000000	0.106799997000000	0.110699996000000	0.111900002000000	0.115099996000000	0.106100000000000	0.108000003000000	0.104400001000000	0.108599998000000	0.104699999000000	0.106799997000000	0.111500002000000	0.112999998000000	0.108800001000000	0.107600003000000	0.106200002000000	0.107799999000000	0.103900000000000	0.104800001000000	0.0977000000000000	0.100400001000000	0.0961000030000000	0.0955000000000000	0.0964000000000000	0.0961999970000000	0.0958999990000000	0.0953999980000000	0.0973000000000000	0.100500003000000	0.0973000000000000	0.0979999970000000	0.0971999990000000	0.0978000020000000	0.0952999960000000	0.0967999990000000	0.0975999980000000	0.0939999970000000
0.126499996000000	0.126399994000000	0.114000000000000	0.119099997000000	0.117899999000000	0.116899997000000	0.114299998000000	0.113799997000000	0.130300000000000	0.123400003000000	0.109899998000000	0.111800000000000	0.110799998000000	0.112499997000000	0.108599998000000	0.115800001000000	0.113200001000000	0.118900001000000	0.107900001000000	0.109999999000000	0.105700001000000	0.110799998000000	0.106799997000000	0.108400002000000	0.115900002000000	0.114699997000000	0.110399999000000	0.106799997000000	0.107199997000000	0.108300000000000	0.103200004000000	0.108700000000000	0.101400003000000	0.102499999000000	0.0975999980000000	0.0975999980000000	0.0975999980000000	0.0974000020000000	0.0979000030000000	0.0966000040000000	0.100400001000000	0.101700000000000	0.0997999980000000	0.0999000000000000	0.0983999970000000	0.0988999980000000	0.0973000000000000	0.0988000040000000	0.0983999970000000	0.0952000020000000
0.132200003000000	0.126000002000000	0.116899997000000	0.118400000000000	0.118600003000000	0.115500003000000	0.112899996000000	0.113100000000000	0.130099997000000	0.126200005000000	0.112000003000000	0.111299999000000	0.108700000000000	0.111800000000000	0.106899999000000	0.112599999000000	0.117899999000000	0.120800003000000	0.109499998000000	0.110100001000000	0.103299998000000	0.109499998000000	0.106399998000000	0.108800001000000	0.117899999000000	0.117500000000000	0.109399997000000	0.107100002000000	0.107699998000000	0.108400002000000	0.104699999000000	0.105800003000000	0.102300003000000	0.104099996000000	0.0984999980000000	0.0969000010000000	0.0979000030000000	0.0970999970000000	0.0982000010000000	0.0978000020000000	0.101400003000000	0.101999998000000	0.0991000010000000	0.0992000030000000	0.0987000020000000	0.0977000000000000	0.0973000000000000	0.0993999990000000	0.0996999960000000	0.0964000000000000
0.137600005000000	0.135499999000000	0.119499996000000	0.121600002000000	0.120600000000000	0.117799997000000	0.115300000000000	0.114799999000000	0.142800003000000	0.132200003000000	0.112199999000000	0.111299999000000	0.108300000000000	0.115199998000000	0.109200001000000	0.112000003000000	0.122000001000000	0.125300005000000	0.108199999000000	0.109899998000000	0.105499998000000	0.109399997000000	0.106700003000000	0.109600000000000	0.123899996000000	0.119000003000000	0.112999998000000	0.109200001000000	0.107100002000000	0.108999997000000	0.103399999000000	0.106799997000000	0.105700001000000	0.107400000000000	0.0988000040000000	0.0971999990000000	0.0983999970000000	0.0966000040000000	0.0973000000000000	0.0983000030000000	0.102600001000000	0.103600003000000	0.100500003000000	0.0999000000000000	0.0982000010000000	0.0977000000000000	0.0970999970000000	0.0992999970000000	0.101000004000000	0.0973000000000000
0.144400001000000	0.141200006000000	0.123099998000000	0.123700000000000	0.123199999000000	0.118500002000000	0.114600003000000	0.114299998000000	0.145699993000000	0.139300004000000	0.116300002000000	0.111900002000000	0.108900003000000	0.113200001000000	0.107400000000000	0.113700002000000	0.128399998000000	0.133100003000000	0.110799998000000	0.110200003000000	0.104699999000000	0.111900002000000	0.107100002000000	0.110500000000000	0.125599995000000	0.124100000000000	0.111800000000000	0.108900003000000	0.106799997000000	0.109399997000000	0.104699999000000	0.107299998000000	0.107100002000000	0.107600003000000	0.0984999980000000	0.0970000030000000	0.0975999980000000	0.0967999990000000	0.0974999960000000	0.0966999980000000	0.104000002000000	0.105800003000000	0.100800000000000	0.0983999970000000	0.0982000010000000	0.0970000030000000	0.0974000020000000	0.0987000020000000	0.102200001000000	0.0970999970000000
0.154699996000000	0.148200005000000	0.128900006000000	0.127800003000000	0.123499997000000	0.120600000000000	0.116700001000000	0.116999999000000	0.155699998000000	0.150600001000000	0.117899999000000	0.115599997000000	0.113399997000000	0.115500003000000	0.110699996000000	0.115099996000000	0.135499999000000	0.138099998000000	0.113300003000000	0.111299999000000	0.107299998000000	0.115099996000000	0.108400002000000	0.111400001000000	0.131799996000000	0.127900004000000	0.113100000000000	0.110600002000000	0.109300002000000	0.111699998000000	0.105200000000000	0.107900001000000	0.112899996000000	0.109600000000000	0.0992999970000000	0.0979999970000000	0.0988000040000000	0.0988999980000000	0.0975999980000000	0.0975999980000000	0.108800001000000	0.107100002000000	0.102200001000000	0.100500003000000	0.0999000000000000	0.100000001000000	0.0978000020000000	0.0991000010000000	0.104900002000000	0.0988999980000000
0.165500000000000	0.156599998000000	0.131500006000000	0.130500004000000	0.122000001000000	0.120999999000000	0.116599999000000	0.115599997000000	0.166400000000000	0.158600003000000	0.119300000000000	0.115500003000000	0.110399999000000	0.113899998000000	0.108800001000000	0.115800001000000	0.137999997000000	0.144600004000000	0.114299998000000	0.112000003000000	0.104800001000000	0.111000001000000	0.107299998000000	0.110799998000000	0.136800006000000	0.129999995000000	0.112800002000000	0.108700000000000	0.107699998000000	0.110900000000000	0.103299998000000	0.106799997000000	0.116099998000000	0.115000002000000	0.100900002000000	0.0993999990000000	0.0995000000000000	0.0984999980000000	0.0988000040000000	0.0991000010000000	0.118500002000000	0.111199997000000	0.102499999000000	0.101300001000000	0.100299999000000	0.0992000030000000	0.0987000020000000	0.0991000010000000	0.106799997000000	0.102300003000000
0.184200004000000	0.169599995000000	0.141000003000000	0.135100007000000	0.123300001000000	0.122299999000000	0.115199998000000	0.115900002000000	0.177300006000000	0.173400000000000	0.124799997000000	0.118400000000000	0.111199997000000	0.117200002000000	0.109300002000000	0.115800001000000	0.151700005000000	0.157299995000000	0.116700001000000	0.113399997000000	0.104699999000000	0.111500002000000	0.108099997000000	0.112800002000000	0.147200003000000	0.136999995000000	0.115699999000000	0.107799999000000	0.109899998000000	0.111299999000000	0.105300002000000	0.108499996000000	0.119700000000000	0.112999998000000	0.100199997000000	0.0973000000000000	0.0984999980000000	0.0974999960000000	0.0983000030000000	0.0977000000000000	0.115400001000000	0.111199997000000	0.101999998000000	0.0988000040000000	0.0995000000000000	0.0996000020000000	0.0979999970000000	0.0988999980000000	0.106700003000000	0.101099998000000
0.199800000000000	0.182799995000000	0.143800005000000	0.142600000000000	0.118500002000000	0.123899996000000	0.117399998000000	0.120700002000000	0.190899998000000	0.188899994000000	0.127000004000000	0.121600002000000	0.112999998000000	0.117799997000000	0.113600001000000	0.117200002000000	0.162799999000000	0.168400005000000	0.121500000000000	0.112599999000000	0.107900001000000	0.112899996000000	0.109300002000000	0.113399997000000	0.160500005000000	0.151500002000000	0.118799999000000	0.111100003000000	0.110299997000000	0.112899996000000	0.107799999000000	0.109300002000000	0.128000006000000	0.120600000000000	0.103699997000000	0.0987000020000000	0.100000001000000	0.0993999990000000	0.0995000000000000	0.0999000000000000	0.118000001000000	0.112400003000000	0.103500001000000	0.101499997000000	0.100500003000000	0.100900002000000	0.0996999960000000	0.100400001000000	0.110900000000000	0.104000002000000
0.214100003000000	0.196999997000000	0.154400006000000	0.146599993000000	0.125900000000000	0.126300007000000	0.119300000000000	0.119999997000000	0.207900003000000	0.202299997000000	0.133000001000000	0.122000001000000	0.116499998000000	0.122100003000000	0.114600003000000	0.121500000000000	0.174899995000000	0.176699996000000	0.126000002000000	0.114900000000000	0.106500000000000	0.112700000000000	0.110100001000000	0.114900000000000	0.164900005000000	0.157100007000000	0.119900003000000	0.111299999000000	0.111699998000000	0.112099998000000	0.108400002000000	0.109099999000000	0.134399995000000	0.124399997000000	0.105400003000000	0.0999000000000000	0.101199999000000	0.0993999990000000	0.101099998000000	0.0996000020000000	0.125699997000000	0.117100000000000	0.105700001000000	0.103699997000000	0.101199999000000	0.100699998000000	0.0991000010000000	0.100500003000000	0.114500001000000	0.105800003000000
0.246800005000000	0.219999999000000	0.164299995000000	0.147400007000000	0.119099997000000	0.124399997000000	0.117500000000000	0.120800003000000	0.229000002000000	0.226400003000000	0.141900003000000	0.126100004000000	0.118500002000000	0.119300000000000	0.112099998000000	0.118199997000000	0.195500001000000	0.193599999000000	0.136500001000000	0.114100002000000	0.107900001000000	0.114399999000000	0.107699998000000	0.113399997000000	0.185699999000000	0.172399998000000	0.128199995000000	0.111699998000000	0.110500000000000	0.113200001000000	0.107799999000000	0.111400001000000	0.143500000000000	0.129400000000000	0.105999999000000	0.100199997000000	0.101599999000000	0.0999000000000000	0.100299999000000	0.0993999990000000	0.127800003000000	0.117899999000000	0.105999999000000	0.102899998000000	0.100599997000000	0.101400003000000	0.100000001000000	0.100599997000000	0.115999997000000	0.107500002000000
0.267699987000000	0.230299994000000	0.171700001000000	0.151800007000000	0.120300002000000	0.125100002000000	0.120399997000000	0.123499997000000	0.246800005000000	0.241600007000000	0.148399994000000	0.128700003000000	0.119800001000000	0.119599998000000	0.113899998000000	0.119099997000000	0.211300001000000	0.210500002000000	0.135100007000000	0.116300002000000	0.108099997000000	0.113300003000000	0.110500000000000	0.114100002000000	0.200900003000000	0.186499998000000	0.129400000000000	0.114299998000000	0.112000003000000	0.113799997000000	0.107799999000000	0.111400001000000	0.149200007000000	0.135900006000000	0.109399997000000	0.102100000000000	0.101400003000000	0.100400001000000	0.0995000000000000	0.101899996000000	0.130500004000000	0.127900004000000	0.107199997000000	0.103100002000000	0.101899996000000	0.102399997000000	0.100299999000000	0.101099998000000	0.120099999000000	0.111100003000000
0.296999991000000	0.251399994000000	0.185800001000000	0.157900006000000	0.124700002000000	0.126200005000000	0.120099999000000	0.122500002000000	0.278499991000000	0.266099989000000	0.150199994000000	0.128999993000000	0.121900000000000	0.119599998000000	0.112400003000000	0.119300000000000	0.238499999000000	0.226600006000000	0.148399994000000	0.119300000000000	0.107100002000000	0.114699997000000	0.109499998000000	0.115500003000000	0.218799993000000	0.195999995000000	0.134399995000000	0.113100000000000	0.111400001000000	0.115199998000000	0.108099997000000	0.110799998000000	0.161400005000000	0.155399993000000	0.112999998000000	0.103799999000000	0.103299998000000	0.101199999000000	0.101499997000000	0.101599999000000	0.144800007000000	0.136899993000000	0.119099997000000	0.106100000000000	0.103299998000000	0.102700002000000	0.101300001000000	0.101400003000000	0.124600001000000	0.113200001000000
0.324099988000000	0.269800007000000	0.209299996000000	0.164000005000000	0.121100001000000	0.125599995000000	0.120200001000000	0.123999998000000	0.303900003000000	0.298299998000000	0.165099993000000	0.135700002000000	0.122299999000000	0.119599998000000	0.115400001000000	0.120300002000000	0.264800012000000	0.256300002000000	0.171700001000000	0.117399998000000	0.106899999000000	0.114500001000000	0.110299997000000	0.114299998000000	0.248099998000000	0.216299996000000	0.146100000000000	0.114799999000000	0.112199999000000	0.115900002000000	0.110299997000000	0.110399999000000	0.171700001000000	0.157700002000000	0.118199997000000	0.103500001000000	0.102300003000000	0.101599999000000	0.100400001000000	0.100900002000000	0.143399999000000	0.138099998000000	0.111199997000000	0.104800001000000	0.103600003000000	0.103299998000000	0.101400003000000	0.101899996000000	0.124700002000000	0.115500003000000
0.359100014000000	0.300799996000000	0.217199996000000	0.169699997000000	0.130300000000000	0.130799994000000	0.120099999000000	0.122400001000000	0.335799992000000	0.328500003000000	0.172299996000000	0.166099995000000	0.125900000000000	0.125300005000000	0.114900000000000	0.125499994000000	0.300799996000000	0.281500012000000	0.178100005000000	0.121799998000000	0.109999999000000	0.115400001000000	0.111000001000000	0.112999998000000	0.268400013000000	0.234699994000000	0.165099993000000	0.116400003000000	0.114200003000000	0.116099998000000	0.111100003000000	0.110399999000000	0.188299999000000	0.165199995000000	0.118100002000000	0.102399997000000	0.102799997000000	0.101099998000000	0.102600001000000	0.103100002000000	0.155599996000000	0.139300004000000	0.112599999000000	0.105200000000000	0.103000000000000	0.103299998000000	0.101700000000000	0.102700002000000	0.125699997000000	0.116700001000000
0.398400009000000	0.329400003000000	0.370099992000000	0.182500005000000	0.127200007000000	0.132599995000000	0.124799997000000	0.126000002000000	0.373400003000000	0.376899987000000	0.182699993000000	0.144500002000000	0.129199997000000	0.124399997000000	0.116999999000000	0.123700000000000	0.326499999000000	0.305799991000000	0.190699995000000	0.122299999000000	0.109600000000000	0.120600000000000	0.112099998000000	0.114100002000000	0.299600005000000	0.260899991000000	0.184499994000000	0.118699998000000	0.115300000000000	0.117600001000000	0.110699996000000	0.112300001000000	0.210500002000000	0.175699994000000	0.128299996000000	0.103900000000000	0.103000000000000	0.101400003000000	0.101899996000000	0.101499997000000	0.162599996000000	0.144899994000000	0.110900000000000	0.105599999000000	0.103799999000000	0.103900000000000	0.101400003000000	0.102799997000000	0.128399998000000	0.119999997000000
0.432399988000000	0.348600000000000	0.368999988000000	0.189899996000000	0.129600003000000	0.132900000000000	0.124700002000000	0.124799997000000	0.405000001000000	0.395000011000000	0.193499997000000	0.152799994000000	0.141200006000000	0.123800002000000	0.116899997000000	0.115999997000000	0.364499986000000	0.338000000000000	0.195899993000000	0.125200003000000	0.109099999000000	0.119199999000000	0.111199997000000	0.112700000000000	0.321399987000000	0.273400009000000	0.196300000000000	0.118600003000000	0.115999997000000	0.117200002000000	0.109399997000000	0.111400001000000	0.226799995000000	0.195899993000000	0.137600005000000	0.104800001000000	0.103500001000000	0.102200001000000	0.101099998000000	0.101899996000000	0.172299996000000	0.158800006000000	0.117100000000000	0.107400000000000	0.104400001000000	0.103900000000000	0.102300003000000	0.103699997000000	0.136299998000000	0.126599997000000
0.462900013000000	0.366499990000000	0.267300010000000	0.194999993000000	0.138799995000000	0.134599999000000	0.125300005000000	0.128000006000000	0.437099993000000	0.444000006000000	0.229300007000000	0.159600005000000	0.136500001000000	0.122599997000000	0.122599997000000	0.126300007000000	0.396800011000000	0.364800006000000	0.206599995000000	0.130099997000000	0.115599997000000	0.120600000000000	0.112700000000000	0.115000002000000	0.347900003000000	0.290199995000000	0.199000001000000	0.120800003000000	0.113700002000000	0.119999997000000	0.109499998000000	0.112700000000000	0.248699993000000	0.217299998000000	0.148200005000000	0.108099997000000	0.105700001000000	0.101300001000000	0.103000000000000	0.102600001000000	0.189099997000000	0.171700001000000	0.118500002000000	0.108499996000000	0.104800001000000	0.105300002000000	0.102200001000000	0.104999997000000	0.142299995000000	0.134100005000000
0.484100014000000	0.399599999000000	0.385500014000000	0.204999998000000	0.135499999000000	0.134499997000000	0.124600001000000	0.128000006000000	0.463400006000000	0.456699997000000	0.225500003000000	0.159600005000000	0.138400003000000	0.124799997000000	0.119999997000000	0.122900002000000	0.440600008000000	0.393200010000000	0.222700000000000	0.133300006000000	0.112599999000000	0.119900003000000	0.113600001000000	0.115099996000000	0.387600005000000	0.318100005000000	0.202399999000000	0.122199997000000	0.116400003000000	0.119199999000000	0.110200003000000	0.112700000000000	0.271800011000000	0.231399998000000	0.154400006000000	0.104400001000000	0.104599997000000	0.102300003000000	0.102700002000000	0.101599999000000	0.200599998000000	0.180299997000000	0.116899997000000	0.108700000000000	0.104900002000000	0.104999997000000	0.102399997000000	0.103500001000000	0.146899998000000	0.136399999000000
0.529299974000000	0.429600000000000	0.378399998000000	0.209800005000000	0.134299994000000	0.137600005000000	0.126000002000000	0.126100004000000	0.510500014000000	0.499700010000000	0.229599997000000	0.167300001000000	0.141499996000000	0.129999995000000	0.119700000000000	0.127299994000000	0.498600006000000	0.423000008000000	0.238399997000000	0.134000003000000	0.113799997000000	0.122800000000000	0.112599999000000	0.115699999000000	0.418500006000000	0.349400014000000	0.226400003000000	0.124499999000000	0.119099997000000	0.120499998000000	0.109300002000000	0.113200001000000	0.298999995000000	0.243200004000000	0.156100005000000	0.105999999000000	0.104800001000000	0.101400003000000	0.102399997000000	0.103799999000000	0.218600005000000	0.183100000000000	0.117700003000000	0.107500002000000	0.105700001000000	0.105700001000000	0.103200004000000	0.105499998000000	0.146200001000000	0.136800006000000
0.557200015000000	0.455199987000000	0.465600014000000	0.228400007000000	0.138799995000000	0.133699998000000	0.125900000000000	0.125900000000000	0.545599997000000	0.535300016000000	0.295100003000000	0.171000004000000	0.142499998000000	0.131400004000000	0.122599997000000	0.122800000000000	0.542500019000000	0.467599988000000	0.261999995000000	0.142399997000000	0.115599997000000	0.124499999000000	0.114699997000000	0.116099998000000	0.456200004000000	0.380899996000000	0.253899992000000	0.126699999000000	0.120099999000000	0.122000001000000	0.112099998000000	0.112800002000000	0.331600010000000	0.271899998000000	0.160600007000000	0.108900003000000	0.106600001000000	0.101400003000000	0.102799997000000	0.103799999000000	0.233899996000000	0.209099993000000	0.117700003000000	0.110900000000000	0.106299996000000	0.106399998000000	0.103299998000000	0.105099998000000	0.156900004000000	0.147100002000000
0.587800026000000	0.480399996000000	0.378800005000000	0.238700002000000	0.144199997000000	0.140100002000000	0.128199995000000	0.127599999000000	0.581799984000000	0.578100026000000	0.279399991000000	0.184400007000000	0.150700003000000	0.127100006000000	0.123999998000000	0.123300001000000	0.583899975000000	0.509400010000000	0.284900010000000	0.141299993000000	0.118199997000000	0.124499999000000	0.114799999000000	0.115900002000000	0.502099991000000	0.419999987000000	0.262800008000000	0.130199999000000	0.120899998000000	0.122900002000000	0.111599997000000	0.113600001000000	0.367500007000000	0.289299995000000	0.175099999000000	0.108400002000000	0.106799997000000	0.102799997000000	0.103200004000000	0.103500001000000	0.258300006000000	0.219400004000000	0.120800003000000	0.110299997000000	0.106700003000000	0.106600001000000	0.103000000000000	0.105700001000000	0.171299994000000	0.151299998000000
0.619799972000000	0.513300002000000	0.424400002000000	0.260600001000000	0.142000005000000	0.146300003000000	0.131600007000000	0.129199997000000	0.626800001000000	0.617699981000000	0.287299991000000	0.187900007000000	0.153400004000000	0.130700007000000	0.132699996000000	0.130700007000000	0.630299985000000	0.557900012000000	0.311600000000000	0.152500004000000	0.120099999000000	0.125400007000000	0.117700003000000	0.115900002000000	0.547699988000000	0.460999995000000	0.282499999000000	0.130600005000000	0.124399997000000	0.124100000000000	0.112800002000000	0.111699998000000	0.409900010000000	0.322200000000000	0.183599994000000	0.109800003000000	0.106799997000000	0.103000000000000	0.103299998000000	0.103799999000000	0.289999992000000	0.233799994000000	0.123000003000000	0.110500000000000	0.107900001000000	0.105899997000000	0.103000000000000	0.106500000000000	0.192499995000000	0.156700000000000
0.641900003000000	0.532599986000000	0.442600012000000	0.257699996000000	0.143900007000000	0.147799999000000	0.128099993000000	0.125900000000000	0.659200013000000	0.652700007000000	0.310099989000000	0.205300003000000	0.157399997000000	0.133000001000000	0.140900001000000	0.126100004000000	0.668600023000000	0.591300011000000	0.334500015000000	0.153699994000000	0.120899998000000	0.124499999000000	0.117500000000000	0.117700003000000	0.585900009000000	0.491800010000000	0.301299989000000	0.132900000000000	0.125100002000000	0.126599997000000	0.116700001000000	0.113700002000000	0.450100005000000	0.335900009000000	0.188400000000000	0.109200001000000	0.106399998000000	0.102200001000000	0.103699997000000	0.105700001000000	0.318300009000000	0.237399995000000	0.134700000000000	0.112899996000000	0.107699998000000	0.108300000000000	0.105200000000000	0.106899999000000	0.183599994000000	0.154499993000000
0.676400006000000	0.559599996000000	0.732999980000000	0.271299988000000	0.145699993000000	0.143900007000000	0.131699994000000	0.127100006000000	0.688600004000000	0.688899994000000	0.387600005000000	0.210400000000000	0.157100007000000	0.138699993000000	0.126100004000000	0.142900005000000	0.683600008000000	0.619899988000000	0.351799995000000	0.255600005000000	0.119999997000000	0.130999997000000	0.119000003000000	0.116599999000000	0.610599995000000	0.514299989000000	0.319599986000000	0.218199998000000	0.122699998000000	0.126300007000000	0.113499999000000	0.115400001000000	0.490900010000000	0.382200003000000	0.209800005000000	0.114500001000000	0.106899999000000	0.102399997000000	0.104000002000000	0.104300000000000	0.342299998000000	0.263399988000000	0.126100004000000	0.111699998000000	0.108199999000000	0.105899997000000	0.103799999000000	0.104999997000000	0.207399994000000	0.159600005000000
0.708899975000000	0.578499973000000	0.512799978000000	0.296600014000000	0.145600006000000	0.150700003000000	0.137899995000000	0.131300002000000	0.720799983000000	0.721899986000000	0.433800012000000	0.222700000000000	0.171100006000000	0.147699997000000	0.141800001000000	0.140000001000000	0.730099976000000	0.670099974000000	0.393599987000000	0.379799992000000	0.124399997000000	0.134599999000000	0.129600003000000	0.123300001000000	0.658399999000000	0.571799994000000	0.370799989000000	0.188199997000000	0.129400000000000	0.129199997000000	0.114799999000000	0.118000001000000	0.538200021000000	0.410100013000000	0.213400006000000	0.114000000000000	0.109099999000000	0.103100002000000	0.105300002000000	0.106100000000000	0.370900005000000	0.282099992000000	0.130300000000000	0.113600001000000	0.109800003000000	0.108199999000000	0.104800001000000	0.106399998000000	0.223700002000000	0.171800002000000
0.728699982000000	0.601400018000000	0.543500006000000	0.305299997000000	0.142199993000000	0.148900002000000	0.133800000000000	0.131099999000000	0.744000018000000	0.760200024000000	0.547100008000000	0.230000004000000	0.174899995000000	0.146599993000000	0.156299993000000	0.148200005000000	0.749000013000000	0.706300020000000	0.422699988000000	0.378600001000000	0.125300005000000	0.133800000000000	0.119300000000000	0.125300005000000	0.686900020000000	0.616500020000000	0.392199993000000	0.510299981000000	0.132799998000000	0.131600007000000	0.116999999000000	0.115999997000000	0.578700006000000	0.460399985000000	0.232700005000000	0.115500003000000	0.109399997000000	0.104400001000000	0.106600001000000	0.106700003000000	0.423299998000000	0.322400004000000	0.139500007000000	0.112199999000000	0.110500000000000	0.109200001000000	0.104900002000000	0.108300000000000	0.242500007000000	0.188700005000000
0.751399994000000	0.609600008000000	0.584399998000000	0.321900010000000	0.159799993000000	0.147000000000000	0.136800006000000	0.131799996000000	0.763999999000000	0.781400025000000	0.559000015000000	0.239299998000000	0.180399999000000	0.150099993000000	0.138699993000000	0.136800006000000	0.770900011000000	0.731000006000000	0.437299997000000	0.413500011000000	0.127299994000000	0.131300002000000	0.127200007000000	0.124499999000000	0.732400000000000	0.635399997000000	0.391499996000000	0.314700007000000	0.131899998000000	0.133800000000000	0.117799997000000	0.114900000000000	0.626299977000000	0.489800006000000	0.244900003000000	0.112499997000000	0.109800003000000	0.105400003000000	0.105899997000000	0.106799997000000	0.456400007000000	0.338999987000000	0.140599996000000	0.112899996000000	0.109899998000000	0.109899998000000	0.106399998000000	0.108199999000000	0.265199989000000	0.192499995000000
0.773299992000000	0.628099978000000	0.606999993000000	0.335900009000000	0.163399994000000	0.144099995000000	0.142100006000000	0.136099994000000	0.791700006000000	0.800499976000000	0.578199983000000	0.265300006000000	0.244700000000000	0.152899995000000	0.154100001000000	0.158800006000000	0.797299981000000	0.761099994000000	0.481000006000000	0.542699993000000	0.125699997000000	0.131500006000000	0.127200007000000	0.124899998000000	0.759899974000000	0.681500018000000	0.439700007000000	0.365599990000000	0.139699996000000	0.136299998000000	0.119099997000000	0.116400003000000	0.661000013000000	0.544099987000000	0.272399992000000	0.119099997000000	0.112099998000000	0.106100000000000	0.108099997000000	0.107500002000000	0.511200011000000	0.376800001000000	0.138300002000000	0.114699997000000	0.111400001000000	0.109600000000000	0.107100002000000	0.108999997000000	0.295700014000000	0.209399998000000
0.798300028000000	0.644900024000000	0.626999974000000	0.358599991000000	0.148399994000000	0.159299999000000	0.134000003000000	0.134299994000000	0.817099988000000	0.839100003000000	0.710699975000000	0.350600004000000	0.200200006000000	0.159799993000000	0.154400006000000	0.145899996000000	0.822099984000000	0.794799984000000	0.529799998000000	0.483099997000000	0.132400006000000	0.135700002000000	0.129400000000000	0.128000006000000	0.791700006000000	0.717100024000000	0.458799988000000	0.452300012000000	0.138699993000000	0.137799993000000	0.119800001000000	0.117500000000000	0.692399979000000	0.568799973000000	0.284200013000000	0.121699996000000	0.108499996000000	0.107299998000000	0.106299996000000	0.108000003000000	0.551199973000000	0.404100001000000	0.142399997000000	0.114200003000000	0.109499998000000	0.110600002000000	0.106700003000000	0.108800001000000	0.315699995000000	0.216499999000000
0.806200027000000	0.653800011000000	0.911599994000000	0.378600001000000	0.158000007000000	0.154300004000000	0.135399997000000	0.128500000000000	0.822399974000000	0.842199981000000	0.708599985000000	0.352200001000000	0.206000000000000	0.165199995000000	0.141000003000000	0.162400007000000	0.843800008000000	0.808000028000000	0.549600005000000	0.586300015000000	0.138200000000000	0.133599997000000	0.130400002000000	0.125699997000000	0.807299972000000	0.746500015000000	0.504100025000000	0.331999987000000	0.144899994000000	0.142100006000000	0.119000003000000	0.117600001000000	0.726499975000000	0.603699982000000	0.292499989000000	0.123499997000000	0.111900002000000	0.107600003000000	0.107100002000000	0.108800001000000	0.598299980000000	0.428400010000000	0.147100002000000	0.114200003000000	0.112400003000000	0.110500000000000	0.107600003000000	0.110100001000000	0.352600008000000	0.238299996000000
0.832700014000000	0.675100029000000	1.20609998700000	0.390199989000000	0.156900004000000	0.149000004000000	0.140400007000000	0.129099995000000	0.844900012000000	0.859700024000000	0.699899971000000	0.821799994000000	0.210999995000000	0.192499995000000	0.169599995000000	0.152099997000000	0.839500010000000	0.834900022000000	0.600099981000000	0.547599971000000	0.134299994000000	0.149299994000000	0.136500001000000	0.127900004000000	0.830600023000000	0.766200006000000	0.536300004000000	0.317900002000000	0.143600002000000	0.144299999000000	0.119000003000000	0.118500002000000	0.754700005000000	0.661499977000000	0.321599990000000	0.129299998000000	0.112800002000000	0.107699998000000	0.109700002000000	0.108400002000000	0.637600005000000	0.484800011000000	0.150199994000000	0.117200002000000	0.115199998000000	0.110799998000000	0.107799999000000	0.108900003000000	0.386900008000000	0.256999999000000
0.847100019000000	0.684599996000000	1.19860005400000	0.432999998000000	0.162100002000000	0.155499995000000	0.139799997000000	0.129400000000000	0.861199975000000	0.859899998000000	0.697099984000000	0.721400023000000	0.256300002000000	0.186100006000000	0.165500000000000	0.150900006000000	0.861500025000000	0.848299980000000	0.624599993000000	0.651600003000000	0.220599994000000	0.139500007000000	0.136700004000000	0.133200005000000	0.856100023000000	0.791100025000000	0.571900010000000	0.397899985000000	0.147599995000000	0.151500002000000	0.119400002000000	0.120399997000000	0.783399999000000	0.689400017000000	0.340700001000000	0.153099999000000	0.114900000000000	0.108800001000000	0.109399997000000	0.111100003000000	0.680199981000000	0.519200027000000	0.155000001000000	0.115699999000000	0.114500001000000	0.112599999000000	0.109600000000000	0.110100001000000	0.426499993000000	0.290300012000000
0.843599975000000	0.677200019000000	1.21700000800000	0.442000002000000	0.166800007000000	0.159600005000000	0.142199993000000	0.131200001000000	0.860099971000000	0.853699982000000	0.771799982000000	0.660300016000000	0.239600003000000	0.170599997000000	0.168200001000000	0.147200003000000	0.874599993000000	0.866999984000000	0.674399972000000	0.569999993000000	0.135900006000000	0.136099994000000	0.142000005000000	0.127700001000000	0.860400021000000	0.814499974000000	0.606299996000000	0.489600003000000	0.151800007000000	0.150199994000000	0.126900002000000	0.122500002000000	0.798099995000000	0.730799973000000	0.376199991000000	0.155100003000000	0.113600001000000	0.107299998000000	0.109499998000000	0.112000003000000	0.707300007000000	0.577899992000000	0.157199994000000	0.117700003000000	0.112800002000000	0.113300003000000	0.110299997000000	0.109700002000000	0.471700013000000	0.310999990000000
0.834399998000000	0.669099987000000	1.03589999700000	0.460000008000000	0.162599996000000	0.159600005000000	0.140400007000000	0.131099999000000	0.861199975000000	0.861699998000000	0.717400014000000	0.594500005000000	0.249599993000000	0.193100005000000	0.173299998000000	0.184400007000000	0.888999999000000	0.867699981000000	0.702600002000000	0.592100024000000	0.146400005000000	0.139699996000000	0.142600000000000	0.132799998000000	0.855400026000000	0.835600019000000	0.630999982000000	0.457700014000000	0.209399998000000	0.151700005000000	0.130199999000000	0.123099998000000	0.810400009000000	0.762199998000000	0.406800002000000	0.255100012000000	0.115099996000000	0.109999999000000	0.110600002000000	0.111400001000000	0.742299974000000	0.613099992000000	0.169300005000000	0.119099997000000	0.114000000000000	0.113899998000000	0.110299997000000	0.110399999000000	0.513999999000000	0.359600008000000
0.830200016000000	0.667599976000000	1.26429998900000	0.488400012000000	0.178599998000000	0.162200004000000	0.146400005000000	0.130600005000000	0.854700029000000	0.848800004000000	0.805400014000000	0.800700009000000	0.320400000000000	0.188199997000000	0.169799998000000	0.157399997000000	0.889100015000000	0.850600004000000	0.725300014000000	0.746699989000000	0.730000019000000	0.147400007000000	0.141399994000000	0.131699994000000	0.850899994000000	0.842100024000000	0.670400023000000	0.638400018000000	0.158700004000000	0.150299996000000	0.126800001000000	0.130300000000000	0.820400000000000	0.782899976000000	0.444599986000000	0.269300014000000	0.117399998000000	0.110200003000000	0.114799999000000	0.112800002000000	0.777700007000000	0.657400012000000	0.172800004000000	0.121500000000000	0.116700001000000	0.114600003000000	0.110699996000000	0.112499997000000	0.544099987000000	0.378399998000000
0.832899988000000	0.653900027000000	0.997300029000000	0.506900012000000	0.180399999000000	0.163100004000000	0.141399994000000	0.135499999000000	0.856500030000000	0.847100019000000	0.771200001000000	0.816399992000000	0.277500004000000	0.201600000000000	0.174899995000000	0.155499995000000	0.903699994000000	0.859099984000000	0.761099994000000	0.678300023000000	0.165000007000000	0.139899999000000	0.147300005000000	0.133900002000000	0.856800020000000	0.849699974000000	0.699899971000000	0.586000025000000	0.167699993000000	0.152400002000000	0.129299998000000	0.124100000000000	0.807699978000000	0.818700016000000	0.485900015000000	0.280200005000000	0.118400000000000	0.111900002000000	0.113300003000000	0.113499999000000	0.796299994000000	0.690800011000000	0.173800007000000	0.127800003000000	0.117500000000000	0.114200003000000	0.112499997000000	0.111800000000000	0.578499973000000	0.419900000000000
0.826399982000000	0.649200022000000	1.19169998200000	0.533599973000000	0.183599994000000	0.165999994000000	0.141700000000000	0.135800004000000	0.849300027000000	0.839699984000000	0.794600010000000	0.729300022000000	0.303099990000000	0.200900003000000	0.185100004000000	0.153600007000000	0.902999997000000	0.845799983000000	0.792800009000000	0.615100026000000	0.428999990000000	0.143500000000000	0.143399999000000	0.145300001000000	0.847899973000000	0.836700022000000	0.751399994000000	0.522499979000000	0.178200006000000	0.154599994000000	0.133499995000000	0.128700003000000	0.808399975000000	0.826200008000000	0.507399976000000	0.497500002000000	0.119199999000000	0.114600003000000	0.116300002000000	0.113100000000000	0.802299976000000	0.736999989000000	0.181099996000000	0.124200001000000	0.118000001000000	0.116700001000000	0.113600001000000	0.113100000000000	0.620899975000000	0.452199996000000
0.838199973000000	0.652000010000000	1.19770002400000	0.560599983000000	0.203999996000000	0.168099999000000	0.139699996000000	0.136199996000000	0.858500004000000	0.853999972000000	0.826300025000000	0.932900012000000	0.301099986000000	0.202199996000000	0.191200003000000	0.167600006000000	0.921999991000000	0.852599978000000	0.828499973000000	0.850099981000000	0.623499990000000	0.145699993000000	0.149900004000000	0.146899998000000	0.849699974000000	0.835699975000000	0.763800025000000	0.657199979000000	0.176699996000000	0.161400005000000	0.131099999000000	0.121399999000000	0.802100003000000	0.834500015000000	0.551299989000000	0.367599994000000	0.119400002000000	0.110900000000000	0.112099998000000	0.114299998000000	0.799799979000000	0.765799999000000	0.181600004000000	0.126399994000000	0.115999997000000	0.117600001000000	0.114100002000000	0.112499997000000	0.662100017000000	0.503099978000000
0.836600006000000	0.645399988000000	1.17929995100000	0.590399981000000	0.196400002000000	0.171800002000000	0.141800001000000	0.139100000000000	0.857500017000000	0.844900012000000	0.802500010000000	0.980000019000000	0.308999985000000	0.264899999000000	0.192200005000000	0.148699999000000	0.928200006000000	0.850899994000000	0.835399985000000	0.772499979000000	0.790199995000000	0.160699993000000	0.155399993000000	0.144400001000000	0.853900015000000	0.837599993000000	0.803699970000000	0.779799998000000	0.178700000000000	0.159500003000000	0.140400007000000	0.127499998000000	0.804300010000000	0.824000001000000	0.579100013000000	0.484100014000000	0.119400002000000	0.114200003000000	0.117600001000000	0.116200000000000	0.799700022000000	0.796599984000000	0.196199998000000	0.165000007000000	0.117600001000000	0.119000003000000	0.115300000000000	0.113700002000000	0.701200008000000	0.549499989000000
0.830999970000000	0.650900006000000	1.24909997000000	0.597400010000000	0.192200005000000	0.170300007000000	0.140400007000000	0.137899995000000	0.861199975000000	0.848100007000000	0.862800002000000	0.762600005000000	0.314999998000000	0.228799999000000	0.184900001000000	0.153799996000000	0.923099995000000	0.846199989000000	0.843999982000000	0.742100000000000	0.534500003000000	0.152500004000000	0.156399995000000	0.142600000000000	0.845600009000000	0.828999996000000	0.800999999000000	0.767700016000000	0.179399997000000	0.163499996000000	0.136600003000000	0.128500000000000	0.804199994000000	0.828000009000000	0.607800007000000	0.506699979000000	0.123899996000000	0.117299996000000	0.116999999000000	0.112499997000000	0.791800022000000	0.823000014000000	0.201700002000000	0.164499998000000	0.120300002000000	0.122000001000000	0.114100002000000	0.114399999000000	0.728500009000000	0.588299990000000
0.831099987000000	0.643199980000000	1.09449994600000	0.613499999000000	0.208100006000000	0.172299996000000	0.145699993000000	0.130700007000000	0.861699998000000	0.849099994000000	0.808000028000000	0.992699981000000	0.337700009000000	0.237299994000000	0.192000002000000	0.156399995000000	0.941799998000000	0.846700013000000	0.871900022000000	0.790600002000000	0.544200003000000	0.161899999000000	0.162699997000000	0.147799999000000	0.855700016000000	0.832599998000000	0.827600002000000	0.702099979000000	0.318500012000000	0.163599998000000	0.142299995000000	0.132499993000000	0.803900003000000	0.818400025000000	0.649600029000000	0.390399992000000	0.123499997000000	0.117500000000000	0.118000001000000	0.116800003000000	0.787800014000000	0.833800018000000	0.199399993000000	0.158700004000000	0.123899996000000	0.121900000000000	0.116099998000000	0.115500003000000	0.752600014000000	0.617799997000000
0.830100000000000	0.630999982000000	1.18280005500000	0.632099986000000	0.219600007000000	0.186000004000000	0.142000005000000	0.132200003000000	0.854099989000000	0.839299977000000	0.819599986000000	0.741599977000000	0.341600001000000	0.242699996000000	0.198799998000000	0.176300004000000	0.944899976000000	0.834900022000000	0.874000013000000	0.875899971000000	0.345600009000000	0.222599998000000	0.170200005000000	0.148300007000000	0.833500028000000	0.821200013000000	0.823099971000000	0.844099998000000	0.192200005000000	0.167899996000000	0.143399999000000	0.140000001000000	0.801400006000000	0.801900029000000	0.647599995000000	0.515200019000000	0.121500000000000	0.119400002000000	0.120399997000000	0.115599997000000	0.791400015000000	0.820800006000000	0.231000006000000	0.139899999000000	0.124499999000000	0.124799997000000	0.116899997000000	0.114699997000000	0.769400001000000	0.656899989000000
0.810400009000000	0.633899987000000	1.18180000800000	0.655099988000000	0.212400004000000	0.183899999000000	0.143099993000000	0.139699996000000	0.846899986000000	0.836700022000000	0.786000013000000	0.861100018000000	0.516600013000000	0.322899997000000	0.201700002000000	0.160699993000000	0.934700012000000	0.837000012000000	0.906899989000000	0.895900011000000	0.555999994000000	0.214200005000000	0.170800000000000	0.296799988000000	0.833500028000000	0.822700024000000	0.829200029000000	0.688199997000000	0.512799978000000	0.176100001000000	0.145500004000000	0.138600007000000	0.799600005000000	0.815599978000000	0.706099987000000	0.478599995000000	0.123700000000000	0.120600000000000	0.120399997000000	0.119400002000000	0.791100025000000	0.817099988000000	0.215499997000000	0.198400006000000	0.122500002000000	0.119800001000000	0.115000002000000	0.116200000000000	0.752600014000000	0.690599978000000
0.819100022000000	0.626800001000000	1.16970002700000	0.669300020000000	0.224500000000000	0.184200004000000	0.155900002000000	0.150000006000000	0.844600022000000	0.835099995000000	0.778800011000000	0.874700010000000	0.526099980000000	0.259000003000000	0.205899999000000	0.162400007000000	0.928900003000000	0.836499989000000	0.874599993000000	0.939499974000000	0.664300025000000	0.336400002000000	0.172000006000000	0.169400007000000	0.838400006000000	0.811900020000000	0.827199996000000	0.886500001000000	0.497299999000000	0.212300003000000	0.145899996000000	0.140599996000000	0.789499998000000	0.824999988000000	0.720099986000000	0.443899989000000	0.119599998000000	0.120899998000000	0.121799998000000	0.119199999000000	0.788699985000000	0.825100005000000	0.250099987000000	0.212099999000000	0.124600001000000	0.126000002000000	0.119900003000000	0.115000002000000	0.764800012000000	0.742900014000000
0.813000023000000	0.622900009000000	1.09759998300000	0.688099980000000	0.229399994000000	0.180500001000000	0.145899996000000	0.138699993000000	0.848800004000000	0.833500028000000	0.797500014000000	0.828199983000000	0.739600003000000	0.253199995000000	0.210700005000000	0.162400007000000	0.938499987000000	0.838400006000000	0.857900023000000	0.873499990000000	0.612200022000000	0.524800003000000	0.184400007000000	0.167799994000000	0.837000012000000	0.828599989000000	0.817799985000000	0.793200016000000	0.829100013000000	0.181199998000000	0.153899997000000	0.134399995000000	0.792800009000000	0.803799987000000	0.708899975000000	0.482699990000000	0.123499997000000	0.119199999000000	0.122699998000000	0.119900003000000	0.792500019000000	0.827899992000000	0.244900003000000	0.201000005000000	0.122299999000000	0.128600001000000	0.120600000000000	0.118400000000000	0.757499993000000	0.763300002000000
0.820400000000000	0.615300000000000	1.13279998300000	0.699899971000000	0.238900006000000	0.190699995000000	0.153899997000000	0.140200004000000	0.845099986000000	0.834299982000000	0.796999991000000	0.649600029000000	1.01520001900000	0.275000006000000	0.222299993000000	0.183300003000000	0.924199998000000	0.827000022000000	0.858299971000000	0.912999988000000	0.620700002000000	0.505500019000000	0.199599996000000	0.211799994000000	0.835600019000000	0.810800016000000	0.822899997000000	0.828100026000000	0.619300008000000	0.170900002000000	0.156900004000000	0.132599995000000	0.795099974000000	0.807099998000000	0.709299982000000	0.574299991000000	0.127800003000000	0.128500000000000	0.123700000000000	0.118600003000000	0.788999975000000	0.814599991000000	0.270000011000000	0.264499992000000	0.122900002000000	0.126200005000000	0.119300000000000	0.116099998000000	0.752600014000000	0.775399983000000
0.818499982000000	0.619400024000000	1.05040001900000	0.699699998000000	0.238600001000000	0.187800005000000	0.151099995000000	0.143999994000000	0.846800029000000	0.840499997000000	0.817900002000000	0.866900027000000	0.970399976000000	0.269300014000000	0.224600002000000	0.171599999000000	0.931999981000000	0.835399985000000	0.872500002000000	0.949199975000000	0.631299973000000	0.566900015000000	0.300900012000000	0.380800009000000	0.838000000000000	0.823000014000000	0.819999993000000	0.861999989000000	0.660300016000000	0.170100003000000	0.155800000000000	0.136600003000000	0.795300007000000	0.799099982000000	0.683799982000000	0.673300028000000	0.126499996000000	0.121399999000000	0.125300005000000	0.120700002000000	0.789699972000000	0.795400023000000	0.290499985000000	0.222299993000000	0.122400001000000	0.131200001000000	0.120800003000000	0.117500000000000	0.745899975000000	0.780700028000000
[truncated: 14 more columns]
