# Supplementary material for: Modeling the impact of drug interactions on therapeutic selectivity
Source: Nat Commun. 2018 Aug 27;9:3452. doi: 10.1038/s41467-018-05954-3 (PMC6110842; doi:10.1038/s41467-018-05954-3)
Supplement: Supplementary file 4 — Supplementary Data 1 [file 41467_2018_5954_MOESM4_ESM.zip › albRAW/Ben-Rap.txt]

0.125900000000000	0.128900006000000	0.128500000000000	0.129099995000000	0.128500000000000	0.128099993000000	0.129899994000000	0.128900006000000	0.140400007000000	0.135299996000000	0.137799993000000	0.137899995000000	0.139400005000000	0.139400005000000	0.139400005000000	0.136600003000000	0.151199996000000	0.144999996000000	0.151400000000000	0.149499997000000	0.151299998000000	0.147900000000000	0.149800003000000	0.147799999000000	0.157199994000000	0.163699999000000	0.165900007000000	0.164000005000000	0.159799993000000	0.162400007000000	0.159700006000000	0.160099998000000	0.162300006000000	0.174199998000000	0.171800002000000	0.174500003000000	0.175400004000000	0.179600000000000	0.173299998000000	0.170200005000000	0.185499996000000	0.188800007000000	0.193900004000000	0.186399996000000	0.188899994000000	0.184000000000000	0.184499994000000	0.186700001000000	0.198100001000000	0.197799996000000
0.124200001000000	0.127200007000000	0.126699999000000	0.127000004000000	0.126800001000000	0.126499996000000	0.128299996000000	0.127200007000000	0.138300002000000	0.133300006000000	0.136099994000000	0.135800004000000	0.137400001000000	0.137199998000000	0.136999995000000	0.134200007000000	0.148200005000000	0.143299997000000	0.149599999000000	0.148100004000000	0.149599999000000	0.145600006000000	0.147000000000000	0.145199999000000	0.153999999000000	0.159199998000000	0.162799999000000	0.160400003000000	0.158099994000000	0.157499999000000	0.156000003000000	0.155900002000000	0.158700004000000	0.171900004000000	0.167099997000000	0.167699993000000	0.172600001000000	0.175200000000000	0.167899996000000	0.165900007000000	0.184100002000000	0.189099997000000	0.189199999000000	0.183200002000000	0.186000004000000	0.183100000000000	0.183799997000000	0.184699997000000	0.194700003000000	0.195400000000000
0.123599999000000	0.126499996000000	0.126599997000000	0.126499996000000	0.126599997000000	0.125799999000000	0.128500000000000	0.127000004000000	0.136399999000000	0.132699996000000	0.135499999000000	0.135399997000000	0.135900006000000	0.136800006000000	0.135800004000000	0.133900002000000	0.148000002000000	0.142800003000000	0.148200005000000	0.146500006000000	0.147499993000000	0.144600004000000	0.145199999000000	0.143900007000000	0.153300002000000	0.157800004000000	0.161300004000000	0.159899995000000	0.157399997000000	0.156000003000000	0.154699996000000	0.155499995000000	0.158000007000000	0.168599993000000	0.167199999000000	0.166099995000000	0.169799998000000	0.173700005000000	0.167699993000000	0.164900005000000	0.183200002000000	0.184699997000000	0.187700003000000	0.182200000000000	0.183799997000000	0.180700004000000	0.181299999000000	0.182400003000000	0.192399994000000	0.193200007000000
0.123400003000000	0.126399994000000	0.126200005000000	0.126499996000000	0.126800001000000	0.125799999000000	0.128199995000000	0.127499998000000	0.136299998000000	0.132100001000000	0.134599999000000	0.135499999000000	0.136899993000000	0.135600001000000	0.135399997000000	0.132799998000000	0.147699997000000	0.141800001000000	0.147400007000000	0.146599993000000	0.147599995000000	0.143800005000000	0.144999996000000	0.143199995000000	0.152300000000000	0.158000007000000	0.160300002000000	0.158700004000000	0.155000001000000	0.155000001000000	0.154899999000000	0.154899999000000	0.157900006000000	0.168400005000000	0.166199997000000	0.166500002000000	0.169900000000000	0.172700003000000	0.165700004000000	0.165099993000000	0.181700006000000	0.183699995000000	0.186800003000000	0.181199998000000	0.182600006000000	0.180800006000000	0.179399997000000	0.184300005000000	0.192499995000000	0.192800000000000
0.123599999000000	0.126300007000000	0.125900000000000	0.126300007000000	0.126499996000000	0.125599995000000	0.127800003000000	0.126800001000000	0.136099994000000	0.131400004000000	0.135499999000000	0.134399995000000	0.135600001000000	0.134800002000000	0.135000005000000	0.132599995000000	0.150099993000000	0.142100006000000	0.147000000000000	0.146100000000000	0.146799996000000	0.143500000000000	0.144199997000000	0.143099993000000	0.152500004000000	0.156900004000000	0.161100000000000	0.157700002000000	0.154599994000000	0.153699994000000	0.152400002000000	0.154799998000000	0.157900006000000	0.167300001000000	0.165700004000000	0.165900007000000	0.169499993000000	0.173999995000000	0.165700004000000	0.163900003000000	0.181400001000000	0.183899999000000	0.185399994000000	0.181299999000000	0.181899995000000	0.180500001000000	0.178700000000000	0.183500007000000	0.190699995000000	0.191100001000000
0.123999998000000	0.126100004000000	0.125699997000000	0.126499996000000	0.126499996000000	0.125699997000000	0.127700001000000	0.127399996000000	0.135700002000000	0.131999999000000	0.133800000000000	0.134200007000000	0.135199994000000	0.134900004000000	0.134399995000000	0.131999999000000	0.146899998000000	0.142100006000000	0.146599993000000	0.145300001000000	0.145899996000000	0.143399999000000	0.144199997000000	0.143500000000000	0.151899993000000	0.156599998000000	0.162900001000000	0.158700004000000	0.154100001000000	0.154599994000000	0.153699994000000	0.154400006000000	0.156599998000000	0.167699993000000	0.165199995000000	0.164600000000000	0.169499993000000	0.173500001000000	0.166500002000000	0.163399994000000	0.178700000000000	0.183100000000000	0.184300005000000	0.181299999000000	0.181099996000000	0.179299995000000	0.178100005000000	0.180899993000000	0.191300005000000	0.192100003000000
0.123099998000000	0.126399994000000	0.126499996000000	0.126000002000000	0.126499996000000	0.126000002000000	0.127499998000000	0.127200007000000	0.134800002000000	0.130899996000000	0.134299994000000	0.133699998000000	0.135000005000000	0.134100005000000	0.134000003000000	0.131600007000000	0.146500006000000	0.141700000000000	0.146200001000000	0.145799994000000	0.145600006000000	0.142700002000000	0.142900005000000	0.142399997000000	0.150700003000000	0.157199994000000	0.159099996000000	0.157000005000000	0.153999999000000	0.153300002000000	0.152899995000000	0.153699994000000	0.156499997000000	0.166400000000000	0.164700001000000	0.163900003000000	0.167799994000000	0.173099995000000	0.164700001000000	0.163699999000000	0.179800004000000	0.181899995000000	0.183300003000000	0.180399999000000	0.181400001000000	0.177800000000000	0.178299993000000	0.181199998000000	0.189199999000000	0.189700007000000
0.123999998000000	0.127599999000000	0.126599997000000	0.126699999000000	0.127399996000000	0.126800001000000	0.128399998000000	0.128000006000000	0.135299996000000	0.131400004000000	0.133599997000000	0.134200007000000	0.135499999000000	0.134000003000000	0.135100007000000	0.131999999000000	0.146599993000000	0.141900003000000	0.145899996000000	0.145899996000000	0.145500004000000	0.142900005000000	0.143999994000000	0.143000007000000	0.151899993000000	0.156599998000000	0.159700006000000	0.157600001000000	0.155200005000000	0.152799994000000	0.152600005000000	0.153600007000000	0.156100005000000	0.166700006000000	0.165600002000000	0.163599998000000	0.167999998000000	0.172299996000000	0.164299995000000	0.163699999000000	0.179900005000000	0.182600006000000	0.183899999000000	0.179900005000000	0.181099996000000	0.179499999000000	0.177800000000000	0.179100007000000	0.189600006000000	0.190300003000000
0.125000000000000	0.127200007000000	0.127200007000000	0.127800003000000	0.128500000000000	0.126900002000000	0.128999993000000	0.128399998000000	0.135700002000000	0.131699994000000	0.138400003000000	0.134800002000000	0.135499999000000	0.134100005000000	0.134399995000000	0.132100001000000	0.145799994000000	0.141900003000000	0.146300003000000	0.144999996000000	0.145799994000000	0.143099993000000	0.143500000000000	0.142299995000000	0.150199994000000	0.156900004000000	0.159799993000000	0.157299995000000	0.154899999000000	0.152400002000000	0.153899997000000	0.154100001000000	0.156200007000000	0.166800007000000	0.164800003000000	0.163800001000000	0.167199999000000	0.172399998000000	0.163800001000000	0.163100004000000	0.180299997000000	0.182699993000000	0.184100002000000	0.179900005000000	0.180700004000000	0.179499999000000	0.175899997000000	0.178299993000000	0.189700007000000	0.190099999000000
0.125699997000000	0.127800003000000	0.127399996000000	0.128000006000000	0.129099995000000	0.127700001000000	0.129500002000000	0.129099995000000	0.135100007000000	0.131899998000000	0.133599997000000	0.134599999000000	0.135299996000000	0.134200007000000	0.134700000000000	0.133300006000000	0.146300003000000	0.142199993000000	0.146300003000000	0.145199999000000	0.145400003000000	0.143199995000000	0.143199995000000	0.142299995000000	0.150700003000000	0.157299995000000	0.159199998000000	0.157100007000000	0.153799996000000	0.152400002000000	0.151299998000000	0.154300004000000	0.155499995000000	0.166400000000000	0.163900003000000	0.164199993000000	0.167500004000000	0.172600001000000	0.164299995000000	0.163100004000000	0.180399999000000	0.181400001000000	0.183699995000000	0.179299995000000	0.180899993000000	0.178100005000000	0.176499993000000	0.178399995000000	0.189300001000000	0.189099997000000
0.126100004000000	0.128600001000000	0.129099995000000	0.128999993000000	0.128900006000000	0.128199995000000	0.130400002000000	0.130199999000000	0.135000005000000	0.131999999000000	0.133699998000000	0.134599999000000	0.135499999000000	0.135000005000000	0.135000005000000	0.132799998000000	0.146300003000000	0.141800001000000	0.146100000000000	0.144999996000000	0.146300003000000	0.143600002000000	0.143600002000000	0.143199995000000	0.152600005000000	0.156800002000000	0.159600005000000	0.157000005000000	0.153899997000000	0.153099999000000	0.152600005000000	0.156599998000000	0.156299993000000	0.167199999000000	0.164900005000000	0.163599998000000	0.168400005000000	0.172900006000000	0.163599998000000	0.163800001000000	0.179000005000000	0.181299999000000	0.182799995000000	0.178599998000000	0.180399999000000	0.177599996000000	0.176400006000000	0.177200004000000	0.187399998000000	0.191000000000000
0.127200007000000	0.130400002000000	0.130600005000000	0.130799994000000	0.130400002000000	0.129999995000000	0.131600007000000	0.131500006000000	0.135800004000000	0.133100003000000	0.134499997000000	0.135299996000000	0.135499999000000	0.134800002000000	0.135499999000000	0.132900000000000	0.147300005000000	0.142499998000000	0.146699995000000	0.146899998000000	0.147000000000000	0.145300001000000	0.144400001000000	0.143700004000000	0.151099995000000	0.157299995000000	0.159999996000000	0.159099996000000	0.154300004000000	0.153899997000000	0.155300006000000	0.155100003000000	0.156100005000000	0.166999996000000	0.165000007000000	0.163599998000000	0.167699993000000	0.172800004000000	0.164100006000000	0.163800001000000	0.181099996000000	0.182200000000000	0.183899999000000	0.179100007000000	0.179800004000000	0.177399993000000	0.176899999000000	0.179000005000000	0.188099995000000	0.190599993000000
0.127900004000000	0.130899996000000	0.131300002000000	0.131500006000000	0.131600007000000	0.131500006000000	0.132799998000000	0.132400006000000	0.136299998000000	0.132400006000000	0.134900004000000	0.135900006000000	0.135800004000000	0.135700002000000	0.136199996000000	0.133399993000000	0.147599995000000	0.142299995000000	0.146200001000000	0.145899996000000	0.146699995000000	0.145400003000000	0.144099995000000	0.143199995000000	0.151299998000000	0.157499999000000	0.160300002000000	0.158000007000000	0.154400006000000	0.153099999000000	0.151999995000000	0.155100003000000	0.154899999000000	0.166899994000000	0.164600000000000	0.164199993000000	0.167699993000000	0.174099997000000	0.164000005000000	0.163900003000000	0.178399995000000	0.184599996000000	0.182999998000000	0.179000005000000	0.179399997000000	0.177499995000000	0.176400006000000	0.178800002000000	0.194299996000000	0.189600006000000
0.130099997000000	0.132900000000000	0.133599997000000	0.133200005000000	0.133300006000000	0.131899998000000	0.134599999000000	0.133699998000000	0.136999995000000	0.133300006000000	0.138500005000000	0.136500001000000	0.137199998000000	0.136299998000000	0.137099996000000	0.134599999000000	0.147799999000000	0.143500000000000	0.147799999000000	0.146599993000000	0.148100004000000	0.145500004000000	0.144500002000000	0.144099995000000	0.152199998000000	0.157600001000000	0.160500005000000	0.158199996000000	0.155399993000000	0.153099999000000	0.152899995000000	0.154899999000000	0.155800000000000	0.167099997000000	0.165399998000000	0.163699999000000	0.168400005000000	0.173500001000000	0.164100006000000	0.164800003000000	0.178399995000000	0.182699993000000	0.183200002000000	0.179199994000000	0.185599998000000	0.177499995000000	0.175999999000000	0.177499995000000	0.187900007000000	0.188800007000000
0.131799996000000	0.136000007000000	0.135100007000000	0.135100007000000	0.134399995000000	0.133699998000000	0.135399997000000	0.134100005000000	0.138099998000000	0.133900002000000	0.136299998000000	0.137300000000000	0.137799993000000	0.136999995000000	0.137400001000000	0.135000005000000	0.148699999000000	0.143900007000000	0.148499995000000	0.147599995000000	0.147799999000000	0.145999998000000	0.145899996000000	0.144899994000000	0.152199998000000	0.158500001000000	0.160400003000000	0.159199998000000	0.156399995000000	0.155100003000000	0.153200001000000	0.156000003000000	0.155599996000000	0.166400000000000	0.165800005000000	0.164299995000000	0.167600006000000	0.173899993000000	0.164100006000000	0.164900005000000	0.178399995000000	0.181400001000000	0.182899997000000	0.180199996000000	0.185299993000000	0.177200004000000	0.176499993000000	0.177000001000000	0.188299999000000	0.188800007000000
0.133900002000000	0.137999997000000	0.137700006000000	0.138300002000000	0.136099994000000	0.134200007000000	0.135199994000000	0.134800002000000	0.139400005000000	0.134800002000000	0.136700004000000	0.137700006000000	0.138699993000000	0.137500003000000	0.137099996000000	0.135700002000000	0.148699999000000	0.143800005000000	0.149000004000000	0.148000002000000	0.148499995000000	0.146100000000000	0.146100000000000	0.144600004000000	0.152300000000000	0.158600003000000	0.161599994000000	0.158999994000000	0.156200007000000	0.156900004000000	0.153200001000000	0.155599996000000	0.155599996000000	0.166899994000000	0.165600002000000	0.163900003000000	0.168300003000000	0.174500003000000	0.163499996000000	0.164000005000000	0.178100005000000	0.180899993000000	0.182899997000000	0.178299993000000	0.179800004000000	0.177399993000000	0.175799996000000	0.179100007000000	0.188600004000000	0.188099995000000
0.137099996000000	0.140599996000000	0.141000003000000	0.138899997000000	0.138500005000000	0.137600005000000	0.137500003000000	0.136199996000000	0.140400007000000	0.136299998000000	0.138699993000000	0.139599994000000	0.140499994000000	0.139599994000000	0.138999999000000	0.137099996000000	0.150399998000000	0.145799994000000	0.150800005000000	0.149900004000000	0.150500000000000	0.148300007000000	0.147499993000000	0.146100000000000	0.153899997000000	0.159500003000000	0.163000003000000	0.162200004000000	0.157800004000000	0.155399993000000	0.154799998000000	0.157199994000000	0.155900002000000	0.167999998000000	0.165900007000000	0.166099995000000	0.168899998000000	0.174300000000000	0.165199995000000	0.165700004000000	0.179800004000000	0.181899995000000	0.184200004000000	0.179900005000000	0.180500001000000	0.179399997000000	0.176899999000000	0.177800000000000	0.189700007000000	0.189400002000000
0.140799999000000	0.143199995000000	0.145400003000000	0.142800003000000	0.139400005000000	0.138600007000000	0.139200002000000	0.136600003000000	0.141499996000000	0.137099996000000	0.140599996000000	0.141399994000000	0.141499996000000	0.140799999000000	0.140300006000000	0.138600007000000	0.152600005000000	0.145400003000000	0.151999995000000	0.150199994000000	0.150999993000000	0.149200007000000	0.148100004000000	0.146699995000000	0.155499995000000	0.160200000000000	0.163900003000000	0.161400005000000	0.158700004000000	0.157800004000000	0.155300006000000	0.158600003000000	0.156599998000000	0.169799998000000	0.166800007000000	0.165900007000000	0.170399994000000	0.174099997000000	0.165500000000000	0.165900007000000	0.180199996000000	0.181700006000000	0.184400007000000	0.179000005000000	0.180600002000000	0.179900005000000	0.177200004000000	0.178900003000000	0.188600004000000	0.189199999000000
0.143199995000000	0.147000000000000	0.148100004000000	0.146599993000000	0.142199993000000	0.140400007000000	0.140000001000000	0.137899995000000	0.142700002000000	0.138999999000000	0.145400003000000	0.143199995000000	0.143999994000000	0.142399997000000	0.142199993000000	0.140100002000000	0.154100001000000	0.148499995000000	0.154100001000000	0.151700005000000	0.152400002000000	0.151800007000000	0.149200007000000	0.148900002000000	0.153999999000000	0.160899997000000	0.165999994000000	0.163100004000000	0.159899995000000	0.158500001000000	0.155300006000000	0.160699993000000	0.155800000000000	0.169400007000000	0.167600006000000	0.166999996000000	0.171399996000000	0.176100001000000	0.165800005000000	0.166800007000000	0.179000005000000	0.183100000000000	0.185299993000000	0.180399999000000	0.182099998000000	0.180199996000000	0.178399995000000	0.179600000000000	0.188600004000000	0.189099997000000
0.148200005000000	0.150999993000000	0.150800005000000	0.148300007000000	0.144299999000000	0.143000007000000	0.141800001000000	0.138400003000000	0.145600006000000	0.141700000000000	0.143199995000000	0.145699993000000	0.145500004000000	0.144099995000000	0.144999996000000	0.142499998000000	0.156499997000000	0.149100006000000	0.155000001000000	0.153699994000000	0.154400006000000	0.153200001000000	0.150800005000000	0.150900006000000	0.156000003000000	0.162699997000000	0.165700004000000	0.166099995000000	0.162000000000000	0.158899993000000	0.157600001000000	0.160999998000000	0.156399995000000	0.170699999000000	0.170200005000000	0.168500006000000	0.172399998000000	0.177100003000000	0.165999994000000	0.167400002000000	0.181400001000000	0.182999998000000	0.185599998000000	0.180899993000000	0.182500005000000	0.180099994000000	0.178499997000000	0.180999994000000	0.189600006000000	0.191300005000000
0.152600005000000	0.157199994000000	0.156599998000000	0.151500002000000	0.147599995000000	0.143800005000000	0.142700002000000	0.139100000000000	0.147100002000000	0.143500000000000	0.146300003000000	0.147699997000000	0.147499993000000	0.145099998000000	0.146300003000000	0.143900007000000	0.157700002000000	0.151199996000000	0.157100007000000	0.157600001000000	0.156200007000000	0.154400006000000	0.152899995000000	0.152300000000000	0.156700000000000	0.165299997000000	0.167799994000000	0.167799994000000	0.163299993000000	0.161899999000000	0.161599994000000	0.163800001000000	0.158600003000000	0.172499999000000	0.170100003000000	0.169900000000000	0.173500001000000	0.178700000000000	0.167199999000000	0.168599993000000	0.181500003000000	0.184100002000000	0.186399996000000	0.181899995000000	0.183400005000000	0.180500001000000	0.180500001000000	0.182600006000000	0.189799994000000	0.190899998000000
0.160200000000000	0.162900001000000	0.162300006000000	0.155800000000000	0.149399996000000	0.143099993000000	0.142100006000000	0.138600007000000	0.149700001000000	0.143999994000000	0.148200005000000	0.149499997000000	0.149599999000000	0.148100004000000	0.146899998000000	0.146400005000000	0.159700006000000	0.152300000000000	0.158700004000000	0.157399997000000	0.158199996000000	0.156399995000000	0.153799996000000	0.154200003000000	0.159199998000000	0.165199995000000	0.169900000000000	0.168500006000000	0.165199995000000	0.163100004000000	0.159700006000000	0.163800001000000	0.158099994000000	0.172900006000000	0.171499997000000	0.170300007000000	0.174199998000000	0.179499999000000	0.167400002000000	0.170000002000000	0.182600006000000	0.184300005000000	0.186900005000000	0.182300001000000	0.183899999000000	0.181999996000000	0.179299995000000	0.182400003000000	0.190200001000000	0.191499993000000
0.167300001000000	0.166899994000000	0.169900000000000	0.159700006000000	0.150199994000000	0.145400003000000	0.144099995000000	0.139699996000000	0.153500006000000	0.146100000000000	0.150399998000000	0.152799994000000	0.151899993000000	0.152199998000000	0.150399998000000	0.149100006000000	0.162300006000000	0.154100001000000	0.159700006000000	0.159700006000000	0.159999996000000	0.158500001000000	0.156900004000000	0.155599996000000	0.162200004000000	0.166999996000000	0.172700003000000	0.170800000000000	0.166099995000000	0.167600006000000	0.162100002000000	0.165999994000000	0.159999996000000	0.173600003000000	0.173400000000000	0.174500003000000	0.174600005000000	0.181400001000000	0.169100001000000	0.172800004000000	0.184000000000000	0.186100006000000	0.187999994000000	0.182999998000000	0.183500007000000	0.182899997000000	0.180500001000000	0.181700006000000	0.192200005000000	0.191499993000000
0.171599999000000	0.175500005000000	0.175699994000000	0.162599996000000	0.153699994000000	0.148300007000000	0.143900007000000	0.139799997000000	0.154400006000000	0.150500000000000	0.153500006000000	0.155100003000000	0.154899999000000	0.153999999000000	0.153799996000000	0.152500004000000	0.164100006000000	0.156100005000000	0.163599998000000	0.162400007000000	0.162200004000000	0.161100000000000	0.159400001000000	0.159299999000000	0.160899997000000	0.168400005000000	0.172900006000000	0.172800004000000	0.167500004000000	0.166099995000000	0.164700001000000	0.166299999000000	0.159700006000000	0.175600007000000	0.174199998000000	0.174700007000000	0.176599994000000	0.181999996000000	0.168400005000000	0.172399998000000	0.184400007000000	0.187199995000000	0.189600006000000	0.184200004000000	0.185499996000000	0.184100002000000	0.183699995000000	0.184499994000000	0.192300007000000	0.191300005000000
0.179399997000000	0.184499994000000	0.185900003000000	0.168699995000000	0.155100003000000	0.148300007000000	0.145400003000000	0.140300006000000	0.155000001000000	0.151999995000000	0.156499997000000	0.158600003000000	0.158199996000000	0.156800002000000	0.156700000000000	0.154599994000000	0.165700004000000	0.157299995000000	0.164800003000000	0.163800001000000	0.164000005000000	0.164399996000000	0.161799997000000	0.161500007000000	0.163900003000000	0.170499995000000	0.174400002000000	0.174099997000000	0.171299994000000	0.169400007000000	0.166600004000000	0.169799998000000	0.161400005000000	0.176400006000000	0.174999997000000	0.175500005000000	0.177900001000000	0.185000002000000	0.170200005000000	0.174300000000000	0.184200004000000	0.186199993000000	0.189799994000000	0.185399994000000	0.185800001000000	0.187999994000000	0.181600004000000	0.184699997000000	0.193000004000000	0.192900002000000
0.188600004000000	0.193800002000000	0.194499999000000	0.173899993000000	0.157100007000000	0.148699999000000	0.146599993000000	0.140699998000000	0.160300002000000	0.156399995000000	0.159700006000000	0.162000000000000	0.160699993000000	0.161200002000000	0.159799993000000	0.159500003000000	0.169300005000000	0.160099998000000	0.168200001000000	0.167799994000000	0.166999996000000	0.168699995000000	0.163100004000000	0.163800001000000	0.166099995000000	0.173400000000000	0.177399993000000	0.177300006000000	0.172499999000000	0.170499995000000	0.167999998000000	0.172000006000000	0.161200002000000	0.178499997000000	0.177800000000000	0.177599996000000	0.179900005000000	0.184799999000000	0.171900004000000	0.176599994000000	0.187000006000000	0.188800007000000	0.192699999000000	0.185900003000000	0.189300001000000	0.187099993000000	0.184000000000000	0.186100006000000	0.195899993000000	0.192499995000000
0.200800002000000	0.206499994000000	0.203500003000000	0.179299995000000	0.161100000000000	0.151099995000000	0.146799996000000	0.141200006000000	0.164299995000000	0.158899993000000	0.165000007000000	0.165999994000000	0.165900007000000	0.166700006000000	0.165700004000000	0.163399994000000	0.173299998000000	0.163499996000000	0.171399996000000	0.170900002000000	0.171399996000000	0.172099993000000	0.168300003000000	0.167899996000000	0.168799996000000	0.175799996000000	0.180299997000000	0.179900005000000	0.175500005000000	0.174600005000000	0.171599999000000	0.173600003000000	0.164299995000000	0.178800002000000	0.179700002000000	0.179800004000000	0.182999998000000	0.188500002000000	0.173800007000000	0.178700000000000	0.189799994000000	0.190799996000000	0.192499995000000	0.188299999000000	0.189199999000000	0.188199997000000	0.186700001000000	0.188400000000000	0.196300000000000	0.193399996000000
0.216399997000000	0.217800006000000	0.216100007000000	0.184900001000000	0.163100004000000	0.154100001000000	0.148200005000000	0.141100004000000	0.168400005000000	0.164600000000000	0.168300003000000	0.170200005000000	0.172900006000000	0.171399996000000	0.168799996000000	0.168200001000000	0.174400002000000	0.166700006000000	0.173600003000000	0.173899993000000	0.175200000000000	0.175600007000000	0.171900004000000	0.173099995000000	0.169799998000000	0.177800000000000	0.182699993000000	0.182099998000000	0.179100007000000	0.178100005000000	0.173500001000000	0.177599996000000	0.165199995000000	0.181700006000000	0.180700004000000	0.182300001000000	0.182200000000000	0.191200003000000	0.173999995000000	0.181299999000000	0.189999998000000	0.191400006000000	0.194299996000000	0.189999998000000	0.196400002000000	0.190400004000000	0.188400000000000	0.188199997000000	0.196199998000000	0.194100007000000
0.230700001000000	0.234699994000000	0.227799997000000	0.192000002000000	0.166600004000000	0.155200005000000	0.149700001000000	0.141499996000000	0.173800007000000	0.168099999000000	0.175500005000000	0.174099997000000	0.174999997000000	0.176599994000000	0.175799996000000	0.174099997000000	0.180500001000000	0.169200003000000	0.176899999000000	0.179499999000000	0.178599998000000	0.180600002000000	0.174899995000000	0.175899997000000	0.172199994000000	0.180199996000000	0.184699997000000	0.185900003000000	0.181400001000000	0.181400001000000	0.175400004000000	0.181400001000000	0.167799994000000	0.185200006000000	0.182899997000000	0.184400007000000	0.185900003000000	0.193900004000000	0.178200006000000	0.184400007000000	0.192300007000000	0.193800002000000	0.195600003000000	0.190400004000000	0.192100003000000	0.192300007000000	0.190599993000000	0.189899996000000	0.196600005000000	0.197200000000000
0.246000007000000	0.248799995000000	0.242599994000000	0.198500007000000	0.169300005000000	0.155699998000000	0.149599999000000	0.141700000000000	0.178499997000000	0.173299998000000	0.180899993000000	0.182099998000000	0.181099996000000	0.181500003000000	0.180899993000000	0.181299999000000	0.185000002000000	0.172800004000000	0.179700002000000	0.184900001000000	0.183599994000000	0.185200006000000	0.180199996000000	0.181400001000000	0.174199998000000	0.184100002000000	0.190200001000000	0.187299997000000	0.184400007000000	0.185000002000000	0.179000005000000	0.183799997000000	0.167300001000000	0.187800005000000	0.186100006000000	0.187500000000000	0.188899994000000	0.196199998000000	0.178100005000000	0.186199993000000	0.193700001000000	0.195099995000000	0.198200002000000	0.192900002000000	0.194800004000000	0.193599999000000	0.190799996000000	0.193200007000000	0.198899999000000	0.196999997000000
0.262699991000000	0.270999998000000	0.260199994000000	0.206699997000000	0.174300000000000	0.158899993000000	0.151400000000000	0.142199993000000	0.185599998000000	0.181700006000000	0.189700007000000	0.191200003000000	0.189199999000000	0.191799998000000	0.190899998000000	0.188099995000000	0.189899996000000	0.177300006000000	0.188700005000000	0.190300003000000	0.190799996000000	0.191900000000000	0.187299997000000	0.187999994000000	0.179299995000000	0.189600006000000	0.193800002000000	0.194199994000000	0.190099999000000	0.189099997000000	0.182600006000000	0.188700005000000	0.170100003000000	0.190699995000000	0.189899996000000	0.191699997000000	0.193599999000000	0.199900001000000	0.180800006000000	0.190099999000000	0.195999995000000	0.197400004000000	0.199300006000000	0.193800002000000	0.197600007000000	0.196400002000000	0.193599999000000	0.195199996000000	0.201800004000000	0.199800000000000
0.282900006000000	0.292800009000000	0.283399999000000	0.215000004000000	0.177499995000000	0.159999996000000	0.151700005000000	0.141700000000000	0.190899998000000	0.187099993000000	0.197200000000000	0.200100005000000	0.196799994000000	0.203199998000000	0.199200004000000	0.196899995000000	0.195400000000000	0.181799993000000	0.194999993000000	0.195400000000000	0.196600005000000	0.198899999000000	0.193399996000000	0.194800004000000	0.182699993000000	0.192900002000000	0.198500007000000	0.197899997000000	0.194299996000000	0.196400002000000	0.188099995000000	0.192499995000000	0.172600001000000	0.193000004000000	0.192100003000000	0.193000004000000	0.194499999000000	0.202900007000000	0.181400001000000	0.192200005000000	0.197300002000000	0.200100005000000	0.201800004000000	0.197500005000000	0.199399993000000	0.199399993000000	0.196500003000000	0.196199998000000	0.202000007000000	0.202299997000000
0.310600013000000	0.320699990000000	0.300599992000000	0.225899994000000	0.183300003000000	0.164399996000000	0.154400006000000	0.143600002000000	0.204699993000000	0.197699994000000	0.208100006000000	0.210199997000000	0.208900005000000	0.210500002000000	0.208800003000000	0.205100000000000	0.204999998000000	0.188099995000000	0.202500001000000	0.207599998000000	0.205599993000000	0.206900001000000	0.200399995000000	0.203899994000000	0.186600000000000	0.196899995000000	0.206400007000000	0.206400007000000	0.201199993000000	0.202099994000000	0.191100001000000	0.198799998000000	0.175300002000000	0.197899997000000	0.196199998000000	0.198500007000000	0.199499995000000	0.207000002000000	0.185699999000000	0.196600005000000	0.199100003000000	0.201600000000000	0.205500007000000	0.200499997000000	0.202600002000000	0.201700002000000	0.198300004000000	0.199499995000000	0.204799995000000	0.203400001000000
0.341199994000000	0.342400014000000	0.326499999000000	0.238100007000000	0.188400000000000	0.167600006000000	0.154499993000000	0.143999994000000	0.213900000000000	0.208000004000000	0.218099996000000	0.223299995000000	0.220300004000000	0.222800002000000	0.219899997000000	0.217500001000000	0.213000000000000	0.196099997000000	0.212400004000000	0.215200007000000	0.213300005000000	0.216900006000000	0.209199995000000	0.212300003000000	0.191799998000000	0.205799997000000	0.212200001000000	0.213599995000000	0.207900003000000	0.208399996000000	0.197300002000000	0.204699993000000	0.179600000000000	0.200299993000000	0.201499999000000	0.203299999000000	0.203700006000000	0.212200001000000	0.189099997000000	0.200499997000000	0.203299999000000	0.204600006000000	0.207200006000000	0.201600000000000	0.203199998000000	0.204500005000000	0.201499999000000	0.201499999000000	0.209099993000000	0.207100004000000
0.359400004000000	0.367100000000000	0.348100007000000	0.247500002000000	0.196199998000000	0.170900002000000	0.156499997000000	0.144400001000000	0.225500003000000	0.218199998000000	0.231199995000000	0.237900004000000	0.232800007000000	0.232999995000000	0.230299994000000	0.229000002000000	0.221900001000000	0.202099994000000	0.222000003000000	0.225700006000000	0.224900007000000	0.226500005000000	0.221699998000000	0.222700000000000	0.194999993000000	0.212099999000000	0.218899995000000	0.220500007000000	0.215900004000000	0.216700003000000	0.202099994000000	0.212200001000000	0.180500001000000	0.204300001000000	0.205100000000000	0.209600002000000	0.207100004000000	0.216600001000000	0.192800000000000	0.208100006000000	0.204400003000000	0.206799999000000	0.210600004000000	0.206000000000000	0.205699995000000	0.208600000000000	0.204999998000000	0.205500007000000	0.208000004000000	0.206799999000000
0.390500009000000	0.395900011000000	0.373499990000000	0.258500010000000	0.200399995000000	0.172800004000000	0.160200000000000	0.145300001000000	0.240099996000000	0.230599999000000	0.247600004000000	0.252499998000000	0.248899996000000	0.253100008000000	0.248300001000000	0.241999999000000	0.232199997000000	0.208399996000000	0.235799998000000	0.238600001000000	0.239800006000000	0.238199994000000	0.230299994000000	0.232199997000000	0.198300004000000	0.218899995000000	0.229300007000000	0.232700005000000	0.225899994000000	0.225999996000000	0.212099999000000	0.218700007000000	0.184900001000000	0.207399994000000	0.210299999000000	0.216000006000000	0.214599997000000	0.221799999000000	0.194700003000000	0.212599993000000	0.210700005000000	0.209099993000000	0.213900000000000	0.208499998000000	0.210999995000000	0.211300001000000	0.209999993000000	0.209399998000000	0.211300001000000	0.210199997000000
0.422199994000000	0.430099994000000	0.401499987000000	0.272100002000000	0.206699997000000	0.176200002000000	0.160500005000000	0.145500004000000	0.250400007000000	0.243499994000000	0.263700008000000	0.267399997000000	0.263000011000000	0.263999999000000	0.261099994000000	0.256500006000000	0.246299997000000	0.219500005000000	0.247899994000000	0.250400007000000	0.249599993000000	0.248500004000000	0.244299993000000	0.247199997000000	0.208800003000000	0.228200004000000	0.236599997000000	0.240199998000000	0.235200003000000	0.235900000000000	0.219600007000000	0.229800001000000	0.186800003000000	0.213000000000000	0.216700003000000	0.221000001000000	0.222100005000000	0.229100004000000	0.198500007000000	0.218999997000000	0.211099997000000	0.214000002000000	0.216499999000000	0.210899994000000	0.214100003000000	0.217099994000000	0.211999997000000	0.213799998000000	0.214399993000000	0.214000002000000
0.462700009000000	0.460299999000000	0.434799999000000	0.285899997000000	0.210400000000000	0.179399997000000	0.160999998000000	0.147799999000000	0.267800003000000	0.259999990000000	0.283300012000000	0.287999988000000	0.279199988000000	0.286100000000000	0.276300013000000	0.271899998000000	0.257200003000000	0.231500000000000	0.259299994000000	0.266499996000000	0.262600005000000	0.265100002000000	0.256300002000000	0.259900004000000	0.214599997000000	0.236900002000000	0.247199997000000	0.252400011000000	0.244499996000000	0.247199997000000	0.228200004000000	0.238399997000000	0.190799996000000	0.220300004000000	0.224500000000000	0.231000006000000	0.228200004000000	0.236900002000000	0.202199996000000	0.227799997000000	0.212300003000000	0.216600001000000	0.222000003000000	0.216199994000000	0.219400004000000	0.220599994000000	0.241799995000000	0.217999995000000	0.218700007000000	0.215100005000000
0.493999988000000	0.496399999000000	0.465099990000000	0.300799996000000	0.218700007000000	0.181999996000000	0.163499996000000	0.146699995000000	0.288300008000000	0.280400008000000	0.304199994000000	0.306499988000000	0.300500005000000	0.304300010000000	0.294600010000000	0.288700014000000	0.275299996000000	0.244100004000000	0.279000014000000	0.279900014000000	0.282000005000000	0.280600011000000	0.272199988000000	0.274199992000000	0.224600002000000	0.246700004000000	0.261700004000000	0.266099989000000	0.260199994000000	0.258800000000000	0.237100005000000	0.253199995000000	0.195299998000000	0.226699993000000	0.232800007000000	0.239899993000000	0.238900006000000	0.244599998000000	0.208900005000000	0.237000003000000	0.221300006000000	0.222100005000000	0.225099996000000	0.219899997000000	0.223000005000000	0.226799995000000	0.223399997000000	0.222200006000000	0.221000001000000	0.219200000000000
0.524399996000000	0.526199996000000	0.499000013000000	0.319099993000000	0.226799995000000	0.188099995000000	0.166700006000000	0.147699997000000	0.305000007000000	0.297800004000000	0.327399999000000	0.333499998000000	0.320600003000000	0.323799998000000	0.314000010000000	0.307999998000000	0.292100012000000	0.254299998000000	0.293599993000000	0.302399993000000	0.300099999000000	0.298400015000000	0.288700014000000	0.294000000000000	0.234500006000000	0.259099990000000	0.276300013000000	0.279900014000000	0.271699995000000	0.274300009000000	0.251800001000000	0.265399992000000	0.199000001000000	0.238900006000000	0.240700006000000	0.249599993000000	0.247099996000000	0.255899996000000	0.212500006000000	0.248199999000000	0.226099998000000	0.225799993000000	0.231399998000000	0.225799993000000	0.229100004000000	0.234500006000000	0.228900000000000	0.229699999000000	0.224500000000000	0.221599996000000
0.564100027000000	0.561999977000000	0.531499982000000	0.332100004000000	0.231999993000000	0.192000002000000	0.167099997000000	0.148699999000000	0.322499990000000	0.318800002000000	0.352600008000000	0.351999998000000	0.343499988000000	0.345999986000000	0.336899996000000	0.325199991000000	0.303400010000000	0.270300001000000	0.313600004000000	0.320899993000000	0.317900002000000	0.318300009000000	0.305700004000000	0.307099998000000	0.243900001000000	0.273499995000000	0.290100008000000	0.297699988000000	0.288700014000000	0.292299986000000	0.266000003000000	0.281699985000000	0.203600004000000	0.246999994000000	0.250699997000000	0.261400014000000	0.256300002000000	0.268000007000000	0.222000003000000	0.257200003000000	0.228499994000000	0.231700003000000	0.238499999000000	0.233300000000000	0.236100003000000	0.238900006000000	0.233999997000000	0.234599993000000	0.227899998000000	0.225500003000000
0.604200006000000	0.595799983000000	0.570500016000000	0.347299993000000	0.243699998000000	0.197099999000000	0.170300007000000	0.149700001000000	0.348800004000000	0.342999995000000	0.374500006000000	0.380600005000000	0.366299987000000	0.371800005000000	0.358500004000000	0.346500009000000	0.326599985000000	0.287000000000000	0.335099995000000	0.342999995000000	0.339899987000000	0.336499989000000	0.326099992000000	0.331699997000000	0.260699987000000	0.292899996000000	0.306100011000000	0.317900002000000	0.307500005000000	0.310699999000000	0.281199992000000	0.295399994000000	0.208399996000000	0.257600009000000	0.260399997000000	0.275200009000000	0.269199997000000	0.279000014000000	0.226799995000000	0.271899998000000	0.236100003000000	0.240199998000000	0.245800003000000	0.240600005000000	0.240500003000000	0.249699995000000	0.243399993000000	0.242799997000000	0.233199999000000	0.229100004000000
0.632499993000000	0.635299981000000	0.601800025000000	0.371300012000000	0.251599997000000	0.199900001000000	0.171900004000000	0.151400000000000	0.370599985000000	0.366200000000000	0.397000015000000	0.403800011000000	0.395599991000000	0.396200001000000	0.379200011000000	0.370700002000000	0.347700000000000	0.303000003000000	0.356700003000000	0.362599999000000	0.363299996000000	0.359299988000000	0.347999990000000	0.351599991000000	0.270399988000000	0.309300005000000	0.323100001000000	0.339700013000000	0.328200012000000	0.327499986000000	0.296600014000000	0.313699991000000	0.211700007000000	0.268999994000000	0.275999993000000	0.288199991000000	0.284000009000000	0.295300007000000	0.237000003000000	0.281800002000000	0.244299993000000	0.247400001000000	0.255400002000000	0.247199997000000	0.252200007000000	0.259799987000000	0.251399994000000	0.250400007000000	0.236699998000000	0.235300004000000
0.682399988000000	0.660600007000000	0.642899990000000	0.394899994000000	0.256500006000000	0.206100002000000	0.176200002000000	0.153300002000000	0.394199997000000	0.387199998000000	0.430700004000000	0.430099994000000	0.417199999000000	0.419699997000000	0.402900010000000	0.392300010000000	0.366699994000000	0.322400004000000	0.384200007000000	0.387800008000000	0.386099994000000	0.382499993000000	0.370000005000000	0.372099996000000	0.289700001000000	0.326999992000000	0.347200006000000	0.358900011000000	0.348300010000000	0.350400001000000	0.315400004000000	0.337399989000000	0.222800002000000	0.285200000000000	0.290499985000000	0.305500001000000	0.302399993000000	0.311600000000000	0.245299995000000	0.303200006000000	0.252299994000000	0.257400006000000	0.260800004000000	0.257400006000000	0.256799996000000	0.269499987000000	0.271400005000000	0.264099985000000	0.242599994000000	0.239099994000000
0.719099998000000	0.696600020000000	0.674000025000000	0.412999988000000	0.266299993000000	0.211500004000000	0.180999994000000	0.153099999000000	0.425599992000000	0.412099987000000	0.455300003000000	0.456299990000000	0.447600007000000	0.443199992000000	0.433299989000000	0.416999996000000	0.390500009000000	0.345299989000000	0.403899997000000	0.411700010000000	0.411399990000000	0.407299995000000	0.394100010000000	0.395999998000000	0.306699991000000	0.345200002000000	0.364699990000000	0.382099986000000	0.367700011000000	0.369599998000000	0.337599993000000	0.352899998000000	0.230499998000000	0.300199986000000	0.307200015000000	0.321000010000000	0.317299992000000	0.323900014000000	0.256900012000000	0.317099988000000	0.261799991000000	0.267399997000000	0.273600012000000	0.268299997000000	0.268400013000000	0.280600011000000	0.274699986000000	0.273299992000000	0.248899996000000	0.244299993000000
0.763700008000000	0.740100026000000	0.702899992000000	0.432099998000000	0.277999997000000	0.216299996000000	0.180999994000000	0.154499993000000	0.450100005000000	0.437900007000000	0.486299992000000	0.484600008000000	0.478399992000000	0.463999987000000	0.461499989000000	0.445600003000000	0.414999992000000	0.365500003000000	0.434100002000000	0.438300014000000	0.433099985000000	0.432200015000000	0.413899988000000	0.420899987000000	0.325599998000000	0.366400003000000	0.382600009000000	0.402099997000000	0.386299998000000	0.393599987000000	0.354299992000000	0.376399994000000	0.239299998000000	0.313400000000000	0.320600003000000	0.336499989000000	0.335900009000000	0.343199998000000	0.266000003000000	0.335999995000000	0.277099997000000	0.278299987000000	0.284099996000000	0.277399987000000	0.279500008000000	0.292499989000000	0.289900005000000	0.287800014000000	0.257499993000000	0.251199991000000
0.789300025000000	0.765799999000000	0.741400003000000	0.462099999000000	0.287299991000000	0.220599994000000	0.186800003000000	0.154699996000000	0.476000011000000	0.465600014000000	0.517600000000000	0.517300010000000	0.501200020000000	0.499599993000000	0.488700002000000	0.469599992000000	0.441000015000000	0.389099985000000	0.455900013000000	0.466699988000000	0.460000008000000	0.460099995000000	0.442600012000000	0.441700011000000	0.344000012000000	0.389499992000000	0.407900006000000	0.422899991000000	0.417899996000000	0.419900000000000	0.379999995000000	0.399100006000000	0.244599998000000	0.330700010000000	0.338000000000000	0.355399996000000	0.355100006000000	0.360000014000000	0.279300004000000	0.354200006000000	0.288599998000000	0.289999992000000	0.300500005000000	0.292699993000000	0.301099986000000	0.310499996000000	0.303700000000000	0.301400006000000	0.266200006000000	0.258100003000000
0.835799992000000	0.793900013000000	0.778299987000000	0.483700007000000	0.299899995000000	0.228499994000000	0.190500006000000	0.157600001000000	0.505699992000000	0.497599989000000	0.547999978000000	0.546199977000000	0.528699994000000	0.526499987000000	0.521300018000000	0.495599985000000	0.471300006000000	0.414900005000000	0.480800003000000	0.496300012000000	0.485300004000000	0.489199996000000	0.467999995000000	0.470400006000000	0.372500002000000	0.413700014000000	0.437200010000000	0.453200012000000	0.446099997000000	0.444200009000000	0.401300013000000	0.423299998000000	0.259700000000000	0.347799987000000	0.360000014000000	0.375299990000000	0.376100004000000	0.385300010000000	0.298799992000000	0.379900008000000	0.305599988000000	0.304899991000000	0.317299992000000	0.310299993000000	0.312999994000000	0.328900009000000	0.321500003000000	0.319099993000000	0.279399991000000	0.269300014000000
0.847800016000000	0.823499978000000	0.801299989000000	0.512399971000000	0.313199997000000	0.233999997000000	0.192599997000000	0.159400001000000	0.530600011000000	0.526400030000000	0.569199979000000	0.574400008000000	0.557799995000000	0.555499971000000	0.546100020000000	0.522199988000000	0.493699998000000	0.437599987000000	0.504100025000000	0.521600008000000	0.520900011000000	0.520200014000000	0.499000013000000	0.498600006000000	0.391799986000000	0.434100002000000	0.460299999000000	0.478799999000000	0.460900009000000	0.473399997000000	0.428600013000000	0.446200013000000	0.270300001000000	0.367100000000000	0.381399989000000	0.395999998000000	0.399500012000000	0.403499991000000	0.312900007000000	0.398699999000000	0.321399987000000	0.322600007000000	0.333600014000000	0.324000001000000	0.331000000000000	0.342700005000000	0.337599993000000	0.335000008000000	0.293599993000000	0.279700011000000
0.850399971000000	0.842899978000000	0.846099973000000	0.536000013000000	0.319099993000000	0.243200004000000	0.197400004000000	0.159400001000000	0.559300005000000	0.548099995000000	0.610499978000000	0.598699987000000	0.588599980000000	0.583400011000000	0.575399995000000	0.551500022000000	0.513199985000000	0.459899992000000	0.533800006000000	0.546999991000000	0.543600023000000	0.546599984000000	0.527899981000000	0.524800003000000	0.407700002000000	0.464500010000000	0.488999993000000	0.503000021000000	0.486099988000000	0.499799997000000	0.455599993000000	0.475400001000000	0.280600011000000	0.388599992000000	0.404599994000000	0.415499985000000	0.412900001000000	0.427899987000000	0.328799993000000	0.425000012000000	0.335099995000000	0.337000012000000	0.349000007000000	0.338000000000000	0.342900008000000	0.360199988000000	0.356799990000000	0.352499992000000	0.299899995000000	0.290800005000000
0.845399976000000	0.845399976000000	0.860099971000000	0.565999985000000	0.338699996000000	0.249300003000000	0.202399999000000	0.161699995000000	0.586899996000000	0.583500028000000	0.638599992000000	0.633599997000000	0.621299982000000	0.614799976000000	0.606299996000000	0.577099979000000	0.542699993000000	0.484299988000000	0.568499982000000	0.573499978000000	0.569100022000000	0.575399995000000	0.554300010000000	0.550000012000000	0.438400000000000	0.486400008000000	0.513199985000000	0.528999984000000	0.510699987000000	0.521499991000000	0.476300001000000	0.498800009000000	0.297800004000000	0.407999992000000	0.422600001000000	0.438899994000000	0.437299997000000	0.449600011000000	0.342299998000000	0.447299987000000	0.353599995000000	0.356299996000000	0.362500012000000	0.358799994000000	0.361099988000000	0.380800009000000	0.376199991000000	0.371699989000000	0.315200001000000	0.302899987000000
0.841899991000000	0.832300007000000	0.876999974000000	0.589800000000000	0.349599987000000	0.256599993000000	0.208100006000000	0.162000000000000	0.611000001000000	0.604900002000000	0.674099982000000	0.660799980000000	0.653199971000000	0.644800007000000	0.636500001000000	0.605700016000000	0.573099971000000	0.509400010000000	0.592700005000000	0.600000024000000	0.605599999000000	0.601000011000000	0.582400024000000	0.576200008000000	0.462799996000000	0.509100020000000	0.534900010000000	0.547800004000000	0.542400002000000	0.550100029000000	0.506299973000000	0.531300008000000	0.314999998000000	0.429199994000000	0.448100001000000	0.456000000000000	0.465600014000000	0.470899999000000	0.359299988000000	0.475300014000000	0.368699998000000	0.373600006000000	0.382999986000000	0.373400003000000	0.382800013000000	0.402000010000000	0.393000007000000	0.392699987000000	0.342799991000000	0.315400004000000
0.837899983000000	0.831900001000000	0.876900017000000	0.618200004000000	0.363000005000000	0.263300002000000	0.212599993000000	0.165000007000000	0.647000015000000	0.638899982000000	0.704500020000000	0.687799990000000	0.688300014000000	0.678099990000000	0.666800022000000	0.634800017000000	0.601400018000000	0.542900026000000	0.621399999000000	0.630800009000000	0.628899992000000	0.628799975000000	0.612399995000000	0.602900028000000	0.489499986000000	0.534500003000000	0.561699986000000	0.576499999000000	0.570800006000000	0.574800014000000	0.530600011000000	0.554199994000000	0.331800014000000	0.453200012000000	0.469000012000000	0.484800011000000	0.484899998000000	0.499599993000000	0.379900008000000	0.498800009000000	0.389999986000000	0.430299997000000	0.401300013000000	0.395599991000000	0.398099989000000	0.419099987000000	0.415800005000000	0.409799993000000	0.369800001000000	0.330000013000000
0.839500010000000	0.843699992000000	0.867299974000000	0.652300000000000	0.376500010000000	0.270000011000000	0.219799995000000	0.166600004000000	0.679799974000000	0.668799996000000	0.731800020000000	0.719399989000000	0.719500005000000	0.699699998000000	0.696500003000000	0.660499990000000	0.630299985000000	0.560299993000000	0.642499983000000	0.659399986000000	0.660300016000000	0.656300008000000	0.636099994000000	0.626500010000000	0.511200011000000	0.560999990000000	0.580999970000000	0.604700029000000	0.603799999000000	0.606199980000000	0.559300005000000	0.578499973000000	0.342999995000000	0.476200014000000	0.487100005000000	0.506500006000000	0.508199990000000	0.522199988000000	0.398900002000000	0.520500004000000	0.407400012000000	0.407999992000000	0.421999991000000	0.412499994000000	0.421499997000000	0.440299988000000	0.437799990000000	0.428999990000000	0.360599995000000	0.346100003000000
0.844200015000000	0.832300007000000	0.874100029000000	0.675599992000000	0.392699987000000	0.279599994000000	0.226099998000000	0.167799994000000	0.704900026000000	0.695400000000000	0.765399992000000	0.738900006000000	0.738399982000000	0.730000019000000	0.715600014000000	0.685999990000000	0.657000005000000	0.589699984000000	0.677399993000000	0.685500026000000	0.683600008000000	0.687099993000000	0.658200026000000	0.653299987000000	0.541400015000000	0.588599980000000	0.611000001000000	0.625199974000000	0.628400028000000	0.633899987000000	0.582199991000000	0.604399979000000	0.363299996000000	0.502099991000000	0.515799999000000	0.534900010000000	0.529200017000000	0.546500027000000	0.418700010000000	0.541499972000000	0.424199998000000	0.428600013000000	0.443199992000000	0.432300001000000	0.439300001000000	0.465099990000000	0.456499994000000	0.453599989000000	0.377600014000000	0.362399995000000
0.837899983000000	0.831399977000000	0.864600003000000	0.711099982000000	0.406399995000000	0.289700001000000	0.229900002000000	0.171900004000000	0.715900004000000	0.710500002000000	0.776300013000000	0.764800012000000	0.763300002000000	0.760500014000000	0.741299987000000	0.709399998000000	0.684000015000000	0.620500028000000	0.704400003000000	0.716499984000000	0.708400011000000	0.714699984000000	0.691200018000000	0.678699970000000	0.572099984000000	0.619000018000000	0.638400018000000	0.651400030000000	0.652999997000000	0.661700010000000	0.608600020000000	0.634100020000000	0.386700004000000	0.531400025000000	0.535200000000000	0.555299997000000	0.555400014000000	0.572200000000000	0.442400008000000	0.575999975000000	0.444900006000000	0.447400004000000	0.460500002000000	0.453200012000000	0.460399985000000	0.487100005000000	0.478500009000000	0.472799987000000	0.392699987000000	0.380299985000000
0.848900020000000	0.838100016000000	0.871200025000000	0.743600011000000	0.426400006000000	0.301499993000000	0.237200007000000	0.174199998000000	0.736199975000000	0.731000006000000	0.781199992000000	0.780200005000000	0.787800014000000	0.776899993000000	0.763400018000000	0.735199988000000	0.701099992000000	0.648199975000000	0.735000014000000	0.741500020000000	0.735400021000000	0.736599982000000	0.706900001000000	0.699699998000000	0.597899973000000	0.643100023000000	0.673699975000000	0.681699991000000	0.685299993000000	0.682299972000000	0.632300019000000	0.648500025000000	0.405400008000000	0.558799982000000	0.562600017000000	0.584200025000000	0.585300028000000	0.595099986000000	0.460299999000000	0.586000025000000	0.464899987000000	0.466399997000000	0.482199997000000	0.475600004000000	0.484600008000000	0.507700026000000	0.498800009000000	0.492799997000000	0.487399995000000	0.392500013000000
0.851599991000000	0.837300003000000	0.875999987000000	0.765699983000000	0.441300005000000	0.310900003000000	0.242699996000000	0.174600005000000	0.742200017000000	0.722199976000000	0.786199987000000	0.780700028000000	0.794499993000000	0.789399981000000	0.777800024000000	0.756399989000000	0.729600012000000	0.661199987000000	0.751200020000000	0.752600014000000	0.753899992000000	0.754100025000000	0.723900020000000	0.720200002000000	0.620700002000000	0.667299986000000	0.697499990000000	0.703299999000000	0.710200012000000	0.719500005000000	0.656599998000000	0.678499997000000	0.423799992000000	0.583599985000000	0.586099982000000	0.606400013000000	0.610099971000000	0.625500023000000	0.483599991000000	0.612100005000000	0.482899994000000	0.489300013000000	0.505800009000000	0.497099996000000	0.503499985000000	0.535499990000000	0.521200001000000	0.515999973000000	0.443100005000000	0.413899988000000
0.840300024000000	0.841499984000000	0.880900025000000	0.799399972000000	0.462199986000000	0.319000006000000	0.252200007000000	0.178399995000000	0.735400021000000	0.727500021000000	0.784900010000000	0.782800019000000	0.792800009000000	0.789699972000000	0.779900014000000	0.770799994000000	0.739199996000000	0.680599988000000	0.765600026000000	0.762099981000000	0.760200024000000	0.757799983000000	0.744599998000000	0.731999993000000	0.654399991000000	0.691200018000000	0.726300001000000	0.727100015000000	0.727100015000000	0.732699990000000	0.679199994000000	0.703000009000000	0.453799993000000	0.606599987000000	0.620400012000000	0.636900008000000	0.635399997000000	0.645699978000000	0.506399989000000	0.642000020000000	0.512000024000000	0.509899974000000	0.528299987000000	0.521399975000000	0.529399991000000	0.554700017000000	0.540700018000000	0.531799972000000	0.450399995000000	0.432900012000000
0.854900002000000	0.835200012000000	0.871699989000000	0.822600007000000	0.478199989000000	0.327399999000000	0.256799996000000	0.181799993000000	0.732500017000000	0.712700009000000	0.772499979000000	0.780600011000000	0.781599998000000	0.783500016000000	0.770799994000000	0.766600013000000	0.741100013000000	0.687500000000000	0.754700005000000	0.759000003000000	0.760299981000000	0.750199974000000	0.744599998000000	0.736599982000000	0.671299994000000	0.745899975000000	0.739799976000000	0.730799973000000	0.734099984000000	0.747600019000000	0.699500024000000	0.706900001000000	0.472299993000000	0.635299981000000	0.638499975000000	0.659399986000000	0.651700020000000	0.670499980000000	0.532400012000000	0.670400023000000	0.528999984000000	0.530499995000000	0.547599971000000	0.540099978000000	0.544399977000000	0.574899971000000	0.562200010000000	0.554899991000000	0.462199986000000	0.451400012000000
0.857500017000000	0.830299973000000	0.866500020000000	0.861199975000000	0.498699993000000	0.345699996000000	0.267699987000000	0.182200000000000	0.722599983000000	0.712000012000000	0.770900011000000	0.777300000000000	0.785300016000000	0.779999971000000	0.774100006000000	0.771899998000000	0.721700013000000	0.686900020000000	0.752799988000000	0.755599976000000	0.757600009000000	0.747500002000000	0.739600003000000	0.731800020000000	0.678900003000000	0.726999998000000	0.746399999000000	0.746900022000000	0.745100021000000	0.757099986000000	0.715499997000000	0.730799973000000	0.490799993000000	0.662800014000000	0.666100025000000	0.684800029000000	0.684199989000000	0.689700007000000	0.555299997000000	0.681999981000000	0.546199977000000	0.551900029000000	0.568400025000000	0.566100001000000	0.570200026000000	0.599699974000000	0.586499989000000	0.579100013000000	0.599900007000000	0.473699987000000
0.864499986000000	0.837700009000000	0.861899972000000	0.875500023000000	0.519599974000000	0.355699986000000	0.273299992000000	0.185800001000000	0.721499979000000	0.706300020000000	0.772899985000000	0.774100006000000	0.779900014000000	0.777000010000000	0.766900003000000	0.764299989000000	0.717499971000000	0.686900020000000	0.748499990000000	0.752399981000000	0.750500023000000	0.748000026000000	0.733600020000000	0.725399971000000	0.680899978000000	0.727100015000000	0.745299995000000	0.742999971000000	0.737800002000000	0.750199974000000	0.713999987000000	0.723800004000000	0.512499988000000	0.683000028000000	0.686200023000000	0.703400016000000	0.702000022000000	0.710500002000000	0.578000009000000	0.704200029000000	0.577000022000000	0.581099987000000	0.596199989000000	0.592700005000000	0.593599975000000	0.623899996000000	0.611699998000000	0.600300014000000	0.516200006000000	0.497299999000000
0.869599998000000	0.830999970000000	0.858200014000000	0.890299976000000	0.542800009000000	0.371100008000000	0.281100005000000	0.186900005000000	0.722400010000000	0.700100005000000	0.771099985000000	0.769800007000000	0.776799977000000	0.777300000000000	0.766700029000000	0.765500009000000	0.716700017000000	0.678600013000000	0.745599985000000	0.751399994000000	0.745100021000000	0.745500028000000	0.727800012000000	0.725700021000000	0.689000010000000	0.727199972000000	0.745299995000000	0.733200014000000	0.729099989000000	0.748000026000000	0.711099982000000	0.726899981000000	0.544000030000000	0.699599981000000	0.700399995000000	0.714299977000000	0.717899978000000	0.723399997000000	0.606700003000000	0.716300011000000	0.601100028000000	0.603999972000000	0.616500020000000	0.616999984000000	0.621200025000000	0.650799990000000	0.635699987000000	0.631500006000000	0.530600011000000	0.515999973000000
0.868300021000000	0.830299973000000	0.860400021000000	0.897000015000000	0.563000023000000	0.383599997000000	0.290600002000000	0.191200003000000	0.710300028000000	0.703599989000000	0.765200019000000	0.773000002000000	0.779799998000000	0.774500012000000	0.764500022000000	0.762499988000000	0.707700014000000	0.675599992000000	0.737399995000000	0.746599972000000	0.744400024000000	0.741800010000000	0.729099989000000	0.722299993000000	0.679899991000000	0.734799981000000	0.740499973000000	0.733200014000000	0.728500009000000	0.745299995000000	0.703800023000000	0.724699974000000	0.565400004000000	0.699400008000000	0.704800010000000	0.712700009000000	0.724399984000000	0.724399984000000	0.618900001000000	0.708999991000000	0.620899975000000	0.624800026000000	0.637199998000000	0.636399984000000	0.645200014000000	0.673600018000000	0.654399991000000	0.648400009000000	0.559000015000000	0.535000026000000
[truncated: 14 more columns]
