# Supplementary material for: Modeling the impact of drug interactions on therapeutic selectivity
Source: Nat Commun. 2018 Aug 27;9:3452. doi: 10.1038/s41467-018-05954-3 (PMC6110842; doi:10.1038/s41467-018-05954-3)
Supplement: Supplementary file 4 — Supplementary Data 1 [file 41467_2018_5954_MOESM4_ESM.zip › albRAW/Ter-Tun.txt]

0.136399999000000	0.135900006000000	0.137999997000000	0.138600007000000	0.140000001000000	0.135399997000000	0.137500003000000	0.137099996000000	0.135700002000000	0.142299995000000	0.140799999000000	0.140699998000000	0.136399999000000	0.136700004000000	0.136199996000000	0.135700002000000	0.137600005000000	0.138799995000000	0.138799995000000	0.141800001000000	0.141599998000000	0.139500007000000	0.138999999000000	0.135499999000000	0.134800002000000	0.138200000000000	0.128099993000000	0.147599995000000	0.137700006000000	0.137700006000000	0.133900002000000	0.140100002000000	0.128399998000000	0.123899996000000	0.126900002000000	0.124300003000000	0.128399998000000	0.128600001000000	0.127700001000000	0.126900002000000	0.125799999000000	0.127399996000000	0.127000004000000	0.125499994000000	0.130700007000000	0.124700002000000	0.130099997000000	0.127399996000000	0.122900002000000	0.124399997000000
0.135600001000000	0.138099998000000	0.137199998000000	0.136299998000000	0.137300000000000	0.130099997000000	0.134700000000000	0.134499997000000	0.134499997000000	0.138200000000000	0.139899999000000	0.136600003000000	0.133499995000000	0.135900006000000	0.135700002000000	0.130899996000000	0.135499999000000	0.137899995000000	0.137500003000000	0.140200004000000	0.139799997000000	0.137600005000000	0.135600001000000	0.130899996000000	0.135199994000000	0.134499997000000	0.126300007000000	0.141100004000000	0.136899993000000	0.135499999000000	0.130500004000000	0.135700002000000	0.128299996000000	0.122599997000000	0.125799999000000	0.124100000000000	0.125000000000000	0.126900002000000	0.126599997000000	0.123800002000000	0.124799997000000	0.125900000000000	0.125799999000000	0.123999998000000	0.128800005000000	0.123800002000000	0.128299996000000	0.125900000000000	0.122599997000000	0.122299999000000
0.133800000000000	0.134100005000000	0.134800002000000	0.133599997000000	0.134399995000000	0.129700005000000	0.131899998000000	0.132400006000000	0.132300004000000	0.135900006000000	0.133300006000000	0.135100007000000	0.131400004000000	0.133100003000000	0.131699994000000	0.130199999000000	0.132900000000000	0.133699998000000	0.136000007000000	0.135700002000000	0.138300002000000	0.136899993000000	0.131899998000000	0.129600003000000	0.132900000000000	0.133300006000000	0.126100004000000	0.139300004000000	0.133499995000000	0.133800000000000	0.129800007000000	0.133800000000000	0.127299994000000	0.121699996000000	0.124399997000000	0.123899996000000	0.124399997000000	0.126399994000000	0.125499994000000	0.123400003000000	0.125000000000000	0.125699997000000	0.124899998000000	0.124499999000000	0.128600001000000	0.123400003000000	0.128399998000000	0.125400007000000	0.121399999000000	0.123199999000000
0.130600005000000	0.132799998000000	0.132400006000000	0.130600005000000	0.131699994000000	0.126300007000000	0.129800007000000	0.131600007000000	0.128900006000000	0.132499993000000	0.134299994000000	0.133399993000000	0.131699994000000	0.133800000000000	0.131699994000000	0.128800005000000	0.130999997000000	0.131699994000000	0.134800002000000	0.134299994000000	0.135199994000000	0.133900002000000	0.131799996000000	0.128199995000000	0.127599999000000	0.130099997000000	0.125900000000000	0.137400001000000	0.132200003000000	0.131500006000000	0.129899994000000	0.133000001000000	0.124799997000000	0.122199997000000	0.123300001000000	0.123599999000000	0.123800002000000	0.123700000000000	0.124899998000000	0.121900000000000	0.124300003000000	0.125300005000000	0.123700000000000	0.123199999000000	0.127200007000000	0.121500000000000	0.126100004000000	0.124300003000000	0.121500000000000	0.122699998000000
0.132699996000000	0.132599995000000	0.131500006000000	0.129999995000000	0.133599997000000	0.127200007000000	0.131600007000000	0.133300006000000	0.130899996000000	0.134100005000000	0.133000001000000	0.134900004000000	0.130300000000000	0.133300006000000	0.130799994000000	0.129700005000000	0.131600007000000	0.134299994000000	0.133900002000000	0.136099994000000	0.136000007000000	0.134800002000000	0.131300002000000	0.128900006000000	0.129099995000000	0.132400006000000	0.125900000000000	0.137099996000000	0.133000001000000	0.131600007000000	0.128800005000000	0.133300006000000	0.126599997000000	0.124100000000000	0.123999998000000	0.122500002000000	0.124600001000000	0.126399994000000	0.126100004000000	0.123999998000000	0.123499997000000	0.124899998000000	0.124600001000000	0.124399997000000	0.127900004000000	0.122800000000000	0.127299994000000	0.125100002000000	0.121699996000000	0.122299999000000
0.131500006000000	0.136399999000000	0.133699998000000	0.133399993000000	0.134299994000000	0.129800007000000	0.131999999000000	0.134000003000000	0.132499993000000	0.136299998000000	0.134200007000000	0.134700000000000	0.132900000000000	0.136099994000000	0.132799998000000	0.132400006000000	0.134200007000000	0.133900002000000	0.134499997000000	0.136000007000000	0.138899997000000	0.136999995000000	0.131999999000000	0.131400004000000	0.130199999000000	0.131699994000000	0.128500000000000	0.138999999000000	0.131899998000000	0.134900004000000	0.129999995000000	0.135199994000000	0.126800001000000	0.121600002000000	0.124200001000000	0.123199999000000	0.124899998000000	0.125000000000000	0.125599995000000	0.122400001000000	0.124499999000000	0.124899998000000	0.124300003000000	0.124300003000000	0.127399996000000	0.123400003000000	0.126900002000000	0.125000000000000	0.122699998000000	0.122800000000000
0.133599997000000	0.133100003000000	0.134100005000000	0.132300004000000	0.132400006000000	0.129299998000000	0.132100001000000	0.134100005000000	0.132599995000000	0.135600001000000	0.135499999000000	0.135000005000000	0.132100001000000	0.134800002000000	0.132699996000000	0.131899998000000	0.131300002000000	0.133300006000000	0.135800004000000	0.136000007000000	0.136099994000000	0.134399995000000	0.131600007000000	0.129400000000000	0.129899994000000	0.134100005000000	0.126599997000000	0.138999999000000	0.133100003000000	0.133200005000000	0.127599999000000	0.134499997000000	0.126399994000000	0.122400001000000	0.124100000000000	0.122800000000000	0.124100000000000	0.127100006000000	0.125300005000000	0.122900002000000	0.125200003000000	0.124499999000000	0.124200001000000	0.124100000000000	0.127700001000000	0.122400001000000	0.126699999000000	0.124200001000000	0.123000003000000	0.121399999000000
0.129400000000000	0.132699996000000	0.132200003000000	0.131200001000000	0.129700005000000	0.127900004000000	0.130600005000000	0.131600007000000	0.130400002000000	0.133499995000000	0.130899996000000	0.133900002000000	0.128800005000000	0.132300004000000	0.130799994000000	0.132300004000000	0.130199999000000	0.132200003000000	0.133499995000000	0.134700000000000	0.133699998000000	0.132900000000000	0.130300000000000	0.128099993000000	0.130199999000000	0.131200001000000	0.125300005000000	0.135399997000000	0.131799996000000	0.131699994000000	0.129199997000000	0.132799998000000	0.124399997000000	0.122500002000000	0.123899996000000	0.122599997000000	0.124300003000000	0.125200003000000	0.124899998000000	0.123099998000000	0.123099998000000	0.125100002000000	0.124499999000000	0.123400003000000	0.127200007000000	0.122500002000000	0.125599995000000	0.125000000000000	0.122100003000000	0.122400001000000
0.132100001000000	0.135000005000000	0.134399995000000	0.133300006000000	0.133399993000000	0.127499998000000	0.133200005000000	0.135199994000000	0.132100001000000	0.134900004000000	0.133599997000000	0.134800002000000	0.130700007000000	0.134399995000000	0.131600007000000	0.131300002000000	0.132799998000000	0.133900002000000	0.134499997000000	0.136600003000000	0.136299998000000	0.136500001000000	0.131999999000000	0.131200001000000	0.130799994000000	0.134900004000000	0.126699999000000	0.138999999000000	0.134100005000000	0.134200007000000	0.133699998000000	0.137300000000000	0.124499999000000	0.122000001000000	0.125000000000000	0.121600002000000	0.124700002000000	0.125300005000000	0.125000000000000	0.122900002000000	0.124300003000000	0.125799999000000	0.124100000000000	0.124499999000000	0.127900004000000	0.123700000000000	0.126499996000000	0.124799997000000	0.121399999000000	0.122500002000000
0.131799996000000	0.134000003000000	0.133200005000000	0.133100003000000	0.133800000000000	0.128000006000000	0.131799996000000	0.133499995000000	0.130799994000000	0.135800004000000	0.134100005000000	0.134299994000000	0.130700007000000	0.134900004000000	0.133200005000000	0.131899998000000	0.131899998000000	0.133699998000000	0.135499999000000	0.136899993000000	0.138799995000000	0.135600001000000	0.130700007000000	0.130799994000000	0.130099997000000	0.133900002000000	0.126699999000000	0.138500005000000	0.135600001000000	0.132900000000000	0.128700003000000	0.135499999000000	0.124799997000000	0.123000003000000	0.123800002000000	0.122199997000000	0.124600001000000	0.124399997000000	0.125900000000000	0.123800002000000	0.124200001000000	0.125400007000000	0.123999998000000	0.124899998000000	0.127599999000000	0.123599999000000	0.126900002000000	0.124799997000000	0.120999999000000	0.122100003000000
0.133599997000000	0.135399997000000	0.135600001000000	0.134200007000000	0.133499995000000	0.128999993000000	0.133300006000000	0.136600003000000	0.132599995000000	0.137500003000000	0.136399999000000	0.135499999000000	0.133200005000000	0.135100007000000	0.132699996000000	0.132499993000000	0.134100005000000	0.135000005000000	0.135000005000000	0.138400003000000	0.138099998000000	0.136500001000000	0.133499995000000	0.132200003000000	0.132900000000000	0.133499995000000	0.127399996000000	0.139599994000000	0.134800002000000	0.135399997000000	0.131899998000000	0.137400001000000	0.124600001000000	0.122900002000000	0.123300001000000	0.122800000000000	0.124300003000000	0.125799999000000	0.126100004000000	0.123899996000000	0.125000000000000	0.125400007000000	0.124300003000000	0.124700002000000	0.127000004000000	0.123899996000000	0.127100006000000	0.124700002000000	0.122100003000000	0.122299999000000
0.134100005000000	0.137899995000000	0.135199994000000	0.134399995000000	0.133300006000000	0.129600003000000	0.133200005000000	0.134499997000000	0.133900002000000	0.138400003000000	0.135100007000000	0.136500001000000	0.131500006000000	0.136199996000000	0.133499995000000	0.132900000000000	0.134299994000000	0.138200000000000	0.135900006000000	0.137899995000000	0.137099996000000	0.136099994000000	0.131899998000000	0.132100001000000	0.131799996000000	0.134800002000000	0.128299996000000	0.139599994000000	0.135399997000000	0.134399995000000	0.129800007000000	0.136000007000000	0.125200003000000	0.123800002000000	0.123999998000000	0.121900000000000	0.124600001000000	0.125699997000000	0.125400007000000	0.123199999000000	0.123599999000000	0.125900000000000	0.123400003000000	0.124200001000000	0.127000004000000	0.122199997000000	0.126800001000000	0.123999998000000	0.120399997000000	0.122100003000000
0.136999995000000	0.139500007000000	0.135199994000000	0.134299994000000	0.132799998000000	0.128000006000000	0.136000007000000	0.135299996000000	0.135199994000000	0.137799993000000	0.137099996000000	0.135299996000000	0.133000001000000	0.136199996000000	0.133900002000000	0.132400006000000	0.135000005000000	0.136500001000000	0.137899995000000	0.138300002000000	0.137999997000000	0.137700006000000	0.136000007000000	0.132300004000000	0.133800000000000	0.137300000000000	0.129600003000000	0.141399994000000	0.134499997000000	0.136199996000000	0.131899998000000	0.136700004000000	0.126300007000000	0.124300003000000	0.123499997000000	0.122699998000000	0.124799997000000	0.125799999000000	0.125400007000000	0.124100000000000	0.124899998000000	0.125699997000000	0.123800002000000	0.124700002000000	0.127200007000000	0.122599997000000	0.126300007000000	0.124300003000000	0.121699996000000	0.122800000000000
0.137199998000000	0.140300006000000	0.137300000000000	0.134599999000000	0.133699998000000	0.129899994000000	0.132200003000000	0.135100007000000	0.136899993000000	0.138999999000000	0.135100007000000	0.137300000000000	0.132900000000000	0.135700002000000	0.133100003000000	0.132100001000000	0.135499999000000	0.137799993000000	0.137400001000000	0.138899997000000	0.137999997000000	0.136600003000000	0.134700000000000	0.133900002000000	0.134299994000000	0.137099996000000	0.128099993000000	0.141100004000000	0.134900004000000	0.134700000000000	0.133000001000000	0.137799993000000	0.126100004000000	0.123300001000000	0.124300003000000	0.123400003000000	0.124100000000000	0.127299994000000	0.125799999000000	0.123700000000000	0.124100000000000	0.126499996000000	0.124499999000000	0.124899998000000	0.126599997000000	0.123499997000000	0.126800001000000	0.125200003000000	0.120700002000000	0.123000003000000
0.137199998000000	0.142800003000000	0.136000007000000	0.134700000000000	0.134200007000000	0.129099995000000	0.132699996000000	0.132699996000000	0.135000005000000	0.140499994000000	0.135000005000000	0.137400001000000	0.132599995000000	0.135499999000000	0.134299994000000	0.131600007000000	0.137199998000000	0.138400003000000	0.137099996000000	0.138799995000000	0.137099996000000	0.137199998000000	0.132900000000000	0.132200003000000	0.133499995000000	0.136700004000000	0.128800005000000	0.140400007000000	0.135299996000000	0.135299996000000	0.133399993000000	0.137700006000000	0.127000004000000	0.125100002000000	0.123999998000000	0.124100000000000	0.124200001000000	0.127399996000000	0.125200003000000	0.123400003000000	0.126499996000000	0.126499996000000	0.124399997000000	0.124300003000000	0.126900002000000	0.122100003000000	0.126900002000000	0.124700002000000	0.122100003000000	0.122400001000000
0.141399994000000	0.143900007000000	0.137899995000000	0.134299994000000	0.135199994000000	0.128900006000000	0.132300004000000	0.134900004000000	0.137300000000000	0.142299995000000	0.136800006000000	0.135900006000000	0.132799998000000	0.136999995000000	0.134200007000000	0.132900000000000	0.137300000000000	0.139699996000000	0.137199998000000	0.139500007000000	0.138500005000000	0.136899993000000	0.133300006000000	0.133499995000000	0.137400001000000	0.137199998000000	0.131300002000000	0.140699998000000	0.134299994000000	0.135299996000000	0.131999999000000	0.137199998000000	0.125000000000000	0.123800002000000	0.124300003000000	0.122800000000000	0.125400007000000	0.126200005000000	0.125699997000000	0.123300001000000	0.124499999000000	0.126100004000000	0.123899996000000	0.124700002000000	0.126800001000000	0.122199997000000	0.126499996000000	0.124100000000000	0.121699996000000	0.122800000000000
0.142299995000000	0.145699993000000	0.138999999000000	0.135000005000000	0.132400006000000	0.128399998000000	0.133699998000000	0.134900004000000	0.139300004000000	0.144099995000000	0.137700006000000	0.134900004000000	0.131799996000000	0.136399999000000	0.135199994000000	0.132499993000000	0.138899997000000	0.141299993000000	0.136999995000000	0.140300006000000	0.139799997000000	0.137899995000000	0.133000001000000	0.133000001000000	0.137999997000000	0.138200000000000	0.130099997000000	0.141000003000000	0.136099994000000	0.134599999000000	0.133300006000000	0.136899993000000	0.126300007000000	0.125699997000000	0.125799999000000	0.124399997000000	0.124300003000000	0.126900002000000	0.125300005000000	0.124200001000000	0.127299994000000	0.126200005000000	0.125000000000000	0.124600001000000	0.126900002000000	0.122699998000000	0.125599995000000	0.124300003000000	0.121900000000000	0.123400003000000
0.144700006000000	0.149499997000000	0.142100006000000	0.135700002000000	0.132499993000000	0.131300002000000	0.133499995000000	0.135900006000000	0.140599996000000	0.145099998000000	0.138999999000000	0.136299998000000	0.133499995000000	0.136500001000000	0.134299994000000	0.133200005000000	0.141700000000000	0.144600004000000	0.138899997000000	0.141399994000000	0.140000001000000	0.137600005000000	0.134200007000000	0.133599997000000	0.139500007000000	0.141000003000000	0.129099995000000	0.141000003000000	0.136000007000000	0.136700004000000	0.130899996000000	0.139500007000000	0.125599995000000	0.123700000000000	0.123800002000000	0.123400003000000	0.123499997000000	0.124700002000000	0.125200003000000	0.123499997000000	0.125300005000000	0.127299994000000	0.124499999000000	0.125400007000000	0.125599995000000	0.122100003000000	0.125599995000000	0.123499997000000	0.122400001000000	0.122699998000000
0.150600001000000	0.152999997000000	0.142399997000000	0.136299998000000	0.134399995000000	0.128999993000000	0.132799998000000	0.133900002000000	0.139799997000000	0.149499997000000	0.136800006000000	0.135900006000000	0.131400004000000	0.135399997000000	0.134299994000000	0.132200003000000	0.138699993000000	0.142399997000000	0.138400003000000	0.138099998000000	0.140400007000000	0.134499997000000	0.134200007000000	0.133000001000000	0.138400003000000	0.141100004000000	0.130700007000000	0.140599996000000	0.134800002000000	0.134900004000000	0.133699998000000	0.135100007000000	0.126300007000000	0.125000000000000	0.125100002000000	0.123999998000000	0.124899998000000	0.125499994000000	0.125100002000000	0.122400001000000	0.125799999000000	0.126300007000000	0.125400007000000	0.125000000000000	0.126300007000000	0.122800000000000	0.125900000000000	0.124200001000000	0.123000003000000	0.123099998000000
0.152300000000000	0.156599998000000	0.146599993000000	0.139899999000000	0.135600001000000	0.130799994000000	0.133800000000000	0.135800004000000	0.145300001000000	0.151800007000000	0.138999999000000	0.136899993000000	0.136199996000000	0.138300002000000	0.135000005000000	0.133499995000000	0.144099995000000	0.145300001000000	0.140300006000000	0.143099993000000	0.140400007000000	0.137300000000000	0.136199996000000	0.133300006000000	0.140100002000000	0.144500002000000	0.130899996000000	0.142299995000000	0.136199996000000	0.137799993000000	0.133499995000000	0.138400003000000	0.127200007000000	0.125900000000000	0.125900000000000	0.125200003000000	0.124700002000000	0.125599995000000	0.125699997000000	0.123899996000000	0.127000004000000	0.127200007000000	0.126000002000000	0.124899998000000	0.127000004000000	0.123000003000000	0.125799999000000	0.124499999000000	0.124499999000000	0.123599999000000
0.158700004000000	0.160500005000000	0.146899998000000	0.140400007000000	0.134700000000000	0.131099999000000	0.132300004000000	0.134100005000000	0.147400007000000	0.152899995000000	0.139699996000000	0.135199994000000	0.131899998000000	0.135199994000000	0.133399993000000	0.131300002000000	0.142900005000000	0.147699997000000	0.139699996000000	0.138999999000000	0.137300000000000	0.135600001000000	0.134599999000000	0.130899996000000	0.139599994000000	0.140699998000000	0.131600007000000	0.139599994000000	0.134499997000000	0.135000005000000	0.131600007000000	0.134700000000000	0.127599999000000	0.124700002000000	0.126000002000000	0.124799997000000	0.125200003000000	0.125100002000000	0.125499994000000	0.123400003000000	0.127100006000000	0.127800003000000	0.125300005000000	0.125599995000000	0.126399994000000	0.123000003000000	0.126100004000000	0.125599995000000	0.123599999000000	0.123000003000000
0.160500005000000	0.166400000000000	0.150700003000000	0.143999994000000	0.136600003000000	0.130300000000000	0.135499999000000	0.134800002000000	0.146400005000000	0.154200003000000	0.140699998000000	0.137999997000000	0.134700000000000	0.137300000000000	0.133699998000000	0.133900002000000	0.143900007000000	0.148599997000000	0.144299999000000	0.141399994000000	0.139400005000000	0.137400001000000	0.133599997000000	0.133599997000000	0.144099995000000	0.147200003000000	0.132699996000000	0.141599998000000	0.135700002000000	0.137099996000000	0.133300006000000	0.136600003000000	0.128700003000000	0.126599997000000	0.126300007000000	0.125100002000000	0.125599995000000	0.126300007000000	0.125699997000000	0.123499997000000	0.127800003000000	0.128399998000000	0.126200005000000	0.125799999000000	0.126699999000000	0.123499997000000	0.126699999000000	0.123999998000000	0.123599999000000	0.124100000000000
0.167199999000000	0.172099993000000	0.155599996000000	0.147200003000000	0.134000003000000	0.131799996000000	0.135499999000000	0.133699998000000	0.148300007000000	0.155900002000000	0.140000001000000	0.137600005000000	0.131500006000000	0.134399995000000	0.132300004000000	0.133100003000000	0.144600004000000	0.147499993000000	0.142199993000000	0.140000001000000	0.137500003000000	0.135600001000000	0.133499995000000	0.132599995000000	0.143500000000000	0.146100000000000	0.131799996000000	0.139200002000000	0.135299996000000	0.136800006000000	0.130400002000000	0.136800006000000	0.128800005000000	0.125799999000000	0.127200007000000	0.124300003000000	0.125499994000000	0.124100000000000	0.127399996000000	0.123300001000000	0.127599999000000	0.128800005000000	0.125900000000000	0.125499994000000	0.126699999000000	0.122699998000000	0.126900002000000	0.124100000000000	0.124100000000000	0.123599999000000
0.174199998000000	0.182600006000000	0.160799995000000	0.149399996000000	0.135000005000000	0.134499997000000	0.135700002000000	0.135000005000000	0.147200003000000	0.160400003000000	0.143900007000000	0.141599998000000	0.135399997000000	0.137799993000000	0.137400001000000	0.133699998000000	0.147599995000000	0.151899993000000	0.146400005000000	0.142800003000000	0.138899997000000	0.137199998000000	0.134200007000000	0.132400006000000	0.146699995000000	0.149499997000000	0.136999995000000	0.144600004000000	0.135600001000000	0.135499999000000	0.131699994000000	0.136399999000000	0.127599999000000	0.123499997000000	0.126900002000000	0.125000000000000	0.125000000000000	0.123000003000000	0.125000000000000	0.122699998000000	0.126399994000000	0.127700001000000	0.125900000000000	0.123599999000000	0.126499996000000	0.122299999000000	0.125400007000000	0.122800000000000	0.125400007000000	0.123899996000000
0.179199994000000	0.188999996000000	0.165800005000000	0.155699998000000	0.134499997000000	0.136899993000000	0.134900004000000	0.134800002000000	0.147200003000000	0.164199993000000	0.145999998000000	0.139599994000000	0.134200007000000	0.138400003000000	0.133399993000000	0.133300006000000	0.148300007000000	0.154499993000000	0.144700006000000	0.144199997000000	0.139699996000000	0.136299998000000	0.132699996000000	0.131799996000000	0.150999993000000	0.151500002000000	0.136000007000000	0.143099993000000	0.136500001000000	0.136099994000000	0.132599995000000	0.135499999000000	0.128600001000000	0.124100000000000	0.126699999000000	0.126599997000000	0.125499994000000	0.124300003000000	0.125400007000000	0.123099998000000	0.128399998000000	0.128099993000000	0.125900000000000	0.127800003000000	0.126399994000000	0.122800000000000	0.126200005000000	0.123099998000000	0.123800002000000	0.123499997000000
0.186199993000000	0.194999993000000	0.169499993000000	0.157100007000000	0.136800006000000	0.137300000000000	0.134100005000000	0.133900002000000	0.150800005000000	0.165199995000000	0.147400007000000	0.140100002000000	0.132699996000000	0.137999997000000	0.136099994000000	0.132200003000000	0.150999993000000	0.158899993000000	0.149900004000000	0.144800007000000	0.139799997000000	0.137999997000000	0.133800000000000	0.133699998000000	0.152600005000000	0.153799996000000	0.135700002000000	0.142700002000000	0.135399997000000	0.135299996000000	0.134100005000000	0.136299998000000	0.127299994000000	0.124600001000000	0.127800003000000	0.126200005000000	0.125499994000000	0.124700002000000	0.125100002000000	0.122199997000000	0.127000004000000	0.127200007000000	0.126699999000000	0.127399996000000	0.127399996000000	0.122500002000000	0.124700002000000	0.123800002000000	0.124100000000000	0.123999998000000
0.205100000000000	0.208299994000000	0.177200004000000	0.164499998000000	0.137199998000000	0.135100007000000	0.136999995000000	0.135199994000000	0.158600003000000	0.173400000000000	0.149399996000000	0.143500000000000	0.135199994000000	0.138300002000000	0.134100005000000	0.134599999000000	0.157399997000000	0.164000005000000	0.151899993000000	0.145999998000000	0.140400007000000	0.137199998000000	0.132599995000000	0.132300004000000	0.157199994000000	0.159500003000000	0.138699993000000	0.145699993000000	0.137700006000000	0.135299996000000	0.133699998000000	0.137199998000000	0.131600007000000	0.124399997000000	0.127800003000000	0.126499996000000	0.126399994000000	0.125200003000000	0.127299994000000	0.122699998000000	0.129400000000000	0.128800005000000	0.127299994000000	0.128399998000000	0.128199995000000	0.122599997000000	0.126300007000000	0.123199999000000	0.124899998000000	0.124499999000000
0.206799999000000	0.219300002000000	0.188199997000000	0.163699999000000	0.142600000000000	0.141599998000000	0.135499999000000	0.136299998000000	0.159400001000000	0.176799998000000	0.150199994000000	0.142499998000000	0.136899993000000	0.136800006000000	0.134499997000000	0.132699996000000	0.163900003000000	0.167999998000000	0.151299998000000	0.150600001000000	0.139400005000000	0.137400001000000	0.136000007000000	0.132699996000000	0.162699997000000	0.164900005000000	0.141200006000000	0.145600006000000	0.136899993000000	0.136500001000000	0.133699998000000	0.137700006000000	0.128900006000000	0.126399994000000	0.129999995000000	0.127800003000000	0.125900000000000	0.125300005000000	0.125300005000000	0.123700000000000	0.127100006000000	0.126900002000000	0.128600001000000	0.127599999000000	0.127700001000000	0.123999998000000	0.125100002000000	0.122500002000000	0.123700000000000	0.122699998000000
0.224299997000000	0.225899994000000	0.193000004000000	0.167600006000000	0.142700002000000	0.138899997000000	0.136700004000000	0.136299998000000	0.166899994000000	0.181299999000000	0.157800004000000	0.147100002000000	0.137400001000000	0.136800006000000	0.135900006000000	0.132799998000000	0.167799994000000	0.174500003000000	0.157100007000000	0.147900000000000	0.140100002000000	0.137999997000000	0.135900006000000	0.132699996000000	0.163100004000000	0.168699995000000	0.140699998000000	0.148499995000000	0.138400003000000	0.136000007000000	0.134299994000000	0.137700006000000	0.129899994000000	0.124799997000000	0.129899994000000	0.128500000000000	0.127299994000000	0.125799999000000	0.127000004000000	0.123499997000000	0.128299996000000	0.128800005000000	0.128500000000000	0.128500000000000	0.130199999000000	0.124899998000000	0.127399996000000	0.124899998000000	0.125300005000000	0.124499999000000
0.240400001000000	0.246099994000000	0.203999996000000	0.178200006000000	0.144500002000000	0.142900005000000	0.135100007000000	0.134399995000000	0.172999993000000	0.191000000000000	0.158000007000000	0.147300005000000	0.136500001000000	0.137199998000000	0.136399999000000	0.133000001000000	0.175500005000000	0.182999998000000	0.159299999000000	0.147900000000000	0.141599998000000	0.135499999000000	0.133200005000000	0.132499993000000	0.168500006000000	0.174600005000000	0.142700002000000	0.147100002000000	0.136700004000000	0.134000003000000	0.134900004000000	0.137600005000000	0.132200003000000	0.125499994000000	0.130199999000000	0.130400002000000	0.126100004000000	0.123899996000000	0.126800001000000	0.123499997000000	0.127800003000000	0.128099993000000	0.128099993000000	0.129199997000000	0.127000004000000	0.123000003000000	0.127499998000000	0.123700000000000	0.125900000000000	0.123800002000000
0.264699996000000	0.259700000000000	0.211500004000000	0.185200006000000	0.143700004000000	0.146500006000000	0.136199996000000	0.134800002000000	0.176200002000000	0.199900001000000	0.165000007000000	0.148699999000000	0.134100005000000	0.137400001000000	0.135700002000000	0.131999999000000	0.180700004000000	0.190099999000000	0.164499998000000	0.149399996000000	0.139699996000000	0.137199998000000	0.135299996000000	0.130799994000000	0.175999999000000	0.180099994000000	0.144500002000000	0.147000000000000	0.138899997000000	0.134499997000000	0.134499997000000	0.136199996000000	0.129800007000000	0.126900002000000	0.128900006000000	0.131400004000000	0.127399996000000	0.126399994000000	0.128500000000000	0.123400003000000	0.128299996000000	0.127900004000000	0.128999993000000	0.130600005000000	0.128999993000000	0.123800002000000	0.126900002000000	0.123999998000000	0.124399997000000	0.123999998000000
0.269899994000000	0.279799998000000	0.224500000000000	0.188600004000000	0.144899994000000	0.145300001000000	0.134000003000000	0.135900006000000	0.182099998000000	0.205500007000000	0.165299997000000	0.143199995000000	0.139300004000000	0.136899993000000	0.137999997000000	0.131699994000000	0.189199999000000	0.194499999000000	0.165299997000000	0.147900000000000	0.138400003000000	0.137899995000000	0.131699994000000	0.131799996000000	0.180099994000000	0.185200006000000	0.146200001000000	0.144600004000000	0.138600007000000	0.133000001000000	0.132499993000000	0.136099994000000	0.131200001000000	0.124100000000000	0.130899996000000	0.130500004000000	0.129600003000000	0.125699997000000	0.127900004000000	0.123099998000000	0.130899996000000	0.128000006000000	0.129899994000000	0.131200001000000	0.130099997000000	0.123899996000000	0.127800003000000	0.123499997000000	0.124499999000000	0.123899996000000
0.298000008000000	0.300399989000000	0.232600003000000	0.198599994000000	0.146899998000000	0.145099998000000	0.136000007000000	0.135000005000000	0.192000002000000	0.214300007000000	0.168699995000000	0.146899998000000	0.136000007000000	0.138400003000000	0.136899993000000	0.133900002000000	0.195099995000000	0.207300007000000	0.170599997000000	0.151500002000000	0.140200004000000	0.138200000000000	0.133300006000000	0.132900000000000	0.192499995000000	0.196799994000000	0.146799996000000	0.146899998000000	0.136999995000000	0.135399997000000	0.134599999000000	0.136399999000000	0.131699994000000	0.126300007000000	0.130300000000000	0.133000001000000	0.128800005000000	0.126599997000000	0.126599997000000	0.122299999000000	0.129500002000000	0.127100006000000	0.129999995000000	0.131200001000000	0.128800005000000	0.123899996000000	0.126399994000000	0.123400003000000	0.125000000000000	0.122900002000000
0.326200008000000	0.327300012000000	0.248999998000000	0.210600004000000	0.148000002000000	0.147200003000000	0.135399997000000	0.136600003000000	0.202800006000000	0.229800001000000	0.179299995000000	0.150999993000000	0.139100000000000	0.137199998000000	0.136999995000000	0.131699994000000	0.207800001000000	0.217099994000000	0.179499999000000	0.154699996000000	0.139500007000000	0.137899995000000	0.134100005000000	0.130700007000000	0.205899999000000	0.204899997000000	0.147799999000000	0.148399994000000	0.136500001000000	0.134800002000000	0.135299996000000	0.134700000000000	0.133399993000000	0.126399994000000	0.132799998000000	0.136600003000000	0.130400002000000	0.127100006000000	0.128299996000000	0.123099998000000	0.129999995000000	0.128099993000000	0.131200001000000	0.132699996000000	0.131200001000000	0.122900002000000	0.127900004000000	0.122900002000000	0.124899998000000	0.124799997000000
0.335799992000000	0.349999994000000	0.268000007000000	0.219799995000000	0.157000005000000	0.149900004000000	0.137799993000000	0.137500003000000	0.212500006000000	0.240600005000000	0.184400007000000	0.150500000000000	0.141499996000000	0.138600007000000	0.139500007000000	0.135600001000000	0.221900001000000	0.228599995000000	0.187299997000000	0.159099996000000	0.144400001000000	0.139100000000000	0.134499997000000	0.135700002000000	0.213200003000000	0.213799998000000	0.148699999000000	0.150800005000000	0.141800001000000	0.140000001000000	0.137300000000000	0.140000001000000	0.134499997000000	0.127200007000000	0.133699998000000	0.135499999000000	0.128900006000000	0.126900002000000	0.129199997000000	0.123499997000000	0.130400002000000	0.128299996000000	0.130899996000000	0.134000003000000	0.132100001000000	0.124600001000000	0.128000006000000	0.123599999000000	0.125100002000000	0.124600001000000
0.365300000000000	0.374199986000000	0.282200009000000	0.227400005000000	0.155399993000000	0.154599994000000	0.139899999000000	0.139799997000000	0.225400001000000	0.253100008000000	0.193100005000000	0.151500002000000	0.141399994000000	0.141000003000000	0.138099998000000	0.135299996000000	0.234300002000000	0.244499996000000	0.188600004000000	0.161799997000000	0.144899994000000	0.139400005000000	0.136500001000000	0.136199996000000	0.229800001000000	0.228200004000000	0.154899999000000	0.152300000000000	0.142100006000000	0.137300000000000	0.136399999000000	0.139699996000000	0.135499999000000	0.127299994000000	0.133699998000000	0.138200000000000	0.129800007000000	0.125900000000000	0.128299996000000	0.122800000000000	0.130999997000000	0.129400000000000	0.131699994000000	0.133900002000000	0.130700007000000	0.123800002000000	0.128399998000000	0.123599999000000	0.125300005000000	0.123899996000000
0.392600000000000	0.404900014000000	0.291200012000000	0.243000001000000	0.159899995000000	0.155399993000000	0.138200000000000	0.138999999000000	0.242400005000000	0.277399987000000	0.200599998000000	0.158399999000000	0.141399994000000	0.139500007000000	0.137999997000000	0.134800002000000	0.249400005000000	0.256900012000000	0.201100007000000	0.164199993000000	0.144600004000000	0.140200004000000	0.136000007000000	0.133599997000000	0.246500000000000	0.234999999000000	0.159799993000000	0.156299993000000	0.141499996000000	0.137999997000000	0.135700002000000	0.138999999000000	0.137300000000000	0.130099997000000	0.136199996000000	0.138099998000000	0.135399997000000	0.124600001000000	0.127599999000000	0.122900002000000	0.131600007000000	0.130199999000000	0.133800000000000	0.136399999000000	0.132900000000000	0.124700002000000	0.127499998000000	0.123199999000000	0.125799999000000	0.123599999000000
0.431800008000000	0.436199993000000	0.313199997000000	0.254599988000000	0.157600001000000	0.160799995000000	0.136199996000000	0.136099994000000	0.251700014000000	0.290600002000000	0.207200006000000	0.154799998000000	0.143000007000000	0.139400005000000	0.140799999000000	0.131300002000000	0.259000003000000	0.266900003000000	0.206300005000000	0.162000000000000	0.144199997000000	0.136800006000000	0.134000003000000	0.132699996000000	0.251700014000000	0.244700000000000	0.160699993000000	0.152600005000000	0.141499996000000	0.134900004000000	0.137300000000000	0.136800006000000	0.137700006000000	0.130300000000000	0.136800006000000	0.140100002000000	0.131300002000000	0.124600001000000	0.131699994000000	0.122900002000000	0.132300004000000	0.129999995000000	0.134399995000000	0.136000007000000	0.132100001000000	0.124899998000000	0.130400002000000	0.123999998000000	0.125599995000000	0.123199999000000
0.460099995000000	0.473899990000000	0.332300007000000	0.273900002000000	0.170200005000000	0.167500004000000	0.140400007000000	0.139699996000000	0.279399991000000	0.311800003000000	0.221399993000000	0.161100000000000	0.144600004000000	0.141200006000000	0.142199993000000	0.134100005000000	0.278100014000000	0.285299987000000	0.212300003000000	0.167600006000000	0.146100000000000	0.140200004000000	0.138799995000000	0.135600001000000	0.264999986000000	0.259900004000000	0.170100003000000	0.157499999000000	0.146699995000000	0.138600007000000	0.138799995000000	0.140900001000000	0.141000003000000	0.131300002000000	0.138999999000000	0.142000005000000	0.137400001000000	0.126200005000000	0.130099997000000	0.123000003000000	0.134800002000000	0.131099999000000	0.135499999000000	0.139500007000000	0.133800000000000	0.124600001000000	0.129800007000000	0.124200001000000	0.126699999000000	0.123700000000000
0.494599998000000	0.502900004000000	0.348600000000000	0.280299991000000	0.166299999000000	0.165900007000000	0.141599998000000	0.138799995000000	0.299499989000000	0.336199999000000	0.234500006000000	0.161899999000000	0.143299997000000	0.139200002000000	0.140499994000000	0.134399995000000	0.298400015000000	0.300599992000000	0.223299995000000	0.173099995000000	0.147400007000000	0.139100000000000	0.135399997000000	0.133499995000000	0.274399996000000	0.267699987000000	0.170200005000000	0.163299993000000	0.142000005000000	0.137099996000000	0.135199994000000	0.139699996000000	0.143600002000000	0.133599997000000	0.140200004000000	0.144800007000000	0.132300004000000	0.127200007000000	0.130500004000000	0.123199999000000	0.137899995000000	0.135100007000000	0.137899995000000	0.141800001000000	0.133699998000000	0.125400007000000	0.132499993000000	0.123800002000000	0.129600003000000	0.124700002000000
0.536499977000000	0.536300004000000	0.368600011000000	0.304399997000000	0.174099997000000	0.180299997000000	0.138500005000000	0.137799993000000	0.312799990000000	0.349200010000000	0.241099998000000	0.166700006000000	0.145899996000000	0.139899999000000	0.143299997000000	0.134700000000000	0.312700003000000	0.314500004000000	0.225400001000000	0.170599997000000	0.148000002000000	0.136899993000000	0.134299994000000	0.133200005000000	0.282700002000000	0.282099992000000	0.171399996000000	0.159299999000000	0.141100004000000	0.137300000000000	0.135399997000000	0.140499994000000	0.148499995000000	0.135499999000000	0.145500004000000	0.144800007000000	0.133900002000000	0.125599995000000	0.132200003000000	0.126300007000000	0.140599996000000	0.135800004000000	0.138600007000000	0.141299993000000	0.136399999000000	0.132599995000000	0.130999997000000	0.124100000000000	0.131300002000000	0.126699999000000
0.555700004000000	0.577099979000000	0.455799997000000	0.320400000000000	0.175400004000000	0.182300001000000	0.143199995000000	0.139300004000000	0.343400002000000	0.383899987000000	0.255699992000000	0.169599995000000	0.144600004000000	0.142000005000000	0.143299997000000	0.133200005000000	0.323000014000000	0.326799989000000	0.251199991000000	0.179199994000000	0.150299996000000	0.136700004000000	0.136999995000000	0.133300006000000	0.294800013000000	0.295300007000000	0.187299997000000	0.167899996000000	0.144999996000000	0.135499999000000	0.136800006000000	0.139799997000000	0.150800005000000	0.138200000000000	0.144199997000000	0.151899993000000	0.133200005000000	0.129600003000000	0.131699994000000	0.124799997000000	0.139899999000000	0.136199996000000	0.141599998000000	0.141900003000000	0.136299998000000	0.125400007000000	0.134200007000000	0.123700000000000	0.130600005000000	0.126399994000000
0.598200023000000	0.620199978000000	0.488900006000000	0.337700009000000	0.183500007000000	0.189300001000000	0.141599998000000	0.140699998000000	0.371699989000000	0.419099987000000	0.274599999000000	0.172199994000000	0.145699993000000	0.143000007000000	0.144500002000000	0.136000007000000	0.336400002000000	0.355800003000000	0.263799995000000	0.186800003000000	0.153300002000000	0.140699998000000	0.136099994000000	0.135299996000000	0.312200010000000	0.314700007000000	0.192499995000000	0.169499993000000	0.149800003000000	0.138600007000000	0.140000001000000	0.141399994000000	0.150299996000000	0.139899999000000	0.145799994000000	0.152999997000000	0.135800004000000	0.127299994000000	0.131899998000000	0.124100000000000	0.140799999000000	0.136000007000000	0.138899997000000	0.146300003000000	0.136199996000000	0.126599997000000	0.131899998000000	0.126300007000000	0.128199995000000	0.124200001000000
0.634500027000000	0.655099988000000	0.533800006000000	0.356000006000000	0.186100006000000	0.200200006000000	0.145099998000000	0.144899994000000	0.401800007000000	0.444099993000000	0.306899995000000	0.182200000000000	0.145600006000000	0.143500000000000	0.148599997000000	0.137099996000000	0.351999998000000	0.362500012000000	0.284799993000000	0.193599999000000	0.150999993000000	0.139899999000000	0.138999999000000	0.135199994000000	0.322800010000000	0.322800010000000	0.200800002000000	0.173700005000000	0.149200007000000	0.140000001000000	0.142499998000000	0.139899999000000	0.154400006000000	0.144299999000000	0.149599999000000	0.150999993000000	0.133900002000000	0.128700003000000	0.132400006000000	0.123899996000000	0.142600000000000	0.136500001000000	0.143999994000000	0.144700006000000	0.136500001000000	0.125900000000000	0.131600007000000	0.123800002000000	0.128999993000000	0.124399997000000
0.668799996000000	0.690699995000000	0.559099972000000	0.372799993000000	0.192599997000000	0.205100000000000	0.146300003000000	0.144899994000000	0.436600000000000	0.483099997000000	0.300599992000000	0.180700004000000	0.147799999000000	0.143500000000000	0.147499993000000	0.136899993000000	0.368699998000000	0.385699987000000	0.286799997000000	0.190699995000000	0.151199996000000	0.140400007000000	0.136999995000000	0.134000003000000	0.342799991000000	0.337599993000000	0.203500003000000	0.173999995000000	0.146799996000000	0.138300002000000	0.140300006000000	0.138300002000000	0.155200005000000	0.141100004000000	0.147000000000000	0.152700007000000	0.135100007000000	0.130999997000000	0.136800006000000	0.125699997000000	0.146500006000000	0.137400001000000	0.143500000000000	0.145699993000000	0.136399999000000	0.128900006000000	0.137799993000000	0.124399997000000	0.130199999000000	0.125200003000000
0.710600019000000	0.740499973000000	0.597800016000000	0.395999998000000	0.199599996000000	0.204300001000000	0.144800007000000	0.144099995000000	0.468400002000000	0.521399975000000	0.323799998000000	0.191300005000000	0.146300003000000	0.141700000000000	0.147400007000000	0.137600005000000	0.381199986000000	0.400000006000000	0.292299986000000	0.201900005000000	0.151800007000000	0.143000007000000	0.141499996000000	0.135499999000000	0.346300006000000	0.348899990000000	0.203299999000000	0.174899995000000	0.150099993000000	0.142399997000000	0.145199999000000	0.141200006000000	0.156700000000000	0.146599993000000	0.149599999000000	0.156499997000000	0.135900006000000	0.128600001000000	0.133699998000000	0.123199999000000	0.148399994000000	0.140599996000000	0.144600004000000	0.148599997000000	0.137600005000000	0.128199995000000	0.134700000000000	0.123999998000000	0.133300006000000	0.126300007000000
0.745899975000000	0.777199984000000	0.624400020000000	0.412299991000000	0.205200002000000	0.216600001000000	0.146300003000000	0.144800007000000	0.490300000000000	0.546299994000000	0.342599988000000	0.183899999000000	0.147599995000000	0.142900005000000	0.162400007000000	0.136800006000000	0.405900002000000	0.419000000000000	0.314099997000000	0.206499994000000	0.153600007000000	0.141000003000000	0.140100002000000	0.135499999000000	0.359899998000000	0.360100001000000	0.216299996000000	0.182799995000000	0.147699997000000	0.147100002000000	0.141800001000000	0.139899999000000	0.158199996000000	0.152799994000000	0.149900004000000	0.157000005000000	0.137799993000000	0.127900004000000	0.133900002000000	0.122599997000000	0.148900002000000	0.140900001000000	0.145799994000000	0.147499993000000	0.138699993000000	0.127800003000000	0.132900000000000	0.125499994000000	0.130600005000000	0.125799999000000
0.781400025000000	0.799799979000000	0.637600005000000	0.421000004000000	0.210899994000000	0.226699993000000	0.147400007000000	0.145500004000000	0.518199980000000	0.569599986000000	0.365300000000000	0.188899994000000	0.150800005000000	0.143999994000000	0.149800003000000	0.137899995000000	0.420399994000000	0.423900008000000	0.329699993000000	0.211300001000000	0.155300006000000	0.142600000000000	0.141599998000000	0.136999995000000	0.363000005000000	0.367399991000000	0.217299998000000	0.182799995000000	0.149299994000000	0.139200002000000	0.145199999000000	0.139899999000000	0.163900003000000	0.151500002000000	0.157299995000000	0.161500007000000	0.140100002000000	0.128700003000000	0.135100007000000	0.123599999000000	0.153500006000000	0.145300001000000	0.148499995000000	0.149900004000000	0.140100002000000	0.129199997000000	0.133900002000000	0.127499998000000	0.134000003000000	0.126699999000000
0.806999981000000	0.828599989000000	0.742799997000000	0.485000014000000	0.227899998000000	0.244299993000000	0.151400000000000	0.149299994000000	0.560699999000000	0.613799989000000	0.395599991000000	0.207499996000000	0.153400004000000	0.143500000000000	0.150600001000000	0.136800006000000	0.449499995000000	0.442799985000000	0.368999988000000	0.227899998000000	0.151899993000000	0.143299997000000	0.143299997000000	0.136500001000000	0.383599997000000	0.389200002000000	0.241500005000000	0.193900004000000	0.151999995000000	0.140799999000000	0.145400003000000	0.139799997000000	0.173999995000000	0.161200002000000	0.160600007000000	0.165999994000000	0.138699993000000	0.131500006000000	0.137899995000000	0.125900000000000	0.159600005000000	0.149399996000000	0.151600003000000	0.154599994000000	0.142299995000000	0.126499996000000	0.134200007000000	0.124899998000000	0.138600007000000	0.129600003000000
0.855899990000000	0.862699986000000	0.773100019000000	0.559300005000000	0.229499996000000	0.246099994000000	0.150000006000000	0.144899994000000	0.615899980000000	0.646700025000000	0.415199995000000	0.208299994000000	0.152400002000000	0.151600003000000	0.148399994000000	0.136000007000000	0.479400009000000	0.471500009000000	0.385800004000000	0.232199997000000	0.150000006000000	0.140200004000000	0.139400005000000	0.134800002000000	0.398799986000000	0.403100014000000	0.246199995000000	0.195899993000000	0.148800001000000	0.137600005000000	0.142700002000000	0.139799997000000	0.177300006000000	0.162499994000000	0.161100000000000	0.164600000000000	0.140000001000000	0.131600007000000	0.135600001000000	0.123899996000000	0.164100006000000	0.150800005000000	0.151899993000000	0.155300006000000	0.142499998000000	0.130600005000000	0.135499999000000	0.125200003000000	0.137300000000000	0.126499996000000
0.853799999000000	0.896000028000000	0.787800014000000	0.582000017000000	0.233500004000000	0.250499994000000	0.147300005000000	0.146300003000000	0.619099975000000	0.668099999000000	0.428700000000000	0.209600002000000	0.153999999000000	0.144899994000000	0.149499997000000	0.136700004000000	0.483900011000000	0.469900012000000	0.390700012000000	0.236499995000000	0.153400004000000	0.140200004000000	0.140799999000000	0.135100007000000	0.393099993000000	0.401600003000000	0.259700000000000	0.195999995000000	0.149900004000000	0.138899997000000	0.142100006000000	0.139500007000000	0.182699993000000	0.173800007000000	0.166500002000000	0.170000002000000	0.143299997000000	0.135399997000000	0.145199999000000	0.126900002000000	0.166600004000000	0.157600001000000	0.152600005000000	0.158899993000000	0.144199997000000	0.128099993000000	0.142600000000000	0.125799999000000	0.137999997000000	0.129500002000000
0.873000026000000	0.901700020000000	0.845399976000000	0.624300003000000	0.248099998000000	0.270399988000000	0.148900002000000	0.146400005000000	0.667699993000000	0.710600019000000	0.470800012000000	0.218400002000000	0.159700006000000	0.146799996000000	0.153899997000000	0.136600003000000	0.514699996000000	0.500599980000000	0.436600000000000	0.254000008000000	0.159999996000000	0.143000007000000	0.143800005000000	0.136800006000000	0.421499997000000	0.429399997000000	0.263000011000000	0.205599993000000	0.152199998000000	0.141100004000000	0.145300001000000	0.140300006000000	0.187199995000000	0.175400004000000	0.174500003000000	0.175899997000000	0.143099993000000	0.128999993000000	0.147400007000000	0.123700000000000	0.175099999000000	0.161200002000000	0.158800006000000	0.157800004000000	0.148100004000000	0.130500004000000	0.149299994000000	0.129099995000000	0.143999994000000	0.131600007000000
0.883199990000000	0.901899993000000	0.902000010000000	0.669499993000000	0.250000000000000	0.278800011000000	0.152400002000000	0.148100004000000	0.709200025000000	0.753899992000000	0.490700006000000	0.228900000000000	0.160999998000000	0.146500006000000	0.153799996000000	0.138600007000000	0.531099975000000	0.529500008000000	0.467900008000000	0.265100002000000	0.156100005000000	0.143700004000000	0.141100004000000	0.135000005000000	0.436699986000000	0.444799989000000	0.280699998000000	0.201600000000000	0.151800007000000	0.140300006000000	0.144800007000000	0.139500007000000	0.198500007000000	0.194700003000000	0.184499994000000	0.181299999000000	0.145799994000000	0.131200001000000	0.151099995000000	0.123899996000000	0.183699995000000	0.172900006000000	0.161500007000000	0.162499994000000	0.148900002000000	0.128600001000000	0.150399998000000	0.128999993000000	0.146100000000000	0.132699996000000
0.872200012000000	0.889900029000000	0.900399983000000	0.695699990000000	0.261599988000000	0.288599998000000	0.149800003000000	0.150900006000000	0.723399997000000	0.781799972000000	0.517400026000000	0.235400006000000	0.160899997000000	0.144800007000000	0.152799994000000	0.137300000000000	0.535200000000000	0.541999996000000	0.489800006000000	0.272799999000000	0.154100001000000	0.140799999000000	0.142499998000000	0.134499997000000	0.439799994000000	0.446099997000000	0.285699993000000	0.210899994000000	0.153300002000000	0.143199995000000	0.145199999000000	0.141200006000000	0.206200004000000	0.206799999000000	0.189300001000000	0.184599996000000	0.145500004000000	0.128999993000000	0.143099993000000	0.125400007000000	0.193000004000000	0.181400001000000	0.165299997000000	0.160500005000000	0.148399994000000	0.128800005000000	0.140499994000000	0.131699994000000	0.149100006000000	0.135800004000000
0.865700006000000	0.887000024000000	0.894100010000000	0.704500020000000	0.267699987000000	0.298299998000000	0.153899997000000	0.151400000000000	0.757099986000000	0.801400006000000	0.567900002000000	0.238399997000000	0.164900005000000	0.147100002000000	0.153999999000000	0.141399994000000	0.574100018000000	0.566100001000000	0.509899974000000	0.278400004000000	0.162400007000000	0.145799994000000	0.143299997000000	0.136000007000000	0.455399990000000	0.469999999000000	0.296799988000000	0.218700007000000	0.155499995000000	0.141499996000000	0.146899998000000	0.140300006000000	0.220100001000000	0.214499995000000	0.192900002000000	0.190699995000000	0.147900000000000	0.127499998000000	0.140599996000000	0.123199999000000	0.207699999000000	0.189999998000000	0.169599995000000	0.164900005000000	0.150000006000000	0.129199997000000	0.139799997000000	0.129099995000000	0.153200001000000	0.136299998000000
0.872399986000000	0.903699994000000	0.864899993000000	0.724799991000000	0.274500012000000	0.309599996000000	0.150999993000000	0.151299998000000	0.784399986000000	0.825299978000000	0.595700026000000	0.250999987000000	0.167400002000000	0.158800006000000	0.158999994000000	0.142700002000000	0.588900030000000	0.588199973000000	0.540899992000000	0.295700014000000	0.160699993000000	0.146100000000000	0.143999994000000	0.138999999000000	0.472400010000000	0.484800011000000	0.328099996000000	0.219699994000000	0.156100005000000	0.143299997000000	0.146100000000000	0.141399994000000	0.225400001000000	0.223100007000000	0.201700002000000	0.192800000000000	0.155900002000000	0.139699996000000	0.150800005000000	0.126000002000000	0.211700007000000	0.190300003000000	0.175699994000000	0.169799998000000	0.153799996000000	0.133399993000000	0.145500004000000	0.125499994000000	0.151600003000000	0.139100000000000
0.869700015000000	0.899200022000000	0.854700029000000	0.799000025000000	0.295300007000000	0.336499989000000	0.153799996000000	0.150199994000000	0.791499972000000	0.831799984000000	0.647099972000000	0.277099997000000	0.172800004000000	0.147000000000000	0.159099996000000	0.141499996000000	0.595200002000000	0.589900017000000	0.587300003000000	0.322499990000000	0.164399996000000	0.147799999000000	0.147400007000000	0.136299998000000	0.465900004000000	0.489600003000000	0.346799999000000	0.233400002000000	0.160400003000000	0.143700004000000	0.146400005000000	0.140699998000000	0.246099994000000	0.241400003000000	0.212200001000000	0.196300000000000	0.152700007000000	0.130199999000000	0.150800005000000	0.126300007000000	0.224000007000000	0.204099998000000	0.178900003000000	0.172700003000000	0.154300004000000	0.130400002000000	0.152999997000000	0.124600001000000	0.159299999000000	0.142299995000000
0.864099979000000	0.890799999000000	0.866599977000000	0.826799989000000	0.303799987000000	0.353100002000000	0.155399993000000	0.157600001000000	0.810800016000000	0.835399985000000	0.684800029000000	0.272500008000000	0.175200000000000	0.148399994000000	0.161500007000000	0.141900003000000	0.629100025000000	0.631299973000000	0.633800030000000	0.321000010000000	0.168699995000000	0.146699995000000	0.147799999000000	0.137700006000000	0.509500027000000	0.511699975000000	0.367300004000000	0.243300006000000	0.165299997000000	0.146200001000000	0.148599997000000	0.142499998000000	0.265199989000000	0.258300006000000	0.220200002000000	0.205500007000000	0.154899999000000	0.135100007000000	0.142299995000000	0.124700002000000	0.241799995000000	0.221200004000000	0.186800003000000	0.172999993000000	0.155200005000000	0.131500006000000	0.142199993000000	0.125200003000000	0.165999994000000	0.144099995000000
0.869199991000000	0.896099985000000	0.852500021000000	0.856800020000000	0.318800002000000	0.382099986000000	0.156000003000000	0.152899995000000	0.807099998000000	0.849799991000000	0.710900009000000	0.294800013000000	0.186499998000000	0.151299998000000	0.160300002000000	0.141599998000000	0.659099996000000	0.656700015000000	0.673699975000000	0.357100010000000	0.173999995000000	0.148100004000000	0.150099993000000	0.139799997000000	0.534500003000000	0.514599979000000	0.400799990000000	0.250499994000000	0.165299997000000	0.147200003000000	0.149000004000000	0.140900001000000	0.267899990000000	0.267199993000000	0.231000006000000	0.213200003000000	0.155000001000000	0.131500006000000	0.156100005000000	0.125799999000000	0.250400007000000	0.223299995000000	0.196799994000000	0.179299995000000	0.162499994000000	0.131400004000000	0.156599998000000	0.125900000000000	0.170900002000000	0.144400001000000
0.881500006000000	0.898699999000000	0.845000029000000	0.869700015000000	0.335599989000000	0.402900010000000	0.159999996000000	0.153200001000000	0.799399972000000	0.841000021000000	0.740100026000000	0.312400013000000	0.184599996000000	0.151199996000000	0.163900003000000	0.142900005000000	0.666700006000000	0.659500003000000	0.711700022000000	0.379799992000000	0.175799996000000	0.149700001000000	0.150500000000000	0.138899997000000	0.545099974000000	0.521099985000000	0.392100006000000	0.262699991000000	0.168699995000000	0.148800001000000	0.151600003000000	0.141800001000000	0.266499996000000	0.275799990000000	0.235499993000000	0.209700003000000	0.157000005000000	0.130899996000000	0.151999995000000	0.125100002000000	0.250400007000000	0.231999993000000	0.196500003000000	0.176400006000000	0.158199996000000	0.131600007000000	0.144500002000000	0.129999995000000	0.169900000000000	0.149800003000000
0.875400007000000	0.899699986000000	0.861400008000000	0.874599993000000	0.345299989000000	0.423000008000000	0.156900004000000	0.155699998000000	0.802200019000000	0.834100008000000	0.755100012000000	0.307700008000000	0.186600000000000	0.149900004000000	0.160500005000000	0.144199997000000	0.689400017000000	0.635399997000000	0.707499981000000	0.378500015000000	0.176699996000000	0.150600001000000	0.147000000000000	0.138300002000000	0.516700029000000	0.508099973000000	0.434700012000000	0.263399988000000	0.164900005000000	0.148900002000000	0.149499997000000	0.142700002000000	0.282200009000000	0.292499989000000	0.249200001000000	0.221699998000000	0.165399998000000	0.130899996000000	0.159999996000000	0.126000002000000	0.266499996000000	0.241400003000000	0.204300001000000	0.181899995000000	0.163900003000000	0.131899998000000	0.153999999000000	0.127000004000000	0.176400006000000	0.153099999000000
0.869400024000000	0.897499979000000	0.856599987000000	0.869799972000000	0.384400010000000	0.478199989000000	0.156900004000000	0.154100001000000	0.785799980000000	0.832700014000000	0.799099982000000	0.338600010000000	0.192499995000000	0.150900006000000	0.166299999000000	0.143099993000000	0.693400025000000	0.685400009000000	0.768899977000000	0.409799993000000	0.177200004000000	0.150199994000000	0.149100006000000	0.140100002000000	0.565900028000000	0.540199995000000	0.474599987000000	0.290100008000000	0.167799994000000	0.148200005000000	0.146899998000000	0.141499996000000	0.305299997000000	0.307599992000000	0.265300006000000	0.228200004000000	0.164199993000000	0.133100003000000	0.147200003000000	0.126300007000000	0.281300008000000	0.251500010000000	0.213400006000000	0.190300003000000	0.162000000000000	0.135499999000000	0.147699997000000	0.126100004000000	0.181299999000000	0.158600003000000
0.876100004000000	0.901400030000000	0.851499975000000	0.875699997000000	0.466699988000000	0.513000011000000	0.159700006000000	0.157199994000000	0.801199973000000	0.843200028000000	0.838900030000000	0.360100001000000	0.199100003000000	0.153799996000000	0.167099997000000	0.145300001000000	0.713800013000000	0.699999988000000	0.802500010000000	0.434199989000000	0.185100004000000	0.150600001000000	0.148399994000000	0.138500005000000	0.588800013000000	0.564599991000000	0.498100013000000	0.298400015000000	0.178599998000000	0.148699999000000	0.149700001000000	0.142299995000000	0.305099994000000	0.326599985000000	0.267100006000000	0.233400002000000	0.165099993000000	0.131899998000000	0.147200003000000	0.126000002000000	0.274399996000000	0.262499988000000	0.216299996000000	0.188899994000000	0.172700003000000	0.133200005000000	0.146799996000000	0.125300005000000	0.186199993000000	0.160500005000000
0.874700010000000	0.894800007000000	0.862299979000000	0.861699998000000	0.483500004000000	0.543500006000000	0.158600003000000	0.156299993000000	0.807399988000000	0.829599977000000	0.810299993000000	0.360399991000000	0.200800002000000	0.152600005000000	0.165199995000000	0.141399994000000	0.735899985000000	0.699500024000000	0.790799975000000	0.453900009000000	0.182400003000000	0.153200001000000	0.148000002000000	0.142800003000000	0.592499971000000	0.581600010000000	0.501200020000000	0.302899987000000	0.176899999000000	0.150800005000000	0.151299998000000	0.145099998000000	0.332300007000000	0.356500000000000	0.291799992000000	0.242400005000000	0.168200001000000	0.133499995000000	0.152400002000000	0.128600001000000	0.301600009000000	0.275400013000000	0.232700005000000	0.193700001000000	0.169900000000000	0.133599997000000	0.151600003000000	0.125799999000000	0.196400002000000	0.173099995000000
[truncated: 14 more columns]
