# Supplementary material for: Modeling the impact of drug interactions on therapeutic selectivity
Source: Nat Commun. 2018 Aug 27;9:3452. doi: 10.1038/s41467-018-05954-3 (PMC6110842; doi:10.1038/s41467-018-05954-3)
Supplement: Supplementary file 4 — Supplementary Data 1 [file 41467_2018_5954_MOESM4_ESM.zip › albRAW/Hal-Tun.txt]

0.0945999990000000	0.101000004000000	0.0961000030000000	0.0953999980000000	0.0984999980000000	0.104199998000000	0.0969000010000000	0.105499998000000	0.0970999970000000	0.100100003000000	0.102200001000000	0.0984999980000000	0.0999000000000000	0.101000004000000	0.101499997000000	0.104999997000000	0.108499996000000	0.110799998000000	0.109099999000000	0.106899999000000	0.105599999000000	0.106600001000000	0.114699997000000	0.107799999000000	0.111400001000000	0.115300000000000	0.112499997000000	0.100000001000000	0.112800002000000	0.112499997000000	0.112499997000000	0.116300002000000	0.113700002000000	0.119300000000000	0.124899998000000	0.116599999000000	0.123700000000000	0.125100002000000	0.121299997000000	0.115500003000000	0.131200001000000	0.135000005000000	0.131699994000000	0.126699999000000	0.130899996000000	0.128000006000000	0.116700001000000	0.123899996000000	0.136199996000000	0.132699996000000
0.0925000010000000	0.0975999980000000	0.0935000030000000	0.0942000000000000	0.0961999970000000	0.0974000020000000	0.0935000030000000	0.0922000040000000	0.0948999970000000	0.0982000010000000	0.0979000030000000	0.0983999970000000	0.0975999980000000	0.0964000000000000	0.0983999970000000	0.0965000020000000	0.0983000030000000	0.104699999000000	0.101899996000000	0.103699997000000	0.103799999000000	0.100299999000000	0.105099998000000	0.0979000030000000	0.102899998000000	0.103900000000000	0.104300000000000	0.0992000030000000	0.105099998000000	0.101899996000000	0.103200004000000	0.104699999000000	0.107900001000000	0.111199997000000	0.113300003000000	0.112599999000000	0.117799997000000	0.107100002000000	0.110699996000000	0.102600001000000	0.122500002000000	0.121200003000000	0.122800000000000	0.117600001000000	0.116300002000000	0.113399997000000	0.106799997000000	0.106799997000000	0.122599997000000	0.119900003000000
0.0877000020000000	0.0922999980000000	0.0864999960000000	0.0904999970000000	0.0913999970000000	0.0951000010000000	0.0881000010000000	0.0896999980000000	0.0870999990000000	0.0886999960000000	0.0914999990000000	0.0913000030000000	0.0939000030000000	0.0926999970000000	0.0908999960000000	0.0930999960000000	0.0930999960000000	0.0973000000000000	0.0948999970000000	0.0982000010000000	0.0966000040000000	0.0961999970000000	0.0983999970000000	0.0939000030000000	0.0956000020000000	0.0984999980000000	0.0952999960000000	0.0926999970000000	0.0995000000000000	0.0993999990000000	0.0993999990000000	0.0970000030000000	0.103100002000000	0.106600001000000	0.105899997000000	0.108800001000000	0.115300000000000	0.107500002000000	0.107600003000000	0.100299999000000	0.116400003000000	0.118500002000000	0.116599999000000	0.111299999000000	0.112599999000000	0.107799999000000	0.105899997000000	0.104099996000000	0.114799999000000	0.111900002000000
0.0860000030000000	0.0917000030000000	0.0873999970000000	0.0867000000000000	0.0885000010000000	0.0922000040000000	0.0873000030000000	0.0845000000000000	0.0867000000000000	0.0882000030000000	0.0909999980000000	0.0886999960000000	0.0869999970000000	0.0889000000000000	0.0886999960000000	0.0913999970000000	0.0908000020000000	0.0961999970000000	0.0952999960000000	0.0971999990000000	0.0913999970000000	0.0931999980000000	0.0978000020000000	0.0961000030000000	0.0921000020000000	0.101199999000000	0.0966000040000000	0.0940999980000000	0.0952999960000000	0.0957999970000000	0.0952999960000000	0.0993999990000000	0.102399997000000	0.103900000000000	0.103799999000000	0.109800003000000	0.106799997000000	0.100900002000000	0.103900000000000	0.0975999980000000	0.121399999000000	0.113300003000000	0.114900000000000	0.108999997000000	0.106399998000000	0.101499997000000	0.101700000000000	0.101099998000000	0.115199998000000	0.114799999000000
0.0909999980000000	0.0949999990000000	0.0909999980000000	0.0905999990000000	0.0922999980000000	0.0938000010000000	0.0886000020000000	0.0878999980000000	0.0886000020000000	0.0918999980000000	0.0934000020000000	0.0921000020000000	0.0907000010000000	0.0899000020000000	0.0914999990000000	0.0908999960000000	0.0957999970000000	0.0999000000000000	0.0987000020000000	0.0980999990000000	0.0960000010000000	0.0953999980000000	0.101000004000000	0.0931999980000000	0.0991000010000000	0.100100003000000	0.0996999960000000	0.0956000020000000	0.0995000000000000	0.0991000010000000	0.0979999970000000	0.0983000030000000	0.107000001000000	0.110399999000000	0.111900002000000	0.112300001000000	0.111800000000000	0.103799999000000	0.107100002000000	0.100500003000000	0.118699998000000	0.117799997000000	0.114699997000000	0.112999998000000	0.110100001000000	0.107100002000000	0.106399998000000	0.102799997000000	0.116999999000000	0.118100002000000
0.0909999980000000	0.0952999960000000	0.0905999990000000	0.0908000020000000	0.0943000020000000	0.0944000040000000	0.0904000030000000	0.0891000030000000	0.0904999970000000	0.0934000020000000	0.0940999980000000	0.0938000010000000	0.0913999970000000	0.0914999990000000	0.0917999970000000	0.0908999960000000	0.0969000010000000	0.100299999000000	0.0962999980000000	0.101899996000000	0.0965000020000000	0.0974999960000000	0.0995000000000000	0.0939999970000000	0.0996999960000000	0.100400001000000	0.0996000020000000	0.0957000030000000	0.0987000020000000	0.100199997000000	0.0982000010000000	0.0979000030000000	0.107199997000000	0.105300002000000	0.108400002000000	0.109499998000000	0.108700000000000	0.105899997000000	0.104000002000000	0.0993999990000000	0.118400000000000	0.115800001000000	0.115900002000000	0.112800002000000	0.110399999000000	0.106299996000000	0.104999997000000	0.103200004000000	0.118600003000000	0.118699998000000
0.0905999990000000	0.0957000030000000	0.0911000000000000	0.0912000020000000	0.0926000030000000	0.0939999970000000	0.0898000000000000	0.0900000040000000	0.0896999980000000	0.0922000040000000	0.0935000030000000	0.0930999960000000	0.0912000020000000	0.0930000020000000	0.0916000010000000	0.0912000020000000	0.0960000010000000	0.0989999990000000	0.0980999990000000	0.0984999980000000	0.0961000030000000	0.0951000010000000	0.100000001000000	0.0933000000000000	0.0993999990000000	0.0997999980000000	0.0997999980000000	0.0965000020000000	0.0996000020000000	0.0984999980000000	0.0989999990000000	0.0971999990000000	0.105300002000000	0.108099997000000	0.107799999000000	0.107100002000000	0.109600000000000	0.106399998000000	0.105099998000000	0.0996999960000000	0.122299999000000	0.116200000000000	0.115599997000000	0.114200003000000	0.109300002000000	0.107600003000000	0.104400001000000	0.101800002000000	0.114699997000000	0.116599999000000
0.0916000010000000	0.0965000020000000	0.0917999970000000	0.0913000030000000	0.0940999980000000	0.0948000030000000	0.0905999990000000	0.0894000010000000	0.0895000030000000	0.0922000040000000	0.0939000030000000	0.0926999970000000	0.0916000010000000	0.0930999960000000	0.0923999990000000	0.0920000000000000	0.0957999970000000	0.0995000000000000	0.0974000020000000	0.0982000010000000	0.0961999970000000	0.0969000010000000	0.100299999000000	0.0936999990000000	0.0993999990000000	0.100800000000000	0.0993999990000000	0.0969000010000000	0.100199997000000	0.0992999970000000	0.0992000030000000	0.100000001000000	0.104000002000000	0.108400002000000	0.108099997000000	0.109499998000000	0.109700002000000	0.106399998000000	0.104199998000000	0.100199997000000	0.118799999000000	0.114000000000000	0.116599999000000	0.110100001000000	0.110600002000000	0.107500002000000	0.103399999000000	0.101999998000000	0.116499998000000	0.116700001000000
0.0917999970000000	0.0961000030000000	0.0922000040000000	0.0922999980000000	0.0930999960000000	0.0939999970000000	0.0900999980000000	0.0899000020000000	0.0899000020000000	0.0921000020000000	0.0938000010000000	0.0930000020000000	0.0917999970000000	0.0913000030000000	0.0938000010000000	0.0911000000000000	0.0967999990000000	0.100699998000000	0.0961999970000000	0.0992000030000000	0.0961999970000000	0.0948000030000000	0.0989999990000000	0.0944000040000000	0.0992000030000000	0.0989999990000000	0.100100003000000	0.0961999970000000	0.0995000000000000	0.101499997000000	0.0987000020000000	0.0984999980000000	0.103399999000000	0.112499997000000	0.110200003000000	0.106100000000000	0.110299997000000	0.103299998000000	0.103100002000000	0.100900002000000	0.116400003000000	0.112099998000000	0.113899998000000	0.111800000000000	0.109099999000000	0.105700001000000	0.103600003000000	0.102799997000000	0.114699997000000	0.114399999000000
0.0926999970000000	0.0970999970000000	0.0930000020000000	0.0923999990000000	0.0940999980000000	0.0947000010000000	0.0913000030000000	0.0902000000000000	0.0905999990000000	0.0939000030000000	0.0945999990000000	0.0948000030000000	0.0922999980000000	0.0917000030000000	0.0933000000000000	0.0923999990000000	0.0964000000000000	0.100599997000000	0.0979000030000000	0.0996000020000000	0.0970999970000000	0.0967999990000000	0.0983999970000000	0.0947000010000000	0.0999000000000000	0.100599997000000	0.0980999990000000	0.0982000010000000	0.100000001000000	0.100900002000000	0.0995000000000000	0.100000001000000	0.105099998000000	0.109800003000000	0.109399997000000	0.109499998000000	0.113300003000000	0.107600003000000	0.105099998000000	0.0988999980000000	0.119700000000000	0.115099996000000	0.114000000000000	0.111699998000000	0.110200003000000	0.109300002000000	0.104599997000000	0.103299998000000	0.116800003000000	0.114100002000000
0.0922999980000000	0.0982000010000000	0.0930000020000000	0.0930999960000000	0.0940999980000000	0.0948000030000000	0.0912000020000000	0.0913000030000000	0.0918999980000000	0.0944000040000000	0.0951000010000000	0.0948000030000000	0.0922999980000000	0.0912000020000000	0.0926000030000000	0.0922000040000000	0.0965000020000000	0.0988999980000000	0.0970000030000000	0.0992000030000000	0.0988000040000000	0.0971999990000000	0.0999000000000000	0.0952999960000000	0.0987000020000000	0.103799999000000	0.0993999990000000	0.0986000000000000	0.101499997000000	0.102100000000000	0.101099998000000	0.100500003000000	0.104099996000000	0.105800003000000	0.108300000000000	0.108999997000000	0.108700000000000	0.105300002000000	0.105099998000000	0.0988999980000000	0.118900001000000	0.114699997000000	0.114600003000000	0.111599997000000	0.111299999000000	0.108800001000000	0.103900000000000	0.104599997000000	0.114900000000000	0.112300001000000
0.0948999970000000	0.0987000020000000	0.0934000020000000	0.0955000000000000	0.0952000020000000	0.0955000000000000	0.0909999980000000	0.0908999960000000	0.0929000010000000	0.0958999990000000	0.0962999980000000	0.0977000000000000	0.0938000010000000	0.0930999960000000	0.0930999960000000	0.0925000010000000	0.0975999980000000	0.101000004000000	0.0991000010000000	0.0999000000000000	0.0984999980000000	0.0979999970000000	0.100100003000000	0.0962999980000000	0.0996000020000000	0.102600001000000	0.101000004000000	0.0980999990000000	0.102300003000000	0.101099998000000	0.100900002000000	0.101899996000000	0.103200004000000	0.110500000000000	0.107199997000000	0.107299998000000	0.112300001000000	0.109099999000000	0.104800001000000	0.100400001000000	0.117500000000000	0.114799999000000	0.114900000000000	0.113399997000000	0.112000003000000	0.109800003000000	0.105499998000000	0.105099998000000	0.116800003000000	0.111599997000000
0.0947000010000000	0.0999000000000000	0.0961999970000000	0.0944000040000000	0.0952000020000000	0.0956000020000000	0.0914999990000000	0.0914999990000000	0.0939000030000000	0.0962999980000000	0.0974000020000000	0.0974000020000000	0.0948000030000000	0.0933000000000000	0.0935999970000000	0.0925000010000000	0.0970000030000000	0.103699997000000	0.0997999980000000	0.100199997000000	0.101700000000000	0.0982000010000000	0.100699998000000	0.0957000030000000	0.101599999000000	0.102100000000000	0.0997999980000000	0.100199997000000	0.102300003000000	0.100199997000000	0.101599999000000	0.103100002000000	0.105300002000000	0.109700002000000	0.109200001000000	0.112400003000000	0.112300001000000	0.107199997000000	0.106100000000000	0.101099998000000	0.123800002000000	0.116400003000000	0.116999999000000	0.112199999000000	0.111299999000000	0.109600000000000	0.106799997000000	0.103200004000000	0.114200003000000	0.116700001000000
0.0974000020000000	0.101999998000000	0.0974999960000000	0.0957000030000000	0.0952000020000000	0.0953999980000000	0.0914999990000000	0.0913999970000000	0.0939000030000000	0.0979999970000000	0.0992999970000000	0.0999000000000000	0.0953999980000000	0.0942000000000000	0.0935000030000000	0.0933000000000000	0.0974000020000000	0.103900000000000	0.100699998000000	0.101099998000000	0.0988999980000000	0.0997999980000000	0.100000001000000	0.0960000010000000	0.101199999000000	0.102100000000000	0.104999997000000	0.0999000000000000	0.102600001000000	0.102100000000000	0.104599997000000	0.101400003000000	0.105300002000000	0.108000003000000	0.109899998000000	0.110399999000000	0.110500000000000	0.107400000000000	0.105300002000000	0.103299998000000	0.119300000000000	0.114600003000000	0.115300000000000	0.112000003000000	0.110399999000000	0.108900003000000	0.103500001000000	0.103699997000000	0.119300000000000	0.116400003000000
0.0980999990000000	0.103100002000000	0.0992000030000000	0.0979000030000000	0.0961999970000000	0.0964000000000000	0.0922000040000000	0.0920000000000000	0.0947000010000000	0.0996000020000000	0.0996999960000000	0.101499997000000	0.0970999970000000	0.0957000030000000	0.0965000020000000	0.0931999980000000	0.100299999000000	0.104800001000000	0.101800002000000	0.104400001000000	0.100100003000000	0.100599997000000	0.102600001000000	0.0980999990000000	0.103699997000000	0.103200004000000	0.102700002000000	0.101300001000000	0.103000000000000	0.102600001000000	0.101700000000000	0.101700000000000	0.105999999000000	0.111900002000000	0.110399999000000	0.112499997000000	0.111900002000000	0.110200003000000	0.104199998000000	0.101099998000000	0.118500002000000	0.118699998000000	0.117299996000000	0.114000000000000	0.113200001000000	0.110799998000000	0.107799999000000	0.103799999000000	0.117600001000000	0.115500003000000
0.0987000020000000	0.103799999000000	0.0988999980000000	0.0979999970000000	0.0933000000000000	0.0978000020000000	0.0883999990000000	0.0908000020000000	0.0944999980000000	0.0980999990000000	0.0978000020000000	0.100400001000000	0.0948000030000000	0.0943000020000000	0.0925000010000000	0.0942000000000000	0.0970999970000000	0.104099996000000	0.100800000000000	0.101499997000000	0.0988000040000000	0.0969000010000000	0.0983999970000000	0.0984999980000000	0.102499999000000	0.103600003000000	0.100199997000000	0.100900002000000	0.101000004000000	0.100100003000000	0.101199999000000	0.103600003000000	0.104800001000000	0.111599997000000	0.109999999000000	0.108800001000000	0.110200003000000	0.107199997000000	0.107900001000000	0.0969000010000000	0.115599997000000	0.115300000000000	0.114699997000000	0.112700000000000	0.109700002000000	0.110799998000000	0.107500002000000	0.101700000000000	0.119099997000000	0.118299998000000
0.105599999000000	0.109999999000000	0.104199998000000	0.104699999000000	0.0978000020000000	0.0975999980000000	0.0921000020000000	0.0945999990000000	0.0992999970000000	0.102899998000000	0.103500001000000	0.104999997000000	0.100900002000000	0.0988000040000000	0.0993999990000000	0.0948999970000000	0.102200001000000	0.106799997000000	0.103299998000000	0.106100000000000	0.104500003000000	0.102600001000000	0.104699999000000	0.0987000020000000	0.106299996000000	0.108700000000000	0.105599999000000	0.104699999000000	0.105800003000000	0.108999997000000	0.104099996000000	0.102700002000000	0.107299998000000	0.117399998000000	0.111000001000000	0.114500001000000	0.114500001000000	0.112899996000000	0.109300002000000	0.102700002000000	0.120399997000000	0.119000003000000	0.120099999000000	0.117700003000000	0.114699997000000	0.112300001000000	0.107799999000000	0.105099998000000	0.121799998000000	0.123099998000000
0.108599998000000	0.112099998000000	0.107600003000000	0.105899997000000	0.100199997000000	0.0988999980000000	0.0930999960000000	0.0913999970000000	0.101899996000000	0.105300002000000	0.105499998000000	0.107100002000000	0.102399997000000	0.0997999980000000	0.100199997000000	0.0966000040000000	0.103299998000000	0.109800003000000	0.105300002000000	0.108099997000000	0.106500000000000	0.104900002000000	0.106100000000000	0.0997999980000000	0.106399998000000	0.109200001000000	0.106700003000000	0.107400000000000	0.108999997000000	0.107299998000000	0.104300000000000	0.105400003000000	0.108099997000000	0.114500001000000	0.115000002000000	0.116499998000000	0.115000002000000	0.111299999000000	0.111800000000000	0.108300000000000	0.122000001000000	0.121100001000000	0.119599998000000	0.118199997000000	0.119099997000000	0.116099998000000	0.108700000000000	0.108199999000000	0.125300005000000	0.122000001000000
0.112499997000000	0.116499998000000	0.109899998000000	0.107299998000000	0.102300003000000	0.0995000000000000	0.0926000030000000	0.0918999980000000	0.103200004000000	0.106600001000000	0.107299998000000	0.109499998000000	0.104300000000000	0.101999998000000	0.101800002000000	0.0971999990000000	0.104400001000000	0.110299997000000	0.107699998000000	0.108300000000000	0.107600003000000	0.105700001000000	0.107600003000000	0.0997999980000000	0.106399998000000	0.109600000000000	0.104900002000000	0.107900001000000	0.110900000000000	0.108700000000000	0.105700001000000	0.104300000000000	0.111400001000000	0.114100002000000	0.116200000000000	0.120300002000000	0.116300002000000	0.115199998000000	0.109999999000000	0.106700003000000	0.123800002000000	0.121100001000000	0.119700000000000	0.120200001000000	0.114699997000000	0.115599997000000	0.110100001000000	0.110200003000000	0.119300000000000	0.119800001000000
0.118500002000000	0.122299999000000	0.115800001000000	0.113899998000000	0.107500002000000	0.101499997000000	0.0939000030000000	0.0923999990000000	0.107699998000000	0.111100003000000	0.110399999000000	0.114100002000000	0.108499996000000	0.106399998000000	0.103799999000000	0.100299999000000	0.107100002000000	0.115400001000000	0.109999999000000	0.112899996000000	0.108999997000000	0.110299997000000	0.108700000000000	0.103399999000000	0.110200003000000	0.110600002000000	0.109499998000000	0.109899998000000	0.111699998000000	0.112499997000000	0.108400002000000	0.107199997000000	0.113700002000000	0.115699999000000	0.117100000000000	0.118400000000000	0.121900000000000	0.119099997000000	0.112599999000000	0.108000003000000	0.121600002000000	0.121600002000000	0.122699998000000	0.123599999000000	0.121900000000000	0.118699998000000	0.111000001000000	0.111199997000000	0.121299997000000	0.123099998000000
0.123599999000000	0.127399996000000	0.121500000000000	0.120399997000000	0.109899998000000	0.104999997000000	0.0952000020000000	0.0935000030000000	0.109099999000000	0.114399999000000	0.115000002000000	0.117600001000000	0.110699996000000	0.107799999000000	0.106799997000000	0.101800002000000	0.108000003000000	0.114600003000000	0.112499997000000	0.113499999000000	0.112999998000000	0.111000001000000	0.110600002000000	0.104800001000000	0.111800000000000	0.113300003000000	0.111599997000000	0.111199997000000	0.114900000000000	0.111100003000000	0.109600000000000	0.107199997000000	0.113799997000000	0.119300000000000	0.115400001000000	0.118400000000000	0.122000001000000	0.118799999000000	0.115999997000000	0.112899996000000	0.125599995000000	0.124799997000000	0.122900002000000	0.124600001000000	0.120999999000000	0.121699996000000	0.115099996000000	0.115300000000000	0.125400007000000	0.124499999000000
0.129500002000000	0.134299994000000	0.127200007000000	0.124899998000000	0.114100002000000	0.106899999000000	0.0957000030000000	0.0926999970000000	0.112099998000000	0.115300000000000	0.117399998000000	0.119999997000000	0.114299998000000	0.110500000000000	0.108199999000000	0.103900000000000	0.111000001000000	0.116599999000000	0.115300000000000	0.116499998000000	0.114299998000000	0.112400003000000	0.112899996000000	0.107500002000000	0.111699998000000	0.114200003000000	0.112499997000000	0.113399997000000	0.115800001000000	0.113399997000000	0.111100003000000	0.111800000000000	0.115699999000000	0.118100002000000	0.120700002000000	0.118900001000000	0.125699997000000	0.122400001000000	0.117500000000000	0.111599997000000	0.128299996000000	0.123999998000000	0.124700002000000	0.124899998000000	0.124899998000000	0.122800000000000	0.116599999000000	0.118400000000000	0.129099995000000	0.124399997000000
0.135900006000000	0.140300006000000	0.133800000000000	0.131799996000000	0.119099997000000	0.109200001000000	0.0966000040000000	0.0935000030000000	0.113899998000000	0.119800001000000	0.120700002000000	0.127399996000000	0.115999997000000	0.112999998000000	0.111100003000000	0.105899997000000	0.113499999000000	0.118799999000000	0.115400001000000	0.117299996000000	0.116200000000000	0.115199998000000	0.114299998000000	0.109800003000000	0.113700002000000	0.116800003000000	0.116599999000000	0.113799997000000	0.118600003000000	0.116700001000000	0.112899996000000	0.111900002000000	0.113700002000000	0.122199997000000	0.119999997000000	0.122100003000000	0.126699999000000	0.123300001000000	0.118699998000000	0.113600001000000	0.127800003000000	0.126399994000000	0.126100004000000	0.126800001000000	0.123300001000000	0.124499999000000	0.116300002000000	0.119999997000000	0.129600003000000	0.126300007000000
0.146200001000000	0.149900004000000	0.141700000000000	0.140000001000000	0.126000002000000	0.114600003000000	0.0980999990000000	0.0944000040000000	0.117100000000000	0.122900002000000	0.125599995000000	0.127700001000000	0.119499996000000	0.117399998000000	0.113200001000000	0.107799999000000	0.114299998000000	0.120499998000000	0.118699998000000	0.119000003000000	0.119400002000000	0.116800003000000	0.117200002000000	0.111000001000000	0.114799999000000	0.117200002000000	0.117299996000000	0.116300002000000	0.118299998000000	0.117700003000000	0.115699999000000	0.114000000000000	0.115999997000000	0.122800000000000	0.122400001000000	0.123999998000000	0.128000006000000	0.124799997000000	0.119599998000000	0.116899997000000	0.127399996000000	0.129899994000000	0.129600003000000	0.126800001000000	0.125300005000000	0.127499998000000	0.117799997000000	0.119099997000000	0.127000004000000	0.126399994000000
0.157299995000000	0.161699995000000	0.152600005000000	0.149100006000000	0.132300004000000	0.119300000000000	0.102499999000000	0.0951000010000000	0.122500002000000	0.125799999000000	0.130999997000000	0.131300002000000	0.127299994000000	0.120600000000000	0.119300000000000	0.111500002000000	0.117200002000000	0.124899998000000	0.120300002000000	0.122800000000000	0.122900002000000	0.119700000000000	0.120499998000000	0.114500001000000	0.117700003000000	0.118400000000000	0.117799997000000	0.119000003000000	0.122900002000000	0.123300001000000	0.117600001000000	0.117100000000000	0.116400003000000	0.126499996000000	0.123899996000000	0.123000003000000	0.131799996000000	0.128700003000000	0.123499997000000	0.116599999000000	0.128099993000000	0.129400000000000	0.128000006000000	0.126900002000000	0.129999995000000	0.133699998000000	0.121399999000000	0.124600001000000	0.127100006000000	0.130199999000000
0.170399994000000	0.174700007000000	0.163699999000000	0.158600003000000	0.140400007000000	0.126000002000000	0.103200004000000	0.0962999980000000	0.125599995000000	0.130799994000000	0.133800000000000	0.138799995000000	0.129800007000000	0.126000002000000	0.124600001000000	0.115400001000000	0.120300002000000	0.123599999000000	0.122199997000000	0.127100006000000	0.125100002000000	0.124499999000000	0.123700000000000	0.116899997000000	0.119800001000000	0.123599999000000	0.122100003000000	0.119900003000000	0.124399997000000	0.122500002000000	0.122699998000000	0.120399997000000	0.120899998000000	0.126100004000000	0.128000006000000	0.128199995000000	0.134000003000000	0.133200005000000	0.126000002000000	0.122400001000000	0.129299998000000	0.129099995000000	0.132799998000000	0.130799994000000	0.132900000000000	0.135700002000000	0.127200007000000	0.125699997000000	0.131600007000000	0.132300004000000
0.180999994000000	0.188099995000000	0.175799996000000	0.169200003000000	0.148900002000000	0.130999997000000	0.105800003000000	0.0964000000000000	0.128500000000000	0.132499993000000	0.139500007000000	0.140000001000000	0.135399997000000	0.128600001000000	0.123800002000000	0.116999999000000	0.118900001000000	0.124899998000000	0.122299999000000	0.124799997000000	0.125000000000000	0.126599997000000	0.124499999000000	0.118500002000000	0.120999999000000	0.122100003000000	0.120999999000000	0.121600002000000	0.125699997000000	0.126100004000000	0.120800003000000	0.122299999000000	0.118100002000000	0.126599997000000	0.126100004000000	0.125599995000000	0.133000001000000	0.135700002000000	0.129099995000000	0.126000002000000	0.128500000000000	0.132499993000000	0.129600003000000	0.130700007000000	0.131300002000000	0.136899993000000	0.127900004000000	0.129500002000000	0.129299998000000	0.131099999000000
0.201100007000000	0.209800005000000	0.193700001000000	0.183300003000000	0.158700004000000	0.136199996000000	0.116400003000000	0.0992000030000000	0.133699998000000	0.135600001000000	0.141100004000000	0.144999996000000	0.141000003000000	0.136800006000000	0.130099997000000	0.121200003000000	0.123000003000000	0.125000000000000	0.128500000000000	0.128500000000000	0.132499993000000	0.135399997000000	0.128000006000000	0.123999998000000	0.121699996000000	0.122900002000000	0.122900002000000	0.124399997000000	0.129099995000000	0.130500004000000	0.130600005000000	0.129800007000000	0.122900002000000	0.125799999000000	0.130199999000000	0.124899998000000	0.138099998000000	0.136000007000000	0.136399999000000	0.129299998000000	0.132599995000000	0.131200001000000	0.133000001000000	0.133300006000000	0.137600005000000	0.141399994000000	0.135100007000000	0.137700006000000	0.135700002000000	0.131999999000000
0.219500005000000	0.225099996000000	0.208299994000000	0.196500003000000	0.167400002000000	0.145699993000000	0.116400003000000	0.101099998000000	0.136299998000000	0.138200000000000	0.145199999000000	0.152799994000000	0.145899996000000	0.140900001000000	0.136899993000000	0.126200005000000	0.122100003000000	0.128299996000000	0.127599999000000	0.130099997000000	0.131999999000000	0.139100000000000	0.132699996000000	0.131600007000000	0.124600001000000	0.124600001000000	0.123999998000000	0.129600003000000	0.130899996000000	0.133300006000000	0.132900000000000	0.131899998000000	0.119499996000000	0.125499994000000	0.126800001000000	0.129099995000000	0.136800006000000	0.140100002000000	0.136299998000000	0.132799998000000	0.129400000000000	0.131600007000000	0.131500006000000	0.134299994000000	0.137300000000000	0.145199999000000	0.138099998000000	0.140200004000000	0.132799998000000	0.130099997000000
0.243599996000000	0.246500000000000	0.230000004000000	0.212799996000000	0.181600004000000	0.153500006000000	0.122100003000000	0.104500003000000	0.139100000000000	0.144999996000000	0.151700005000000	0.156900004000000	0.154599994000000	0.150000006000000	0.143900007000000	0.128999993000000	0.122800000000000	0.127900004000000	0.128399998000000	0.131899998000000	0.137400001000000	0.141399994000000	0.135299996000000	0.134299994000000	0.124799997000000	0.125200003000000	0.125000000000000	0.130099997000000	0.132900000000000	0.138400003000000	0.135100007000000	0.136099994000000	0.123800002000000	0.127299994000000	0.131799996000000	0.130300000000000	0.134900004000000	0.141800001000000	0.139200002000000	0.135499999000000	0.130099997000000	0.130300000000000	0.130500004000000	0.133200005000000	0.137999997000000	0.147499993000000	0.141399994000000	0.139300004000000	0.132300004000000	0.133699998000000
0.267100006000000	0.268200010000000	0.252600014000000	0.234099999000000	0.192900002000000	0.162900001000000	0.127900004000000	0.105999999000000	0.145099998000000	0.149299994000000	0.151999995000000	0.164199993000000	0.156000003000000	0.150500000000000	0.144600004000000	0.134100005000000	0.124200001000000	0.129500002000000	0.129700005000000	0.134700000000000	0.134599999000000	0.144099995000000	0.139799997000000	0.138799995000000	0.127700001000000	0.126900002000000	0.123099998000000	0.129500002000000	0.130999997000000	0.137199998000000	0.138099998000000	0.139899999000000	0.124600001000000	0.131400004000000	0.129199997000000	0.131400004000000	0.135800004000000	0.138699993000000	0.142199993000000	0.135499999000000	0.133100003000000	0.131099999000000	0.128000006000000	0.132400006000000	0.133699998000000	0.144800007000000	0.142000005000000	0.146200001000000	0.135199994000000	0.133200005000000
0.296299994000000	0.293700010000000	0.275900006000000	0.249599993000000	0.207699999000000	0.173600003000000	0.134599999000000	0.112099998000000	0.156900004000000	0.160500005000000	0.166199997000000	0.180600002000000	0.170200005000000	0.164800003000000	0.157199994000000	0.138699993000000	0.129899994000000	0.137500003000000	0.132699996000000	0.144800007000000	0.138200000000000	0.152700007000000	0.143900007000000	0.136999995000000	0.129199997000000	0.132200003000000	0.128299996000000	0.135900006000000	0.135199994000000	0.143800005000000	0.139500007000000	0.140200004000000	0.129099995000000	0.136999995000000	0.131999999000000	0.138699993000000	0.136700004000000	0.148499995000000	0.144899994000000	0.140000001000000	0.138799995000000	0.136399999000000	0.138099998000000	0.139300004000000	0.139100000000000	0.148800001000000	0.143500000000000	0.146100000000000	0.141000003000000	0.135199994000000
0.331499994000000	0.325800002000000	0.306100011000000	0.279000014000000	0.225600004000000	0.185299993000000	0.141100004000000	0.115500003000000	0.164199993000000	0.170499995000000	0.174199998000000	0.189400002000000	0.177599996000000	0.171200007000000	0.160300002000000	0.145500004000000	0.134499997000000	0.138699993000000	0.136999995000000	0.145600006000000	0.141900003000000	0.152799994000000	0.148000002000000	0.150500000000000	0.133499995000000	0.134700000000000	0.129099995000000	0.135399997000000	0.137400001000000	0.143900007000000	0.145500004000000	0.148699999000000	0.129199997000000	0.139799997000000	0.132799998000000	0.139799997000000	0.137300000000000	0.147100002000000	0.146599993000000	0.146400005000000	0.138799995000000	0.141499996000000	0.139100000000000	0.137799993000000	0.136600003000000	0.153699994000000	0.149399996000000	0.155100003000000	0.141499996000000	0.137500003000000
0.365900010000000	0.356200010000000	0.337599993000000	0.296700001000000	0.240799993000000	0.196400002000000	0.148300007000000	0.116999999000000	0.176200002000000	0.188299999000000	0.185699999000000	0.204500005000000	0.188199997000000	0.179900005000000	0.171200007000000	0.153500006000000	0.138200000000000	0.146699995000000	0.137199998000000	0.156399995000000	0.148200005000000	0.159400001000000	0.154599994000000	0.156900004000000	0.134800002000000	0.139100000000000	0.133399993000000	0.136399999000000	0.140599996000000	0.151500002000000	0.151600003000000	0.153200001000000	0.130999997000000	0.144199997000000	0.132900000000000	0.141800001000000	0.141599998000000	0.150399998000000	0.153799996000000	0.150600001000000	0.137999997000000	0.142299995000000	0.137999997000000	0.140300006000000	0.139400005000000	0.151199996000000	0.155900002000000	0.158500001000000	0.141499996000000	0.139799997000000
0.409200013000000	0.382999986000000	0.371800005000000	0.322499990000000	0.258800000000000	0.214499995000000	0.155800000000000	0.127000004000000	0.191400006000000	0.201299995000000	0.202199996000000	0.229499996000000	0.203099996000000	0.193100005000000	0.183100000000000	0.162699997000000	0.147599995000000	0.152400002000000	0.148399994000000	0.170300007000000	0.153300002000000	0.172199994000000	0.166800007000000	0.164700001000000	0.143399999000000	0.145199999000000	0.140000001000000	0.149900004000000	0.143900007000000	0.156200007000000	0.158700004000000	0.159799993000000	0.135900006000000	0.150999993000000	0.140400007000000	0.148900002000000	0.145600006000000	0.154400006000000	0.158899993000000	0.154200003000000	0.149700001000000	0.152300000000000	0.142399997000000	0.144600004000000	0.139200002000000	0.158899993000000	0.159400001000000	0.161899999000000	0.145400003000000	0.148300007000000
0.442799985000000	0.425000012000000	0.400299996000000	0.346799999000000	0.282400012000000	0.231399998000000	0.163299993000000	0.127299994000000	0.203299999000000	0.218600005000000	0.219099998000000	0.251500010000000	0.220200002000000	0.211099997000000	0.196300000000000	0.170399994000000	0.153999999000000	0.160600007000000	0.152700007000000	0.180000007000000	0.160500005000000	0.180500001000000	0.172000006000000	0.171200007000000	0.145699993000000	0.150500000000000	0.141900003000000	0.153099999000000	0.148599997000000	0.164499998000000	0.164700001000000	0.166400000000000	0.140499994000000	0.157000005000000	0.138500005000000	0.154599994000000	0.146699995000000	0.156700000000000	0.162900001000000	0.162599996000000	0.153500006000000	0.158500001000000	0.143000007000000	0.146699995000000	0.141000003000000	0.162900001000000	0.162599996000000	0.169100001000000	0.150900006000000	0.155599996000000
0.489800006000000	0.460900009000000	0.439799994000000	0.376399994000000	0.298999995000000	0.245199993000000	0.172099993000000	0.132300004000000	0.222700000000000	0.237599999000000	0.245000005000000	0.267699987000000	0.235300004000000	0.232099995000000	0.211500004000000	0.181500003000000	0.163599998000000	0.170599997000000	0.162599996000000	0.197099999000000	0.172499999000000	0.191400006000000	0.180299997000000	0.181799993000000	0.152199998000000	0.157499999000000	0.147300005000000	0.166199997000000	0.152999997000000	0.168899998000000	0.171900004000000	0.174500003000000	0.145300001000000	0.162599996000000	0.142900005000000	0.160200000000000	0.148900002000000	0.161799997000000	0.165900007000000	0.166099995000000	0.156800002000000	0.163200006000000	0.150600001000000	0.152600005000000	0.145099998000000	0.163299993000000	0.166199997000000	0.172800004000000	0.159400001000000	0.162300006000000
0.530700028000000	0.495400012000000	0.482100010000000	0.404599994000000	0.321300000000000	0.268700004000000	0.188700005000000	0.138799995000000	0.252499998000000	0.267600000000000	0.269100010000000	0.300599992000000	0.253300011000000	0.246700004000000	0.224199995000000	0.193900004000000	0.185499996000000	0.192000002000000	0.182999998000000	0.210199997000000	0.179299995000000	0.198899999000000	0.190899998000000	0.188600004000000	0.163100004000000	0.168799996000000	0.154699996000000	0.173500001000000	0.156900004000000	0.170399994000000	0.172999993000000	0.179299995000000	0.153999999000000	0.174700007000000	0.151999995000000	0.161500007000000	0.148599997000000	0.162100002000000	0.167999998000000	0.173199996000000	0.163200006000000	0.170100003000000	0.155800000000000	0.157399997000000	0.147200003000000	0.163100004000000	0.171900004000000	0.182300001000000	0.161899999000000	0.165900007000000
0.575100005000000	0.534099996000000	0.514800012000000	0.426299989000000	0.345899999000000	0.289299995000000	0.200000003000000	0.143900007000000	0.273000002000000	0.287999988000000	0.289000005000000	0.322899997000000	0.281800002000000	0.267100006000000	0.242599994000000	0.205699995000000	0.196500003000000	0.210099995000000	0.196500003000000	0.232199997000000	0.194700003000000	0.211899996000000	0.198699996000000	0.202199996000000	0.174099997000000	0.174500003000000	0.158000007000000	0.184000000000000	0.166199997000000	0.179900005000000	0.179700002000000	0.186199993000000	0.161200002000000	0.175300002000000	0.154899999000000	0.167600006000000	0.157000005000000	0.170499995000000	0.177399993000000	0.182600006000000	0.167400002000000	0.170800000000000	0.158500001000000	0.160099998000000	0.151700005000000	0.168200001000000	0.181199998000000	0.190200001000000	0.171900004000000	0.167600006000000
0.611199975000000	0.575800002000000	0.551400006000000	0.460299999000000	0.371499985000000	0.312700003000000	0.215900004000000	0.153099999000000	0.302899987000000	0.320400000000000	0.316000015000000	0.349500000000000	0.309799999000000	0.289499998000000	0.263099998000000	0.218999997000000	0.223399997000000	0.232800007000000	0.209700003000000	0.247600004000000	0.210800007000000	0.223399997000000	0.214699998000000	0.218099996000000	0.183699995000000	0.188299999000000	0.165900007000000	0.198699996000000	0.176799998000000	0.188600004000000	0.189300001000000	0.199000001000000	0.167799994000000	0.178900003000000	0.161100000000000	0.170800000000000	0.160200000000000	0.176100001000000	0.185699999000000	0.187500000000000	0.173899993000000	0.180199996000000	0.162000000000000	0.166099995000000	0.157600001000000	0.176100001000000	0.184699997000000	0.196600005000000	0.182099998000000	0.173199996000000
0.660700023000000	0.606800020000000	0.588999987000000	0.487599999000000	0.389200002000000	0.335799992000000	0.230299994000000	0.157900006000000	0.331499994000000	0.342400014000000	0.344700009000000	0.378399998000000	0.329100013000000	0.313800007000000	0.279300004000000	0.232500002000000	0.242799997000000	0.253100008000000	0.233899996000000	0.280000001000000	0.229900002000000	0.236000001000000	0.234899998000000	0.229499996000000	0.203099996000000	0.205599993000000	0.186800003000000	0.212899998000000	0.189899996000000	0.196600005000000	0.195800006000000	0.205400005000000	0.180099994000000	0.191599995000000	0.173800007000000	0.176899999000000	0.171900004000000	0.184900001000000	0.193200007000000	0.193100005000000	0.183500007000000	0.187399998000000	0.169400007000000	0.168500006000000	0.162599996000000	0.181600004000000	0.191000000000000	0.206000000000000	0.188600004000000	0.180700004000000
0.690999985000000	0.647199988000000	0.632099986000000	0.521899998000000	0.423500001000000	0.365700006000000	0.245000005000000	0.167099997000000	0.356999993000000	0.372700006000000	0.377299994000000	0.421499997000000	0.358700007000000	0.335099995000000	0.303000003000000	0.250999987000000	0.263999999000000	0.282000005000000	0.253300011000000	0.313199997000000	0.260199994000000	0.259299994000000	0.253199995000000	0.242500007000000	0.216100007000000	0.228200004000000	0.202199996000000	0.239299998000000	0.208900005000000	0.217800006000000	0.207800001000000	0.216199994000000	0.194999993000000	0.209999993000000	0.185699999000000	0.194399998000000	0.183899999000000	0.199599996000000	0.203799993000000	0.203400001000000	0.196400002000000	0.203999996000000	0.179100007000000	0.187700003000000	0.179100007000000	0.195099995000000	0.198100001000000	0.204899997000000	0.198500007000000	0.199499995000000
0.730000019000000	0.682699978000000	0.668399990000000	0.550499976000000	0.448700011000000	0.394899994000000	0.261299998000000	0.175099999000000	0.390399992000000	0.407299995000000	0.405699998000000	0.442400008000000	0.392699987000000	0.371800005000000	0.330000013000000	0.268200010000000	0.293199986000000	0.307799995000000	0.287699997000000	0.328099996000000	0.277099997000000	0.276899993000000	0.276300013000000	0.264299989000000	0.241799995000000	0.248199999000000	0.219300002000000	0.260699987000000	0.223900005000000	0.229200006000000	0.239399999000000	0.225799993000000	0.209299996000000	0.225199997000000	0.201100007000000	0.203799993000000	0.195700005000000	0.205699995000000	0.210800007000000	0.214399993000000	0.204600006000000	0.217999995000000	0.193200007000000	0.197999999000000	0.187399998000000	0.202299997000000	0.206100002000000	0.222700000000000	0.212899998000000	0.207100004000000
0.765399992000000	0.718599975000000	0.707899988000000	0.592599988000000	0.468600005000000	0.422199994000000	0.279399991000000	0.182999998000000	0.421600014000000	0.440699995000000	0.446200013000000	0.475600004000000	0.419200003000000	0.392399997000000	0.357699990000000	0.287200004000000	0.320800006000000	0.335200012000000	0.313300014000000	0.364300013000000	0.304399997000000	0.312200010000000	0.298099995000000	0.280600011000000	0.264600009000000	0.268700004000000	0.246900007000000	0.287400007000000	0.244100004000000	0.254000008000000	0.260600001000000	0.231600001000000	0.227799997000000	0.237200007000000	0.212400004000000	0.218400002000000	0.206000000000000	0.220699996000000	0.224500000000000	0.224399999000000	0.226300001000000	0.231399998000000	0.199499995000000	0.209700003000000	0.197500005000000	0.214100003000000	0.217199996000000	0.230399996000000	0.232999995000000	0.220699996000000
0.786300004000000	0.744099975000000	0.734099984000000	0.615800023000000	0.531899989000000	0.458299994000000	0.294800013000000	0.196400002000000	0.458600014000000	0.468100011000000	0.482400000000000	0.517799973000000	0.448599994000000	0.420599997000000	0.384400010000000	0.311300009000000	0.350499988000000	0.367700011000000	0.336199999000000	0.392199993000000	0.333799988000000	0.333000004000000	0.323399991000000	0.308600008000000	0.294600010000000	0.300799996000000	0.263200015000000	0.308200002000000	0.283499986000000	0.288300008000000	0.281500012000000	0.260800004000000	0.253800005000000	0.269199997000000	0.234899998000000	0.242100000000000	0.233600006000000	0.237900004000000	0.235300004000000	0.255899996000000	0.250000000000000	0.250600010000000	0.215900004000000	0.229599997000000	0.214499995000000	0.232500002000000	0.224999994000000	0.239999995000000	0.258399993000000	0.241899997000000
0.805199981000000	0.775900006000000	0.765999973000000	0.661000013000000	0.604200006000000	0.492599994000000	0.311100006000000	0.206300005000000	0.488499999000000	0.508599997000000	0.518299997000000	0.547699988000000	0.483700007000000	0.451400012000000	0.402300000000000	0.323199987000000	0.386700004000000	0.398999989000000	0.366699994000000	0.424899995000000	0.359400004000000	0.358799994000000	0.338699996000000	0.328999996000000	0.325800002000000	0.323300004000000	0.296200007000000	0.338299990000000	0.309500009000000	0.314000010000000	0.303499997000000	0.283100009000000	0.286500007000000	0.293599993000000	0.262899995000000	0.261299998000000	0.249500006000000	0.257699996000000	0.284799993000000	0.280600011000000	0.263900012000000	0.276499987000000	0.236399993000000	0.252000004000000	0.228100002000000	0.240500003000000	0.243900001000000	0.266099989000000	0.279700011000000	0.258700013000000
0.817900002000000	0.799899995000000	0.802699983000000	0.696200013000000	0.672900021000000	0.524900019000000	0.337599993000000	0.218799993000000	0.530600011000000	0.537100017000000	0.543600023000000	0.598999977000000	0.512899995000000	0.481799990000000	0.436699986000000	0.353899986000000	0.412099987000000	0.423299998000000	0.407299995000000	0.459100008000000	0.384400010000000	0.386000007000000	0.363099992000000	0.339399993000000	0.359600008000000	0.351099998000000	0.327800006000000	0.371100008000000	0.330199987000000	0.334300011000000	0.326299995000000	0.297699988000000	0.307099998000000	0.319700003000000	0.290800005000000	0.287699997000000	0.268400013000000	0.291500002000000	0.313899994000000	0.298400015000000	0.288100004000000	0.297399998000000	0.260899991000000	0.278600007000000	0.249200001000000	0.273299992000000	0.291500002000000	0.290399998000000	0.303200006000000	0.280299991000000
0.826499999000000	0.814700007000000	0.827199996000000	0.720099986000000	0.698099971000000	0.582099974000000	0.363200009000000	0.225799993000000	0.561299980000000	0.563499987000000	0.581399977000000	0.620700002000000	0.556400001000000	0.522400022000000	0.463299990000000	0.372500002000000	0.445699990000000	0.457500011000000	0.425799996000000	0.486999989000000	0.429399997000000	0.413800001000000	0.388399988000000	0.371199995000000	0.394499987000000	0.384700000000000	0.345299989000000	0.387300014000000	0.367100000000000	0.360000014000000	0.353799999000000	0.319099993000000	0.331400007000000	0.344599992000000	0.320800006000000	0.310900003000000	0.300099999000000	0.312900007000000	0.337300003000000	0.321599990000000	0.313600004000000	0.323500007000000	0.288300008000000	0.295399994000000	0.270999998000000	0.311399996000000	0.327399999000000	0.323599994000000	0.325100005000000	0.300599992000000
0.820900023000000	0.827600002000000	0.843699992000000	0.743099988000000	0.737500012000000	0.621100008000000	0.387699991000000	0.241200000000000	0.587199986000000	0.597199976000000	0.611599982000000	0.659099996000000	0.593699992000000	0.554400027000000	0.512899995000000	0.408499986000000	0.471300006000000	0.493999988000000	0.469700009000000	0.512300014000000	0.462099999000000	0.445899993000000	0.417899996000000	0.405000001000000	0.429899991000000	0.423599988000000	0.381399989000000	0.422500014000000	0.393799990000000	0.383399993000000	0.378500015000000	0.338999987000000	0.362800002000000	0.383199990000000	0.359400004000000	0.342500001000000	0.328900009000000	0.340999991000000	0.361099988000000	0.337399989000000	0.340499997000000	0.349700004000000	0.316700011000000	0.330100000000000	0.295899987000000	0.339800000000000	0.346300006000000	0.336699992000000	0.356099993000000	0.326299995000000
0.817700028000000	0.825800002000000	0.838999987000000	0.788299978000000	0.764999986000000	0.651400030000000	0.408499986000000	0.249799997000000	0.625699997000000	0.629700005000000	0.646600008000000	0.696799994000000	0.621100008000000	0.575399995000000	0.525399983000000	0.426099986000000	0.512300014000000	0.522700012000000	0.501900017000000	0.553300023000000	0.475899994000000	0.472499996000000	0.445199996000000	0.414200008000000	0.472000003000000	0.449000001000000	0.412600011000000	0.452100009000000	0.408499986000000	0.415699989000000	0.401100010000000	0.359200001000000	0.394899994000000	0.412900001000000	0.379200011000000	0.367000014000000	0.353100002000000	0.371600002000000	0.387600005000000	0.371600002000000	0.374799997000000	0.377999991000000	0.342000008000000	0.350199997000000	0.316700011000000	0.368699998000000	0.372500002000000	0.364899993000000	0.392600000000000	0.352600008000000
0.813600004000000	0.816100001000000	0.842400014000000	0.783800006000000	0.783100009000000	0.681699991000000	0.424100012000000	0.264499992000000	0.661899984000000	0.662999988000000	0.679899991000000	0.729200006000000	0.650699973000000	0.603600025000000	0.564700007000000	0.470499992000000	0.540199995000000	0.556299984000000	0.541000009000000	0.593800008000000	0.509700000000000	0.493800014000000	0.466300011000000	0.446200013000000	0.506699979000000	0.475699991000000	0.457599998000000	0.496899992000000	0.441500008000000	0.427599996000000	0.429600000000000	0.381999999000000	0.429399997000000	0.442900002000000	0.422100008000000	0.401600003000000	0.374100000000000	0.381799996000000	0.410200000000000	0.391799986000000	0.404399991000000	0.409299999000000	0.368200004000000	0.384600013000000	0.337099999000000	0.382900000000000	0.395200014000000	0.389899999000000	0.419999987000000	0.379999995000000
0.812399983000000	0.812600017000000	0.834100008000000	0.787000000000000	0.796599984000000	0.709800005000000	0.466899991000000	0.273299992000000	0.684400022000000	0.689599991000000	0.702199996000000	0.757600009000000	0.683300018000000	0.633400023000000	0.597599983000000	0.489600003000000	0.568599999000000	0.588500023000000	0.568199992000000	0.615499973000000	0.534600019000000	0.519800007000000	0.499599993000000	0.474799991000000	0.539499998000000	0.510500014000000	0.484200001000000	0.530200005000000	0.468699992000000	0.460700005000000	0.458400011000000	0.409099996000000	0.457800001000000	0.479400009000000	0.460799992000000	0.432200015000000	0.401100010000000	0.411000013000000	0.442999989000000	0.420100003000000	0.431600004000000	0.440800011000000	0.399899989000000	0.413100004000000	0.361600012000000	0.409900010000000	0.421799988000000	0.401600003000000	0.444799989000000	0.407700002000000
0.812699974000000	0.807299972000000	0.830699980000000	0.775600016000000	0.804400027000000	0.738099992000000	0.478700012000000	0.293700010000000	0.718100011000000	0.714100003000000	0.730300009000000	0.776000023000000	0.705799997000000	0.662100017000000	0.637300014000000	0.519100010000000	0.598800004000000	0.614499986000000	0.603200018000000	0.641700029000000	0.562399983000000	0.556100011000000	0.527199984000000	0.500299990000000	0.568400025000000	0.544200003000000	0.515900016000000	0.552200019000000	0.488499999000000	0.484699994000000	0.477600008000000	0.431400001000000	0.481200010000000	0.507700026000000	0.482699990000000	0.454299986000000	0.420100003000000	0.434599996000000	0.454100013000000	0.444000006000000	0.450100005000000	0.463299990000000	0.420899987000000	0.439200014000000	0.384999990000000	0.427599996000000	0.441500008000000	0.437500000000000	0.468400002000000	0.430500001000000
0.819700003000000	0.808799982000000	0.832099974000000	0.835200012000000	0.804099977000000	0.774100006000000	0.525099993000000	0.309500009000000	0.740899980000000	0.730899990000000	0.751999974000000	0.800199986000000	0.737900019000000	0.692300022000000	0.662899971000000	0.542999983000000	0.632600009000000	0.651600003000000	0.632799983000000	0.671100020000000	0.611299992000000	0.590699971000000	0.569199979000000	0.540899992000000	0.613499999000000	0.582899988000000	0.549600005000000	0.587700009000000	0.549000025000000	0.515900016000000	0.504999995000000	0.461499989000000	0.518100023000000	0.545000017000000	0.529100001000000	0.492799997000000	0.466300011000000	0.461199999000000	0.491600007000000	0.466399997000000	0.484800011000000	0.492900014000000	0.466300011000000	0.475600004000000	0.423400015000000	0.452800006000000	0.460399985000000	0.453799993000000	0.503799975000000	0.451400012000000
0.816200018000000	0.803200006000000	0.829500020000000	0.789900005000000	0.799199998000000	0.786300004000000	0.555499971000000	0.324299991000000	0.757900000000000	0.750699997000000	0.757300019000000	0.808300018000000	0.752099991000000	0.710900009000000	0.687399983000000	0.568700016000000	0.661599994000000	0.678699970000000	0.666700006000000	0.702000022000000	0.623199999000000	0.610099971000000	0.601400018000000	0.556699991000000	0.643599987000000	0.609600008000000	0.586099982000000	0.620000005000000	0.551699996000000	0.530399978000000	0.528900027000000	0.488599986000000	0.547100008000000	0.573700011000000	0.549199998000000	0.512399971000000	0.481599987000000	0.481999993000000	0.509500027000000	0.498400003000000	0.517000020000000	0.516200006000000	0.481500000000000	0.495000005000000	0.431400001000000	0.470400006000000	0.483700007000000	0.483999997000000	0.533699989000000	0.487399995000000
0.811399996000000	0.807600021000000	0.826099992000000	0.787100017000000	0.794799984000000	0.800199986000000	0.602599978000000	0.343300015000000	0.757700026000000	0.740800023000000	0.746500015000000	0.810500026000000	0.765100002000000	0.731599987000000	0.717800021000000	0.604499996000000	0.680999994000000	0.698199987000000	0.680800021000000	0.720499992000000	0.652800024000000	0.642199993000000	0.629899979000000	0.597299993000000	0.681800008000000	0.638599992000000	0.615899980000000	0.653900027000000	0.594299972000000	0.570900023000000	0.556900024000000	0.518599987000000	0.574299991000000	0.605799973000000	0.594900012000000	0.546700001000000	0.515999973000000	0.511099994000000	0.537599981000000	0.520299971000000	0.544399977000000	0.548799992000000	0.523500025000000	0.517300010000000	0.470299989000000	0.502900004000000	0.506500006000000	0.501900017000000	0.563600004000000	0.522700012000000
0.815199971000000	0.799399972000000	0.821399987000000	0.785300016000000	0.783999979000000	0.800499976000000	0.636500001000000	0.361000001000000	0.756200016000000	0.740599990000000	0.741599977000000	0.808600008000000	0.745000005000000	0.736599982000000	0.744499981000000	0.638499975000000	0.711499989000000	0.723999977000000	0.702000022000000	0.725399971000000	0.661499977000000	0.658800006000000	0.666999996000000	0.625999987000000	0.710300028000000	0.677900016000000	0.646200001000000	0.674700022000000	0.608699977000000	0.582700014000000	0.585600019000000	0.541499972000000	0.612299979000000	0.644999981000000	0.616100013000000	0.575500011000000	0.534900010000000	0.533100009000000	0.561500013000000	0.550199986000000	0.577099979000000	0.578599989000000	0.542800009000000	0.545000017000000	0.488099992000000	0.529200017000000	0.532299995000000	0.535399973000000	0.599399984000000	0.550400019000000
0.814700007000000	0.809199989000000	0.827700019000000	0.784200013000000	0.780499995000000	0.793500006000000	0.671500027000000	0.387199998000000	0.749599993000000	0.743200004000000	0.736899972000000	0.800899982000000	0.747300029000000	0.731500030000000	0.756699979000000	0.676900029000000	0.722800016000000	0.730099976000000	0.698499978000000	0.711499989000000	0.676800013000000	0.680800021000000	0.692700028000000	0.654100001000000	0.727199972000000	0.699500024000000	0.667800009000000	0.686200023000000	0.646700025000000	0.617600024000000	0.618399978000000	0.565299988000000	0.643800020000000	0.670000017000000	0.640100002000000	0.606599987000000	0.578700006000000	0.571600020000000	0.595899999000000	0.573599994000000	0.601300001000000	0.600799978000000	0.575600028000000	0.579200029000000	0.524800003000000	0.558700025000000	0.563499987000000	0.561900020000000	0.628199995000000	0.570999980000000
0.815199971000000	0.805400014000000	0.819999993000000	0.780200005000000	0.776899993000000	0.785700023000000	0.679400027000000	0.402399987000000	0.746500015000000	0.737299979000000	0.734799981000000	0.800800025000000	0.735899985000000	0.728999972000000	0.765100002000000	0.696799994000000	0.720499992000000	0.718400002000000	0.693199992000000	0.722299993000000	0.658999979000000	0.682600021000000	0.733699977000000	0.680499971000000	0.724300027000000	0.705500007000000	0.693199992000000	0.686999977000000	0.636399984000000	0.626900017000000	0.665799975000000	0.593500018000000	0.658100009000000	0.692200005000000	0.673399985000000	0.628199995000000	0.586799979000000	0.581700027000000	0.620299995000000	0.605499983000000	0.624000013000000	0.623099983000000	0.598900020000000	0.592299998000000	0.533999979000000	0.569899976000000	0.579500020000000	0.592599988000000	0.651899993000000	0.594500005000000
0.815199971000000	0.801699996000000	0.823599994000000	0.786000013000000	0.777999997000000	0.780799985000000	0.701099992000000	0.419400007000000	0.747099996000000	0.733600020000000	0.737900019000000	0.800499976000000	0.732200027000000	0.723200023000000	0.755900025000000	0.721099973000000	0.712700009000000	0.717100024000000	0.691100001000000	0.718299985000000	0.656199992000000	0.689400017000000	0.740499973000000	0.705900013000000	0.724200010000000	0.705600023000000	0.689800024000000	0.680400014000000	0.640200019000000	0.658599973000000	0.692799985000000	0.621599972000000	0.682399988000000	0.709299982000000	0.676599979000000	0.650099993000000	0.607699990000000	0.607699990000000	0.646600008000000	0.633300006000000	0.648699999000000	0.647700012000000	0.619599998000000	0.615199983000000	0.555499971000000	0.595399976000000	0.604099989000000	0.614600003000000	0.679700017000000	0.613200009000000
0.814899981000000	0.804400027000000	0.829999983000000	0.777899981000000	0.772899985000000	0.777800024000000	0.760599971000000	0.448300004000000	0.739700019000000	0.723299980000000	0.731999993000000	0.794799984000000	0.737200022000000	0.718299985000000	0.745400012000000	0.737200022000000	0.702600002000000	0.709100008000000	0.681500018000000	0.708000004000000	0.670700014000000	0.680100024000000	0.742699981000000	0.725000024000000	0.719500005000000	0.705399990000000	0.691999972000000	0.670799971000000	0.657999992000000	0.665799975000000	0.715099990000000	0.648000002000000	0.685299993000000	0.720700026000000	0.685999990000000	0.671500027000000	0.640699983000000	0.640299976000000	0.686299980000000	0.656899989000000	0.665700018000000	0.669700027000000	0.641099989000000	0.638800025000000	0.585900009000000	0.622699976000000	0.656000018000000	0.640799999000000	0.679499984000000	0.640900016000000
0.811299980000000	0.805899978000000	0.823599994000000	0.779900014000000	0.763599992000000	0.768199980000000	0.750299990000000	0.474599987000000	0.747500002000000	0.741599977000000	0.738600016000000	0.798900008000000	0.721800029000000	0.707300007000000	0.736500025000000	0.742500007000000	0.711199999000000	0.714999974000000	0.689899981000000	0.718500018000000	0.643499970000000	0.679700017000000	0.733600020000000	0.726700008000000	0.729600012000000	0.700999975000000	0.686200023000000	0.675300002000000	0.627200007000000	0.668099999000000	0.722800016000000	0.669399977000000	0.696099997000000	0.720099986000000	0.677100003000000	0.675899982000000	0.626200020000000	0.627200007000000	0.701900005000000	0.676800013000000	0.684499979000000	0.680000007000000	0.652000010000000	0.638800025000000	0.581399977000000	0.617200017000000	0.680800021000000	0.662100017000000	0.695900023000000	0.656700015000000
0.812399983000000	0.807099998000000	0.827499986000000	0.808499992000000	0.769599974000000	0.760599971000000	0.744199991000000	0.503899992000000	0.740800023000000	0.733799994000000	0.726800025000000	0.789699972000000	0.734300017000000	0.703199983000000	0.722700000000000	0.739600003000000	0.708899975000000	0.716099977000000	0.675999999000000	0.704999983000000	0.669900000000000	0.675800025000000	0.722700000000000	0.729399979000000	0.722199976000000	0.698800027000000	0.680299997000000	0.681900024000000	0.646200001000000	0.677500010000000	0.729600012000000	0.687500000000000	0.687600017000000	0.717400014000000	0.680499971000000	0.683700025000000	0.649399996000000	0.648500025000000	0.713000000000000	0.692799985000000	0.681999981000000	0.685599983000000	0.660799980000000	0.650099993000000	0.605899990000000	0.636600018000000	0.706200004000000	0.689199984000000	0.680599988000000	0.670700014000000
0.806699991000000	0.808300018000000	0.826099992000000	0.813000023000000	0.770799994000000	0.767300010000000	0.735400021000000	0.538900018000000	0.738499999000000	0.726100028000000	0.729700029000000	0.790899992000000	0.726000011000000	0.701399982000000	0.729700029000000	0.743799984000000	0.705399990000000	0.709399998000000	0.680700004000000	0.707400024000000	0.673900008000000	0.665199995000000	0.725099981000000	0.728699982000000	0.721499979000000	0.696399987000000	0.679300010000000	0.682699978000000	0.638300002000000	0.674399972000000	0.736000001000000	0.698099971000000	0.683799982000000	0.710300028000000	0.675800025000000	0.688499987000000	0.640200019000000	0.644500017000000	0.719200015000000	0.697499990000000	0.675000012000000	0.681999981000000	0.655700028000000	0.638899982000000	0.597299993000000	0.631399989000000	0.708899975000000	0.701099992000000	0.678399980000000	0.669300020000000
[truncated: 14 more columns]
