# Supplementary material for: Modeling the impact of drug interactions on therapeutic selectivity
Source: Nat Commun. 2018 Aug 27;9:3452. doi: 10.1038/s41467-018-05954-3 (PMC6110842; doi:10.1038/s41467-018-05954-3)
Supplement: Supplementary file 4 — Supplementary Data 1 [file 41467_2018_5954_MOESM4_ESM.zip › albRAW/Ben-Bro.txt]

0.0953999981284142	0.102899998426437	0.0996000021696091	0.0989999994635582	0.0962999980000000	0.0920000000000000	0.0885000010000000	0.0917999970000000	0.123400002717972	0.125900000333786	0.124600000679493	0.126200005412102	0.115000002000000	0.115900002000000	0.111000001000000	0.114100002000000	0.167600005865097	0.172000005841255	0.172600001096725	0.177499994635582	0.160200000000000	0.166199997000000	0.163599998000000	0.158899993000000	0.212300002574921	0.204199999570847	0.207599997520447	0.228900000452995	0.189999998000000	0.196500003000000	0.193399996000000	0.193900004000000	0.253899991512299	0.252900004386902	0.261299997568131	0.259099990129471	0.246800005000000	0.249200001000000	0.241699994000000	0.247199997000000	0.319099992513657	0.301299989223480	0.302700012922287	0.309599995613098	0.294699997000000	0.291999996000000	0.281100005000000	0.286300004000000	0.340999990701675	0.342799991369247
0.0957999974489212	0.100800000131130	0.0993999987840653	0.0971999987959862	0.0918999980000000	0.0913999970000000	0.0892999990000000	0.0917000030000000	0.119999997317791	0.123199999332428	0.122199997305870	0.121899999678135	0.115500003000000	0.115500003000000	0.111100003000000	0.112099998000000	0.169200003147125	0.187800005078316	0.166800007224083	0.169699996709824	0.162000000000000	0.162900001000000	0.161500007000000	0.181600004000000	0.203500002622604	0.200399994850159	0.208599999547005	0.207800000905991	0.203400001000000	0.197500005000000	0.191599995000000	0.199499995000000	0.250800013542175	0.247299998998642	0.255100011825562	0.253800004720688	0.293599993000000	0.248899996000000	0.241699994000000	0.242500007000000	0.306400001049042	0.296600013971329	0.306100010871887	0.303799986839294	0.298900008000000	0.305999994000000	0.278699994000000	0.283699989000000	0.336100012063980	0.316799998283386
0.0947000011801720	0.101499997079372	0.0965000018477440	0.0974000021815300	0.0907000010000000	0.0917999970000000	0.0890000020000000	0.0922000040000000	0.120800003409386	0.121399998664856	0.121699996292591	0.121100001037121	0.114200003000000	0.115599997000000	0.110500000000000	0.111900002000000	0.165099993348122	0.174600005149841	0.169900000095367	0.180399999022484	0.158000007000000	0.171100006000000	0.163299993000000	0.158899993000000	0.202700003981590	0.201700001955032	0.206499993801117	0.212300002574921	0.199800000000000	0.199599996000000	0.194299996000000	0.196700007000000	0.257999986410141	0.248600006103516	0.257499992847443	0.246700003743172	0.253100008000000	0.250000000000000	0.236599997000000	0.233300000000000	0.301999986171722	0.327399998903275	0.305000007152557	0.307999998331070	0.283499986000000	0.291799992000000	0.276499987000000	0.283800006000000	0.345800012350082	0.327100008726120
0.0942000001668930	0.101300001144409	0.0966999977827072	0.0986000001430512	0.0900000040000000	0.0912000020000000	0.0877000020000000	0.0908000020000000	0.120399996638298	0.120800003409386	0.120999999344349	0.121100001037121	0.116400003000000	0.114500001000000	0.109499998000000	0.111199997000000	0.161899998784065	0.170499995350838	0.166099995374680	0.168599992990494	0.159099996000000	0.164900005000000	0.161799997000000	0.165900007000000	0.213499993085861	0.201800003647804	0.210800006985664	0.213699996471405	0.215299994000000	0.195299998000000	0.196199998000000	0.195400000000000	0.252499997615814	0.250299990177155	0.259600013494492	0.251599997282028	0.251800001000000	0.255400002000000	0.239899993000000	0.228799999000000	0.298299998044968	0.306100010871887	0.297800004482269	0.301499992609024	0.293300003000000	0.300300002000000	0.280600011000000	0.293099999000000	0.338099986314774	0.316399991512299
0.0952999964356422	0.101700000464916	0.0958999991416931	0.0964000001549721	0.0900999980000000	0.0907000010000000	0.0892999990000000	0.0916000010000000	0.118199996650219	0.119099996984005	0.120600000023842	0.118500001728535	0.114500001000000	0.114900000000000	0.109499998000000	0.110799998000000	0.161699995398521	0.166800007224083	0.168699994683266	0.168300002813339	0.162000000000000	0.168300003000000	0.162599996000000	0.164100006000000	0.197600007057190	0.199100002646446	0.205500006675720	0.202099993824959	0.200399995000000	0.197899997000000	0.191000000000000	0.198300004000000	0.256399989128113	0.248999997973442	0.254700005054474	0.248500004410744	0.264499992000000	0.244599998000000	0.238100007000000	0.243599996000000	0.298799991607666	0.312999993562698	0.298099994659424	0.296799987554550	0.297399998000000	0.303400010000000	0.278899997000000	0.289200008000000	0.366899996995926	0.317499995231628
0.0930999964475632	0.100199997425079	0.0952000021934509	0.0956000015139580	0.0894000010000000	0.0909999980000000	0.0889000000000000	0.0918999980000000	0.115400001406670	0.118000000715256	0.118900001049042	0.118100002408028	0.113600001000000	0.115699999000000	0.111299999000000	0.111100003000000	0.159400001168251	0.170499995350838	0.164399996399879	0.168799996376038	0.163000003000000	0.162300006000000	0.165399998000000	0.158700004000000	0.199200004339218	0.193599998950958	0.200200006365776	0.203899994492531	0.195700005000000	0.200100005000000	0.192300007000000	0.199499995000000	0.249899998307228	0.255199998617172	0.279300004243851	0.256199985742569	0.255100012000000	0.247799993000000	0.238399997000000	0.233600006000000	0.302199989557266	0.295100003480911	0.293999999761581	0.295199990272522	0.300500005000000	0.306499988000000	0.281500012000000	0.296499997000000	0.337099999189377	0.313600003719330
0.0944999977946281	0.100500002503395	0.0960000008344650	0.0965000018477440	0.0918999980000000	0.0914999990000000	0.0887999980000000	0.0911000000000000	0.117499999701977	0.117899999022484	0.119099996984005	0.118900001049042	0.112599999000000	0.113899998000000	0.109200001000000	0.110299997000000	0.165000006556511	0.169300004839897	0.164399996399879	0.168500006198883	0.162400007000000	0.163399994000000	0.161599994000000	0.157399997000000	0.197600007057190	0.195399999618530	0.205500006675720	0.205899998545647	0.197600007000000	0.200000003000000	0.194999993000000	0.204500005000000	0.255199998617172	0.251199990510941	0.271299988031387	0.264999985694885	0.255199999000000	0.253800005000000	0.238600001000000	0.237200007000000	0.303200006484985	0.303600013256073	0.304399996995926	0.298200011253357	0.300700009000000	0.314700007000000	0.285100013000000	0.303799987000000	0.369300007820129	0.306300014257431
0.0953999981284142	0.101599998772144	0.0973000004887581	0.0980999991297722	0.0900000040000000	0.0913999970000000	0.0890000020000000	0.0913999970000000	0.118699997663498	0.117600001394749	0.119800001382828	0.118100002408028	0.119900003000000	0.112899996000000	0.110100001000000	0.109600000000000	0.173800006508827	0.167699992656708	0.166199997067451	0.167600005865097	0.164299995000000	0.163800001000000	0.158700004000000	0.155200005000000	0.203299999237061	0.195299997925758	0.219999998807907	0.201499998569489	0.195600003000000	0.197600007000000	0.199300006000000	0.196099997000000	0.266600012779236	0.257400006055832	0.278200000524521	0.252499997615814	0.257600009000000	0.253399998000000	0.239899993000000	0.237299994000000	0.302199989557266	0.310699999332428	0.298999994993210	0.318899989128113	0.301299989000000	0.328200012000000	0.287499994000000	0.287299991000000	0.345899999141693	0.312900006771088
0.0956000015139580	0.103000000119209	0.0974000021815300	0.0967999994754791	0.0913999970000000	0.0921000020000000	0.0882999970000000	0.0916000010000000	0.118500001728535	0.117399998009205	0.119000002741814	0.119000002741814	0.111800000000000	0.115599997000000	0.108900003000000	0.109700002000000	0.163499996066093	0.164700001478195	0.174799993634224	0.166800007224083	0.165900007000000	0.163900003000000	0.165299997000000	0.160300002000000	0.207000002264977	0.203500002622604	0.206000000238419	0.203899994492531	0.206900001000000	0.196400002000000	0.196500003000000	0.192699999000000	0.267699986696243	0.260500013828278	0.274599999189377	0.272500008344650	0.252499998000000	0.268799990000000	0.238600001000000	0.242100000000000	0.310999989509583	0.298500001430512	0.314200013875961	0.297199994325638	0.303799987000000	0.315800011000000	0.281300008000000	0.289700001000000	0.335700005292892	0.310099989175797
0.0960000008344650	0.101899996399879	0.0967999994754791	0.0962999984622002	0.0902000000000000	0.0913000030000000	0.0889000000000000	0.0914999990000000	0.117899999022484	0.117600001394749	0.116899996995926	0.116800002753735	0.115999997000000	0.112300001000000	0.109800003000000	0.109099999000000	0.164399996399879	0.167600005865097	0.163900002837181	0.166999995708466	0.166600004000000	0.161500007000000	0.159199998000000	0.184799999000000	0.203700006008148	0.196299999952316	0.201000005006790	0.201700001955032	0.205599993000000	0.196099997000000	0.193100005000000	0.195800006000000	0.283499985933304	0.273499995470047	0.299899995326996	0.248699992895126	0.253699988000000	0.259299994000000	0.236499995000000	0.239299998000000	0.309300005435944	0.307999998331070	0.293500006198883	0.296799987554550	0.305599988000000	0.321000010000000	0.281599998000000	0.284399986000000	0.333099991083145	0.309199988842011
0.0974000021815300	0.101300001144409	0.0979999974370003	0.0975999981164932	0.0907000010000000	0.0917000030000000	0.0899000020000000	0.0907000010000000	0.116999998688698	0.117799997329712	0.118000000715256	0.119099996984005	0.111699998000000	0.114100002000000	0.110500000000000	0.110699996000000	0.166800007224083	0.171900004148483	0.162699997425079	0.165700003504753	0.165700004000000	0.166600004000000	0.162799999000000	0.163399994000000	0.197999998927116	0.199599996209145	0.206300005316734	0.204099997878075	0.200800002000000	0.196300000000000	0.194299996000000	0.196199998000000	0.279900014400482	0.266400009393692	0.284799993038178	0.250099986791611	0.323500007000000	0.252099991000000	0.236699998000000	0.240099996000000	0.308099985122681	0.300799995660782	0.300500005483627	0.309799998998642	0.302700013000000	0.324200004000000	0.280699998000000	0.289299995000000	0.344399988651276	0.326999992132187
0.0951000005006790	0.0993999987840653	0.0966999977827072	0.0957000032067299	0.0957000030000000	0.0925000010000000	0.0905999990000000	0.0922999980000000	0.115199998021126	0.114000000059605	0.115599997341633	0.114500001072884	0.111800000000000	0.112800002000000	0.109200001000000	0.109899998000000	0.163200005888939	0.163000002503395	0.164700001478195	0.165800005197525	0.162200004000000	0.165099993000000	0.163499996000000	0.168699995000000	0.209099993109703	0.195099994540215	0.199599996209145	0.202500000596046	0.199200004000000	0.197899997000000	0.192800000000000	0.192300007000000	0.292100012302399	0.276600003242493	0.287600010633469	0.244900003075600	0.321500003000000	0.263300002000000	0.238499999000000	0.238399997000000	0.312299996614456	0.314799994230270	0.298999994993210	0.307700008153915	0.305799991000000	0.313899994000000	0.282900006000000	0.283499986000000	0.346599996089935	0.304800003767014
0.0982000008225441	0.101999998092651	0.100400000810623	0.0995000004768372	0.0905999990000000	0.0935000030000000	0.0892999990000000	0.0926000030000000	0.117399998009205	0.118100002408028	0.119599997997284	0.117899999022484	0.114900000000000	0.113499999000000	0.109399997000000	0.109600000000000	0.172399997711182	0.170200005173683	0.166099995374680	0.165299996733665	0.162100002000000	0.162499994000000	0.158099994000000	0.168699995000000	0.204300001263618	0.196500003337860	0.206300005316734	0.201800003647804	0.211500004000000	0.195299998000000	0.192100003000000	0.195500001000000	0.311500012874603	0.280299991369247	0.295399993658066	0.255299985408783	0.257699996000000	0.255699992000000	0.236800000000000	0.245499998000000	0.323700010776520	0.313199996948242	0.295300006866455	0.303499996662140	0.297100008000000	0.329400003000000	0.279100001000000	0.284900010000000	0.343499988317490	0.316199988126755
0.0966000035405159	0.100000001490116	0.0980999991297722	0.0958999991416931	0.0900000040000000	0.0930000020000000	0.0892999990000000	0.0912000020000000	0.115900002419949	0.115900002419949	0.115599997341633	0.115099996328354	0.111800000000000	0.111699998000000	0.108599998000000	0.107799999000000	0.162900000810623	0.168999999761581	0.172600001096725	0.165500000119209	0.160500005000000	0.161699995000000	0.157499999000000	0.155699998000000	0.195500001311302	0.191899999976158	0.197600007057190	0.198599994182587	0.190500006000000	0.194600001000000	0.190200001000000	0.199300006000000	0.301899999380112	0.272399991750717	0.286700010299683	0.262899994850159	0.262499988000000	0.250800014000000	0.246099994000000	0.235400006000000	0.303799986839294	0.310999989509583	0.289999991655350	0.291399985551834	0.303299993000000	0.308099985000000	0.280800015000000	0.286300004000000	0.352499991655350	0.310799986124039
0.102899998426437	0.105499997735024	0.102099999785423	0.100400000810623	0.0905999990000000	0.0930000020000000	0.0896999980000000	0.0918999980000000	0.119000002741814	0.118500001728535	0.119400002062321	0.118199996650219	0.114600003000000	0.111400001000000	0.109300002000000	0.109399997000000	0.171599999070168	0.171800002455711	0.167699992656708	0.164499998092651	0.158199996000000	0.161400005000000	0.165299997000000	0.158000007000000	0.200299993157387	0.194199994206429	0.204699993133545	0.200699999928474	0.192100003000000	0.197999999000000	0.199499995000000	0.189400002000000	0.292299985885620	0.281300008296967	0.285899996757507	0.250400006771088	0.269300014000000	0.256500006000000	0.237499997000000	0.246199995000000	0.313600003719330	0.323700010776520	0.294699996709824	0.296499997377396	0.291399986000000	0.321999997000000	0.277500004000000	0.281500012000000	0.338200002908707	0.311300009489059
0.101000003516674	0.104099996387959	0.100100003182888	0.0974000021815300	0.0914999990000000	0.0942000000000000	0.0907000010000000	0.0942000000000000	0.117299996316433	0.115699999034405	0.116599999368191	0.116899996995926	0.112400003000000	0.115099996000000	0.108599998000000	0.109099999000000	0.170699998736382	0.187999993562698	0.164599999785423	0.162200003862381	0.157800004000000	0.160899997000000	0.161300004000000	0.160099998000000	0.193900004029274	0.253399997949600	0.199799999594688	0.200599998235703	0.191499993000000	0.195500001000000	0.188500002000000	0.189099997000000	0.299899995326996	0.268500000238419	0.271899998188019	0.250099986791611	0.251599997000000	0.260399997000000	0.236900002000000	0.243000001000000	0.314500004053116	0.288700014352798	0.288899987936020	0.291099995374680	0.306199998000000	0.332100004000000	0.292299986000000	0.280999988000000	0.361099988222122	0.317600011825562
0.103299997746944	0.108699999749660	0.101599998772144	0.101899996399879	0.0922999980000000	0.0944000040000000	0.0905999990000000	0.0935999970000000	0.118600003421307	0.117700003087521	0.118199996650219	0.117200002074242	0.117799997000000	0.111000001000000	0.108199999000000	0.108599998000000	0.166700005531311	0.173999994993210	0.166500002145767	0.168599992990494	0.161300004000000	0.161100000000000	0.161400005000000	0.161300004000000	0.209000006318092	0.205300003290176	0.197999998927116	0.195500001311302	0.190300003000000	0.194999993000000	0.187600002000000	0.198100001000000	0.299899995326996	0.307000011205673	0.273799985647202	0.246399998664856	0.260800004000000	0.254200011000000	0.235499993000000	0.241999999000000	0.311599999666214	0.291799992322922	0.282200008630753	0.295100003480911	0.310299993000000	0.324400008000000	0.284200013000000	0.284000009000000	0.334600001573563	0.302799999713898
0.108099997043610	0.110399998724461	0.104999996721745	0.102899998426437	0.100800000000000	0.0949999990000000	0.0912000020000000	0.0944999980000000	0.121600002050400	0.120800003409386	0.119499996304512	0.120800003409386	0.112599999000000	0.111800000000000	0.108900003000000	0.108800001000000	0.172700002789497	0.173199996352196	0.172099992632866	0.164700001478195	0.159899995000000	0.178100005000000	0.158800006000000	0.156700000000000	0.204699993133545	0.190899997949600	0.204400002956390	0.203899994492531	0.188199997000000	0.194100007000000	0.191599995000000	0.188099995000000	0.308800011873245	0.286199986934662	0.271299988031387	0.265199989080429	0.250900000000000	0.253800005000000	0.231099993000000	0.250099987000000	0.323399990797043	0.281699985265732	0.300799995660782	0.288199990987778	0.303299993000000	0.334199995000000	0.276499987000000	0.293799996000000	0.346399992704392	0.300000011920929
0.109700001776218	0.113899998366833	0.106700003147125	0.103500001132488	0.0933000000000000	0.0947000010000000	0.0918999980000000	0.0939999970000000	0.122400000691414	0.120700001716614	0.121399998664856	0.119400002062321	0.114200003000000	0.112400003000000	0.108400002000000	0.109200001000000	0.166099995374680	0.170399993658066	0.178800001740456	0.174500003457069	0.159400001000000	0.160500005000000	0.159999996000000	0.169400007000000	0.203899994492531	0.190799996256828	0.202600002288818	0.202800005674362	0.193299994000000	0.195299998000000	0.189099997000000	0.189600006000000	0.308999985456467	0.283899992704392	0.258199989795685	0.250600010156631	0.258199990000000	0.254599988000000	0.238299996000000	0.240899995000000	0.312799990177155	0.284900009632111	0.291799992322922	0.294200003147125	0.302100003000000	0.332899988000000	0.284700006000000	0.277399987000000	0.323199987411499	0.307099997997284
0.114000000059605	0.117600001394749	0.107299998402596	0.103799998760223	0.0944999980000000	0.0966000040000000	0.0929000010000000	0.0957000030000000	0.124899998307228	0.123099997639656	0.119099996984005	0.118299998342991	0.114299998000000	0.113200001000000	0.108900003000000	0.109399997000000	0.170900002121925	0.179299995303154	0.173399999737740	0.169499993324280	0.160400003000000	0.161899999000000	0.157900006000000	0.160500005000000	0.212200000882149	0.193900004029274	0.202299997210503	0.208499997854233	0.194900006000000	0.192800000000000	0.192800000000000	0.187999994000000	0.304899990558624	0.277999997138977	0.261599987745285	0.264099985361099	0.258899987000000	0.250999987000000	0.233199999000000	0.231399998000000	0.306400001049042	0.321299999952316	0.310099989175797	0.292899996042252	0.318100005000000	0.341100007000000	0.276699990000000	0.281399995000000	0.324999988079071	0.302199989557266
0.117100000381470	0.118799999356270	0.108499996364117	0.103699997067451	0.0943000020000000	0.0973000000000000	0.0917000030000000	0.0960000010000000	0.124899998307228	0.123400002717972	0.119699999690056	0.117600001394749	0.113399997000000	0.111599997000000	0.108300000000000	0.108099997000000	0.167600005865097	0.171000003814697	0.171599999070168	0.165099993348122	0.162300006000000	0.173899993000000	0.155800000000000	0.158099994000000	0.215599998831749	0.194999992847443	0.200599998235703	0.201600000262260	0.189099997000000	0.199399993000000	0.188800007000000	0.196300000000000	0.287299990653992	0.286199986934662	0.249799996614456	0.268299996852875	0.263399988000000	0.264299989000000	0.229800001000000	0.232899994000000	0.300900012254715	0.298900008201599	0.321999996900558	0.289700001478195	0.320699990000000	0.344999999000000	0.279000014000000	0.274300009000000	0.342500001192093	0.301600009202957
0.124099999666214	0.125000000000000	0.109700001776218	0.106299996376038	0.0948999970000000	0.0977000000000000	0.0925000010000000	0.0955000000000000	0.128499999642372	0.126399993896484	0.120899997651577	0.120499998331070	0.112099998000000	0.111599997000000	0.108099997000000	0.108599998000000	0.174199998378754	0.171800002455711	0.169699996709824	0.166800007224083	0.156800002000000	0.159999996000000	0.159400001000000	0.151899993000000	0.205500006675720	0.198500007390976	0.207800000905991	0.202000007033348	0.191499993000000	0.189400002000000	0.185399994000000	0.187199995000000	0.292199999094009	0.290899991989136	0.316300004720688	0.260100007057190	0.258500010000000	0.248300001000000	0.229399994000000	0.235900000000000	0.319400012493134	0.314200013875961	0.288599997758865	0.293999999761581	0.311500013000000	0.328200012000000	0.270900011000000	0.276300013000000	0.333700001239777	0.305500000715256
0.130700007081032	0.132300004363060	0.113499999046326	0.107299998402596	0.0957999970000000	0.0982000010000000	0.0936999990000000	0.0955000000000000	0.131799995899200	0.126100003719330	0.120600000023842	0.120300002396107	0.115599997000000	0.115800001000000	0.109099999000000	0.109200001000000	0.173399999737740	0.167799994349480	0.164700001478195	0.167300000786781	0.158600003000000	0.158600003000000	0.156700000000000	0.152300000000000	0.202700003981590	0.231399998068810	0.204099997878075	0.197300001978874	0.189600006000000	0.192399994000000	0.184799999000000	0.185800001000000	0.298799991607666	0.257099986076355	0.251899987459183	0.261500000953674	0.264699996000000	0.269800007000000	0.233899996000000	0.234300002000000	0.316799998283386	0.302500009536743	0.304399996995926	0.292100012302399	0.308699995000000	0.295300007000000	0.270399988000000	0.293000013000000	0.343899995088577	0.295800000429153
0.138699993491173	0.140599995851517	0.116400003433228	0.108499996364117	0.0961000030000000	0.0979999970000000	0.0939000030000000	0.0971999990000000	0.137099996209145	0.132400006055832	0.123800002038479	0.120700001716614	0.113899998000000	0.112300001000000	0.107900001000000	0.107600003000000	0.177799999713898	0.168899998068810	0.165099993348122	0.170499995350838	0.159600005000000	0.159700006000000	0.154200003000000	0.151299998000000	0.203299999237061	0.200599998235703	0.202399998903275	0.202299997210503	0.191200003000000	0.192699999000000	0.187199995000000	0.186000004000000	0.312599986791611	0.291099995374680	0.252499997615814	0.251500010490418	0.260500014000000	0.270999998000000	0.238000005000000	0.239600003000000	0.298900008201599	0.292699992656708	0.290600001811981	0.299899995326996	0.297699988000000	0.299499989000000	0.278200001000000	0.281399995000000	0.344700008630753	0.300199985504150
0.146699994802475	0.147599995136261	0.117399998009205	0.108300000429153	0.0969000010000000	0.0995000000000000	0.0945999990000000	0.0979999970000000	0.136600002646446	0.129399999976158	0.120099999010563	0.119300000369549	0.114699997000000	0.112899996000000	0.106700003000000	0.108700000000000	0.186000004410744	0.168099999427795	0.168599992990494	0.162699997425079	0.157800004000000	0.159500003000000	0.152999997000000	0.155599996000000	0.207699999213219	0.196899995207787	0.201100006699562	0.204699993133545	0.186800003000000	0.189999998000000	0.182500005000000	0.185200006000000	0.310499995946884	0.261099994182587	0.241300001740456	0.243599995970726	0.265599996000000	0.268700004000000	0.246900007000000	0.231900007000000	0.302500009536743	0.328099995851517	0.288100004196167	0.290699988603592	0.302800000000000	0.317699999000000	0.271400005000000	0.275999993000000	0.373100012540817	0.307900011539459
0.164399996399879	0.157299995422363	0.126699998974800	0.113300003111362	0.0992000030000000	0.101400003000000	0.0957000030000000	0.100100003000000	0.143500000238419	0.134700000286102	0.124399997293949	0.119999997317791	0.115300000000000	0.114100002000000	0.108800001000000	0.108199999000000	0.180299997329712	0.169799998402596	0.168899998068810	0.165199995040894	0.155200005000000	0.158199996000000	0.157900006000000	0.151700005000000	0.207499995827675	0.209800004959106	0.200000002980232	0.204300001263618	0.194299996000000	0.191699997000000	0.187500000000000	0.188500002000000	0.296400010585785	0.249099999666214	0.247600004076958	0.243100002408028	0.270999998000000	0.267899990000000	0.233600006000000	0.238700002000000	0.342500001192093	0.288700014352798	0.296400010585785	0.294499993324280	0.303299993000000	0.315400004000000	0.272100002000000	0.280499995000000	0.345400005578995	0.301600009202957
0.177599996328354	0.174300000071526	0.133100003004074	0.117600001394749	0.0983999970000000	0.100000001000000	0.0960000010000000	0.0980999990000000	0.150099992752075	0.136399999260902	0.123599998652935	0.122400000691414	0.116899997000000	0.113600001000000	0.106799997000000	0.107299998000000	0.180399999022484	0.178900003433228	0.165000006556511	0.174300000071526	0.160300002000000	0.157000005000000	0.153200001000000	0.152099997000000	0.209499999880791	0.204799994826317	0.201399996876717	0.201299995183945	0.189600006000000	0.189899996000000	0.186499998000000	0.185499996000000	0.305700004100800	0.240099996328354	0.254700005054474	0.266900002956390	0.265500009000000	0.261599988000000	0.246099994000000	0.230599999000000	0.341199994087219	0.292299985885620	0.293500006198883	0.295800000429153	0.301800013000000	0.324200004000000	0.273200005000000	0.273900002000000	0.346100002527237	0.298500001430512
0.194000005722046	0.186499997973442	0.142299994826317	0.120600000023842	0.100000001000000	0.101999998000000	0.0965000020000000	0.0992999970000000	0.155699998140335	0.140400007367134	0.124099999666214	0.122900001704693	0.120899998000000	0.113300003000000	0.108999997000000	0.107400000000000	0.179399996995926	0.173199996352196	0.165900006890297	0.165800005197525	0.155100003000000	0.158999994000000	0.160799995000000	0.152799994000000	0.203299999237061	0.197899997234344	0.208299994468689	0.200200006365776	0.187800005000000	0.187500000000000	0.185100004000000	0.186800003000000	0.271100014448166	0.313400000333786	0.276600003242493	0.246099993586540	0.241600007000000	0.269100010000000	0.241600007000000	0.232199997000000	0.326000005006790	0.296299993991852	0.296700000762939	0.301099985837936	0.299499989000000	0.300500005000000	0.270999998000000	0.276199996000000	0.368600010871887	0.302199989557266
0.208199992775917	0.201800003647804	0.150000005960464	0.123899996280670	0.101099998000000	0.103200004000000	0.0974000020000000	0.100900002000000	0.160999998450279	0.148200005292892	0.127399995923042	0.122000001370907	0.118699998000000	0.112700000000000	0.107000001000000	0.107699998000000	0.183300003409386	0.172900006175041	0.167400002479553	0.164499998092651	0.154899999000000	0.158700004000000	0.158199996000000	0.151600003000000	0.208599999547005	0.204899996519089	0.215900003910065	0.196600005030632	0.188600004000000	0.186900005000000	0.187500000000000	0.183400005000000	0.302599996328354	0.273699998855591	0.250400006771088	0.240099996328354	0.264099985000000	0.267100006000000	0.232800007000000	0.232700005000000	0.291999995708466	0.289299994707108	0.301099985837936	0.287999987602234	0.304100007000000	0.300599992000000	0.269100010000000	0.273400009000000	0.318899989128113	0.294200003147125
0.231399998068810	0.224199995398521	0.159600004553795	0.124399997293949	0.101999998000000	0.104199998000000	0.0992000030000000	0.100599997000000	0.165600001811981	0.148300006985664	0.128499999642372	0.120899997651577	0.120700002000000	0.113600001000000	0.108300000000000	0.108499996000000	0.190899997949600	0.176799997687340	0.166299998760223	0.162799999117851	0.155900002000000	0.158600003000000	0.157000005000000	0.151400000000000	0.206000000238419	0.193100005388260	0.197999998927116	0.196500003337860	0.200599998000000	0.191100001000000	0.188600004000000	0.183699995000000	0.298599988222122	0.241500005125999	0.272000014781952	0.256000012159348	0.264299989000000	0.264800012000000	0.235900000000000	0.240700006000000	0.297399997711182	0.298000007867813	0.308099985122681	0.289600014686585	0.303600013000000	0.322400004000000	0.283100009000000	0.282799989000000	0.335099995136261	0.289999991655350
0.262199997901917	0.250900000333786	0.178000003099442	0.130300000309944	0.100000001000000	0.0997999980000000	0.0944999980000000	0.0960000010000000	0.177900001406670	0.157800003886223	0.131200000643730	0.122000001370907	0.114000000000000	0.112199999000000	0.106399998000000	0.104300000000000	0.199100002646446	0.181299999356270	0.170399993658066	0.165600001811981	0.155000001000000	0.155100003000000	0.153699994000000	0.146100000000000	0.207800000905991	0.205500006675720	0.197999998927116	0.206599995493889	0.184499994000000	0.196400002000000	0.180299997000000	0.177699998000000	0.288800001144409	0.230900004506111	0.242200002074242	0.257200002670288	0.269400001000000	0.263099998000000	0.226799995000000	0.231299996000000	0.318300008773804	0.313699990510941	0.299899995326996	0.292600005865097	0.297899991000000	0.310699999000000	0.266299993000000	0.268999994000000	0.343400001525879	0.281599998474121
0.288800001144409	0.271299988031387	0.194999992847443	0.139200001955032	0.108000003000000	0.104199998000000	0.0980999990000000	0.0995000000000000	0.188500002026558	0.165500000119209	0.131600007414818	0.121600002050400	0.115900002000000	0.112300001000000	0.108199999000000	0.106299996000000	0.203400000929832	0.187999993562698	0.181500002741814	0.165500000119209	0.155200005000000	0.156399995000000	0.156200007000000	0.147599995000000	0.217600002884865	0.203400000929832	0.202800005674362	0.193900004029274	0.186800003000000	0.186499998000000	0.187399998000000	0.183699995000000	0.311300009489059	0.264499992132187	0.266900002956390	0.247099995613098	0.263999999000000	0.254099995000000	0.240400001000000	0.229000002000000	0.312999993562698	0.298400014638901	0.311899989843369	0.288100004196167	0.294600010000000	0.323100001000000	0.269199997000000	0.269100010000000	0.347499996423721	0.304899990558624
0.317600011825562	0.295800000429153	0.213100001215935	0.149200007319450	0.108999997000000	0.106899999000000	0.0986000000000000	0.101800002000000	0.199300006031990	0.170200005173683	0.136000007390976	0.122800000011921	0.119900003000000	0.114200003000000	0.108300000000000	0.107699998000000	0.232600003480911	0.198300004005432	0.175300002098084	0.166099995374680	0.155900002000000	0.157299995000000	0.154200003000000	0.151299998000000	0.212500005960464	0.199599996209145	0.211600005626678	0.194299995899200	0.187099993000000	0.189300001000000	0.185200006000000	0.182799995000000	0.289400011301041	0.264099985361099	0.279500007629395	0.266699999570847	0.253300011000000	0.256000012000000	0.236200005000000	0.234899998000000	0.307200014591217	0.304300010204315	0.299899995326996	0.308400005102158	0.277599990000000	0.320600003000000	0.266299993000000	0.265599996000000	0.339199990034103	0.278499990701675
0.347699999809265	0.332500010728836	0.238199993968010	0.159400001168251	0.112999998000000	0.108700000000000	0.100900002000000	0.102799997000000	0.214300006628037	0.182199999690056	0.138199999928474	0.121799997985363	0.118299998000000	0.113899998000000	0.109499998000000	0.107100002000000	0.225199997425079	0.187399998307228	0.172199994325638	0.164000004529953	0.151700005000000	0.159700006000000	0.151999995000000	0.150800005000000	0.215900003910065	0.267500013113022	0.194399997591972	0.192200005054474	0.192200005000000	0.186700001000000	0.183599994000000	0.181099996000000	0.309599995613098	0.246600002050400	0.236900001764297	0.254999995231628	0.266200006000000	0.266099989000000	0.241600007000000	0.222000003000000	0.316100001335144	0.297399997711182	0.291399985551834	0.288800001144409	0.283499986000000	0.304300010000000	0.268000007000000	0.263500005000000	0.338899999856949	0.282200008630753
0.382999986410141	0.365099996328354	0.269100010395050	0.175500005483627	0.115199998000000	0.108800001000000	0.101000004000000	0.102700002000000	0.229800000786781	0.200000002980232	0.144899994134903	0.126300007104874	0.123899996000000	0.113700002000000	0.109800003000000	0.107199997000000	0.226999998092651	0.198500007390976	0.181199997663498	0.163499996066093	0.153200001000000	0.156100005000000	0.151199996000000	0.149800003000000	0.233099997043610	0.198500007390976	0.221599996089935	0.192200005054474	0.186700001000000	0.186499998000000	0.181999996000000	0.183699995000000	0.284900009632111	0.260600000619888	0.248699992895126	0.276899993419647	0.265300006000000	0.259999990000000	0.242300004000000	0.229699999000000	0.332700014114380	0.275099992752075	0.289900004863739	0.288599997758865	0.282999992000000	0.322600007000000	0.266700000000000	0.268200010000000	0.357800006866455	0.282299995422363
0.419600009918213	0.391799986362457	0.293000012636185	0.187500000000000	0.121299997000000	0.110500000000000	0.100199997000000	0.104000002000000	0.244599997997284	0.209000006318092	0.154499992728233	0.129199996590614	0.118500002000000	0.114699997000000	0.109800003000000	0.107699998000000	0.239999994635582	0.208599999547005	0.171700000762939	0.163000002503395	0.153400004000000	0.156499997000000	0.152099997000000	0.160899997000000	0.229200005531311	0.199300006031990	0.200800001621246	0.192499995231628	0.185900003000000	0.190899998000000	0.188700005000000	0.191400006000000	0.312700003385544	0.254799991846085	0.241899996995926	0.260399997234345	0.270099998000000	0.264099985000000	0.235599995000000	0.220100001000000	0.337300002574921	0.335799992084503	0.293599992990494	0.288700014352798	0.284500003000000	0.333499998000000	0.264499992000000	0.273600012000000	0.343400001525879	0.279900014400482
0.441399991512299	0.426499992609024	0.329299986362457	0.201100006699562	0.124600001000000	0.113200001000000	0.101099998000000	0.103200004000000	0.259900003671646	0.220300003886223	0.160899996757507	0.128900006413460	0.122199997000000	0.114799999000000	0.109800003000000	0.107600003000000	0.270399987697601	0.206699997186661	0.172199994325638	0.164199993014336	0.152600005000000	0.159500003000000	0.152199998000000	0.151700005000000	0.227599993348122	0.218500003218651	0.232800006866455	0.197500005364418	0.183500007000000	0.185000002000000	0.186100006000000	0.181600004000000	0.346199989318848	0.249699994921684	0.235100001096725	0.274100005626678	0.259099990000000	0.257600009000000	0.230900005000000	0.225099996000000	0.313300013542175	0.317999988794327	0.281800001859665	0.299800008535385	0.282999992000000	0.331400007000000	0.264800012000000	0.265199989000000	0.347999989986420	0.277799993753433
0.487199991941452	0.466500014066696	0.371100008487701	0.220699995756149	0.136000007000000	0.113200001000000	0.101400003000000	0.104000002000000	0.284299999475479	0.240600004792213	0.167600005865097	0.133200004696846	0.121200003000000	0.115000002000000	0.110200003000000	0.108800001000000	0.268900007009506	0.232400000095367	0.178900003433228	0.163499996066093	0.154100001000000	0.157700002000000	0.153899997000000	0.155499995000000	0.233400002121925	0.219699993729591	0.196700006723404	0.193000003695488	0.183300003000000	0.186299995000000	0.175999999000000	0.180500001000000	0.281599998474121	0.257499992847443	0.246299996972084	0.255899995565414	0.249599993000000	0.260500014000000	0.233700007000000	0.221399993000000	0.307799994945526	0.278499990701675	0.280000001192093	0.288599997758865	0.285100013000000	0.324699998000000	0.268099993000000	0.265599996000000	0.333400011062622	0.280200004577637
0.525399982929230	0.513100028038025	0.415300011634827	0.247099995613098	0.149499997000000	0.116400003000000	0.101999998000000	0.104199998000000	0.308699995279312	0.258700013160706	0.176799997687340	0.134800001978874	0.119599998000000	0.115199998000000	0.108900003000000	0.108099997000000	0.294400006532669	0.226300001144409	0.185000002384186	0.164399996399879	0.152400002000000	0.157499999000000	0.155000001000000	0.148800001000000	0.241600006818771	0.214499995112419	0.216399997472763	0.193700000643730	0.182899997000000	0.186199993000000	0.185900003000000	0.186900005000000	0.319799989461899	0.308400005102158	0.246099993586540	0.274100005626678	0.253899992000000	0.265599996000000	0.231900007000000	0.221900001000000	0.339500010013580	0.295199990272522	0.298900008201599	0.296900004148483	0.286500007000000	0.323500007000000	0.262800008000000	0.266499996000000	0.331600010395050	0.277000010013580
0.557099997997284	0.540000021457672	0.449000000953674	0.276899993419647	0.151800007000000	0.120499998000000	0.102899998000000	0.103799999000000	0.335700005292892	0.282200008630753	0.186100006103516	0.138400003314018	0.121600002000000	0.114200003000000	0.109899998000000	0.107299998000000	0.307900011539459	0.249699994921684	0.189500004053116	0.168799996376038	0.153899997000000	0.157100007000000	0.156299993000000	0.149399996000000	0.248600006103516	0.211899995803833	0.198300004005432	0.203099995851517	0.191499993000000	0.182899997000000	0.179299995000000	0.180600002000000	0.330700010061264	0.257499992847443	0.276499986648560	0.287800014019012	0.253199995000000	0.250499994000000	0.236900002000000	0.220400006000000	0.331400007009506	0.290800005197525	0.283600002527237	0.285299986600876	0.291099995000000	0.330100000000000	0.264099985000000	0.276800007000000	0.337500005960465	0.281199991703033
0.587599992752075	0.577700018882752	0.489100009202957	0.295599997043610	0.164199993000000	0.124300003000000	0.103000000000000	0.104699999000000	0.361499994993210	0.300500005483627	0.197899997234344	0.145300000905991	0.125000000000000	0.115699999000000	0.109700002000000	0.108400002000000	0.334800004959106	0.243100002408028	0.192399993538857	0.163399994373322	0.151800007000000	0.161599994000000	0.152700007000000	0.152300000000000	0.254900008440018	0.218199998140335	0.197899997234344	0.193700000643730	0.183100000000000	0.180999994000000	0.182799995000000	0.178100005000000	0.349700003862381	0.267599999904633	0.250099986791611	0.282999992370605	0.320400000000000	0.254599988000000	0.222499996000000	0.228499994000000	0.315600007772446	0.284599989652634	0.278299987316132	0.286500006914139	0.292400002000000	0.329899997000000	0.262499988000000	0.268299997000000	0.333400011062622	0.300599992275238
0.621699988842011	0.606999993324280	0.514500021934509	0.333600014448166	0.176699996000000	0.128199995000000	0.102700002000000	0.105400003000000	0.389299988746643	0.322600007057190	0.209000006318092	0.148699998855591	0.121299997000000	0.114299998000000	0.108400002000000	0.107500002000000	0.354999989271164	0.250499993562698	0.194299995899200	0.166299998760223	0.153500006000000	0.160799995000000	0.152600005000000	0.150600001000000	0.262600004673004	0.225099995732307	0.197799995541573	0.192900002002716	0.185599998000000	0.184799999000000	0.180600002000000	0.177699998000000	0.361799985170364	0.311500012874603	0.262699991464615	0.293599992990494	0.238600001000000	0.253500015000000	0.232999995000000	0.225299999000000	0.332700014114380	0.296999990940094	0.287699997425079	0.290300011634827	0.295899987000000	0.294099987000000	0.263999999000000	0.266600013000000	0.353100001811981	0.302899986505508
0.639599978923798	0.630800008773804	0.543900012969971	0.358000010251999	0.194000006000000	0.137099996000000	0.103900000000000	0.104199998000000	0.421999990940094	0.349200010299683	0.225799992680550	0.153899997472763	0.121900000000000	0.113899998000000	0.109200001000000	0.108099997000000	0.386000007390976	0.266099989414215	0.202199995517731	0.167199999094009	0.151600003000000	0.159899995000000	0.150999993000000	0.146400005000000	0.273200005292892	0.226799994707108	0.197600007057190	0.190300002694130	0.181999996000000	0.181199998000000	0.177000001000000	0.177499995000000	0.345699995756149	0.273099988698959	0.247500002384186	0.262600004673004	0.239299998000000	0.260100007000000	0.218400002000000	0.219699994000000	0.331499993801117	0.322499990463257	0.274599999189377	0.288199990987778	0.298599988000000	0.323799998000000	0.262400001000000	0.263399988000000	0.361200004816055	0.281399995088577
0.671199977397919	0.669300019741058	0.572399973869324	0.398799985647202	0.214200005000000	0.146400005000000	0.103100002000000	0.104699999000000	0.455099999904633	0.379799991846085	0.241899996995926	0.163900002837181	0.121399999000000	0.112800002000000	0.110100001000000	0.107699998000000	0.415199995040894	0.285699993371964	0.207300007343292	0.166400000452995	0.151600003000000	0.155100003000000	0.156399995000000	0.149800003000000	0.277300000190735	0.231399998068810	0.207699999213219	0.193700000643730	0.186100006000000	0.181400001000000	0.177699998000000	0.177100003000000	0.388999998569489	0.283300012350082	0.253399997949600	0.263999998569489	0.241799995000000	0.255899996000000	0.222200006000000	0.230599999000000	0.332399994134903	0.292199999094009	0.277000010013580	0.298900008201599	0.282900006000000	0.287000000000000	0.261299998000000	0.258399993000000	0.363299995660782	0.276699990034103
0.691500008106232	0.688899993896484	0.600700020790100	0.421900004148483	0.238399997000000	0.150800005000000	0.104300000000000	0.104500003000000	0.483300000429153	0.403499990701675	0.263399988412857	0.175699993968010	0.120700002000000	0.114200003000000	0.109099999000000	0.107000001000000	0.457899987697601	0.307000011205673	0.217600002884865	0.165500000119209	0.149599999000000	0.155200005000000	0.150800005000000	0.158700004000000	0.301800012588501	0.278400003910065	0.204199999570847	0.190500006079674	0.178299993000000	0.183799997000000	0.176799998000000	0.175699994000000	0.349999994039536	0.287400007247925	0.249799996614456	0.249200001358986	0.242400005000000	0.254700005000000	0.221900001000000	0.217099994000000	0.332399994134903	0.287999987602234	0.318100005388260	0.282900005578995	0.289600015000000	0.318399996000000	0.258700013000000	0.272000015000000	0.358799993991852	0.279300004243851
0.712999999523163	0.712199985980988	0.620299994945526	0.452899992465973	0.271299988000000	0.163100004000000	0.104800001000000	0.105599999000000	0.511900007724762	0.432200014591217	0.280699998140335	0.180299997329712	0.128600001000000	0.115800001000000	0.109600000000000	0.107500002000000	0.483900010585785	0.322499990463257	0.222599998116493	0.165800005197525	0.154699996000000	0.157299995000000	0.156299993000000	0.147100002000000	0.301699995994568	0.246299996972084	0.200900003314018	0.200000002980232	0.180899993000000	0.180500001000000	0.176100001000000	0.175500005000000	0.401199996471405	0.294699996709824	0.252200007438660	0.269300013780594	0.241099998000000	0.259000003000000	0.231600001000000	0.214100003000000	0.315699994564056	0.299400001764298	0.277799993753433	0.279199987649918	0.287099987000000	0.300999999000000	0.256700009000000	0.258599997000000	0.342999994754791	0.277000010013580
0.735499978065491	0.739600002765656	0.644599974155426	0.480599999427795	0.292499989000000	0.177399993000000	0.107500002000000	0.103100002000000	0.549000024795532	0.465200006961823	0.301800012588501	0.194700002670288	0.126000002000000	0.113499999000000	0.110399999000000	0.107600003000000	0.512600004673004	0.354799985885620	0.233099997043610	0.165299996733665	0.149200007000000	0.155499995000000	0.149299994000000	0.161300004000000	0.328500002622604	0.245299994945526	0.202299997210503	0.185699999332428	0.186299995000000	0.179900005000000	0.175600007000000	0.181500003000000	0.355699986219406	0.301800012588501	0.264099985361099	0.259000003337860	0.256900012000000	0.246900007000000	0.219999999000000	0.216700003000000	0.321299999952316	0.306100010871887	0.275999993085861	0.297800004482269	0.283699989000000	0.317499995000000	0.265100002000000	0.258100003000000	0.375000000000000	0.278699994087219
0.765799999237061	0.759299993515015	0.667999982833862	0.526400029659271	0.327300012000000	0.187000006000000	0.105700001000000	0.104900002000000	0.586099982261658	0.501100003719330	0.330199986696243	0.200699999928474	0.129899994000000	0.114000000000000	0.109300002000000	0.106600001000000	0.553099989891052	0.347799986600876	0.241400003433228	0.166199997067451	0.148000002000000	0.155800000000000	0.152199998000000	0.148100004000000	0.330300003290176	0.277700006961823	0.228400006890297	0.187500000000000	0.191100001000000	0.181999996000000	0.189899996000000	0.174300000000000	0.365299999713898	0.299299985170364	0.262100011110306	0.265100002288818	0.257200003000000	0.254599988000000	0.215900004000000	0.230100006000000	0.321799993515015	0.314999997615814	0.281399995088577	0.275700002908707	0.287200004000000	0.318500012000000	0.253199995000000	0.257900000000000	0.362199991941452	0.285499989986420
0.800999999046326	0.790499985218048	0.696099996566773	0.563499987125397	0.355199993000000	0.207800001000000	0.108099997000000	0.105400003000000	0.621100008487701	0.542299985885620	0.359699994325638	0.219400003552437	0.129400000000000	0.113399997000000	0.109200001000000	0.108300000000000	0.590300023555756	0.378300011157990	0.252700001001358	0.171800002455711	0.147900000000000	0.156200007000000	0.163000003000000	0.162300006000000	0.361699998378754	0.274899989366531	0.208599999547005	0.187500000000000	0.186700001000000	0.181600004000000	0.174099997000000	0.173299998000000	0.382499992847443	0.323599994182587	0.281399995088577	0.284999996423721	0.316000015000000	0.243300006000000	0.217199996000000	0.228900000000000	0.368200004100800	0.319200009107590	0.312799990177155	0.292899996042252	0.286300004000000	0.299199998000000	0.251399994000000	0.263300002000000	0.362399995326996	0.285600006580353
0.804000020027161	0.807099997997284	0.708299994468689	0.588100016117096	0.397199988000000	0.227799997000000	0.108300000000000	0.105300002000000	0.649399995803833	0.569299995899200	0.390100002288818	0.235799998044968	0.127200007000000	0.115000002000000	0.109300002000000	0.106799997000000	0.639999985694885	0.414900004863739	0.261999994516373	0.170599997043610	0.147400007000000	0.154599994000000	0.152999997000000	0.144800007000000	0.362100005149841	0.289099991321564	0.214800000190735	0.189700007438660	0.186299995000000	0.177000001000000	0.181999996000000	0.170599997000000	0.409500002861023	0.349099993705750	0.264699995517731	0.294699996709824	0.237800002000000	0.251300007000000	0.215900004000000	0.216900006000000	0.343199998140335	0.298900008201599	0.284599989652634	0.285600006580353	0.284999996000000	0.311800003000000	0.261599988000000	0.254799992000000	0.372200012207031	0.296600013971329
0.828000009059906	0.827700018882752	0.729600012302399	0.620700001716614	0.431699991000000	0.254500002000000	0.109999999000000	0.105700001000000	0.681999981403351	0.599600017070770	0.420700013637543	0.253500014543533	0.130500004000000	0.113600001000000	0.110100001000000	0.107799999000000	0.671800017356873	0.443399995565414	0.287200003862381	0.173899993300438	0.148200005000000	0.154599994000000	0.148900002000000	0.145500004000000	0.381199985742569	0.289000004529953	0.219200000166893	0.187399998307228	0.182799995000000	0.179100007000000	0.175699994000000	0.180000007000000	0.426200002431870	0.351900011301041	0.258500009775162	0.252799987792969	0.253300011000000	0.250900000000000	0.214000002000000	0.218899995000000	0.363000005483627	0.325899988412857	0.286799997091293	0.283399999141693	0.298599988000000	0.300300002000000	0.251599997000000	0.257400006000000	0.391099989414215	0.292899996042252
0.844500005245209	0.839100003242493	0.749000012874603	0.644800007343292	0.458700001000000	0.280099988000000	0.109800003000000	0.105599999000000	0.704500019550324	0.630299985408783	0.444900006055832	0.271499991416931	0.132100001000000	0.112000003000000	0.110399999000000	0.107900001000000	0.693799972534180	0.463299989700317	0.287800014019012	0.183899998664856	0.149499997000000	0.153500006000000	0.150500000000000	0.145899996000000	0.403100013732910	0.301299989223480	0.220200002193451	0.192000001668930	0.189199999000000	0.177200004000000	0.171599999000000	0.182400003000000	0.454699993133545	0.357400000095367	0.332599997520447	0.241699993610382	0.242599994000000	0.252499998000000	0.223499998000000	0.220200002000000	0.380400002002716	0.354000002145767	0.277999997138977	0.288399994373322	0.291200012000000	0.294299990000000	0.253300011000000	0.251399994000000	0.382600009441376	0.298900008201599
0.841899991035461	0.844799995422363	0.760100007057190	0.676699995994568	0.484299988000000	0.313400000000000	0.111599997000000	0.104099996000000	0.726899981498718	0.664499998092651	0.479299992322922	0.289200007915497	0.138099998000000	0.112199999000000	0.110200003000000	0.106399998000000	0.717599987983704	0.480699986219406	0.312700003385544	0.188999995589256	0.149100006000000	0.152999997000000	0.146500006000000	0.144500002000000	0.425599992275238	0.314799994230270	0.220500007271767	0.189899995923042	0.182999998000000	0.177300006000000	0.172099993000000	0.172000006000000	0.458499997854233	0.418900012969971	0.278499990701675	0.244499996304512	0.241899997000000	0.249599993000000	0.217399999000000	0.218700007000000	0.375600010156631	0.321799993515015	0.285199999809265	0.272000014781952	0.283100009000000	0.300099999000000	0.258100003000000	0.253100008000000	0.399800002574921	0.312099993228912
0.841899991035461	0.857599973678589	0.782100021839142	0.698800027370453	0.529999971000000	0.343899995000000	0.115599997000000	0.105999999000000	0.760999977588654	0.689800024032593	0.509500026702881	0.313800007104874	0.136299998000000	0.112700000000000	0.108700000000000	0.107500002000000	0.754800021648407	0.517599999904633	0.337700009346008	0.182699993252754	0.147400007000000	0.154300004000000	0.148300007000000	0.145300001000000	0.456299990415573	0.334300011396408	0.232700005173683	0.188899993896484	0.178399995000000	0.176200002000000	0.167999998000000	0.180600002000000	0.509500026702881	0.436800003051758	0.295399993658066	0.296200007200241	0.268400013000000	0.257400006000000	0.218500003000000	0.228699997000000	0.390899986028671	0.351500004529953	0.290399998426437	0.271400004625320	0.289600015000000	0.318199992000000	0.254099995000000	0.256999999000000	0.405800014734268	0.310999989509583
0.837700009346008	0.847500026226044	0.796299993991852	0.712599992752075	0.556699991000000	0.372200012000000	0.117600001000000	0.104900002000000	0.778400003910065	0.711099982261658	0.545000016689301	0.343600004911423	0.143099993000000	0.113899998000000	0.108900003000000	0.107299998000000	0.768999993801117	0.543099999427795	0.360000014305115	0.186100006103516	0.147900000000000	0.153699994000000	0.152799994000000	0.143999994000000	0.476999998092651	0.344000011682510	0.240400001406670	0.187900006771088	0.182400003000000	0.174099997000000	0.174300000000000	0.171000004000000	0.519599974155426	0.400999993085861	0.342999994754791	0.248699992895126	0.251899987000000	0.252200007000000	0.222399995000000	0.214200005000000	0.390399992465973	0.334699988365173	0.287800014019012	0.302899986505508	0.292299986000000	0.317400008000000	0.251199991000000	0.251899987000000	0.416299998760223	0.308999985456467
0.837100028991699	0.851999998092651	0.814599990844727	0.729700028896332	0.580500007000000	0.405400008000000	0.119099997000000	0.104099996000000	0.788600027561188	0.736599981784821	0.565999984741211	0.361000001430512	0.140799999000000	0.110399999000000	0.108599998000000	0.106600001000000	0.797399997711182	0.572300016880035	0.375400006771088	0.194600000977516	0.146200001000000	0.152899995000000	0.147300005000000	0.143000007000000	0.513400018215179	0.365299999713898	0.242300003767014	0.193000003695488	0.180700004000000	0.178200006000000	0.171399996000000	0.169699997000000	0.536899983882904	0.418099999427795	0.295800000429153	0.258599996566772	0.270000011000000	0.237299994000000	0.218899995000000	0.216900006000000	0.416700005531311	0.349500000476837	0.284700006246567	0.286000013351440	0.274399996000000	0.307999998000000	0.248999998000000	0.251800001000000	0.411100000143051	0.317799985408783
0.838199973106384	0.845700025558472	0.817700028419495	0.752099990844727	0.608200014000000	0.435999990000000	0.122299999000000	0.105800003000000	0.785199999809265	0.769900023937225	0.610300004482269	0.396100014448166	0.150000006000000	0.113600001000000	0.108700000000000	0.106200002000000	0.814199984073639	0.601800024509430	0.411700010299683	0.212300002574921	0.147699997000000	0.152899995000000	0.152899995000000	0.143299997000000	0.531000018119812	0.381700009107590	0.246999993920326	0.190500006079674	0.188600004000000	0.173999995000000	0.172099993000000	0.170800000000000	0.586600005626679	0.450500011444092	0.348899990320206	0.259900003671646	0.251100004000000	0.245299995000000	0.215299994000000	0.205699995000000	0.363599985837936	0.333099991083145	0.291000008583069	0.281899988651276	0.299199998000000	0.318100005000000	0.254999995000000	0.262600005000000	0.439000010490418	0.324099987745285
0.827199995517731	0.842199981212616	0.830900013446808	0.766300022602081	0.633899987000000	0.477100015000000	0.126200005000000	0.106399998000000	0.779500007629395	0.773800015449524	0.630900025367737	0.423200011253357	0.152600005000000	0.110900000000000	0.107100002000000	0.106399998000000	0.830600023269653	0.632499992847443	0.427199989557266	0.209199994802475	0.149599999000000	0.153200001000000	0.148800001000000	0.152300000000000	0.550199985504150	0.392500013113022	0.253500014543533	0.193000003695488	0.175500005000000	0.174500003000000	0.168599993000000	0.171200007000000	0.595399975776672	0.458999991416931	0.321399986743927	0.236499994993210	0.251800001000000	0.239700004000000	0.219600007000000	0.204899997000000	0.390300005674362	0.367399990558624	0.285199999809265	0.269499987363815	0.288100004000000	0.304899991000000	0.252700001000000	0.254999995000000	0.444700002670288	0.351000010967255
0.822399973869324	0.843400001525879	0.839500010013580	0.774299979209900	0.646899998000000	0.503400028000000	0.132200003000000	0.104900002000000	0.780300021171570	0.765799999237061	0.655399978160858	0.451000005006790	0.156499997000000	0.110299997000000	0.108099997000000	0.107000001000000	0.849699974060059	0.664499998092651	0.461199998855591	0.217500001192093	0.148000002000000	0.150999993000000	0.147300005000000	0.144400001000000	0.580299973487854	0.422600001096725	0.263599991798401	0.188600003719330	0.178800002000000	0.172199994000000	0.168500006000000	0.169300005000000	0.620299994945526	0.483000010251999	0.377499997615814	0.270099997520447	0.262100011000000	0.243000001000000	0.219899997000000	0.218899995000000	0.418000012636185	0.354499995708466	0.327199995517731	0.285600006580353	0.288899988000000	0.269600004000000	0.250299990000000	0.250600010000000	0.450300008058548	0.349200010299683
0.840399980545044	0.851899981498718	0.842100024223328	0.792400002479553	0.677500010000000	0.535000026000000	0.139899999000000	0.106100000000000	0.787599980831146	0.770699977874756	0.697099983692169	0.487300008535385	0.168699995000000	0.110299997000000	0.108700000000000	0.105599999000000	0.874800026416779	0.705900013446808	0.483200013637543	0.219899997115135	0.147599995000000	0.151800007000000	0.145500004000000	0.143999994000000	0.608200013637543	0.443199992179871	0.265899986028671	0.193599998950958	0.172800004000000	0.171700001000000	0.165099993000000	0.186100006000000	0.675599992275238	0.504100024700165	0.335700005292892	0.249699994921684	0.262300014000000	0.256300002000000	0.215299994000000	0.221100003000000	0.395399987697601	0.350499987602234	0.300399988889694	0.276899993419647	0.277099997000000	0.298200011000000	0.247500002000000	0.257499993000000	0.440200001001358	0.334199994802475
0.835200011730194	0.850399971008301	0.848200023174286	0.797500014305115	0.695699990000000	0.566999972000000	0.146899998000000	0.105099998000000	0.790000021457672	0.774500012397766	0.725199997425079	0.520299971103668	0.172600001000000	0.111000001000000	0.108499996000000	0.104999997000000	0.901000022888184	0.731299996376038	0.510200023651123	0.231299996376038	0.148800001000000	0.150700003000000	0.147799999000000	0.141599998000000	0.638999998569489	0.467900007963181	0.275700002908707	0.195999994874001	0.176699996000000	0.173199996000000	0.175200000000000	0.168799996000000	0.702000021934509	0.529299974441528	0.346199989318848	0.242699995636940	0.264299989000000	0.243900001000000	0.214000002000000	0.202700004000000	0.418900012969971	0.383799999952316	0.301699995994568	0.294499993324280	0.286100000000000	0.305999994000000	0.243599996000000	0.262699991000000	0.457399994134903	0.355399996042252
0.841000020503998	0.835699975490570	0.847699999809265	0.813099980354309	0.707700014000000	0.596899986000000	0.156900004000000	0.105999999000000	0.780600011348724	0.759700000286102	0.743799984455109	0.552200019359589	0.178599998000000	0.110900000000000	0.108300000000000	0.106600001000000	0.896099984645844	0.751100003719330	0.532100021839142	0.242799997329712	0.152799994000000	0.152700007000000	0.144500002000000	0.144899994000000	0.665300011634827	0.495099991559982	0.290300011634827	0.194900006055832	0.172900006000000	0.173500001000000	0.167799994000000	0.166999996000000	0.736899971961975	0.554199993610382	0.355399996042252	0.271299988031387	0.246500000000000	0.238000005000000	0.219400004000000	0.202800006000000	0.452699989080429	0.377900004386902	0.314599990844727	0.274599999189377	0.289799988000000	0.320899993000000	0.245800003000000	0.253300011000000	0.458400011062622	0.370599985122681
0.828499972820282	0.846700012683868	0.865599989891052	0.806200027465820	0.718400002000000	0.613399982000000	0.168200001000000	0.107100002000000	0.785899996757507	0.763100028038025	0.766300022602081	0.582599997520447	0.190599993000000	0.109200001000000	0.106899999000000	0.106200002000000	0.906400024890900	0.773800015449524	0.560400009155273	0.248199999332428	0.154699996000000	0.150999993000000	0.146100000000000	0.143800005000000	0.685100018978119	0.513899981975555	0.296499997377396	0.198699995875359	0.173899993000000	0.173299998000000	0.162799999000000	0.167600006000000	0.724500000476837	0.586499989032745	0.413100004196167	0.257800012826920	0.228599995000000	0.243699998000000	0.210099995000000	0.202900007000000	0.432399988174439	0.368499994277954	0.290300011634827	0.263200014829636	0.292499989000000	0.309399992000000	0.250000000000000	0.251899987000000	0.468300014734268	0.354099988937378
0.840699970722199	0.855799973011017	0.868600010871887	0.806400001049042	0.736500025000000	0.636200011000000	0.184900001000000	0.107000001000000	0.786499977111816	0.773699998855591	0.776199996471405	0.616199970245361	0.208000004000000	0.109399997000000	0.106100000000000	0.106700003000000	0.922299981117249	0.779799997806549	0.600099980831146	0.270500004291534	0.156100005000000	0.150999993000000	0.144299999000000	0.141499996000000	0.728999972343445	0.549300014972687	0.311199992895126	0.199799999594688	0.176300004000000	0.173099995000000	0.163000003000000	0.165900007000000	0.775900006294251	0.611699998378754	0.439099997282028	0.256000012159348	0.253300011000000	0.242599994000000	0.209800005000000	0.203400001000000	0.467099994421005	0.372200012207031	0.295800000429153	0.296900004148483	0.280999988000000	0.317099988000000	0.244000003000000	0.252499998000000	0.487300008535385	0.383199989795685
[truncated: 14 more columns]
