# Supplementary material for: Modeling the impact of drug interactions on therapeutic selectivity
Source: Nat Commun. 2018 Aug 27;9:3452. doi: 10.1038/s41467-018-05954-3 (PMC6110842; doi:10.1038/s41467-018-05954-3)
Supplement: Supplementary file 4 — Supplementary Data 1 [file 41467_2018_5954_MOESM4_ESM.zip › albRAW/MMS-Rap.txt]

0.0916000010000000	0.0904000030000000	0.0903000010000000	0.0898000000000000	0.0882000030000000	0.0916000010000000	0.0927999990000000	0.0929000010000000	0.0978000020000000	0.0914999990000000	0.0900999980000000	0.0903000010000000	0.0908000020000000	0.0917999970000000	0.0934000020000000	0.0895999970000000	0.0907000010000000	0.0908000020000000	0.0918999980000000	0.0898000000000000	0.0921000020000000	0.0930999960000000	0.0935000030000000	0.0921000020000000	0.0905999990000000	0.0904000030000000	0.0935000030000000	0.0930000020000000	0.0902000000000000	0.0925000010000000	0.0904000030000000	0.0922999980000000	0.0886000020000000	0.0860999970000000	0.0882999970000000	0.0854000000000000	0.0850000010000000	0.0842000020000000	0.0873000030000000	0.0856999980000000	0.0876000000000000	0.0873999970000000	0.0873000030000000	0.0904000030000000	0.0873999970000000	0.0880000000000000	0.0892999990000000	0.0868000020000000	0.0876000000000000	0.0851999970000000
0.0904999970000000	0.0894000010000000	0.0892999990000000	0.0895999970000000	0.0881000010000000	0.0911000000000000	0.0914999990000000	0.0925000010000000	0.0970000030000000	0.0908000020000000	0.0895000030000000	0.0904000030000000	0.0902000000000000	0.0908000020000000	0.0926999970000000	0.0891999970000000	0.0904999970000000	0.0900999980000000	0.0912000020000000	0.0891000030000000	0.0891000030000000	0.107100002000000	0.0925000010000000	0.0920000000000000	0.0895999970000000	0.0894000010000000	0.0926999970000000	0.0926000030000000	0.0892999990000000	0.0914999990000000	0.0895999970000000	0.0913000030000000	0.0870999990000000	0.0851000030000000	0.0859000010000000	0.0858000000000000	0.0854000000000000	0.0848999990000000	0.0869999970000000	0.0846000020000000	0.0882999970000000	0.0864000020000000	0.0852999990000000	0.0885000010000000	0.0881000010000000	0.0863000010000000	0.0887999980000000	0.0838000030000000	0.0882000030000000	0.0830999990000000
0.0909999980000000	0.0894000010000000	0.0896999980000000	0.0900999980000000	0.0880000000000000	0.0908999960000000	0.0917999970000000	0.0922000040000000	0.0966999980000000	0.0909999980000000	0.0902000000000000	0.0903000010000000	0.0903000010000000	0.0904999970000000	0.0922999980000000	0.0892999990000000	0.0900999980000000	0.0904000030000000	0.0911000000000000	0.0889000000000000	0.0942000000000000	0.107500002000000	0.0921000020000000	0.0921000020000000	0.0904000030000000	0.0904000030000000	0.0926999970000000	0.0926999970000000	0.0891999970000000	0.0908999960000000	0.0899000020000000	0.0916000010000000	0.0882999970000000	0.0859000010000000	0.0864000020000000	0.0850000010000000	0.0858000000000000	0.0842999960000000	0.0877000020000000	0.0842000020000000	0.0878000040000000	0.0874999990000000	0.0865999980000000	0.0877000020000000	0.0872000010000000	0.0860000030000000	0.0889000000000000	0.0847000030000000	0.0877000020000000	0.0836000000000000
0.0904999970000000	0.0894000010000000	0.0894000010000000	0.0895999970000000	0.0880000000000000	0.0908000020000000	0.0913999970000000	0.0922999980000000	0.0962999980000000	0.0904000030000000	0.0890000020000000	0.0903000010000000	0.0899000020000000	0.0909999980000000	0.0929000010000000	0.0889000000000000	0.0900999980000000	0.0905999990000000	0.0908999960000000	0.0889000000000000	0.0886000020000000	0.107500002000000	0.0920000000000000	0.0922000040000000	0.0900000040000000	0.0900999980000000	0.0930000020000000	0.0925000010000000	0.0895999970000000	0.0914999990000000	0.0902000000000000	0.0914999990000000	0.0869000030000000	0.0846000020000000	0.0872000010000000	0.0850000010000000	0.0865999980000000	0.0843999980000000	0.0882999970000000	0.0856000040000000	0.0865999980000000	0.0864000020000000	0.0861999990000000	0.0908999960000000	0.0874999990000000	0.0865999980000000	0.0883999990000000	0.0843999980000000	0.0867000000000000	0.0850000010000000
0.0902000000000000	0.0895000030000000	0.0895000030000000	0.0899000020000000	0.0878999980000000	0.0908999960000000	0.0916000010000000	0.0925000010000000	0.0961999970000000	0.0908000020000000	0.0895999970000000	0.0900000040000000	0.0907000010000000	0.0904999970000000	0.0921000020000000	0.0895999970000000	0.0899000020000000	0.0900000040000000	0.0908999960000000	0.0895000030000000	0.0886999960000000	0.106500000000000	0.0920000000000000	0.0918999980000000	0.0900999980000000	0.0902000000000000	0.0931999980000000	0.0925000010000000	0.0891999970000000	0.0917000030000000	0.0898000000000000	0.0913999970000000	0.0869999970000000	0.0842999960000000	0.0873000030000000	0.0842999960000000	0.0837000010000000	0.0833000020000000	0.0869999970000000	0.0846000020000000	0.0864000020000000	0.0874999990000000	0.0864999960000000	0.0882000030000000	0.0863000010000000	0.0856999980000000	0.0874999990000000	0.0843999980000000	0.0861999990000000	0.0830999990000000
0.0908000020000000	0.0892999990000000	0.0895000030000000	0.0905999990000000	0.0878999980000000	0.0904000030000000	0.0904000030000000	0.0916000010000000	0.0953999980000000	0.0904000030000000	0.0892999990000000	0.0902000000000000	0.0902000000000000	0.0903000010000000	0.0921000020000000	0.0887999980000000	0.0902000000000000	0.0900000040000000	0.0911000000000000	0.0892999990000000	0.0890000020000000	0.106899999000000	0.0917000030000000	0.0917000030000000	0.0902000000000000	0.0900000040000000	0.0930999960000000	0.0921000020000000	0.0890000020000000	0.0905999990000000	0.0894000010000000	0.0913000030000000	0.0873000030000000	0.0851999970000000	0.0863000010000000	0.0843999980000000	0.0841000010000000	0.0824000020000000	0.0867000000000000	0.0846000020000000	0.0869999970000000	0.0878000040000000	0.0864999960000000	0.0889000000000000	0.0860000030000000	0.0864999960000000	0.0878999980000000	0.0848999990000000	0.0913999970000000	0.0836000000000000
0.0908000020000000	0.0891999970000000	0.0895999970000000	0.0902000000000000	0.0886000020000000	0.0908999960000000	0.0918999980000000	0.0925000010000000	0.0966000040000000	0.0904000030000000	0.0895999970000000	0.0904000030000000	0.0908000020000000	0.0913000030000000	0.0922000040000000	0.0895999970000000	0.0900000040000000	0.0900999980000000	0.0908999960000000	0.0895000030000000	0.0940999980000000	0.106500000000000	0.0918999980000000	0.0917000030000000	0.0902000000000000	0.0902000000000000	0.0930000020000000	0.0926999970000000	0.0896999980000000	0.0914999990000000	0.0896999980000000	0.0907000010000000	0.0874999990000000	0.0851000030000000	0.0864000020000000	0.0838999970000000	0.0838000030000000	0.0837000010000000	0.0865999980000000	0.0848999990000000	0.0869000030000000	0.0878999980000000	0.0863000010000000	0.0890000020000000	0.0863000010000000	0.0874999990000000	0.0872000010000000	0.0851000030000000	0.0870999990000000	0.0834000040000000
0.0911000000000000	0.0896999980000000	0.0894000010000000	0.0898000000000000	0.0886000020000000	0.0904999970000000	0.0908999960000000	0.0923999990000000	0.0966999980000000	0.0905999990000000	0.0896999980000000	0.0903000010000000	0.0905999990000000	0.0908000020000000	0.0917000030000000	0.0892999990000000	0.0900000040000000	0.0900000040000000	0.0912000020000000	0.0895000030000000	0.0913000030000000	0.0980999990000000	0.0913999970000000	0.0922000040000000	0.0903000010000000	0.0903000010000000	0.0930000020000000	0.0921000020000000	0.0891999970000000	0.0917000030000000	0.0898000000000000	0.0916000010000000	0.0873000030000000	0.0842999960000000	0.0882000030000000	0.0841000010000000	0.0851999970000000	0.0834999980000000	0.0869000030000000	0.0847999980000000	0.0873999970000000	0.0873999970000000	0.0873000030000000	0.0883999990000000	0.0869000030000000	0.0859000010000000	0.0880000000000000	0.0855000020000000	0.0869000030000000	0.0834000040000000
0.0925000010000000	0.0898000000000000	0.0902000000000000	0.0907000010000000	0.0889000000000000	0.0913999970000000	0.0912000020000000	0.0922999980000000	0.0962999980000000	0.0907000010000000	0.0902000000000000	0.0909999980000000	0.0936999990000000	0.0911000000000000	0.0920000000000000	0.0899000020000000	0.0895999970000000	0.0904999970000000	0.0913999970000000	0.0900999980000000	0.0891999970000000	0.103200004000000	0.0920000000000000	0.0920000000000000	0.0902000000000000	0.0904000030000000	0.0934000020000000	0.0931999980000000	0.0895999970000000	0.0914999990000000	0.0900999980000000	0.0916000010000000	0.0860000030000000	0.0845000000000000	0.0847000030000000	0.0841000010000000	0.0851000030000000	0.0833000020000000	0.0874999990000000	0.0850000010000000	0.0868000020000000	0.0873999970000000	0.0865999980000000	0.0880000000000000	0.0869999970000000	0.0861999990000000	0.0881000010000000	0.0854000000000000	0.0883999990000000	0.0834000040000000
0.0913000030000000	0.0904000030000000	0.0903000010000000	0.0908999960000000	0.0887999980000000	0.0918999980000000	0.0918999980000000	0.0929000010000000	0.0971999990000000	0.0908999960000000	0.0899000020000000	0.0913000030000000	0.0912000020000000	0.0912000020000000	0.0930000020000000	0.0905999990000000	0.0908000020000000	0.0904999970000000	0.0916000010000000	0.0904000030000000	0.0890000020000000	0.0926999970000000	0.0923999990000000	0.0923999990000000	0.0905999990000000	0.0902000000000000	0.0940999980000000	0.0930999960000000	0.0912000020000000	0.0918999980000000	0.0904000030000000	0.0918999980000000	0.0870999990000000	0.0847000030000000	0.0855000020000000	0.0851000030000000	0.0860999970000000	0.0846000020000000	0.0876000000000000	0.0855000020000000	0.0864999960000000	0.0872000010000000	0.0867000000000000	0.0890000020000000	0.0867000000000000	0.0874999990000000	0.0885000010000000	0.0855000020000000	0.0905999990000000	0.0837000010000000
0.0922000040000000	0.0913000030000000	0.0908999960000000	0.0913999970000000	0.0889000000000000	0.0920000000000000	0.0921000020000000	0.0934000020000000	0.0971999990000000	0.0909999980000000	0.0908999960000000	0.0913000030000000	0.0917999970000000	0.0916000010000000	0.0930000020000000	0.0904999970000000	0.0909999980000000	0.0904999970000000	0.0920000000000000	0.0898000000000000	0.0891999970000000	0.0930000020000000	0.0926999970000000	0.0926999970000000	0.0905999990000000	0.0904999970000000	0.0935999970000000	0.0930000020000000	0.0902000000000000	0.0922000040000000	0.0903000010000000	0.0921000020000000	0.0870999990000000	0.0852999990000000	0.0859000010000000	0.0846000020000000	0.0867000000000000	0.0841000010000000	0.0880000000000000	0.0858000000000000	0.0869000030000000	0.0889000000000000	0.0869000030000000	0.0877000020000000	0.0869000030000000	0.0865999980000000	0.0887999980000000	0.0859000010000000	0.0892999990000000	0.0842000020000000
0.0930999960000000	0.0913999970000000	0.0914999990000000	0.0923999990000000	0.0905999990000000	0.0922000040000000	0.0922999980000000	0.0939000030000000	0.0975999980000000	0.0917999970000000	0.0913000030000000	0.0923999990000000	0.0926000030000000	0.0920000000000000	0.0930000020000000	0.0905999990000000	0.0909999980000000	0.0916000010000000	0.0926000030000000	0.0913000030000000	0.0900000040000000	0.0926999970000000	0.0925000010000000	0.0934000020000000	0.0912000020000000	0.0909999980000000	0.0948000030000000	0.0934000020000000	0.0904000030000000	0.0912000020000000	0.0907000010000000	0.0927999990000000	0.0883999990000000	0.0856999980000000	0.0860000030000000	0.0855000020000000	0.0864999960000000	0.0846000020000000	0.0882999970000000	0.0858000000000000	0.0878999980000000	0.0889000000000000	0.0865999980000000	0.0882999970000000	0.0869999970000000	0.0865999980000000	0.0881000010000000	0.0855000020000000	0.0878000040000000	0.0841000010000000
0.0935999970000000	0.0917999970000000	0.0926000030000000	0.0930999960000000	0.0908000020000000	0.0934000020000000	0.0930000020000000	0.0944000040000000	0.0974000020000000	0.0926000030000000	0.0922000040000000	0.0931999980000000	0.0931999980000000	0.0927999990000000	0.0936999990000000	0.0909999980000000	0.0916000010000000	0.0922000040000000	0.0933000000000000	0.0921000020000000	0.0904999970000000	0.0934000020000000	0.0933000000000000	0.0931999980000000	0.0921000020000000	0.0920000000000000	0.0952000020000000	0.0940999980000000	0.0913000030000000	0.0918999980000000	0.0913000030000000	0.0927999990000000	0.0878999980000000	0.0860999970000000	0.0874999990000000	0.0856999980000000	0.0861999990000000	0.0851999970000000	0.0882999970000000	0.0864999960000000	0.0891999970000000	0.0890000020000000	0.0880000000000000	0.0939000030000000	0.0872000010000000	0.0867000000000000	0.0886999960000000	0.0863000010000000	0.0878999980000000	0.0851000030000000
0.0948999970000000	0.0930000020000000	0.0936999990000000	0.0939999970000000	0.0926000030000000	0.0935999970000000	0.0943000020000000	0.0957000030000000	0.0988000040000000	0.0938000010000000	0.0931999980000000	0.0935999970000000	0.0939000030000000	0.0935000030000000	0.0945999990000000	0.0922000040000000	0.0922000040000000	0.0930000020000000	0.0939999970000000	0.0923999990000000	0.0944000040000000	0.0944000040000000	0.0934000020000000	0.0945999990000000	0.0921000020000000	0.0918999980000000	0.0957000030000000	0.0944000040000000	0.0917000030000000	0.0935000030000000	0.0922999980000000	0.0939999970000000	0.0874999990000000	0.0864999960000000	0.0865999980000000	0.0852999990000000	0.0851999970000000	0.0845000000000000	0.0881000010000000	0.0859000010000000	0.0885000010000000	0.0886000020000000	0.0870999990000000	0.0900999980000000	0.0870999990000000	0.0878000040000000	0.0881000010000000	0.0861999990000000	0.0878000040000000	0.0847999980000000
0.0956000020000000	0.0944999980000000	0.0947000010000000	0.0957000030000000	0.0935999970000000	0.0948999970000000	0.0949999990000000	0.0960000010000000	0.0997999980000000	0.0938000010000000	0.0943000020000000	0.0948000030000000	0.0945999990000000	0.0947000010000000	0.0952999960000000	0.0931999980000000	0.0936999990000000	0.0930000020000000	0.0948000030000000	0.0936999990000000	0.0922000040000000	0.0956000020000000	0.0945999990000000	0.0947000010000000	0.0934000020000000	0.0921000020000000	0.0969000010000000	0.0955000000000000	0.0926999970000000	0.0939999970000000	0.0927999990000000	0.0938000010000000	0.0894000010000000	0.0869999970000000	0.0874999990000000	0.0855000020000000	0.0870999990000000	0.0856999980000000	0.0885000010000000	0.0868000020000000	0.0883999990000000	0.0895999970000000	0.0877000020000000	0.0890000020000000	0.0870999990000000	0.0873000030000000	0.0894000010000000	0.0865999980000000	0.0868000020000000	0.0852999990000000
0.0975999980000000	0.0952000020000000	0.0964000000000000	0.0971999990000000	0.0944000040000000	0.0957000030000000	0.0958999990000000	0.0967999990000000	0.101199999000000	0.0943000020000000	0.0953999980000000	0.0961000030000000	0.0962999980000000	0.0956000020000000	0.0958999990000000	0.0943000020000000	0.0940999980000000	0.0938000010000000	0.0952999960000000	0.0942000000000000	0.0926000030000000	0.0970999970000000	0.0955000000000000	0.0956000020000000	0.0935000030000000	0.0935999970000000	0.0965000020000000	0.0958999990000000	0.0931999980000000	0.0949999990000000	0.0935000030000000	0.0943000020000000	0.0907000010000000	0.0882999970000000	0.0891999970000000	0.0873000030000000	0.0876000000000000	0.0868000020000000	0.0885000010000000	0.0870999990000000	0.0886999960000000	0.0896999980000000	0.0891999970000000	0.0907000010000000	0.0881000010000000	0.0887999980000000	0.0895000030000000	0.0873000030000000	0.0886999960000000	0.0859000010000000
0.100500003000000	0.0975999980000000	0.0982000010000000	0.0989999990000000	0.0966999980000000	0.0970000030000000	0.0970000030000000	0.0983000030000000	0.102700002000000	0.0958999990000000	0.0970000030000000	0.0974000020000000	0.0978000020000000	0.0977000000000000	0.0969000010000000	0.0949999990000000	0.0948000030000000	0.0945999990000000	0.0966999980000000	0.0966000040000000	0.0934000020000000	0.106799997000000	0.0970000030000000	0.0969000010000000	0.0945999990000000	0.0939000030000000	0.0983000030000000	0.0974000020000000	0.0961999970000000	0.0955000000000000	0.0942000000000000	0.0955000000000000	0.0898000000000000	0.0882999970000000	0.0900000040000000	0.0872000010000000	0.0889000000000000	0.0873999970000000	0.0902000000000000	0.0883999990000000	0.0895000030000000	0.0913999970000000	0.0887999980000000	0.0900999980000000	0.0881000010000000	0.0885000010000000	0.0907000010000000	0.0882999970000000	0.0891999970000000	0.0868000020000000
0.102200001000000	0.0988000040000000	0.100900002000000	0.100299999000000	0.0975999980000000	0.0984999980000000	0.0984999980000000	0.0995000000000000	0.104000002000000	0.0970000030000000	0.0984999980000000	0.0988000040000000	0.0992000030000000	0.0988000040000000	0.0977000000000000	0.0960000010000000	0.0960000010000000	0.0961999970000000	0.0978000020000000	0.0961999970000000	0.0948000030000000	0.0986000000000000	0.0977000000000000	0.0982000010000000	0.0960000010000000	0.0952999960000000	0.0996000020000000	0.0983000030000000	0.0949999990000000	0.0962999980000000	0.0957999970000000	0.0964000000000000	0.0911000000000000	0.0890000020000000	0.0902000000000000	0.0878000040000000	0.0885000010000000	0.0873999970000000	0.0900999980000000	0.0885000010000000	0.0895000030000000	0.0905999990000000	0.0899000020000000	0.0920000000000000	0.0892999990000000	0.0899000020000000	0.0896999980000000	0.0880000000000000	0.0891999970000000	0.0867000000000000
0.105700001000000	0.101700000000000	0.103200004000000	0.102700002000000	0.0999000000000000	0.0991000010000000	0.100000001000000	0.0999000000000000	0.105700001000000	0.0992000030000000	0.100100003000000	0.101700000000000	0.101899996000000	0.100199997000000	0.0989999990000000	0.0964000000000000	0.0979000030000000	0.0970000030000000	0.0992000030000000	0.0982000010000000	0.0970000030000000	0.0996000020000000	0.0983999970000000	0.0996999960000000	0.0969000010000000	0.0957999970000000	0.100800000000000	0.0996000020000000	0.0965000020000000	0.0975999980000000	0.0966000040000000	0.0975999980000000	0.0912000020000000	0.0904999970000000	0.0905999990000000	0.0880000000000000	0.0887999980000000	0.0883999990000000	0.0904999970000000	0.0885000010000000	0.0907000010000000	0.0922999980000000	0.0903000010000000	0.0922000040000000	0.0889000000000000	0.0912000020000000	0.0914999990000000	0.0887999980000000	0.0905999990000000	0.0882000030000000
0.105599999000000	0.103100002000000	0.106799997000000	0.104999997000000	0.102700002000000	0.100800000000000	0.101599999000000	0.102100000000000	0.106799997000000	0.101000004000000	0.102799997000000	0.103200004000000	0.103500001000000	0.102200001000000	0.101499997000000	0.0983999970000000	0.0983000030000000	0.0989999990000000	0.100400001000000	0.100000001000000	0.0975999980000000	0.100900002000000	0.100199997000000	0.100100003000000	0.0974000020000000	0.0970999970000000	0.101700000000000	0.100599997000000	0.0977000000000000	0.0983999970000000	0.0970999970000000	0.0983999970000000	0.0917999970000000	0.0899000020000000	0.0913999970000000	0.0895000030000000	0.0904999970000000	0.0891999970000000	0.0917999970000000	0.0891000030000000	0.0913000030000000	0.0926000030000000	0.0912000020000000	0.0930999960000000	0.0900000040000000	0.0907000010000000	0.0926999970000000	0.0892999990000000	0.0913999970000000	0.0878000040000000
0.109300002000000	0.106700003000000	0.108999997000000	0.109999999000000	0.104300000000000	0.103000000000000	0.102799997000000	0.103699997000000	0.109999999000000	0.102399997000000	0.105300002000000	0.105499998000000	0.105400003000000	0.104199998000000	0.103600003000000	0.101000004000000	0.100000001000000	0.0997999980000000	0.102300003000000	0.102499999000000	0.0997999980000000	0.103200004000000	0.101899996000000	0.102300003000000	0.0988999980000000	0.0983999970000000	0.103100002000000	0.101499997000000	0.0988000040000000	0.100199997000000	0.0989999990000000	0.0996000020000000	0.0942000000000000	0.0908999960000000	0.0929000010000000	0.0892999990000000	0.0908999960000000	0.0898000000000000	0.0921000020000000	0.0905999990000000	0.0917999970000000	0.0943000020000000	0.0913999970000000	0.0940999980000000	0.0912000020000000	0.0905999990000000	0.0929000010000000	0.0904000030000000	0.0909999980000000	0.0877000020000000
0.115400001000000	0.110600002000000	0.114600003000000	0.112000003000000	0.107799999000000	0.103399999000000	0.104400001000000	0.105300002000000	0.113300003000000	0.105899997000000	0.108800001000000	0.108300000000000	0.109399997000000	0.107500002000000	0.105599999000000	0.101899996000000	0.102300003000000	0.102600001000000	0.105999999000000	0.104199998000000	0.101599999000000	0.105099998000000	0.103799999000000	0.104900002000000	0.101499997000000	0.0993999990000000	0.105400003000000	0.103000000000000	0.100199997000000	0.101499997000000	0.101899996000000	0.102300003000000	0.0948000030000000	0.0926999970000000	0.0930000020000000	0.0916000010000000	0.0918999980000000	0.0905999990000000	0.0926000030000000	0.0909999980000000	0.0926000030000000	0.0936999990000000	0.0930000020000000	0.0944999980000000	0.0918999980000000	0.0929000010000000	0.0935000030000000	0.0905999990000000	0.0922999980000000	0.0895000030000000
0.120099999000000	0.114799999000000	0.118400000000000	0.116599999000000	0.110900000000000	0.106299996000000	0.106500000000000	0.106899999000000	0.118000001000000	0.108700000000000	0.111599997000000	0.113399997000000	0.111599997000000	0.111100003000000	0.107500002000000	0.103399999000000	0.105300002000000	0.104500003000000	0.108300000000000	0.108000003000000	0.105300002000000	0.108199999000000	0.106799997000000	0.107600003000000	0.103799999000000	0.100900002000000	0.108300000000000	0.106100000000000	0.102399997000000	0.103100002000000	0.102200001000000	0.104500003000000	0.0957000030000000	0.0929000010000000	0.0938000010000000	0.0914999990000000	0.0920000000000000	0.0925000010000000	0.0938000010000000	0.0926000030000000	0.0938000010000000	0.0948000030000000	0.0920000000000000	0.0961999970000000	0.0921000020000000	0.0935999970000000	0.0940999980000000	0.0908999960000000	0.0926999970000000	0.0891999970000000
0.125100002000000	0.119499996000000	0.126399994000000	0.122900002000000	0.114299998000000	0.109300002000000	0.108999997000000	0.110100001000000	0.120300002000000	0.112499997000000	0.117799997000000	0.117500000000000	0.117899999000000	0.115000002000000	0.110200003000000	0.106899999000000	0.108400002000000	0.106200002000000	0.112300001000000	0.111199997000000	0.108199999000000	0.115699999000000	0.109499998000000	0.110100001000000	0.104900002000000	0.102700002000000	0.110699996000000	0.107400000000000	0.105899997000000	0.106500000000000	0.104900002000000	0.106299996000000	0.0969000010000000	0.0944000040000000	0.0949999990000000	0.0938000010000000	0.0944000040000000	0.0935000030000000	0.0956000020000000	0.0939999970000000	0.0939999970000000	0.0957000030000000	0.0942000000000000	0.0970000030000000	0.0920000000000000	0.0947000010000000	0.0948999970000000	0.0925000010000000	0.0936999990000000	0.0900999980000000
0.141000003000000	0.128700003000000	0.131200001000000	0.126699999000000	0.120600000000000	0.110900000000000	0.112199999000000	0.111699998000000	0.127599999000000	0.117100000000000	0.121900000000000	0.120999999000000	0.122699998000000	0.117600001000000	0.112700000000000	0.108400002000000	0.111900002000000	0.109999999000000	0.116499998000000	0.114399999000000	0.111900002000000	0.114799999000000	0.111900002000000	0.112300001000000	0.108099997000000	0.104999997000000	0.112899996000000	0.109499998000000	0.107500002000000	0.107799999000000	0.106899999000000	0.108900003000000	0.0993999990000000	0.0965000020000000	0.0974999960000000	0.0939999970000000	0.0958999990000000	0.0944000040000000	0.0962999980000000	0.0953999980000000	0.0948000030000000	0.0961999970000000	0.0957000030000000	0.100900002000000	0.0939000030000000	0.0967999990000000	0.0961000030000000	0.0936999990000000	0.0961000030000000	0.0917000030000000
0.141900003000000	0.136199996000000	0.140400007000000	0.134100005000000	0.123300001000000	0.114100002000000	0.116099998000000	0.114299998000000	0.131899998000000	0.121699996000000	0.127800003000000	0.130799994000000	0.128700003000000	0.122599997000000	0.115699999000000	0.110600002000000	0.114799999000000	0.114100002000000	0.119099997000000	0.119400002000000	0.116300002000000	0.118600003000000	0.115599997000000	0.115999997000000	0.111199997000000	0.109499998000000	0.116400003000000	0.114399999000000	0.110699996000000	0.111299999000000	0.111000001000000	0.111800000000000	0.100500003000000	0.0983000030000000	0.0996000020000000	0.0971999990000000	0.0970000030000000	0.0966000040000000	0.0987000020000000	0.0966000040000000	0.0979000030000000	0.0991000010000000	0.0979000030000000	0.0992999970000000	0.0961999970000000	0.0980999990000000	0.0980999990000000	0.0944999980000000	0.0951000010000000	0.0935000030000000
0.152899995000000	0.144299999000000	0.150299996000000	0.142700002000000	0.129099995000000	0.117100000000000	0.117500000000000	0.115500003000000	0.138400003000000	0.129099995000000	0.136399999000000	0.137500003000000	0.135700002000000	0.127900004000000	0.119400002000000	0.113399997000000	0.119900003000000	0.117799997000000	0.124799997000000	0.125400007000000	0.121699996000000	0.122400001000000	0.119999997000000	0.119400002000000	0.112700000000000	0.109800003000000	0.120800003000000	0.119199999000000	0.114900000000000	0.114699997000000	0.112300001000000	0.115800001000000	0.103799999000000	0.101000004000000	0.102399997000000	0.100400001000000	0.0992999970000000	0.0995000000000000	0.102399997000000	0.0983999970000000	0.0996999960000000	0.101800002000000	0.100000001000000	0.101099998000000	0.0974000020000000	0.0993999990000000	0.0993999990000000	0.0964000000000000	0.0978000020000000	0.0960000010000000
0.165600002000000	0.158199996000000	0.161200002000000	0.148900002000000	0.136500001000000	0.118799999000000	0.121900000000000	0.119800001000000	0.147699997000000	0.134900004000000	0.143800005000000	0.145400003000000	0.144800007000000	0.132499993000000	0.121900000000000	0.116899997000000	0.125300005000000	0.122900002000000	0.129999995000000	0.131699994000000	0.126900002000000	0.128099993000000	0.124399997000000	0.122199997000000	0.116700001000000	0.114000000000000	0.124600001000000	0.122000001000000	0.117799997000000	0.117500000000000	0.117500000000000	0.118100002000000	0.105800003000000	0.103299998000000	0.104300000000000	0.101400003000000	0.101400003000000	0.101700000000000	0.101999998000000	0.102300003000000	0.101000004000000	0.102899998000000	0.0996999960000000	0.102200001000000	0.0986000000000000	0.102100000000000	0.100500003000000	0.0979999970000000	0.0996999960000000	0.0961999970000000
0.179499999000000	0.171599999000000	0.174099997000000	0.157299995000000	0.141299993000000	0.123599999000000	0.124799997000000	0.121600002000000	0.158500001000000	0.143500000000000	0.153300002000000	0.153400004000000	0.151400000000000	0.140000001000000	0.127200007000000	0.119800001000000	0.131300002000000	0.127900004000000	0.139100000000000	0.138600007000000	0.132300004000000	0.134499997000000	0.129400000000000	0.126499996000000	0.121500000000000	0.116300002000000	0.130899996000000	0.126499996000000	0.124300003000000	0.120700002000000	0.122400001000000	0.122000001000000	0.109300002000000	0.106799997000000	0.108000003000000	0.104699999000000	0.104900002000000	0.104599997000000	0.105700001000000	0.105099998000000	0.103600003000000	0.106399998000000	0.103299998000000	0.105499998000000	0.100199997000000	0.104099996000000	0.103799999000000	0.100100003000000	0.103299998000000	0.0973000000000000
0.194299996000000	0.186700001000000	0.191900000000000	0.168799996000000	0.149000004000000	0.127700001000000	0.129899994000000	0.126399994000000	0.168899998000000	0.154499993000000	0.163599998000000	0.164399996000000	0.162100002000000	0.146500006000000	0.132100001000000	0.123899996000000	0.137500003000000	0.133499995000000	0.148100004000000	0.147100002000000	0.140599996000000	0.142100006000000	0.137600005000000	0.132799998000000	0.125499994000000	0.120800003000000	0.135700002000000	0.133699998000000	0.128999993000000	0.128600001000000	0.127499998000000	0.127200007000000	0.113600001000000	0.108400002000000	0.110900000000000	0.107100002000000	0.106100000000000	0.105700001000000	0.106799997000000	0.107000001000000	0.105400003000000	0.106899999000000	0.105300002000000	0.108900003000000	0.102499999000000	0.106899999000000	0.105200000000000	0.102300003000000	0.102399997000000	0.0996999960000000
0.219099998000000	0.205699995000000	0.207599998000000	0.181500003000000	0.155100003000000	0.129500002000000	0.134000003000000	0.128800005000000	0.181999996000000	0.165500000000000	0.174999997000000	0.177599996000000	0.171200007000000	0.153200001000000	0.138500005000000	0.125799999000000	0.145500004000000	0.141399994000000	0.156700000000000	0.156000003000000	0.148499995000000	0.150099993000000	0.143099993000000	0.137300000000000	0.128900006000000	0.125300005000000	0.142100006000000	0.137500003000000	0.135499999000000	0.133399993000000	0.133000001000000	0.132599995000000	0.116899997000000	0.111299999000000	0.113799997000000	0.111400001000000	0.107900001000000	0.109399997000000	0.109899998000000	0.110699996000000	0.106500000000000	0.108599998000000	0.108599998000000	0.111299999000000	0.104099996000000	0.109600000000000	0.107699998000000	0.105999999000000	0.105599999000000	0.100199997000000
0.246700004000000	0.232999995000000	0.227699995000000	0.195099995000000	0.167699993000000	0.133300006000000	0.136199996000000	0.131799996000000	0.201600000000000	0.182099998000000	0.188600004000000	0.186399996000000	0.185699999000000	0.160899997000000	0.142000005000000	0.131500006000000	0.158800006000000	0.150700003000000	0.166899994000000	0.164199993000000	0.161400005000000	0.157399997000000	0.151199996000000	0.143800005000000	0.138400003000000	0.133000001000000	0.148900002000000	0.144899994000000	0.140900001000000	0.140699998000000	0.140599996000000	0.137899995000000	0.121100001000000	0.116800003000000	0.118900001000000	0.116400003000000	0.113700002000000	0.114000000000000	0.114000000000000	0.112199999000000	0.109399997000000	0.114600003000000	0.111100003000000	0.112499997000000	0.108499996000000	0.112199999000000	0.110299997000000	0.107500002000000	0.106700003000000	0.103799999000000
0.275599986000000	0.257099986000000	0.251700014000000	0.205200002000000	0.176599994000000	0.137500003000000	0.140900001000000	0.136600003000000	0.216299996000000	0.198200002000000	0.204200000000000	0.204200000000000	0.198899999000000	0.169000000000000	0.145099998000000	0.133900002000000	0.165600002000000	0.157399997000000	0.181500003000000	0.182400003000000	0.172700003000000	0.165700004000000	0.155599996000000	0.150399998000000	0.144199997000000	0.137099996000000	0.155399993000000	0.155300006000000	0.148599997000000	0.146400005000000	0.147100002000000	0.144400001000000	0.125300005000000	0.122299999000000	0.122800000000000	0.120300002000000	0.115900002000000	0.116300002000000	0.118299998000000	0.116400003000000	0.114000000000000	0.116899997000000	0.113100000000000	0.119400002000000	0.109700002000000	0.116400003000000	0.111500002000000	0.108999997000000	0.109800003000000	0.104199998000000
0.305200011000000	0.280400008000000	0.275999993000000	0.222200006000000	0.184599996000000	0.139899999000000	0.146799996000000	0.138799995000000	0.238600001000000	0.216000006000000	0.218799993000000	0.221599996000000	0.218799993000000	0.178399995000000	0.150199994000000	0.138400003000000	0.177599996000000	0.172800004000000	0.196500003000000	0.196099997000000	0.185000002000000	0.174500003000000	0.164199993000000	0.157299995000000	0.153099999000000	0.145699993000000	0.164700001000000	0.163000003000000	0.155300006000000	0.155399993000000	0.156200007000000	0.149399996000000	0.129400000000000	0.126200005000000	0.128399998000000	0.123700000000000	0.121900000000000	0.121799998000000	0.123800002000000	0.122800000000000	0.116499998000000	0.120700002000000	0.116300002000000	0.120600000000000	0.113300003000000	0.119599998000000	0.116400003000000	0.114000000000000	0.111100003000000	0.108400002000000
0.334699988000000	0.324699998000000	0.298799992000000	0.235599995000000	0.194900006000000	0.145899996000000	0.149900004000000	0.142199993000000	0.265599996000000	0.237200007000000	0.235799998000000	0.236499995000000	0.232700005000000	0.189600006000000	0.157100007000000	0.141200006000000	0.195199996000000	0.186100006000000	0.208700001000000	0.213100001000000	0.198699996000000	0.191300005000000	0.174400002000000	0.165800005000000	0.162000000000000	0.152999997000000	0.178200006000000	0.172600001000000	0.167999998000000	0.162100002000000	0.161100000000000	0.157299995000000	0.136299998000000	0.132300004000000	0.134700000000000	0.129099995000000	0.126800001000000	0.129199997000000	0.128199995000000	0.126599997000000	0.118799999000000	0.123800002000000	0.120399997000000	0.124399997000000	0.116300002000000	0.123099998000000	0.120399997000000	0.115699999000000	0.114699997000000	0.111699998000000
0.363900006000000	0.346700013000000	0.336400002000000	0.254500002000000	0.205599993000000	0.151999995000000	0.154899999000000	0.147200003000000	0.288700014000000	0.262699991000000	0.260699987000000	0.257499993000000	0.248899996000000	0.199100003000000	0.162900001000000	0.148100004000000	0.209800005000000	0.196199998000000	0.231199995000000	0.236599997000000	0.217399999000000	0.196099997000000	0.184200004000000	0.172000006000000	0.167600006000000	0.158899993000000	0.193100005000000	0.188800007000000	0.180800006000000	0.173700005000000	0.174400002000000	0.165099993000000	0.144999996000000	0.140400007000000	0.142800003000000	0.135800004000000	0.133699998000000	0.134200007000000	0.131799996000000	0.130700007000000	0.124100000000000	0.130199999000000	0.126800001000000	0.130899996000000	0.119700000000000	0.128299996000000	0.124399997000000	0.119999997000000	0.118100002000000	0.114699997000000
0.395200014000000	0.380199999000000	0.356900007000000	0.273000002000000	0.221100003000000	0.154400006000000	0.161899999000000	0.151700005000000	0.316599995000000	0.290499985000000	0.272799999000000	0.278499991000000	0.275400013000000	0.211700007000000	0.169100001000000	0.152799994000000	0.227899998000000	0.213699996000000	0.250000000000000	0.255800009000000	0.231399998000000	0.211300001000000	0.194199994000000	0.182899997000000	0.182500005000000	0.169799998000000	0.203899994000000	0.200900003000000	0.191200003000000	0.185100004000000	0.189199999000000	0.174899995000000	0.151700005000000	0.144899994000000	0.147900000000000	0.144299999000000	0.141000003000000	0.140200004000000	0.138500005000000	0.140300006000000	0.130199999000000	0.134299994000000	0.133200005000000	0.134700000000000	0.126699999000000	0.134800002000000	0.128000006000000	0.126200005000000	0.122000001000000	0.117200002000000
0.428200006000000	0.424899995000000	0.388599992000000	0.292400002000000	0.230299994000000	0.159899995000000	0.165299997000000	0.155900002000000	0.345400006000000	0.326099992000000	0.297500014000000	0.300999999000000	0.289999992000000	0.223499998000000	0.175799996000000	0.156399995000000	0.245399997000000	0.244100004000000	0.275999993000000	0.280900002000000	0.245000005000000	0.225799993000000	0.207000002000000	0.191599995000000	0.195500001000000	0.179700002000000	0.219899997000000	0.218099996000000	0.204699993000000	0.197899997000000	0.200499997000000	0.183599994000000	0.161400005000000	0.155800000000000	0.156299993000000	0.150999993000000	0.147000000000000	0.146200001000000	0.146300003000000	0.143199995000000	0.133599997000000	0.140900001000000	0.138600007000000	0.138600007000000	0.130300000000000	0.137799993000000	0.132200003000000	0.128999993000000	0.127700001000000	0.121799998000000
0.463299990000000	0.445199996000000	0.417400002000000	0.319099993000000	0.244900003000000	0.163299993000000	0.171599999000000	0.161300004000000	0.374900013000000	0.352800012000000	0.328299999000000	0.323900014000000	0.314999998000000	0.231600001000000	0.182300001000000	0.162599996000000	0.270700008000000	0.259999990000000	0.304500014000000	0.307599992000000	0.268900007000000	0.241300002000000	0.218199998000000	0.201100007000000	0.208399996000000	0.198500007000000	0.236499995000000	0.234799996000000	0.224800006000000	0.213300005000000	0.217700005000000	0.193399996000000	0.171800002000000	0.163800001000000	0.166299999000000	0.162300006000000	0.156200007000000	0.155399993000000	0.156200007000000	0.155000001000000	0.141700000000000	0.143900007000000	0.146699995000000	0.149499997000000	0.136600003000000	0.147100002000000	0.138799995000000	0.135600001000000	0.130700007000000	0.125000000000000
0.499199986000000	0.491100013000000	0.452499986000000	0.335900009000000	0.261999995000000	0.166500002000000	0.177300006000000	0.162900001000000	0.407299995000000	0.384299994000000	0.345499992000000	0.349200010000000	0.337099999000000	0.244599998000000	0.190099999000000	0.165600002000000	0.300199986000000	0.284599990000000	0.327899992000000	0.335900009000000	0.298400015000000	0.252799988000000	0.232800007000000	0.210400000000000	0.226899996000000	0.211199999000000	0.256599993000000	0.254000008000000	0.239600003000000	0.229599997000000	0.231500000000000	0.205200002000000	0.185200006000000	0.174300000000000	0.177800000000000	0.178599998000000	0.171200007000000	0.165999994000000	0.165299997000000	0.159299999000000	0.148300007000000	0.156399995000000	0.153799996000000	0.154599994000000	0.142700002000000	0.154599994000000	0.144899994000000	0.138300002000000	0.133499995000000	0.131699994000000
0.522599995000000	0.512600005000000	0.479299992000000	0.366400003000000	0.275200009000000	0.176599994000000	0.185000002000000	0.167999998000000	0.434500009000000	0.418599993000000	0.370099992000000	0.376199991000000	0.363900006000000	0.256900012000000	0.197600007000000	0.172299996000000	0.330700010000000	0.319900006000000	0.358399987000000	0.362100005000000	0.317099988000000	0.268099993000000	0.250000000000000	0.220799997000000	0.248699993000000	0.227300003000000	0.283199996000000	0.275700003000000	0.260699987000000	0.245000005000000	0.247999996000000	0.217399999000000	0.198899999000000	0.186800003000000	0.192800000000000	0.185599998000000	0.180199996000000	0.176200002000000	0.171900004000000	0.172099993000000	0.151700005000000	0.164199993000000	0.162000000000000	0.165000007000000	0.148599997000000	0.160899997000000	0.151700005000000	0.147000000000000	0.141700000000000	0.137500003000000
0.557399988000000	0.555800021000000	0.508300006000000	0.386799991000000	0.288800001000000	0.179199994000000	0.190300003000000	0.172900006000000	0.472700000000000	0.449299991000000	0.393799990000000	0.404300004000000	0.384799987000000	0.275599986000000	0.204799995000000	0.178499997000000	0.359899998000000	0.343699992000000	0.392500013000000	0.396200001000000	0.335000008000000	0.285600007000000	0.260699987000000	0.230199993000000	0.266400009000000	0.248899996000000	0.311199993000000	0.304500014000000	0.277300000000000	0.257499993000000	0.266099989000000	0.230000004000000	0.218700007000000	0.204200000000000	0.210899994000000	0.202099994000000	0.194700003000000	0.188800007000000	0.187500000000000	0.180899993000000	0.163499996000000	0.171599999000000	0.174999997000000	0.173099995000000	0.158099994000000	0.171599999000000	0.157499999000000	0.150199994000000	0.146699995000000	0.142600000000000
0.583999991000000	0.596700013000000	0.544499993000000	0.417800009000000	0.308099985000000	0.181799993000000	0.196700007000000	0.178900003000000	0.499399990000000	0.486699998000000	0.423999995000000	0.432000011000000	0.409399986000000	0.287800014000000	0.211600006000000	0.181799993000000	0.389400005000000	0.373699993000000	0.425399989000000	0.432300001000000	0.365300000000000	0.301899999000000	0.277000010000000	0.239800006000000	0.289299995000000	0.268999994000000	0.338800013000000	0.328999996000000	0.301200002000000	0.282700002000000	0.285600007000000	0.243000001000000	0.231099993000000	0.218600005000000	0.223600000000000	0.218700007000000	0.208100006000000	0.202199996000000	0.194199994000000	0.189600006000000	0.171599999000000	0.182999998000000	0.184000000000000	0.181799993000000	0.166999996000000	0.179100007000000	0.165999994000000	0.157499999000000	0.149299994000000	0.147000000000000
0.623899996000000	0.628600001000000	0.571399987000000	0.435699999000000	0.330300003000000	0.188400000000000	0.201100007000000	0.189500004000000	0.543200016000000	0.527999997000000	0.448000014000000	0.457599998000000	0.446799994000000	0.305299997000000	0.217600003000000	0.187299997000000	0.418799996000000	0.412999988000000	0.454600006000000	0.451900005000000	0.402200013000000	0.321399987000000	0.291299999000000	0.254999995000000	0.324600011000000	0.299600005000000	0.361400008000000	0.362199992000000	0.331400007000000	0.301999986000000	0.312999994000000	0.256300002000000	0.245399997000000	0.236100003000000	0.241500005000000	0.232600003000000	0.224900007000000	0.215800002000000	0.211999997000000	0.201100007000000	0.181700006000000	0.198300004000000	0.198100001000000	0.194399998000000	0.175200000000000	0.191799998000000	0.175799996000000	0.165800005000000	0.159199998000000	0.156599998000000
0.655300021000000	0.655200005000000	0.605700016000000	0.462500006000000	0.353599995000000	0.192699999000000	0.207699999000000	0.192300007000000	0.569999993000000	0.554199994000000	0.468899995000000	0.477200001000000	0.464800000000000	0.318100005000000	0.230499998000000	0.193800002000000	0.447299987000000	0.437900007000000	0.485799998000000	0.482400000000000	0.430599988000000	0.340600014000000	0.307399988000000	0.266499996000000	0.349000007000000	0.324499995000000	0.389800012000000	0.391799986000000	0.358300000000000	0.328000009000000	0.337000012000000	0.267899990000000	0.266999990000000	0.258300006000000	0.259700000000000	0.251899987000000	0.244299993000000	0.230499998000000	0.222700000000000	0.219500005000000	0.191499993000000	0.205699995000000	0.211500004000000	0.206699997000000	0.186000004000000	0.200299993000000	0.182899997000000	0.177100003000000	0.169699997000000	0.159299999000000
0.690599978000000	0.688499987000000	0.649500012000000	0.485799998000000	0.367700011000000	0.201800004000000	0.217700005000000	0.199000001000000	0.610000014000000	0.587499976000000	0.501699984000000	0.498600006000000	0.483500004000000	0.333700001000000	0.238499999000000	0.204500005000000	0.488700002000000	0.472000003000000	0.515200019000000	0.515600026000000	0.441700011000000	0.358200014000000	0.327199996000000	0.281800002000000	0.388799995000000	0.351999998000000	0.421999991000000	0.425799996000000	0.382800013000000	0.346799999000000	0.354699999000000	0.286700010000000	0.288500011000000	0.271600008000000	0.286399990000000	0.270000011000000	0.258500010000000	0.240799993000000	0.240199998000000	0.226699993000000	0.202800006000000	0.219099998000000	0.222800002000000	0.214599997000000	0.196199998000000	0.211400002000000	0.194399998000000	0.186000004000000	0.169499993000000	0.166600004000000
0.709200025000000	0.714200020000000	0.676299989000000	0.510500014000000	0.385699987000000	0.207599998000000	0.225199997000000	0.204899997000000	0.637099981000000	0.616500020000000	0.521200001000000	0.527499974000000	0.505999982000000	0.351200014000000	0.249300003000000	0.212899998000000	0.520600021000000	0.512700021000000	0.544000030000000	0.551400006000000	0.473399997000000	0.381599993000000	0.342500001000000	0.292600006000000	0.417899996000000	0.387899995000000	0.453700006000000	0.458600014000000	0.421099991000000	0.372399986000000	0.375699997000000	0.301499993000000	0.307900012000000	0.296600014000000	0.306400001000000	0.294900000000000	0.286399990000000	0.262400001000000	0.260800004000000	0.243399993000000	0.216600001000000	0.238600001000000	0.241999999000000	0.236100003000000	0.214200005000000	0.224000007000000	0.204200000000000	0.196899995000000	0.182699993000000	0.176400006000000
0.732699990000000	0.736800015000000	0.717999995000000	0.531799972000000	0.407099992000000	0.216000006000000	0.233300000000000	0.207100004000000	0.656700015000000	0.644599974000000	0.545599997000000	0.546999991000000	0.532500029000000	0.375699997000000	0.255499989000000	0.219500005000000	0.545700014000000	0.541800022000000	0.565599978000000	0.569299996000000	0.494599998000000	0.408600003000000	0.357300013000000	0.308999985000000	0.445800006000000	0.415300012000000	0.488099992000000	0.483300000000000	0.445899993000000	0.404000014000000	0.406500012000000	0.319900006000000	0.341699988000000	0.328999996000000	0.333400011000000	0.321599990000000	0.310000002000000	0.282000005000000	0.280600011000000	0.262400001000000	0.238100007000000	0.253199995000000	0.266000003000000	0.250600010000000	0.228200004000000	0.238800004000000	0.220100001000000	0.203500003000000	0.192800000000000	0.187399998000000
0.747099996000000	0.757499993000000	0.747099996000000	0.559800029000000	0.426099986000000	0.225799993000000	0.243000001000000	0.216600001000000	0.676599979000000	0.675800025000000	0.574699998000000	0.577499986000000	0.558899999000000	0.392500013000000	0.273799986000000	0.226500005000000	0.582700014000000	0.572600007000000	0.603900015000000	0.603200018000000	0.519699991000000	0.423900008000000	0.380299985000000	0.326999992000000	0.475800008000000	0.442499995000000	0.510699987000000	0.517400026000000	0.475400001000000	0.425000012000000	0.433200002000000	0.337199986000000	0.366299987000000	0.356999993000000	0.360500008000000	0.350199997000000	0.338200003000000	0.304800004000000	0.300099999000000	0.274300009000000	0.247799993000000	0.274300009000000	0.282499999000000	0.269400001000000	0.249200001000000	0.252000004000000	0.237000003000000	0.210800007000000	0.201299995000000	0.194299996000000
0.769200027000000	0.777899981000000	0.780900002000000	0.585300028000000	0.444299996000000	0.231399998000000	0.252900004000000	0.224800006000000	0.703000009000000	0.693099976000000	0.601400018000000	0.609700024000000	0.586899996000000	0.410200000000000	0.279700011000000	0.235699996000000	0.604499996000000	0.597400010000000	0.635100007000000	0.635599971000000	0.550400019000000	0.439799994000000	0.397399992000000	0.339800000000000	0.507700026000000	0.479200006000000	0.546599984000000	0.546000004000000	0.499199986000000	0.454400003000000	0.458799988000000	0.355199993000000	0.397399992000000	0.376700014000000	0.383300006000000	0.379599988000000	0.370099992000000	0.328599989000000	0.322800010000000	0.294699997000000	0.269300014000000	0.299100012000000	0.309199989000000	0.296099991000000	0.267100006000000	0.270000011000000	0.247899994000000	0.222800002000000	0.213699996000000	0.204699993000000
0.780700028000000	0.803300023000000	0.814000010000000	0.623899996000000	0.463499993000000	0.236100003000000	0.263700008000000	0.232299998000000	0.713299990000000	0.719900012000000	0.631099999000000	0.639900029000000	0.615199983000000	0.430500001000000	0.294999987000000	0.245399997000000	0.630800009000000	0.628400028000000	0.662899971000000	0.669700027000000	0.577000022000000	0.465900004000000	0.419099987000000	0.360399991000000	0.539399981000000	0.511300027000000	0.575699985000000	0.581499994000000	0.526400030000000	0.478700012000000	0.482600003000000	0.374199986000000	0.420500010000000	0.407400012000000	0.409900010000000	0.399300009000000	0.396600008000000	0.347900003000000	0.341100007000000	0.307200015000000	0.287499994000000	0.315200001000000	0.338299990000000	0.311899990000000	0.289499998000000	0.293399990000000	0.267100006000000	0.236300007000000	0.223199993000000	0.221100003000000
0.804899991000000	0.816200018000000	0.831700027000000	0.647700012000000	0.483700007000000	0.247700006000000	0.273900002000000	0.237000003000000	0.737699986000000	0.738699973000000	0.656400025000000	0.666800022000000	0.644200027000000	0.451299995000000	0.305700004000000	0.259200007000000	0.658500016000000	0.648999989000000	0.690599978000000	0.699199975000000	0.595399976000000	0.489899993000000	0.438600004000000	0.378100008000000	0.569899976000000	0.538699985000000	0.607400000000000	0.611899972000000	0.557900012000000	0.502900004000000	0.500299990000000	0.386700004000000	0.449200004000000	0.431899995000000	0.440100014000000	0.431699991000000	0.432200015000000	0.375000000000000	0.371499985000000	0.328900009000000	0.311399996000000	0.340400010000000	0.367700011000000	0.336699992000000	0.321200013000000	0.307999998000000	0.281800002000000	0.251700014000000	0.242599994000000	0.230399996000000
0.820999980000000	0.832199991000000	0.866100013000000	0.681800008000000	0.505500019000000	0.253199995000000	0.284000009000000	0.246800005000000	0.759700000000000	0.760699987000000	0.695699990000000	0.703899980000000	0.676599979000000	0.467700005000000	0.317299992000000	0.266200006000000	0.676900029000000	0.671800017000000	0.726000011000000	0.728999972000000	0.627300024000000	0.505100012000000	0.456200004000000	0.393999994000000	0.599099994000000	0.566699982000000	0.628799975000000	0.644500017000000	0.575699985000000	0.522800028000000	0.531300008000000	0.408499986000000	0.473500013000000	0.458999991000000	0.463800013000000	0.452300012000000	0.453200012000000	0.395000011000000	0.386200011000000	0.340499997000000	0.333700001000000	0.360100001000000	0.386700004000000	0.362500012000000	0.342900008000000	0.333999991000000	0.297300011000000	0.266700000000000	0.254099995000000	0.247999996000000
0.836499989000000	0.839699984000000	0.890200019000000	0.712199986000000	0.527300000000000	0.266799986000000	0.295199990000000	0.252400011000000	0.779999971000000	0.778400004000000	0.721700013000000	0.732400000000000	0.709900022000000	0.491800010000000	0.337099999000000	0.275299996000000	0.707899988000000	0.691299975000000	0.760100007000000	0.752900004000000	0.652499974000000	0.531899989000000	0.478399992000000	0.412800014000000	0.618799984000000	0.593200028000000	0.656599998000000	0.670499980000000	0.611699998000000	0.552800000000000	0.548799992000000	0.431300014000000	0.504899979000000	0.499900013000000	0.492199987000000	0.479600012000000	0.491899997000000	0.420800000000000	0.412099987000000	0.369100004000000	0.356900007000000	0.382600009000000	0.423299998000000	0.386700004000000	0.370000005000000	0.345400006000000	0.316199988000000	0.279399991000000	0.265799999000000	0.259099990000000
0.849799991000000	0.844399989000000	0.912800014000000	0.736299992000000	0.549199998000000	0.273299992000000	0.304899991000000	0.259900004000000	0.788999975000000	0.796899974000000	0.746399999000000	0.760399997000000	0.741299987000000	0.509400010000000	0.348600000000000	0.286000013000000	0.718699992000000	0.724399984000000	0.784099996000000	0.779399991000000	0.672599971000000	0.549799979000000	0.500899971000000	0.431600004000000	0.649699986000000	0.621399999000000	0.687799990000000	0.698499978000000	0.636699975000000	0.575500011000000	0.567700028000000	0.450199991000000	0.537599981000000	0.538299978000000	0.527199984000000	0.506299973000000	0.520299971000000	0.442200005000000	0.433200002000000	0.379099995000000	0.383899987000000	0.418799996000000	0.456499994000000	0.411700010000000	0.399100006000000	0.370999992000000	0.335500002000000	0.287099987000000	0.288700014000000	0.279799998000000
0.842000008000000	0.838900030000000	0.924499989000000	0.764999986000000	0.564199984000000	0.284299999000000	0.316199988000000	0.263999999000000	0.804199994000000	0.805899978000000	0.775699973000000	0.780499995000000	0.760100007000000	0.525900006000000	0.360500008000000	0.296600014000000	0.743799984000000	0.752200007000000	0.808799982000000	0.805999994000000	0.706399977000000	0.569400012000000	0.525399983000000	0.449000001000000	0.664499998000000	0.648999989000000	0.722800016000000	0.725700021000000	0.669300020000000	0.608500004000000	0.588800013000000	0.470699996000000	0.564400017000000	0.558200002000000	0.551199973000000	0.539099991000000	0.554600000000000	0.464399993000000	0.452199996000000	0.405000001000000	0.421999991000000	0.442900002000000	0.485599995000000	0.432399988000000	0.430099994000000	0.393299997000000	0.351399988000000	0.313600004000000	0.307000011000000	0.295800000000000
0.839800000000000	0.835200012000000	0.925899982000000	0.795799971000000	0.588100016000000	0.289000005000000	0.323900014000000	0.272700012000000	0.814599991000000	0.813000023000000	0.802399993000000	0.809800029000000	0.787000000000000	0.545799971000000	0.376100004000000	0.308899999000000	0.752699971000000	0.770699978000000	0.841499984000000	0.835099995000000	0.727800012000000	0.592000008000000	0.536899984000000	0.462599993000000	0.681800008000000	0.671800017000000	0.742999971000000	0.748700023000000	0.690999985000000	0.631500006000000	0.608200014000000	0.488499999000000	0.586499989000000	0.576699972000000	0.581399977000000	0.556299984000000	0.569400012000000	0.490700006000000	0.477100015000000	0.424600005000000	0.443699986000000	0.460500002000000	0.520799994000000	0.458200008000000	0.451099992000000	0.410499990000000	0.367100000000000	0.325800002000000	0.320100009000000	0.310799986000000
0.843100011000000	0.837300003000000	0.923600018000000	0.816900015000000	0.617299974000000	0.296700001000000	0.332500011000000	0.277599990000000	0.820999980000000	0.813700020000000	0.826900005000000	0.831399977000000	0.815500021000000	0.567900002000000	0.386500001000000	0.324600011000000	0.782599986000000	0.783299983000000	0.858699977000000	0.854600012000000	0.751399994000000	0.609000027000000	0.560599983000000	0.484100014000000	0.699999988000000	0.690500021000000	0.772199988000000	0.772099972000000	0.716099977000000	0.654699981000000	0.632200003000000	0.510500014000000	0.616699994000000	0.615999997000000	0.609300017000000	0.589100003000000	0.613200009000000	0.510900021000000	0.496600002000000	0.432099998000000	0.476200014000000	0.500299990000000	0.554000020000000	0.487500012000000	0.494700015000000	0.435999990000000	0.392800003000000	0.340600014000000	0.344599992000000	0.337300003000000
0.835900009000000	0.823099971000000	0.922699988000000	0.848100007000000	0.650200009000000	0.304600000000000	0.343499988000000	0.282000005000000	0.819800019000000	0.802500010000000	0.860400021000000	0.859799981000000	0.842400014000000	0.592599988000000	0.409299999000000	0.333200008000000	0.795400023000000	0.793099999000000	0.878499985000000	0.873799980000000	0.774800003000000	0.630800009000000	0.577600002000000	0.499900013000000	0.717499971000000	0.699999988000000	0.793399990000000	0.800899982000000	0.749400020000000	0.683200002000000	0.660000026000000	0.531400025000000	0.642000020000000	0.640999973000000	0.634800017000000	0.623399973000000	0.641200006000000	0.536700010000000	0.515999973000000	0.471100003000000	0.497099996000000	0.524399996000000	0.589800000000000	0.515699983000000	0.524900019000000	0.451799989000000	0.406199992000000	0.353700012000000	0.364499986000000	0.356700003000000
0.838500023000000	0.834299982000000	0.921400011000000	0.877099991000000	0.673600018000000	0.311699986000000	0.354000002000000	0.290399998000000	0.815299988000000	0.811200023000000	0.881900012000000	0.881900012000000	0.868900001000000	0.615999997000000	0.425999999000000	0.344300002000000	0.800899982000000	0.802900016000000	0.896200001000000	0.887899995000000	0.798900008000000	0.655600011000000	0.597800016000000	0.519699991000000	0.745100021000000	0.727400005000000	0.812500000000000	0.825699985000000	0.774100006000000	0.704699993000000	0.684599996000000	0.547999978000000	0.660300016000000	0.665600002000000	0.665199995000000	0.642600000000000	0.664699972000000	0.566200018000000	0.551299989000000	0.484600008000000	0.531300008000000	0.558799982000000	0.621900022000000	0.540400028000000	0.556800008000000	0.476200014000000	0.440600008000000	0.366400003000000	0.381099999000000	0.377200007000000
0.827000022000000	0.839500010000000	0.917599976000000	0.897300005000000	0.707599998000000	0.321900010000000	0.370200008000000	0.298500001000000	0.809300005000000	0.812300026000000	0.902899981000000	0.905399978000000	0.890500009000000	0.641200006000000	0.437099993000000	0.358999997000000	0.798900008000000	0.804400027000000	0.909500003000000	0.905399978000000	0.824500024000000	0.673399985000000	0.619300008000000	0.537899971000000	0.761799991000000	0.754299998000000	0.838500023000000	0.850499988000000	0.798699975000000	0.727500021000000	0.704900026000000	0.572899997000000	0.677900016000000	0.681999981000000	0.685500026000000	0.652400017000000	0.682600021000000	0.582199991000000	0.569500029000000	0.491200000000000	0.546999991000000	0.584200025000000	0.652800024000000	0.567499995000000	0.581099987000000	0.496300012000000	0.451700002000000	0.380899996000000	0.396200001000000	0.397799999000000
0.833700001000000	0.836000025000000	0.915600002000000	0.920099974000000	0.730300009000000	0.331600010000000	0.381599993000000	0.305400014000000	0.816299975000000	0.807900012000000	0.920400023000000	0.921299994000000	0.914099991000000	0.658500016000000	0.453099996000000	0.368499994000000	0.806299984000000	0.807299972000000	0.916299999000000	0.906099975000000	0.849799991000000	0.697700024000000	0.640200019000000	0.552699983000000	0.781799972000000	0.768899977000000	0.851400018000000	0.866800010000000	0.814599991000000	0.746800005000000	0.719399989000000	0.592000008000000	0.696300030000000	0.705100000000000	0.704800010000000	0.685599983000000	0.713400006000000	0.612600029000000	0.595499992000000	0.508300006000000	0.579599977000000	0.608200014000000	0.673099995000000	0.593400002000000	0.616500020000000	0.511399984000000	0.476900011000000	0.399300009000000	0.427100003000000	0.423999995000000
0.824899971000000	0.833999991000000	0.917800009000000	0.935999990000000	0.752699971000000	0.351200014000000	0.396400005000000	0.316000015000000	0.809400022000000	0.804000020000000	0.926699996000000	0.936699986000000	0.928499997000000	0.682699978000000	0.468699992000000	0.381399989000000	0.802900016000000	0.807600021000000	0.907999992000000	0.903199971000000	0.874599993000000	0.723699987000000	0.662100017000000	0.573400021000000	0.794000030000000	0.783200026000000	0.880100012000000	0.878700018000000	0.833100021000000	0.769900024000000	0.749800026000000	0.606299996000000	0.717499971000000	0.719099998000000	0.724300027000000	0.709599972000000	0.735199988000000	0.631399989000000	0.610400021000000	0.544300020000000	0.606899977000000	0.630500019000000	0.701200008000000	0.611899972000000	0.644100010000000	0.533800006000000	0.494800001000000	0.413700014000000	0.446900010000000	0.444000006000000
0.827099979000000	0.831099987000000	0.917200029000000	0.944999993000000	0.771399975000000	0.358099997000000	0.403100014000000	0.326299995000000	0.806900024000000	0.805800021000000	0.922500014000000	0.937799990000000	0.915400028000000	0.702700019000000	0.477699995000000	0.393400013000000	0.798900008000000	0.804300010000000	0.909500003000000	0.903400004000000	0.890799999000000	0.763499975000000	0.680999994000000	0.593999982000000	0.796299994000000	0.786000013000000	0.877200007000000	0.889199972000000	0.860099971000000	0.786300004000000	0.765100002000000	0.627300024000000	0.730199993000000	0.738200009000000	0.739700019000000	0.731299996000000	0.759299994000000	0.648400009000000	0.618300021000000	0.551999986000000	0.624700010000000	0.650699973000000	0.721199989000000	0.639299989000000	0.670400023000000	0.543399990000000	0.503000021000000	0.430400014000000	0.464599997000000	0.466600001000000
[truncated: 14 more columns]
