# Supplementary material for: Modeling the impact of drug interactions on therapeutic selectivity
Source: Nat Commun. 2018 Aug 27;9:3452. doi: 10.1038/s41467-018-05954-3 (PMC6110842; doi:10.1038/s41467-018-05954-3)
Supplement: Supplementary file 4 — Supplementary Data 1 [file 41467_2018_5954_MOESM4_ESM.zip › albRAW/Pen-Sta.txt]

0.103200003504753	0.103900000452995	0.100800000131130	0.0997999981045723	0.102099999785423	0.100699998438358	0.0993999987840653	0.101599999000000	0.104900002479553	0.101700000464916	0.103100001811981	0.104099996387959	0.0996999964118004	0.101000003516674	0.101800002157688	0.101700000000000	0.103500001132488	0.101800002157688	0.0996000021696091	0.101300001144409	0.101800002157688	0.100000001490116	0.0989999994635582	0.100800000000000	0.110500000417233	0.105300001800060	0.101199999451637	0.107199996709824	0.107299998402596	0.104900002479553	0.104599997401237	0.108199999000000	0.102600000798702	0.108900003135204	0.104800000786781	0.103500001132488	0.105200000107288	0.102600000798702	0.103900000452995	0.100599996745586	0.108400002121925	0.113399997353554	0.109300002455711	0.109800003468990	0.109200000762939	0.110100001096725	0.111000001430511	0.110200002789497	0.115599997341633	0.116899996995926
0.100800000131130	0.101800002157688	0.0983999967575073	0.0992999970912933	0.100199997425079	0.0974999964237213	0.0973000004887581	0.100100003000000	0.103100001811981	0.0996000021696091	0.0998999997973442	0.100800000131130	0.0974999964237213	0.0988999977707863	0.0987000018358231	0.0983999970000000	0.101700000464916	0.100299999117851	0.0982000008225441	0.0988999977707863	0.0995000004768372	0.0971999987959862	0.0966999977827072	0.0982000010000000	0.108300000429153	0.102899998426437	0.101199999451637	0.106799997389317	0.108000002801418	0.105499997735024	0.103600002825260	0.108700000000000	0.105800002813339	0.111199997365475	0.109600000083447	0.107299998402596	0.109999999403954	0.106600001454353	0.107299998402596	0.104699999094009	0.112899996340275	0.118900001049042	0.114900000393391	0.115900002419949	0.115800000727177	0.116499997675419	0.116300001740456	0.114799998700619	0.120700001716614	0.122800000011921
0.0996999964118004	0.104800000786781	0.0970999971032143	0.0980999991297722	0.0996000021696091	0.0974999964237213	0.0967999994754791	0.0993999990000000	0.102499999105930	0.0979999974370003	0.100000001490116	0.100199997425079	0.0965000018477440	0.0983000025153160	0.0991000011563301	0.0991000010000000	0.101300001144409	0.0979999974370003	0.0966999977827072	0.0998999997973442	0.0988000035285950	0.0974000021815300	0.0967999994754791	0.0984999980000000	0.107799999415874	0.104299999773502	0.101899996399879	0.108800001442432	0.109899997711182	0.105700001120567	0.105200000107288	0.108999997000000	0.107900001108646	0.114200003445148	0.112400002777576	0.109999999403954	0.113099999725819	0.109600000083447	0.111100003123283	0.107900001108646	0.116400003433228	0.123899996280670	0.118699997663498	0.122199997305870	0.121100001037121	0.122100003063679	0.121899999678135	0.118699997663498	0.123599998652935	0.128499999642372
0.100699998438358	0.101099997758865	0.0971999987959862	0.0980999991297722	0.100000001490116	0.0982000008225441	0.0973000004887581	0.100299999000000	0.102499999105930	0.0983000025153160	0.100599996745586	0.101300001144409	0.0967999994754791	0.0992999970912933	0.0992999970912933	0.0992999970000000	0.101599998772144	0.0991000011563301	0.0971999987959862	0.0997999981045723	0.0997999981045723	0.0974999964237213	0.0969000011682510	0.0988999980000000	0.108800001442432	0.103500001132488	0.101999998092651	0.109300002455711	0.110899999737740	0.106899999082088	0.106299996376038	0.109999999000000	0.108999997377396	0.115099996328354	0.114200003445148	0.111000001430511	0.115400001406670	0.111299999058247	0.112400002777576	0.109399996697903	0.118400000035763	0.125699996948242	0.120600000023842	0.125300005078316	0.123800002038479	0.124200001358986	0.123999997973442	0.120999999344349	0.125799998641014	0.130799993872643
0.0997999981045723	0.101999998092651	0.0983999967575073	0.0988999977707863	0.100400000810623	0.0991000011563301	0.0984999984502792	0.101800002000000	0.102899998426437	0.0987000018358231	0.100000001490116	0.100900001823902	0.0978000015020371	0.0988000035285950	0.100199997425079	0.101300001000000	0.101899996399879	0.100500002503395	0.0982000008225441	0.101099997758865	0.100100003182888	0.0975999981164932	0.0976999998092651	0.0999000000000000	0.108999997377396	0.105300001800060	0.101899996399879	0.108800001442432	0.111900001764297	0.106799997389317	0.107900001108646	0.110900000000000	0.108999997377396	0.116800002753735	0.115000002086163	0.112499997019768	0.115000002086163	0.112000003457069	0.114399999380112	0.109800003468990	0.119900003075600	0.126699998974800	0.122100003063679	0.127100005745888	0.125000000000000	0.126399993896484	0.125200003385544	0.123599998652935	0.127800002694130	0.131200000643730
0.101899996399879	0.101999998092651	0.0986000001430512	0.100599996745586	0.100800000131130	0.0996000021696091	0.0989999994635582	0.102799997000000	0.104099996387959	0.0989999994635582	0.100800000131130	0.100900001823902	0.0988999977707863	0.100400000810623	0.101199999451637	0.101499997000000	0.102899998426437	0.100000001490116	0.0992999970912933	0.101199999451637	0.101099997758865	0.0989999994635582	0.0987000018358231	0.100500003000000	0.109300002455711	0.104999996721745	0.102899998426437	0.110399998724461	0.112899996340275	0.108400002121925	0.108400002121925	0.111599997000000	0.110299997031689	0.116200000047684	0.115500003099442	0.112899996340275	0.117600001394749	0.112800002098084	0.114699997007847	0.110899999737740	0.121200002729893	0.127399995923042	0.122199997305870	0.127399995923042	0.127399995923042	0.127100005745888	0.125000000000000	0.122299998998642	0.128999993205071	0.132899999618530
0.103600002825260	0.103200003504753	0.0992999970912933	0.101000003516674	0.101999998092651	0.100699998438358	0.100100003182888	0.103900000000000	0.104099996387959	0.100400000810623	0.100900001823902	0.102099999785423	0.0992999970912933	0.101499997079372	0.101899996399879	0.102300003000000	0.103200003504753	0.100199997425079	0.0991000011563301	0.101899996399879	0.101000003516674	0.100100003182888	0.0992999970912933	0.100900002000000	0.111100003123283	0.104900002479553	0.103500001132488	0.110699996352196	0.113200001418591	0.108900003135204	0.109399996697903	0.112400003000000	0.110299997031689	0.116999998688698	0.115599997341633	0.114200003445148	0.116899996995926	0.114100001752377	0.116499997675419	0.111000001430511	0.120700001716614	0.127700001001358	0.123300001025200	0.128199994564056	0.130199998617172	0.127700001001358	0.125900000333786	0.123199999332428	0.129800006747246	0.134100005030632
0.102799996733665	0.105099998414516	0.0997999981045723	0.102399997413158	0.102899998426437	0.102399997413158	0.0997999981045723	0.104000002000000	0.104199998080730	0.0997999981045723	0.100900001823902	0.102200001478195	0.0988999977707863	0.101499997079372	0.101999998092651	0.102499999000000	0.103600002825260	0.101000003516674	0.101199999451637	0.102499999105930	0.101899996399879	0.100500002503395	0.0995000004768372	0.101999998000000	0.111299999058247	0.106600001454353	0.102700002491474	0.111199997365475	0.113200001418591	0.109300002455711	0.109399996697903	0.112599999000000	0.111500002443790	0.120600000023842	0.116300001740456	0.115199998021126	0.117700003087521	0.114399999380112	0.115999996662140	0.112099997699261	0.121899999678135	0.128800004720688	0.123899996280670	0.129899993538857	0.144299998879433	0.128399997949600	0.126300007104874	0.124399997293949	0.131300002336502	0.134499996900558
0.104599997401237	0.107299998402596	0.100500002503395	0.103200003504753	0.103000000119209	0.103399999439716	0.101199999451637	0.106299996000000	0.106100000441074	0.100599996745586	0.101700000464916	0.103699997067451	0.100000001490116	0.102099999785423	0.103200003504753	0.104199998000000	0.103699997067451	0.102499999105930	0.100699998438358	0.103500001132488	0.103500001132488	0.101199999451637	0.100299999117851	0.102700002000000	0.111400000751019	0.105899997055531	0.104500003159046	0.112099997699261	0.115299999713898	0.109399996697903	0.111000001430511	0.113300003000000	0.112300001084805	0.119000002741814	0.117100000381470	0.116300001740456	0.119300000369549	0.115900002419949	0.117299996316433	0.112599998712540	0.122100003063679	0.129099994897842	0.123999997973442	0.129500001668930	0.131899997591972	0.128900006413460	0.127599999308586	0.123899996280670	0.130099996924400	0.134000003337860
0.106299996376038	0.112599998712540	0.101800002157688	0.105200000107288	0.105700001120567	0.104699999094009	0.103399999439716	0.108099997000000	0.106700003147125	0.101199999451637	0.102700002491474	0.104000002145767	0.102700002491474	0.103399999439716	0.104599997401237	0.105300002000000	0.105499997735024	0.102700002491474	0.101899996399879	0.104400001466274	0.103600002825260	0.102499999105930	0.101899996399879	0.103699997000000	0.112199999392033	0.106299996376038	0.104299999773502	0.113899998366833	0.116400003433228	0.111599996685982	0.111599996685982	0.114699997000000	0.113200001418591	0.118799999356270	0.117299996316433	0.116099998354912	0.119599997997284	0.115599997341633	0.117499999701977	0.113499999046326	0.123599998652935	0.129800006747246	0.123700000345707	0.129899993538857	0.128999993205071	0.129299998283386	0.128099992871284	0.124099999666214	0.131899997591972	0.134399995207787
0.108900003135204	0.108699999749660	0.103000000119209	0.106399998068810	0.106100000441074	0.107400000095367	0.104500003159046	0.110399999000000	0.107199996709824	0.102200001478195	0.103500001132488	0.105200000107288	0.102499999105930	0.104900002479553	0.105700001120567	0.106399998000000	0.106700003147125	0.104000002145767	0.102300003170967	0.105999998748302	0.104500003159046	0.103600002825260	0.102200001478195	0.105200000000000	0.113899998366833	0.107100002467632	0.105400003492832	0.115699999034405	0.117399998009205	0.112099997699261	0.114200003445148	0.115999997000000	0.113200001418591	0.118900001049042	0.117399998009205	0.118000000715256	0.119599997997284	0.116200000047684	0.117799997329712	0.113799996674061	0.123899996280670	0.129600003361702	0.124399997293949	0.130400002002716	0.128600001335144	0.129800006747246	0.127599999308586	0.124200001358986	0.130999997258186	0.134800001978874
0.110200002789497	0.110500000417233	0.103900000452995	0.109499998390675	0.108400002121925	0.109099999070168	0.105300001800060	0.111299999000000	0.109200000762939	0.102700002491474	0.104999996721745	0.105999998748302	0.103200003504753	0.104500003159046	0.105999998748302	0.106799997000000	0.107299998402596	0.103500001132488	0.103799998760223	0.107000000774860	0.105099998414516	0.104699999094009	0.103200003504753	0.106500000000000	0.114200003445148	0.108300000429153	0.105200000107288	0.115199998021126	0.118699997663498	0.112700000405312	0.112800002098084	0.116499998000000	0.114600002765656	0.119800001382828	0.118400000035763	0.117200002074242	0.120700001716614	0.116499997675419	0.117600001394749	0.114900000393391	0.123599998652935	0.130999997258186	0.124099999666214	0.130999997258186	0.129099994897842	0.128900006413460	0.127900004386902	0.123700000345707	0.131899997591972	0.135499998927116
0.117700003087521	0.117799997329712	0.104800000786781	0.110799998044968	0.109899997711182	0.110799998044968	0.106799997389317	0.113899998000000	0.116800002753735	0.109600000083447	0.105599999427795	0.107699997723103	0.104299999773502	0.106299996376038	0.107199996709824	0.107600003000000	0.110100001096725	0.109399996697903	0.103699997067451	0.107900001108646	0.105400003492832	0.104800000786781	0.104299999773502	0.106799997000000	0.117100000381470	0.111699998378754	0.106899999082088	0.115999996662140	0.119599997997284	0.113899998366833	0.114699997007847	0.116300002000000	0.114900000393391	0.120600000023842	0.118500001728535	0.116499997675419	0.120399996638298	0.116599999368191	0.118500001728535	0.114399999380112	0.124799996614456	0.130400002002716	0.124700002372265	0.131500005722046	0.128800004720688	0.130999997258186	0.126599997282028	0.124700002372265	0.133499994874001	0.136700004339218
0.119300000369549	0.115900002419949	0.106700003147125	0.114600002765656	0.113399997353554	0.112599998712540	0.108900003135204	0.115599997000000	0.111599996685982	0.108099997043610	0.107299998402596	0.111900001764297	0.106799997389317	0.108499996364117	0.109099999070168	0.110100001000000	0.112899996340275	0.104000002145767	0.107699997723103	0.109499998390675	0.109899997711182	0.106499999761581	0.104000002145767	0.107699998000000	0.117700003087521	0.108599998056889	0.108900003135204	0.117799997329712	0.122199997305870	0.118299998342991	0.118500001728535	0.115999997000000	0.115599997341633	0.120099999010563	0.119099996984005	0.117499999701977	0.121399998664856	0.118000000715256	0.118699997663498	0.115500003099442	0.126100003719330	0.131200000643730	0.125100001692772	0.131400004029274	0.129199996590614	0.130999997258186	0.126800000667572	0.125200003385544	0.133499994874001	0.136299997568131
0.117899999022484	0.115999996662140	0.105800002813339	0.114200003445148	0.112899996340275	0.114699997007847	0.110799998044968	0.117799997000000	0.112199999392033	0.106100000441074	0.105499997735024	0.107500001788139	0.105499997735024	0.105200000107288	0.106700003147125	0.109099999000000	0.110699996352196	0.105400003492832	0.103299997746944	0.107100002467632	0.108499996364117	0.105999998748302	0.105099998414516	0.105499998000000	0.116999998688698	0.106899999082088	0.106600001454353	0.116099998354912	0.119000002741814	0.114299997687340	0.114500001072884	0.117299996000000	0.116700001060963	0.121600002050400	0.119699999690056	0.117899999022484	0.120999999344349	0.118100002408028	0.119400002062321	0.115500003099442	0.126000002026558	0.130899995565414	0.126200005412102	0.131600007414818	0.129600003361702	0.130099996924400	0.128299996256828	0.125300005078316	0.135000005364418	0.136600002646446
0.125599995255470	0.128000006079674	0.108499996364117	0.119000002741814	0.116999998688698	0.117499999701977	0.113200001418591	0.119700000000000	0.116599999368191	0.107299998402596	0.107799999415874	0.109600000083447	0.106399998068810	0.107500001788139	0.109099999070168	0.110399999000000	0.114900000393391	0.107699997723103	0.105999998748302	0.109899997711182	0.107500001788139	0.106600001454353	0.106100000441074	0.108400002000000	0.120999999344349	0.108800001442432	0.106200002133846	0.118199996650219	0.120499998331070	0.114600002765656	0.116400003433228	0.117399998000000	0.118900001049042	0.122199997305870	0.119900003075600	0.118500001728535	0.121200002729893	0.119800001382828	0.119199998676777	0.115900002419949	0.127700001001358	0.131400004029274	0.125200003385544	0.131899997591972	0.129600003361702	0.131300002336502	0.127800002694130	0.125799998641014	0.137099996209145	0.137299999594688
0.130600005388260	0.129199996590614	0.112000003457069	0.120899997651577	0.121500000357628	0.120600000023842	0.115000002086163	0.123400003000000	0.119199998676777	0.108900003135204	0.109499998390675	0.112199999392033	0.108199998736382	0.109200000762939	0.110399998724461	0.111599997000000	0.117600001394749	0.109499998390675	0.106899999082088	0.110399998724461	0.109800003468990	0.108699999749660	0.106899999082088	0.109999999000000	0.123499996960163	0.110200002789497	0.108099997043610	0.119800001382828	0.122500002384186	0.115400001406670	0.117600001394749	0.119199999000000	0.119499996304512	0.123199999332428	0.120399996638298	0.119400002062321	0.123099997639656	0.119000002741814	0.120200000703335	0.116099998354912	0.127599999308586	0.131699994206429	0.126599997282028	0.130799993872643	0.144600003957748	0.131200000643730	0.128800004720688	0.125100001692772	0.138300001621246	0.137899994850159
0.138099998235703	0.131699994206429	0.114200003445148	0.125799998641014	0.123099997639656	0.121899999678135	0.115999996662140	0.123899996000000	0.121100001037121	0.109999999403954	0.109300002455711	0.111900001764297	0.108900003135204	0.109700001776218	0.110100001096725	0.111699998000000	0.119800001382828	0.109200000762939	0.106399998068810	0.110799998044968	0.109200000762939	0.108300000429153	0.107000000774860	0.109999999000000	0.124700002372265	0.111900001764297	0.107600003480911	0.119800001382828	0.122000001370907	0.115000002086163	0.117700003087521	0.119300000000000	0.120800003409386	0.123700000345707	0.121699996292591	0.120800003409386	0.122599996626377	0.119800001382828	0.120399996638298	0.116599999368191	0.129899993538857	0.133399993181229	0.126599997282028	0.132499992847443	0.138500005006790	0.131200000643730	0.128900006413460	0.126300007104874	0.139799997210503	0.138799995183945
0.146099999547005	0.138999998569489	0.116999998688698	0.128900006413460	0.126599997282028	0.125799998641014	0.117499999701977	0.125499994000000	0.124300003051758	0.112499997019768	0.109300002455711	0.112199999392033	0.108999997377396	0.111100003123283	0.111100003123283	0.111699998000000	0.122299998998642	0.110600002110004	0.108000002801418	0.111299999058247	0.108699999749660	0.108800001442432	0.106799997389317	0.111100003000000	0.128099992871284	0.111299999058247	0.107000000774860	0.120099999010563	0.122800000011921	0.115999996662140	0.117299996316433	0.119800001000000	0.122400000691414	0.123899996280670	0.120899997651577	0.122100003063679	0.124099999666214	0.119599997997284	0.124200001358986	0.117700003087521	0.130600005388260	0.133799999952316	0.127700001001358	0.133200004696846	0.130099996924400	0.132300004363060	0.128700003027916	0.126000002026558	0.139899998903275	0.139200001955032
0.155699998140335	0.148200005292892	0.118199996650219	0.134800001978874	0.131999999284744	0.127599999308586	0.122400000691414	0.128800005000000	0.127200007438660	0.112999998033047	0.111599996685982	0.113899998366833	0.111000001430511	0.111500002443790	0.112499997019768	0.112999998000000	0.126300007104874	0.111299999058247	0.107799999415874	0.112599998712540	0.109899997711182	0.110799998044968	0.107400000095367	0.111699998000000	0.130999997258186	0.112400002777576	0.107000000774860	0.120099999010563	0.125000000000000	0.117100000381470	0.118400000035763	0.119999997000000	0.124700002372265	0.123800002038479	0.122100003063679	0.119800001382828	0.122900001704693	0.119900003075600	0.119699999690056	0.116999998688698	0.133000001311302	0.133900001645088	0.127200007438660	0.132400006055832	0.130600005388260	0.130899995565414	0.128999993205071	0.126100003719330	0.141900002956390	0.139599993824959
0.167500004172325	0.153200000524521	0.123599998652935	0.140100002288818	0.134800001978874	0.130099996924400	0.122500002384186	0.129999995000000	0.133100003004074	0.116099998354912	0.113200001418591	0.114399999380112	0.111800000071526	0.112000003457069	0.113499999046326	0.114200003000000	0.129600003361702	0.112999998033047	0.109600000083447	0.113300003111362	0.111299999058247	0.111199997365475	0.108800001442432	0.112499997000000	0.134399995207787	0.113300003111362	0.109200000762939	0.122699998319149	0.126000002026558	0.117899999022484	0.120099999010563	0.120899998000000	0.126100003719330	0.126000002026558	0.122400000691414	0.119999997317791	0.122199997305870	0.119900003075600	0.120499998331070	0.116800002753735	0.134800001978874	0.135900005698204	0.127200007438660	0.132499992847443	0.130999997258186	0.131300002336502	0.129199996590614	0.126100003719330	0.144800007343292	0.140699997544289
0.180299997329712	0.165299996733665	0.126699998974800	0.142499998211861	0.141299992799759	0.135000005364418	0.125499993562698	0.132499993000000	0.136999994516373	0.118299998342991	0.113399997353554	0.118000000715256	0.113200001418591	0.113600000739098	0.113399997353554	0.115400001000000	0.133000001311302	0.113799996674061	0.108999997377396	0.115299999713898	0.110200002789497	0.110299997031689	0.108999997377396	0.112800002000000	0.136500000953674	0.113700002431870	0.109800003468990	0.121100001037121	0.125499993562698	0.116899996995926	0.120999999344349	0.121200003000000	0.126900002360344	0.126699998974800	0.122800000011921	0.121500000357628	0.123599998652935	0.120800003409386	0.120300002396107	0.117399998009205	0.136399999260902	0.136700004339218	0.128000006079674	0.132400006055832	0.144600003957748	0.132100000977516	0.128399997949600	0.126699998974800	0.145600005984306	0.141200006008148
0.200000002980232	0.181700006127357	0.129700005054474	0.152300000190735	0.146799996495247	0.137199997901917	0.125400006771088	0.135299996000000	0.141699999570847	0.120300002396107	0.116599999368191	0.116599999368191	0.112000003457069	0.114799998700619	0.114200003445148	0.116300002000000	0.137500002980232	0.115999996662140	0.109600000083447	0.114200003445148	0.112599998712540	0.111000001430511	0.109999999403954	0.113399997000000	0.140000000596046	0.113300003111362	0.108400002121925	0.121899999678135	0.126399993896484	0.118400000035763	0.121799997985363	0.121799998000000	0.130899995565414	0.126900002360344	0.123800002038479	0.121899999678135	0.123999997973442	0.120300002396107	0.121399998664856	0.118000000715256	0.138300001621246	0.138099998235703	0.128499999642372	0.132499992847443	0.131899997591972	0.131899997591972	0.129899993538857	0.126000002026558	0.148100003600121	0.144400000572205
0.222599998116493	0.199200004339218	0.136099994182587	0.155699998140335	0.151899993419647	0.138799995183945	0.127499997615814	0.136800006000000	0.148000001907349	0.123199999332428	0.116599999368191	0.118799999356270	0.114000000059605	0.113499999046326	0.114699997007847	0.115999997000000	0.142199993133545	0.118000000715256	0.111599996685982	0.115500003099442	0.112099997699261	0.110299997031689	0.110200002789497	0.113799997000000	0.143099993467331	0.114699997007847	0.109399996697903	0.123400002717972	0.128000006079674	0.118000000715256	0.121299996972084	0.121799998000000	0.133100003004074	0.128399997949600	0.123599998652935	0.121299996972084	0.123899996280670	0.121200002729893	0.122500002384186	0.119300000369549	0.141100004315376	0.139200001955032	0.128700003027916	0.134000003337860	0.130500003695488	0.131600007414818	0.130400002002716	0.125799998641014	0.150900006294251	0.143099993467331
0.242200002074242	0.219999998807907	0.140000000596046	0.168300002813339	0.158899992704391	0.141900002956390	0.129800006747246	0.140499994000000	0.153899997472763	0.127399995923042	0.117899999022484	0.117700003087521	0.115699999034405	0.116099998354912	0.114000000059605	0.117399998000000	0.147599995136261	0.118600003421307	0.111100003123283	0.116999998688698	0.112099997699261	0.110799998044968	0.109899997711182	0.114399999000000	0.151099994778633	0.116099998354912	0.109499998390675	0.122199997305870	0.128299996256828	0.118100002408028	0.121799997985363	0.122100003000000	0.135900005698204	0.129899993538857	0.123300001025200	0.120600000023842	0.123499996960163	0.119999997317791	0.122199997305870	0.118500001728535	0.143500000238419	0.140599995851517	0.129700005054474	0.134200006723404	0.131400004029274	0.132200002670288	0.128800004720688	0.126499995589256	0.152899995446205	0.146699994802475
0.268400013446808	0.234999999403954	0.147900000214577	0.174700006842613	0.164599999785423	0.143199995160103	0.131999999284744	0.141299993000000	0.162699997425079	0.131799995899200	0.118500001728535	0.119499996304512	0.115500003099442	0.116700001060963	0.116700001060963	0.118000001000000	0.155100002884865	0.121799997985363	0.111599996685982	0.115000002086163	0.111800000071526	0.111299999058247	0.109899997711182	0.115199998000000	0.155599996447563	0.117899999022484	0.110100001096725	0.123599998652935	0.128099992871284	0.118699997663498	0.122299998998642	0.122500002000000	0.139599993824959	0.131500005722046	0.123800002038479	0.121699996292591	0.124700002372265	0.121600002050400	0.121899999678135	0.117600001394749	0.146599993109703	0.143099993467331	0.130099996924400	0.133399993181229	0.140100002288818	0.132599994540215	0.128700003027916	0.126699998974800	0.156900003552437	0.146999999880791
0.296799987554550	0.261299997568131	0.152999997138977	0.185699999332428	0.170200005173683	0.149700000882149	0.133000001311302	0.144199997000000	0.172199994325638	0.134200006723404	0.120899997651577	0.122699998319149	0.117499999701977	0.116899996995926	0.116899996995926	0.118699998000000	0.162900000810623	0.123599998652935	0.114200003445148	0.117100000381470	0.114200003445148	0.111599996685982	0.111699998378754	0.116099998000000	0.161699995398521	0.118100002408028	0.110500000417233	0.125499993562698	0.128499999642372	0.119599997997284	0.124399997293949	0.122900002000000	0.143299996852875	0.131699994206429	0.123999997973442	0.122100003063679	0.123700000345707	0.120099999010563	0.122400000691414	0.118500001728535	0.149800002574921	0.144800007343292	0.130099996924400	0.133799999952316	0.130999997258186	0.131200000643730	0.129700005054474	0.126399993896484	0.161300003528595	0.149399995803833
0.330099999904633	0.285299986600876	0.165099993348122	0.200800001621246	0.173399999737740	0.150999993085861	0.134399995207787	0.148599997000000	0.182799994945526	0.140300005674362	0.122299998998642	0.123599998652935	0.116899996995926	0.118199996650219	0.115999996662140	0.118799999000000	0.172299996018410	0.123499996960163	0.112400002777576	0.117299996316433	0.113700002431870	0.111400000751019	0.110399998724461	0.114299998000000	0.170300006866455	0.119599997997284	0.110299997031689	0.125100001692772	0.128999993205071	0.119900003075600	0.123499996960163	0.123300001000000	0.145300000905991	0.134299993515015	0.124799996614456	0.122100003063679	0.123000003397465	0.121600002050400	0.121399998664856	0.118199996650219	0.152500003576279	0.146300002932549	0.130799993872643	0.133499994874001	0.130700007081032	0.132899999618530	0.129600003361702	0.127399995923042	0.162699997425079	0.151999995112419
0.367799997329712	0.310999989509583	0.174899995326996	0.209399998188019	0.181500002741814	0.154599994421005	0.135900005698204	0.145799994000000	0.194800004363060	0.142800003290176	0.123899996280670	0.123000003397465	0.117200002074242	0.117499999701977	0.117499999701977	0.120099999000000	0.180700004100800	0.126599997282028	0.115400001406670	0.117499999701977	0.113300003111362	0.110699996352196	0.111400000751019	0.116700001000000	0.179100006818771	0.120399996638298	0.110699996352196	0.126800000667572	0.128900006413460	0.118000000715256	0.123300001025200	0.123099998000000	0.150800004601479	0.135000005364418	0.124099999666214	0.122299998998642	0.124200001358986	0.122100003063679	0.122500002384186	0.119199998676777	0.158700004220009	0.149800002574921	0.130899995565414	0.133100003004074	0.132200002670288	0.132400006055832	0.129899993538857	0.127700001001358	0.170599997043610	0.153899997472763
0.401199996471405	0.333499997854233	0.187800005078316	0.227300003170967	0.190699994564056	0.161500006914139	0.138899996876717	0.145400003000000	0.206900000572205	0.146699994802475	0.124799996614456	0.127700001001358	0.116899996995926	0.118000000715256	0.117299996316433	0.119199999000000	0.191699996590614	0.129600003361702	0.115699999034405	0.119499996304512	0.111900001764297	0.110500000417233	0.111000001430511	0.116300002000000	0.186700001358986	0.125499993562698	0.112400002777576	0.128000006079674	0.129299998283386	0.118000000715256	0.124300003051758	0.123499997000000	0.153099998831749	0.137099996209145	0.125900000333786	0.122599996626377	0.124200001358986	0.121799997985363	0.122900001704693	0.118699997663498	0.161899998784065	0.150900006294251	0.131200000643730	0.133399993181229	0.130700007081032	0.132200002670288	0.129999995231628	0.127499997615814	0.172499999403954	0.155599996447563
0.448000013828278	0.364399999380112	0.199200004339218	0.238199993968010	0.197500005364418	0.164299994707108	0.140000000596046	0.147599995000000	0.223600000143051	0.153099998831749	0.130899995565414	0.126800000667572	0.118900001049042	0.119599997997284	0.118699997663498	0.120499998000000	0.200299993157387	0.132400006055832	0.117899999022484	0.119999997317791	0.113099999725819	0.112400002777576	0.112000003457069	0.116800003000000	0.197799995541573	0.123300001025200	0.112599998712540	0.128499999642372	0.129500001668930	0.118299998342991	0.124499998986721	0.123400003000000	0.160600006580353	0.139100000262260	0.125599995255470	0.121299996972084	0.124200001358986	0.122100003063679	0.122699998319149	0.117899999022484	0.167899996042252	0.153799995779991	0.132400006055832	0.133699998259544	0.130199998617172	0.133699998259544	0.129800006747246	0.128800004720688	0.180899992585182	0.158299997448921
0.492799997329712	0.400999993085861	0.214800000190735	0.253100007772446	0.205200001597404	0.167099997401238	0.142199993133545	0.150099993000000	0.240400001406670	0.157399997115135	0.132200002670288	0.124700002372265	0.118900001049042	0.117399998009205	0.117600001394749	0.120399997000000	0.213300004601479	0.134599998593330	0.116800002753735	0.120800003409386	0.111699998378754	0.111000001430511	0.112700000405312	0.115000002000000	0.206799998879433	0.125000000000000	0.111599996685982	0.128499999642372	0.128900006413460	0.117100000381470	0.123400002717972	0.123599999000000	0.164800003170967	0.143099993467331	0.125900000333786	0.121799997985363	0.122599996626377	0.121299996972084	0.122599996626377	0.120200000703335	0.172199994325638	0.156900003552437	0.132100000977516	0.134000003337860	0.129800006747246	0.132899999618530	0.130600005388260	0.127599999308586	0.186000004410744	0.161300003528595
0.549899995326996	0.433600008487701	0.232299998402596	0.277099996805191	0.215100005269051	0.170900002121925	0.144099995493889	0.150700003000000	0.259999990463257	0.163499996066093	0.134700000286102	0.126699998974800	0.119199998676777	0.118299998342991	0.118400000035763	0.121600002000000	0.229699999094009	0.137700006365776	0.120300002396107	0.122599996626377	0.112499997019768	0.111199997365475	0.111500002443790	0.116300002000000	0.222100004553795	0.126599997282028	0.113499999046326	0.129899993538857	0.129800006747246	0.116499997675419	0.122699998319149	0.123599999000000	0.171000003814697	0.143199995160103	0.125000000000000	0.122500002384186	0.122699998319149	0.121399998664856	0.122500002384186	0.121100001037121	0.176300004124641	0.162799999117851	0.133200004696846	0.134200006723404	0.131200000643730	0.134499996900558	0.131600007414818	0.128099992871284	0.188700005412102	0.163599997758865
0.596700012683868	0.473600000143051	0.247400000691414	0.290199995040894	0.226899996399879	0.172999992966652	0.146400004625320	0.152700007000000	0.279300004243851	0.168200001120567	0.136299997568131	0.127599999308586	0.119300000369549	0.118600003421307	0.118199996650219	0.120200001000000	0.242500007152557	0.140200003981590	0.122199997305870	0.121699996292591	0.113899998366833	0.110399998724461	0.111699998378754	0.115800001000000	0.232700005173683	0.130500003695488	0.113600000739098	0.130700007081032	0.128999993205071	0.115199998021126	0.123599998652935	0.124799997000000	0.178599998354912	0.145999997854233	0.127700001001358	0.121799997985363	0.121899999678135	0.122400000691414	0.123000003397465	0.122000001370907	0.183500006794930	0.164599999785423	0.134100005030632	0.134000003337860	0.131999999284744	0.135100007057190	0.130700007081032	0.128700003027916	0.199799999594688	0.167899996042252
0.648599982261658	0.509500026702881	0.269100010395050	0.313300013542175	0.243100002408028	0.178399994969368	0.143000006675720	0.152799994000000	0.301499992609024	0.180800005793571	0.142299994826317	0.129999995231628	0.121399998664856	0.119599997997284	0.118299998342991	0.120899998000000	0.257600009441376	0.144099995493889	0.122900001704693	0.124300003051758	0.114100001752377	0.110500000417233	0.112000003457069	0.116300002000000	0.244000002741814	0.131300002336502	0.114799998700619	0.132400006055832	0.130999997258186	0.115699999034405	0.123599998652935	0.124600001000000	0.185699999332428	0.148300006985664	0.125900000333786	0.120700001716614	0.120999999344349	0.120399996638298	0.123099997639656	0.119999997317791	0.190400004386902	0.167899996042252	0.133900001645088	0.133799999952316	0.128499999642372	0.133000001311302	0.130600005388260	0.128199994564056	0.203400000929832	0.170499995350838
0.705299973487854	0.550899982452393	0.292899996042252	0.328299999237061	0.244200006127357	0.181600004434586	0.143700003623962	0.151999995000000	0.324600011110306	0.187800005078316	0.144500002264977	0.132799997925758	0.122100003063679	0.118400000035763	0.119199998676777	0.122500002000000	0.274699985980988	0.147499993443489	0.125000000000000	0.126000002026558	0.115400001406670	0.110100001096725	0.112999998033047	0.116400003000000	0.258799999952316	0.132499992847443	0.116999998688698	0.133699998259544	0.130199998617172	0.115299999713898	0.123999997973442	0.124100000000000	0.192800000309944	0.149599999189377	0.126900002360344	0.120300002396107	0.122100003063679	0.121399998664856	0.122000001370907	0.120600000023842	0.195999994874001	0.172399997711182	0.133699998259544	0.133799999952316	0.129700005054474	0.133599996566772	0.130700007081032	0.128900006413460	0.211799994111061	0.173199996352196
0.760699987411499	0.583400011062622	0.308499991893768	0.357800006866455	0.276699990034103	0.188400000333786	0.149499997496605	0.153200001000000	0.351300001144409	0.190300002694130	0.149299994111061	0.132499992847443	0.122000001370907	0.116800002753735	0.118100002408028	0.119599998000000	0.294400006532669	0.151899993419647	0.128199994564056	0.127599999308586	0.115900002419949	0.109200000762939	0.110699996352196	0.115699999000000	0.274300009012222	0.135800004005432	0.117499999701977	0.135299995541573	0.131200000643730	0.115199998021126	0.124200001358986	0.123300001000000	0.202399998903275	0.154599994421005	0.127700001001358	0.119599997997284	0.121399998664856	0.122000001370907	0.123099997639656	0.120499998331070	0.206599995493889	0.180099993944168	0.136500000953674	0.132300004363060	0.130700007081032	0.133399993181229	0.130500003695488	0.129199996590614	0.218199998140335	0.176799997687340
0.813000023365021	0.626900017261505	0.322400003671646	0.365000009536743	0.261400014162064	0.188700005412102	0.146999999880791	0.156800002000000	0.379099994897842	0.206499993801117	0.150900006294251	0.140200003981590	0.123300001025200	0.119699999690056	0.119099996984005	0.118199997000000	0.313899993896484	0.155200004577637	0.130700007081032	0.128900006413460	0.117299996316433	0.108800001442432	0.110100001096725	0.115099996000000	0.290399998426437	0.141100004315376	0.119300000369549	0.136299997568131	0.133599996566772	0.115000002086163	0.123099997639656	0.123300001000000	0.209199994802475	0.159400001168251	0.127800002694130	0.120200000703335	0.121399998664856	0.121399998664856	0.123400002717972	0.121600002050400	0.215900003910065	0.182500004768372	0.136800006031990	0.133699998259544	0.129999995231628	0.133000001311302	0.129700005054474	0.129199996590614	0.229100003838539	0.183300003409386
0.866800010204315	0.660000026226044	0.356299996376038	0.380400002002716	0.272700011730194	0.192499995231628	0.146799996495247	0.155000001000000	0.407400012016296	0.212099999189377	0.154799997806549	0.136600002646446	0.123000003397465	0.117600001394749	0.118199996650219	0.119499996000000	0.331900000572205	0.157600000500679	0.137600004673004	0.131400004029274	0.117299996316433	0.109499998390675	0.110200002789497	0.114399999000000	0.305099993944168	0.141399994492531	0.119099996984005	0.138899996876717	0.135900005698204	0.115099996328354	0.122100003063679	0.123400003000000	0.219699993729591	0.160699993371964	0.127100005745888	0.119999997317791	0.120800003409386	0.122100003063679	0.123199999332428	0.121699996292591	0.223199993371964	0.184900000691414	0.137799993157387	0.132300004363060	0.129199996590614	0.133300006389618	0.130600005388260	0.128999993205071	0.235200002789497	0.183799996972084
0.917999982833862	0.700299978256226	0.379700005054474	0.407599985599518	0.291299998760223	0.192200005054474	0.147799998521805	0.156299993000000	0.435799986124039	0.222499996423721	0.160300001502037	0.140699997544289	0.126300007104874	0.118100002408028	0.118900001049042	0.119800001000000	0.350100010633469	0.162499994039536	0.134100005030632	0.133200004696846	0.117399998009205	0.108900003135204	0.108699999749660	0.112099998000000	0.317499995231628	0.142399996519089	0.120999999344349	0.140300005674362	0.135700002312660	0.115099996328354	0.122599996626377	0.122599997000000	0.230499997735024	0.165900006890297	0.127900004386902	0.119800001382828	0.120399996638298	0.120600000023842	0.123199999332428	0.122699998319149	0.233099997043610	0.191599994897842	0.137799993157387	0.132599994540215	0.128399997949600	0.131500005722046	0.131099998950958	0.129399999976158	0.245700001716614	0.189099997282028
0.958899974822998	0.737399995326996	0.404300004243851	0.416999995708466	0.297399997711182	0.194800004363060	0.148100003600121	0.155800000000000	0.468499988317490	0.223000004887581	0.165399998426437	0.142900004982948	0.126900002360344	0.117100000381470	0.119599997997284	0.118799999000000	0.370299994945526	0.166199997067451	0.136500000953674	0.134299993515015	0.117799997329712	0.108900003135204	0.108699999749660	0.111599997000000	0.334100008010864	0.142599999904633	0.122199997305870	0.141399994492531	0.140300005674362	0.115099996328354	0.122100003063679	0.122100003000000	0.241099998354912	0.171399995684624	0.128700003027916	0.119699999690056	0.120499998331070	0.120999999344349	0.124499998986721	0.123099997639656	0.242200002074242	0.198400005698204	0.136899992823601	0.132300004363060	0.128199994564056	0.131699994206429	0.130700007081032	0.129500001668930	0.251399993896484	0.192499995231628
0.972899973392487	0.766200006008148	0.431899994611740	0.443699985742569	0.320199996232986	0.198899999260902	0.150700002908707	0.160099998000000	0.499099999666214	0.242500007152557	0.169400006532669	0.144999995827675	0.127000004053116	0.115500003099442	0.121200002729893	0.119199999000000	0.389299988746643	0.168799996376038	0.138099998235703	0.136800006031990	0.119099996984005	0.109999999403954	0.108599998056889	0.112199999000000	0.350499987602234	0.147400006651878	0.124200001358986	0.143500000238419	0.141100004315376	0.115199998021126	0.120999999344349	0.122199997000000	0.251599997282028	0.178200006484985	0.127800002694130	0.119499996304512	0.119800001382828	0.120300002396107	0.122199997305870	0.122100003063679	0.252099990844727	0.201900005340576	0.139500007033348	0.130999997258186	0.128499999642372	0.132300004363060	0.129800006747246	0.129199996590614	0.257200002670288	0.196899995207787
0.971199989318848	0.781499981880188	0.454299986362457	0.472299993038178	0.331600010395050	0.204099997878075	0.154100000858307	0.161599994000000	0.532899975776672	0.242100000381470	0.176200002431870	0.151800006628037	0.127100005745888	0.119300000369549	0.119499996304512	0.118500002000000	0.413199990987778	0.173299998044968	0.143199995160103	0.138600006699562	0.121699996292591	0.110399998724461	0.107299998402596	0.110399999000000	0.367500007152557	0.149399995803833	0.125200003385544	0.145999997854233	0.139500007033348	0.114799998700619	0.121399998664856	0.122900002000000	0.261799991130829	0.183300003409386	0.128900006413460	0.119499996304512	0.118699997663498	0.119199998676777	0.122400000691414	0.121399998664856	0.265199989080429	0.204899996519089	0.139599993824959	0.130999997258186	0.127499997615814	0.131899997591972	0.130899995565414	0.129500001668930	0.273200005292892	0.201700001955032
0.977199971675873	0.775699973106384	0.486699998378754	0.495299994945526	0.342799991369247	0.202199995517731	0.154200002551079	0.162699997000000	0.565400004386902	0.260600000619888	0.179900005459785	0.151800006628037	0.129999995231628	0.116400003433228	0.118199996650219	0.118600003000000	0.440600007772446	0.178599998354912	0.146200001239777	0.141599997878075	0.121100001037121	0.108800001442432	0.107400000095367	0.108800001000000	0.384000003337860	0.153099998831749	0.127100005745888	0.146300002932549	0.144099995493889	0.113899998366833	0.122199997305870	0.121799998000000	0.269100010395050	0.188299998641014	0.130199998617172	0.120200000703335	0.117700003087521	0.118799999356270	0.122699998319149	0.123400002717972	0.267500013113022	0.213599994778633	0.139799997210503	0.132400006055832	0.126800000667572	0.130700007081032	0.130899995565414	0.130099996924400	0.277099996805191	0.206000000238419
0.978600025177002	0.770699977874756	0.520699977874756	0.514100015163422	0.366699993610382	0.209600001573563	0.152799993753433	0.164399996000000	0.593100011348724	0.266999989748001	0.183100000023842	0.152199998497963	0.128499999642372	0.114500001072884	0.119400002062321	0.115000002000000	0.457700014114380	0.181600004434586	0.145699992775917	0.142800003290176	0.120899997651577	0.108999997377396	0.106200002133846	0.108099997000000	0.399599999189377	0.150999993085861	0.126900002360344	0.147400006651878	0.140900000929832	0.113899998366833	0.120300002396107	0.119900003000000	0.282799988985062	0.193399995565414	0.129800006747246	0.120300002396107	0.119199998676777	0.118400000035763	0.122500002384186	0.124300003051758	0.282200008630753	0.217099994421005	0.140100002288818	0.132100000977516	0.126800000667572	0.130799993872643	0.131400004029274	0.128099992871284	0.288700014352798	0.209399998188019
0.978100001811981	0.766900002956390	0.539099991321564	0.546299993991852	0.365099996328354	0.208399996161461	0.160899996757507	0.167199999000000	0.625400006771088	0.274699985980988	0.196999996900558	0.157800003886223	0.129600003361702	0.120800003409386	0.121200002729893	0.115900002000000	0.480599999427795	0.185800001025200	0.152400001883507	0.146899998188019	0.123700000345707	0.109600000083447	0.106399998068810	0.108300000000000	0.419400006532669	0.151700004935265	0.128999993205071	0.150199994444847	0.143500000238419	0.113899998366833	0.120999999344349	0.120200001000000	0.294900000095367	0.196700006723404	0.130600005388260	0.118699997663498	0.119499996304512	0.118699997663498	0.122299998998642	0.122100003063679	0.293900012969971	0.221699997782707	0.141699999570847	0.130400002002716	0.126000002026558	0.130300000309944	0.130600005388260	0.128600001335144	0.304399996995926	0.213899999856949
0.984499990940094	0.759800016880035	0.555700004100800	0.577199995517731	0.380800008773804	0.218799993395805	0.160300001502037	0.173199996000000	0.661700010299683	0.279599994421005	0.193800002336502	0.179700002074242	0.130899995565414	0.117899999022484	0.120700001716614	0.117700003000000	0.505800008773804	0.189400002360344	0.156299993395805	0.148200005292892	0.124099999666214	0.110200002789497	0.105599999427795	0.108300000000000	0.427300006151199	0.165399998426437	0.130300000309944	0.153200000524521	0.145099997520447	0.114100001752377	0.121100001037121	0.119400002000000	0.302500009536743	0.206100001931191	0.131200000643730	0.118500001728535	0.118600003421307	0.116800002753735	0.121600002050400	0.122900001704693	0.299199998378754	0.227200001478195	0.141900002956390	0.130999997258186	0.126399993896484	0.130899995565414	0.129899993538857	0.128600001335144	0.304100006818771	0.215299993753433
0.983500003814697	0.763700008392334	0.589200019836426	0.618399977684021	0.458200007677078	0.214000001549721	0.162599995732307	0.171399996000000	0.690999984741211	0.292400002479553	0.201000005006790	0.168400004506111	0.134399995207787	0.118699997663498	0.120399996638298	0.116400003000000	0.524200022220612	0.193499997258186	0.157199993729591	0.151700004935265	0.126000002026558	0.110299997031689	0.107199996709824	0.107500002000000	0.449800014495850	0.168500006198883	0.134000003337860	0.155300006270409	0.149200007319450	0.115000002086163	0.120099999010563	0.120600000000000	0.315200001001358	0.207300007343292	0.131200000643730	0.119199998676777	0.119099996984005	0.117399998009205	0.122000001370907	0.122299998998642	0.313199996948242	0.231800004839897	0.142800003290176	0.130199998617172	0.125900000333786	0.129800006747246	0.130899995565414	0.129600003361702	0.320899993181229	0.216700002551079
0.984700024127960	0.759000003337860	0.606000006198883	0.652199983596802	0.429399996995926	0.230299994349480	0.160699993371964	0.173800007000000	0.715799987316132	0.300099998712540	0.209600001573563	0.169599995017052	0.135700002312660	0.123999997973442	0.121399998664856	0.114299998000000	0.544000029563904	0.197300001978874	0.163100004196167	0.154100000858307	0.126900002360344	0.112800002098084	0.106700003147125	0.107400000000000	0.464800000190735	0.170300006866455	0.134100005030632	0.157000005245209	0.148100003600121	0.112499997019768	0.120800003409386	0.119400002000000	0.323399990797043	0.212200000882149	0.132300004363060	0.118699997663498	0.117200002074242	0.115800000727177	0.121299996972084	0.124899998307228	0.321399986743927	0.235599994659424	0.143000006675720	0.130099996924400	0.125300005078316	0.128000006079674	0.129899993538857	0.128700003027916	0.333799988031387	0.223199993371964
0.987600028514862	0.754100024700165	0.625599980354309	0.736100018024445	0.439599990844727	0.240299999713898	0.170800000429153	0.171900004000000	0.742600023746491	0.309399992227554	0.213499993085861	0.188299998641014	0.138799995183945	0.119000002741814	0.121299996972084	0.117100000000000	0.564700007438660	0.200100004673004	0.165999993681908	0.156900003552437	0.128900006413460	0.112499997019768	0.106600001454353	0.109300002000000	0.479499995708466	0.168500006198883	0.134399995207787	0.160600006580353	0.148300006985664	0.113499999046326	0.119000002741814	0.118500002000000	0.337500005960465	0.219200000166893	0.131500005722046	0.119000002741814	0.118299998342991	0.117700003087521	0.120600000023842	0.123599998652935	0.331900000572205	0.241400003433228	0.142100006341934	0.130199998617172	0.125000000000000	0.129600003361702	0.129600003361702	0.129500001668930	0.331499993801117	0.226400002837181
0.985099971294403	0.752600014209747	0.620199978351593	0.701099991798401	0.455900013446808	0.234400004148483	0.173500001430511	0.170800000000000	0.756799995899200	0.309599995613098	0.229800000786781	0.177000001072884	0.140100002288818	0.121399998664856	0.123499996960163	0.115500003000000	0.582199990749359	0.202900007367134	0.167600005865097	0.159799993038178	0.128800004720688	0.110200002789497	0.105400003492832	0.106100000000000	0.497200012207031	0.169900000095367	0.135800004005432	0.162200003862381	0.148499995470047	0.114699997007847	0.118900001049042	0.118500002000000	0.346799999475479	0.222299993038178	0.131999999284744	0.119499996304512	0.116400003433228	0.115999996662140	0.121200002729893	0.123999997973442	0.335799992084503	0.243699997663498	0.144800007343292	0.129299998283386	0.125699996948242	0.129199996590614	0.130199998617172	0.129700005054474	0.338699996471405	0.229800000786781
0.984600007534027	0.750100016593933	0.619400024414063	0.743200004100800	0.473800003528595	0.242899999022484	0.166899994015694	0.179399997000000	0.754999995231628	0.320899993181229	0.226899996399879	0.179100006818771	0.143000006675720	0.118699997663498	0.123000003397465	0.115000002000000	0.601000010967255	0.206400007009506	0.173199996352196	0.162499994039536	0.130500003695488	0.110299997031689	0.105700001120567	0.109200001000000	0.509500026702881	0.169799998402596	0.143999993801117	0.164800003170967	0.153999999165535	0.115400001406670	0.117600001394749	0.117100000000000	0.357499986886978	0.226899996399879	0.131999999284744	0.118400000035763	0.116400003433228	0.116200000047684	0.122299998998642	0.123400002717972	0.351599991321564	0.247299998998642	0.143000006675720	0.129899993538857	0.124499998986721	0.128499999642372	0.131200000643730	0.128900006413460	0.351799994707108	0.231999993324280
0.981199979782105	0.742600023746491	0.625500023365021	0.749800026416779	0.491299986839294	0.242100000381470	0.170900002121925	0.180399999000000	0.759299993515015	0.334600001573563	0.233300000429153	0.199300006031990	0.149299994111061	0.125100001692772	0.123700000345707	0.115699999000000	0.618799984455109	0.209800004959106	0.178100004792213	0.166099995374680	0.132400006055832	0.112199999392033	0.107000000774860	0.112599999000000	0.520600020885468	0.172099992632866	0.143800005316734	0.166199997067451	0.153600007295609	0.114699997007847	0.117200002074242	0.117299996000000	0.366699993610382	0.227099999785423	0.132599994540215	0.120200000703335	0.115900002419949	0.115599997341633	0.121899999678135	0.126800000667572	0.362699985504150	0.251899987459183	0.144800007343292	0.129700005054474	0.123700000345707	0.127700001001358	0.128800004720688	0.127499997615814	0.366499990224838	0.232500001788139
0.983200013637543	0.739899992942810	0.616400003433228	0.820599973201752	0.537899971008301	0.244100004434586	0.181299999356270	0.174300000000000	0.750299990177155	0.342900007963181	0.243200004100800	0.203199997544289	0.145600005984306	0.123300001025200	0.123899996280670	0.119499996000000	0.635100007057190	0.212599992752075	0.176899999380112	0.168999999761581	0.132899999618530	0.113499999046326	0.107100002467632	0.111599997000000	0.539099991321564	0.176699995994568	0.142900004982948	0.170499995350838	0.154200002551079	0.113700002431870	0.118699997663498	0.116599999000000	0.381900012493134	0.232800006866455	0.133200004696846	0.119199998676777	0.115699999034405	0.116999998688698	0.120800003409386	0.122800000011921	0.380600005388260	0.255299985408783	0.146099999547005	0.128700003027916	0.125000000000000	0.129500001668930	0.129299998283386	0.129299998283386	0.380199998617172	0.235100001096725
0.981899976730347	0.737900018692017	0.626800000667572	0.766600012779236	0.522599995136261	0.248199999332428	0.181999996304512	0.175799996000000	0.752300024032593	0.340700000524521	0.254299998283386	0.202099993824959	0.149399995803833	0.123300001025200	0.126200005412102	0.121100001000000	0.655700027942658	0.216199994087219	0.185000002384186	0.171499997377396	0.134499996900558	0.112700000405312	0.106899999082088	0.112599999000000	0.550400018692017	0.173500001430511	0.151899993419647	0.172099992632866	0.156800001859665	0.115400001406670	0.117700003087521	0.117600001000000	0.386099994182587	0.236100003123283	0.130799993872643	0.121500000357628	0.115400001406670	0.116099998354912	0.120399996638298	0.123499996960163	0.379400014877319	0.258500009775162	0.145699992775917	0.129099994897842	0.124200001358986	0.130099996924400	0.128800004720688	0.128700003027916	0.374399989843369	0.239099994301796
0.983699977397919	0.730300009250641	0.624300003051758	0.750699996948242	0.553900003433228	0.253899991512299	0.184400007128716	0.178100005000000	0.750500023365021	0.347900003194809	0.257200002670288	0.200399994850159	0.148800000548363	0.125400006771088	0.121299996972084	0.116099998000000	0.666000008583069	0.217299997806549	0.187800005078316	0.175500005483627	0.136099994182587	0.111800000071526	0.106799997389317	0.111800000000000	0.559599995613098	0.177699998021126	0.155300006270409	0.176300004124641	0.160099998116493	0.113600000739098	0.117100000381470	0.115999997000000	0.396400004625320	0.240600004792213	0.132200002670288	0.119599997997284	0.115699999034405	0.115299999713898	0.121200002729893	0.123599998652935	0.388999998569489	0.263900011777878	0.145600005984306	0.128299996256828	0.123800002038479	0.127700001001358	0.128600001335144	0.127700001001358	0.392199993133545	0.240400001406670
0.984000027179718	0.722899973392487	0.623700022697449	0.923900008201599	0.569000005722046	0.261299997568131	0.182300001382828	0.181600004000000	0.749199986457825	0.359499990940094	0.266099989414215	0.216199994087219	0.151299998164177	0.127900004386902	0.127299994230270	0.116499998000000	0.680499970912933	0.221599996089935	0.188199996948242	0.177499994635582	0.136899992823601	0.111800000071526	0.107600003480911	0.113300003000000	0.577600002288818	0.178200006484985	0.160300001502037	0.178200006484985	0.164399996399879	0.114799998700619	0.116400003433228	0.114500001000000	0.404900014400482	0.244299992918968	0.133100003004074	0.119199998676777	0.116099998354912	0.119599997997284	0.120600000023842	0.122900001704693	0.397300004959106	0.269800007343292	0.146899998188019	0.127499997615814	0.124200001358986	0.128000006079674	0.128299996256828	0.126599997282028	0.401300013065338	0.243100002408028
0.988399982452393	0.724900007247925	0.614899992942810	0.939300000667572	0.587899982929230	0.272399991750717	0.185399994254112	0.185900003000000	0.752200007438660	0.365700006484985	0.267800003290176	0.233999997377396	0.153899997472763	0.123099997639656	0.127499997615814	0.115900002000000	0.698499977588654	0.223499998450279	0.195800006389618	0.182400003075600	0.140599995851517	0.114699997007847	0.108599998056889	0.112599999000000	0.589800000190735	0.175799995660782	0.146400004625320	0.182300001382828	0.164100006222725	0.116099998354912	0.117899999022484	0.115599997000000	0.412800014019012	0.247099995613098	0.134299993515015	0.118299998342991	0.116300001740456	0.121100001037121	0.124600000679493	0.123899996280670	0.405499994754791	0.269800007343292	0.146899998188019	0.126800000667572	0.124600000679493	0.129999995231628	0.129500001668930	0.127599999308586	0.407799988985062	0.246999993920326
0.982900023460388	0.720799982547760	0.621200025081635	0.900799989700317	0.612999975681305	0.268900007009506	0.187399998307228	0.181700006000000	0.744799971580505	0.370200008153915	0.278200000524521	0.237399995326996	0.169400006532669	0.123099997639656	0.124899998307228	0.113899998000000	0.702600002288818	0.224399998784065	0.194800004363060	0.186100006103516	0.140599995851517	0.113099999725819	0.109300002455711	0.112899996000000	0.598800003528595	0.176699995994568	0.152500003576279	0.184699997305870	0.166999995708466	0.117499999701977	0.120099999010563	0.115300000000000	0.413399994373322	0.249799996614456	0.132300004363060	0.119699999690056	0.114500001072884	0.122800000011921	0.128000006079674	0.123800002038479	0.408399999141693	0.272000014781952	0.143900007009506	0.127700001001358	0.122100003063679	0.127700001001358	0.129099994897842	0.127900004386902	0.407700002193451	0.245800003409386
0.984799981117249	0.713100016117096	0.612200021743774	0.768899977207184	0.632099986076355	0.272799998521805	0.190300002694130	0.181099996000000	0.747099995613098	0.382200002670288	0.283499985933304	0.316199988126755	0.155200004577637	0.124099999666214	0.124099999666214	0.113100000000000	0.712300002574921	0.226500004529953	0.196299999952316	0.187900006771088	0.141800001263618	0.111800000071526	0.107000000774860	0.111599997000000	0.605300009250641	0.177799999713898	0.162799999117851	0.187600001692772	0.166700005531311	0.115900002419949	0.116999998688698	0.114500001000000	0.427100002765656	0.246600002050400	0.133799999952316	0.119900003075600	0.114600002765656	0.122299998998642	0.126599997282028	0.125000000000000	0.414099991321564	0.272399991750717	0.145500004291534	0.128299996256828	0.122599996626377	0.128499999642372	0.127900004386902	0.126800000667572	0.415800005197525	0.245700001716614
0.987299978733063	0.714500010013580	0.618099987506867	0.793200016021729	0.659600019454956	0.286100000143051	0.198200002312660	0.194499999000000	0.746100008487701	0.394499987363815	0.291799992322922	0.261799991130829	0.162799999117851	0.127200007438660	0.123800002038479	0.120899998000000	0.719600021839142	0.233099997043610	0.204500004649162	0.196700006723404	0.143999993801117	0.115999996662140	0.112400002777576	0.113100000000000	0.617200016975403	0.186000004410744	0.153500005602837	0.195099994540215	0.174799993634224	0.122500002384186	0.119300000369549	0.118699998000000	0.442999988794327	0.256799995899200	0.134800001978874	0.118100002408028	0.114299997687340	0.125300005078316	0.128099992871284	0.125400006771088	0.433200001716614	0.280499994754791	0.147900000214577	0.125900000333786	0.122100003063679	0.126800000667572	0.129399999976158	0.127399995923042	0.432200014591217	0.250900000333786
0.980400025844574	0.703400015830994	0.609899997711182	0.776600003242493	0.697799980640411	0.282200008630753	0.199200004339218	0.189999998000000	0.743300020694733	0.392800003290176	0.289600014686585	0.230100005865097	0.158800005912781	0.130099996924400	0.130799993872643	0.111900002000000	0.709500014781952	0.227300003170967	0.200599998235703	0.193299993872643	0.141800001263618	0.114699997007847	0.115400001406670	0.112899996000000	0.616900026798248	0.180700004100800	0.155100002884865	0.189400002360344	0.171700000762939	0.117100000381470	0.113099999725819	0.111800000000000	0.442999988794327	0.251399993896484	0.132499992847443	0.119000002741814	0.114399999380112	0.129700005054474	0.130199998617172	0.124099999666214	0.437099993228912	0.277700006961823	0.142900004982948	0.126100003719330	0.121799997985363	0.128499999642372	0.129700005054474	0.128099992871284	0.431899994611740	0.247899994254112
0.981299996376038	0.704299986362457	0.605700016021729	0.773400008678436	0.686800003051758	0.304899990558624	0.207200005650520	0.194199994000000	0.747500002384186	0.408199995756149	0.297300010919571	0.244000002741814	0.161300003528595	0.138899996876717	0.123000003397465	0.115199998000000	0.706799983978272	0.231999993324280	0.210800006985664	0.197999998927116	0.196299999952316	0.115999996662140	0.116899996995926	0.114000000000000	0.627499997615814	0.184400007128716	0.150600001215935	0.194199994206429	0.176300004124641	0.118299998342991	0.117200002074242	0.114100002000000	0.452100008726120	0.263599991798401	0.135299995541573	0.119900003075600	0.114100001752377	0.135000005364418	0.129999995231628	0.130099996924400	0.440600007772446	0.283600002527237	0.146699994802475	0.125799998641014	0.121899999678135	0.127499997615814	0.127299994230270	0.127299994230270	0.437200009822845	0.252299994230270
0.983900010585785	0.703800022602081	0.613399982452393	0.770099997520447	0.701900005340576	0.301600009202957	0.197099998593330	0.197600007000000	0.748300015926361	0.408499985933304	0.313300013542175	0.382400006055832	0.164399996399879	0.126300007104874	0.121899999678135	0.116599999000000	0.703299999237061	0.231099992990494	0.215000003576279	0.202199995517731	0.153799995779991	0.114000000059605	0.120999999344349	0.117799997000000	0.637199997901917	0.183699995279312	0.169499993324280	0.197500005364418	0.171900004148483	0.116999998688698	0.116700001060963	0.114000000000000	0.459399998188019	0.259700000286102	0.135700002312660	0.119400002062321	0.112599998712540	0.137500002980232	0.132499992847443	0.127599999308586	0.448000013828278	0.282900005578995	0.145899996161461	0.126300007104874	0.121299996972084	0.132699996232986	0.131099998950958	0.126699998974800	0.447200000286102	0.256700009107590
[truncated: 14 more columns]
