# Supplementary material for: Modeling the impact of drug interactions on therapeutic selectivity
Source: Nat Commun. 2018 Aug 27;9:3452. doi: 10.1038/s41467-018-05954-3 (PMC6110842; doi:10.1038/s41467-018-05954-3)
Supplement: Supplementary file 4 — Supplementary Data 1 [file 41467_2018_5954_MOESM4_ESM.zip › albRAW/Cal-Fen.txt]

0.100199997000000	0.101099998000000	0.101300001000000	0.0975999980000000	0.100100003000000	0.0991000010000000	0.0966000040000000	0.0999000000000000	0.100000001000000	0.103000000000000	0.100500003000000	0.0970000030000000	0.100699998000000	0.102499999000000	0.101199999000000	0.103500001000000	0.0992000030000000	0.0997999980000000	0.100299999000000	0.0999000000000000	0.0983999970000000	0.0970000030000000	0.0980999990000000	0.0992999970000000	0.0983999970000000	0.100599997000000	0.101099998000000	0.0980999990000000	0.0989999990000000	0.0983999970000000	0.100500003000000	0.100699998000000	0.0979000030000000	0.0999000000000000	0.0980999990000000	0.0977000000000000	0.100100003000000	0.0966000040000000	0.0992000030000000	0.0964000000000000	0.0961000030000000	0.0993999990000000	0.0979999970000000	0.0970999970000000	0.100400001000000	0.101099998000000	0.100400001000000	0.0962999980000000	0.0973000000000000	0.0974000020000000
0.0988000040000000	0.0987000020000000	0.100699998000000	0.0974000020000000	0.0978000020000000	0.0979999970000000	0.0970000030000000	0.0977000000000000	0.0982000010000000	0.100199997000000	0.0996999960000000	0.0965000020000000	0.0996000020000000	0.101099998000000	0.0999000000000000	0.100400001000000	0.0975999980000000	0.100900002000000	0.0992999970000000	0.0970000030000000	0.0973000000000000	0.0970999970000000	0.0974000020000000	0.0966999980000000	0.0970000030000000	0.0995000000000000	0.0966000040000000	0.0964000000000000	0.0983000030000000	0.0961999970000000	0.0995000000000000	0.0988000040000000	0.0988000040000000	0.0982000010000000	0.0957999970000000	0.0970000030000000	0.0974999960000000	0.0957999970000000	0.0992000030000000	0.0966000040000000	0.0947000010000000	0.0966000040000000	0.0952000020000000	0.0951000010000000	0.0958999990000000	0.0992999970000000	0.0980999990000000	0.0952000020000000	0.0964000000000000	0.0970000030000000
0.101700000000000	0.0992999970000000	0.100000001000000	0.0961000030000000	0.0984999980000000	0.0988000040000000	0.0971999990000000	0.100000001000000	0.0987000020000000	0.101800002000000	0.100800000000000	0.0967999990000000	0.0988999980000000	0.100400001000000	0.0995000000000000	0.100699998000000	0.0979999970000000	0.0986000000000000	0.0999000000000000	0.0999000000000000	0.0986000000000000	0.100400001000000	0.0967999990000000	0.0966000040000000	0.0980999990000000	0.100500003000000	0.101000004000000	0.0975999980000000	0.0983999970000000	0.0970000030000000	0.0988000040000000	0.0974999960000000	0.0962999980000000	0.100100003000000	0.0977000000000000	0.0987000020000000	0.0996999960000000	0.0961000030000000	0.0987000020000000	0.0955000000000000	0.0948000030000000	0.0995000000000000	0.0957000030000000	0.0969000010000000	0.0970999970000000	0.100000001000000	0.0986000000000000	0.0952000020000000	0.0970000030000000	0.0984999980000000
0.0986000000000000	0.100100003000000	0.100500003000000	0.0957000030000000	0.0996000020000000	0.0970999970000000	0.0955000000000000	0.0988999980000000	0.0961999970000000	0.100299999000000	0.100299999000000	0.0966000040000000	0.100599997000000	0.101199999000000	0.0983000030000000	0.0991000010000000	0.0966000040000000	0.0975999980000000	0.0984999980000000	0.0974999960000000	0.0993999990000000	0.0947000010000000	0.0964000000000000	0.0956000020000000	0.0974000020000000	0.0992000030000000	0.0987000020000000	0.0958999990000000	0.0974999960000000	0.0971999990000000	0.0978000020000000	0.0979999970000000	0.0957000030000000	0.0986000000000000	0.0960000010000000	0.0965000020000000	0.0975999980000000	0.0956000020000000	0.0979000030000000	0.0947000010000000	0.0945999990000000	0.0975999980000000	0.0943000020000000	0.0955000000000000	0.0952999960000000	0.0989999990000000	0.0991000010000000	0.0949999990000000	0.0961000030000000	0.0977000000000000
0.101199999000000	0.100800000000000	0.100599997000000	0.0970000030000000	0.0979000030000000	0.0977000000000000	0.0969000010000000	0.0988999980000000	0.0986000000000000	0.100299999000000	0.100400001000000	0.0952000020000000	0.0980999990000000	0.101000004000000	0.100400001000000	0.100400001000000	0.0970999970000000	0.100599997000000	0.0997999980000000	0.0978000020000000	0.0979999970000000	0.0965000020000000	0.0969000010000000	0.0971999990000000	0.0997999980000000	0.100400001000000	0.0993999990000000	0.0974999960000000	0.0978000020000000	0.0964000000000000	0.100000001000000	0.0991000010000000	0.0975999980000000	0.0987000020000000	0.0983000030000000	0.0970999970000000	0.0992999970000000	0.0955000000000000	0.0973000000000000	0.0960000010000000	0.0957000030000000	0.0984999980000000	0.0956000020000000	0.0964000000000000	0.0979999970000000	0.0989999990000000	0.0979000030000000	0.0944000040000000	0.0966000040000000	0.0974000020000000
0.0993999990000000	0.0993999990000000	0.101899996000000	0.0970000030000000	0.0992999970000000	0.0982000010000000	0.0974999960000000	0.0995000000000000	0.0988999980000000	0.102200001000000	0.100699998000000	0.0966000040000000	0.0993999990000000	0.101000004000000	0.0999000000000000	0.100400001000000	0.0992000030000000	0.100500003000000	0.0996999960000000	0.104000002000000	0.0966999980000000	0.0965000020000000	0.0966999980000000	0.0986000000000000	0.0971999990000000	0.100000001000000	0.0993999990000000	0.0983000030000000	0.0989999990000000	0.0971999990000000	0.0991000010000000	0.0995000000000000	0.0966000040000000	0.100699998000000	0.0979999970000000	0.0969000010000000	0.100400001000000	0.0960000010000000	0.100400001000000	0.0970000030000000	0.0974999960000000	0.0979000030000000	0.0945999990000000	0.0952000020000000	0.0973000000000000	0.0993999990000000	0.0996999960000000	0.0962999980000000	0.0974000020000000	0.0974999960000000
0.0986000000000000	0.0989999990000000	0.0997999980000000	0.0951000010000000	0.0962999980000000	0.0961999970000000	0.0943000020000000	0.0971999990000000	0.0958999990000000	0.0988000040000000	0.0978000020000000	0.0940999980000000	0.0983999970000000	0.0986000000000000	0.102799997000000	0.0984999980000000	0.110900000000000	0.0966000040000000	0.0983999970000000	0.0962999980000000	0.0964000000000000	0.0944999980000000	0.0957000030000000	0.0952999960000000	0.0958999990000000	0.0987000020000000	0.0975999980000000	0.0945999990000000	0.0977000000000000	0.0949999990000000	0.0958999990000000	0.0970999970000000	0.0943000020000000	0.0983999970000000	0.0974000020000000	0.0948000030000000	0.0961000030000000	0.0944000040000000	0.0967999990000000	0.0942000000000000	0.0934000020000000	0.0957000030000000	0.0947000010000000	0.0939000030000000	0.0953999980000000	0.0965000020000000	0.100199997000000	0.0931999980000000	0.0960000010000000	0.0969000010000000
0.100299999000000	0.101000004000000	0.102100000000000	0.0984999980000000	0.0995000000000000	0.0996000020000000	0.0984999980000000	0.0997999980000000	0.0983999970000000	0.102100000000000	0.101999998000000	0.0992000030000000	0.100299999000000	0.102600001000000	0.100199997000000	0.100900002000000	0.101199999000000	0.0997999980000000	0.101199999000000	0.0992000030000000	0.0987000020000000	0.0970000030000000	0.0992000030000000	0.0991000010000000	0.0996999960000000	0.101300001000000	0.100299999000000	0.0983000030000000	0.0997999980000000	0.100000001000000	0.0995000000000000	0.0988000040000000	0.0979000030000000	0.100100003000000	0.0988000040000000	0.0982000010000000	0.0992000030000000	0.0980999990000000	0.100599997000000	0.0969000010000000	0.0966000040000000	0.0986000000000000	0.0967999990000000	0.0961999970000000	0.0974999960000000	0.0991000010000000	0.0988999980000000	0.0957999970000000	0.0979999970000000	0.0969000010000000
0.101000004000000	0.102100000000000	0.104400001000000	0.0986000000000000	0.0996000020000000	0.100199997000000	0.0983999970000000	0.100199997000000	0.100000001000000	0.101700000000000	0.101599999000000	0.0980999990000000	0.101099998000000	0.102499999000000	0.102399997000000	0.101599999000000	0.0992999970000000	0.0996999960000000	0.100800000000000	0.0992999970000000	0.0995000000000000	0.0973000000000000	0.0996999960000000	0.0996999960000000	0.0984999980000000	0.101599999000000	0.100900002000000	0.0979999970000000	0.0992000030000000	0.0978000020000000	0.100800000000000	0.100000001000000	0.0970000030000000	0.0996999960000000	0.0986000000000000	0.0987000020000000	0.0986000000000000	0.0961999970000000	0.0989999990000000	0.0971999990000000	0.0966000040000000	0.0984999980000000	0.0965000020000000	0.0956000020000000	0.0988999980000000	0.0996000020000000	0.0986000000000000	0.0966999980000000	0.0982000010000000	0.0974000020000000
0.104199998000000	0.101800002000000	0.103500001000000	0.0977000000000000	0.0996000020000000	0.0999000000000000	0.0991000010000000	0.0999000000000000	0.101300001000000	0.103900000000000	0.101800002000000	0.0991000010000000	0.100800000000000	0.103500001000000	0.102600001000000	0.103200004000000	0.100199997000000	0.100000001000000	0.101700000000000	0.0996999960000000	0.0997999980000000	0.0983000030000000	0.0999000000000000	0.0992000030000000	0.0997999980000000	0.101400003000000	0.0996999960000000	0.0983999970000000	0.0992999970000000	0.0988999980000000	0.0992999970000000	0.0993999990000000	0.0970000030000000	0.100699998000000	0.0984999980000000	0.0992999970000000	0.0999000000000000	0.0980999990000000	0.101400003000000	0.0966999980000000	0.0970999970000000	0.0986000000000000	0.0964000000000000	0.0966999980000000	0.0982000010000000	0.0996000020000000	0.0997999980000000	0.0966999980000000	0.0980999990000000	0.0979999970000000
0.103000000000000	0.103500001000000	0.105499998000000	0.100199997000000	0.102300003000000	0.102600001000000	0.100199997000000	0.101099998000000	0.102799997000000	0.105599999000000	0.104300000000000	0.101300001000000	0.104699999000000	0.104900002000000	0.102799997000000	0.103100002000000	0.103000000000000	0.101499997000000	0.102799997000000	0.100500003000000	0.101800002000000	0.0988999980000000	0.101199999000000	0.100400001000000	0.101000004000000	0.103699997000000	0.101000004000000	0.0999000000000000	0.100299999000000	0.0997999980000000	0.102499999000000	0.101099998000000	0.0987000020000000	0.101300001000000	0.0987000020000000	0.0989999990000000	0.102399997000000	0.0996999960000000	0.100199997000000	0.0977000000000000	0.100400001000000	0.100299999000000	0.0966999980000000	0.0980999990000000	0.0988000040000000	0.100299999000000	0.100199997000000	0.0984999980000000	0.101300001000000	0.0991000010000000
0.102300003000000	0.100900002000000	0.102700002000000	0.0988000040000000	0.101099998000000	0.100699998000000	0.0999000000000000	0.0992000030000000	0.100500003000000	0.104300000000000	0.101700000000000	0.0996000020000000	0.100900002000000	0.101899996000000	0.101599999000000	0.101599999000000	0.100800000000000	0.0996000020000000	0.100599997000000	0.0991000010000000	0.0995000000000000	0.0970000030000000	0.0983999970000000	0.0983999970000000	0.0992000030000000	0.101599999000000	0.0991000010000000	0.0979000030000000	0.0988000040000000	0.0974999960000000	0.0986000000000000	0.0982000010000000	0.0987000020000000	0.0980999990000000	0.0974999960000000	0.0971999990000000	0.0971999990000000	0.0960000010000000	0.0983000030000000	0.0974999960000000	0.100900002000000	0.0975999980000000	0.0945999990000000	0.0955000000000000	0.0967999990000000	0.0983000030000000	0.0977000000000000	0.0953999980000000	0.0980999990000000	0.0967999990000000
0.105800003000000	0.105499998000000	0.108000003000000	0.102899998000000	0.102700002000000	0.103799999000000	0.103900000000000	0.104599997000000	0.104199998000000	0.104900002000000	0.106100000000000	0.103699997000000	0.106200002000000	0.107400000000000	0.106600001000000	0.105400003000000	0.105200000000000	0.102799997000000	0.101099998000000	0.100199997000000	0.101499997000000	0.0991000010000000	0.101999998000000	0.100100003000000	0.104500003000000	0.104599997000000	0.101099998000000	0.0995000000000000	0.101400003000000	0.0996999960000000	0.101999998000000	0.101800002000000	0.101000004000000	0.100000001000000	0.0992999970000000	0.0996999960000000	0.100500003000000	0.0980999990000000	0.101400003000000	0.0979999970000000	0.100800000000000	0.100299999000000	0.0979000030000000	0.0971999990000000	0.0983999970000000	0.100199997000000	0.100500003000000	0.0975999980000000	0.100800000000000	0.0991000010000000
0.108700000000000	0.107400000000000	0.109099999000000	0.105099998000000	0.108300000000000	0.106500000000000	0.104199998000000	0.105700001000000	0.106399998000000	0.109300002000000	0.108199999000000	0.107100002000000	0.109099999000000	0.108499996000000	0.107500002000000	0.107400000000000	0.107400000000000	0.103699997000000	0.104199998000000	0.102399997000000	0.102499999000000	0.101499997000000	0.102799997000000	0.102799997000000	0.105200000000000	0.104900002000000	0.101099998000000	0.100699998000000	0.102200001000000	0.101700000000000	0.102499999000000	0.101700000000000	0.106399998000000	0.104500003000000	0.100699998000000	0.101499997000000	0.101199999000000	0.0993999990000000	0.101599999000000	0.0979999970000000	0.102799997000000	0.100800000000000	0.0987000020000000	0.0983000030000000	0.102300003000000	0.100900002000000	0.102300003000000	0.0979999970000000	0.102899998000000	0.0996999960000000
0.110600002000000	0.109899998000000	0.109999999000000	0.106600001000000	0.107000001000000	0.106100000000000	0.104400001000000	0.106299996000000	0.107699998000000	0.108300000000000	0.109600000000000	0.106500000000000	0.106600001000000	0.108300000000000	0.108400002000000	0.109800003000000	0.109399997000000	0.103799999000000	0.103000000000000	0.101800002000000	0.101400003000000	0.0996999960000000	0.101300001000000	0.103000000000000	0.106600001000000	0.102399997000000	0.102700002000000	0.0988000040000000	0.101000004000000	0.102100000000000	0.102600001000000	0.100599997000000	0.104400001000000	0.100599997000000	0.0980999990000000	0.0986000000000000	0.101300001000000	0.0986000000000000	0.101899996000000	0.0983000030000000	0.104000002000000	0.100000001000000	0.0980999990000000	0.0970999970000000	0.0984999980000000	0.0996999960000000	0.100100003000000	0.0974999960000000	0.102700002000000	0.0997999980000000
0.116499998000000	0.113399997000000	0.113200001000000	0.108800001000000	0.110299997000000	0.110200003000000	0.107500002000000	0.109399997000000	0.112800002000000	0.109099999000000	0.110500000000000	0.105800003000000	0.109800003000000	0.109399997000000	0.110299997000000	0.111500002000000	0.112599999000000	0.103000000000000	0.104500003000000	0.101599999000000	0.101199999000000	0.0999000000000000	0.102100000000000	0.100599997000000	0.110200003000000	0.104500003000000	0.102499999000000	0.100100003000000	0.100900002000000	0.101099998000000	0.103699997000000	0.100000001000000	0.106500000000000	0.101400003000000	0.100000001000000	0.100000001000000	0.100599997000000	0.100599997000000	0.100900002000000	0.0982000010000000	0.104599997000000	0.100400001000000	0.0986000000000000	0.0983000030000000	0.0995000000000000	0.101199999000000	0.100900002000000	0.0973000000000000	0.104000002000000	0.0992000030000000
0.117200002000000	0.112599999000000	0.115999997000000	0.110799998000000	0.112800002000000	0.112899996000000	0.109600000000000	0.111000001000000	0.114299998000000	0.111000001000000	0.111299999000000	0.107500002000000	0.107900001000000	0.107600003000000	0.108900003000000	0.110100001000000	0.116099998000000	0.103900000000000	0.102499999000000	0.102100000000000	0.101199999000000	0.0992999970000000	0.101700000000000	0.102600001000000	0.112599999000000	0.104000002000000	0.101800002000000	0.0999000000000000	0.101400003000000	0.100400001000000	0.101899996000000	0.101000004000000	0.108999997000000	0.102200001000000	0.0997999980000000	0.0995000000000000	0.100500003000000	0.0992000030000000	0.101499997000000	0.0982000010000000	0.109499998000000	0.100299999000000	0.0962999980000000	0.0979000030000000	0.0988999980000000	0.100199997000000	0.101000004000000	0.0979999970000000	0.107600003000000	0.0993999990000000
0.119300000000000	0.115900002000000	0.117399998000000	0.112999998000000	0.114600003000000	0.115999997000000	0.111699998000000	0.113200001000000	0.119199999000000	0.111699998000000	0.113600001000000	0.107500002000000	0.108599998000000	0.110299997000000	0.110699996000000	0.111199997000000	0.118900001000000	0.103399999000000	0.104500003000000	0.104099996000000	0.101899996000000	0.100400001000000	0.102799997000000	0.101499997000000	0.115099996000000	0.104300000000000	0.101899996000000	0.100100003000000	0.101599999000000	0.101599999000000	0.101700000000000	0.100599997000000	0.112199999000000	0.102200001000000	0.0988999980000000	0.0996999960000000	0.100800000000000	0.0979999970000000	0.100500003000000	0.0974999960000000	0.111199997000000	0.100599997000000	0.0977000000000000	0.0989999990000000	0.0993999990000000	0.100800000000000	0.101300001000000	0.0970000030000000	0.107500002000000	0.0983999970000000
0.125699997000000	0.121399999000000	0.121699996000000	0.117399998000000	0.119599998000000	0.117100000000000	0.114299998000000	0.115199998000000	0.124300003000000	0.112400003000000	0.114500001000000	0.110299997000000	0.111199997000000	0.110500000000000	0.110900000000000	0.111800000000000	0.125799999000000	0.105999999000000	0.106200002000000	0.103699997000000	0.103000000000000	0.102300003000000	0.102499999000000	0.102300003000000	0.122199997000000	0.106399998000000	0.104099996000000	0.100400001000000	0.104300000000000	0.101599999000000	0.103500001000000	0.101999998000000	0.117100000000000	0.101300001000000	0.101099998000000	0.100000001000000	0.101499997000000	0.0997999980000000	0.102200001000000	0.0988999980000000	0.114600003000000	0.101199999000000	0.0989999990000000	0.0974999960000000	0.100500003000000	0.101400003000000	0.101499997000000	0.0988000040000000	0.109800003000000	0.100000001000000
0.132900000000000	0.124399997000000	0.126100004000000	0.121900000000000	0.120399997000000	0.121600002000000	0.116499998000000	0.119199999000000	0.130500004000000	0.114600003000000	0.114500001000000	0.110900000000000	0.111000001000000	0.111500002000000	0.113200001000000	0.113200001000000	0.135600001000000	0.105999999000000	0.104900002000000	0.103399999000000	0.102799997000000	0.100800000000000	0.103399999000000	0.103000000000000	0.127200007000000	0.104699999000000	0.102300003000000	0.101499997000000	0.102499999000000	0.102499999000000	0.102799997000000	0.102899998000000	0.122000001000000	0.102700002000000	0.0997999980000000	0.100100003000000	0.101999998000000	0.0996000020000000	0.101899996000000	0.0983000030000000	0.119199999000000	0.100400001000000	0.0979999970000000	0.0974000020000000	0.0996999960000000	0.101499997000000	0.101999998000000	0.0986000000000000	0.112099998000000	0.0999000000000000
0.136600003000000	0.129099995000000	0.128800005000000	0.125400007000000	0.128000006000000	0.124399997000000	0.119000003000000	0.122299999000000	0.134800002000000	0.113700002000000	0.114799999000000	0.111100003000000	0.112899996000000	0.112000003000000	0.110600002000000	0.112999998000000	0.141599998000000	0.105400003000000	0.106799997000000	0.102200001000000	0.103799999000000	0.101099998000000	0.102700002000000	0.105200000000000	0.131899998000000	0.103299998000000	0.101199999000000	0.101400003000000	0.102600001000000	0.104400001000000	0.101800002000000	0.100699998000000	0.128000006000000	0.101400003000000	0.101499997000000	0.0987000020000000	0.100299999000000	0.100000001000000	0.101800002000000	0.0996999960000000	0.122599997000000	0.101499997000000	0.0983999970000000	0.0984999980000000	0.100199997000000	0.101700000000000	0.102399997000000	0.0970000030000000	0.114799999000000	0.0984999980000000
0.143399999000000	0.130899996000000	0.132499993000000	0.128500000000000	0.129600003000000	0.127700001000000	0.120800003000000	0.126300007000000	0.143999994000000	0.114299998000000	0.114500001000000	0.109999999000000	0.112000003000000	0.110799998000000	0.110900000000000	0.112300001000000	0.143399999000000	0.104900002000000	0.104900002000000	0.102899998000000	0.102899998000000	0.102300003000000	0.104000002000000	0.104500003000000	0.139500007000000	0.104199998000000	0.103699997000000	0.101300001000000	0.104099996000000	0.102600001000000	0.102899998000000	0.101700000000000	0.133399993000000	0.102899998000000	0.100800000000000	0.101199999000000	0.100800000000000	0.0997999980000000	0.102600001000000	0.0992999970000000	0.127900004000000	0.100900002000000	0.0983000030000000	0.0988000040000000	0.100400001000000	0.102100000000000	0.103200004000000	0.0996000020000000	0.118900001000000	0.100900002000000
0.154899999000000	0.138600007000000	0.135299996000000	0.125900000000000	0.129999995000000	0.130199999000000	0.124700002000000	0.126900002000000	0.152899995000000	0.112599999000000	0.113600001000000	0.108099997000000	0.110200003000000	0.110399999000000	0.112300001000000	0.111699998000000	0.150600001000000	0.103600003000000	0.104400001000000	0.101700000000000	0.101999998000000	0.101099998000000	0.103399999000000	0.101099998000000	0.146699995000000	0.103200004000000	0.101599999000000	0.100800000000000	0.101800002000000	0.100400001000000	0.102700002000000	0.101899996000000	0.136700004000000	0.102499999000000	0.0995000000000000	0.100500003000000	0.100400001000000	0.0991000010000000	0.102300003000000	0.0977000000000000	0.131099999000000	0.100299999000000	0.0983000030000000	0.0979999970000000	0.0988999980000000	0.100299999000000	0.100599997000000	0.0971999990000000	0.118600003000000	0.100000001000000
0.163900003000000	0.141200006000000	0.140599996000000	0.135399997000000	0.138300002000000	0.136899993000000	0.125400007000000	0.131500006000000	0.164900005000000	0.113300003000000	0.114100002000000	0.110399999000000	0.109499998000000	0.108999997000000	0.110799998000000	0.112599999000000	0.163000003000000	0.102700002000000	0.102899998000000	0.102100000000000	0.103000000000000	0.100000001000000	0.101199999000000	0.101099998000000	0.155499995000000	0.103900000000000	0.100000001000000	0.100199997000000	0.101099998000000	0.0997999980000000	0.101400003000000	0.0997999980000000	0.144800007000000	0.101300001000000	0.0992000030000000	0.0992999970000000	0.0993999990000000	0.0984999980000000	0.0996999960000000	0.0974999960000000	0.137799993000000	0.0992000030000000	0.0977000000000000	0.0961999970000000	0.0999000000000000	0.100599997000000	0.0996999960000000	0.0961000030000000	0.122900002000000	0.0979000030000000
0.178000003000000	0.149599999000000	0.146300003000000	0.139799997000000	0.139799997000000	0.136500001000000	0.131300002000000	0.140000001000000	0.177000001000000	0.112999998000000	0.113700002000000	0.108599998000000	0.111299999000000	0.110900000000000	0.111800000000000	0.112800002000000	0.172700003000000	0.103500001000000	0.104099996000000	0.101800002000000	0.103699997000000	0.101099998000000	0.104000002000000	0.102499999000000	0.166099995000000	0.104099996000000	0.101899996000000	0.0999000000000000	0.100699998000000	0.101899996000000	0.102499999000000	0.100100003000000	0.155499995000000	0.100800000000000	0.100199997000000	0.0988999980000000	0.100599997000000	0.0992999970000000	0.100800000000000	0.0973000000000000	0.146899998000000	0.100100003000000	0.0979000030000000	0.0974999960000000	0.0991000010000000	0.101099998000000	0.100800000000000	0.0973000000000000	0.127599999000000	0.0989999990000000
0.191000000000000	0.153500006000000	0.152899995000000	0.143600002000000	0.149100006000000	0.141399994000000	0.134499997000000	0.144299999000000	0.189799994000000	0.112499997000000	0.112499997000000	0.110200003000000	0.109899998000000	0.111000001000000	0.110399999000000	0.113100000000000	0.189799994000000	0.103500001000000	0.104099996000000	0.100800000000000	0.103200004000000	0.100900002000000	0.102700002000000	0.100199997000000	0.178499997000000	0.104000002000000	0.100100003000000	0.0986000000000000	0.100199997000000	0.0992999970000000	0.101700000000000	0.0996000020000000	0.165000007000000	0.100900002000000	0.0987000020000000	0.0991000010000000	0.0997999980000000	0.0983000030000000	0.0996999960000000	0.0970000030000000	0.155100003000000	0.100500003000000	0.0970999970000000	0.0961000030000000	0.0975999980000000	0.0996000020000000	0.101400003000000	0.0960000010000000	0.130099997000000	0.0984999980000000
0.212699994000000	0.159500003000000	0.158099994000000	0.153300002000000	0.157199994000000	0.152300000000000	0.138300002000000	0.149299994000000	0.211099997000000	0.113899998000000	0.113600001000000	0.108499996000000	0.110200003000000	0.109099999000000	0.111299999000000	0.113499999000000	0.209900007000000	0.104500003000000	0.105099998000000	0.103799999000000	0.101999998000000	0.101899996000000	0.102600001000000	0.101300001000000	0.196300000000000	0.104900002000000	0.103100002000000	0.100199997000000	0.101999998000000	0.101499997000000	0.101800002000000	0.102200001000000	0.181099996000000	0.101400003000000	0.100599997000000	0.0984999980000000	0.100400001000000	0.0987000020000000	0.101099998000000	0.0984999980000000	0.166199997000000	0.100100003000000	0.0983000030000000	0.0978000020000000	0.0983000030000000	0.100100003000000	0.101999998000000	0.0974000020000000	0.138999999000000	0.0995000000000000
0.232600003000000	0.170100003000000	0.163900003000000	0.159999996000000	0.167099997000000	0.161200002000000	0.143000007000000	0.153999999000000	0.231900007000000	0.116300002000000	0.112700000000000	0.108800001000000	0.110299997000000	0.108800001000000	0.113399997000000	0.112800002000000	0.228900000000000	0.103799999000000	0.105099998000000	0.102300003000000	0.101700000000000	0.100000001000000	0.103000000000000	0.102799997000000	0.212500006000000	0.105899997000000	0.101000004000000	0.100199997000000	0.102399997000000	0.101999998000000	0.101999998000000	0.0997999980000000	0.199200004000000	0.102100000000000	0.100800000000000	0.0986000000000000	0.100299999000000	0.0983999970000000	0.101000004000000	0.0980999990000000	0.178599998000000	0.0995000000000000	0.0979999970000000	0.0984999980000000	0.100199997000000	0.101099998000000	0.100100003000000	0.0966999980000000	0.142499998000000	0.0996999960000000
0.259200007000000	0.185100004000000	0.172499999000000	0.164399996000000	0.171299994000000	0.162499994000000	0.151600003000000	0.163900003000000	0.256099999000000	0.113600001000000	0.114299998000000	0.108900003000000	0.112199999000000	0.111699998000000	0.113399997000000	0.112899996000000	0.247700006000000	0.104999997000000	0.105800003000000	0.102600001000000	0.103000000000000	0.101599999000000	0.103299998000000	0.103600003000000	0.231399998000000	0.105899997000000	0.101999998000000	0.100800000000000	0.100900002000000	0.100800000000000	0.104000002000000	0.100900002000000	0.209700003000000	0.102399997000000	0.100400001000000	0.101000004000000	0.100900002000000	0.0996999960000000	0.103100002000000	0.0975999980000000	0.189700007000000	0.100800000000000	0.0986000000000000	0.0996000020000000	0.0997999980000000	0.100299999000000	0.101999998000000	0.0979000030000000	0.146899998000000	0.0993999990000000
0.280900002000000	0.190400004000000	0.175600007000000	0.170900002000000	0.178100005000000	0.162900001000000	0.152799994000000	0.165399998000000	0.278899997000000	0.111100003000000	0.111500002000000	0.107799999000000	0.109399997000000	0.107699998000000	0.111100003000000	0.111000001000000	0.279000014000000	0.101199999000000	0.102399997000000	0.0991000010000000	0.0996000020000000	0.0992000030000000	0.101099998000000	0.101499997000000	0.252299994000000	0.103399999000000	0.0992999970000000	0.0977000000000000	0.0993999990000000	0.0996999960000000	0.0992999970000000	0.0992999970000000	0.226799995000000	0.0983000030000000	0.0983000030000000	0.0970999970000000	0.0970999970000000	0.0964000000000000	0.0975999980000000	0.0966999980000000	0.202700004000000	0.100699998000000	0.0960000010000000	0.0961000030000000	0.0962999980000000	0.0977000000000000	0.0974999960000000	0.0944000040000000	0.151500002000000	0.0971999990000000
0.314900011000000	0.203899994000000	0.189300001000000	0.186600000000000	0.188600004000000	0.179600000000000	0.158899993000000	0.176300004000000	0.313100010000000	0.115199998000000	0.113899998000000	0.110900000000000	0.112499997000000	0.110500000000000	0.112599999000000	0.113700002000000	0.308299989000000	0.105599999000000	0.105300002000000	0.102300003000000	0.102700002000000	0.102100000000000	0.104900002000000	0.103100002000000	0.282700002000000	0.106600001000000	0.102100000000000	0.100599997000000	0.102100000000000	0.101300001000000	0.102600001000000	0.100500003000000	0.258899987000000	0.102300003000000	0.100500003000000	0.100500003000000	0.0999000000000000	0.0992000030000000	0.101899996000000	0.0983000030000000	0.218799993000000	0.101000004000000	0.0992999970000000	0.100299999000000	0.0993999990000000	0.100599997000000	0.101499997000000	0.0965000020000000	0.159999996000000	0.0993999990000000
0.346199989000000	0.215299994000000	0.197400004000000	0.190500006000000	0.200499997000000	0.186000004000000	0.169300005000000	0.188199997000000	0.343499988000000	0.113600001000000	0.111699998000000	0.109700002000000	0.110799998000000	0.110699996000000	0.112000003000000	0.113499999000000	0.340000004000000	0.104000002000000	0.103699997000000	0.103200004000000	0.102100000000000	0.100599997000000	0.104999997000000	0.100900002000000	0.310200006000000	0.105300002000000	0.103900000000000	0.0999000000000000	0.101499997000000	0.101400003000000	0.103500001000000	0.100400001000000	0.285800010000000	0.102300003000000	0.0997999980000000	0.0992999970000000	0.100599997000000	0.0999000000000000	0.101499997000000	0.0967999990000000	0.240400001000000	0.100800000000000	0.0986000000000000	0.0992999970000000	0.0995000000000000	0.100900002000000	0.101000004000000	0.0974999960000000	0.166500002000000	0.0988000040000000
0.380100012000000	0.226600006000000	0.205799997000000	0.201299995000000	0.211999997000000	0.200800002000000	0.176499993000000	0.197200000000000	0.374100000000000	0.114100002000000	0.114900000000000	0.108900003000000	0.110900000000000	0.108300000000000	0.111199997000000	0.112499997000000	0.369100004000000	0.104300000000000	0.105499998000000	0.102799997000000	0.103000000000000	0.101899996000000	0.103399999000000	0.102799997000000	0.340299994000000	0.107100002000000	0.102200001000000	0.100500003000000	0.101099998000000	0.101700000000000	0.103000000000000	0.100299999000000	0.321999997000000	0.102799997000000	0.101000004000000	0.0992000030000000	0.0999000000000000	0.0983999970000000	0.103200004000000	0.0987000020000000	0.256199986000000	0.100000001000000	0.0980999990000000	0.0969000010000000	0.100100003000000	0.101099998000000	0.101599999000000	0.0984999980000000	0.172199994000000	0.101000004000000
0.409099996000000	0.236499995000000	0.213799998000000	0.210899994000000	0.216900006000000	0.203099996000000	0.180600002000000	0.200399995000000	0.411900014000000	0.113899998000000	0.112700000000000	0.109399997000000	0.110200003000000	0.107400000000000	0.111500002000000	0.112300001000000	0.413399994000000	0.103200004000000	0.104099996000000	0.101000004000000	0.101899996000000	0.100699998000000	0.102200001000000	0.0999000000000000	0.373299986000000	0.104199998000000	0.0999000000000000	0.0993999990000000	0.100900002000000	0.100800000000000	0.100500003000000	0.0996999960000000	0.352299988000000	0.100599997000000	0.0988999980000000	0.0983999970000000	0.0987000020000000	0.0979000030000000	0.100599997000000	0.0973000000000000	0.278400004000000	0.101199999000000	0.0971999990000000	0.0966999980000000	0.0983000030000000	0.0997999980000000	0.101000004000000	0.0958999990000000	0.181199998000000	0.0988000040000000
0.439000010000000	0.246900007000000	0.228699997000000	0.220599994000000	0.235799998000000	0.213499993000000	0.186499998000000	0.213699996000000	0.451000005000000	0.114500001000000	0.115800001000000	0.109899998000000	0.110500000000000	0.110900000000000	0.110799998000000	0.112000003000000	0.447699994000000	0.104400001000000	0.104099996000000	0.102600001000000	0.102100000000000	0.100100003000000	0.104599997000000	0.102200001000000	0.412699997000000	0.104599997000000	0.101400003000000	0.100599997000000	0.101300001000000	0.101999998000000	0.101099998000000	0.0999000000000000	0.389699996000000	0.101000004000000	0.100000001000000	0.100299999000000	0.100800000000000	0.0984999980000000	0.101800002000000	0.0970999970000000	0.300300002000000	0.101099998000000	0.0987000020000000	0.0979000030000000	0.0988000040000000	0.100000001000000	0.101400003000000	0.0971999990000000	0.191599995000000	0.100100003000000
0.486400008000000	0.261299998000000	0.234599993000000	0.224399999000000	0.242100000000000	0.221699998000000	0.202600002000000	0.225899994000000	0.488599986000000	0.114000000000000	0.116999999000000	0.110500000000000	0.111400001000000	0.111299999000000	0.114299998000000	0.114500001000000	0.489800006000000	0.106100000000000	0.106799997000000	0.103100002000000	0.103500001000000	0.103100002000000	0.105099998000000	0.102899998000000	0.450399995000000	0.107699998000000	0.103799999000000	0.101099998000000	0.106100000000000	0.103100002000000	0.102700002000000	0.100900002000000	0.436399996000000	0.103399999000000	0.103000000000000	0.100699998000000	0.101199999000000	0.0997999980000000	0.102200001000000	0.0983999970000000	0.321500003000000	0.101000004000000	0.0996000020000000	0.0989999990000000	0.101099998000000	0.102300003000000	0.102799997000000	0.0975999980000000	0.203700006000000	0.101499997000000
0.518100023000000	0.274399996000000	0.250099987000000	0.240099996000000	0.257999986000000	0.229399994000000	0.203700006000000	0.240500003000000	0.516399980000000	0.113399997000000	0.112199999000000	0.110100001000000	0.109999999000000	0.109700002000000	0.111000001000000	0.111299999000000	0.518700004000000	0.104400001000000	0.104599997000000	0.100900002000000	0.101599999000000	0.0988000040000000	0.101800002000000	0.101199999000000	0.485799998000000	0.104999997000000	0.100199997000000	0.100199997000000	0.100900002000000	0.100100003000000	0.100199997000000	0.0987000020000000	0.463099986000000	0.100299999000000	0.0988999980000000	0.0978000020000000	0.0984999980000000	0.0986000000000000	0.0993999990000000	0.0962999980000000	0.337000012000000	0.0997999980000000	0.0966000040000000	0.0961999970000000	0.0973000000000000	0.0996000020000000	0.100000001000000	0.0966000040000000	0.207900003000000	0.0988000040000000
0.546700001000000	0.286599994000000	0.259400010000000	0.250299990000000	0.276600003000000	0.246700004000000	0.210999995000000	0.251199991000000	0.559199989000000	0.113499999000000	0.115800001000000	0.111599997000000	0.111100003000000	0.109999999000000	0.110900000000000	0.113200001000000	0.555299997000000	0.107100002000000	0.105700001000000	0.102799997000000	0.103100002000000	0.101599999000000	0.104300000000000	0.103200004000000	0.531000018000000	0.106299996000000	0.101899996000000	0.100699998000000	0.102600001000000	0.101999998000000	0.102700002000000	0.100299999000000	0.506799996000000	0.103399999000000	0.100299999000000	0.0996999960000000	0.101400003000000	0.0989999990000000	0.101700000000000	0.0984999980000000	0.362500012000000	0.101000004000000	0.0988000040000000	0.0979999970000000	0.0988000040000000	0.101300001000000	0.101400003000000	0.0980999990000000	0.218899995000000	0.101000004000000
0.582400024000000	0.300099999000000	0.265500009000000	0.259900004000000	0.275099993000000	0.248600006000000	0.217899993000000	0.269699991000000	0.584800005000000	0.114299998000000	0.115900002000000	0.111000001000000	0.112099998000000	0.111100003000000	0.111800000000000	0.112000003000000	0.581499994000000	0.105800003000000	0.106600001000000	0.102100000000000	0.103100002000000	0.100800000000000	0.103699997000000	0.101999998000000	0.559700012000000	0.105400003000000	0.101300001000000	0.100000001000000	0.101999998000000	0.102300003000000	0.101999998000000	0.100400001000000	0.536800027000000	0.102799997000000	0.101300001000000	0.101099998000000	0.102600001000000	0.0988999980000000	0.101300001000000	0.0987000020000000	0.378600001000000	0.101099998000000	0.0992999970000000	0.0987000020000000	0.0997999980000000	0.100100003000000	0.101599999000000	0.0982000010000000	0.227300003000000	0.0999000000000000
0.620999992000000	0.315699995000000	0.282700002000000	0.268799990000000	0.295500010000000	0.258500010000000	0.231099993000000	0.284099996000000	0.630999982000000	0.115500003000000	0.115599997000000	0.111000001000000	0.113799997000000	0.111000001000000	0.110799998000000	0.113300003000000	0.631399989000000	0.106100000000000	0.105700001000000	0.103200004000000	0.103000000000000	0.101999998000000	0.104099996000000	0.103600003000000	0.601300001000000	0.106600001000000	0.102100000000000	0.102100000000000	0.102600001000000	0.104800001000000	0.103699997000000	0.101599999000000	0.564700007000000	0.102899998000000	0.101700000000000	0.100599997000000	0.100500003000000	0.0993999990000000	0.102700002000000	0.101099998000000	0.400799990000000	0.102200001000000	0.0991000010000000	0.0982000010000000	0.100100003000000	0.102100000000000	0.102799997000000	0.0980999990000000	0.239099994000000	0.100500003000000
0.651000023000000	0.324299991000000	0.288800001000000	0.277099997000000	0.303000003000000	0.264400005000000	0.242899999000000	0.299899995000000	0.656300008000000	0.114799999000000	0.115400001000000	0.112400003000000	0.112499997000000	0.111000001000000	0.111000001000000	0.110299997000000	0.658999979000000	0.105300002000000	0.106500000000000	0.101999998000000	0.102100000000000	0.100599997000000	0.103600003000000	0.101599999000000	0.627399981000000	0.104800001000000	0.101499997000000	0.100699998000000	0.101400003000000	0.102100000000000	0.102499999000000	0.100500003000000	0.591899991000000	0.103299998000000	0.101499997000000	0.0992999970000000	0.100400001000000	0.0991000010000000	0.101700000000000	0.0980999990000000	0.412900001000000	0.101099998000000	0.0986000000000000	0.0988000040000000	0.0992999970000000	0.0999000000000000	0.101800002000000	0.0979000030000000	0.249200001000000	0.0997999980000000
0.679300010000000	0.337900013000000	0.300399989000000	0.284299999000000	0.324600011000000	0.281699985000000	0.252499998000000	0.312400013000000	0.693099976000000	0.117600001000000	0.113700002000000	0.110100001000000	0.111800000000000	0.109800003000000	0.113499999000000	0.112199999000000	0.694000006000000	0.105800003000000	0.107199997000000	0.102499999000000	0.102200001000000	0.101999998000000	0.105099998000000	0.102799997000000	0.665799975000000	0.105999999000000	0.102399997000000	0.101400003000000	0.102300003000000	0.102100000000000	0.102600001000000	0.100699998000000	0.604200006000000	0.101800002000000	0.101300001000000	0.0999000000000000	0.101300001000000	0.101199999000000	0.101899996000000	0.100299999000000	0.430500001000000	0.101499997000000	0.100000001000000	0.0989999990000000	0.0999000000000000	0.101099998000000	0.102600001000000	0.0978000020000000	0.254000008000000	0.100800000000000
0.708999991000000	0.362399995000000	0.308499992000000	0.297100008000000	0.330900013000000	0.286700010000000	0.260399997000000	0.321000010000000	0.722000003000000	0.115199998000000	0.115000002000000	0.110600002000000	0.111800000000000	0.110799998000000	0.114900000000000	0.112999998000000	0.726100028000000	0.105599999000000	0.105999999000000	0.103200004000000	0.104999997000000	0.102200001000000	0.105099998000000	0.104699999000000	0.697399974000000	0.105599999000000	0.103000000000000	0.101400003000000	0.103000000000000	0.102100000000000	0.102600001000000	0.101000004000000	0.615400016000000	0.103200004000000	0.101499997000000	0.100100003000000	0.101700000000000	0.100000001000000	0.102899998000000	0.100400001000000	0.445699990000000	0.102200001000000	0.0995000000000000	0.0991000010000000	0.101400003000000	0.101199999000000	0.103299998000000	0.0979000030000000	0.263999999000000	0.100599997000000
0.725000024000000	0.369100004000000	0.321500003000000	0.306499988000000	0.351900011000000	0.292499989000000	0.273699999000000	0.337799996000000	0.739400029000000	0.115900002000000	0.116599999000000	0.111100003000000	0.112800002000000	0.110399999000000	0.112099998000000	0.111199997000000	0.746399999000000	0.106500000000000	0.105499998000000	0.102100000000000	0.103799999000000	0.100800000000000	0.104199998000000	0.103000000000000	0.728100002000000	0.106700003000000	0.103299998000000	0.101300001000000	0.101700000000000	0.103200004000000	0.102899998000000	0.101800002000000	0.635599971000000	0.103399999000000	0.101999998000000	0.101199999000000	0.102499999000000	0.101300001000000	0.101800002000000	0.0982000010000000	0.457599998000000	0.102300003000000	0.100299999000000	0.0989999990000000	0.100100003000000	0.101400003000000	0.102100000000000	0.0983999970000000	0.276600003000000	0.102300003000000
0.749400020000000	0.393900007000000	0.332500011000000	0.324200004000000	0.367599994000000	0.305200011000000	0.281699985000000	0.351799995000000	0.775699973000000	0.116800003000000	0.115199998000000	0.111599997000000	0.113200001000000	0.110900000000000	0.112199999000000	0.112999998000000	0.771899998000000	0.106299996000000	0.106700003000000	0.103799999000000	0.104000002000000	0.102600001000000	0.105200000000000	0.103799999000000	0.756900012000000	0.106399998000000	0.102899998000000	0.101300001000000	0.101999998000000	0.103100002000000	0.102799997000000	0.101700000000000	0.649699986000000	0.103799999000000	0.101199999000000	0.101099998000000	0.101700000000000	0.101400003000000	0.102700002000000	0.0992999970000000	0.470999986000000	0.101499997000000	0.0993999990000000	0.0996000020000000	0.100699998000000	0.101599999000000	0.102600001000000	0.0988000040000000	0.282099992000000	0.101400003000000
0.771200001000000	0.407400012000000	0.339899987000000	0.333400011000000	0.391200006000000	0.320400000000000	0.291799992000000	0.374199986000000	0.783399999000000	0.115699999000000	0.118199997000000	0.112099998000000	0.114100002000000	0.110399999000000	0.113899998000000	0.112499997000000	0.797800004000000	0.107400000000000	0.107699998000000	0.104500003000000	0.104300000000000	0.102499999000000	0.106899999000000	0.104300000000000	0.779100001000000	0.107500002000000	0.102799997000000	0.104999997000000	0.103399999000000	0.104599997000000	0.104300000000000	0.103299998000000	0.657999992000000	0.104000002000000	0.103100002000000	0.101599999000000	0.101999998000000	0.101499997000000	0.103500001000000	0.100900002000000	0.485100001000000	0.103399999000000	0.100599997000000	0.100699998000000	0.101300001000000	0.102300003000000	0.104599997000000	0.0989999990000000	0.288100004000000	0.103000000000000
0.793500006000000	0.435499996000000	0.349200010000000	0.339500010000000	0.400999993000000	0.329400003000000	0.295300007000000	0.373199999000000	0.808499992000000	0.116099998000000	0.115599997000000	0.111000001000000	0.112999998000000	0.111800000000000	0.111699998000000	0.113899998000000	0.820599973000000	0.108999997000000	0.107799999000000	0.104800001000000	0.106500000000000	0.103600003000000	0.105800003000000	0.104300000000000	0.811900020000000	0.108099997000000	0.104800001000000	0.102399997000000	0.103600003000000	0.104400001000000	0.104800001000000	0.102899998000000	0.669900000000000	0.104599997000000	0.103600003000000	0.101999998000000	0.103799999000000	0.102700002000000	0.104500003000000	0.101099998000000	0.496899992000000	0.102799997000000	0.101999998000000	0.100800000000000	0.101999998000000	0.103799999000000	0.105599999000000	0.0992000030000000	0.295300007000000	0.102700002000000
0.812699974000000	0.451200008000000	0.370799989000000	0.360100001000000	0.419299990000000	0.338600010000000	0.305700004000000	0.407000005000000	0.838699996000000	0.116400003000000	0.116899997000000	0.113200001000000	0.113100000000000	0.113799997000000	0.111800000000000	0.114600003000000	0.838500023000000	0.108900003000000	0.108099997000000	0.104599997000000	0.106100000000000	0.102499999000000	0.105999999000000	0.104400001000000	0.828000009000000	0.107400000000000	0.104699999000000	0.102799997000000	0.103799999000000	0.104199998000000	0.104500003000000	0.102499999000000	0.668699980000000	0.103699997000000	0.103500001000000	0.102100000000000	0.104300000000000	0.102899998000000	0.104199998000000	0.100800000000000	0.509599984000000	0.105800003000000	0.101599999000000	0.0999000000000000	0.101000004000000	0.103200004000000	0.104800001000000	0.100299999000000	0.300199986000000	0.103000000000000
0.831700027000000	0.476700008000000	0.370799989000000	0.358099997000000	0.437500000000000	0.341199994000000	0.310499996000000	0.396400005000000	0.841000021000000	0.115800001000000	0.115699999000000	0.111699998000000	0.112700000000000	0.111199997000000	0.112599999000000	0.114600003000000	0.864499986000000	0.108099997000000	0.108300000000000	0.105499998000000	0.105400003000000	0.102799997000000	0.106399998000000	0.104500003000000	0.852500021000000	0.107100002000000	0.104999997000000	0.102899998000000	0.104900002000000	0.105300002000000	0.104199998000000	0.102100000000000	0.683200002000000	0.104999997000000	0.103799999000000	0.102899998000000	0.103100002000000	0.103100002000000	0.105300002000000	0.100699998000000	0.526000023000000	0.103100002000000	0.102499999000000	0.103500001000000	0.102899998000000	0.104800001000000	0.105599999000000	0.100400001000000	0.304699987000000	0.103799999000000
0.839600027000000	0.504000008000000	0.385699987000000	0.369399995000000	0.455100000000000	0.348500013000000	0.318199992000000	0.408499986000000	0.853200018000000	0.118199997000000	0.116700001000000	0.114100002000000	0.111900002000000	0.112400003000000	0.112199999000000	0.113799997000000	0.866699994000000	0.109499998000000	0.109399997000000	0.105800003000000	0.105899997000000	0.104199998000000	0.106500000000000	0.104900002000000	0.863099992000000	0.109700002000000	0.105999999000000	0.104300000000000	0.105200000000000	0.106700003000000	0.106899999000000	0.102600001000000	0.687399983000000	0.105999999000000	0.104999997000000	0.104199998000000	0.105300002000000	0.104800001000000	0.105700001000000	0.101700000000000	0.531000018000000	0.104999997000000	0.103000000000000	0.102100000000000	0.103600003000000	0.105899997000000	0.106299996000000	0.101700000000000	0.310400009000000	0.105200000000000
0.845200002000000	0.521899998000000	0.403600007000000	0.389899999000000	0.482100010000000	0.366100013000000	0.327699989000000	0.445100009000000	0.861500025000000	0.118600003000000	0.118699998000000	0.113300003000000	0.114000000000000	0.111299999000000	0.112999998000000	0.114399999000000	0.890799999000000	0.108700000000000	0.110100001000000	0.105999999000000	0.107199997000000	0.104199998000000	0.109200001000000	0.107100002000000	0.883400023000000	0.109499998000000	0.105999999000000	0.104400001000000	0.104800001000000	0.108300000000000	0.106299996000000	0.104400001000000	0.690400004000000	0.106899999000000	0.106500000000000	0.104699999000000	0.104800001000000	0.105300002000000	0.106600001000000	0.103699997000000	0.550300002000000	0.106799997000000	0.102600001000000	0.101800002000000	0.104800001000000	0.107199997000000	0.107100002000000	0.101899996000000	0.307500005000000	0.105400003000000
0.848699987000000	0.557399988000000	0.409299999000000	0.399800003000000	0.484400004000000	0.375699997000000	0.339399993000000	0.462399989000000	0.857200027000000	0.118600003000000	0.116499998000000	0.113100000000000	0.115699999000000	0.113799997000000	0.114200003000000	0.114699997000000	0.870800018000000	0.111400001000000	0.110699996000000	0.106799997000000	0.107799999000000	0.104900002000000	0.109600000000000	0.107000001000000	0.900200009000000	0.110399999000000	0.107799999000000	0.106600001000000	0.106700003000000	0.108700000000000	0.107299998000000	0.103399999000000	0.703400016000000	0.108499996000000	0.107699998000000	0.106399998000000	0.106899999000000	0.105800003000000	0.108099997000000	0.103600003000000	0.555800021000000	0.107600003000000	0.105099998000000	0.103699997000000	0.104999997000000	0.106500000000000	0.108300000000000	0.103200004000000	0.314399987000000	0.106899999000000
0.835200012000000	0.593900025000000	0.425700009000000	0.412600011000000	0.527100027000000	0.383399993000000	0.345099986000000	0.476500005000000	0.850199997000000	0.120099999000000	0.119599998000000	0.115999997000000	0.115400001000000	0.117799997000000	0.114399999000000	0.118699998000000	0.868099988000000	0.110500000000000	0.112199999000000	0.108199999000000	0.108999997000000	0.106500000000000	0.111500002000000	0.108499996000000	0.922299981000000	0.112000003000000	0.107900001000000	0.107199997000000	0.107600003000000	0.108999997000000	0.109200001000000	0.104500003000000	0.705900013000000	0.110100001000000	0.108199999000000	0.107199997000000	0.106600001000000	0.108599998000000	0.110100001000000	0.105400003000000	0.566399992000000	0.109200001000000	0.106200002000000	0.107199997000000	0.106200002000000	0.106899999000000	0.109999999000000	0.104999997000000	0.319999993000000	0.108400002000000
0.853600025000000	0.616999984000000	0.456800014000000	0.424899995000000	0.550800025000000	0.402999997000000	0.367300004000000	0.510299981000000	0.846499979000000	0.120899998000000	0.120499998000000	0.115599997000000	0.119000003000000	0.116800003000000	0.115599997000000	0.117399998000000	0.866999984000000	0.111500002000000	0.113899998000000	0.108199999000000	0.110299997000000	0.107199997000000	0.113100000000000	0.109099999000000	0.928799987000000	0.112700000000000	0.109300002000000	0.108300000000000	0.107699998000000	0.110299997000000	0.109999999000000	0.105599999000000	0.706799984000000	0.109600000000000	0.109200001000000	0.107600003000000	0.107299998000000	0.108599998000000	0.110900000000000	0.105899997000000	0.573899984000000	0.108800001000000	0.111000001000000	0.105899997000000	0.107600003000000	0.108800001000000	0.111100003000000	0.105300002000000	0.326599985000000	0.109600000000000
0.828999996000000	0.658100009000000	0.467599988000000	0.455799997000000	0.576399982000000	0.409099996000000	0.368800014000000	0.528500021000000	0.854099989000000	0.121100001000000	0.121500000000000	0.118699998000000	0.118000001000000	0.117399998000000	0.117299996000000	0.118199997000000	0.854700029000000	0.113499999000000	0.114399999000000	0.109200001000000	0.110200003000000	0.108400002000000	0.113300003000000	0.109999999000000	0.929000020000000	0.113600001000000	0.111500002000000	0.108900003000000	0.108800001000000	0.112499997000000	0.111500002000000	0.107000001000000	0.712899983000000	0.110600002000000	0.111000001000000	0.109499998000000	0.109600000000000	0.110100001000000	0.112300001000000	0.107400000000000	0.592599988000000	0.110900000000000	0.110100001000000	0.107600003000000	0.108700000000000	0.110799998000000	0.113899998000000	0.106200002000000	0.328799993000000	0.111100003000000
0.849500000000000	0.679400027000000	0.466899991000000	0.449999988000000	0.581499994000000	0.404100001000000	0.375600010000000	0.539900005000000	0.849799991000000	0.123499997000000	0.122299999000000	0.117600001000000	0.120200001000000	0.119900003000000	0.118799999000000	0.119300000000000	0.850899994000000	0.115800001000000	0.115900002000000	0.110699996000000	0.113399997000000	0.108999997000000	0.115500003000000	0.112000003000000	0.924799979000000	0.115599997000000	0.112800002000000	0.111500002000000	0.111400001000000	0.114200003000000	0.113399997000000	0.108800001000000	0.716300011000000	0.114299998000000	0.112999998000000	0.111299999000000	0.112800002000000	0.113399997000000	0.114500001000000	0.109600000000000	0.599799991000000	0.112800002000000	0.111599997000000	0.109399997000000	0.110500000000000	0.112199999000000	0.113899998000000	0.108199999000000	0.340299994000000	0.112400003000000
0.840499997000000	0.717100024000000	0.501800001000000	0.474799991000000	0.612500012000000	0.421600014000000	0.385300010000000	0.571099997000000	0.852599978000000	0.126000002000000	0.125400007000000	0.124600001000000	0.122000001000000	0.122299999000000	0.120499998000000	0.122699998000000	0.852500021000000	0.117600001000000	0.118900001000000	0.113100000000000	0.115000002000000	0.111199997000000	0.119499996000000	0.114900000000000	0.929700017000000	0.119999997000000	0.115999997000000	0.114200003000000	0.113300003000000	0.117399998000000	0.115500003000000	0.111400001000000	0.717599988000000	0.115999997000000	0.116099998000000	0.113499999000000	0.114500001000000	0.115800001000000	0.117600001000000	0.112899996000000	0.604700029000000	0.115999997000000	0.114200003000000	0.112499997000000	0.115099996000000	0.114799999000000	0.117799997000000	0.111400001000000	0.338900000000000	0.115099996000000
0.846300006000000	0.733200014000000	0.514900029000000	0.482300013000000	0.617299974000000	0.423999995000000	0.387699991000000	0.581300020000000	0.853999972000000	0.126100004000000	0.124899998000000	0.120399997000000	0.121200003000000	0.122400001000000	0.120800003000000	0.123199999000000	0.858399987000000	0.119599998000000	0.119000003000000	0.113600001000000	0.116400003000000	0.113600001000000	0.118000001000000	0.115800001000000	0.934300005000000	0.120899998000000	0.116400003000000	0.115199998000000	0.113300003000000	0.118699998000000	0.116999999000000	0.111599997000000	0.720899999000000	0.117700003000000	0.116999999000000	0.114399999000000	0.114600003000000	0.117100000000000	0.118600003000000	0.113399997000000	0.617799997000000	0.116599999000000	0.115500003000000	0.112700000000000	0.114699997000000	0.115400001000000	0.120099999000000	0.111900002000000	0.345499992000000	0.116599999000000
0.843800008000000	0.782100022000000	0.522700012000000	0.499399990000000	0.655499995000000	0.453900009000000	0.408600003000000	0.605000019000000	0.850700021000000	0.130099997000000	0.129299998000000	0.123999998000000	0.124600001000000	0.126100004000000	0.123000003000000	0.124899998000000	0.847000003000000	0.121900000000000	0.122900002000000	0.116700001000000	0.119999997000000	0.115699999000000	0.121699996000000	0.117399998000000	0.934800029000000	0.121699996000000	0.120700002000000	0.118900001000000	0.116899997000000	0.120899998000000	0.119400002000000	0.114100002000000	0.734499991000000	0.119499996000000	0.118500002000000	0.118400000000000	0.118799999000000	0.119499996000000	0.122699998000000	0.115099996000000	0.649999976000000	0.119800001000000	0.119499996000000	0.117100000000000	0.119499996000000	0.119499996000000	0.122400001000000	0.116200000000000	0.349999994000000	0.119000003000000
0.836199999000000	0.785899997000000	0.543900013000000	0.509100020000000	0.683000028000000	0.463900000000000	0.401300013000000	0.620000005000000	0.852900028000000	0.132799998000000	0.131600007000000	0.126599997000000	0.128099993000000	0.128299996000000	0.126000002000000	0.129600003000000	0.850199997000000	0.124499999000000	0.125599995000000	0.119400002000000	0.123300001000000	0.118699998000000	0.124899998000000	0.121500000000000	0.939199984000000	0.125000000000000	0.123300001000000	0.121100001000000	0.120399997000000	0.125200003000000	0.123300001000000	0.117799997000000	0.723299980000000	0.122800000000000	0.123199999000000	0.120899998000000	0.121699996000000	0.122599997000000	0.124899998000000	0.119800001000000	0.642400026000000	0.123499997000000	0.121900000000000	0.120499998000000	0.122100003000000	0.122199997000000	0.126599997000000	0.119499996000000	0.349999994000000	0.124600001000000
0.834100008000000	0.809700012000000	0.555299997000000	0.533399999000000	0.698499978000000	0.475600004000000	0.409000009000000	0.635299981000000	0.851700008000000	0.134900004000000	0.133300006000000	0.128399998000000	0.130300000000000	0.130999997000000	0.127700001000000	0.130799994000000	0.865100026000000	0.125300005000000	0.126900002000000	0.121100001000000	0.123999998000000	0.120300002000000	0.126900002000000	0.122900002000000	0.939700007000000	0.127599999000000	0.124600001000000	0.123199999000000	0.122500002000000	0.127299994000000	0.125300005000000	0.119400002000000	0.730400026000000	0.125499994000000	0.125400007000000	0.123300001000000	0.123800002000000	0.125300005000000	0.128399998000000	0.122100003000000	0.658200026000000	0.125100002000000	0.124899998000000	0.122299999000000	0.124399997000000	0.124700002000000	0.129199997000000	0.120600000000000	0.351999998000000	0.124499999000000
0.840799987000000	0.845499992000000	0.587000012000000	0.542100012000000	0.714100003000000	0.477899998000000	0.425199986000000	0.683300018000000	0.859099984000000	0.137500003000000	0.137700006000000	0.133100003000000	0.133900002000000	0.133900002000000	0.132900000000000	0.134299994000000	0.863900006000000	0.128900006000000	0.132599995000000	0.125699997000000	0.128999993000000	0.122900002000000	0.130400002000000	0.127900004000000	0.937900007000000	0.130999997000000	0.130600005000000	0.128399998000000	0.126000002000000	0.132100001000000	0.128800005000000	0.125499994000000	0.729300022000000	0.128700003000000	0.128800005000000	0.127000004000000	0.126900002000000	0.128700003000000	0.130500004000000	0.126599997000000	0.670300007000000	0.128900006000000	0.129199997000000	0.125799999000000	0.128299996000000	0.127599999000000	0.133499995000000	0.125300005000000	0.359200001000000	0.127800003000000
0.833299994000000	0.878199995000000	0.607100010000000	0.558700025000000	0.743499994000000	0.499799997000000	0.434300005000000	0.699500024000000	0.854600012000000	0.140300006000000	0.139200002000000	0.135800004000000	0.136700004000000	0.135700002000000	0.132799998000000	0.136299998000000	0.845700026000000	0.132499993000000	0.133300006000000	0.127399996000000	0.131099999000000	0.126800001000000	0.131699994000000	0.128500000000000	0.941999972000000	0.133800000000000	0.130600005000000	0.129899994000000	0.126900002000000	0.130999997000000	0.129500002000000	0.126200005000000	0.738300025000000	0.130300000000000	0.129400000000000	0.127900004000000	0.128099993000000	0.128500000000000	0.132300004000000	0.127399996000000	0.678499997000000	0.130199999000000	0.129600003000000	0.127900004000000	0.129899994000000	0.130999997000000	0.132799998000000	0.126399994000000	0.357899994000000	0.129199997000000
0.846800029000000	0.899999976000000	0.621699989000000	0.567900002000000	0.772199988000000	0.510599971000000	0.458299994000000	0.730099976000000	0.853500009000000	0.143199995000000	0.142900005000000	0.139400005000000	0.141700000000000	0.140000001000000	0.138400003000000	0.140900001000000	0.852900028000000	0.136999995000000	0.135800004000000	0.132900000000000	0.133100003000000	0.131799996000000	0.134900004000000	0.132100001000000	0.938700020000000	0.137199998000000	0.134700000000000	0.133000001000000	0.130700007000000	0.135000005000000	0.134100005000000	0.130600005000000	0.737600029000000	0.134900004000000	0.132900000000000	0.131200001000000	0.131099999000000	0.132200003000000	0.132100001000000	0.128800005000000	0.689000010000000	0.133900002000000	0.131699994000000	0.130999997000000	0.131500006000000	0.131400004000000	0.134100005000000	0.129099995000000	0.368099988000000	0.132200003000000
[truncated: 14 more columns]
