# Supplementary material for: Modeling the impact of drug interactions on therapeutic selectivity
Source: Nat Commun. 2018 Aug 27;9:3452. doi: 10.1038/s41467-018-05954-3 (PMC6110842; doi:10.1038/s41467-018-05954-3)
Supplement: Supplementary file 4 — Supplementary Data 1 [file 41467_2018_5954_MOESM4_ESM.zip › albRAW/Bro-Dyc.txt]

0.0936999991536140	0.0954999998211861	0.0996999964118004	0.0991000011563301	0.0951000005006790	0.0978000015020371	0.0965000018477440	0.0954999998211861	0.0947000011801720	0.0979999974370003	0.100400000810623	0.0962999984622002	0.0957000032067299	0.0983000025153160	0.0973000004887581	0.0983000025153160	0.0953999981284142	0.0970999971032143	0.0957000032067299	0.0966999977827072	0.0939999967813492	0.0986000001430512	0.0939000025391579	0.0961999967694283	0.0930000022053719	0.0974000021815300	0.0965000018477440	0.0967999994754791	0.0973000004887581	0.100100003182888	0.0961000025272369	0.0983000025153160	0.0944999977946281	0.0936999991536140	0.0943000018596649	0.0917000025510788	0.0916000008583069	0.0986000001430512	0.0957000032067299	0.0953999981284142	0.0947000011801720	0.0934000015258789	0.0956000015139580	0.0973000004887581	0.0983999967575073	0.0973000004887581	0.0965000018477440	0.100599996745586	0.0926999971270561	0.0927999988198280
0.0922999978065491	0.0936999991536140	0.0979000031948090	0.0952000021934509	0.100299999117851	0.0993999987840653	0.0976999998092651	0.0953999981284142	0.0952000021934509	0.0971999987959862	0.0992999970912933	0.0952000021934509	0.0958999991416931	0.0983999967575073	0.0983999967575073	0.0978000015020371	0.0936999991536140	0.0957999974489212	0.0947000011801720	0.0957000032067299	0.0925000011920929	0.0975999981164932	0.0930999964475632	0.0952999964356422	0.0934000015258789	0.0967999994754791	0.0957000032067299	0.0957000032067299	0.0953999981284142	0.0988000035285950	0.0951000005006790	0.0960000008344650	0.0940999984741211	0.0930999964475632	0.0934000015258789	0.0907000005245209	0.0913999974727631	0.0980999991297722	0.0952000021934509	0.0944999977946281	0.0922999978065491	0.0935999974608421	0.0948000028729439	0.0947000011801720	0.0965000018477440	0.0965000018477440	0.0961999967694283	0.100800000131130	0.0927999988198280	0.0934000015258789
0.0926000028848648	0.0935000032186508	0.0978000015020371	0.0952000021934509	0.0945999994874001	0.0984999984502792	0.100500002503395	0.0940999984741211	0.0936999991536140	0.0966999977827072	0.0976999998092651	0.0960000008344650	0.0954999998211861	0.0971999987959862	0.0961000025272369	0.0964000001549721	0.0940999984741211	0.0957000032067299	0.0947000011801720	0.0965000018477440	0.0940999984741211	0.0988000035285950	0.0935999974608421	0.0948999971151352	0.0925000011920929	0.0974000021815300	0.0951000005006790	0.0953999981284142	0.0970999971032143	0.0979999974370003	0.0951000005006790	0.0970000028610230	0.0944000035524368	0.0927999988198280	0.0958999991416931	0.0922999978065491	0.0909999981522560	0.0970000028610230	0.0952000021934509	0.0952000021934509	0.0927999988198280	0.0952000021934509	0.0935999974608421	0.0947000011801720	0.0961999967694283	0.0975999981164932	0.0962999984622002	0.0993999987840653	0.0929000005126000	0.0940999984741211
0.0922000035643578	0.0944000035524368	0.0991000011563301	0.0954999998211861	0.0979000031948090	0.0978000015020371	0.0974999964237213	0.0966000035405159	0.0936999991536140	0.0967999994754791	0.0967999994754791	0.0951000005006790	0.0971999987959862	0.0980999991297722	0.0973000004887581	0.0965000018477440	0.0948999971151352	0.0952999964356422	0.0944999977946281	0.0958999991416931	0.0918999984860420	0.0965000018477440	0.0958999991416931	0.0951000005006790	0.0908000022172928	0.0970000028610230	0.0952000021934509	0.0953999981284142	0.0958999991416931	0.0979999974370003	0.0953999981284142	0.0974000021815300	0.0935999974608421	0.0926999971270561	0.0942000001668930	0.0909999981522560	0.0910999998450279	0.0975999981164932	0.0958999991416931	0.0944000035524368	0.0926000028848648	0.0943000018596649	0.0948999971151352	0.0957000032067299	0.0964000001549721	0.0971999987959862	0.0961999967694283	0.0979000031948090	0.0925000011920929	0.0930000022053719
0.0925000011920929	0.0951000005006790	0.0983000025153160	0.0952000021934509	0.0942000001668930	0.0978000015020371	0.0961999967694283	0.0947000011801720	0.0930999964475632	0.0979000031948090	0.0958999991416931	0.0944000035524368	0.0935999974608421	0.0961999967694283	0.0964000001549721	0.0979999974370003	0.0926999971270561	0.0961999967694283	0.0940999984741211	0.0948000028729439	0.0917999967932701	0.0973000004887581	0.0935999974608421	0.0945999994874001	0.0914999991655350	0.0962999984622002	0.0961999967694283	0.0945999994874001	0.0942000001668930	0.0967999994754791	0.0948999971151352	0.0966999977827072	0.0939000025391579	0.0914999991655350	0.0938000008463860	0.0907000005245209	0.0909999981522560	0.0960000008344650	0.0956000015139580	0.0945999994874001	0.0925000011920929	0.0931999981403351	0.0948000028729439	0.0939000025391579	0.0960000008344650	0.0969000011682510	0.0957999974489212	0.0980999991297722	0.0913999974727631	0.0944000035524368
0.0944999977946281	0.0976999998092651	0.0987000018358231	0.0966999977827072	0.0939999967813492	0.0992999970912933	0.0982000008225441	0.0960000008344650	0.0930999964475632	0.0978000015020371	0.0974999964237213	0.0974000021815300	0.0958999991416931	0.0973000004887581	0.0970999971032143	0.0961000025272369	0.0939999967813492	0.0948999971151352	0.0949999988079071	0.0961999967694283	0.0936999991536140	0.0976999998092651	0.0936999991536140	0.0951000005006790	0.0932999998331070	0.0961999967694283	0.0945999994874001	0.0958999991416931	0.0958999991416931	0.0992999970912933	0.0957000032067299	0.0966999977827072	0.0939999967813492	0.0945999994874001	0.0940999984741211	0.0908000022172928	0.0922999978065491	0.0965000018477440	0.0949999988079071	0.0948999971151352	0.0930999964475632	0.0952999964356422	0.0948999971151352	0.0961999967694283	0.0958999991416931	0.0979000031948090	0.0966000035405159	0.0989999994635582	0.0929000005126000	0.0939999967813492
0.0923999994993210	0.0947000011801720	0.0992999970912933	0.0969000011682510	0.0947000011801720	0.0983000025153160	0.0967999994754791	0.0948999971151352	0.0935999974608421	0.0966999977827072	0.0961999967694283	0.0954999998211861	0.0947000011801720	0.0988000035285950	0.0969000011682510	0.0966000035405159	0.0934000015258789	0.0967999994754791	0.0949999988079071	0.0945999994874001	0.0913999974727631	0.0979000031948090	0.0931999981403351	0.0953999981284142	0.0923999994993210	0.0973000004887581	0.0956000015139580	0.0957999974489212	0.0947000011801720	0.100400000810623	0.0948999971151352	0.0975999981164932	0.0934000015258789	0.0920000001788139	0.0930000022053719	0.0904999971389771	0.0922000035643578	0.0962999984622002	0.0951000005006790	0.0943000018596649	0.0909999981522560	0.0945999994874001	0.0954999998211861	0.0952000021934509	0.0957999974489212	0.0971999987959862	0.0961999967694283	0.0980999991297722	0.0918999984860420	0.0930999964475632
0.0934000015258789	0.0935999974608421	0.0989999994635582	0.0944000035524368	0.0930000022053719	0.0970999971032143	0.0961000025272369	0.0939000025391579	0.0922999978065491	0.0966999977827072	0.0957000032067299	0.0958999991416931	0.0942000001668930	0.0974999964237213	0.0965000018477440	0.0973000004887581	0.0936999991536140	0.0944999977946281	0.0942000001668930	0.0952000021934509	0.0913000032305718	0.0964000001549721	0.0956000015139580	0.0940999984741211	0.0912000015377998	0.0952999964356422	0.0939000025391579	0.0951000005006790	0.0949999988079071	0.0974000021815300	0.0952999964356422	0.0958999991416931	0.0922999978065491	0.0925000011920929	0.0931999981403351	0.0904999971389771	0.0907000005245209	0.0949999988079071	0.0954999998211861	0.0945999994874001	0.0927999988198280	0.0938000008463860	0.0936999991536140	0.0938000008463860	0.0966999977827072	0.0969000011682510	0.0947000011801720	0.0982000008225441	0.0922999978065491	0.0923999994993210
0.0944999977946281	0.0949999988079071	0.0983999967575073	0.0952000021934509	0.0940999984741211	0.0982000008225441	0.0970000028610230	0.0943000018596649	0.0939999967813492	0.0979999974370003	0.0961999967694283	0.0966000035405159	0.0958999991416931	0.0973000004887581	0.0980999991297722	0.0970999971032143	0.0944999977946281	0.0960000008344650	0.0951000005006790	0.0958999991416931	0.0935000032186508	0.0969000011682510	0.0944999977946281	0.0945999994874001	0.0910999998450279	0.0966000035405159	0.0967999994754791	0.0945999994874001	0.0958999991416931	0.0983999967575073	0.0952000021934509	0.0974999964237213	0.0944000035524368	0.0929000005126000	0.0935000032186508	0.0909999981522560	0.0900000035762787	0.0961999967694283	0.0957999974489212	0.0939000025391579	0.0918999984860420	0.0942000001668930	0.0942000001668930	0.0948000028729439	0.0949999988079071	0.0974999964237213	0.0952999964356422	0.0982000008225441	0.0917999967932701	0.0926000028848648
0.0960000008344650	0.0951000005006790	0.0997999981045723	0.0966999977827072	0.0945999994874001	0.0987000018358231	0.0973000004887581	0.0956000015139580	0.0936999991536140	0.0979999974370003	0.0970999971032143	0.0983999967575073	0.0957000032067299	0.100100003182888	0.0976999998092651	0.0962999984622002	0.0944999977946281	0.0961000025272369	0.0958999991416931	0.0957000032067299	0.0930000022053719	0.0973000004887581	0.0948000028729439	0.0952000021934509	0.0938000008463860	0.0962999984622002	0.0949999988079071	0.0957999974489212	0.0948999971151352	0.0982000008225441	0.0960000008344650	0.0973000004887581	0.0942000001668930	0.0930999964475632	0.0931999981403351	0.0907000005245209	0.0901999995112419	0.0984999984502792	0.0936999991536140	0.0953999981284142	0.0923999994993210	0.0942000001668930	0.0962999984622002	0.0938000008463860	0.0956000015139580	0.0966999977827072	0.0960000008344650	0.0979999974370003	0.0935000032186508	0.0935999974608421
0.0926000028848648	0.0948000028729439	0.0984999984502792	0.0961000025272369	0.0934000015258789	0.0974999964237213	0.0957999974489212	0.0940999984741211	0.0926999971270561	0.0983999967575073	0.0961999967694283	0.0957000032067299	0.0930000022053719	0.0966000035405159	0.0965000018477440	0.0952000021934509	0.0958999991416931	0.0949999988079071	0.0940999984741211	0.0935000032186508	0.0939000025391579	0.0958999991416931	0.0930000022053719	0.0935999974608421	0.0908999964594841	0.0962999984622002	0.0948000028729439	0.0947000011801720	0.0954999998211861	0.0976999998092651	0.0940999984741211	0.0956000015139580	0.0914999991655350	0.0930999964475632	0.0917999967932701	0.0891000032424927	0.0896999984979630	0.0956000015139580	0.0938000008463860	0.0926000028848648	0.0910999998450279	0.0922000035643578	0.0931999981403351	0.0921000018715859	0.0960000008344650	0.0952999964356422	0.0932999998331070	0.0966000035405159	0.0907000005245209	0.0917000025510788
0.0953999981284142	0.0996999964118004	0.100299999117851	0.0948000028729439	0.0948999971151352	0.0992999970912933	0.0980999991297722	0.0960000008344650	0.0943000018596649	0.0988999977707863	0.0980999991297722	0.0973000004887581	0.0966000035405159	0.0983999967575073	0.0974999964237213	0.0956000015139580	0.0942000001668930	0.0954999998211861	0.0943000018596649	0.0949999988079071	0.0935999974608421	0.0967999994754791	0.0934000015258789	0.0951000005006790	0.0932999998331070	0.0958999991416931	0.0953999981284142	0.0969000011682510	0.0956000015139580	0.0993999987840653	0.0957000032067299	0.0962999984622002	0.0938000008463860	0.0943000018596649	0.0932999998331070	0.0907000005245209	0.0904999971389771	0.0954999998211861	0.0944000035524368	0.0952999964356422	0.0926000028848648	0.0939000025391579	0.0935999974608421	0.0944000035524368	0.0957999974489212	0.0971999987959862	0.0961000025272369	0.0978000015020371	0.0921000018715859	0.0939000025391579
0.0970999971032143	0.0987000018358231	0.101999998092651	0.0978000015020371	0.0989999994635582	0.101499997079372	0.0988000035285950	0.0971999987959862	0.0974000021815300	0.0991000011563301	0.0996999964118004	0.0996999964118004	0.0974999964237213	0.100500002503395	0.100299999117851	0.0976999998092651	0.0966999977827072	0.0987000018358231	0.0974000021815300	0.0966999977827072	0.0945999994874001	0.100500002503395	0.0960000008344650	0.0966999977827072	0.0938000008463860	0.0975999981164932	0.0969000011682510	0.0966000035405159	0.0964000001549721	0.100699998438358	0.0995000004768372	0.0975999981164932	0.0943000018596649	0.0947000011801720	0.0940999984741211	0.0935000032186508	0.0913000032305718	0.0966999977827072	0.0971999987959862	0.0976999998092651	0.0935999974608421	0.0938000008463860	0.0957999974489212	0.0954999998211861	0.0969000011682510	0.0980999991297722	0.0973000004887581	0.0988999977707863	0.0948000028729439	0.0947000011801720
0.0979000031948090	0.0993999987840653	0.103000000119209	0.100699998438358	0.0996999964118004	0.100100003182888	0.0988999977707863	0.0988000035285950	0.0974999964237213	0.101400002837181	0.100299999117851	0.0984999984502792	0.0980999991297722	0.101999998092651	0.100500002503395	0.0987000018358231	0.0973000004887581	0.0979999974370003	0.0982000008225441	0.0982000008225441	0.0948000028729439	0.0996999964118004	0.0960000008344650	0.0967999994754791	0.0945999994874001	0.0991000011563301	0.0991000011563301	0.0974999964237213	0.0967999994754791	0.0993999987840653	0.0975999981164932	0.0982000008225441	0.0960000008344650	0.0939999967813492	0.0943000018596649	0.0922000035643578	0.0905999988317490	0.0978000015020371	0.0961999967694283	0.0979999974370003	0.0935999974608421	0.0960000008344650	0.0969000011682510	0.0957999974489212	0.0979999974370003	0.0983000025153160	0.0969000011682510	0.101099997758865	0.0939999967813492	0.0945999994874001
0.0984999984502792	0.0986000001430512	0.103000000119209	0.0997999981045723	0.0980999991297722	0.100699998438358	0.0988999977707863	0.0988999977707863	0.0979000031948090	0.100299999117851	0.100900001823902	0.0996000021696091	0.0988000035285950	0.100800000131130	0.0992000028491020	0.100599996745586	0.0970999971032143	0.0975999981164932	0.0974999964237213	0.0970000028610230	0.0940999984741211	0.0979999974370003	0.0952999964356422	0.0966999977827072	0.0951000005006790	0.0978000015020371	0.0970999971032143	0.0962999984622002	0.0978000015020371	0.101400002837181	0.0969000011682510	0.0978000015020371	0.0949999988079071	0.0947000011801720	0.0935000032186508	0.0923999994993210	0.0922999978065491	0.0960000008344650	0.0951000005006790	0.0953999981284142	0.0921000018715859	0.0942000001668930	0.0956000015139580	0.0944000035524368	0.0947000011801720	0.0982000008225441	0.0973000004887581	0.0993999987840653	0.0930999964475632	0.0939999967813492
0.100800000131130	0.101400002837181	0.109700001776218	0.101499997079372	0.0992999970912933	0.102600000798702	0.102099999785423	0.0995000004768372	0.102099999785423	0.104400001466274	0.103799998760223	0.101199999451637	0.100299999117851	0.102600000798702	0.102099999785423	0.103500001132488	0.101499997079372	0.100699998438358	0.0998999997973442	0.100599996745586	0.0953999981284142	0.100199997425079	0.0965000018477440	0.0997999981045723	0.0991000011563301	0.101899996399879	0.0983000025153160	0.100199997425079	0.0975999981164932	0.102099999785423	0.0995000004768372	0.0996999964118004	0.0979999974370003	0.0983000025153160	0.0952000021934509	0.0927999988198280	0.0930000022053719	0.0979999974370003	0.0989999994635582	0.0980999991297722	0.0947000011801720	0.0969000011682510	0.0966999977827072	0.0982000008225441	0.0989999994635582	0.0992000028491020	0.0974999964237213	0.100699998438358	0.0944999977946281	0.0957000032067299
0.105700001120567	0.103399999439716	0.108300000429153	0.100299999117851	0.0993999987840653	0.102099999785423	0.101599998772144	0.101899996399879	0.102200001478195	0.105800002813339	0.102799996733665	0.101099997758865	0.100800000131130	0.102700002491474	0.101300001144409	0.101000003516674	0.0996999964118004	0.100500002503395	0.0997999981045723	0.0996000021696091	0.0954999998211861	0.101199999451637	0.0987000018358231	0.0983999967575073	0.0983000025153160	0.101199999451637	0.0996999964118004	0.100699998438358	0.0991000011563301	0.105700001120567	0.100299999117851	0.100000001490116	0.0966999977827072	0.0952999964356422	0.0961999967694283	0.0935999974608421	0.0930000022053719	0.0992999970912933	0.0971999987959862	0.0966000035405159	0.0975999981164932	0.0952999964356422	0.0970000028610230	0.0965000018477440	0.0975999981164932	0.0996000021696091	0.0979000031948090	0.102399997413158	0.0948999971151352	0.0948999971151352
0.107000000774860	0.106600001454353	0.109099999070168	0.104999996721745	0.102600000798702	0.104599997401237	0.102600000798702	0.101800002157688	0.104400001466274	0.108900003135204	0.105800002813339	0.104400001466274	0.104099996387959	0.104599997401237	0.102799996733665	0.102099999785423	0.102300003170967	0.102499999105930	0.100900001823902	0.100599996745586	0.0984999984502792	0.102899998426437	0.0986000001430512	0.100199997425079	0.0986000001430512	0.101400002837181	0.100699998438358	0.100299999117851	0.0993999987840653	0.103299997746944	0.101499997079372	0.101899996399879	0.0974999964237213	0.0969000011682510	0.0964000001549721	0.0944000035524368	0.0936999991536140	0.0992999970912933	0.100000001490116	0.0974999964237213	0.0970000028610230	0.0987000018358231	0.0982000008225441	0.0971999987959862	0.0980999991297722	0.0989999994635582	0.0998999997973442	0.103200003504753	0.0957000032067299	0.0960000008344650
0.111000001430511	0.108400002121925	0.114200003445148	0.103100001811981	0.102799996733665	0.104400001466274	0.103399999439716	0.102200001478195	0.106600001454353	0.110200002789497	0.105700001120567	0.104500003159046	0.102399997413158	0.104099996387959	0.102499999105930	0.101999998092651	0.101300001144409	0.102099999785423	0.100500002503395	0.100800000131130	0.0978000015020371	0.103000000119209	0.0988000035285950	0.100000001490116	0.0987000018358231	0.102399997413158	0.0992000028491020	0.100599996745586	0.100299999117851	0.103399999439716	0.100199997425079	0.100699998438358	0.0954999998211861	0.0961000025272369	0.0964000001549721	0.0939000025391579	0.0942000001668930	0.0996000021696091	0.0970000028610230	0.0979999974370003	0.0956000015139580	0.0992000028491020	0.0974000021815300	0.0971999987959862	0.0989999994635582	0.100299999117851	0.0982000008225441	0.100500002503395	0.0960000008344650	0.0957999974489212
0.116599999368191	0.112700000405312	0.113600000739098	0.107600003480911	0.104599997401237	0.105400003492832	0.105200000107288	0.103799998760223	0.111000001430511	0.115599997341633	0.110500000417233	0.109800003468990	0.104199998080730	0.104699999094009	0.104000002145767	0.103699997067451	0.104800000786781	0.105099998414516	0.104500003159046	0.103699997067451	0.0992999970912933	0.104999996721745	0.103200003504753	0.101300001144409	0.0992999970912933	0.103299997746944	0.101599998772144	0.102399997413158	0.101899996399879	0.105700001120567	0.100699998438358	0.101700000464916	0.0978000015020371	0.0993999987840653	0.0974999964237213	0.0956000015139580	0.0973000004887581	0.0995000004768372	0.0983999967575073	0.0986000001430512	0.0966000035405159	0.0996000021696091	0.0983000025153160	0.0996000021696091	0.100800000131130	0.100500002503395	0.100100003182888	0.103000000119209	0.0964000001549721	0.0962999984622002
0.117700003087521	0.120800003409386	0.116800002753735	0.110799998044968	0.106299996376038	0.108400002121925	0.107100002467632	0.103799998760223	0.116400003433228	0.115500003099442	0.110899999737740	0.106200002133846	0.105099998414516	0.108499996364117	0.107000000774860	0.104400001466274	0.106499999761581	0.106499999761581	0.105599999427795	0.103000000119209	0.0992999970912933	0.103799998760223	0.100599996745586	0.101499997079372	0.101499997079372	0.105400003492832	0.101899996399879	0.101800002157688	0.101400002837181	0.106600001454353	0.103900000452995	0.102700002491474	0.0988000035285950	0.0986000001430512	0.0979999974370003	0.0944999977946281	0.0947000011801720	0.100000001490116	0.0992999970912933	0.0984999984502792	0.0965000018477440	0.0982000008225441	0.0987000018358231	0.0991000011563301	0.0982000008225441	0.101099997758865	0.100000001490116	0.101999998092651	0.0952999964356422	0.0974000021815300
0.120700001716614	0.118199996650219	0.120499998331070	0.113200001418591	0.108900003135204	0.110100001096725	0.107799999415874	0.103500001132488	0.116700001060963	0.118699997663498	0.111699998378754	0.109999999403954	0.105200000107288	0.107299998402596	0.106299996376038	0.105200000107288	0.107699997723103	0.108000002801418	0.104800000786781	0.103500001132488	0.0988000035285950	0.104299999773502	0.100400000810623	0.100699998438358	0.101099997758865	0.105700001120567	0.102899998426437	0.101800002157688	0.101700000464916	0.106799997389317	0.102600000798702	0.105599999427795	0.0983999967575073	0.0983999967575073	0.100199997425079	0.0949999988079071	0.0952000021934509	0.101099997758865	0.100299999117851	0.100299999117851	0.0957000032067299	0.0992999970912933	0.0988999977707863	0.0982000008225441	0.0989999994635582	0.100800000131130	0.0995000004768372	0.101499997079372	0.0974000021815300	0.0970000028610230
0.131600007414818	0.127900004386902	0.127200007438660	0.117700003087521	0.112099997699261	0.110600002110004	0.109700001776218	0.106100000441074	0.126000002026558	0.122599996626377	0.115999996662140	0.113099999725819	0.106499999761581	0.108900003135204	0.107100002467632	0.108400002121925	0.112800002098084	0.110200002789497	0.106299996376038	0.104699999094009	0.100800000131130	0.104400001466274	0.104000002145767	0.102499999105930	0.105400003492832	0.107600003480911	0.105200000107288	0.106100000441074	0.104500003159046	0.108199998736382	0.103100001811981	0.104599997401237	0.100400000810623	0.0991000011563301	0.0995000004768372	0.0986000001430512	0.0969000011682510	0.101899996399879	0.100900001823902	0.101700000464916	0.0984999984502792	0.101400002837181	0.0992999970912933	0.101800002157688	0.101599998772144	0.103100001811981	0.101800002157688	0.102899998426437	0.0969000011682510	0.0988999977707863
0.138199999928474	0.132799997925758	0.130500003695488	0.119499996304512	0.114799998700619	0.114500001072884	0.113899998366833	0.107000000774860	0.129299998283386	0.125300005078316	0.116999998688698	0.114799998700619	0.109499998390675	0.108099997043610	0.107299998402596	0.105400003492832	0.111599996685982	0.109999999403954	0.106200002133846	0.106499999761581	0.101300001144409	0.105200000107288	0.101400002837181	0.101700000464916	0.105400003492832	0.107500001788139	0.104599997401237	0.103299997746944	0.103399999439716	0.107400000095367	0.103799998760223	0.104699999094009	0.100199997425079	0.0997999981045723	0.0966999977827072	0.0945999994874001	0.0951000005006790	0.100800000131130	0.100199997425079	0.102600000798702	0.0993999987840653	0.100000001490116	0.0997999981045723	0.100000001490116	0.100299999117851	0.102099999785423	0.100500002503395	0.103699997067451	0.0956000015139580	0.0973000004887581
0.150700002908707	0.141699999570847	0.136899992823601	0.122699998319149	0.118100002408028	0.115800000727177	0.115000002086163	0.110100001096725	0.137199997901917	0.133399993181229	0.123000003397465	0.118699997663498	0.110899999737740	0.111900001764297	0.107699997723103	0.108999997377396	0.118500001728535	0.113200001418591	0.109300002455711	0.109200000762939	0.104500003159046	0.107299998402596	0.103699997067451	0.103500001132488	0.108199998736382	0.109200000762939	0.107199996709824	0.107699997723103	0.107199996709824	0.111100003123283	0.104000002145767	0.105700001120567	0.102300003170967	0.101300001144409	0.101099997758865	0.0983000025153160	0.0971999987959862	0.101199999451637	0.101099997758865	0.102300003170967	0.0987000018358231	0.100900001823902	0.100699998438358	0.100800000131130	0.101800002157688	0.104199998080730	0.102600000798702	0.106200002133846	0.0976999998092651	0.0980999991297722
0.159799993038178	0.152999997138977	0.143900007009506	0.132100000977516	0.126699998974800	0.119300000369549	0.118199996650219	0.111500002443790	0.148699998855591	0.144899994134903	0.128099992871284	0.119699999690056	0.112300001084805	0.113899998366833	0.114900000393391	0.111199997365475	0.123999997973442	0.118199996650219	0.111900001764297	0.108000002801418	0.102499999105930	0.107100002467632	0.103699997067451	0.105200000107288	0.110899999737740	0.114500001072884	0.109300002455711	0.108800001442432	0.107199996709824	0.110399998724461	0.107699997723103	0.109200000762939	0.104400001466274	0.102700002491474	0.101999998092651	0.0987000018358231	0.0979999974370003	0.103799998760223	0.103200003504753	0.106100000441074	0.101499997079372	0.103299997746944	0.103100001811981	0.102700002491474	0.103799998760223	0.103699997067451	0.103900000452995	0.106799997389317	0.0983999967575073	0.0996000021696091
0.170699998736382	0.164700001478195	0.155000001192093	0.137799993157387	0.129800006747246	0.121899999678135	0.117899999022484	0.110899999737740	0.163399994373322	0.153899997472763	0.134399995207787	0.125499993562698	0.114799998700619	0.114699997007847	0.114900000393391	0.111299999058247	0.131699994206429	0.122000001370907	0.114500001072884	0.109499998390675	0.104000002145767	0.107199996709824	0.104599997401237	0.105599999427795	0.113700002431870	0.114100001752377	0.109800003468990	0.108999997377396	0.107199996709824	0.111900001764297	0.108999997377396	0.107600003480911	0.103699997067451	0.101999998092651	0.103699997067451	0.0992000028491020	0.100299999117851	0.104299999773502	0.105599999427795	0.104800000786781	0.0997999981045723	0.104900002479553	0.103699997067451	0.102899998426437	0.103299997746944	0.104999996721745	0.105899997055531	0.106499999761581	0.0983000025153160	0.0988999977707863
0.194499999284744	0.177399992942810	0.164100006222725	0.142199993133545	0.137799993157387	0.127399995923042	0.121100001037121	0.115599997341633	0.179299995303154	0.163100004196167	0.142000004649162	0.127200007438660	0.117200002074242	0.118100002408028	0.115599997341633	0.114100001752377	0.138999998569489	0.125599995255470	0.117200002074242	0.111599996685982	0.106600001454353	0.108999997377396	0.105700001120567	0.105400003492832	0.119199998676777	0.116300001740456	0.111000001430511	0.111299999058247	0.110299997031689	0.111599996685982	0.108499996364117	0.108699999749660	0.106299996376038	0.105499997735024	0.103399999439716	0.0989999994635582	0.0995000004768372	0.107500001788139	0.105999998748302	0.106100000441074	0.104099996387959	0.104800000786781	0.103299997746944	0.104000002145767	0.104500003159046	0.106299996376038	0.104900002479553	0.106700003147125	0.100100003182888	0.100800000131130
0.212099999189377	0.194199994206429	0.181999996304512	0.153999999165535	0.146400004625320	0.132699996232986	0.122900001704693	0.118799999356270	0.193900004029274	0.175099998712540	0.153500005602837	0.136500000953674	0.120700001716614	0.120099999010563	0.119000002741814	0.115599997341633	0.152500003576279	0.133799999952316	0.119499996304512	0.113799996674061	0.106899999082088	0.109200000762939	0.106799997389317	0.108400002121925	0.127000004053116	0.119199998676777	0.114500001072884	0.111100003123283	0.110200002789497	0.113799996674061	0.110600002110004	0.111100003123283	0.108800001442432	0.106399998068810	0.103699997067451	0.103200003504753	0.101199999451637	0.106700003147125	0.108000002801418	0.106100000441074	0.106100000441074	0.104400001466274	0.106100000441074	0.106499999761581	0.105300001800060	0.107400000095367	0.107199996709824	0.109999999403954	0.102099999785423	0.103500001132488
0.234799996018410	0.217800006270409	0.196199998259544	0.166800007224083	0.153400003910065	0.134499996900558	0.127000004053116	0.119300000369549	0.215200006961823	0.190599992871284	0.162100002169609	0.142800003290176	0.122800000011921	0.122100003063679	0.119300000369549	0.115199998021126	0.161500006914139	0.141699999570847	0.123199999332428	0.114399999380112	0.106600001454353	0.111100003123283	0.108800001442432	0.108199998736382	0.131699994206429	0.122199997305870	0.115199998021126	0.113099999725819	0.109300002455711	0.114100001752377	0.109200000762939	0.111699998378754	0.109300002455711	0.107699997723103	0.105899997055531	0.103500001132488	0.102200001478195	0.107900001108646	0.107400000095367	0.106200002133846	0.104699999094009	0.105999998748302	0.105300001800060	0.107000000774860	0.106299996376038	0.108699999749660	0.106499999761581	0.110399998724461	0.102899998426437	0.102300003170967
0.255600005388260	0.233600005507469	0.212300002574921	0.172499999403954	0.163000002503395	0.139200001955032	0.125799998641014	0.117700003087521	0.235499992966652	0.210700005292892	0.169599995017052	0.148000001907349	0.125599995255470	0.123400002717972	0.119499996304512	0.113899998366833	0.174600005149841	0.150199994444847	0.127499997615814	0.115999996662140	0.108400002121925	0.109800003468990	0.107500001788139	0.106299996376038	0.137299999594688	0.124899998307228	0.113799996674061	0.111900001764297	0.109700001776218	0.114699997007847	0.108999997377396	0.108099997043610	0.108499996364117	0.106799997389317	0.107100002467632	0.101800002157688	0.100599996745586	0.106200002133846	0.105599999427795	0.106200002133846	0.103900000452995	0.107000000774860	0.104800000786781	0.106299996376038	0.104900002479553	0.107000000774860	0.106600001454353	0.107900001108646	0.100199997425079	0.102099999785423
0.291799992322922	0.266900002956390	0.234200000762939	0.186800003051758	0.173500001430511	0.143700003623962	0.129899993538857	0.123000003397465	0.266299992799759	0.227500006556511	0.185000002384186	0.158899992704391	0.131600007414818	0.126599997282028	0.123599998652935	0.118600003421307	0.196899995207787	0.168699994683266	0.134599998593330	0.121200002729893	0.110100001096725	0.114299997687340	0.110200002789497	0.110600002110004	0.148300006985664	0.134100005030632	0.121600002050400	0.116999998688698	0.113499999046326	0.117200002074242	0.112300001084805	0.112800002098084	0.113300003111362	0.109700001776218	0.108199998736382	0.104400001466274	0.103799998760223	0.111599996685982	0.108000002801418	0.107799999415874	0.106399998068810	0.108999997377396	0.107900001108646	0.110600002110004	0.107799999415874	0.110799998044968	0.109899997711182	0.110899999737740	0.104699999094009	0.103399999439716
0.322899997234345	0.292800009250641	0.252000004053116	0.197799995541573	0.184300005435944	0.150600001215935	0.132699996232986	0.125300005078316	0.287000000476837	0.254200011491776	0.200699999928474	0.167300000786781	0.134599998593330	0.129199996590614	0.125400006771088	0.116599999368191	0.205699995160103	0.175200000405312	0.141800001263618	0.122400000691414	0.112499997019768	0.114399999380112	0.108900003135204	0.111599996685982	0.160699993371964	0.138300001621246	0.124300003051758	0.116300001740456	0.115000002086163	0.118799999356270	0.113200001418591	0.110500000417233	0.115099996328354	0.112000003457069	0.109600000083447	0.106700003147125	0.106600001454353	0.109099999070168	0.108699999749660	0.109399996697903	0.108199998736382	0.109800003468990	0.108300000429153	0.109899997711182	0.108400002121925	0.111400000751019	0.110500000417233	0.111699998378754	0.105200000107288	0.105400003492832
0.348800003528595	0.325500011444092	0.277500003576279	0.220699995756149	0.201199993491173	0.158700004220009	0.133900001645088	0.123599998652935	0.314500004053116	0.273299992084503	0.217600002884865	0.180600002408028	0.142800003290176	0.132200002670288	0.124700002372265	0.118199996650219	0.228699997067451	0.187900006771088	0.146799996495247	0.125699996948242	0.112300001084805	0.114500001072884	0.109300002455711	0.108800001442432	0.174799993634224	0.146400004625320	0.125499993562698	0.119499996304512	0.114200003445148	0.117399998009205	0.112400002777576	0.112099997699261	0.119300000369549	0.113499999046326	0.109300002455711	0.106799997389317	0.105599999427795	0.110200002789497	0.107900001108646	0.110699996352196	0.109399996697903	0.108999997377396	0.108000002801418	0.110699996352196	0.108800001442432	0.110799998044968	0.110100001096725	0.113099999725819	0.106299996376038	0.104800000786781
0.386799991130829	0.372099995613098	0.316599994897842	0.241799995303154	0.213599994778633	0.164299994707108	0.139200001955032	0.124499998986721	0.351000010967255	0.300900012254715	0.239500001072884	0.194700002670288	0.146999999880791	0.134200006723404	0.127800002694130	0.120399996638298	0.260899990797043	0.206300005316734	0.155900001525879	0.126399993896484	0.115000002086163	0.117200002074242	0.111699998378754	0.109899997711182	0.186900004744530	0.154799997806549	0.132499992847443	0.122500002384186	0.116200000047684	0.119099996984005	0.112099997699261	0.112700000405312	0.124899998307228	0.115400001406670	0.111199997365475	0.107500001788139	0.105099998414516	0.110899999737740	0.109399996697903	0.108099997043610	0.110799998044968	0.110600002110004	0.110600002110004	0.110899999737740	0.110399998724461	0.112000003457069	0.112700000405312	0.113600000739098	0.105599999427795	0.105499997735024
0.420899987220764	0.407900005578995	0.340200006961823	0.272599995136261	0.240799993276596	0.173899993300438	0.139899998903275	0.127800002694130	0.391299992799759	0.334899991750717	0.260300010442734	0.214100003242493	0.154799997806549	0.137999996542931	0.127299994230270	0.119599997997284	0.282700002193451	0.226699993014336	0.169699996709824	0.136600002646446	0.117399998009205	0.118900001049042	0.113300003111362	0.110899999737740	0.206200003623962	0.167199999094009	0.138799995183945	0.123899996280670	0.119099996984005	0.121600002050400	0.115599997341633	0.114500001072884	0.127299994230270	0.117399998009205	0.114500001072884	0.108199998736382	0.107799999415874	0.110799998044968	0.109999999403954	0.111199997365475	0.112400002777576	0.114600002765656	0.111500002443790	0.111400000751019	0.112199999392033	0.114399999380112	0.113300003111362	0.112899996340275	0.105099998414516	0.106399998068810
0.454400002956390	0.451900005340576	0.374599993228912	0.292199999094009	0.255899995565414	0.185699999332428	0.143399998545647	0.126000002026558	0.423400014638901	0.362599998712540	0.285899996757507	0.237299993634224	0.167199999094009	0.142000004649162	0.131999999284744	0.122900001704693	0.310999989509583	0.247400000691414	0.184400007128716	0.141299992799759	0.120499998331070	0.119999997317791	0.112700000405312	0.112199999392033	0.229100003838539	0.181700006127357	0.146200001239777	0.125400006771088	0.119000002741814	0.122299998998642	0.114600002765656	0.114000000059605	0.136000007390976	0.119800001382828	0.117100000381470	0.110500000417233	0.109800003468990	0.112899996340275	0.111199997365475	0.110699996352196	0.114699997007847	0.114399999380112	0.114299997687340	0.114399999380112	0.112499997019768	0.113399997353554	0.112700000405312	0.114600002765656	0.106600001454353	0.106899999082088
0.490200012922287	0.478199988603592	0.410699993371964	0.338899999856949	0.277799993753433	0.197200000286102	0.147300004959106	0.125699996948242	0.464800000190735	0.396800011396408	0.311800003051758	0.258199989795685	0.180700004100800	0.152500003576279	0.138600006699562	0.124099999666214	0.346199989318848	0.279599994421005	0.204500004649162	0.148699998855591	0.122699998319149	0.119800001382828	0.111900001764297	0.112000003457069	0.260699987411499	0.201199993491173	0.155399993062019	0.127800002694130	0.119800001382828	0.122800000011921	0.117399998009205	0.116099998354912	0.148100003600121	0.126200005412102	0.118400000035763	0.110600002110004	0.108300000429153	0.114600002765656	0.111299999058247	0.114200003445148	0.116800002753735	0.115999996662140	0.113700002431870	0.113600000739098	0.111299999058247	0.116800002753735	0.117100000381470	0.113899998366833	0.109200000762939	0.107900001108646
0.520900011062622	0.525499999523163	0.450300008058548	0.367300003767014	0.300999999046326	0.202999994158745	0.146799996495247	0.123800002038479	0.504000008106232	0.438600003719330	0.341899991035461	0.270700007677078	0.189400002360344	0.152099996805191	0.140799999237061	0.126499995589256	0.380899995565414	0.298999994993210	0.211600005626678	0.153799995779991	0.123700000345707	0.120700001716614	0.115099996328354	0.112999998033047	0.286300003528595	0.220699995756149	0.170499995350838	0.130799993872643	0.120899997651577	0.121699996292591	0.114699997007847	0.114000000059605	0.154899999499321	0.130600005388260	0.120099999010563	0.111500002443790	0.108400002121925	0.114799998700619	0.112199999392033	0.114000000059605	0.119099996984005	0.116800002753735	0.114900000393391	0.116200000047684	0.111000001430511	0.115299999713898	0.113799996674061	0.113799996674061	0.111100003123283	0.110500000417233
0.554499983787537	0.555100023746491	0.480399996042252	0.409999996423721	0.334300011396408	0.227300003170967	0.153699994087219	0.125400006771088	0.532999992370606	0.468400001525879	0.369399994611740	0.302799999713898	0.202800005674362	0.159099996089935	0.140000000596046	0.125400006771088	0.415300011634827	0.332300007343292	0.232099995017052	0.162699997425079	0.132100000977516	0.124099999666214	0.115699999034405	0.111500002443790	0.312200009822845	0.244499996304512	0.180399999022484	0.135199993848801	0.125900000333786	0.123000003397465	0.116499997675419	0.115699999034405	0.172099992632866	0.138199999928474	0.125699996948242	0.113499999046326	0.109899997711182	0.115699999034405	0.113300003111362	0.111299999058247	0.123499996960163	0.118000000715256	0.114100001752377	0.116599999368191	0.113099999725819	0.116099998354912	0.115000002086163	0.117499999701977	0.112499997019768	0.108999997377396
0.577099978923798	0.579699993133545	0.524600028991699	0.455599993467331	0.381099998950958	0.235899999737740	0.150000005960464	0.123400002717972	0.564999997615814	0.503499984741211	0.398699998855591	0.328999996185303	0.220899999141693	0.170000001788139	0.146500006318092	0.126499995589256	0.446999996900558	0.358900010585785	0.251700013875961	0.173800006508827	0.136199995875359	0.123400002717972	0.115800000727177	0.113399997353554	0.344099998474121	0.265199989080429	0.193000003695488	0.138899996876717	0.124499998986721	0.124099999666214	0.115999996662140	0.116700001060963	0.189400002360344	0.142599999904633	0.129700005054474	0.113799996674061	0.110399998724461	0.114500001072884	0.113099999725819	0.115299999713898	0.127200007438660	0.118400000035763	0.116700001060963	0.116700001060963	0.112700000405312	0.116599999368191	0.116099998354912	0.115999996662140	0.113399997353554	0.109099999070168
0.618900001049042	0.615700006484985	0.563099980354309	0.491499990224838	0.409200012683868	0.256500005722046	0.152999997138977	0.127800002694130	0.597400009632111	0.534600019454956	0.433200001716614	0.362599998712540	0.236599996685982	0.175799995660782	0.149000003933907	0.126399993896484	0.485399991273880	0.391200006008148	0.269600003957748	0.190500006079674	0.144899994134903	0.125900000333786	0.116400003433228	0.113300003111362	0.377700001001358	0.290199995040894	0.213300004601479	0.143399998545647	0.126499995589256	0.124799996614456	0.118299998342991	0.115999996662140	0.204899996519089	0.155799999833107	0.136099994182587	0.116800002753735	0.109899997711182	0.115099996328354	0.115099996328354	0.114200003445148	0.132300004363060	0.124099999666214	0.118799999356270	0.117200002074242	0.112499997019768	0.118400000035763	0.116499997675419	0.115299999713898	0.115000002086163	0.110500000417233
0.642499983310700	0.646700024604797	0.593599975109100	0.528299987316132	0.435000002384186	0.274899989366531	0.157100006937981	0.127800002694130	0.633599996566773	0.559899985790253	0.472000002861023	0.404100000858307	0.262800008058548	0.190699994564056	0.152500003576279	0.128000006079674	0.517199993133545	0.425099998712540	0.293500006198883	0.205599993467331	0.151199996471405	0.131099998950958	0.117700003087521	0.113499999046326	0.410800009965897	0.317099988460541	0.232500001788139	0.153600007295609	0.131899997591972	0.124799996614456	0.119699999690056	0.117100000381470	0.227899998426437	0.164199993014336	0.142100006341934	0.120099999010563	0.111900001764297	0.115199998021126	0.114100001752377	0.115699999034405	0.140300005674362	0.122500002384186	0.120200000703335	0.118799999356270	0.114399999380112	0.120300002396107	0.116499997675419	0.118900001049042	0.116800002753735	0.111800000071526
0.671599984169006	0.682600021362305	0.631799995899200	0.570599973201752	0.477999985218048	0.293700009584427	0.161100000143051	0.128199994564056	0.651199996471405	0.580600023269653	0.512399971485138	0.444299995899200	0.284500002861023	0.201399996876717	0.160099998116493	0.129500001668930	0.551400005817413	0.465600013732910	0.317200005054474	0.220699995756149	0.160999998450279	0.133499994874001	0.119699999690056	0.114299997687340	0.450599998235703	0.349700003862381	0.246600002050400	0.163499996066093	0.135900005698204	0.123400002717972	0.120399996638298	0.116599999368191	0.251399993896484	0.178299993276596	0.148399993777275	0.124499998986721	0.113899998366833	0.116999998688698	0.115000002086163	0.114200003445148	0.150399997830391	0.127800002694130	0.121500000357628	0.120300002396107	0.115299999713898	0.120800003409386	0.115999996662140	0.116599999368191	0.120899997651577	0.111800000071526
0.688700020313263	0.703199982643127	0.660700023174286	0.602999985218048	0.510299980640411	0.313699990510941	0.163000002503395	0.127700001001358	0.686299979686737	0.607400000095367	0.543299973011017	0.474900007247925	0.312200009822845	0.213300004601479	0.165199995040894	0.133200004696846	0.580699980258942	0.492300003767014	0.342400014400482	0.240199998021126	0.170499995350838	0.136800006031990	0.123400002717972	0.118400000035763	0.478599995374680	0.376100003719330	0.268500000238419	0.176699995994568	0.139799997210503	0.125900000333786	0.118600003421307	0.117399998009205	0.281899988651276	0.190400004386902	0.156299993395805	0.125400006771088	0.115900002419949	0.117499999701977	0.115299999713898	0.114100001752377	0.160899996757507	0.134399995207787	0.127299994230270	0.124099999666214	0.116899996995926	0.120600000023842	0.117100000381470	0.118199996650219	0.123999997973442	0.112999998033047
0.708599984645844	0.717700004577637	0.684700012207031	0.635800004005432	0.546199977397919	0.334399998188019	0.165099993348122	0.130799993872643	0.715200006961823	0.631600022315979	0.580600023269653	0.517599999904633	0.339500010013580	0.220899999141693	0.161100000143051	0.131300002336502	0.607999980449677	0.521799981594086	0.377499997615814	0.271400004625320	0.182300001382828	0.140400007367134	0.123000003397465	0.117799997329712	0.506900012493134	0.414200007915497	0.303000003099442	0.194000005722046	0.148499995470047	0.129600003361702	0.117499999701977	0.116400003433228	0.304899990558624	0.207200005650520	0.167999997735024	0.134800001978874	0.115000002086163	0.116599999368191	0.113499999046326	0.113200001418591	0.171499997377396	0.138300001621246	0.129299998283386	0.123700000345707	0.117700003087521	0.116899996995926	0.116300001740456	0.118000000715256	0.126499995589256	0.115699999034405
0.737500011920929	0.744599997997284	0.719799995422363	0.661300003528595	0.581499993801117	0.368000000715256	0.165399998426437	0.127299994230270	0.742699980735779	0.665600001811981	0.611500024795532	0.555499970912933	0.371600002050400	0.243300005793571	0.171599999070168	0.133900001645088	0.638300001621246	0.550800025463104	0.406699985265732	0.295599997043610	0.202700003981590	0.145699992775917	0.126100003719330	0.118699997663498	0.540300011634827	0.449099987745285	0.326700001955032	0.212200000882149	0.157399997115135	0.130099996924400	0.120399996638298	0.117200002074242	0.350600004196167	0.225999996066093	0.186299994587898	0.140799999237061	0.116700001060963	0.120700001716614	0.114799998700619	0.114799998700619	0.188299998641014	0.146400004625320	0.136399999260902	0.126699998974800	0.116499997675419	0.119900003075600	0.116700001060963	0.117200002074242	0.135600000619888	0.115699999034405
0.749800026416779	0.764800012111664	0.744000017642975	0.701799988746643	0.618499994277954	0.396200001239777	0.167999997735024	0.123800002038479	0.752900004386902	0.683899998664856	0.638300001621246	0.590200006961823	0.412000000476837	0.254400014877319	0.168300002813339	0.131400004029274	0.661199986934662	0.586600005626679	0.448799997568131	0.338299989700317	0.214200004935265	0.152899995446205	0.123300001025200	0.116700001060963	0.571799993515015	0.479499995708466	0.351000010967255	0.229300007224083	0.162400007247925	0.130899995565414	0.121100001037121	0.116300001740456	0.393999993801117	0.252900004386902	0.198899999260902	0.144999995827675	0.116899996995926	0.115699999034405	0.114000000059605	0.115299999713898	0.200499996542931	0.153799995779991	0.137199997901917	0.126599997282028	0.116800002753735	0.120200000703335	0.115500003099442	0.118199996650219	0.139699995517731	0.114600002765656
0.769100010395050	0.790799975395203	0.771700024604797	0.725399971008301	0.645799994468689	0.427799999713898	0.176699995994568	0.129700005054474	0.777999997138977	0.709500014781952	0.666999995708466	0.620700001716614	0.446799993515015	0.274599999189377	0.177900001406670	0.135399997234344	0.688799977302551	0.603900015354157	0.479499995708466	0.370999991893768	0.235899999737740	0.158299997448921	0.129700005054474	0.118900001049042	0.601599991321564	0.513800024986267	0.393500000238419	0.255699992179871	0.176499992609024	0.134200006723404	0.121100001037121	0.118500001728535	0.426200002431870	0.273499995470047	0.229000002145767	0.161200001835823	0.121899999678135	0.120700001716614	0.115500003099442	0.115199998021126	0.224900007247925	0.167999997735024	0.148499995470047	0.132699996232986	0.119400002062321	0.120099999010563	0.117899999022484	0.117700003087521	0.146500006318092	0.120200000703335
0.792999982833862	0.811500012874603	0.805800020694733	0.755100011825562	0.672800004482269	0.462700009346008	0.182500004768372	0.129899993538857	0.803900003433228	0.732400000095367	0.687099993228912	0.658100008964539	0.490799993276596	0.304100006818771	0.188299998641014	0.134100005030632	0.716199994087219	0.636399984359741	0.515200018882752	0.401100009679794	0.256999999284744	0.169799998402596	0.130799993872643	0.119099996984005	0.642799973487854	0.550000011920929	0.423299998044968	0.279799997806549	0.192100003361702	0.138500005006790	0.124499998986721	0.121100001037121	0.465900003910065	0.301400005817413	0.242100000381470	0.167600005865097	0.127599999308586	0.119400002062321	0.115199998021126	0.114900000393391	0.247199997305870	0.182300001382828	0.153600007295609	0.140200003981590	0.119800001382828	0.123199999332428	0.120099999010563	0.118400000035763	0.155799999833107	0.121899999678135
0.814800024032593	0.827799975872040	0.823700010776520	0.769699990749359	0.694700002670288	0.499399989843369	0.186900004744530	0.131999999284744	0.826799988746643	0.754599988460541	0.712800025939941	0.680299997329712	0.520799994468689	0.325100004673004	0.192200005054474	0.134200006723404	0.741100013256073	0.646600008010864	0.536800026893616	0.446000009775162	0.285499989986420	0.183599993586540	0.137299999594688	0.120800003409386	0.666100025177002	0.574899971485138	0.457599997520447	0.303799986839294	0.207800000905991	0.141499996185303	0.125400006771088	0.119800001382828	0.496499985456467	0.332300007343292	0.267199993133545	0.184900000691414	0.133900001645088	0.122100003063679	0.115500003099442	0.115299999713898	0.273400008678436	0.190200001001358	0.166099995374680	0.147499993443489	0.122400000691414	0.123700000345707	0.121699996292591	0.115900002419949	0.173099994659424	0.124700002372265
0.824999988079071	0.836099982261658	0.832899987697601	0.793200016021729	0.722100019454956	0.535600006580353	0.194700002670288	0.128700003027916	0.837199985980988	0.774299979209900	0.743900001049042	0.715399980545044	0.566100001335144	0.346599996089935	0.198699995875359	0.132699996232986	0.753499984741211	0.670099973678589	0.570299983024597	0.485199987888336	0.316500008106232	0.188199996948242	0.138099998235703	0.119999997317791	0.698899984359741	0.604700028896332	0.490099996328354	0.341100007295609	0.221399992704391	0.145899996161461	0.126399993896484	0.118500001728535	0.523299992084503	0.353799998760223	0.292499989271164	0.197999998927116	0.137600004673004	0.121500000357628	0.112899996340275	0.113399997353554	0.291399985551834	0.207200005650520	0.174400001764297	0.157000005245209	0.120600000023842	0.121299996972084	0.117499999701977	0.115900002419949	0.183200001716614	0.127200007438660
0.836499989032745	0.851599991321564	0.833299994468689	0.804400026798248	0.739099979400635	0.575200021266937	0.198699995875359	0.133900001645088	0.849099993705750	0.795199990272522	0.766900002956390	0.739400029182434	0.601199984550476	0.375200003385544	0.206599995493889	0.136099994182587	0.776000022888184	0.685800015926361	0.597599983215332	0.533599972724915	0.349900007247925	0.204400002956390	0.143099993467331	0.121899999678135	0.736699998378754	0.639100015163422	0.529900014400482	0.366600006818771	0.248799994587898	0.151999995112419	0.130400002002716	0.119499996304512	0.554099977016449	0.389400005340576	0.320699989795685	0.224000006914139	0.149499997496605	0.124799996614456	0.115599997341633	0.114299997687340	0.326400011777878	0.229300007224083	0.187399998307228	0.164800003170967	0.127000004053116	0.123400002717972	0.120300002396107	0.116800002753735	0.199599996209145	0.137500002980232
0.826399981975555	0.855700016021729	0.831499993801117	0.819899976253510	0.766600012779236	0.602500021457672	0.208000004291534	0.133300006389618	0.852100014686585	0.805199980735779	0.778400003910065	0.760399997234345	0.643299996852875	0.410199999809265	0.218999996781349	0.138400003314018	0.785499989986420	0.719099998474121	0.623300015926361	0.570900022983551	0.374500006437302	0.215599998831749	0.145099997520447	0.121200002729893	0.756699979305267	0.656099975109100	0.551900029182434	0.403499990701675	0.269300013780594	0.160500004887581	0.132899999618530	0.121600002050400	0.590099990367889	0.425799995660782	0.348100006580353	0.238700002431870	0.156100004911423	0.125100001692772	0.114600002765656	0.115699999034405	0.358200013637543	0.249099999666214	0.207200005650520	0.180500000715256	0.128299996256828	0.124200001358986	0.119900003075600	0.117499999701977	0.218099996447563	0.141699999570847
0.826300024986267	0.853999972343445	0.822200000286102	0.812099993228912	0.772300004959106	0.653400003910065	0.213200002908707	0.137899994850159	0.848900020122528	0.811500012874603	0.797500014305115	0.781099975109100	0.670300006866455	0.453799992799759	0.234300002455711	0.137700006365776	0.797200024127960	0.730400025844574	0.648400008678436	0.594200015068054	0.415600001811981	0.237700000405312	0.150800004601479	0.125599995255470	0.759000003337860	0.670199990272522	0.583800017833710	0.439999997615814	0.288899987936020	0.166700005531311	0.144899994134903	0.122100003063679	0.612399995326996	0.456299990415573	0.381799995899200	0.264699995517731	0.168200001120567	0.132200002670288	0.117600001394749	0.116099998354912	0.390199989080429	0.273999989032745	0.224999994039536	0.187800005078316	0.131999999284744	0.128000006079674	0.120999999344349	0.119699999690056	0.234099999070168	0.151299998164177
0.826200008392334	0.859000027179718	0.815199971199036	0.800499975681305	0.783500015735626	0.671700000762940	0.217199996113777	0.137099996209145	0.853900015354157	0.822099983692169	0.813600003719330	0.803099989891052	0.692499995231628	0.480199992656708	0.249799996614456	0.140900000929832	0.814300000667572	0.740400016307831	0.661099970340729	0.618600010871887	0.441799998283386	0.252000004053116	0.157499998807907	0.126900002360344	0.787999987602234	0.705099999904633	0.615499973297119	0.474900007247925	0.315899997949600	0.176300004124641	0.139799997210503	0.123599998652935	0.630299985408783	0.480300009250641	0.411799997091293	0.291900008916855	0.187000006437302	0.133900001645088	0.116099998354912	0.114200003445148	0.416700005531311	0.298999994993210	0.243499994277954	0.201499998569489	0.139699995517731	0.127399995923042	0.119400002062321	0.120800003409386	0.254599988460541	0.161699995398521
0.822200000286102	0.874400019645691	0.829900026321411	0.817200005054474	0.784600019454956	0.699500024318695	0.224299997091293	0.135600000619888	0.851499974727631	0.811100006103516	0.808399975299835	0.816200017929077	0.724300026893616	0.523199975490570	0.269800007343292	0.142900004982948	0.821600019931793	0.764800012111664	0.687900006771088	0.652100026607513	0.479000002145767	0.278299987316132	0.166999995708466	0.129700005054474	0.810999989509583	0.722999989986420	0.634000003337860	0.509400010108948	0.349299997091293	0.190400004386902	0.148200005292892	0.124700002372265	0.653199970722199	0.516300022602081	0.449900001287460	0.321999996900558	0.204199999570847	0.138799995183945	0.116599999368191	0.118000000715256	0.456600010395050	0.329299986362457	0.264699995517731	0.219799995422363	0.144899994134903	0.126800000667572	0.120499998331070	0.116499997675419	0.275900006294251	0.168099999427795
0.822899997234345	0.894800007343292	0.832000017166138	0.820200026035309	0.784699976444244	0.735199987888336	0.243200004100800	0.138899996876717	0.853900015354157	0.808399975299835	0.807600021362305	0.812200009822846	0.746500015258789	0.565699994564056	0.277099996805191	0.143999993801117	0.823199987411499	0.785700023174286	0.706399977207184	0.684099972248077	0.517400026321411	0.305200010538101	0.177699998021126	0.131300002336502	0.822399973869324	0.744799971580505	0.661099970340729	0.549000024795532	0.379799991846085	0.198599994182587	0.155599996447563	0.128700003027916	0.674899995326996	0.542999982833862	0.479400008916855	0.351099997758865	0.219200000166893	0.146599993109703	0.122400000691414	0.120399996638298	0.498299986124039	0.361099988222122	0.289499998092651	0.244200006127357	0.154400005936623	0.130600005388260	0.126000002026558	0.120300002396107	0.307500004768372	0.187700003385544
0.820500016212463	0.887000024318695	0.826799988746643	0.815699994564056	0.774100005626679	0.749700009822846	0.245499998331070	0.141699999570847	0.861199975013733	0.809000015258789	0.805100023746491	0.808399975299835	0.764500021934509	0.575399994850159	0.286799997091293	0.141800001263618	0.814999997615814	0.790499985218048	0.727500021457672	0.691399991512299	0.554899990558624	0.331200003623962	0.183599993586540	0.132599994540215	0.830699980258942	0.760299980640411	0.685800015926361	0.578999996185303	0.418300002813339	0.217600002884865	0.157600000500679	0.130899995565414	0.687500000000000	0.567900002002716	0.513000011444092	0.380400002002716	0.239099994301796	0.155300006270409	0.119999997317791	0.117899999022484	0.532100021839142	0.396600008010864	0.312599986791611	0.258500009775162	0.160400003194809	0.133399993181229	0.123599998652935	0.120200000703335	0.338600009679794	0.200499996542931
0.824400007724762	0.884000003337860	0.830699980258942	0.816200017929077	0.770500004291534	0.756200015544891	0.255499988794327	0.137700006365776	0.853799998760223	0.802100002765656	0.802900016307831	0.804000020027161	0.784500002861023	0.621699988842011	0.318199992179871	0.144800007343292	0.817700028419495	0.783500015735626	0.736699998378754	0.712199985980988	0.588400006294251	0.359899997711182	0.194399997591972	0.131600007414818	0.825600028038025	0.773699998855591	0.701600015163422	0.603699982166290	0.453299999237061	0.236900001764297	0.169400006532669	0.133699998259544	0.694899976253510	0.586700022220612	0.540300011634827	0.418300002813339	0.264200001955032	0.164199993014336	0.122900001704693	0.119800001382828	0.546800017356873	0.420100003480911	0.337000012397766	0.275999993085861	0.168899998068810	0.136899992823601	0.127200007438660	0.117700003087521	0.365599989891052	0.211199998855591
0.824999988079071	0.890200018882752	0.825200021266937	0.813099980354309	0.774699985980988	0.768199980258942	0.278800010681152	0.140300005674362	0.852199971675873	0.799000024795532	0.799300014972687	0.804700016975403	0.794200003147125	0.641600012779236	0.331200003623962	0.145199999213219	0.820100009441376	0.787899971008301	0.744000017642975	0.731100022792816	0.609000027179718	0.391299992799759	0.201800003647804	0.134900003671646	0.832300007343292	0.786300003528595	0.716700017452240	0.628600001335144	0.477999985218048	0.255600005388260	0.178499996662140	0.133300006389618	0.715900003910065	0.605099976062775	0.560100018978119	0.443599998950958	0.286000013351440	0.173399999737740	0.122299998998642	0.119599997997284	0.571699976921082	0.450599998235703	0.365299999713898	0.298400014638901	0.179299995303154	0.139699995517731	0.125200003385544	0.117299996316433	0.396499991416931	0.234799996018410
0.827400028705597	0.885299980640411	0.829400002956390	0.811200022697449	0.771000027656555	0.757899999618530	0.288899987936020	0.140599995851517	0.856700003147125	0.804899990558624	0.800499975681305	0.802200019359589	0.789399981498718	0.680499970912933	0.377700001001358	0.152799993753433	0.826799988746643	0.784300029277802	0.747500002384186	0.742399990558624	0.642099976539612	0.430900007486343	0.223600000143051	0.138999998569489	0.850499987602234	0.797100007534027	0.742200016975403	0.658500015735626	0.521600008010864	0.280400007963181	0.192499995231628	0.134599998593330	0.729399979114533	0.618300020694733	0.583400011062622	0.476799994707108	0.312799990177155	0.180899992585182	0.125900000333786	0.119400002062321	0.604300022125244	0.483900010585785	0.400700002908707	0.326200008392334	0.194399997591972	0.145300000905991	0.127900004386902	0.118500001728535	0.426200002431870	0.251100003719330
0.824899971485138	0.903699994087219	0.828199982643127	0.805100023746491	0.769900023937225	0.755599975585938	0.307900011539459	0.141900002956390	0.854700028896332	0.801800012588501	0.803600013256073	0.802100002765656	0.786700010299683	0.696399986743927	0.402099996805191	0.150999993085861	0.815199971199036	0.784399986267090	0.745599985122681	0.751999974250794	0.666299998760223	0.473399996757507	0.235799998044968	0.142100006341934	0.855499982833862	0.807399988174439	0.750400006771088	0.673500001430512	0.555899977684021	0.298799991607666	0.203500002622604	0.143199995160103	0.743799984455109	0.642199993133545	0.611400008201599	0.508499979972839	0.340700000524521	0.197999998927116	0.127499997615814	0.120300002396107	0.627600014209747	0.507899999618530	0.427599996328354	0.349000006914139	0.210600003600121	0.154899999499321	0.130400002002716	0.117499999701977	0.465999990701675	0.280800014734268
0.824999988079071	0.896700024604797	0.825200021266937	0.800300002098084	0.762399971485138	0.754000008106232	0.343300014734268	0.141699999570847	0.850600004196167	0.791700005531311	0.795000016689301	0.795199990272522	0.788500010967255	0.723599970340729	0.443399995565414	0.151299998164177	0.814800024032593	0.779500007629395	0.743600010871887	0.772099971771240	0.692300021648407	0.508800029754639	0.255400002002716	0.142700001597404	0.852800011634827	0.814499974250794	0.752699971199036	0.694100022315979	0.585900008678436	0.328999996185303	0.221300005912781	0.144999995827675	0.750899970531464	0.653999984264374	0.623499989509583	0.535499989986420	0.368699997663498	0.209900006651878	0.131899997591972	0.122500002384186	0.638400018215179	0.537199974060059	0.455000013113022	0.379299998283386	0.225199997425079	0.156599998474121	0.132100000977516	0.119000002741814	0.491899996995926	0.301499992609024
[truncated: 14 more columns]
