# Supplementary material for: Modeling the impact of drug interactions on therapeutic selectivity
Source: Nat Commun. 2018 Aug 27;9:3452. doi: 10.1038/s41467-018-05954-3 (PMC6110842; doi:10.1038/s41467-018-05954-3)
Supplement: Supplementary file 4 — Supplementary Data 1 [file 41467_2018_5954_MOESM4_ESM.zip › albRAW/Fen-Hal.txt]

0.0952999964356422	0.0944999977946281	0.104699999094009	0.106299996376038	0.119099996984005	0.121299996972084	0.119300000369549	0.140599995851517	0.0951000005006790	0.0952999964356422	0.108099997043610	0.116099998354912	0.127299994230270	0.122900001704693	0.134000003337860	0.140699997544289	0.0982000008225441	0.0997999981045723	0.104800000786781	0.110299997031689	0.124899998307228	0.136999994516373	0.127000004053116	0.168699994683266	0.0996000021696091	0.100299999117851	0.107500001788139	0.109899997711182	0.126800000667572	0.136800006031990	0.139500007033348	0.138400003314018	0.101899996399879	0.100599996745586	0.105599999427795	0.113200001418591	0.119499996304512	0.127700001001358	0.132100000977516	0.137700006365776	0.0971999987959862	0.0991000011563301	0.113600000739098	0.111599996685982	0.118699997663498	0.134399995207787	0.134000003337860	0.129600003361702	0.0966000035405159	0.0979999974370003
0.0932999998331070	0.0927999988198280	0.102099999785423	0.107100002467632	0.117299996316433	0.119699999690056	0.118400000035763	0.133499994874001	0.0925000011920929	0.0922999978065491	0.101899996399879	0.107799999415874	0.119599997997284	0.118100002408028	0.128600001335144	0.135700002312660	0.0954999998211861	0.0973000004887581	0.103500001132488	0.104699999094009	0.116999998688698	0.121200002729893	0.113399997353554	0.149100005626678	0.0961000025272369	0.0973000004887581	0.102200001478195	0.104099996387959	0.116999998688698	0.129299998283386	0.127000004053116	0.133499994874001	0.0978000015020371	0.0966000035405159	0.101700000464916	0.109499998390675	0.107299998402596	0.129199996590614	0.131600007414818	0.134700000286102	0.0944999977946281	0.0970999971032143	0.104999996721745	0.106499999761581	0.119599997997284	0.112499997019768	0.116599999368191	0.132100000977516	0.0943000018596649	0.0962999984622002
0.0921000018715859	0.0918999984860420	0.0992999970912933	0.102899998426437	0.106799997389317	0.119199998676777	0.122800000011921	0.129099994897842	0.0903000012040138	0.0918999984860420	0.102300003170967	0.109899997711182	0.108099997043610	0.111400000751019	0.131200000643730	0.120800003409386	0.0949999988079071	0.0952999964356422	0.0983000025153160	0.101000003516674	0.110699996352196	0.116099998354912	0.128299996256828	0.128700003027916	0.0943000018596649	0.0962999984622002	0.0993999987840653	0.102399997413158	0.112300001084805	0.122699998319149	0.124399997293949	0.118299998342991	0.0964000001549721	0.0948999971151352	0.0984999984502792	0.104599997401237	0.106799997389317	0.112999998033047	0.131200000643730	0.125699996948242	0.0938000008463860	0.0952999964356422	0.103600002825260	0.102899998426437	0.106399998068810	0.107699997723103	0.116599999368191	0.117600001394749	0.0932999998331070	0.0952999964356422
0.0926000028848648	0.0930999964475632	0.102700002491474	0.107000000774860	0.110899999737740	0.117200002074242	0.120999999344349	0.124600000679493	0.0935999974608421	0.0939999967813492	0.103100001811981	0.108099997043610	0.109499998390675	0.109099999070168	0.127000004053116	0.134100005030632	0.0971999987959862	0.0974999964237213	0.0996000021696091	0.107199996709824	0.116300001740456	0.114900000393391	0.115900002419949	0.128999993205071	0.0956000015139580	0.0957999974489212	0.0988000035285950	0.100599996745586	0.110600002110004	0.118500001728535	0.112800002098084	0.125000000000000	0.0954999998211861	0.0947000011801720	0.101400002837181	0.105700001120567	0.106200002133846	0.116700001060963	0.120800003409386	0.131400004029274	0.0930999964475632	0.0948000028729439	0.0992999970912933	0.101000003516674	0.104000002145767	0.108599998056889	0.118799999356270	0.115099996328354	0.0931999981403351	0.0948000028729439
0.0913000032305718	0.0909999981522560	0.102300003170967	0.103299997746944	0.103699997067451	0.111900001764297	0.120300002396107	0.121799997985363	0.0905999988317490	0.0910999998450279	0.101800002157688	0.106700003147125	0.103900000452995	0.108300000429153	0.127800002694130	0.119599997997284	0.0943000018596649	0.0954999998211861	0.0966000035405159	0.106600001454353	0.113799996674061	0.112300001084805	0.114600002765656	0.134399995207787	0.0948000028729439	0.0956000015139580	0.0992999970912933	0.102099999785423	0.113399997353554	0.119699999690056	0.116700001060963	0.123499996960163	0.0948000028729439	0.0951000005006790	0.0991000011563301	0.109800003468990	0.106100000441074	0.112400002777576	0.117200002074242	0.122299998998642	0.0939000025391579	0.0951000005006790	0.0997999981045723	0.101700000464916	0.104599997401237	0.122599996626377	0.113899998366833	0.111199997365475	0.0931999981403351	0.0944999977946281
0.0910999998450279	0.0918999984860420	0.104299999773502	0.103200003504753	0.105300001800060	0.112999998033047	0.111699998378754	0.123800002038479	0.0907000005245209	0.0916000008583069	0.103500001132488	0.105499997735024	0.106899999082088	0.117499999701977	0.123000003397465	0.119000002741814	0.0943000018596649	0.0952000021934509	0.101199999451637	0.103200003504753	0.105700001120567	0.117899999022484	0.113700002431870	0.123199999332428	0.0949999988079071	0.0956000015139580	0.0979999974370003	0.100500002503395	0.106299996376038	0.120399996638298	0.115699999034405	0.117799997329712	0.0951000005006790	0.0951000005006790	0.0983000025153160	0.103799998760223	0.104599997401237	0.110699996352196	0.120800003409386	0.124099999666214	0.0931999981403351	0.0952000021934509	0.102700002491474	0.0991000011563301	0.103500001132488	0.109999999403954	0.119800001382828	0.110299997031689	0.0932999998331070	0.0948999971151352
0.0925000011920929	0.0923999994993210	0.0957000032067299	0.100699998438358	0.107600003480911	0.117399998009205	0.113799996674061	0.125200003385544	0.0917999967932701	0.0922000035643578	0.0976999998092651	0.106299996376038	0.106600001454353	0.108999997377396	0.122800000011921	0.123499996960163	0.0954999998211861	0.0957000032067299	0.0974999964237213	0.102600000798702	0.108199998736382	0.115900002419949	0.112400002777576	0.124600000679493	0.0951000005006790	0.0961000025272369	0.0967999994754791	0.0993999987840653	0.110899999737740	0.119499996304512	0.112800002098084	0.121200002729893	0.0962999984622002	0.0953999981284142	0.0970999971032143	0.101700000464916	0.108800001442432	0.109600000083447	0.121399998664856	0.121600002050400	0.0938000008463860	0.0958999991416931	0.0997999981045723	0.104099996387959	0.106899999082088	0.118699997663498	0.118199996650219	0.116499997675419	0.0939000025391579	0.0961999967694283
0.0935000032186508	0.0913000032305718	0.0967999994754791	0.104099996387959	0.110100001096725	0.116400003433228	0.111500002443790	0.122100003063679	0.0923999994993210	0.0920000001788139	0.0974000021815300	0.102499999105930	0.107600003480911	0.108900003135204	0.125599995255470	0.119599997997284	0.0961000025272369	0.0957000032067299	0.0945999994874001	0.104900002479553	0.105700001120567	0.111900001764297	0.115900002419949	0.129399999976158	0.0967999994754791	0.0957000032067299	0.0975999981164932	0.0996000021696091	0.109800003468990	0.115199998021126	0.114100001752377	0.115199998021126	0.0961000025272369	0.0956000015139580	0.0991000011563301	0.101700000464916	0.105999998748302	0.116300001740456	0.119599997997284	0.116400003433228	0.0948000028729439	0.0962999984622002	0.0979999974370003	0.100299999117851	0.105300001800060	0.128199994564056	0.121200002729893	0.106299996376038	0.0947000011801720	0.0966000035405159
0.0931999981403351	0.0922999978065491	0.0957000032067299	0.100000001490116	0.105400003492832	0.112400002777576	0.118199996650219	0.110200002789497	0.0925000011920929	0.0917999967932701	0.0975999981164932	0.105400003492832	0.105700001120567	0.106899999082088	0.125699996948242	0.118199996650219	0.0966000035405159	0.0957000032067299	0.0939999967813492	0.0997999981045723	0.105599999427795	0.110899999737740	0.115000002086163	0.127100005745888	0.0969000011682510	0.0973000004887581	0.0986000001430512	0.102499999105930	0.111699998378754	0.120800003409386	0.115299999713898	0.117100000381470	0.0971999987959862	0.0966000035405159	0.0949999988079071	0.100800000131130	0.103600002825260	0.111699998378754	0.124600000679493	0.117200002074242	0.0954999998211861	0.0973000004887581	0.0980999991297722	0.103000000119209	0.104000002145767	0.111699998378754	0.112899996340275	0.111199997365475	0.0948999971151352	0.0960000008344650
0.0947000011801720	0.0931999981403351	0.0960000008344650	0.101300001144409	0.104299999773502	0.109999999403954	0.112000003457069	0.120600000023842	0.0939999967813492	0.0939000025391579	0.105700001120567	0.103799998760223	0.105999998748302	0.109899997711182	0.122699998319149	0.115900002419949	0.0974999964237213	0.0969000011682510	0.0929000005126000	0.0992000028491020	0.111299999058247	0.109099999070168	0.117799997329712	0.126300007104874	0.0982000008225441	0.0982000008225441	0.0987000018358231	0.100699998438358	0.110500000417233	0.118299998342991	0.112499997019768	0.118100002408028	0.0974999964237213	0.0958999991416931	0.0944999977946281	0.101999998092651	0.105200000107288	0.109499998390675	0.122199997305870	0.116899996995926	0.0962999984622002	0.0982000008225441	0.104000002145767	0.101000003516674	0.111199997365475	0.106100000441074	0.111900001764297	0.115599997341633	0.0960000008344650	0.0970999971032143
0.0965000018477440	0.0931999981403351	0.0960000008344650	0.107100002467632	0.109700001776218	0.108300000429153	0.114799998700619	0.114799998700619	0.0949999988079071	0.0942000001668930	0.100100003182888	0.105099998414516	0.107199996709824	0.107900001108646	0.116300001740456	0.118299998342991	0.0983999967575073	0.0970999971032143	0.0957000032067299	0.0987000018358231	0.108300000429153	0.117700003087521	0.120200000703335	0.125200003385544	0.100299999117851	0.0996999964118004	0.0986000001430512	0.101800002157688	0.109999999403954	0.118900001049042	0.114900000393391	0.117399998009205	0.0983999967575073	0.0973000004887581	0.0970000028610230	0.101000003516674	0.103900000452995	0.112400002777576	0.119300000369549	0.119999997317791	0.0970999971032143	0.0992999970912933	0.0993999987840653	0.101300001144409	0.104900002479553	0.101700000464916	0.110799998044968	0.111500002443790	0.0966999977827072	0.0978000015020371
0.0975999981164932	0.0943000018596649	0.0979999974370003	0.102499999105930	0.107799999415874	0.110799998044968	0.110600002110004	0.111199997365475	0.0970999971032143	0.0957999974489212	0.100400000810623	0.105599999427795	0.106799997389317	0.107500001788139	0.119499996304512	0.120800003409386	0.0988999977707863	0.0975999981164932	0.0957000032067299	0.101199999451637	0.108699999749660	0.113899998366833	0.117899999022484	0.126100003719330	0.100400000810623	0.0998999997973442	0.101300001144409	0.102099999785423	0.114399999380112	0.120099999010563	0.117100000381470	0.114500001072884	0.0996000021696091	0.0983999967575073	0.0964000001549721	0.101999998092651	0.106299996376038	0.107699997723103	0.122500002384186	0.119000002741814	0.0993999987840653	0.100699998438358	0.0996999964118004	0.100900001823902	0.104199998080730	0.122699998319149	0.117399998009205	0.110699996352196	0.0979000031948090	0.0987000018358231
0.0995000004768372	0.0966999977827072	0.0996000021696091	0.103100001811981	0.106600001454353	0.115900002419949	0.117799997329712	0.125900000333786	0.0996000021696091	0.0970999971032143	0.101499997079372	0.108300000429153	0.105200000107288	0.108499996364117	0.121399998664856	0.116300001740456	0.101400002837181	0.0995000004768372	0.0996000021696091	0.105200000107288	0.108699999749660	0.113799996674061	0.113899998366833	0.119800001382828	0.101700000464916	0.100199997425079	0.101199999451637	0.104400001466274	0.112800002098084	0.115099996328354	0.116200000047684	0.115299999713898	0.101700000464916	0.0995000004768372	0.0979000031948090	0.102700002491474	0.107299998402596	0.112199999392033	0.109999999403954	0.117600001394749	0.100199997425079	0.100900001823902	0.102899998426437	0.102300003170967	0.106299996376038	0.121699996292591	0.112499997019768	0.112700000405312	0.0992999970912933	0.101300001144409
0.101099997758865	0.0974000021815300	0.100299999117851	0.105999998748302	0.114799998700619	0.111400000751019	0.117399998009205	0.120300002396107	0.102300003170967	0.0992000028491020	0.104400001466274	0.107600003480911	0.110100001096725	0.108699999749660	0.118699997663498	0.119999997317791	0.103500001132488	0.100199997425079	0.102099999785423	0.106899999082088	0.115199998021126	0.111500002443790	0.116300001740456	0.121299996972084	0.105099998414516	0.102099999785423	0.102499999105930	0.104199998080730	0.112400002777576	0.121699996292591	0.119499996304512	0.124099999666214	0.103799998760223	0.101400002837181	0.103100001811981	0.102399997413158	0.111400000751019	0.111599996685982	0.115099996328354	0.125000000000000	0.101599998772144	0.103000000119209	0.102099999785423	0.103100001811981	0.107900001108646	0.107900001108646	0.114900000393391	0.110899999737740	0.101999998092651	0.101899996399879
0.103900000452995	0.0980999991297722	0.100599996745586	0.105599999427795	0.107000000774860	0.110699996352196	0.117899999022484	0.119300000369549	0.103500001132488	0.100900001823902	0.104900002479553	0.108900003135204	0.109800003468990	0.107900001108646	0.120300002396107	0.117299996316433	0.106399998068810	0.101999998092651	0.102799996733665	0.105200000107288	0.108000002801418	0.112800002098084	0.110699996352196	0.119599997997284	0.108099997043610	0.103299997746944	0.101700000464916	0.106399998068810	0.109999999403954	0.117799997329712	0.111900001764297	0.115699999034405	0.104800000786781	0.101599998772144	0.0988999977707863	0.103399999439716	0.111100003123283	0.113799996674061	0.125000000000000	0.122100003063679	0.103500001132488	0.104099996387959	0.103699997067451	0.103200003504753	0.108000002801418	0.105700001120567	0.116899996995926	0.110699996352196	0.102799996733665	0.102600000798702
0.108099997043610	0.100199997425079	0.103399999439716	0.106499999761581	0.108199998736382	0.113200001418591	0.114100001752377	0.118199996650219	0.106200002133846	0.103500001132488	0.105099998414516	0.108599998056889	0.109800003468990	0.108599998056889	0.120800003409386	0.118400000035763	0.107900001108646	0.103299997746944	0.107299998402596	0.107299998402596	0.116400003433228	0.111299999058247	0.115599997341633	0.123700000345707	0.108499996364117	0.105999998748302	0.103000000119209	0.107699997723103	0.111800000071526	0.123099997639656	0.122400000691414	0.118600003421307	0.108099997043610	0.104199998080730	0.109300002455711	0.104400001466274	0.109700001776218	0.113300003111362	0.126300007104874	0.121899999678135	0.105499997735024	0.104199998080730	0.102600000798702	0.104699999094009	0.106799997389317	0.104999996721745	0.116200000047684	0.111699998378754	0.105700001120567	0.105599999427795
0.112300001084805	0.101300001144409	0.107000000774860	0.108900003135204	0.109399996697903	0.110899999737740	0.119900003075600	0.123099997639656	0.109099999070168	0.103699997067451	0.109200000762939	0.111199997365475	0.112300001084805	0.115999996662140	0.120800003409386	0.126699998974800	0.109499998390675	0.104800000786781	0.106799997389317	0.105499997735024	0.112999998033047	0.112999998033047	0.115500003099442	0.118900001049042	0.111500002443790	0.108400002121925	0.105800002813339	0.107699997723103	0.114200003445148	0.123700000345707	0.115699999034405	0.116800002753735	0.109800003468990	0.105099998414516	0.106100000441074	0.105300001800060	0.112899996340275	0.115500003099442	0.117399998009205	0.122900001704693	0.108599998056889	0.108400002121925	0.104500003159046	0.104599997401237	0.114799998700619	0.107500001788139	0.117299996316433	0.109099999070168	0.108400002121925	0.106899999082088
0.115000002086163	0.104000002145767	0.107000000774860	0.109499998390675	0.111500002443790	0.112899996340275	0.122100003063679	0.120899997651577	0.113700002431870	0.107500001788139	0.108300000429153	0.113200001418591	0.113200001418591	0.114799998700619	0.119000002741814	0.117799997329712	0.113499999046326	0.105700001120567	0.105599999427795	0.107199996709824	0.112999998033047	0.111000001430511	0.115099996328354	0.123800002038479	0.114699997007847	0.109399996697903	0.105599999427795	0.108900003135204	0.114699997007847	0.120200000703335	0.116300001740456	0.114200003445148	0.112000003457069	0.105800002813339	0.0997999981045723	0.107500001788139	0.111400000751019	0.106700003147125	0.113600000739098	0.115599997341633	0.110399998724461	0.109200000762939	0.106100000441074	0.106200002133846	0.110399998724461	0.107900001108646	0.112300001084805	0.110899999737740	0.108300000429153	0.107900001108646
0.119599997997284	0.105599999427795	0.108499996364117	0.110899999737740	0.111000001430511	0.112199999392033	0.117700003087521	0.116700001060963	0.114699997007847	0.107400000095367	0.108599998056889	0.112099997699261	0.111199997365475	0.112700000405312	0.118699997663498	0.122199997305870	0.115199998021126	0.108599998056889	0.101499997079372	0.108999997377396	0.111500002443790	0.110299997031689	0.110500000417233	0.121200002729893	0.116899996995926	0.109099999070168	0.106499999761581	0.109399996697903	0.112999998033047	0.122199997305870	0.120200000703335	0.116899996995926	0.114000000059605	0.107199996709824	0.102600000798702	0.105800002813339	0.110899999737740	0.115900002419949	0.132100000977516	0.119099996984005	0.112700000405312	0.108099997043610	0.105499997735024	0.104400001466274	0.108900003135204	0.107400000095367	0.116800002753735	0.112499997019768	0.110699996352196	0.108699999749660
0.127399995923042	0.108000002801418	0.109399996697903	0.115999996662140	0.114900000393391	0.113899998366833	0.118699997663498	0.122000001370907	0.120700001716614	0.109800003468990	0.117399998009205	0.114299997687340	0.114500001072884	0.112400002777576	0.125699996948242	0.129800006747246	0.118900001049042	0.110200002789497	0.106499999761581	0.112599998712540	0.115999996662140	0.112300001084805	0.113099999725819	0.123800002038479	0.118799999356270	0.111199997365475	0.107400000095367	0.109099999070168	0.112199999392033	0.121799997985363	0.118799999356270	0.116300001740456	0.118799999356270	0.111199997365475	0.102099999785423	0.105599999427795	0.109399996697903	0.112599998712540	0.115099996328354	0.116200000047684	0.113899998366833	0.110399998724461	0.106299996376038	0.104500003159046	0.109999999403954	0.116899996995926	0.109600000083447	0.112000003457069	0.113099999725819	0.110299997031689
0.133399993181229	0.108199998736382	0.109700001776218	0.111699998378754	0.112499997019768	0.110399998724461	0.122800000011921	0.118500001728535	0.126900002360344	0.112199999392033	0.109499998390675	0.113099999725819	0.116200000047684	0.112499997019768	0.121100001037121	0.121100001037121	0.121699996292591	0.111599996685982	0.103900000452995	0.111000001430511	0.113300003111362	0.109899997711182	0.120099999010563	0.112000003457069	0.123199999332428	0.112300001084805	0.105499997735024	0.108199998736382	0.115699999034405	0.118799999356270	0.117499999701977	0.109999999403954	0.117100000381470	0.108900003135204	0.106700003147125	0.103799998760223	0.108400002121925	0.109700001776218	0.115400001406670	0.115800000727177	0.118000000715256	0.111599996685982	0.107199996709824	0.105999998748302	0.111299999058247	0.105400003492832	0.112599998712540	0.111900001764297	0.114799998700619	0.110200002789497
0.145799994468689	0.118400000035763	0.117499999701977	0.116400003433228	0.120600000023842	0.114799998700619	0.125599995255470	0.130300000309944	0.129399999976158	0.113399997353554	0.111199997365475	0.114799998700619	0.113200001418591	0.111599996685982	0.127700001001358	0.121799997985363	0.123099997639656	0.114399999380112	0.105200000107288	0.108999997377396	0.115099996328354	0.109499998390675	0.115699999034405	0.117600001394749	0.125400006771088	0.113600000739098	0.109200000762939	0.108800001442432	0.115999996662140	0.119900003075600	0.121299996972084	0.110899999737740	0.120300002396107	0.109200000762939	0.100800000131130	0.104099996387959	0.108800001442432	0.110600002110004	0.113300003111362	0.111199997365475	0.118000000715256	0.113300003111362	0.105599999427795	0.106200002133846	0.110200002789497	0.107299998402596	0.117600001394749	0.109600000083447	0.115999996662140	0.111000001430511
0.148499995470047	0.115400001406670	0.110799998044968	0.110399998724461	0.111100003123283	0.110299997031689	0.115699999034405	0.121600002050400	0.135299995541573	0.112599998712540	0.109499998390675	0.111400000751019	0.111100003123283	0.105700001120567	0.115299999713898	0.126800000667572	0.126499995589256	0.112800002098084	0.103799998760223	0.108199998736382	0.110600002110004	0.109600000083447	0.111100003123283	0.112800002098084	0.125699996948242	0.111500002443790	0.102899998426437	0.104999996721745	0.108800001442432	0.116499997675419	0.112499997019768	0.108400002121925	0.123499996960163	0.107900001108646	0.100900001823902	0.106399998068810	0.104000002145767	0.112400002777576	0.113300003111362	0.108900003135204	0.120899997651577	0.108499996364117	0.103600002825260	0.102099999785423	0.104800000786781	0.102600000798702	0.119800001382828	0.107299998402596	0.118199996650219	0.113799996674061
0.161799997091293	0.118900001049042	0.114100001752377	0.113799996674061	0.112999998033047	0.108599998056889	0.119900003075600	0.119999997317791	0.143500000238419	0.117799997329712	0.111299999058247	0.113600000739098	0.111100003123283	0.109200000762939	0.118699997663498	0.126300007104874	0.129999995231628	0.115999996662140	0.103799998760223	0.108400002121925	0.110200002789497	0.108900003135204	0.114200003445148	0.118900001049042	0.130500003695488	0.113099999725819	0.104999996721745	0.105599999427795	0.110100001096725	0.119000002741814	0.113899998366833	0.111000001430511	0.127399995923042	0.110600002110004	0.0996000021696091	0.105800002813339	0.106600001454353	0.110200002789497	0.115299999713898	0.114299997687340	0.122500002384186	0.110299997031689	0.104699999094009	0.104800000786781	0.105999998748302	0.105099998414516	0.112199999392033	0.107699997723103	0.120200000703335	0.112499997019768
0.174700006842613	0.121899999678135	0.116400003433228	0.117700003087521	0.118100002408028	0.108499996364117	0.118600003421307	0.125799998641014	0.150299996137619	0.119599997997284	0.116999998688698	0.112599998712540	0.115999996662140	0.114799998700619	0.123499996960163	0.117299996316433	0.135700002312660	0.118699997663498	0.105200000107288	0.110299997031689	0.110699996352196	0.111100003123283	0.115999996662140	0.116700001060963	0.134000003337860	0.117200002074242	0.106700003147125	0.106600001454353	0.111699998378754	0.117899999022484	0.113399997353554	0.110799998044968	0.128999993205071	0.111699998378754	0.100599996745586	0.104599997401237	0.104999996721745	0.105999998748302	0.120399996638298	0.111000001430511	0.128700003027916	0.114799998700619	0.104099996387959	0.103799998760223	0.107900001108646	0.105899997055531	0.115199998021126	0.110200002789497	0.124099999666214	0.113899998366833
0.185200005769730	0.124700002372265	0.119199998676777	0.114500001072884	0.121399998664856	0.111900001764297	0.120300002396107	0.120999999344349	0.158199995756149	0.121600002050400	0.117600001394749	0.114000000059605	0.115199998021126	0.110500000417233	0.124099999666214	0.116999998688698	0.138699993491173	0.118199996650219	0.106700003147125	0.109999999403954	0.114900000393391	0.110799998044968	0.114399999380112	0.117600001394749	0.134900003671646	0.115900002419949	0.105700001120567	0.107100002467632	0.110200002789497	0.118799999356270	0.114100001752377	0.110100001096725	0.132300004363060	0.113600000739098	0.101599998772144	0.103699997067451	0.104699999094009	0.108800001442432	0.107699997723103	0.112300001084805	0.126100003719330	0.116300001740456	0.105700001120567	0.102700002491474	0.107199996709824	0.106799997389317	0.115900002419949	0.109499998390675	0.125000000000000	0.114500001072884
0.206100001931191	0.131200000643730	0.120600000023842	0.118600003421307	0.122699998319149	0.109099999070168	0.125799998641014	0.119300000369549	0.164399996399879	0.123700000345707	0.119099996984005	0.115299999713898	0.115500003099442	0.110500000417233	0.122299998998642	0.125300005078316	0.142700001597404	0.120700001716614	0.109200000762939	0.111400000751019	0.111599996685982	0.109300002455711	0.115699999034405	0.121699996292591	0.138500005006790	0.114600002765656	0.107400000095367	0.107600003480911	0.112099997699261	0.119199998676777	0.114699997007847	0.116300001740456	0.134700000286102	0.115099996328354	0.102499999105930	0.106799997389317	0.107699997723103	0.110799998044968	0.112800002098084	0.111100003123283	0.130400002002716	0.116599999368191	0.105499997735024	0.102899998426437	0.104699999094009	0.101099997758865	0.115699999034405	0.107600003480911	0.126800000667572	0.115800000727177
0.227400004863739	0.139200001955032	0.124799996614456	0.119400002062321	0.124300003051758	0.111800000071526	0.125699996948242	0.130700007081032	0.175099998712540	0.131200000643730	0.122599996626377	0.117799997329712	0.118400000035763	0.113099999725819	0.127200007438660	0.124600000679493	0.147400006651878	0.124499998986721	0.111500002443790	0.114000000059605	0.115400001406670	0.108000002801418	0.116700001060963	0.122100003063679	0.143999993801117	0.120499998331070	0.110500000417233	0.109600000083447	0.110399998724461	0.121600002050400	0.119400002062321	0.114399999380112	0.139599993824959	0.119300000369549	0.103299997746944	0.104099996387959	0.110600002110004	0.107600003480911	0.111599996685982	0.114399999380112	0.132599994540215	0.120999999344349	0.109999999403954	0.107000000774860	0.105700001120567	0.101499997079372	0.112199999392033	0.111000001430511	0.127700001001358	0.118500001728535
0.244200006127357	0.148499995470047	0.131200000643730	0.122900001704693	0.125699996948242	0.114200003445148	0.130099996924400	0.131799995899200	0.189500004053116	0.136000007390976	0.129199996590614	0.119599997997284	0.120099999010563	0.112999998033047	0.128399997949600	0.128199994564056	0.155799999833107	0.131400004029274	0.114500001072884	0.112499997019768	0.115999996662140	0.109800003468990	0.118699997663498	0.123099997639656	0.145699992775917	0.121899999678135	0.112000003457069	0.108199998736382	0.111599996685982	0.118799999356270	0.119099996984005	0.116499997675419	0.140699997544289	0.118199996650219	0.104800000786781	0.104699999094009	0.109099999070168	0.107699997723103	0.116400003433228	0.113799996674061	0.138199999928474	0.124099999666214	0.109600000083447	0.107299998402596	0.108199998736382	0.108300000429153	0.112099997699261	0.107900001108646	0.133499994874001	0.121100001037121
0.266499996185303	0.162900000810623	0.140699997544289	0.129800006747246	0.132300004363060	0.119999997317791	0.127700001001358	0.135000005364418	0.201499998569489	0.146500006318092	0.132799997925758	0.123700000345707	0.121299996972084	0.115099996328354	0.129299998283386	0.127499997615814	0.159999996423721	0.136700004339218	0.124099999666214	0.120800003409386	0.119999997317791	0.116400003433228	0.122199997305870	0.121600002050400	0.153699994087219	0.126499995589256	0.114399999380112	0.110799998044968	0.115999996662140	0.119800001382828	0.121299996972084	0.117399998009205	0.148900002241135	0.121200002729893	0.118199996650219	0.104699999094009	0.110399998724461	0.111100003123283	0.114200003445148	0.115900002419949	0.139599993824959	0.125200003385544	0.109099999070168	0.107500001788139	0.108999997377396	0.103600002825260	0.113799996674061	0.112300001084805	0.135399997234344	0.123800002038479
0.292899996042252	0.174300000071526	0.146300002932549	0.134200006723404	0.137199997901917	0.122199997305870	0.136999994516373	0.137500002980232	0.215900003910065	0.154699996113777	0.133100003004074	0.126399993896484	0.132899999618530	0.117200002074242	0.133100003004074	0.133000001311302	0.170200005173683	0.141100004315376	0.125000000000000	0.118100002408028	0.118100002408028	0.112599998712540	0.121500000357628	0.125900000333786	0.161599993705750	0.132699996232986	0.121200002729893	0.116499997675419	0.117899999022484	0.124799996614456	0.118100002408028	0.119800001382828	0.153600007295609	0.126399993896484	0.111100003123283	0.107600003480911	0.114000000059605	0.112300001084805	0.116899996995926	0.115999996662140	0.143900007009506	0.131999999284744	0.112800002098084	0.108699999749660	0.107199996709824	0.102399997413158	0.118699997663498	0.116800002753735	0.140599995851517	0.128000006079674
0.323100000619888	0.187800005078316	0.153999999165535	0.140200003981590	0.143700003623962	0.120899997651577	0.134100005030632	0.136099994182587	0.219300001859665	0.162100002169609	0.146300002932549	0.130899995565414	0.129800006747246	0.121200002729893	0.140200003981590	0.131600007414818	0.175099998712540	0.148900002241135	0.130600005388260	0.124600000679493	0.119400002062321	0.113499999046326	0.123899996280670	0.128700003027916	0.167699992656708	0.136299997568131	0.125699996948242	0.115900002419949	0.125499993562698	0.128999993205071	0.124200001358986	0.123899996280670	0.160799995064735	0.131400004029274	0.112599998712540	0.108099997043610	0.114600002765656	0.115099996328354	0.120499998331070	0.114699997007847	0.148699998855591	0.134200006723404	0.118600003421307	0.113099999725819	0.112199999392033	0.105599999427795	0.115299999713898	0.113700002431870	0.142499998211861	0.129999995231628
0.348600000143051	0.205500006675720	0.168400004506111	0.149100005626678	0.152300000190735	0.132300004363060	0.146300002932549	0.144199997186661	0.248799994587898	0.180199995636940	0.157100006937981	0.139300003647804	0.133399993181229	0.123800002038479	0.139500007033348	0.135900005698204	0.186000004410744	0.161400005221367	0.139699995517731	0.129099994897842	0.128700003027916	0.117100000381470	0.130700007081032	0.136000007390976	0.175999999046326	0.148200005292892	0.132899999618530	0.121799997985363	0.122100003063679	0.130799993872643	0.128299996256828	0.123400002717972	0.172000005841255	0.139899998903275	0.118100002408028	0.112099997699261	0.116599999368191	0.113399997353554	0.121500000357628	0.123700000345707	0.155300006270409	0.141299992799759	0.128800004720688	0.115400001406670	0.114500001072884	0.105899997055531	0.119599997997284	0.123400002717972	0.146599993109703	0.136600002646446
0.383500009775162	0.224500000476837	0.181799992918968	0.159299999475479	0.161200001835823	0.139899998903275	0.153400003910065	0.148699998855591	0.264499992132187	0.199100002646446	0.170499995350838	0.151700004935265	0.140300005674362	0.127599999308586	0.150000005960464	0.147100001573563	0.202199995517731	0.175799995660782	0.146500006318092	0.133699998259544	0.131200000643730	0.122400000691414	0.146300002932549	0.133699998259544	0.186100006103516	0.157399997115135	0.140300005674362	0.127000004053116	0.126399993896484	0.136800006031990	0.131200000643730	0.128299996256828	0.180700004100800	0.149499997496605	0.135199993848801	0.116400003433228	0.121899999678135	0.119300000369549	0.124300003051758	0.126200005412102	0.162400007247925	0.149100005626678	0.125000000000000	0.118900001049042	0.117399998009205	0.107600003480911	0.122400000691414	0.121799997985363	0.153799995779991	0.140900000929832
0.419999986886978	0.245199993252754	0.195500001311302	0.169100001454353	0.170599997043610	0.145300000905991	0.166299998760223	0.164900004863739	0.285699993371964	0.216199994087219	0.186100006103516	0.159899994730949	0.151099994778633	0.131699994206429	0.155499994754791	0.144899994134903	0.211500003933907	0.188199996948242	0.161500006914139	0.139599993824959	0.138999998569489	0.125000000000000	0.145500004291534	0.139400005340576	0.198400005698204	0.172800004482269	0.150000005960464	0.132599994540215	0.130400002002716	0.138699993491173	0.133200004696846	0.137099996209145	0.189300000667572	0.158099994063377	0.132100000977516	0.127700001001358	0.125000000000000	0.120300002396107	0.126900002360344	0.130099996924400	0.169400006532669	0.152300000190735	0.130600005388260	0.120399996638298	0.118199996650219	0.115400001406670	0.126000002026558	0.122500002384186	0.160400003194809	0.143999993801117
0.455799996852875	0.269600003957748	0.221399992704391	0.183899998664856	0.181899994611740	0.153300002217293	0.169300004839897	0.169499993324280	0.305400013923645	0.247600004076958	0.207499995827675	0.173500001430511	0.164199993014336	0.140599995851517	0.169699996709824	0.157700002193451	0.224800005555153	0.209499999880791	0.178299993276596	0.150299996137619	0.148599997162819	0.129500001668930	0.151399999856949	0.145999997854233	0.203999996185303	0.185000002384186	0.158399999141693	0.141699999570847	0.140400007367134	0.142900004982948	0.138999998569489	0.140400007367134	0.196299999952316	0.175200000405312	0.139300003647804	0.126900002360344	0.127900004386902	0.121500000357628	0.131500005722046	0.130799993872643	0.172900006175041	0.160999998450279	0.140900000929832	0.127700001001358	0.126200005412102	0.115000002086163	0.139899998903275	0.128399997949600	0.167400002479553	0.153400003910065
0.478899985551834	0.290300011634827	0.239700004458427	0.202099993824959	0.197600007057190	0.168500006198883	0.182300001382828	0.178000003099442	0.321700006723404	0.260699987411499	0.217800006270409	0.177699998021126	0.172399997711182	0.149599999189377	0.172199994325638	0.163699999451637	0.239399999380112	0.222900003194809	0.188700005412102	0.155499994754791	0.160899996757507	0.132799997925758	0.157499998807907	0.152500003576279	0.221300005912781	0.204400002956390	0.169799998402596	0.148599997162819	0.149499997496605	0.148900002241135	0.152700006961823	0.142000004649162	0.212500005960464	0.185100004076958	0.147100001573563	0.131799995899200	0.135499998927116	0.123999997973442	0.138300001621246	0.141599997878075	0.184599995613098	0.176899999380112	0.148300006985664	0.137199997901917	0.128600001335144	0.115999996662140	0.136099994182587	0.127499997615814	0.175200000405312	0.162599995732307
0.523299992084503	0.312599986791611	0.259299993515015	0.217399999499321	0.212400004267693	0.180999994277954	0.190400004386902	0.191699996590614	0.347200006246567	0.293199986219406	0.242100000381470	0.199799999594688	0.183100000023842	0.157700002193451	0.180099993944168	0.171700000762939	0.257200002670288	0.242500007152557	0.204699993133545	0.163800001144409	0.164000004529953	0.141800001263618	0.160199999809265	0.152600005269051	0.230900004506111	0.213599994778633	0.187700003385544	0.160400003194809	0.155599996447563	0.153099998831749	0.157199993729591	0.156399995088577	0.224399998784065	0.201299995183945	0.160699993371964	0.142299994826317	0.142900004982948	0.128099992871284	0.146599993109703	0.144999995827675	0.195800006389618	0.189999997615814	0.161599993705750	0.148499995470047	0.137500002980232	0.126800000667572	0.143199995160103	0.141000002622604	0.185000002384186	0.178599998354912
0.562900006771088	0.350499987602234	0.290100008249283	0.238800004124641	0.239399999380112	0.196600005030632	0.206900000572205	0.206699997186661	0.376399993896484	0.320399999618530	0.259700000286102	0.211300000548363	0.200299993157387	0.170499995350838	0.202800005674362	0.189799994230270	0.272300004959106	0.270999997854233	0.230599999427795	0.177799999713898	0.179299995303154	0.156700000166893	0.173999994993210	0.168500006198883	0.246999993920326	0.239500001072884	0.201700001955032	0.172900006175041	0.173800006508827	0.166099995374680	0.169799998402596	0.156800001859665	0.236000001430511	0.217999994754791	0.171700000762939	0.149800002574921	0.156900003552437	0.135399997234344	0.154899999499321	0.147200003266335	0.206100001931191	0.201900005340576	0.171800002455711	0.160099998116493	0.140499994158745	0.128900006413460	0.150499999523163	0.144500002264977	0.189700007438660	0.184400007128716
0.595000028610230	0.365799993276596	0.308899998664856	0.254000008106232	0.250299990177155	0.210199996829033	0.221499994397163	0.216600000858307	0.403100013732910	0.337399989366531	0.275200009346008	0.230499997735024	0.214399993419647	0.181500002741814	0.211899995803833	0.211300000548363	0.299299985170364	0.286799997091293	0.249400004744530	0.187700003385544	0.196899995207787	0.159199997782707	0.185299992561340	0.177300006151199	0.259900003671646	0.255600005388260	0.213499993085861	0.182500004768372	0.178000003099442	0.172800004482269	0.172600001096725	0.167500004172325	0.249799996614456	0.238600000739098	0.175999999046326	0.159799993038178	0.166700005531311	0.139400005340576	0.166099995374680	0.160600006580353	0.222100004553795	0.220599994063377	0.184699997305870	0.172199994325638	0.151899993419647	0.140599995851517	0.163399994373322	0.150399997830391	0.203199997544289	0.195600003004074
0.630999982357025	0.401699990034103	0.343800008296967	0.282900005578995	0.282599985599518	0.228100001811981	0.244399994611740	0.234599992632866	0.434700012207031	0.357100009918213	0.300999999046326	0.257499992847443	0.237399995326996	0.200699999928474	0.228499993681908	0.225299999117851	0.320800006389618	0.308600008487701	0.270700007677078	0.202800005674362	0.208700001239777	0.170800000429153	0.199399992823601	0.189199998974800	0.275200009346008	0.286000013351440	0.229100003838539	0.197999998927116	0.197200000286102	0.187000006437302	0.191400006413460	0.189999997615814	0.265399992465973	0.261799991130829	0.199000000953674	0.168599992990494	0.175699993968010	0.147599995136261	0.177100002765656	0.168099999427795	0.233700007200241	0.243900001049042	0.200100004673004	0.184900000691414	0.167400002479553	0.151700004935265	0.172700002789497	0.161599993705750	0.218199998140335	0.218999996781349
0.670300006866455	0.434700012207031	0.369599997997284	0.304199993610382	0.306400001049042	0.246700003743172	0.270799994468689	0.256700009107590	0.462099999189377	0.372700005769730	0.316399991512299	0.283399999141693	0.262400001287460	0.214399993419647	0.252700001001358	0.240799993276596	0.333200007677078	0.322400003671646	0.286199986934662	0.211099997162819	0.215599998831749	0.183100000023842	0.211899995803833	0.190200001001358	0.295899987220764	0.303299993276596	0.250099986791611	0.211899995803833	0.214599996805191	0.201600000262260	0.205599993467331	0.185800001025200	0.283600002527237	0.282700002193451	0.209000006318092	0.186100006103516	0.188400000333786	0.159899994730949	0.183200001716614	0.172900006175041	0.241500005125999	0.270599991083145	0.217800006270409	0.206100001931191	0.175799995660782	0.160500004887581	0.189799994230270	0.185200005769730	0.227599993348122	0.238399997353554
0.710600018501282	0.480800002813339	0.406399995088577	0.343699991703033	0.337700009346008	0.280400007963181	0.301099985837936	0.281500011682510	0.500999987125397	0.402700006961823	0.345499992370605	0.311199992895126	0.289799988269806	0.234799996018410	0.274300009012222	0.255400002002716	0.363000005483627	0.352200001478195	0.311800003051758	0.237800002098084	0.245399996638298	0.202500000596046	0.239399999380112	0.210600003600121	0.307399988174439	0.324600011110306	0.264400005340576	0.236000001430511	0.224199995398521	0.216499999165535	0.227799996733665	0.214100003242493	0.300599992275238	0.304800003767014	0.224299997091293	0.193700000643730	0.205799996852875	0.163299992680550	0.196600005030632	0.189799994230270	0.255400002002716	0.289999991655350	0.228499993681908	0.223299995064735	0.200399994850159	0.172900006175041	0.201800003647804	0.190999999642372	0.236300006508827	0.246900007128716
0.727199971675873	0.507300019264221	0.432500004768372	0.370499998331070	0.376500010490418	0.300900012254715	0.325700014829636	0.305200010538101	0.512399971485138	0.424400001764298	0.377700001001358	0.354600012302399	0.330500006675720	0.266200006008148	0.305999994277954	0.278499990701675	0.357800006866455	0.373199999332428	0.335599988698959	0.269100010395050	0.268700003623962	0.222000002861023	0.250699996948242	0.225999996066093	0.316399991512299	0.368699997663498	0.301400005817413	0.263200014829636	0.254900008440018	0.236100003123283	0.245800003409386	0.216100007295609	0.316199988126755	0.328500002622604	0.251800000667572	0.213499993085861	0.219699993729591	0.175899997353554	0.206900000572205	0.195500001311302	0.262800008058548	0.326099991798401	0.260300010442734	0.255199998617172	0.212599992752075	0.186599999666214	0.211400002241135	0.197400003671646	0.251599997282028	0.285899996757507
0.778999984264374	0.555299997329712	0.469199985265732	0.404799997806549	0.409099996089935	0.332899987697601	0.357699990272522	0.339300006628037	0.558000028133392	0.448399990797043	0.407299995422363	0.382699996232986	0.353700011968613	0.294800013303757	0.328099995851517	0.296900004148483	0.396800011396408	0.395399987697601	0.356200009584427	0.284700006246567	0.289099991321564	0.238199993968010	0.272000014781952	0.243399992585182	0.368999987840652	0.401800006628037	0.333999991416931	0.284799993038178	0.275999993085861	0.250499993562698	0.263399988412857	0.234899997711182	0.335999995470047	0.364699989557266	0.286500006914139	0.244699999690056	0.252000004053116	0.208599999547005	0.233199998736382	0.212599992752075	0.291000008583069	0.343499988317490	0.294600009918213	0.278400003910065	0.231999993324280	0.209099993109703	0.232600003480911	0.223100006580353	0.263300001621246	0.307599991559982
0.809199988842011	0.589900016784668	0.503799974918366	0.431699991226196	0.442699998617172	0.362599998712540	0.384099990129471	0.382699996232986	0.589500010013580	0.473699986934662	0.442200005054474	0.412200003862381	0.388399988412857	0.323500007390976	0.357400000095367	0.321299999952316	0.422500014305115	0.427300006151199	0.380699992179871	0.315200001001358	0.307999998331070	0.259900003671646	0.300999999046326	0.261400014162064	0.385899990797043	0.432999998331070	0.362899988889694	0.316300004720688	0.298099994659424	0.268799990415573	0.281800001859665	0.251800000667572	0.362500011920929	0.395000010728836	0.314700007438660	0.269499987363815	0.275299996137619	0.222699999809265	0.250200003385544	0.229399994015694	0.303299993276596	0.368200004100800	0.314799994230270	0.302899986505508	0.250699996948242	0.221399992704391	0.256099998950958	0.239199995994568	0.278299987316132	0.331499993801117
0.825399994850159	0.642499983310700	0.538999974727631	0.475899994373322	0.488400012254715	0.402500003576279	0.422300010919571	0.405800014734268	0.621500015258789	0.522099971771240	0.477499991655350	0.448900014162064	0.419400006532669	0.348899990320206	0.389699995517731	0.347200006246567	0.441300004720688	0.472799986600876	0.420199990272522	0.357699990272522	0.348399996757507	0.284000009298325	0.331600010395050	0.286399990320206	0.405699998140335	0.447200000286102	0.382699996232986	0.347900003194809	0.330700010061264	0.298599988222122	0.318300008773804	0.289999991655350	0.381799995899200	0.400599986314774	0.316799998283386	0.280800014734268	0.279799997806549	0.234999999403954	0.257699996232986	0.239299997687340	0.310000002384186	0.393099993467331	0.346100002527237	0.334500014781952	0.279000014066696	0.241999998688698	0.277500003576279	0.260699987411499	0.293900012969971	0.352400004863739
0.818400025367737	0.674399971961975	0.560199975967407	0.502200007438660	0.516600012779236	0.432900011539459	0.441399991512299	0.444999992847443	0.641900002956390	0.552699983119965	0.497799992561340	0.476099997758865	0.451200008392334	0.389400005340576	0.419499993324280	0.382299989461899	0.449299991130829	0.497500002384186	0.438199996948242	0.381399989128113	0.374199986457825	0.316000014543533	0.351399987936020	0.306800007820129	0.418300002813339	0.467099994421005	0.406399995088577	0.368099987506866	0.351599991321564	0.322299987077713	0.335700005292892	0.296799987554550	0.396600008010864	0.429300010204315	0.350899994373322	0.317799985408783	0.318399995565414	0.259400010108948	0.289200007915497	0.251899987459183	0.328200012445450	0.427500009536743	0.377000004053116	0.355599999427795	0.302799999713898	0.251199990510941	0.293700009584427	0.277999997138977	0.305799990892410	0.393999993801117
0.837100028991699	0.717199981212616	0.610000014305115	0.536499977111816	0.562300026416779	0.481700003147125	0.482400000095367	0.480199992656708	0.676599979400635	0.585099995136261	0.545000016689301	0.505599975585938	0.480699986219406	0.415100008249283	0.444999992847443	0.410499989986420	0.493200004100800	0.539900004863739	0.472499996423721	0.409999996423721	0.402399986982346	0.347400009632111	0.386200010776520	0.344399988651276	0.430400013923645	0.505200028419495	0.446399986743927	0.408600002527237	0.378199994564056	0.354799985885620	0.359400004148483	0.336100012063980	0.419499993324280	0.459100008010864	0.383799999952316	0.343899995088577	0.355800002813339	0.289799988269806	0.315200001001358	0.276100009679794	0.337199985980988	0.465999990701675	0.412600010633469	0.394600003957748	0.343199998140335	0.288399994373322	0.342700004577637	0.312400013208389	0.311699986457825	0.423799991607666
0.831700026988983	0.740299999713898	0.628799974918366	0.565400004386902	0.592499971389771	0.519900023937225	0.510399997234345	0.510999977588654	0.705699980258942	0.623199999332428	0.578199982643127	0.539600014686585	0.515799999237061	0.454199999570847	0.471899986267090	0.450399994850159	0.532999992370606	0.587199985980988	0.514400005340576	0.449400007724762	0.435099989175797	0.381700009107590	0.425399988889694	0.374099999666214	0.442699998617172	0.513599991798401	0.475600004196167	0.446500003337860	0.429699987173080	0.404000014066696	0.414499998092651	0.369700014591217	0.451700001955032	0.476900011301041	0.404599994421005	0.357300013303757	0.366400003433228	0.318199992179871	0.341399997472763	0.301999986171722	0.358099997043610	0.495999991893768	0.428400009870529	0.421700000762939	0.367700010538101	0.312000006437302	0.346599996089935	0.323599994182587	0.332100003957748	0.445899993181229
0.816299974918366	0.756699979305267	0.666800022125244	0.604300022125244	0.645799994468689	0.556400001049042	0.542500019073486	0.555899977684021	0.762199997901917	0.656099975109100	0.613300025463104	0.576699972152710	0.549799978733063	0.486000001430512	0.503300011157990	0.482100009918213	0.545099973678589	0.627499997615814	0.538299977779388	0.479099988937378	0.469700008630753	0.420700013637543	0.447800010442734	0.413500010967255	0.454499989748001	0.555199980735779	0.507300019264221	0.480699986219406	0.453000009059906	0.431400001049042	0.432399988174439	0.401399999856949	0.475800007581711	0.512700021266937	0.446099996566772	0.402300000190735	0.410199999809265	0.350400000810623	0.376300007104874	0.333900004625320	0.367300003767014	0.531799972057343	0.467099994421005	0.455700010061264	0.400000005960465	0.346399992704392	0.382499992847443	0.365200012922287	0.342700004577637	0.474500000476837
0.825100004673004	0.754499971866608	0.696799993515015	0.640200018882752	0.688199996948242	0.588100016117096	0.583299994468689	0.600600004196167	0.789699971675873	0.686600029468536	0.645200014114380	0.607299983501434	0.584200024604797	0.528299987316132	0.541899979114533	0.509899973869324	0.579200029373169	0.664399981498718	0.566999971866608	0.508199989795685	0.490000009536743	0.442400008440018	0.470499992370605	0.439200013875961	0.503400027751923	0.588900029659271	0.539799988269806	0.504599988460541	0.483300000429153	0.462300002574921	0.457199990749359	0.428600013256073	0.506699979305267	0.547299981117249	0.465000003576279	0.421400010585785	0.428999990224838	0.388000011444092	0.414799988269806	0.359699994325638	0.404300004243851	0.551199972629547	0.507499992847443	0.486200004816055	0.427599996328354	0.385600000619888	0.417800009250641	0.386500000953674	0.363299995660782	0.512899994850159
0.826399981975555	0.746599972248077	0.709999978542328	0.659699976444244	0.703499972820282	0.626999974250794	0.611299991607666	0.625899970531464	0.811800003051758	0.700200021266937	0.668500006198883	0.631500005722046	0.605700016021729	0.553099989891052	0.571399986743927	0.552900016307831	0.608399987220764	0.675700008869171	0.584900021553040	0.524900019168854	0.518800020217896	0.475800007581711	0.502200007438660	0.461600005626678	0.499900013208389	0.615499973297119	0.561900019645691	0.534799993038178	0.515299975872040	0.495200008153915	0.489699989557266	0.470699995756149	0.529799997806549	0.582000017166138	0.504199981689453	0.464800000190735	0.463800013065338	0.428400009870529	0.450899988412857	0.393400013446808	0.406500011682510	0.589500010013580	0.534200012683868	0.528900027275085	0.453700006008148	0.413500010967255	0.439200013875961	0.413300007581711	0.382499992847443	0.549799978733063
0.808700025081635	0.750599980354309	0.717700004577637	0.682699978351593	0.704400002956390	0.655499994754791	0.636600017547607	0.647199988365173	0.814400017261505	0.705699980258942	0.686900019645691	0.659900009632111	0.639699995517731	0.589200019836426	0.605599999427795	0.576799988746643	0.636900007724762	0.688300013542175	0.624800026416779	0.577199995517731	0.564300000667572	0.512300014495850	0.532899975776672	0.489600002765656	0.553499996662140	0.641900002956390	0.595899999141693	0.576200008392334	0.549799978733063	0.523299992084503	0.515999972820282	0.496399998664856	0.550499975681305	0.595399975776672	0.521499991416931	0.488299995660782	0.490599989891052	0.454600006341934	0.476900011301041	0.422899991273880	0.405999988317490	0.612299978733063	0.550800025463104	0.558600008487701	0.481200009584427	0.452199995517731	0.463699996471405	0.454699993133545	0.397799998521805	0.573700010776520
0.819199979305267	0.749800026416779	0.716799974441528	0.690199971199036	0.707899987697601	0.679300010204315	0.662999987602234	0.671000003814697	0.799199998378754	0.717000007629395	0.712499976158142	0.685000002384186	0.667400002479553	0.616400003433228	0.626299977302551	0.601100027561188	0.666299998760223	0.692300021648407	0.656599998474121	0.619499981403351	0.598900020122528	0.546500027179718	0.562600016593933	0.526099979877472	0.592800021171570	0.671899974346161	0.618399977684021	0.610099971294403	0.587700009346008	0.560899972915649	0.553200006484985	0.544300019741058	0.599900007247925	0.632499992847443	0.549000024795532	0.516399979591370	0.521799981594086	0.490799993276596	0.505299985408783	0.461400002241135	0.451700001955032	0.651000022888184	0.591099977493286	0.597299993038178	0.517400026321411	0.489600002765656	0.496300011873245	0.481299996376038	0.415600001811981	0.610499978065491
0.823499977588654	0.751399993896484	0.708599984645844	0.688700020313263	0.708500027656555	0.703800022602081	0.673799991607666	0.679799973964691	0.816500008106232	0.716099977493286	0.706499993801117	0.698199987411499	0.686399996280670	0.647400021553040	0.648699998855591	0.628400027751923	0.696099996566773	0.695800006389618	0.664200007915497	0.637600004673004	0.626600027084351	0.574299991130829	0.589999973773956	0.565100014209747	0.593500018119812	0.684700012207031	0.634500026702881	0.632200002670288	0.622300028800964	0.600600004196167	0.597199976444244	0.580900013446808	0.628000020980835	0.657299995422363	0.581200003623962	0.541999995708466	0.551299989223480	0.520099997520447	0.540700018405914	0.496499985456467	0.456699997186661	0.683499991893768	0.616500020027161	0.627900004386902	0.538800001144409	0.523899972438812	0.521499991416931	0.509199976921082	0.422600001096725	0.637700021266937
0.828899979591370	0.755400002002716	0.713599979877472	0.680899977684021	0.707499980926514	0.704200029373169	0.676800012588501	0.673099994659424	0.808300018310547	0.715300023555756	0.703499972820282	0.704100012779236	0.702000021934509	0.672299981117249	0.665000021457672	0.649900019168854	0.729700028896332	0.705399990081787	0.678399980068207	0.660099983215332	0.651899993419647	0.603900015354157	0.608500003814697	0.574899971485138	0.608900010585785	0.707099974155426	0.680299997329712	0.673399984836578	0.663399994373322	0.636699974536896	0.627099990844727	0.604600012302399	0.637799978256226	0.670700013637543	0.611500024795532	0.580299973487854	0.587700009346008	0.559199988842011	0.584299981594086	0.527300000190735	0.479600012302399	0.709299981594086	0.646700024604797	0.667299985885620	0.584299981594086	0.554499983787537	0.552799999713898	0.539099991321564	0.446799993515015	0.665400028228760
0.816999971866608	0.766900002956390	0.699800014495850	0.673699975013733	0.712300002574921	0.706300020217896	0.666800022125244	0.671999990940094	0.806800007820129	0.712100028991699	0.696900010108948	0.697200000286102	0.709699988365173	0.705999970436096	0.700399994850159	0.675000011920929	0.738600015640259	0.712100028991699	0.678799986839294	0.671000003814697	0.664600014686585	0.631200015544891	0.638000011444092	0.611199975013733	0.646099984645844	0.702400028705597	0.677399992942810	0.700800001621246	0.695599973201752	0.669900000095367	0.645299971103668	0.629299998283386	0.686900019645691	0.679899990558624	0.630299985408783	0.602900028228760	0.611199975013733	0.596000015735626	0.623799979686737	0.569500029087067	0.509700000286102	0.735300004482269	0.672299981117249	0.688799977302551	0.600700020790100	0.581600010395050	0.570100009441376	0.559499979019165	0.470999985933304	0.687300026416779
0.818400025367737	0.765900015830994	0.696200013160706	0.668399989604950	0.710600018501282	0.703700006008148	0.661000013351440	0.666800022125244	0.802799999713898	0.703100025653839	0.691600024700165	0.691600024700165	0.702799975872040	0.710699975490570	0.693099975585938	0.680800020694733	0.745999991893768	0.714399993419647	0.665400028228760	0.659799993038178	0.661899983882904	0.645200014114380	0.644100010395050	0.625800013542175	0.663999974727631	0.699000000953674	0.676900029182434	0.701099991798401	0.714299976825714	0.695399999618530	0.668699979782105	0.655099987983704	0.716499984264374	0.687099993228912	0.647899985313416	0.628499984741211	0.630599975585938	0.625400006771088	0.641700029373169	0.600399971008301	0.529799997806549	0.725300014019013	0.679899990558624	0.699699997901917	0.631299972534180	0.615100026130676	0.604099988937378	0.595899999141693	0.485399991273880	0.698300004005432
0.828700006008148	0.763400018215179	0.692900002002716	0.663100004196167	0.705299973487854	0.690299987792969	0.659300029277802	0.666700005531311	0.819700002670288	0.705099999904633	0.683899998664856	0.680599987506867	0.679799973964691	0.699699997901917	0.688600003719330	0.680499970912933	0.754100024700165	0.723999977111816	0.662199974060059	0.644100010395050	0.659500002861023	0.662400007247925	0.645799994468689	0.649600028991699	0.706099987030029	0.690400004386902	0.675499975681305	0.693599998950958	0.712199985980988	0.720000028610230	0.684899985790253	0.673900008201599	0.755299985408783	0.679099977016449	0.651799976825714	0.645799994468689	0.654100000858307	0.656400024890900	0.667699992656708	0.621599972248077	0.532599985599518	0.722699999809265	0.699999988079071	0.710699975490570	0.652000010013580	0.652100026607513	0.630200028419495	0.617799997329712	0.500000000000000	0.705200016498566
0.821500003337860	0.781499981880188	0.701099991798401	0.671400010585785	0.718699991703033	0.694000005722046	0.663900017738342	0.667999982833862	0.813199996948242	0.700999975204468	0.695399999618530	0.683399975299835	0.691900014877319	0.702499985694885	0.680599987506867	0.674899995326996	0.753099977970123	0.728699982166290	0.656000018119812	0.648100018501282	0.653199970722199	0.664499998092651	0.639199972152710	0.648100018501282	0.728399991989136	0.703000009059906	0.676699995994568	0.687300026416779	0.706600010395050	0.723800003528595	0.683600008487701	0.695100009441376	0.751800000667572	0.674399971961975	0.648800015449524	0.655099987983704	0.655300021171570	0.663399994373322	0.662699997425079	0.623899996280670	0.556999981403351	0.726199984550476	0.693099975585938	0.713999986648560	0.673600018024445	0.674700021743774	0.655600011348724	0.646799981594086	0.507000029087067	0.697600007057190
0.822000026702881	0.784600019454956	0.695999979972839	0.665799975395203	0.717400014400482	0.697499990463257	0.658200025558472	0.666299998760223	0.789200007915497	0.707400023937225	0.694899976253510	0.683600008487701	0.688300013542175	0.697499990463257	0.677600026130676	0.678200006484985	0.736400008201599	0.739700019359589	0.663800001144409	0.659699976444244	0.656199991703033	0.664600014686585	0.640999972820282	0.648599982261658	0.760100007057190	0.697799980640411	0.667500019073486	0.685299992561340	0.716899991035461	0.736899971961975	0.692499995231628	0.714100003242493	0.780399978160858	0.662999987602234	0.637499988079071	0.650099992752075	0.660000026226044	0.688700020313263	0.676699995994568	0.659699976444244	0.561999976634979	0.713400006294251	0.689700007438660	0.712000012397766	0.675199985504150	0.689000010490418	0.669700026512146	0.671299993991852	0.532500028610230	0.692700028419495
0.823700010776520	0.791999995708466	0.705799996852875	0.667299985885620	0.722199976444244	0.703000009059906	0.669200003147125	0.677299976348877	0.821500003337860	0.695999979972839	0.693199992179871	0.687500000000000	0.693099975585938	0.698599994182587	0.687600016593933	0.677100002765656	0.732100009918213	0.731700003147125	0.655200004577637	0.652400016784668	0.648400008678436	0.661499977111816	0.640799999237061	0.647499978542328	0.728500008583069	0.685999989509583	0.669900000095367	0.690599977970123	0.708899974822998	0.732500016689301	0.684000015258789	0.703999996185303	0.800700008869171	0.659200012683868	0.657100021839142	0.655399978160858	0.659699976444244	0.705699980258942	0.681100010871887	0.671000003814697	0.567900002002716	0.735499978065491	0.710900008678436	0.709900021553040	0.666100025177002	0.713400006294251	0.679700016975403	0.684800028800964	0.538500010967255	0.714200019836426
0.820800006389618	0.788699984550476	0.698800027370453	0.672500014305115	0.715499997138977	0.698099970817566	0.667500019073486	0.673500001430512	0.798099994659424	0.690100014209747	0.688199996948242	0.688899993896484	0.695500016212463	0.705600023269653	0.685599982738495	0.679499983787537	0.729499995708466	0.739600002765656	0.662899971008301	0.656700015068054	0.654100000858307	0.657700002193451	0.636399984359741	0.641799986362457	0.760299980640411	0.688199996948242	0.665400028228760	0.687900006771088	0.705900013446808	0.731100022792816	0.689899981021881	0.709999978542328	0.808600008487701	0.664300024509430	0.652000010013580	0.647199988365173	0.651700019836426	0.701799988746643	0.676999986171722	0.675999999046326	0.608299970626831	0.736500024795532	0.708999991416931	0.708000004291534	0.663999974727631	0.709800004959106	0.680299997329712	0.688799977302551	0.560299992561340	0.711199998855591
[truncated: 14 more columns]
