# Supplementary material for: Modeling the impact of drug interactions on therapeutic selectivity
Source: Nat Commun. 2018 Aug 27;9:3452. doi: 10.1038/s41467-018-05954-3 (PMC6110842; doi:10.1038/s41467-018-05954-3)
Supplement: Supplementary file 4 — Supplementary Data 1 [file 41467_2018_5954_MOESM4_ESM.zip › albRAW/MMS-MMS.txt]

0.0890000015497208	0.0914999991655350	0.0847999975085259	0.0864000022411346	0.0901999995112419	0.0878000035881996	0.0860999971628189	0.0832000002264977	0.0885000005364418	0.0900999978184700	0.0895999968051910	0.0917999967932701	0.0894000008702278	0.0914999991655350	0.0857999995350838	0.0877000018954277	0.0866999998688698	0.0885000005364418	0.0850000008940697	0.0874999985098839	0.0888999998569489	0.0877000018954277	0.0878000035881996	0.0913000032305718	0.0864999964833260	0.0895000025629997	0.0874999985098839	0.0882999971508980	0.0908999964594841	0.0873999968171120	0.0885000005364418	0.0851000025868416	0.0873999968171120	0.0891000032424927	0.0873999968171120	0.0886999964714050	0.0892999991774559	0.0877000018954277	0.0866999998688698	0.0881000012159348	0.0873999968171120	0.0883999988436699	0.0869999974966049	0.0856000036001205	0.0847000032663345	0.0841000005602837	0.0821999981999397	0.0851000025868416	0.0864000022411346	0.0887999981641769
0.0870999991893768	0.0898000001907349	0.0837000012397766	0.0855000019073486	0.0881000012159348	0.0860999971628189	0.0851999968290329	0.0829999968409538	0.0883999988436699	0.0883999988436699	0.0868000015616417	0.0891999974846840	0.0873000025749207	0.0888999998569489	0.0835999995470047	0.0842999964952469	0.0869999974966049	0.0878999978303909	0.0857999995350838	0.0874999985098839	0.0879999995231628	0.0869000032544136	0.0892999991774559	0.0907000005245209	0.0857999995350838	0.0896999984979630	0.0855000019073486	0.0866999998688698	0.0891999974846840	0.0856000036001205	0.0864000022411346	0.0832000002264977	0.0863000005483627	0.0877000018954277	0.0855000019073486	0.0856999978423119	0.0872000008821487	0.0848999992012978	0.0857999995350838	0.0870999991893768	0.0863000005483627	0.0860999971628189	0.0856999978423119	0.0829999968409538	0.0841000005602837	0.0820999965071678	0.0798999965190888	0.0844999998807907	0.0859000012278557	0.0885000005364418
0.0878000035881996	0.0885000005364418	0.0837000012397766	0.0857999995350838	0.0891000032424927	0.0876000002026558	0.0852999985218048	0.0833000019192696	0.0887999981641769	0.0891000032424927	0.0844999998807907	0.0886000022292137	0.0866999998688698	0.0882000029087067	0.0839999988675118	0.0822999998927116	0.0856999978423119	0.0865999981760979	0.0863000005483627	0.0864999964833260	0.0874999985098839	0.0869999974966049	0.0882999971508980	0.0895000025629997	0.0851000025868416	0.0877000018954277	0.0838999971747398	0.0854000002145767	0.0878000035881996	0.0855000019073486	0.0860999971628189	0.0830999985337257	0.0864999964833260	0.0869000032544136	0.0854000002145767	0.0856999978423119	0.0873000025749207	0.0846000015735626	0.0854000002145767	0.0873000025749207	0.0869000032544136	0.0860000029206276	0.0834000036120415	0.0825999975204468	0.0822999998927116	0.0820999965071678	0.0799999982118607	0.0838000029325485	0.0856999978423119	0.0881000012159348
0.0873000025749207	0.0890000015497208	0.0846000015735626	0.0854000002145767	0.0874999985098839	0.0872000008821487	0.0847999975085259	0.0828000009059906	0.0882000029087067	0.0891999974846840	0.0857999995350838	0.0890000015497208	0.0876000002026558	0.0886000022292137	0.0825000032782555	0.0838999971747398	0.0864000022411346	0.0870999991893768	0.0856000036001205	0.0863000005483627	0.0878000035881996	0.0860000029206276	0.0861999988555908	0.0887999981641769	0.0855000019073486	0.0877000018954277	0.0842000022530556	0.0848999992012978	0.0869000032544136	0.0850000008940697	0.0854000002145767	0.0830999985337257	0.0865999981760979	0.0891000032424927	0.0852999985218048	0.0855000019073486	0.0882000029087067	0.0848999992012978	0.0857999995350838	0.0865999981760979	0.0850000008940697	0.0863000005483627	0.0843999981880188	0.0834000036120415	0.0825999975204468	0.0832000002264977	0.0803000032901764	0.0837000012397766	0.0855000019073486	0.0881000012159348
0.0873999968171120	0.0895999968051910	0.0844999998807907	0.0852999985218048	0.0883999988436699	0.0868000015616417	0.0856999978423119	0.0826999992132187	0.0874999985098839	0.0883999988436699	0.0860999971628189	0.0894000008702278	0.0873000025749207	0.0882999971508980	0.0830999985337257	0.0838000029325485	0.0881000012159348	0.0872000008821487	0.0860999971628189	0.0863000005483627	0.0881000012159348	0.0865999981760979	0.0876000002026558	0.0899000018835068	0.0854000002145767	0.0877000018954277	0.0846000015735626	0.0873000025749207	0.0865999981760979	0.0855000019073486	0.0860000029206276	0.0828000009059906	0.0864999964833260	0.0873000025749207	0.0847000032663345	0.0856000036001205	0.0873000025749207	0.0848999992012978	0.0854000002145767	0.0870999991893768	0.0876000002026558	0.0868000015616417	0.0838000029325485	0.0829999968409538	0.0829000025987625	0.0829000025987625	0.0794000029563904	0.0826999992132187	0.0854000002145767	0.0879999995231628
0.0866999998688698	0.0890000015497208	0.0830999985337257	0.0852999985218048	0.0879999995231628	0.0857999995350838	0.0844999998807907	0.0816999971866608	0.0877000018954277	0.0886000022292137	0.0854000002145767	0.0892999991774559	0.0869999974966049	0.0879999995231628	0.0833000019192696	0.0842000022530556	0.0869000032544136	0.0877000018954277	0.0850000008940697	0.0864999964833260	0.0878999978303909	0.0877000018954277	0.0876000002026558	0.0895000025629997	0.0854000002145767	0.0870999991893768	0.0842999964952469	0.0854000002145767	0.0876000002026558	0.0842999964952469	0.0851000025868416	0.0826999992132187	0.0856999978423119	0.0869999974966049	0.0835999995470047	0.0846000015735626	0.0863000005483627	0.0850000008940697	0.0847000032663345	0.0865999981760979	0.0865999981760979	0.0851000025868416	0.0834000036120415	0.0833000019192696	0.0825999975204468	0.0825999975204468	0.0798999965190888	0.0841000005602837	0.0847000032663345	0.0869000032544136
0.0868000015616417	0.0887999981641769	0.0842000022530556	0.0866999998688698	0.0886000022292137	0.0863000005483627	0.0844999998807907	0.0822999998927116	0.0878999978303909	0.0879999995231628	0.0857999995350838	0.0885000005364418	0.0877000018954277	0.0877000018954277	0.0852999985218048	0.0834999978542328	0.0861999988555908	0.0860000029206276	0.0842999964952469	0.0864000022411346	0.0874999985098839	0.0863000005483627	0.0863000005483627	0.0890000015497208	0.0848999992012978	0.0873999968171120	0.0847999975085259	0.0855000019073486	0.0873000025749207	0.0854000002145767	0.0863000005483627	0.0825999975204468	0.0860000029206276	0.0870999991893768	0.0842000022530556	0.0851999968290329	0.0861999988555908	0.0838999971747398	0.0843999981880188	0.0876000002026558	0.0856999978423119	0.0859000012278557	0.0837000012397766	0.0846000015735626	0.0822999998927116	0.0825999975204468	0.0798999965190888	0.0824000015854836	0.0846000015735626	0.0874999985098839
0.0865999981760979	0.0890000015497208	0.0834000036120415	0.0851000025868416	0.0876000002026558	0.0856999978423119	0.0850000008940697	0.0816999971866608	0.0856000036001205	0.0886000022292137	0.0847000032663345	0.0882999971508980	0.0864999964833260	0.0870999991893768	0.0835999995470047	0.0830999985337257	0.0850000008940697	0.0859000012278557	0.0834999978542328	0.0851999968290329	0.0869000032544136	0.0855000019073486	0.0859000012278557	0.0878999978303909	0.0834000036120415	0.0872000008821487	0.0841000005602837	0.0848999992012978	0.0864999964833260	0.0842999964952469	0.0847000032663345	0.0822999998927116	0.0842000022530556	0.0854000002145767	0.0822999998927116	0.0830999985337257	0.0842999964952469	0.0829999968409538	0.0825999975204468	0.0864000022411346	0.0844999998807907	0.0854000002145767	0.0825000032782555	0.0821999981999397	0.0820999965071678	0.0820000022649765	0.0798000022768974	0.0822999998927116	0.0841000005602837	0.0864000022411346
0.0877000018954277	0.0903000012040138	0.0841000005602837	0.0847999975085259	0.0882000029087067	0.0865999981760979	0.0850000008940697	0.0830999985337257	0.0881000012159348	0.0895000025629997	0.0864999964833260	0.0891000032424927	0.0881000012159348	0.0882999971508980	0.0834999978542328	0.0844999998807907	0.0873000025749207	0.0882000029087067	0.0857999995350838	0.0859000012278557	0.0895000025629997	0.0873000025749207	0.0868000015616417	0.0886000022292137	0.0895999968051910	0.0894000008702278	0.0844999998807907	0.0857999995350838	0.0866999998688698	0.0851000025868416	0.0851999968290329	0.0834000036120415	0.0856999978423119	0.0870999991893768	0.0842999964952469	0.0841000005602837	0.0861999988555908	0.0838999971747398	0.0847000032663345	0.0900000035762787	0.0855000019073486	0.0879999995231628	0.0837000012397766	0.0833000019192696	0.0825000032782555	0.0822999998927116	0.0802000015974045	0.0829000025987625	0.0854000002145767	0.0873999968171120
0.0868000015616417	0.0885000005364418	0.0833000019192696	0.0850000008940697	0.0872000008821487	0.0860999971628189	0.0829999968409538	0.0802000015974045	0.0873999968171120	0.0886000022292137	0.0850000008940697	0.0882000029087067	0.0864999964833260	0.0876000002026558	0.0824000015854836	0.0834000036120415	0.0856999978423119	0.0859000012278557	0.0834000036120415	0.0851000025868416	0.0873000025749207	0.0864000022411346	0.0857999995350838	0.0868000015616417	0.0839999988675118	0.0877000018954277	0.0842000022530556	0.0846000015735626	0.0857999995350838	0.0847000032663345	0.0846000015735626	0.0826999992132187	0.0842000022530556	0.0860000029206276	0.0833000019192696	0.0842999964952469	0.0850000008940697	0.0829000025987625	0.0832000002264977	0.0882000029087067	0.0839999988675118	0.0900999978184700	0.0830999985337257	0.0832000002264977	0.0817999988794327	0.0821999981999397	0.0799999982118607	0.0820999965071678	0.0839999988675118	0.0864999964833260
0.0895000025629997	0.0945999994874001	0.0852999985218048	0.0868000015616417	0.0891999974846840	0.0879999995231628	0.0863000005483627	0.0826999992132187	0.0890000015497208	0.0905999988317490	0.0866999998688698	0.0900999978184700	0.0887999981641769	0.0886999964714050	0.0842999964952469	0.0838999971747398	0.0883999988436699	0.0894000008702278	0.0855000019073486	0.0859000012278557	0.0890000015497208	0.0868000015616417	0.0870999991893768	0.0895000025629997	0.0852999985218048	0.0888999998569489	0.0861999988555908	0.0866999998688698	0.0874999985098839	0.0860999971628189	0.0860999971628189	0.0835999995470047	0.0864000022411346	0.0869999974966049	0.0847000032663345	0.0860000029206276	0.0864000022411346	0.0850000008940697	0.0854000002145767	0.0908999964594841	0.0866999998688698	0.0869000032544136	0.0856999978423119	0.0838000029325485	0.0826999992132187	0.0829999968409538	0.0803999975323677	0.0829999968409538	0.0861999988555908	0.0881000012159348
0.0887999981641769	0.0898000001907349	0.0860999971628189	0.0863000005483627	0.0883999988436699	0.0873999968171120	0.0851999968290329	0.0833000019192696	0.0895999968051910	0.0912000015377998	0.0865999981760979	0.0895000025629997	0.0883999988436699	0.0888999998569489	0.0847000032663345	0.0842999964952469	0.0885000005364418	0.0878000035881996	0.0859000012278557	0.0874999985098839	0.0891000032424927	0.0872000008821487	0.0868000015616417	0.0894000008702278	0.0866999998688698	0.0888999998569489	0.0857999995350838	0.0869999974966049	0.0877000018954277	0.0859000012278557	0.0859000012278557	0.0829000025987625	0.0869000032544136	0.0878999978303909	0.0852999985218048	0.0856999978423119	0.0865999981760979	0.0847000032663345	0.0857999995350838	0.0904000028967857	0.0866999998688698	0.0869999974966049	0.0846000015735626	0.0842999964952469	0.0834000036120415	0.0830999985337257	0.0811000019311905	0.0834000036120415	0.0861999988555908	0.0885000005364418
0.0926000028848648	0.0926999971270561	0.0878999978303909	0.0878000035881996	0.0913999974727631	0.0886000022292137	0.0860999971628189	0.0838000029325485	0.0896999984979630	0.0923999994993210	0.0885000005364418	0.0914999991655350	0.0904000028967857	0.0894000008702278	0.0852999985218048	0.0856999978423119	0.0898000001907349	0.0890000015497208	0.0873999968171120	0.0882000029087067	0.0898000001907349	0.0886999964714050	0.0901999995112419	0.0904999971389771	0.0873000025749207	0.0896999984979630	0.0861999988555908	0.0873000025749207	0.0881000012159348	0.0865999981760979	0.0868000015616417	0.0837000012397766	0.0876000002026558	0.0895000025629997	0.0856999978423119	0.0869000032544136	0.0878999978303909	0.0865999981760979	0.0864999964833260	0.0903000012040138	0.0877000018954277	0.0870999991893768	0.0857999995350838	0.0855000019073486	0.0841000005602837	0.0841000005602837	0.0816999971866608	0.0852999985218048	0.0868000015616417	0.0894000008702278
0.0934000015258789	0.0923999994993210	0.0879999995231628	0.0890000015497208	0.0905999988317490	0.0900999978184700	0.0869000032544136	0.0829999968409538	0.0917000025510788	0.0926999971270561	0.0890000015497208	0.0914999991655350	0.0907000005245209	0.0895000025629997	0.0843999981880188	0.0855000019073486	0.0901999995112419	0.0895999968051910	0.0872000008821487	0.0879999995231628	0.0890000015497208	0.0885000005364418	0.0878999978303909	0.0905999988317490	0.0870999991893768	0.0914999991655350	0.0870999991893768	0.0873000025749207	0.0888999998569489	0.0868000015616417	0.0883999988436699	0.0847000032663345	0.0866999998688698	0.0886999964714050	0.0856999978423119	0.0861999988555908	0.0878000035881996	0.0851000025868416	0.0854000002145767	0.0905999988317490	0.0877000018954277	0.0881000012159348	0.0854000002145767	0.0841000005602837	0.0847000032663345	0.0851000025868416	0.0824000015854836	0.0852999985218048	0.0876000002026558	0.0891999974846840
0.0931999981403351	0.0934000015258789	0.0878000035881996	0.0890000015497208	0.0913999974727631	0.0900999978184700	0.0873999968171120	0.0835999995470047	0.0917999967932701	0.0934000015258789	0.0894000008702278	0.0916000008583069	0.0904999971389771	0.0904000028967857	0.0869999974966049	0.0861999988555908	0.0909999981522560	0.0895999968051910	0.0876000002026558	0.0877000018954277	0.0894000008702278	0.0891999974846840	0.0876000002026558	0.0900000035762787	0.0886000022292137	0.0898000001907349	0.0872000008821487	0.0873000025749207	0.0895000025629997	0.0869000032544136	0.0876000002026558	0.0842999964952469	0.0882999971508980	0.0885000005364418	0.0864999964833260	0.0869000032544136	0.0877000018954277	0.0850000008940697	0.0869000032544136	0.0896999984979630	0.0883999988436699	0.0878999978303909	0.0864999964833260	0.0855000019073486	0.0847999975085259	0.0847000032663345	0.0820999965071678	0.0850000008940697	0.0869000032544136	0.0888999998569489
0.0961000025272369	0.0967999994754791	0.0891000032424927	0.0900999978184700	0.0930999964475632	0.0895999968051910	0.0885000005364418	0.0838999971747398	0.0929000005126000	0.0938000008463860	0.0903000012040138	0.0922999978065491	0.0912000015377998	0.0908999964594841	0.0856999978423119	0.0850000008940697	0.0917999967932701	0.0907000005245209	0.0891000032424927	0.0878000035881996	0.0898000001907349	0.0900000035762787	0.0878999978303909	0.0887999981641769	0.0895999968051910	0.0910999998450279	0.0877000018954277	0.0882000029087067	0.0899000018835068	0.0868000015616417	0.0869999974966049	0.0842999964952469	0.0894000008702278	0.0898000001907349	0.0865999981760979	0.0870999991893768	0.0878999978303909	0.0863000005483627	0.0868000015616417	0.0922999978065491	0.0887999981641769	0.0886000022292137	0.0856999978423119	0.0859000012278557	0.0847999975085259	0.0847000032663345	0.0829000025987625	0.0844999998807907	0.0876000002026558	0.0887999981641769
0.0964000001549721	0.0970999971032143	0.0900000035762787	0.0910999998450279	0.0931999981403351	0.0908000022172928	0.0879999995231628	0.0837000012397766	0.0943000018596649	0.0948999971151352	0.0895000025629997	0.0932999998331070	0.0899000018835068	0.0908999964594841	0.0857999995350838	0.0861999988555908	0.0917999967932701	0.0913999974727631	0.0878000035881996	0.0878999978303909	0.0912000015377998	0.0887999981641769	0.0882000029087067	0.0894000008702278	0.0900999978184700	0.0921000018715859	0.0886999964714050	0.0888999998569489	0.0903000012040138	0.0886999964714050	0.0878000035881996	0.0846000015735626	0.0891000032424927	0.0896999984979630	0.0868000015616417	0.0873999968171120	0.0881000012159348	0.0866999998688698	0.0863000005483627	0.0908000022172928	0.0895999968051910	0.0886999964714050	0.0868000015616417	0.0856999978423119	0.0851000025868416	0.0844999998807907	0.0822999998927116	0.0846000015735626	0.0881000012159348	0.0898000001907349
0.0986000001430512	0.0989999994635582	0.0917000025510788	0.0905999988317490	0.0916000008583069	0.0908000022172928	0.0872000008821487	0.0815000012516975	0.0948000028729439	0.0949999988079071	0.0900999978184700	0.0923999994993210	0.0907000005245209	0.0894000008702278	0.0856999978423119	0.0861999988555908	0.0931999981403351	0.0899000018835068	0.0874999985098839	0.0872000008821487	0.0892999991774559	0.0885000005364418	0.0866999998688698	0.0882000029087067	0.0887999981641769	0.0905999988317490	0.0873999968171120	0.0872000008821487	0.0891999974846840	0.0860999971628189	0.0857999995350838	0.0832000002264977	0.0873999968171120	0.0896999984979630	0.0860999971628189	0.0878000035881996	0.0872000008821487	0.0842000022530556	0.0842000022530556	0.0869999974966049	0.0873999968171120	0.0882999971508980	0.0848999992012978	0.0851999968290329	0.0854000002145767	0.0837000012397766	0.0808999985456467	0.0832000002264977	0.0882000029087067	0.0892999991774559
0.103500001132488	0.103600002825260	0.0944999977946281	0.0934000015258789	0.0934000015258789	0.0929000005126000	0.0895000025629997	0.0841000005602837	0.0980999991297722	0.0971999987959862	0.0938000008463860	0.0948000028729439	0.0926000028848648	0.0923999994993210	0.0883999988436699	0.0876000002026558	0.0953999981284142	0.0932999998331070	0.0895999968051910	0.0908000022172928	0.0913000032305718	0.0900999978184700	0.0878999978303909	0.0901999995112419	0.0916000008583069	0.0938000008463860	0.0901999995112419	0.0896999984979630	0.0909999981522560	0.0900000035762787	0.0883999988436699	0.0850000008940697	0.0905999988317490	0.0914999991655350	0.0882999971508980	0.0895999968051910	0.0886999964714050	0.0866999998688698	0.0869999974966049	0.0909999981522560	0.0907000005245209	0.0918999984860420	0.0877000018954277	0.0863000005483627	0.0856000036001205	0.0856000036001205	0.0834999978542328	0.0850000008940697	0.0900000035762787	0.0920000001788139
0.107000000774860	0.104599997401237	0.0957000032067299	0.0938000008463860	0.0942000001668930	0.0935999974608421	0.0878999978303909	0.0850000008940697	0.0993999987840653	0.100199997425079	0.0939999967813492	0.0953999981284142	0.0929000005126000	0.0926999971270561	0.0872000008821487	0.0879999995231628	0.0973000004887581	0.0954999998211861	0.0922000035643578	0.0901999995112419	0.0922999978065491	0.0910999998450279	0.0895999968051910	0.0922000035643578	0.0936999991536140	0.0939000025391579	0.0899000018835068	0.0894000008702278	0.0916000008583069	0.0872000008821487	0.0885000005364418	0.0855000019073486	0.0921000018715859	0.0922999978065491	0.0891000032424927	0.0882999971508980	0.0904000028967857	0.0877000018954277	0.0869999974966049	0.0926999971270561	0.0923999994993210	0.0900000035762787	0.0877000018954277	0.0877000018954277	0.0859000012278557	0.0847999975085259	0.0824000015854836	0.0854000002145767	0.0910999998450279	0.0922999978065491
0.112999998033047	0.108499996364117	0.0989999994635582	0.0961000025272369	0.0961999967694283	0.0945999994874001	0.0916000008583069	0.0843999981880188	0.104900002479553	0.102700002491474	0.0960000008344650	0.0979999974370003	0.0945999994874001	0.0945999994874001	0.0896999984979630	0.0894000008702278	0.0996000021696091	0.0982000008225441	0.0931999981403351	0.0914999991655350	0.0929000005126000	0.0921000018715859	0.0904999971389771	0.0913000032305718	0.0957999974489212	0.0970000028610230	0.0920000001788139	0.0922000035643578	0.0914999991655350	0.0898000001907349	0.0896999984979630	0.0864999964833260	0.0923999994993210	0.0943000018596649	0.0900999978184700	0.0900000035762787	0.0901999995112419	0.0890000015497208	0.0883999988436699	0.0916000008583069	0.0926000028848648	0.0966999977827072	0.0891000032424927	0.0882000029087067	0.0870999991893768	0.0863000005483627	0.0838000029325485	0.0861999988555908	0.0910999998450279	0.0926999971270561
0.116899996995926	0.112999998033047	0.101999998092651	0.0982000008225441	0.0970999971032143	0.0979999974370003	0.0920000001788139	0.0864000022411346	0.106600001454353	0.104000002145767	0.0970000028610230	0.0984999984502792	0.0948999971151352	0.0951000005006790	0.0899000018835068	0.0895000025629997	0.101499997079372	0.0991000011563301	0.0948000028729439	0.0925000011920929	0.0935999974608421	0.0921000018715859	0.0903000012040138	0.0916000008583069	0.0975999981164932	0.0975999981164932	0.0927999988198280	0.0923999994993210	0.0927999988198280	0.0907000005245209	0.0891000032424927	0.0865999981760979	0.0938000008463860	0.0943000018596649	0.0908999964594841	0.0913000032305718	0.0908999964594841	0.0888999998569489	0.0882999971508980	0.0925000011920929	0.0948999971151352	0.0940999984741211	0.0901999995112419	0.0891000032424927	0.0876000002026558	0.0868000015616417	0.0834000036120415	0.0866999998688698	0.0923999994993210	0.0932999998331070
0.122500002384186	0.117899999022484	0.104500003159046	0.100800000131130	0.0988999977707863	0.0966999977827072	0.0935000032186508	0.0850000008940697	0.109999999403954	0.107199996709824	0.0988000035285950	0.0992000028491020	0.0967999994754791	0.0953999981284142	0.0913000032305718	0.0896999984979630	0.103900000452995	0.101000003516674	0.0954999998211861	0.0931999981403351	0.0945999994874001	0.0932999998331070	0.0910999998450279	0.0932999998331070	0.0971999987959862	0.0975999981164932	0.0944000035524368	0.0930999964475632	0.0926999971270561	0.0917000025510788	0.0908000022172928	0.0859000012278557	0.0961000025272369	0.0954999998211861	0.0913000032305718	0.0904999971389771	0.0908000022172928	0.0886000022292137	0.0887999981641769	0.0923999994993210	0.0935000032186508	0.0930000022053719	0.0900999978184700	0.0887999981641769	0.0882999971508980	0.0873000025749207	0.0838000029325485	0.0866999998688698	0.0935000032186508	0.0927999988198280
0.132400006055832	0.124700002372265	0.107699997723103	0.102899998426437	0.0998999997973442	0.0983000025153160	0.0935999974608421	0.0847000032663345	0.115800000727177	0.111000001430511	0.102399997413158	0.102600000798702	0.100100003182888	0.0973000004887581	0.0907000005245209	0.0896999984979630	0.108199998736382	0.103799998760223	0.0975999981164932	0.0947000011801720	0.0971999987959862	0.0957999974489212	0.0930000022053719	0.0929000005126000	0.100400000810623	0.100299999117851	0.0952000021934509	0.0930000022053719	0.0961000025272369	0.0920000001788139	0.0917999967932701	0.0869999974966049	0.0970000028610230	0.0966999977827072	0.0922999978065491	0.0925000011920929	0.0922000035643578	0.0901999995112419	0.0895999968051910	0.0943000018596649	0.0962999984622002	0.0943000018596649	0.0909999981522560	0.0891000032424927	0.0885000005364418	0.0873999968171120	0.0846000015735626	0.0869000032544136	0.0943000018596649	0.0944000035524368
0.142599999904633	0.129199996590614	0.112199999392033	0.104500003159046	0.101400002837181	0.100299999117851	0.0949999988079071	0.0860000029206276	0.121899999678135	0.114799998700619	0.104900002479553	0.103299997746944	0.0992999970912933	0.0988000035285950	0.0917000025510788	0.0907000005245209	0.112199999392033	0.106299996376038	0.100800000131130	0.0961000025272369	0.0961000025272369	0.0944999977946281	0.0932999998331070	0.0956000015139580	0.102200001478195	0.103100001811981	0.0954999998211861	0.0951000005006790	0.0974000021815300	0.0923999994993210	0.0918999984860420	0.0876000002026558	0.0995000004768372	0.0978000015020371	0.0939999967813492	0.0930999964475632	0.0918999984860420	0.0903000012040138	0.0904999971389771	0.0939999967813492	0.0967999994754791	0.0957999974489212	0.0927999988198280	0.0907000005245209	0.0886999964714050	0.0874999985098839	0.0842999964952469	0.0865999981760979	0.0954999998211861	0.0952999964356422
0.155499994754791	0.136199995875359	0.119000002741814	0.109700001776218	0.106499999761581	0.101400002837181	0.0962999984622002	0.0864000022411346	0.128499999642372	0.118699997663498	0.107000000774860	0.105499997735024	0.101999998092651	0.100100003182888	0.0935999974608421	0.0927999988198280	0.115699999034405	0.111299999058247	0.101599998772144	0.0967999994754791	0.0980999991297722	0.0962999984622002	0.0930000022053719	0.0952999964356422	0.106299996376038	0.106299996376038	0.0986000001430512	0.0958999991416931	0.0973000004887581	0.0930999964475632	0.0920000001788139	0.0885000005364418	0.100800000131130	0.0997999981045723	0.0947000011801720	0.0930999964475632	0.0934000015258789	0.0907000005245209	0.0903000012040138	0.0942000001668930	0.0995000004768372	0.0983000025153160	0.0922999978065491	0.0909999981522560	0.0894000008702278	0.0883999988436699	0.0855000019073486	0.0873999968171120	0.0979000031948090	0.0951000005006790
0.168899998068810	0.147300004959106	0.123700000345707	0.114699997007847	0.106600001454353	0.105400003492832	0.0969000011682510	0.0868000015616417	0.135900005698204	0.124600000679493	0.110799998044968	0.108000002801418	0.103500001132488	0.100299999117851	0.0948999971151352	0.0935999974608421	0.120999999344349	0.113799996674061	0.104699999094009	0.0984999984502792	0.0988999977707863	0.0970999971032143	0.0940999984741211	0.0951000005006790	0.110699996352196	0.107199996709824	0.100900001823902	0.0978000015020371	0.0996000021696091	0.0939999967813492	0.0935999974608421	0.0891999974846840	0.103200003504753	0.101499997079372	0.0962999984622002	0.0952000021934509	0.0942000001668930	0.0925000011920929	0.0920000001788139	0.0948000028729439	0.101099997758865	0.0979999974370003	0.0934000015258789	0.0916000008583069	0.0900999978184700	0.0886999964714050	0.0855000019073486	0.0878000035881996	0.0980999991297722	0.0983999967575073
0.185399994254112	0.158399999141693	0.130899995565414	0.117799997329712	0.109999999403954	0.107400000095367	0.0982000008225441	0.0878999978303909	0.145400002598763	0.130999997258186	0.115199998021126	0.113799996674061	0.105200000107288	0.102499999105930	0.0966000035405159	0.0951000005006790	0.127399995923042	0.118699997663498	0.107100002467632	0.0998999997973442	0.0997999981045723	0.0974000021815300	0.0939000025391579	0.0951000005006790	0.113899998366833	0.108999997377396	0.102399997413158	0.0978000015020371	0.100400000810623	0.0956000015139580	0.0940999984741211	0.0901999995112419	0.104800000786781	0.102700002491474	0.0973000004887581	0.0952999964356422	0.0939000025391579	0.0925000011920929	0.0918999984860420	0.0936999991536140	0.102300003170967	0.100900001823902	0.0948999971151352	0.0939000025391579	0.0916000008583069	0.0891999974846840	0.0864000022411346	0.0888999998569489	0.100800000131130	0.0988000035285950
0.202700003981590	0.169699996709824	0.140499994158745	0.124399997293949	0.114500001072884	0.110899999737740	0.0996000021696091	0.0882999971508980	0.154699996113777	0.141800001263618	0.120999999344349	0.116400003433228	0.107600003480911	0.104500003159046	0.0976999998092651	0.0947000011801720	0.135399997234344	0.124899998307228	0.110399998724461	0.102899998426437	0.101300001144409	0.0992999970912933	0.0960000008344650	0.0958999991416931	0.118500001728535	0.113799996674061	0.105800002813339	0.100900001823902	0.100400000810623	0.0957999974489212	0.0952999964356422	0.0904999971389771	0.110100001096725	0.105400003492832	0.0992000028491020	0.0975999981164932	0.0962999984622002	0.0925000011920929	0.0914999991655350	0.0948999971151352	0.105300001800060	0.102499999105930	0.0962999984622002	0.0943000018596649	0.0926999971270561	0.0903000012040138	0.0878999978303909	0.0892999991774559	0.101899996399879	0.0992000028491020
0.227899998426437	0.187800005078316	0.149900004267693	0.128900006413460	0.119300000369549	0.111800000071526	0.101599998772144	0.0888999998569489	0.168099999427795	0.148200005292892	0.126599997282028	0.118500001728535	0.110299997031689	0.105400003492832	0.0980999991297722	0.0956000015139580	0.141499996185303	0.129999995231628	0.113099999725819	0.104699999094009	0.103500001132488	0.100000001490116	0.0967999994754791	0.0965000018477440	0.123899996280670	0.118199996650219	0.108900003135204	0.102600000798702	0.105599999427795	0.0983000025153160	0.0960000008344650	0.0913000032305718	0.111199997365475	0.108099997043610	0.101099997758865	0.0986000001430512	0.0970000028610230	0.0936999991536140	0.0929000005126000	0.0958999991416931	0.106499999761581	0.104400001466274	0.0971999987959862	0.0952999964356422	0.0931999981403351	0.0907000005245209	0.0866999998688698	0.0892999991774559	0.104699999094009	0.101199999451637
0.250499993562698	0.207200005650520	0.159999996423721	0.133100003004074	0.122400000691414	0.114200003445148	0.104000002145767	0.0888999998569489	0.187900006771088	0.159299999475479	0.132300004363060	0.123199999332428	0.113499999046326	0.110200002789497	0.101199999451637	0.0979999974370003	0.151500001549721	0.137700006365776	0.116899996995926	0.106899999082088	0.106499999761581	0.102700002491474	0.0979000031948090	0.0976999998092651	0.129099994897842	0.120300002396107	0.110899999737740	0.104400001466274	0.106499999761581	0.0988000035285950	0.0966999977827072	0.0922999978065491	0.117100000381470	0.112099997699261	0.102600000798702	0.0996999964118004	0.0983999967575073	0.0951000005006790	0.0940999984741211	0.0958999991416931	0.109999999403954	0.106200002133846	0.0989999994635582	0.0961000025272369	0.0948999971151352	0.0913000032305718	0.0877000018954277	0.0885000005364418	0.106600001454353	0.102200001478195
0.278400003910065	0.228400006890297	0.174300000071526	0.142800003290176	0.127599999308586	0.119900003075600	0.105499997735024	0.0900999978184700	0.205699995160103	0.171000003814697	0.140300005674362	0.127100005745888	0.115299999713898	0.110600002110004	0.102399997413158	0.0995000004768372	0.162799999117851	0.146200001239777	0.121399998664856	0.109399996697903	0.106600001454353	0.102499999105930	0.0978000015020371	0.0978000015020371	0.137099996209145	0.126200005412102	0.114100001752377	0.104699999094009	0.106200002133846	0.0986000001430512	0.0964000001549721	0.0922999978065491	0.120099999010563	0.112099997699261	0.103000000119209	0.100500002503395	0.0991000011563301	0.0957999974489212	0.0930999964475632	0.0966999977827072	0.111500002443790	0.109200000762939	0.100599996745586	0.0988000035285950	0.0957999974489212	0.0917999967932701	0.0878000035881996	0.0900999978184700	0.109600000083447	0.104400001466274
0.310600012540817	0.256799995899200	0.186499997973442	0.148200005292892	0.134399995207787	0.123499996960163	0.108699999749660	0.0908999964594841	0.226199999451637	0.184699997305870	0.148499995470047	0.134100005030632	0.121600002050400	0.113300003111362	0.104500003159046	0.100199997425079	0.176499992609024	0.154200002551079	0.128499999642372	0.113600000739098	0.109700001776218	0.104599997401237	0.0988999977707863	0.0988000035285950	0.142800003290176	0.131999999284744	0.116200000047684	0.107699997723103	0.107500001788139	0.101300001144409	0.0987000018358231	0.0926000028848648	0.122500002384186	0.116400003433228	0.107199996709824	0.102300003170967	0.100299999117851	0.0957999974489212	0.0943000018596649	0.0979000031948090	0.116800002753735	0.111599996685982	0.103200003504753	0.0989999994635582	0.0962999984622002	0.0926999971270561	0.0895000025629997	0.0904999971389771	0.111100003123283	0.106299996376038
0.343400001525879	0.286100000143051	0.197799995541573	0.158899992704391	0.142199993133545	0.128999993205071	0.113399997353554	0.0903000012040138	0.246900007128716	0.199100002646446	0.154899999499321	0.138099998235703	0.125799998641014	0.116499997675419	0.105700001120567	0.101899996399879	0.190599992871284	0.168400004506111	0.132400006055832	0.118699997663498	0.112999998033047	0.106399998068810	0.100800000131130	0.100599996745586	0.150499999523163	0.139400005340576	0.120300002396107	0.111900001764297	0.108099997043610	0.101700000464916	0.0988999977707863	0.0939999967813492	0.129600003361702	0.120499998331070	0.109099999070168	0.103200003504753	0.100900001823902	0.0966000035405159	0.0953999981284142	0.0980999991297722	0.121100001037121	0.114500001072884	0.105800002813339	0.101899996399879	0.0975999981164932	0.0945999994874001	0.0894000008702278	0.0910999998450279	0.116999998688698	0.109899997711182
0.379900008440018	0.320199996232986	0.219799995422363	0.167500004172325	0.150199994444847	0.132799997925758	0.115500003099442	0.0910999998450279	0.276199996471405	0.216499999165535	0.168599992990494	0.145699992775917	0.129999995231628	0.119000002741814	0.108599998056889	0.103000000119209	0.209399998188019	0.181500002741814	0.139699995517731	0.122500002384186	0.115800000727177	0.108699999749660	0.100699998438358	0.101599998772144	0.161500006914139	0.147900000214577	0.127900004386902	0.115400001406670	0.114200003445148	0.104999996721745	0.100299999117851	0.0957999974489212	0.137299999594688	0.123400002717972	0.112099997699261	0.103699997067451	0.102399997413158	0.0983000025153160	0.0948000028729439	0.0967999994754791	0.124099999666214	0.116999998688698	0.106700003147125	0.103299997746944	0.0989999994635582	0.0944000035524368	0.0904999971389771	0.0914999991655350	0.119800001382828	0.109499998390675
0.411700010299683	0.349799990653992	0.235599994659424	0.180199995636940	0.157499998807907	0.138600006699562	0.117399998009205	0.0920000001788139	0.296200007200241	0.238399997353554	0.177699998021126	0.151999995112419	0.135800004005432	0.122100003063679	0.110200002789497	0.104500003159046	0.226099997758865	0.192599996924400	0.146999999880791	0.125799998641014	0.118000000715256	0.110299997031689	0.102600000798702	0.101899996399879	0.174999997019768	0.153099998831749	0.130199998617172	0.118199996650219	0.111599996685982	0.104400001466274	0.0996999964118004	0.0945999994874001	0.145300000905991	0.128299996256828	0.114399999380112	0.108000002801418	0.104699999094009	0.0980999991297722	0.0961999967694283	0.0988000035285950	0.130099996924400	0.119499996304512	0.109099999070168	0.104400001466274	0.100199997425079	0.0952999964356422	0.0913999974727631	0.0931999981403351	0.124899998307228	0.111199997365475
0.447400003671646	0.386099994182587	0.263200014829636	0.194800004363060	0.170800000429153	0.146799996495247	0.124300003051758	0.0948999971151352	0.330000013113022	0.261599987745285	0.196299999952316	0.162599995732307	0.140000000596046	0.128299996256828	0.113600000739098	0.105899997055531	0.250699996948242	0.212400004267693	0.157299995422363	0.132599994540215	0.122400000691414	0.113399997353554	0.104599997401237	0.104299999773502	0.187000006437302	0.164700001478195	0.138699993491173	0.119000002741814	0.118000000715256	0.107799999415874	0.102300003170967	0.0966000035405159	0.151999995112419	0.132400006055832	0.118400000035763	0.111100003123283	0.106299996376038	0.100500002503395	0.0970000028610230	0.0992999970912933	0.134000003337860	0.126100003719330	0.112400002777576	0.104900002479553	0.100400000810623	0.0970999971032143	0.0920000001788139	0.0927999988198280	0.129399999976158	0.113700002431870
0.483000010251999	0.423400014638901	0.290699988603592	0.208399996161461	0.184100002050400	0.153699994087219	0.125300005078316	0.0949999988079071	0.362699985504150	0.286000013351440	0.210800006985664	0.172999992966652	0.146300002932549	0.131200000643730	0.114900000393391	0.109300002455711	0.272500008344650	0.233700007200241	0.168200001120567	0.143500000238419	0.127299994230270	0.117299996316433	0.106700003147125	0.105700001120567	0.203899994492531	0.171399995684624	0.142800003290176	0.123899996280670	0.123899996280670	0.110899999737740	0.104299999773502	0.0973000004887581	0.162200003862381	0.137899994850159	0.123000003397465	0.113899998366833	0.107900001108646	0.100599996745586	0.0978000015020371	0.101300001144409	0.141200006008148	0.128900006413460	0.115299999713898	0.106799997389317	0.102700002491474	0.0979000031948090	0.0923999994993210	0.0932999998331070	0.135000005364418	0.118199996650219
0.511799991130829	0.457300007343292	0.315200001001358	0.228200003504753	0.198500007390976	0.159199997782707	0.128999993205071	0.0970000028610230	0.394499987363815	0.308299988508225	0.228599995374680	0.179800003767014	0.155100002884865	0.136000007390976	0.118400000035763	0.110500000417233	0.297600001096725	0.259900003671646	0.174400001764297	0.147900000214577	0.129199996590614	0.119800001382828	0.106399998068810	0.104800000786781	0.227400004863739	0.182199999690056	0.149599999189377	0.127900004386902	0.125400006771088	0.112199999392033	0.104400001466274	0.0970000028610230	0.175300002098084	0.146699994802475	0.127800002694130	0.113499999046326	0.110299997031689	0.102200001478195	0.0979999974370003	0.101400002837181	0.148900002241135	0.130500003695488	0.116099998354912	0.108199998736382	0.102600000798702	0.0979999974370003	0.0926000028848648	0.0942000001668930	0.139100000262260	0.118000000715256
0.549000024795532	0.492399990558624	0.345200002193451	0.247099995613098	0.212799996137619	0.168799996376038	0.135600000619888	0.0982000008225441	0.427399992942810	0.338400006294251	0.249599993228912	0.193800002336502	0.162000000476837	0.143199995160103	0.120800003409386	0.113600000739098	0.327899992465973	0.283600002527237	0.188500002026558	0.155599996447563	0.135900005698204	0.122000001370907	0.107900001108646	0.107500001788139	0.246700003743172	0.191899999976158	0.157499998807907	0.132400006055832	0.124899998307228	0.112999998033047	0.105899997055531	0.0982000008225441	0.184000000357628	0.150299996137619	0.131400004029274	0.117399998009205	0.111199997365475	0.103799998760223	0.101000003516674	0.102099999785423	0.154699996113777	0.138099998235703	0.119300000369549	0.110299997031689	0.103299997746944	0.0976999998092651	0.0940999984741211	0.0947000011801720	0.147499993443489	0.121100001037121
0.576200008392334	0.519800007343292	0.382299989461899	0.270500004291534	0.231000006198883	0.181700006127357	0.141900002956390	0.0986000001430512	0.462999999523163	0.364300012588501	0.269199997186661	0.203799992799759	0.171100005507469	0.146500006318092	0.124899998307228	0.115199998021126	0.355199992656708	0.309700012207031	0.202500000596046	0.166400000452995	0.139899998903275	0.126300007104874	0.110100001096725	0.109300002455711	0.260699987411499	0.207499995827675	0.165800005197525	0.137600004673004	0.130400002002716	0.115299999713898	0.107199996709824	0.101199999451637	0.193599998950958	0.156800001859665	0.135399997234344	0.121699996292591	0.114900000393391	0.105200000107288	0.101999998092651	0.104299999773502	0.166600003838539	0.146300002932549	0.124499998986721	0.114600002765656	0.108000002801418	0.0993999987840653	0.0952999964356422	0.0965000018477440	0.153699994087219	0.126599997282028
0.601400017738342	0.550000011920929	0.412699997425079	0.307799994945526	0.255699992179871	0.188899993896484	0.146500006318092	0.101400002837181	0.498299986124039	0.400299996137619	0.292899996042252	0.224399998784065	0.183100000023842	0.151500001549721	0.128199994564056	0.118199996650219	0.381500005722046	0.340299993753433	0.216900005936623	0.175500005483627	0.147699996829033	0.129600003361702	0.113300003111362	0.110100001096725	0.288599997758865	0.224099993705750	0.171399995684624	0.139400005340576	0.136899992823601	0.116099998354912	0.109800003468990	0.100699998438358	0.215599998831749	0.167500004172325	0.143099993467331	0.125200003385544	0.116700001060963	0.106799997389317	0.103200003504753	0.104999996721745	0.167699992656708	0.148399993777275	0.126499995589256	0.115299999713898	0.108900003135204	0.102099999785423	0.0951000005006790	0.0970000028610230	0.157299995422363	0.131200000643730
0.632399976253510	0.576499998569489	0.445100009441376	0.328399986028671	0.284200012683868	0.206300005316734	0.156000003218651	0.101300001144409	0.523800015449524	0.433600008487701	0.318800002336502	0.243000000715256	0.193900004029274	0.162000000476837	0.133300006389618	0.120899997651577	0.408499985933304	0.372000008821487	0.237499997019768	0.193399995565414	0.154599994421005	0.131500005722046	0.118500001728535	0.114299997687340	0.311699986457825	0.242899999022484	0.186399996280670	0.148900002241135	0.143600001931191	0.120499998331070	0.110899999737740	0.103399999439716	0.234899997711182	0.175699993968010	0.146599993109703	0.126300007104874	0.120499998331070	0.108400002121925	0.102399997413158	0.104599997401237	0.182699993252754	0.155699998140335	0.131500005722046	0.118699997663498	0.111800000071526	0.101599998772144	0.0954999998211861	0.0974000021815300	0.172000005841255	0.133900001645088
0.649299979209900	0.596000015735626	0.474999994039536	0.350600004196167	0.302899986505508	0.218500003218651	0.156100004911423	0.103500001132488	0.561999976634979	0.460299998521805	0.348899990320206	0.260699987411499	0.204500004649162	0.169499993324280	0.136199995875359	0.123099997639656	0.446900010108948	0.409599989652634	0.258399993181229	0.204199999570847	0.156399995088577	0.136899992823601	0.117499999701977	0.113700002431870	0.337000012397766	0.264200001955032	0.197300001978874	0.154100000858307	0.140400007367134	0.121399998664856	0.113799996674061	0.102200001478195	0.246099993586540	0.182699993252754	0.151299998164177	0.130600005388260	0.120200000703335	0.111100003123283	0.104299999773502	0.106499999761581	0.195999994874001	0.161100000143051	0.134700000286102	0.119699999690056	0.112199999392033	0.104000002145767	0.0980999991297722	0.0974999964237213	0.177799999713898	0.135700002312660
0.682399988174439	0.620299994945526	0.505100011825562	0.385399997234345	0.332899987697601	0.235400006175041	0.167500004172325	0.107000000774860	0.582300007343292	0.493200004100800	0.379799991846085	0.281699985265732	0.220899999141693	0.175699993968010	0.143900007009506	0.125599995255470	0.476200014352798	0.429600000381470	0.277200013399124	0.217500001192093	0.166999995708466	0.141699999570847	0.120899997651577	0.115400001406670	0.361200004816055	0.286300003528595	0.214900001883507	0.158800005912781	0.146400004625320	0.127000004053116	0.114000000059605	0.105099998414516	0.270999997854233	0.198100000619888	0.161899998784065	0.133900001645088	0.124399997293949	0.110299997031689	0.105599999427795	0.102600000798702	0.199599996209145	0.166999995708466	0.139599993824959	0.124899998307228	0.115199998021126	0.104400001466274	0.0974000021815300	0.0978000015020371	0.187600001692772	0.141299992799759
0.697499990463257	0.640100002288818	0.539099991321564	0.416099995374680	0.371800005435944	0.246399998664856	0.175899997353554	0.108499996364117	0.609600007534027	0.519400000572205	0.408300012350082	0.303700000047684	0.231999993324280	0.182999998331070	0.148000001907349	0.126900002360344	0.503099977970123	0.461499989032745	0.301099985837936	0.239199995994568	0.178299993276596	0.148399993777275	0.123700000345707	0.118900001049042	0.390500009059906	0.304899990558624	0.226600006222725	0.168999999761581	0.155300006270409	0.133000001311302	0.117399998009205	0.107600003480911	0.291099995374680	0.213400006294251	0.169300004839897	0.137099996209145	0.129600003361702	0.113399997353554	0.108499996364117	0.109899997711182	0.222299993038178	0.172600001096725	0.144099995493889	0.127000004053116	0.117200002074242	0.105400003492832	0.0986000001430512	0.0986000001430512	0.203500002622604	0.145300000905991
0.722899973392487	0.659300029277802	0.565299987792969	0.443800002336502	0.397599995136261	0.271100014448166	0.183400005102158	0.111100003123283	0.634599983692169	0.549300014972687	0.442400008440018	0.333499997854233	0.245199993252754	0.199599996209145	0.154899999499321	0.133399993181229	0.535799980163574	0.492900013923645	0.322400003671646	0.264699995517731	0.183799996972084	0.155900001525879	0.129600003361702	0.120300002396107	0.421499997377396	0.335500001907349	0.244000002741814	0.175999999046326	0.160899996757507	0.132599994540215	0.120700001716614	0.108199998736382	0.318899989128113	0.229499995708466	0.177499994635582	0.142700001597404	0.132400006055832	0.114500001072884	0.107799999415874	0.109200000762939	0.238700002431870	0.186299994587898	0.147799998521805	0.132400006055832	0.120800003409386	0.109099999070168	0.100900001823902	0.0996999964118004	0.212699994444847	0.150999993085861
0.738300025463104	0.669700026512146	0.593100011348724	0.478599995374680	0.433400005102158	0.288800001144409	0.192599996924400	0.114000000059605	0.653800010681152	0.581399977207184	0.470899999141693	0.352100014686585	0.268299996852875	0.202600002288818	0.157399997115135	0.136000007390976	0.564700007438660	0.519299983978272	0.344099998474121	0.282099992036819	0.190699994564056	0.159600004553795	0.130899995565414	0.119699999690056	0.448000013828278	0.356599986553192	0.254799991846085	0.187199994921684	0.162599995732307	0.136399999260902	0.121799997985363	0.109800003468990	0.339500010013580	0.237900003790855	0.188299998641014	0.148100003600121	0.134599998593330	0.118600003421307	0.110899999737740	0.110299997031689	0.253100007772446	0.196899995207787	0.158899992704391	0.130500003695488	0.120700001716614	0.109499998390675	0.103000000119209	0.100800000131130	0.228000000119209	0.155799999833107
0.756399989128113	0.689999997615814	0.623099982738495	0.511300027370453	0.468100011348724	0.309500008821487	0.205899998545647	0.112199999392033	0.673699975013733	0.610800027847290	0.504800021648407	0.380299985408783	0.282900005578995	0.216499999165535	0.164700001478195	0.140599995851517	0.587400019168854	0.545799970626831	0.370700001716614	0.308400005102158	0.205400004982948	0.164700001478195	0.131600007414818	0.125499993562698	0.481799989938736	0.383500009775162	0.278100013732910	0.190200001001358	0.172499999403954	0.140400007367134	0.121699996292591	0.109099999070168	0.363299995660782	0.254999995231628	0.193100005388260	0.151099994778633	0.136500000953674	0.118299998342991	0.112099997699261	0.110299997031689	0.271499991416931	0.204500004649162	0.160500004887581	0.138500005006790	0.125100001692772	0.109800003468990	0.101300001144409	0.101800002157688	0.240500003099442	0.163399994373322
0.767899990081787	0.703700006008148	0.641200006008148	0.542100012302399	0.498800009489059	0.327600002288818	0.212999999523163	0.115999996662140	0.687099993228912	0.631799995899200	0.535000026226044	0.403400003910065	0.305400013923645	0.226699993014336	0.170800000429153	0.143500000238419	0.610300004482269	0.571699976921082	0.399899989366531	0.329299986362457	0.217500001192093	0.174400001764297	0.136899992823601	0.126800000667572	0.515900015830994	0.404300004243851	0.299299985170364	0.204099997878075	0.183500006794930	0.148900002241135	0.128099992871284	0.113399997353554	0.386299997568131	0.274300009012222	0.205699995160103	0.156599998474121	0.142399996519089	0.121699996292591	0.111800000071526	0.110399998724461	0.286000013351440	0.213499993085861	0.163499996066093	0.136899992823601	0.124799996614456	0.109700001776218	0.102300003170967	0.102700002491474	0.255299985408783	0.170300006866455
0.770099997520447	0.714600026607513	0.658999979496002	0.565400004386902	0.527800023555756	0.351399987936020	0.222200006246567	0.118600003421307	0.701399981975555	0.652800023555756	0.563300013542175	0.428000003099442	0.327199995517731	0.238299995660782	0.177000001072884	0.148399993777275	0.634000003337860	0.594799995422363	0.423400014638901	0.354299992322922	0.229300007224083	0.180700004100800	0.139100000262260	0.126100003719330	0.538299977779388	0.430299997329712	0.314099997282028	0.212899997830391	0.188199996948242	0.147400006651878	0.128299996256828	0.113200001418591	0.413500010967255	0.289200007915497	0.216499999165535	0.160699993371964	0.145099997520447	0.123700000345707	0.112599998712540	0.111800000071526	0.309799998998642	0.221599996089935	0.168099999427795	0.144899994134903	0.129299998283386	0.111599996685982	0.103799998760223	0.102200001478195	0.274100005626678	0.173399999737740
0.776499986648560	0.735300004482269	0.691500008106232	0.605099976062775	0.561500012874603	0.370200008153915	0.236100003123283	0.120099999010563	0.725000023841858	0.671599984169006	0.590799987316132	0.460200011730194	0.344599992036819	0.252499997615814	0.183699995279312	0.148300006985664	0.651499986648560	0.609700024127960	0.451999992132187	0.382200002670288	0.237900003790855	0.188400000333786	0.143600001931191	0.127700001001358	0.569700002670288	0.466199994087219	0.337000012397766	0.225299999117851	0.187500000000000	0.154200002551079	0.130700007081032	0.115299999713898	0.436899989843369	0.300999999046326	0.216000005602837	0.164900004863739	0.148800000548363	0.126900002360344	0.114600002765656	0.112599998712540	0.329100012779236	0.237800002098084	0.179600000381470	0.148900002241135	0.131799995899200	0.116400003433228	0.105899997055531	0.104599997401237	0.291099995374680	0.175999999046326
0.767599999904633	0.730799973011017	0.697099983692169	0.625400006771088	0.579200029373169	0.393900007009506	0.246600002050400	0.122500002384186	0.722800016403198	0.692499995231628	0.619300007820129	0.486499994993210	0.364899992942810	0.265599995851517	0.187399998307228	0.154300004243851	0.673500001430512	0.632600009441376	0.479200005531311	0.408399999141693	0.254400014877319	0.191799998283386	0.146899998188019	0.132699996232986	0.588299989700317	0.482600003480911	0.350899994373322	0.232299998402596	0.197300001978874	0.154200002551079	0.130099996924400	0.117299996316433	0.460599988698959	0.325399994850159	0.231700003147125	0.168699994683266	0.150199994444847	0.126699998974800	0.113300003111362	0.112499997019768	0.336699992418289	0.243699997663498	0.181600004434586	0.148900002241135	0.130199998617172	0.111599996685982	0.104599997401237	0.102600000798702	0.303600013256073	0.184200003743172
0.766200006008148	0.747500002384186	0.709399998188019	0.645600020885468	0.611100018024445	0.409900009632111	0.260399997234345	0.126399993896484	0.728699982166290	0.702400028705597	0.635399997234345	0.516499996185303	0.398200005292892	0.282599985599518	0.201700001955032	0.159999996423721	0.688000023365021	0.646399974822998	0.509000003337860	0.438899993896484	0.271400004625320	0.204300001263618	0.150499999523163	0.135199993848801	0.613600015640259	0.522000014781952	0.379799991846085	0.248500004410744	0.203799992799759	0.160600006580353	0.136000007390976	0.118199996650219	0.491100013256073	0.350600004196167	0.249300003051758	0.175999999046326	0.157399997115135	0.129099994897842	0.115099996328354	0.114200003445148	0.364399999380112	0.260699987411499	0.187199994921684	0.155799999833107	0.133499994874001	0.117200002074242	0.109899997711182	0.104999996721745	0.330300003290176	0.191200003027916
0.763599991798401	0.759100019931793	0.730300009250641	0.672699987888336	0.631099998950958	0.440299987792969	0.279500007629395	0.129800006747246	0.728699982166290	0.720600008964539	0.660899996757507	0.541999995708466	0.427399992942810	0.298200011253357	0.203099995851517	0.168099999427795	0.698499977588654	0.657299995422363	0.532400012016296	0.469099998474121	0.283800005912781	0.214399993419647	0.154300004243851	0.139100000262260	0.632300019264221	0.541299998760223	0.401499986648560	0.266099989414215	0.211799994111061	0.165700003504753	0.136999994516373	0.122900001704693	0.518000006675720	0.368900001049042	0.259700000286102	0.188600003719330	0.160999998450279	0.131500005722046	0.119099996984005	0.116099998354912	0.390599995851517	0.282499998807907	0.197300001978874	0.154699996113777	0.139400005340576	0.118699997663498	0.107199996709824	0.106499999761581	0.347099989652634	0.201600000262260
0.758899986743927	0.766099989414215	0.726300001144409	0.687399983406067	0.644299983978272	0.457899987697601	0.291299998760223	0.130300000309944	0.724099993705750	0.722899973392487	0.677699983119965	0.569100022315979	0.444000005722046	0.309199988842011	0.211899995803833	0.166199997067451	0.707400023937225	0.673699975013733	0.561399996280670	0.491200000047684	0.297899991273880	0.218799993395805	0.156800001859665	0.137999996542931	0.645399987697601	0.567200005054474	0.423900008201599	0.277399986982346	0.222599998116493	0.167999997735024	0.141699999570847	0.119499996304512	0.550499975681305	0.399100005626678	0.277399986982346	0.192100003361702	0.161400005221367	0.135000005364418	0.119199998676777	0.115900002419949	0.405099987983704	0.293099999427795	0.201700001955032	0.160300001502037	0.139599993824959	0.117799997329712	0.108300000429153	0.105300001800060	0.361999988555908	0.208299994468689
0.762700021266937	0.768400013446808	0.726599991321564	0.702899992465973	0.657500028610230	0.484899997711182	0.309399992227554	0.131999999284744	0.731199979782105	0.732299983501434	0.704599976539612	0.598999977111816	0.467799991369247	0.329100012779236	0.221000000834465	0.166700005531311	0.701799988746643	0.689199984073639	0.581300020217896	0.518000006675720	0.315600007772446	0.231399998068810	0.159799993038178	0.141599997878075	0.658200025558472	0.589100003242493	0.446399986743927	0.292899996042252	0.229300007224083	0.165000006556511	0.142299994826317	0.123300001025200	0.562500000000000	0.409000009298325	0.288800001144409	0.197600007057190	0.165999993681908	0.137700006365776	0.119599997997284	0.117600001394749	0.434199988842011	0.316799998283386	0.212799996137619	0.165099993348122	0.142599999904633	0.120200000703335	0.109600000083447	0.107299998402596	0.384200006723404	0.219799995422363
0.760999977588654	0.777899980545044	0.726999998092651	0.717800021171570	0.677200019359589	0.510299980640411	0.324699997901917	0.138300001621246	0.729099988937378	0.724799990653992	0.714800000190735	0.619400024414063	0.493099987506866	0.344199985265732	0.227599993348122	0.172600001096725	0.707700014114380	0.701900005340576	0.610800027847290	0.546500027179718	0.338099986314774	0.244299992918968	0.166999995708466	0.143700003623962	0.686200022697449	0.623000025749207	0.475199997425079	0.316300004720688	0.236100003123283	0.173299998044968	0.143800005316734	0.123800002038479	0.592599987983704	0.442099988460541	0.311100006103516	0.210800006985664	0.170800000429153	0.138099998235703	0.122199997305870	0.115400001406670	0.459300011396408	0.331200003623962	0.222499996423721	0.168300002813339	0.145699992775917	0.122900001704693	0.108800001442432	0.106499999761581	0.409799993038178	0.232899993658066
0.760399997234345	0.781099975109100	0.734099984169006	0.732699990272522	0.691500008106232	0.535799980163574	0.345200002193451	0.138600006699562	0.731599986553192	0.730899989604950	0.726100027561188	0.644900023937225	0.518100023269653	0.371899992227554	0.232700005173683	0.172299996018410	0.704200029373169	0.711600005626679	0.624899983406067	0.564899981021881	0.361600011587143	0.255199998617172	0.175400003790855	0.148800000548363	0.693400025367737	0.644900023937225	0.497099995613098	0.328599989414215	0.246900007128716	0.178200006484985	0.147799998521805	0.126699998974800	0.609899997711182	0.464700013399124	0.323700010776520	0.220799997448921	0.174799993634224	0.143999993801117	0.125799998641014	0.121699996292591	0.481499999761581	0.354900002479553	0.231700003147125	0.173500001430511	0.149800002574921	0.124899998307228	0.112000003457069	0.108099997043610	0.434899985790253	0.242400005459785
0.759000003337860	0.788500010967255	0.734399974346161	0.738600015640259	0.707899987697601	0.566100001335144	0.358399987220764	0.143000006675720	0.723800003528595	0.730499982833862	0.738699972629547	0.665099978446960	0.541299998760223	0.383700013160706	0.235200002789497	0.179399996995926	0.706700026988983	0.729099988937378	0.653999984264374	0.590900003910065	0.376599997282028	0.263000011444092	0.176300004124641	0.153899997472763	0.700800001621246	0.662299990653992	0.523699998855591	0.352499991655350	0.264499992132187	0.180099993944168	0.150999993085861	0.130099996924400	0.632300019264221	0.490599989891052	0.342500001192093	0.228900000452995	0.180199995636940	0.148599997162819	0.125499993562698	0.121100001037121	0.500199973583221	0.362300008535385	0.242200002074242	0.180800005793571	0.152600005269051	0.126900002360344	0.113600000739098	0.109099999070168	0.447400003671646	0.249400004744530
0.759000003337860	0.800899982452393	0.733600020408630	0.741299986839294	0.727100014686585	0.581399977207184	0.387899994850159	0.147799998521805	0.731899976730347	0.732500016689301	0.755699992179871	0.693000018596649	0.567900002002716	0.405600011348724	0.253300011157990	0.180899992585182	0.706600010395050	0.728500008583069	0.674600005149841	0.616900026798248	0.394800007343292	0.275799989700317	0.181899994611740	0.155499994754791	0.705900013446808	0.682500004768372	0.551100015640259	0.369800001382828	0.273299992084503	0.184400007128716	0.153500005602837	0.130899995565414	0.656000018119812	0.518599987030029	0.363000005483627	0.241600006818771	0.180299997329712	0.147799998521805	0.128099992871284	0.118600003421307	0.533699989318848	0.387400001287460	0.251100003719330	0.183799996972084	0.154699996113777	0.126200005412102	0.114299997687340	0.110600002110004	0.476300001144409	0.264400005340576
0.767499983310700	0.801999986171722	0.739099979400635	0.748700022697449	0.738799989223480	0.613900005817413	0.400499999523163	0.152099996805191	0.731000006198883	0.728999972343445	0.743499994277954	0.706099987030029	0.589200019836426	0.423200011253357	0.261200010776520	0.194700002670288	0.709100008010864	0.736999988555908	0.689300000667572	0.637300014495850	0.418000012636185	0.289400011301041	0.187900006771088	0.160400003194809	0.708599984645844	0.700999975204468	0.578700006008148	0.379900008440018	0.282299995422363	0.189799994230270	0.156800001859665	0.127599999308586	0.670400023460388	0.544000029563904	0.390100002288818	0.242400005459785	0.189500004053116	0.148499995470047	0.127700001001358	0.117100000381470	0.555000007152557	0.407400012016296	0.263300001621246	0.180800005793571	0.157700002193451	0.126399993896484	0.118299998342991	0.108800001442432	0.500899970531464	0.271800011396408
0.757099986076355	0.805199980735779	0.732900023460388	0.742200016975403	0.742100000381470	0.633400022983551	0.412000000476837	0.153400003910065	0.737200021743774	0.730899989604950	0.746399998664856	0.721599996089935	0.606500029563904	0.445800006389618	0.282000005245209	0.190899997949600	0.706499993801117	0.743600010871887	0.708599984645844	0.652700006961823	0.434199988842011	0.300799995660782	0.196899995207787	0.158700004220009	0.707899987697601	0.722400009632111	0.599099993705750	0.406599998474121	0.294600009918213	0.192900002002716	0.159099996089935	0.131200000643730	0.686100006103516	0.563099980354309	0.406699985265732	0.252700001001358	0.195899993181229	0.155200004577637	0.130099996924400	0.122100003063679	0.575299978256226	0.432799994945526	0.273400008678436	0.189600005745888	0.165900006890297	0.129999995231628	0.117799997329712	0.111599996685982	0.514400005340576	0.283600002527237
0.755999982357025	0.802999973297119	0.736899971961975	0.744499981403351	0.752699971199036	0.659300029277802	0.448300004005432	0.158299997448921	0.734799981117249	0.730400025844574	0.743099987506867	0.727599978446960	0.630599975585938	0.476999998092651	0.302100002765656	0.200100004673004	0.709999978542328	0.745899975299835	0.714399993419647	0.664499998092651	0.450899988412857	0.318500012159348	0.194100007414818	0.163299992680550	0.709999978542328	0.712199985980988	0.615000009536743	0.417899996042252	0.313800007104874	0.200800001621246	0.160999998450279	0.134000003337860	0.694299995899200	0.589999973773956	0.421499997377396	0.259099990129471	0.196199998259544	0.158600002527237	0.131699994206429	0.122299998998642	0.584800004959106	0.451900005340576	0.287000000476837	0.197799995541573	0.162799999117851	0.131999999284744	0.115199998021126	0.111900001764297	0.531300008296967	0.296200007200241
[truncated: 14 more columns]
