# Supplementary material for: Modeling the impact of drug interactions on therapeutic selectivity
Source: Nat Commun. 2018 Aug 27;9:3452. doi: 10.1038/s41467-018-05954-3 (PMC6110842; doi:10.1038/s41467-018-05954-3)
Supplement: Supplementary file 4 — Supplementary Data 1 [file 41467_2018_5954_MOESM4_ESM.zip › albRAW/Cal-Tun.txt]

0.0864999964833260	0.0854000002145767	0.0842000022530556	0.0838000029325485	0.0895999968051910	0.0866999998688698	0.0863000005483627	0.0834999978542328	0.0844999998807907	0.0886999964714050	0.0852999985218048	0.0829000025987625	0.0866999998688698	0.0873000025749207	0.0868000015616417	0.0834000036120415	0.0870999991893768	0.0874999985098839	0.0850000008940697	0.0856999978423119	0.0856999978423119	0.0874999985098839	0.0881000012159348	0.0841000005602837	0.0833000019192696	0.0878999978303909	0.0838000029325485	0.0860000029206276	0.0834000036120415	0.0838999971747398	0.0837000012397766	0.0826999992132187	0.0878999978303909	0.0895999968051910	0.0864999964833260	0.0838999971747398	0.0873000025749207	0.0873000025749207	0.0888999998569489	0.0883999988436699	0.0847999975085259	0.0870999991893768	0.0826999992132187	0.0851000025868416	0.0833000019192696	0.0833000019192696	0.0820000022649765	0.0829999968409538	0.0873999968171120	0.0890000015497208
0.0857999995350838	0.0851999968290329	0.0850000008940697	0.0842999964952469	0.0878000035881996	0.0855000019073486	0.0847999975085259	0.0839999988675118	0.0847000032663345	0.0878999978303909	0.0842999964952469	0.0820999965071678	0.0850000008940697	0.0861999988555908	0.0852999985218048	0.0829000025987625	0.0851999968290329	0.0864999964833260	0.0847999975085259	0.0852999985218048	0.0856999978423119	0.0866999998688698	0.0859000012278557	0.0826999992132187	0.0828000009059906	0.0876000002026558	0.0816999971866608	0.0834999978542328	0.0833000019192696	0.0839999988675118	0.0824000015854836	0.0807999968528748	0.0872000008821487	0.0887999981641769	0.0850000008940697	0.0834000036120415	0.0861999988555908	0.0866999998688698	0.0891999974846840	0.0886999964714050	0.0848999992012978	0.0866999998688698	0.0826999992132187	0.0825999975204468	0.0829999968409538	0.0829000025987625	0.0822999998927116	0.0821999981999397	0.0878000035881996	0.0899000018835068
0.0864999964833260	0.0857999995350838	0.0841000005602837	0.0830999985337257	0.0877000018954277	0.0863000005483627	0.0856000036001205	0.0829999968409538	0.0851999968290329	0.0877000018954277	0.0835999995470047	0.0820999965071678	0.0842000022530556	0.0843999981880188	0.0851999968290329	0.0829999968409538	0.0861999988555908	0.0874999985098839	0.0856000036001205	0.0848999992012978	0.0847000032663345	0.0856999978423119	0.0865999981760979	0.0838999971747398	0.0834000036120415	0.0869000032544136	0.0822999998927116	0.0834999978542328	0.0828000009059906	0.0838000029325485	0.0830999985337257	0.0813999995589256	0.0869000032544136	0.0890000015497208	0.0856999978423119	0.0842999964952469	0.0869999974966049	0.0863000005483627	0.0879999995231628	0.0877000018954277	0.0847999975085259	0.0854000002145767	0.0808999985456467	0.0813999995589256	0.0819000005722046	0.0819000005722046	0.0820000022649765	0.0816999971866608	0.0874999985098839	0.0888999998569489
0.0860999971628189	0.0877000018954277	0.0863000005483627	0.0848999992012978	0.0882000029087067	0.0856999978423119	0.0857999995350838	0.0837000012397766	0.0860999971628189	0.0877000018954277	0.0838999971747398	0.0825999975204468	0.0851999968290329	0.0863000005483627	0.0848999992012978	0.0837000012397766	0.0869999974966049	0.0879999995231628	0.0857999995350838	0.0860999971628189	0.0873999968171120	0.0873999968171120	0.0864999964833260	0.0843999981880188	0.0847999975085259	0.0865999981760979	0.0820000022649765	0.0841000005602837	0.0830999985337257	0.0832000002264977	0.0824000015854836	0.0813999995589256	0.0882000029087067	0.0895000025629997	0.0860999971628189	0.0843999981880188	0.0882000029087067	0.0877000018954277	0.0900000035762787	0.0888999998569489	0.0848999992012978	0.0852999985218048	0.0821999981999397	0.0824000015854836	0.0832000002264977	0.0826999992132187	0.0816999971866608	0.0822999998927116	0.0876000002026558	0.0898000001907349
0.0860999971628189	0.0873999968171120	0.0846000015735626	0.0835999995470047	0.0876000002026558	0.0857999995350838	0.0866999998688698	0.0844999998807907	0.0856999978423119	0.0879999995231628	0.0846000015735626	0.0833000019192696	0.0855000019073486	0.0869999974966049	0.0842000022530556	0.0826999992132187	0.0863000005483627	0.0885000005364418	0.0856000036001205	0.0847999975085259	0.0842000022530556	0.0854000002145767	0.0872000008821487	0.0829000025987625	0.0839999988675118	0.0878999978303909	0.0826999992132187	0.0842000022530556	0.0828000009059906	0.0852999985218048	0.0842000022530556	0.0816000029444695	0.0864999964833260	0.0882000029087067	0.0860999971628189	0.0864999964833260	0.0869999974966049	0.0866999998688698	0.0885000005364418	0.0883999988436699	0.0850000008940697	0.0859000012278557	0.0821999981999397	0.0825999975204468	0.0834999978542328	0.0841000005602837	0.0819000005722046	0.0825000032782555	0.0876000002026558	0.0886999964714050
0.0851000025868416	0.0863000005483627	0.0843999981880188	0.0857999995350838	0.0876000002026558	0.0947000011801720	0.0846000015735626	0.0825999975204468	0.0870999991893768	0.0860999971628189	0.0838999971747398	0.0824000015854836	0.0935999974608421	0.0870999991893768	0.0848999992012978	0.0826999992132187	0.0870999991893768	0.0874999985098839	0.0843999981880188	0.0856999978423119	0.0846000015735626	0.0869999974966049	0.0866999998688698	0.0835999995470047	0.0848999992012978	0.0879999995231628	0.0829000025987625	0.0851000025868416	0.0834999978542328	0.0829999968409538	0.0837000012397766	0.0817999988794327	0.0864000022411346	0.0887999981641769	0.0851999968290329	0.0826999992132187	0.0859000012278557	0.0874999985098839	0.0878000035881996	0.0870999991893768	0.0847000032663345	0.0856000036001205	0.0819000005722046	0.0826999992132187	0.0832000002264977	0.0930999964475632	0.0894000008702278	0.0816999971866608	0.0876000002026558	0.0892999991774559
0.0868000015616417	0.0882999971508980	0.0851999968290329	0.0825999975204468	0.0885000005364418	0.0863000005483627	0.0888999998569489	0.0838000029325485	0.0859000012278557	0.0888999998569489	0.0869000032544136	0.0843999981880188	0.0864999964833260	0.0881000012159348	0.0929000005126000	0.0833000019192696	0.0888999998569489	0.0895000025629997	0.0863000005483627	0.0856999978423119	0.0851000025868416	0.0860999971628189	0.0873999968171120	0.0843999981880188	0.0851000025868416	0.0891999974846840	0.0841000005602837	0.0844999998807907	0.0829999968409538	0.0839999988675118	0.0846000015735626	0.0829999968409538	0.0869999974966049	0.0891999974846840	0.0865999981760979	0.0856999978423119	0.0876000002026558	0.0856999978423119	0.0886000022292137	0.0876000002026558	0.0861999988555908	0.0869000032544136	0.0832000002264977	0.0838000029325485	0.0834999978542328	0.0830999985337257	0.0829000025987625	0.0835999995470047	0.0873000025749207	0.0886999964714050
0.0856999978423119	0.0860999971628189	0.0856999978423119	0.0850000008940697	0.0887999981641769	0.0861999988555908	0.0859000012278557	0.0842000022530556	0.0866999998688698	0.0894000008702278	0.0839999988675118	0.0838999971747398	0.0860999971628189	0.0856999978423119	0.0856999978423119	0.0844999998807907	0.0868000015616417	0.0881000012159348	0.0854000002145767	0.0855000019073486	0.0881000012159348	0.0868000015616417	0.0864999964833260	0.0844999998807907	0.0848999992012978	0.0878000035881996	0.0838999971747398	0.0856000036001205	0.0844999998807907	0.0852999985218048	0.0838000029325485	0.0812999978661537	0.0901999995112419	0.0899000018835068	0.0859000012278557	0.0841000005602837	0.0879999995231628	0.0877000018954277	0.0887999981641769	0.0887999981641769	0.0857999995350838	0.0860000029206276	0.0824000015854836	0.0826999992132187	0.0847000032663345	0.0842000022530556	0.0820999965071678	0.0820999965071678	0.0887999981641769	0.0894000008702278
0.0870999991893768	0.0873000025749207	0.0872000008821487	0.0863000005483627	0.0891000032424927	0.0873000025749207	0.0864999964833260	0.0847999975085259	0.0873999968171120	0.0896999984979630	0.0855000019073486	0.0839999988675118	0.0863000005483627	0.0869000032544136	0.0866999998688698	0.0846000015735626	0.0874999985098839	0.0900000035762787	0.0870999991893768	0.0872000008821487	0.0869000032544136	0.0874999985098839	0.0882999971508980	0.0852999985218048	0.0854000002145767	0.0888999998569489	0.0835999995470047	0.0851000025868416	0.0846000015735626	0.0861999988555908	0.0850000008940697	0.0828000009059906	0.0883999988436699	0.0900999978184700	0.0864999964833260	0.0847999975085259	0.0873000025749207	0.0873999968171120	0.0882999971508980	0.0883999988436699	0.0859000012278557	0.0866999998688698	0.0826999992132187	0.0835999995470047	0.0846000015735626	0.0833000019192696	0.0825000032782555	0.0824000015854836	0.0878000035881996	0.0887999981641769
0.0878000035881996	0.0878000035881996	0.0873000025749207	0.0868000015616417	0.0891000032424927	0.0876000002026558	0.0864000022411346	0.0846000015735626	0.0881000012159348	0.0891999974846840	0.0868000015616417	0.0855000019073486	0.0873000025749207	0.0896999984979630	0.0865999981760979	0.0847999975085259	0.0886999964714050	0.0891999974846840	0.0865999981760979	0.0872000008821487	0.0869999974966049	0.0885000005364418	0.0888999998569489	0.0865999981760979	0.0856000036001205	0.0888999998569489	0.0846000015735626	0.0854000002145767	0.0847999975085259	0.0855000019073486	0.0854000002145767	0.0819000005722046	0.0887999981641769	0.0903000012040138	0.0869000032544136	0.0855000019073486	0.0870999991893768	0.0874999985098839	0.0898000001907349	0.0892999991774559	0.0865999981760979	0.0878000035881996	0.0847000032663345	0.0847000032663345	0.0851000025868416	0.0852999985218048	0.0835999995470047	0.0832000002264977	0.0879999995231628	0.0894000008702278
0.0882000029087067	0.0883999988436699	0.0878000035881996	0.0868000015616417	0.0908000022172928	0.0876000002026558	0.0865999981760979	0.0851000025868416	0.0886999964714050	0.0904999971389771	0.0864999964833260	0.0851999968290329	0.0865999981760979	0.0895999968051910	0.0869999974966049	0.0856000036001205	0.0895999968051910	0.0901999995112419	0.0865999981760979	0.0863000005483627	0.0877000018954277	0.0886999964714050	0.0888999998569489	0.0848999992012978	0.0860000029206276	0.0895000025629997	0.0857999995350838	0.0873000025749207	0.0850000008940697	0.0856999978423119	0.0854000002145767	0.0829000025987625	0.0890000015497208	0.0904999971389771	0.0874999985098839	0.0850000008940697	0.0882000029087067	0.0881000012159348	0.0899000018835068	0.0891000032424927	0.0872000008821487	0.0886999964714050	0.0848999992012978	0.0851999968290329	0.0843999981880188	0.0847999975085259	0.0838999971747398	0.0838999971747398	0.0891000032424927	0.0896999984979630
0.0894000008702278	0.0901999995112419	0.0886999964714050	0.0869000032544136	0.0904999971389771	0.0894000008702278	0.0886000022292137	0.0866999998688698	0.0888999998569489	0.0923999994993210	0.0886999964714050	0.0864999964833260	0.0882999971508980	0.0895000025629997	0.0868000015616417	0.0843999981880188	0.0907000005245209	0.0914999991655350	0.0882999971508980	0.0874999985098839	0.0873999968171120	0.0879999995231628	0.0886999964714050	0.0854000002145767	0.0866999998688698	0.0914999991655350	0.0860000029206276	0.0869999974966049	0.0870999991893768	0.0865999981760979	0.0857999995350838	0.0837000012397766	0.0892999991774559	0.0908999964594841	0.0873999968171120	0.0864999964833260	0.0886000022292137	0.0882000029087067	0.0891000032424927	0.0887999981641769	0.0869000032544136	0.0886999964714050	0.0855000019073486	0.0851999968290329	0.0848999992012978	0.0855000019073486	0.0847000032663345	0.0843999981880188	0.0894000008702278	0.0904999971389771
0.0913000032305718	0.0920000001788139	0.0908999964594841	0.0874999985098839	0.0912000015377998	0.0896999984979630	0.0891999974846840	0.0859000012278557	0.0900000035762787	0.0947000011801720	0.0887999981641769	0.0874999985098839	0.0899000018835068	0.0912000015377998	0.0870999991893768	0.0859000012278557	0.0904999971389771	0.0922999978065491	0.0888999998569489	0.0891999974846840	0.0887999981641769	0.0886999964714050	0.0888999998569489	0.0848999992012978	0.0878999978303909	0.0922000035643578	0.0864000022411346	0.0878000035881996	0.0860999971628189	0.0869999974966049	0.0860000029206276	0.0838000029325485	0.0904000028967857	0.0917999967932701	0.0888999998569489	0.0878999978303909	0.0896999984979630	0.0882000029087067	0.0896999984979630	0.0887999981641769	0.0882999971508980	0.0895000025629997	0.0857999995350838	0.0863000005483627	0.0860999971628189	0.0864000022411346	0.0848999992012978	0.0847999975085259	0.0894000008702278	0.0908999964594841
0.0913999974727631	0.0931999981403351	0.0904000028967857	0.0881000012159348	0.0921000018715859	0.0912000015377998	0.0908999964594841	0.0879999995231628	0.0916000008583069	0.0949999988079071	0.0914999991655350	0.0895999968051910	0.0917000025510788	0.0926000028848648	0.0872000008821487	0.0868000015616417	0.0927999988198280	0.0947000011801720	0.0908000022172928	0.0891000032424927	0.0892999991774559	0.0899000018835068	0.0904000028967857	0.0874999985098839	0.0887999981641769	0.0936999991536140	0.0896999984979630	0.0888999998569489	0.0873000025749207	0.0870999991893768	0.0865999981760979	0.0830999985337257	0.0909999981522560	0.0927999988198280	0.0909999981522560	0.0888999998569489	0.0908000022172928	0.0891999974846840	0.0903000012040138	0.0903000012040138	0.0892999991774559	0.0903000012040138	0.0865999981760979	0.0866999998688698	0.0860999971628189	0.0861999988555908	0.0847000032663345	0.0847999975085259	0.0901999995112419	0.0917000025510788
0.0932999998331070	0.0938000008463860	0.0922000035643578	0.0910999998450279	0.0948000028729439	0.0926000028848648	0.0905999988317490	0.0873999968171120	0.0934000015258789	0.0949999988079071	0.0929000005126000	0.0912000015377998	0.0923999994993210	0.0910999998450279	0.0894000008702278	0.0873000025749207	0.0942000001668930	0.0974999964237213	0.0914999991655350	0.0901999995112419	0.0904999971389771	0.0913000032305718	0.0905999988317490	0.0877000018954277	0.0908999964594841	0.0956000015139580	0.0900999978184700	0.0925000011920929	0.0882999971508980	0.0879999995231628	0.0860000029206276	0.0838000029325485	0.0932999998331070	0.0947000011801720	0.0909999981522560	0.0888999998569489	0.0901999995112419	0.0888999998569489	0.0895000025629997	0.0898000001907349	0.0904000028967857	0.0918999984860420	0.0883999988436699	0.0869000032544136	0.0864999964833260	0.0851000025868416	0.0851999968290329	0.0842000022530556	0.0909999981522560	0.0917999967932701
0.0956000015139580	0.0966000035405159	0.0936999991536140	0.0921000018715859	0.0948000028729439	0.0922000035643578	0.0922999978065491	0.0895000025629997	0.0947000011801720	0.0988000035285950	0.0948000028729439	0.0926999971270561	0.0922000035643578	0.0916000008583069	0.0886999964714050	0.0886000022292137	0.0958999991416931	0.0979999974370003	0.0942000001668930	0.0921000018715859	0.0923999994993210	0.0918999984860420	0.0908999964594841	0.0874999985098839	0.0923999994993210	0.0967999994754791	0.0914999991655350	0.0927999988198280	0.0876000002026558	0.0873999968171120	0.0866999998688698	0.0842000022530556	0.0938000008463860	0.0966000035405159	0.0930000022053719	0.0903000012040138	0.0913000032305718	0.0895000025629997	0.0903000012040138	0.0900000035762787	0.0917000025510788	0.0926999971270561	0.0890000015497208	0.0886999964714050	0.0869000032544136	0.0863000005483627	0.0847000032663345	0.0851000025868416	0.0922999978065491	0.0930000022053719
0.0974000021815300	0.0980999991297722	0.0957000032067299	0.0952999964356422	0.0983000025153160	0.0953999981284142	0.0921000018715859	0.0886999964714050	0.0960000008344650	0.0993999987840653	0.0951000005006790	0.0942000001668930	0.0939999967813492	0.0947000011801720	0.0904000028967857	0.0886000022292137	0.0971999987959862	0.0983000025153160	0.0953999981284142	0.0932999998331070	0.0922999978065491	0.0926000028848648	0.0917999967932701	0.0876000002026558	0.0930999964475632	0.0980999991297722	0.0922999978065491	0.0942000001668930	0.0890000015497208	0.0887999981641769	0.0864000022411346	0.0834000036120415	0.0952999964356422	0.0976999998092651	0.0934000015258789	0.0901999995112419	0.0899000018835068	0.0891999974846840	0.0900000035762787	0.0894000008702278	0.0927999988198280	0.0952999964356422	0.0910999998450279	0.0894000008702278	0.0873000025749207	0.0856999978423119	0.0842999964952469	0.0847999975085259	0.0912000015377998	0.0936999991536140
0.100699998438358	0.101599998772144	0.0991000011563301	0.0971999987959862	0.0996000021696091	0.0961999967694283	0.0947000011801720	0.0904000028967857	0.0992000028491020	0.105099998414516	0.0998999997973442	0.0974999964237213	0.0966000035405159	0.0952000021934509	0.0905999988317490	0.0878000035881996	0.0995000004768372	0.101499997079372	0.0986000001430512	0.0966999977827072	0.0945999994874001	0.0921000018715859	0.0912000015377998	0.0878000035881996	0.0957000032067299	0.101300001144409	0.0966999977827072	0.0944999977946281	0.0886000022292137	0.0887999981641769	0.0866999998688698	0.0837000012397766	0.0970999971032143	0.0992999970912933	0.0966000035405159	0.0913000032305718	0.0904999971389771	0.0891999974846840	0.0891000032424927	0.0895000025629997	0.0936999991536140	0.0965000018477440	0.0916000008583069	0.0895000025629997	0.0873000025749207	0.0872000008821487	0.0847000032663345	0.0846000015735626	0.0930000022053719	0.0934000015258789
0.103399999439716	0.104999996721745	0.103500001132488	0.0997999981045723	0.101499997079372	0.0987000018358231	0.0953999981284142	0.0923999994993210	0.101800002157688	0.107900001108646	0.101999998092651	0.100599996745586	0.0980999991297722	0.0971999987959862	0.0913999974727631	0.0886999964714050	0.102399997413158	0.105400003492832	0.101700000464916	0.0997999981045723	0.0970000028610230	0.0921000018715859	0.0912000015377998	0.0869999974966049	0.0969000011682510	0.104199998080730	0.0969000011682510	0.0971999987959862	0.0899000018835068	0.0887999981641769	0.0886999964714050	0.0842000022530556	0.0996000021696091	0.101700000464916	0.0965000018477440	0.0931999981403351	0.0912000015377998	0.0890000015497208	0.0894000008702278	0.0892999991774559	0.0961999967694283	0.0984999984502792	0.0935999974608421	0.0917999967932701	0.0886999964714050	0.0872000008821487	0.0859000012278557	0.0847000032663345	0.0942000001668930	0.0960000008344650
0.107000000774860	0.109200000762939	0.105899997055531	0.103399999439716	0.103900000452995	0.100800000131130	0.0974999964237213	0.0920000001788139	0.106499999761581	0.110899999737740	0.106600001454353	0.104299999773502	0.101700000464916	0.0992999970912933	0.0922000035643578	0.0895999968051910	0.106200002133846	0.108599998056889	0.106499999761581	0.102700002491474	0.0976999998092651	0.0935000032186508	0.0927999988198280	0.0878999978303909	0.101499997079372	0.108400002121925	0.100400000810623	0.0995000004768372	0.0896999984979630	0.0890000015497208	0.0863000005483627	0.0846000015735626	0.101999998092651	0.105400003492832	0.0992000028491020	0.0935999974608421	0.0918999984860420	0.0890000015497208	0.0899000018835068	0.0881000012159348	0.0992000028491020	0.100900001823902	0.0942000001668930	0.0912000015377998	0.0873000025749207	0.0857999995350838	0.0851000025868416	0.0834999978542328	0.0947000011801720	0.0962999984622002
0.112499997019768	0.112700000405312	0.110500000417233	0.109899997711182	0.108000002801418	0.103500001132488	0.100599996745586	0.0940999984741211	0.109200000762939	0.117100000381470	0.112499997019768	0.108099997043610	0.104400001466274	0.100599996745586	0.0945999994874001	0.0908999964594841	0.111599996685982	0.115900002419949	0.110399998724461	0.106899999082088	0.100000001490116	0.0942000001668930	0.0916000008583069	0.0878999978303909	0.106899999082088	0.111599996685982	0.105999998748302	0.101499997079372	0.0901999995112419	0.0886000022292137	0.0856999978423119	0.0851999968290329	0.105999998748302	0.109600000083447	0.104000002145767	0.0962999984622002	0.0921000018715859	0.0910999998450279	0.0890000015497208	0.0887999981641769	0.100599996745586	0.104999996721745	0.0975999981164932	0.0920000001788139	0.0874999985098839	0.0868000015616417	0.0847000032663345	0.0851999968290329	0.0980999991297722	0.0989999994635582
0.117600001394749	0.119999997317791	0.115199998021126	0.113899998366833	0.112800002098084	0.107299998402596	0.101999998092651	0.0949999988079071	0.115000002086163	0.122800000011921	0.117899999022484	0.112400002777576	0.107199996709824	0.104800000786781	0.0956000015139580	0.0905999988317490	0.116200000047684	0.120300002396107	0.115699999034405	0.110500000417233	0.101400002837181	0.0953999981284142	0.0927999988198280	0.0883999988436699	0.109399996697903	0.117799997329712	0.109300002455711	0.103200003504753	0.0916000008583069	0.0892999991774559	0.0856000036001205	0.0839999988675118	0.110699996352196	0.113899998366833	0.106100000441074	0.0975999981164932	0.0929000005126000	0.0891000032424927	0.0890000015497208	0.0891000032424927	0.104699999094009	0.108599998056889	0.100900001823902	0.0932999998331070	0.0877000018954277	0.0859000012278557	0.0847000032663345	0.0844999998807907	0.0983999967575073	0.0989999994635582
0.124600000679493	0.126699998974800	0.123099997639656	0.119900003075600	0.117200002074242	0.110200002789497	0.103299997746944	0.0964000001549721	0.121299996972084	0.128399997949600	0.122500002384186	0.118100002408028	0.113200001418591	0.104999996721745	0.0960000008344650	0.0908999964594841	0.121699996292591	0.125200003385544	0.119499996304512	0.115199998021126	0.103699997067451	0.0952999964356422	0.0910999998450279	0.0881000012159348	0.113300003111362	0.123300001025200	0.114299997687340	0.104000002145767	0.0909999981522560	0.0894000008702278	0.0873000025749207	0.0832000002264977	0.113300003111362	0.116200000047684	0.107900001108646	0.0973000004887581	0.0920000001788139	0.0888999998569489	0.0886999964714050	0.0890000015497208	0.107799999415874	0.111800000071526	0.102399997413158	0.0922000035643578	0.0872000008821487	0.0864000022411346	0.0846000015735626	0.0843999981880188	0.0980999991297722	0.100100003182888
0.133499994874001	0.134900003671646	0.130400002002716	0.127000004053116	0.121500000357628	0.116300001740456	0.106100000441074	0.0982000008225441	0.130300000309944	0.139100000262260	0.131699994206429	0.125699996948242	0.118000000715256	0.106399998068810	0.0975999981164932	0.0918999984860420	0.130500003695488	0.135800004005432	0.127700001001358	0.120800003409386	0.106100000441074	0.0961999967694283	0.0914999991655350	0.0882000029087067	0.119800001382828	0.130400002002716	0.118299998342991	0.107799999415874	0.0900999978184700	0.0890000015497208	0.0869000032544136	0.0841000005602837	0.119800001382828	0.124700002372265	0.112300001084805	0.0982000008225441	0.0922000035643578	0.0891000032424927	0.0876000002026558	0.0874999985098839	0.111199997365475	0.115900002419949	0.102300003170967	0.0938000008463860	0.0874999985098839	0.0856999978423119	0.0842000022530556	0.0838000029325485	0.100699998438358	0.102399997413158
0.142700001597404	0.147799998521805	0.139599993824959	0.134499996900558	0.127299994230270	0.119699999690056	0.109499998390675	0.0991000011563301	0.143000006675720	0.151600003242493	0.142399996519089	0.135100007057190	0.124099999666214	0.109600000083447	0.101899996399879	0.0934000015258789	0.141900002956390	0.146699994802475	0.139500007033348	0.127900004386902	0.110100001096725	0.0975999981164932	0.0923999994993210	0.0866999998688698	0.128099992871284	0.142100006341934	0.127700001001358	0.112199999392033	0.0909999981522560	0.0900000035762787	0.0878999978303909	0.0837000012397766	0.126699998974800	0.131500005722046	0.116200000047684	0.0988000035285950	0.0922000035643578	0.0896999984979630	0.0895999968051910	0.0882000029087067	0.115900002419949	0.121699996292591	0.106399998068810	0.0936999991536140	0.0869999974966049	0.0847999975085259	0.0838000029325485	0.0829000025987625	0.103399999439716	0.105400003492832
0.153500005602837	0.160500004887581	0.151999995112419	0.147599995136261	0.137199997901917	0.125799998641014	0.112800002098084	0.101700000464916	0.150600001215935	0.163699999451637	0.154899999499321	0.144999995827675	0.127700001001358	0.111100003123283	0.0991000011563301	0.0913999974727631	0.150299996137619	0.156100004911423	0.147699996829033	0.135900005698204	0.110399998724461	0.0970999971032143	0.0952000021934509	0.0891000032424927	0.138600006699562	0.151500001549721	0.134599998593330	0.112499997019768	0.0904999971389771	0.0885000005364418	0.0841000005602837	0.0825000032782555	0.133799999952316	0.139500007033348	0.119900003075600	0.100500002503395	0.0925000011920929	0.0887999981641769	0.0878999978303909	0.0885000005364418	0.122199997305870	0.127399995923042	0.108900003135204	0.0938000008463860	0.0864000022411346	0.0837000012397766	0.0842000022530556	0.0825999975204468	0.104099996387959	0.106700003147125
0.170100003480911	0.174700006842613	0.163599997758865	0.160300001502037	0.145600005984306	0.131600007414818	0.116800002753735	0.103399999439716	0.164100006222725	0.178200006484985	0.167799994349480	0.159899994730949	0.140499994158745	0.116800002753735	0.102799996733665	0.0931999981403351	0.165000006556511	0.173199996352196	0.162200003862381	0.144099995493889	0.110799998044968	0.0978000015020371	0.0913999974727631	0.0872000008821487	0.144700005650520	0.160999998450279	0.143000006675720	0.114299997687340	0.0907000005245209	0.0891999974846840	0.0851999968290329	0.0833000019192696	0.141900002956390	0.147799998521805	0.123599998652935	0.0998999997973442	0.0913999974727631	0.0876000002026558	0.0877000018954277	0.0869000032544136	0.125499993562698	0.134499996900558	0.108699999749660	0.0942000001668930	0.0860999971628189	0.0842999964952469	0.0834000036120415	0.0824000015854836	0.106799997389317	0.108099997043610
0.187600001692772	0.195399999618530	0.181899994611740	0.176799997687340	0.158299997448921	0.138699993491173	0.121399998664856	0.104199998080730	0.181999996304512	0.194399997591972	0.182500004768372	0.171599999070168	0.146999999880791	0.119000002741814	0.104699999094009	0.0949999988079071	0.185000002384186	0.190500006079674	0.177900001406670	0.155399993062019	0.113399997353554	0.0980999991297722	0.0909999981522560	0.0865999981760979	0.164299994707108	0.173399999737740	0.149599999189377	0.115999996662140	0.0904000028967857	0.0879999995231628	0.0846000015735626	0.0825000032782555	0.155200004577637	0.162699997425079	0.126599997282028	0.100699998438358	0.0920000001788139	0.0895999968051910	0.0879999995231628	0.0879999995231628	0.134700000286102	0.143099993467331	0.109499998390675	0.0939000025391579	0.0852999985218048	0.0835999995470047	0.0825999975204468	0.0820000022649765	0.108599998056889	0.109300002455711
0.206499993801117	0.216600000858307	0.199000000953674	0.192599996924400	0.172499999403954	0.145699992775917	0.126100003719330	0.110100001096725	0.201800003647804	0.220300003886223	0.202399998903275	0.186199992895126	0.154899999499321	0.122199997305870	0.105400003492832	0.0944999977946281	0.201199993491173	0.209399998188019	0.194600000977516	0.165800005197525	0.115999996662140	0.0991000011563301	0.0898000001907349	0.0869000032544136	0.179900005459785	0.193000003695488	0.160699993371964	0.117299996316433	0.0898000001907349	0.0883999988436699	0.0839999988675118	0.0819000005722046	0.167199999094009	0.173299998044968	0.129800006747246	0.100699998438358	0.0913999974727631	0.0883999988436699	0.0869999974966049	0.0865999981760979	0.143000006675720	0.151700004935265	0.111500002443790	0.0931999981403351	0.0856000036001205	0.0839999988675118	0.0826999992132187	0.0820000022649765	0.111199997365475	0.115400001406670
0.231099992990494	0.244699999690056	0.223499998450279	0.214300006628037	0.185200005769730	0.158399999141693	0.130700007081032	0.109300002455711	0.222299993038178	0.238700002431870	0.224600002169609	0.209199994802475	0.168300002813339	0.128000006079674	0.105999998748302	0.0957000032067299	0.222599998116493	0.236800000071526	0.217500001192093	0.181199997663498	0.120999999344349	0.0971999987959862	0.0903000012040138	0.0847999975085259	0.189600005745888	0.209499999880791	0.173999994993210	0.118699997663498	0.0895999968051910	0.0876000002026558	0.0837000012397766	0.0817999988794327	0.177900001406670	0.187099993228912	0.133300006389618	0.100100003182888	0.0892999991774559	0.0881000012159348	0.0879999995231628	0.0878000035881996	0.150700002908707	0.165099993348122	0.113499999046326	0.0935000032186508	0.0860000029206276	0.0833000019192696	0.0832000002264977	0.0820999965071678	0.114200003445148	0.114399999380112
0.254900008440018	0.278600007295609	0.246500000357628	0.238199993968010	0.204099997878075	0.169699996709824	0.137199997901917	0.111800000071526	0.246999993920326	0.268599987030029	0.252999991178513	0.233700007200241	0.181700006127357	0.132400006055832	0.109300002455711	0.0952999964356422	0.251399993896484	0.267500013113022	0.240099996328354	0.195299997925758	0.123400002717972	0.0979999974370003	0.0895999968051910	0.0848999992012978	0.207100003957748	0.231399998068810	0.187299996614456	0.120099999010563	0.0895000025629997	0.0882999971508980	0.0841000005602837	0.0810000002384186	0.196600005030632	0.204099997878075	0.136899992823601	0.0992999970912933	0.0899000018835068	0.0886000022292137	0.0879999995231628	0.0883999988436699	0.158800005912781	0.174799993634224	0.112999998033047	0.0944999977946281	0.0855000019073486	0.0834000036120415	0.0834000036120415	0.0819000005722046	0.115900002419949	0.116899996995926
0.277999997138977	0.312200009822845	0.273600012063980	0.261700004339218	0.227200001478195	0.185599997639656	0.142299994826317	0.113899998366833	0.272700011730194	0.296200007200241	0.276800006628037	0.255199998617172	0.194600000977516	0.136899992823601	0.109999999403954	0.0942000001668930	0.273900002241135	0.300300002098084	0.264099985361099	0.213100001215935	0.128000006079674	0.0988999977707863	0.0916000008583069	0.0864999964833260	0.233899995684624	0.260500013828278	0.200399994850159	0.122599996626377	0.0900999978184700	0.0886000022292137	0.0822999998927116	0.0820000022649765	0.217600002884865	0.228100001811981	0.141900002956390	0.100699998438358	0.0896999984979630	0.0883999988436699	0.0881000012159348	0.0881000012159348	0.173600003123283	0.190300002694130	0.113600000739098	0.0934000015258789	0.0850000008940697	0.0821999981999397	0.0817999988794327	0.0817999988794327	0.118199996650219	0.119699999690056
0.309199988842011	0.348500013351440	0.304199993610382	0.290300011634827	0.250099986791611	0.200399994850159	0.150399997830391	0.116400003433228	0.302100002765656	0.324000000953674	0.308699995279312	0.281899988651276	0.208399996161461	0.142599999904633	0.111299999058247	0.0958999991416931	0.305299997329712	0.332199990749359	0.292600005865097	0.235599994659424	0.128800004720688	0.0978000015020371	0.0908000022172928	0.0857999995350838	0.257400006055832	0.286000013351440	0.215299993753433	0.121200002729893	0.0891000032424927	0.0873999968171120	0.0829999968409538	0.0816000029444695	0.235400006175041	0.247299998998642	0.143099993467331	0.100199997425079	0.0895000025629997	0.0869999974966049	0.0876000002026558	0.0869000032544136	0.181600004434586	0.202500000596046	0.114699997007847	0.0927999988198280	0.0842999964952469	0.0825000032782555	0.0820999965071678	0.0824000015854836	0.120399996638298	0.121399998664856
0.340200006961823	0.381000012159348	0.330700010061264	0.322600007057190	0.273400008678436	0.217099994421005	0.160500004887581	0.119400002062321	0.334899991750717	0.357899993658066	0.334399998188019	0.307599991559982	0.230000004172325	0.147200003266335	0.116899996995926	0.0949999988079071	0.339100003242493	0.375000000000000	0.325599998235703	0.252400010824204	0.132400006055832	0.0988000035285950	0.0899000018835068	0.0860999971628189	0.283199995756149	0.313100010156631	0.227200001478195	0.122299998998642	0.0881000012159348	0.0864999964833260	0.0828000009059906	0.0807999968528748	0.260600000619888	0.274199992418289	0.148699998855591	0.0995000004768372	0.0892999991774559	0.0872000008821487	0.0878000035881996	0.0863000005483627	0.200800001621246	0.215700000524521	0.113700002431870	0.0923999994993210	0.0837000012397766	0.0819000005722046	0.0817999988794327	0.0812999978661537	0.124499998986721	0.125699996948242
0.375900000333786	0.426800012588501	0.373299986124039	0.351300001144409	0.297399997711182	0.237000003457069	0.170100003480911	0.121500000357628	0.371399998664856	0.394899994134903	0.378800004720688	0.349999994039536	0.256700009107590	0.154599994421005	0.116999998688698	0.0971999987959862	0.372500002384186	0.415899991989136	0.360599994659424	0.280499994754791	0.136999994516373	0.0987000018358231	0.0898000001907349	0.0847999975085259	0.309300005435944	0.351200014352798	0.242899999022484	0.122199997305870	0.0886000022292137	0.0857999995350838	0.0813999995589256	0.0812000036239624	0.277300000190735	0.291500002145767	0.150600001215935	0.0988999977707863	0.0878000035881996	0.0860999971628189	0.0864999964833260	0.0860000029206276	0.209600001573563	0.230100005865097	0.113700002431870	0.0909999981522560	0.0834999978542328	0.0825000032782555	0.0812999978661537	0.0810000002384186	0.127399995923042	0.125599995255470
0.405600011348724	0.453599989414215	0.401699990034103	0.390500009059906	0.326999992132187	0.255499988794327	0.175099998712540	0.122900001704693	0.401800006628037	0.428600013256073	0.411000013351440	0.377900004386902	0.273099988698959	0.158299997448921	0.122599996626377	0.0957999974489212	0.408399999141693	0.453200012445450	0.395300000905991	0.306699991226196	0.144099995493889	0.0979999974370003	0.0903000012040138	0.0864000022411346	0.350499987602234	0.380299985408783	0.255899995565414	0.122900001704693	0.0872000008821487	0.0852999985218048	0.0816999971866608	0.0810000002384186	0.303700000047684	0.317699998617172	0.154499992728233	0.0993999987840653	0.0891999974846840	0.0863000005483627	0.0873000025749207	0.0864000022411346	0.226099997758865	0.246399998664856	0.112400002777576	0.0904999971389771	0.0834000036120415	0.0816000029444695	0.0812000036239624	0.0806000009179115	0.131699994206429	0.130400002002716
0.438100010156631	0.488299995660782	0.439599990844727	0.426600009202957	0.357400000095367	0.276699990034103	0.184699997305870	0.126499995589256	0.437099993228912	0.463600009679794	0.443599998950958	0.409000009298325	0.304100006818771	0.182300001382828	0.119199998676777	0.0973000004887581	0.439999997615814	0.488200008869171	0.429800003767014	0.331400007009506	0.149000003933907	0.0996000021696091	0.0888999998569489	0.0864000022411346	0.369899988174439	0.409599989652634	0.268999993801117	0.123800002038479	0.0866999998688698	0.0851999968290329	0.0815000012516975	0.0812000036239624	0.323300004005432	0.335799992084503	0.153999999165535	0.0987000018358231	0.0878999978303909	0.0866999998688698	0.0847999975085259	0.0846000015735626	0.234500005841255	0.257899999618530	0.115299999713898	0.0905999988317490	0.0834000036120415	0.0819000005722046	0.0824000015854836	0.0816000029444695	0.134700000286102	0.132699996232986
0.476500004529953	0.526400029659271	0.468899995088577	0.459899991750717	0.399899989366531	0.305000007152557	0.198799997568131	0.130199998617172	0.462799996137619	0.489899992942810	0.482100009918213	0.453500002622604	0.333600014448166	0.191499993205071	0.131400004029274	0.0979999974370003	0.482100009918213	0.536599993705750	0.471199989318848	0.359299987554550	0.153600007295609	0.109899997711182	0.0886000022292137	0.0846000015735626	0.398000001907349	0.443399995565414	0.286599993705750	0.123999997973442	0.0872000008821487	0.0869999974966049	0.0824000015854836	0.0804999992251396	0.342900007963181	0.362899988889694	0.158199995756149	0.0969000011682510	0.0877000018954277	0.0866999998688698	0.0870999991893768	0.0852999985218048	0.252200007438660	0.271600008010864	0.114000000059605	0.0914999991655350	0.0844999998807907	0.0825999975204468	0.0819000005722046	0.0806000009179115	0.138300001621246	0.135100007057190
0.507000029087067	0.554199993610382	0.505500018596649	0.505100011825562	0.432599991559982	0.327300012111664	0.213799998164177	0.131899997591972	0.500100016593933	0.528500020503998	0.517700016498566	0.480100005865097	0.353100001811981	0.197999998927116	0.128099992871284	0.0983000025153160	0.512700021266937	0.562600016593933	0.507700026035309	0.387800008058548	0.159299999475479	0.111400000751019	0.0882999971508980	0.0877000018954277	0.436599999666214	0.476399987936020	0.297899991273880	0.123800002038479	0.0865999981760979	0.0851000025868416	0.0850000008940697	0.0909999981522560	0.360000014305115	0.382299989461899	0.157800003886223	0.0986000001430512	0.0881000012159348	0.0863000005483627	0.0848999992012978	0.0847000032663345	0.263799995183945	0.286199986934662	0.113099999725819	0.0899000018835068	0.0829000025987625	0.0812999978661537	0.0813999995589256	0.0811000019311905	0.148200005292892	0.139699995517731
0.534900009632111	0.583700001239777	0.530600011348724	0.515600025653839	0.467099994421005	0.358900010585785	0.228799998760223	0.132300004363060	0.539699971675873	0.557900011539459	0.551999986171722	0.526700019836426	0.390799999237061	0.212099999189377	0.132100000977516	0.101899996399879	0.548300027847290	0.596099972724915	0.537699997425079	0.421799987554550	0.173099994659424	0.119400002062321	0.0883999988436699	0.0829999968409538	0.463099986314774	0.508099973201752	0.310400009155273	0.126200005412102	0.0874999985098839	0.0861999988555908	0.0817999988794327	0.0803000032901764	0.383500009775162	0.404100000858307	0.158899992704391	0.0967999994754791	0.0864000022411346	0.0860000029206276	0.0868000015616417	0.0860999971628189	0.273600012063980	0.297399997711182	0.113300003111362	0.0905999988317490	0.0828000009059906	0.0812000036239624	0.0812999978661537	0.0800999999046326	0.143500000238419	0.139500007033348
0.566799998283386	0.614799976348877	0.566500008106232	0.545899987220764	0.497099995613098	0.390300005674362	0.242100000381470	0.136600002646446	0.566299974918366	0.588299989700317	0.578199982643127	0.557399988174439	0.418799996376038	0.225899994373322	0.132899999618530	0.101499997079372	0.577300012111664	0.625800013542175	0.573700010776520	0.450100004673004	0.178599998354912	0.119900003075600	0.0891000032424927	0.0841000005602837	0.487699985504150	0.539499998092651	0.322600007057190	0.123999997973442	0.0864999964833260	0.0847000032663345	0.0850000008940697	0.0804999992251396	0.401100009679794	0.426999986171722	0.161699995398521	0.0970999971032143	0.0874999985098839	0.0869000032544136	0.0870999991893768	0.0870999991893768	0.285400003194809	0.310499995946884	0.113099999725819	0.0898000001907349	0.0830999985337257	0.0816000029444695	0.0813999995589256	0.0811000019311905	0.146999999880791	0.144500002264977
0.593200027942658	0.630100011825562	0.598399996757507	0.581600010395050	0.538600027561188	0.430000007152557	0.257800012826920	0.141399994492531	0.601199984550476	0.621399998664856	0.608099997043610	0.584299981594086	0.447699993848801	0.244299992918968	0.135499998927116	0.100500002503395	0.613399982452393	0.648299992084503	0.611500024795532	0.481200009584427	0.185800001025200	0.116700001060963	0.0860999971628189	0.0825999975204468	0.522599995136261	0.571300029754639	0.333799988031387	0.123199999332428	0.0863000005483627	0.0852999985218048	0.0825000032782555	0.0807000026106834	0.421499997377396	0.450599998235703	0.160899996757507	0.0967999994754791	0.0877000018954277	0.0868000015616417	0.0860999971628189	0.0846000015735626	0.294099986553192	0.323300004005432	0.112400002777576	0.0904000028967857	0.0825999975204468	0.0812999978661537	0.0815000012516975	0.0808999985456467	0.151299998164177	0.143000006675720
0.617600023746491	0.647899985313416	0.621100008487701	0.609600007534027	0.563000023365021	0.462099999189377	0.277900010347366	0.145699992775917	0.622399985790253	0.646099984645844	0.636500000953674	0.612200021743774	0.479600012302399	0.255699992179871	0.147100001573563	0.101599998772144	0.640600025653839	0.664300024509430	0.637600004673004	0.508700013160706	0.191599994897842	0.117600001394749	0.0860000029206276	0.0879999995231628	0.547599971294403	0.604799985885620	0.341800004243851	0.122100003063679	0.0846000015735626	0.0842999964952469	0.0819000005722046	0.0803000032901764	0.442499995231628	0.473199993371964	0.160600006580353	0.0966000035405159	0.0873999968171120	0.0864000022411346	0.0856000036001205	0.0848999992012978	0.304100006818771	0.328200012445450	0.111599996685982	0.0895000025629997	0.0824000015854836	0.0815000012516975	0.0810000002384186	0.0807999968528748	0.155799999833107	0.148699998855591
0.646099984645844	0.674300014972687	0.648500025272369	0.637300014495850	0.595700025558472	0.502900004386902	0.297399997711182	0.147900000214577	0.642000019550324	0.677100002765656	0.659200012683868	0.636099994182587	0.514599978923798	0.271800011396408	0.149700000882149	0.109700001776218	0.671500027179718	0.684400022029877	0.668399989604950	0.529999971389771	0.197899997234344	0.118000000715256	0.0878000035881996	0.0855000019073486	0.582799971103668	0.643899977207184	0.354699999094009	0.120300002396107	0.0848999992012978	0.0837000012397766	0.0811000019311905	0.0795999988913536	0.464399993419647	0.495900005102158	0.159400001168251	0.0967999994754791	0.0877000018954277	0.0863000005483627	0.0855000019073486	0.0843999981880188	0.317900002002716	0.340099990367889	0.111900001764297	0.0887999981641769	0.0820999965071678	0.0813999995589256	0.0812000036239624	0.0800999999046326	0.159400001168251	0.150000005960464
0.664699971675873	0.694599986076355	0.667299985885620	0.655300021171570	0.620199978351593	0.515500009059906	0.316500008106232	0.149100005626678	0.677799999713898	0.700800001621246	0.680999994277954	0.663299977779388	0.552600026130676	0.293900012969971	0.165000006556511	0.102399997413158	0.697200000286102	0.701300024986267	0.698499977588654	0.554199993610382	0.212599992752075	0.118299998342991	0.0891999974846840	0.0860000029206276	0.608900010585785	0.669000029563904	0.370400011539459	0.120700001716614	0.0842000022530556	0.0838999971747398	0.0803000032901764	0.0794999971985817	0.476799994707108	0.511399984359741	0.160699993371964	0.0969000011682510	0.0861999988555908	0.0846000015735626	0.0864000022411346	0.0851999968290329	0.326400011777878	0.346399992704392	0.111699998378754	0.0891000032424927	0.0820999965071678	0.0816000029444695	0.0817999988794327	0.0799999982118607	0.159700006246567	0.153400003910065
0.685999989509583	0.703800022602081	0.689499974250794	0.680400013923645	0.648400008678436	0.549199998378754	0.336100012063980	0.155300006270409	0.683200001716614	0.713599979877472	0.695399999618530	0.672100007534027	0.584299981594086	0.313600003719330	0.160899996757507	0.103699997067451	0.719399988651276	0.707700014114380	0.719900012016296	0.560400009155273	0.219600006937981	0.117600001394749	0.0869000032544136	0.0852999985218048	0.629999995231628	0.695100009441376	0.385800004005432	0.122000001370907	0.0847000032663345	0.0839999988675118	0.0820000022649765	0.0803999975323677	0.491299986839294	0.528800010681152	0.158500000834465	0.0964000001549721	0.0882000029087067	0.0860000029206276	0.0848999992012978	0.0857999995350838	0.334199994802475	0.346599996089935	0.110299997031689	0.0886999964714050	0.0817999988794327	0.0803999975323677	0.0806000009179115	0.0797000005841255	0.164000004529953	0.151800006628037
0.712999999523163	0.721700012683868	0.711199998855591	0.702600002288818	0.676299989223480	0.571300029754639	0.356499999761581	0.158600002527237	0.710799992084503	0.733399987220764	0.722899973392487	0.702600002288818	0.616400003433228	0.337000012397766	0.163399994373322	0.104199998080730	0.747600018978119	0.732999980449677	0.750100016593933	0.571900010108948	0.220699995756149	0.120300002396107	0.0865999981760979	0.0825000032782555	0.666499972343445	0.717999994754791	0.400299996137619	0.123199999332428	0.0841000005602837	0.0838999971747398	0.0816999971866608	0.0804999992251396	0.512899994850159	0.553399980068207	0.160099998116493	0.0952000021934509	0.0864999964833260	0.0856000036001205	0.0860000029206276	0.0847999975085259	0.349400013685226	0.358799993991852	0.111299999058247	0.0885000005364418	0.0816999971866608	0.0803000032901764	0.0807999968528748	0.0798999965190888	0.166600003838539	0.153500005602837
0.726300001144409	0.740499973297119	0.729200005531311	0.719200015068054	0.699400007724762	0.623000025749207	0.377099990844727	0.162599995732307	0.732500016689301	0.755699992179871	0.743600010871887	0.727699995040894	0.644200026988983	0.358599990606308	0.166099995374680	0.104800000786781	0.767899990081787	0.744099974632263	0.763300001621246	0.577199995517731	0.231499999761581	0.115299999713898	0.0878999978303909	0.0837000012397766	0.677399992942810	0.750599980354309	0.406699985265732	0.120800003409386	0.0846000015735626	0.0829999968409538	0.0816999971866608	0.0799999982118607	0.532100021839142	0.570299983024597	0.158999994397163	0.0952000021934509	0.0856999978423119	0.0851000025868416	0.0854000002145767	0.0838000029325485	0.349700003862381	0.371600002050400	0.113300003111362	0.0887999981641769	0.0820999965071678	0.0816000029444695	0.0824000015854836	0.0806000009179115	0.172000005841255	0.155699998140335
0.740700006484985	0.753700017929077	0.738900005817413	0.728699982166290	0.717999994754791	0.653900027275085	0.398799985647202	0.168699994683266	0.744000017642975	0.761399984359741	0.753700017929077	0.738499999046326	0.665300011634827	0.369100004434586	0.173199996352196	0.106299996376038	0.780300021171570	0.747099995613098	0.782700002193451	0.581600010395050	0.231399998068810	0.112300001084805	0.0869999974966049	0.0829000025987625	0.698199987411499	0.767199993133545	0.419299989938736	0.118900001049042	0.0837000012397766	0.0841000005602837	0.0812000036239624	0.0791999995708466	0.547699987888336	0.588199973106384	0.160600006580353	0.0960000008344650	0.0854000002145767	0.0838999971747398	0.0843999981880188	0.0833000019192696	0.354299992322922	0.375400006771088	0.109800003468990	0.0885000005364418	0.0813999995589256	0.0807000026106834	0.0808999985456467	0.0803000032901764	0.172299996018410	0.153699994087219
0.760900020599365	0.763700008392334	0.756299972534180	0.754000008106232	0.736800014972687	0.684300005435944	0.417699992656708	0.170900002121925	0.759299993515015	0.778699994087219	0.759000003337860	0.758099973201752	0.691500008106232	0.390399992465973	0.178000003099442	0.107699997723103	0.786000013351440	0.768299996852875	0.795700013637543	0.587100028991699	0.237100005149841	0.111500002443790	0.0882000029087067	0.0865999981760979	0.730799973011017	0.791499972343445	0.431699991226196	0.118100002408028	0.0842999964952469	0.0838000029325485	0.0811000019311905	0.0793000012636185	0.568000018596649	0.616199970245361	0.163100004196167	0.0979000031948090	0.0900999978184700	0.0857999995350838	0.0851000025868416	0.0848999992012978	0.374599993228912	0.381799995899200	0.109800003468990	0.0882000029087067	0.0815000012516975	0.0806000009179115	0.0804999992251396	0.0793000012636185	0.176799997687340	0.157199993729591
0.758099973201752	0.787400007247925	0.755400002002716	0.747099995613098	0.744499981403351	0.712499976158142	0.441300004720688	0.178000003099442	0.747600018978119	0.773100018501282	0.769599974155426	0.766099989414215	0.722100019454956	0.422300010919571	0.191599994897842	0.106499999761581	0.775200009346008	0.777199983596802	0.799799978733063	0.596599996089935	0.267500013113022	0.112199999392033	0.0878000035881996	0.0838999971747398	0.737800002098084	0.805199980735779	0.435799986124039	0.121200002729893	0.0842999964952469	0.0838000029325485	0.0803000032901764	0.0794000029563904	0.578299999237061	0.628600001335144	0.159999996423721	0.0966000035405159	0.0872000008821487	0.0861999988555908	0.0865999981760979	0.0854000002145767	0.367799997329712	0.386900007724762	0.113200001418591	0.0890000015497208	0.0817999988794327	0.0803000032901764	0.0804999992251396	0.0794000029563904	0.178200006484985	0.159899994730949
0.748199999332428	0.791100025177002	0.760900020599365	0.752600014209747	0.761300027370453	0.730700016021729	0.464300006628037	0.187700003385544	0.738799989223480	0.772899985313416	0.758700013160706	0.762099981307983	0.740599989891052	0.430999994277954	0.195500001311302	0.105099998414516	0.772300004959106	0.783800005912781	0.789799988269806	0.593900024890900	0.277999997138977	0.114100001752377	0.0874999985098839	0.0842999964952469	0.749300003051758	0.822000026702881	0.447200000286102	0.117799997329712	0.0838000029325485	0.0833000019192696	0.0800999999046326	0.0794000029563904	0.595499992370606	0.648500025272369	0.159700006246567	0.0962999984622002	0.0859000012278557	0.0844999998807907	0.0855000019073486	0.0847000032663345	0.380600005388260	0.393099993467331	0.110500000417233	0.0886999964714050	0.0812000036239624	0.0799999982118607	0.0804999992251396	0.0798000022768974	0.180600002408028	0.158800005912781
0.746699988842011	0.797800004482269	0.755500018596649	0.753600001335144	0.763700008392334	0.766200006008148	0.529999971389771	0.187900006771088	0.757300019264221	0.768000006675720	0.754499971866608	0.754999995231628	0.757499992847443	0.475800007581711	0.208199992775917	0.110600002110004	0.770299971103668	0.802500009536743	0.785799980163574	0.647800028324127	0.278699994087219	0.114200003445148	0.0863000005483627	0.0824000015854836	0.777000010013580	0.820500016212463	0.455099999904633	0.118799999356270	0.0835999995470047	0.0826999992132187	0.0802000015974045	0.0794000029563904	0.612299978733063	0.670700013637543	0.160400003194809	0.0976999998092651	0.0872000008821487	0.0866999998688698	0.0863000005483627	0.0842000022530556	0.387600004673004	0.399300009012222	0.112000003457069	0.0887999981641769	0.0812999978661537	0.0798999965190888	0.0800999999046326	0.0786999985575676	0.184799998998642	0.162300005555153
0.744199991226196	0.811299979686737	0.756699979305267	0.744300007820129	0.760399997234345	0.779100000858307	0.540300011634827	0.188400000333786	0.759100019931793	0.771099984645844	0.762099981307983	0.761799991130829	0.775399982929230	0.506399989128113	0.215000003576279	0.107699997723103	0.766700029373169	0.815999984741211	0.778900027275085	0.645799994468689	0.283399999141693	0.111800000071526	0.0865999981760979	0.0833000019192696	0.787899971008301	0.816299974918366	0.464599996805191	0.119300000369549	0.0865999981760979	0.0826999992132187	0.0806000009179115	0.0781999975442886	0.628199994564056	0.681100010871887	0.159099996089935	0.0986000001430512	0.0886999964714050	0.0869000032544136	0.0869000032544136	0.0851999968290329	0.397199988365173	0.403899997472763	0.112099997699261	0.0894000008702278	0.0815000012516975	0.0811000019311905	0.0820999965071678	0.0798999965190888	0.184499993920326	0.158500000834465
0.741800010204315	0.820500016212463	0.751500010490418	0.752499997615814	0.768800020217896	0.801100015640259	0.574000000953674	0.194700002670288	0.734300017356873	0.759400010108948	0.754700005054474	0.762899994850159	0.780399978160858	0.527499973773956	0.226500004529953	0.106700003147125	0.760599970817566	0.822300016880035	0.777599990367889	0.658500015735626	0.286500006914139	0.110799998044968	0.0850000008940697	0.0811000019311905	0.790000021457672	0.803099989891052	0.469999998807907	0.117499999701977	0.0825000032782555	0.0820999965071678	0.0803999975323677	0.0786999985575676	0.634899973869324	0.694000005722046	0.184699997305870	0.0970999971032143	0.0864999964833260	0.0857999995350838	0.0852999985218048	0.0829000025987625	0.397500008344650	0.407499998807907	0.111599996685982	0.0896999984979630	0.0820999965071678	0.0800999999046326	0.0793000012636185	0.0780000016093254	0.185299992561340	0.162900000810623
0.738300025463104	0.822899997234345	0.753000020980835	0.744599997997284	0.765399992465973	0.789799988269806	0.568799972534180	0.200399994850159	0.743499994277954	0.759299993515015	0.748799979686737	0.756699979305267	0.780399978160858	0.551100015640259	0.229699999094009	0.110500000417233	0.756399989128113	0.830900013446808	0.766300022602081	0.652999997138977	0.282999992370605	0.110799998044968	0.0860999971628189	0.0838999971747398	0.783100008964539	0.803900003433228	0.481000006198883	0.129099994897842	0.0848999992012978	0.0837000012397766	0.0812999978661537	0.0791999995708466	0.652499973773956	0.702799975872040	0.188700005412102	0.100100003182888	0.0879999995231628	0.0857999995350838	0.0863000005483627	0.0847999975085259	0.405299991369247	0.412800014019012	0.112800002098084	0.0908999964594841	0.0816999971866608	0.0810000002384186	0.0816000029444695	0.0786999985575676	0.187700003385544	0.165700003504753
0.741500020027161	0.834299981594086	0.756699979305267	0.743099987506867	0.760599970817566	0.787800014019013	0.585799992084503	0.202500000596046	0.746100008487701	0.757399976253510	0.753400027751923	0.758400022983551	0.777000010013580	0.576499998569489	0.237499997019768	0.109499998390675	0.755200028419495	0.840900003910065	0.771399974822998	0.654900014400482	0.283899992704392	0.111000001430511	0.0882999971508980	0.0881000012159348	0.775699973106384	0.801800012588501	0.490399986505508	0.158700004220009	0.0855000019073486	0.0834000036120415	0.0807999968528748	0.0785999968647957	0.665099978446960	0.719600021839142	0.189400002360344	0.100100003182888	0.0876000002026558	0.0851000025868416	0.0857999995350838	0.0847999975085259	0.407200008630753	0.418900012969971	0.114299997687340	0.0918999984860420	0.0822999998927116	0.0812999978661537	0.0800999999046326	0.0794999971985817	0.190500006079674	0.163599997758865
0.740800023078919	0.831300020217896	0.747699975967407	0.731899976730347	0.753400027751923	0.767599999904633	0.596000015735626	0.210700005292892	0.744599997997284	0.767700016498566	0.754299998283386	0.751100003719330	0.755800008773804	0.606000006198883	0.241600006818771	0.109800003468990	0.756099998950958	0.850899994373322	0.769500017166138	0.655799984931946	0.286399990320206	0.109999999403954	0.0895999968051910	0.0820999965071678	0.781499981880188	0.792900025844574	0.489199995994568	0.181299999356270	0.0837000012397766	0.0820999965071678	0.0797000005841255	0.0794000029563904	0.684400022029877	0.733500003814697	0.186599999666214	0.101899996399879	0.0881000012159348	0.0863000005483627	0.0857999995350838	0.0841000005602837	0.416900008916855	0.416500002145767	0.115400001406670	0.0923999994993210	0.0817999988794327	0.0800999999046326	0.0800999999046326	0.0803000032901764	0.191699996590614	0.160600006580353
0.726000010967255	0.838699996471405	0.746800005435944	0.734700024127960	0.756099998950958	0.774600028991699	0.614099979400635	0.213300004601479	0.722800016403198	0.754700005054474	0.748199999332428	0.748899996280670	0.751399993896484	0.621500015258789	0.259000003337860	0.110699996352196	0.744700014591217	0.855300009250641	0.764400005340576	0.662100017070770	0.286100000143051	0.119199998676777	0.0887999981641769	0.0811000019311905	0.770399987697601	0.791299998760223	0.499000012874603	0.186299994587898	0.0842000022530556	0.0817999988794327	0.0794999971985817	0.0784000009298325	0.691399991512299	0.738799989223480	0.210800006985664	0.101599998772144	0.0888999998569489	0.0873999968171120	0.0851999968290329	0.0825999975204468	0.423000007867813	0.424800008535385	0.113799996674061	0.0917999967932701	0.0832000002264977	0.0799999982118607	0.0795999988913536	0.0793000012636185	0.191400006413460	0.162200003862381
0.742200016975403	0.858299970626831	0.752099990844727	0.744199991226196	0.762700021266937	0.775799989700317	0.719399988651276	0.220699995756149	0.748000025749207	0.764699995517731	0.753199994564056	0.754899978637695	0.759800016880035	0.643700003623962	0.266999989748001	0.109700001776218	0.753199994564056	0.870299994945526	0.764599978923798	0.657199978828430	0.287200003862381	0.109099999070168	0.0908000022172928	0.0821999981999397	0.764599978923798	0.792100012302399	0.511799991130829	0.185800001025200	0.0863000005483627	0.0843999981880188	0.0795999988913536	0.0781000033020973	0.712599992752075	0.755699992179871	0.226899996399879	0.101800002157688	0.0885000005364418	0.0859000012278557	0.0864000022411346	0.0860000029206276	0.434599995613098	0.433800011873245	0.117799997329712	0.0964000001549721	0.0847000032663345	0.0812999978661537	0.0800999999046326	0.0789000019431114	0.196700006723404	0.164800003170967
0.736699998378754	0.854499995708466	0.750699996948242	0.745000004768372	0.761300027370453	0.769200026988983	0.719699978828430	0.222299993038178	0.750800013542175	0.760399997234345	0.746800005435944	0.753000020980835	0.762499988079071	0.692399978637695	0.277999997138977	0.109099999070168	0.757000029087067	0.884400010108948	0.761699974536896	0.661300003528595	0.291399985551834	0.116800002753735	0.0885000005364418	0.0821999981999397	0.753400027751923	0.787400007247925	0.515100002288818	0.181999996304512	0.0842999964952469	0.0841000005602837	0.0812000036239624	0.0786999985575676	0.715099990367889	0.762600004673004	0.223800003528595	0.102300003170967	0.0908000022172928	0.0865999981760979	0.0851000025868416	0.0851000025868416	0.437200009822845	0.441399991512299	0.118000000715256	0.0954999998211861	0.0843999981880188	0.0822999998927116	0.0812000036239624	0.0789000019431114	0.196799993515015	0.166500002145767
0.736500024795532	0.862200021743774	0.745999991893768	0.730300009250641	0.751299977302551	0.770699977874756	0.718400001525879	0.243599995970726	0.736199975013733	0.765200018882752	0.755100011825562	0.748700022697449	0.740999996662140	0.695599973201752	0.282299995422363	0.107900001108646	0.748199999332428	0.876999974250794	0.763899981975555	0.719900012016296	0.297100007534027	0.115699999034405	0.0917000025510788	0.0852999985218048	0.751800000667572	0.782599985599518	0.516099989414215	0.185299992561340	0.0878000035881996	0.0842999964952469	0.0803000032901764	0.0789000019431114	0.728500008583069	0.771399974822998	0.226199999451637	0.103600002825260	0.0905999988317490	0.0873000025749207	0.0870999991893768	0.0851999968290329	0.453999996185303	0.439500004053116	0.119699999690056	0.0976999998092651	0.0842000022530556	0.0817999988794327	0.0800999999046326	0.0784000009298325	0.203299999237061	0.172099992632866
0.737699985504150	0.861599981784821	0.748300015926361	0.737800002098084	0.753300011157990	0.758499979972839	0.712199985980988	0.239600002765656	0.743200004100800	0.762199997901917	0.754599988460541	0.745599985122681	0.746399998664856	0.737200021743774	0.292100012302399	0.112099997699261	0.751500010490418	0.889500021934509	0.763000011444092	0.726000010967255	0.297199994325638	0.129700005054474	0.0900999978184700	0.0847999975085259	0.750000000000000	0.781099975109100	0.525099992752075	0.182099997997284	0.0876000002026558	0.0838000029325485	0.0819000005722046	0.0804999992251396	0.737200021743774	0.781899988651276	0.229399994015694	0.107500001788139	0.0909999981522560	0.0864999964833260	0.0860999971628189	0.0839999988675118	0.457700014114380	0.445699989795685	0.119400002062321	0.0991000011563301	0.0851999968290329	0.0821999981999397	0.0808999985456467	0.0803999975323677	0.204999998211861	0.175699993968010
0.726899981498718	0.862800002098084	0.743200004100800	0.737600028514862	0.748000025749207	0.756600022315979	0.695100009441376	0.242100000381470	0.737800002098084	0.756799995899200	0.747699975967407	0.745700001716614	0.759700000286102	0.753000020980835	0.298400014638901	0.112300001084805	0.745299994945526	0.882600009441376	0.758499979972839	0.721899986267090	0.331999987363815	0.131400004029274	0.0896999984979630	0.0904999971389771	0.740400016307831	0.776499986648560	0.530200004577637	0.182799994945526	0.0877000018954277	0.0842000022530556	0.0802000015974045	0.0798999965190888	0.741500020027161	0.786199986934662	0.226400002837181	0.105499997735024	0.0909999981522560	0.0882999971508980	0.0859000012278557	0.0841000005602837	0.455500006675720	0.448199987411499	0.124300003051758	0.101999998092651	0.0851000025868416	0.0815000012516975	0.0794999971985817	0.0790999978780747	0.207599997520447	0.184100002050400
[truncated: 14 more columns]
