# Supplementary material for: Modeling the impact of drug interactions on therapeutic selectivity
Source: Nat Commun. 2018 Aug 27;9:3452. doi: 10.1038/s41467-018-05954-3 (PMC6110842; doi:10.1038/s41467-018-05954-3)
Supplement: Supplementary file 4 — Supplementary Data 1 [file 41467_2018_5954_MOESM4_ESM.zip › albRAW/Bro-Hal.txt]

0.0878000035881996	0.0895000025629997	0.0878999978303909	0.0925000011920929	0.110399998724461	0.112599998712540	0.120899997651577	0.120200000703335	0.0876000002026558	0.0907000005245209	0.0923999994993210	0.0966000035405159	0.115800000727177	0.118699997663498	0.131699994206429	0.122800000011921	0.0886999964714050	0.0868000015616417	0.0878999978303909	0.0930999964475632	0.103299997746944	0.108999997377396	0.111199997365475	0.120099999010563	0.0854000002145767	0.0861999988555908	0.0856999978423119	0.0895999968051910	0.104599997401237	0.103500001132488	0.108699999749660	0.110500000417233	0.0935999974608421	0.0894000008702278	0.0899000018835068	0.0913000032305718	0.0917000025510788	0.0979999974370003	0.108800001442432	0.111299999058247	0.0863000005483627	0.0872000008821487	0.0874999985098839	0.0891000032424927	0.0878999978303909	0.0951000005006790	0.0983999967575073	0.0961999967694283	0.0851999968290329	0.0878000035881996
0.0873999968171120	0.0901999995112419	0.0865999981760979	0.0900999978184700	0.108499996364117	0.111199997365475	0.119900003075600	0.122800000011921	0.0869999974966049	0.0887999981641769	0.0879999995231628	0.0898000001907349	0.116400003433228	0.116499997675419	0.127100005745888	0.131400004029274	0.0879999995231628	0.0857999995350838	0.0868000015616417	0.0926000028848648	0.103399999439716	0.113799996674061	0.114200003445148	0.121299996972084	0.0838999971747398	0.0847999975085259	0.0851000025868416	0.0864000022411346	0.103799998760223	0.100699998438358	0.104699999094009	0.114600002765656	0.0894000008702278	0.0873999968171120	0.0877000018954277	0.0892999991774559	0.0896999984979630	0.0987000018358231	0.111199997365475	0.104999996721745	0.0847000032663345	0.0847000032663345	0.0859000012278557	0.0856000036001205	0.0864000022411346	0.0920000001788139	0.0926000028848648	0.0984999984502792	0.0846000015735626	0.0861999988555908
0.0869000032544136	0.0891000032424927	0.0856999978423119	0.0891000032424927	0.103299997746944	0.112300001084805	0.115000002086163	0.116899996995926	0.0869000032544136	0.0883999988436699	0.0868000015616417	0.0903000012040138	0.110100001096725	0.112899996340275	0.117899999022484	0.121500000357628	0.0864999964833260	0.0852999985218048	0.0864000022411346	0.0907000005245209	0.0986000001430512	0.105599999427795	0.111800000071526	0.122500002384186	0.0837000012397766	0.0847000032663345	0.0828000009059906	0.0851999968290329	0.0971999987959862	0.103100001811981	0.103299997746944	0.107600003480911	0.0922000035643578	0.0866999998688698	0.0869999974966049	0.0895000025629997	0.0892999991774559	0.0957000032067299	0.103900000452995	0.101000003516674	0.0846000015735626	0.0841000005602837	0.0841000005602837	0.0842000022530556	0.0843999981880188	0.0931999981403351	0.0918999984860420	0.0978000015020371	0.0838999971747398	0.0856999978423119
0.0864999964833260	0.0890000015497208	0.0857999995350838	0.0879999995231628	0.102700002491474	0.106200002133846	0.116899996995926	0.125300005078316	0.0855000019073486	0.0877000018954277	0.0869999974966049	0.0892999991774559	0.108599998056889	0.111599996685982	0.120399996638298	0.124799996614456	0.0855000019073486	0.0848999992012978	0.0860999971628189	0.0913000032305718	0.107000000774860	0.122000001370907	0.113399997353554	0.114299997687340	0.0833000019192696	0.0842000022530556	0.0837000012397766	0.0850000008940697	0.0983000025153160	0.0979000031948090	0.109800003468990	0.110200002789497	0.0842000022530556	0.0865999981760979	0.0869999974966049	0.0887999981641769	0.0882000029087067	0.0952000021934509	0.102899998426437	0.101199999451637	0.0838000029325485	0.0837000012397766	0.0839999988675118	0.0838999971747398	0.0848999992012978	0.0899000018835068	0.0938000008463860	0.0965000018477440	0.0834000036120415	0.0856000036001205
0.0850000008940697	0.0868000015616417	0.0851000025868416	0.0883999988436699	0.100000001490116	0.104900002479553	0.112700000405312	0.118799999356270	0.0844999998807907	0.0865999981760979	0.0848999992012978	0.0879999995231628	0.105499997735024	0.112899996340275	0.118299998342991	0.115099996328354	0.0851000025868416	0.0838000029325485	0.0843999981880188	0.0900000035762787	0.0966999977827072	0.115000002086163	0.111800000071526	0.113799996674061	0.0835999995470047	0.0841000005602837	0.0838000029325485	0.0860999971628189	0.0984999984502792	0.103600002825260	0.0997999981045723	0.105400003492832	0.0825999975204468	0.0864000022411346	0.0859000012278557	0.0877000018954277	0.0901999995112419	0.0954999998211861	0.101599998772144	0.104500003159046	0.0832000002264977	0.0835999995470047	0.0837000012397766	0.0841000005602837	0.0847000032663345	0.0908999964594841	0.0895000025629997	0.0907000005245209	0.0829000025987625	0.0852999985218048
0.0857999995350838	0.0886000022292137	0.0856999978423119	0.0876000002026558	0.102600000798702	0.101800002157688	0.115199998021126	0.120700001716614	0.0865999981760979	0.0873000025749207	0.0861999988555908	0.0899000018835068	0.108199998736382	0.110100001096725	0.115099996328354	0.123599998652935	0.0852999985218048	0.0848999992012978	0.0854000002145767	0.0900999978184700	0.0965000018477440	0.0996999964118004	0.110500000417233	0.119699999690056	0.0838000029325485	0.0843999981880188	0.0838999971747398	0.0851000025868416	0.0944000035524368	0.0986000001430512	0.101599998772144	0.112499997019768	0.0826999992132187	0.0869999974966049	0.0864999964833260	0.0890000015497208	0.0886999964714050	0.0942000001668930	0.105499997735024	0.107299998402596	0.0834000036120415	0.0838000029325485	0.0835999995470047	0.0837000012397766	0.0842999964952469	0.102600000798702	0.0904999971389771	0.0918999984860420	0.0829000025987625	0.0851000025868416
0.0847000032663345	0.0886000022292137	0.0864000022411346	0.0882999971508980	0.100900001823902	0.102799996733665	0.115900002419949	0.117700003087521	0.0843999981880188	0.0851999968290329	0.0851999968290329	0.0886000022292137	0.105099998414516	0.109899997711182	0.116499997675419	0.118500001728535	0.0851000025868416	0.0856000036001205	0.0852999985218048	0.0891000032424927	0.0983999967575073	0.109099999070168	0.109600000083447	0.115500003099442	0.0825999975204468	0.0834000036120415	0.0834000036120415	0.0851000025868416	0.0973000004887581	0.0952000021934509	0.101199999451637	0.103900000452995	0.0829999968409538	0.0861999988555908	0.0859000012278557	0.0866999998688698	0.0879999995231628	0.0939999967813492	0.107699997723103	0.0997999981045723	0.0839999988675118	0.0828000009059906	0.0839999988675118	0.0835999995470047	0.0843999981880188	0.0882999971508980	0.0891000032424927	0.0904000028967857	0.0821999981999397	0.0856999978423119
0.0852999985218048	0.0869000032544136	0.0841000005602837	0.0868000015616417	0.100500002503395	0.101899996399879	0.114299997687340	0.119699999690056	0.0838999971747398	0.0856000036001205	0.0841000005602837	0.0882999971508980	0.100400000810623	0.104099996387959	0.116999998688698	0.128600001335144	0.0851999968290329	0.0824000015854836	0.0838999971747398	0.0879999995231628	0.0930999964475632	0.110699996352196	0.105599999427795	0.116899996995926	0.0815000012516975	0.0813999995589256	0.0813999995589256	0.0841000005602837	0.0929000005126000	0.0917000025510788	0.0996999964118004	0.115800000727177	0.0869999974966049	0.0841000005602837	0.0843999981880188	0.0852999985218048	0.0869000032544136	0.0908999964594841	0.101400002837181	0.0982000008225441	0.0815000012516975	0.0813999995589256	0.0825000032782555	0.0822999998927116	0.0826999992132187	0.0890000015497208	0.0872000008821487	0.0885000005364418	0.0813999995589256	0.0837000012397766
0.0852999985218048	0.0883999988436699	0.0861999988555908	0.0886000022292137	0.0991000011563301	0.107600003480911	0.113600000739098	0.120399996638298	0.0846000015735626	0.0865999981760979	0.0861999988555908	0.0879999995231628	0.104900002479553	0.105700001120567	0.116499997675419	0.118600003421307	0.0846000015735626	0.0837000012397766	0.0847999975085259	0.0903000012040138	0.0931999981403351	0.108499996364117	0.107900001108646	0.117799997329712	0.0825999975204468	0.0838000029325485	0.0842000022530556	0.0847999975085259	0.102700002491474	0.0957999974489212	0.0974999964237213	0.107199996709824	0.0822999998927116	0.0848999992012978	0.0852999985218048	0.0882999971508980	0.0873999968171120	0.0961999967694283	0.101300001144409	0.0970000028610230	0.0828000009059906	0.0833000019192696	0.0841000005602837	0.0826999992132187	0.0843999981880188	0.0881000012159348	0.0891000032424927	0.0900999978184700	0.0822999998927116	0.0852999985218048
0.0869999974966049	0.0904000028967857	0.0861999988555908	0.0882999971508980	0.102899998426437	0.104599997401237	0.111400000751019	0.122699998319149	0.0864000022411346	0.0873000025749207	0.0864000022411346	0.0901999995112419	0.105499997735024	0.107600003480911	0.118199996650219	0.121699996292591	0.0856999978423119	0.0861999988555908	0.0866999998688698	0.0908000022172928	0.100400000810623	0.111800000071526	0.108400002121925	0.115500003099442	0.0841000005602837	0.0851999968290329	0.0847999975085259	0.0847000032663345	0.0939999967813492	0.0961000025272369	0.0988999977707863	0.112300001084805	0.0834000036120415	0.0857999995350838	0.0876000002026558	0.0887999981641769	0.0894000008702278	0.0936999991536140	0.105599999427795	0.100500002503395	0.0838000029325485	0.0835999995470047	0.0842000022530556	0.0837000012397766	0.0848999992012978	0.0890000015497208	0.0904000028967857	0.0900999978184700	0.0834999978542328	0.0859000012278557
0.0861999988555908	0.0894000008702278	0.0882000029087067	0.0895000025629997	0.102799996733665	0.101700000464916	0.116700001060963	0.119000002741814	0.0865999981760979	0.0869000032544136	0.0855000019073486	0.0892999991774559	0.105599999427795	0.107600003480911	0.119099996984005	0.117299996316433	0.0865999981760979	0.0860999971628189	0.0861999988555908	0.0895000025629997	0.0962999984622002	0.110200002789497	0.111400000751019	0.118699997663498	0.0846000015735626	0.0856999978423119	0.0863000005483627	0.0873000025749207	0.100299999117851	0.0989999994635582	0.101300001144409	0.109200000762939	0.0846000015735626	0.0860999971628189	0.0878000035881996	0.0881000012159348	0.0879999995231628	0.104299999773502	0.100599996745586	0.105599999427795	0.0847000032663345	0.0847999975085259	0.0857999995350838	0.0838000029325485	0.0850000008940697	0.0952000021934509	0.0908000022172928	0.0908999964594841	0.0833000019192696	0.0860999971628189
0.0870999991893768	0.0894000008702278	0.0863000005483627	0.0882999971508980	0.103699997067451	0.109800003468990	0.110799998044968	0.120999999344349	0.0873000025749207	0.0878000035881996	0.0868000015616417	0.0896999984979630	0.101899996399879	0.111100003123283	0.116700001060963	0.125300005078316	0.0870999991893768	0.0864999964833260	0.0866999998688698	0.0898000001907349	0.0970000028610230	0.121500000357628	0.107199996709824	0.114200003445148	0.0851000025868416	0.0860999971628189	0.0861999988555908	0.0876000002026558	0.0944999977946281	0.102700002491474	0.100800000131130	0.111500002443790	0.0832000002264977	0.0861999988555908	0.0872000008821487	0.0887999981641769	0.0872000008821487	0.0932999998331070	0.0992999970912933	0.104500003159046	0.0841000005602837	0.0839999988675118	0.0855000019073486	0.0834000036120415	0.0848999992012978	0.0891999974846840	0.0896999984979630	0.0901999995112419	0.0830999985337257	0.0854000002145767
0.0869999974966049	0.0900999978184700	0.0895999968051910	0.0887999981641769	0.104599997401237	0.102899998426437	0.115800000727177	0.124099999666214	0.0882000029087067	0.0882000029087067	0.0888999998569489	0.0907000005245209	0.108300000429153	0.109700001776218	0.120999999344349	0.131400004029274	0.0863000005483627	0.0863000005483627	0.0866999998688698	0.0909999981522560	0.0956000015139580	0.109499998390675	0.108199998736382	0.117600001394749	0.0842999964952469	0.0857999995350838	0.0851999968290329	0.0861999988555908	0.0956000015139580	0.100599996745586	0.101700000464916	0.109899997711182	0.0908000022172928	0.0864999964833260	0.0864000022411346	0.0882999971508980	0.0877000018954277	0.0951000005006790	0.0991000011563301	0.0979000031948090	0.0842000022530556	0.0847000032663345	0.0844999998807907	0.0842000022530556	0.0859000012278557	0.0895999968051910	0.0909999981522560	0.0908999964594841	0.0838999971747398	0.0860000029206276
0.0882999971508980	0.0908999964594841	0.0887999981641769	0.0894000008702278	0.103100001811981	0.110399998724461	0.109899997711182	0.122100003063679	0.0872000008821487	0.0891999974846840	0.0879999995231628	0.0917000025510788	0.105599999427795	0.110799998044968	0.127900004386902	0.127200007438660	0.0869999974966049	0.0865999981760979	0.0866999998688698	0.0925000011920929	0.100599996745586	0.109099999070168	0.109700001776218	0.113700002431870	0.0844999998807907	0.0860999971628189	0.0864999964833260	0.0860000029206276	0.0979999974370003	0.0995000004768372	0.102399997413158	0.105099998414516	0.0864999964833260	0.0872000008821487	0.0860999971628189	0.0895000025629997	0.0894000008702278	0.0926000028848648	0.104599997401237	0.108900003135204	0.0847000032663345	0.0852999985218048	0.0838999971747398	0.0842999964952469	0.0850000008940697	0.0879999995231628	0.0907000005245209	0.0896999984979630	0.0829999968409538	0.0856000036001205
0.0892999991774559	0.0907000005245209	0.0882999971508980	0.0873999968171120	0.103699997067451	0.105099998414516	0.114299997687340	0.119300000369549	0.0892999991774559	0.0895999968051910	0.0869000032544136	0.0904000028967857	0.111800000071526	0.108499996364117	0.120899997651577	0.129700005054474	0.0861999988555908	0.0865999981760979	0.0874999985098839	0.0900000035762787	0.0942000001668930	0.112000003457069	0.114500001072884	0.119199998676777	0.0846000015735626	0.0870999991893768	0.0860000029206276	0.0854000002145767	0.0966000035405159	0.0929000005126000	0.101499997079372	0.112999998033047	0.0894000008702278	0.0864000022411346	0.0866999998688698	0.0885000005364418	0.0892999991774559	0.0970000028610230	0.100199997425079	0.102099999785423	0.0839999988675118	0.0848999992012978	0.0851000025868416	0.0837000012397766	0.0847000032663345	0.103000000119209	0.0909999981522560	0.0892999991774559	0.0832000002264977	0.0851999968290329
0.0905999988317490	0.0918999984860420	0.0891999974846840	0.0899000018835068	0.105599999427795	0.107100002467632	0.118400000035763	0.124099999666214	0.0886999964714050	0.0913999974727631	0.0877000018954277	0.0908999964594841	0.105899997055531	0.113499999046326	0.122000001370907	0.132200002670288	0.0874999985098839	0.0878000035881996	0.0874999985098839	0.0916000008583069	0.0927999988198280	0.117399998009205	0.112700000405312	0.115599997341633	0.0856000036001205	0.0866999998688698	0.0869999974966049	0.0876000002026558	0.0969000011682510	0.102300003170967	0.100599996745586	0.106499999761581	0.0894000008702278	0.0868000015616417	0.0868000015616417	0.0891999974846840	0.0886000022292137	0.0923999994993210	0.0976999998092651	0.0988000035285950	0.0846000015735626	0.0855000019073486	0.0854000002145767	0.0837000012397766	0.0856999978423119	0.0894000008702278	0.0908000022172928	0.0922999978065491	0.0841000005602837	0.0869000032544136
0.0916000008583069	0.0939000025391579	0.0913999974727631	0.0916000008583069	0.105899997055531	0.107500001788139	0.117799997329712	0.123400002717972	0.0891999974846840	0.0900999978184700	0.0888999998569489	0.0910999998450279	0.105800002813339	0.118699997663498	0.121699996292591	0.120300002396107	0.0891999974846840	0.0873999968171120	0.0869999974966049	0.0910999998450279	0.0989999994635582	0.103500001132488	0.112999998033047	0.121500000357628	0.0856000036001205	0.0863000005483627	0.0855000019073486	0.0872000008821487	0.0986000001430512	0.106200002133846	0.101099997758865	0.111699998378754	0.0839999988675118	0.0864000022411346	0.0870999991893768	0.0888999998569489	0.0896999984979630	0.0935000032186508	0.0993999987840653	0.105999998748302	0.0866999998688698	0.0860000029206276	0.0852999985218048	0.0848999992012978	0.0857999995350838	0.0896999984979630	0.0905999988317490	0.0910999998450279	0.0828000009059906	0.0860000029206276
0.0939000025391579	0.0948000028729439	0.0920000001788139	0.0913000032305718	0.109099999070168	0.108300000429153	0.115199998021126	0.127900004386902	0.0913999974727631	0.0912000015377998	0.0894000008702278	0.0925000011920929	0.104900002479553	0.112300001084805	0.123999997973442	0.119999997317791	0.0900000035762787	0.0881000012159348	0.0868000015616417	0.0916000008583069	0.101099997758865	0.102499999105930	0.110500000417233	0.115099996328354	0.0872000008821487	0.0869999974966049	0.0869000032544136	0.0888999998569489	0.0976999998092651	0.0976999998092651	0.101000003516674	0.105400003492832	0.0851000025868416	0.0869000032544136	0.0878000035881996	0.0898000001907349	0.0898000001907349	0.0970000028610230	0.0992999970912933	0.104800000786781	0.0856999978423119	0.0861999988555908	0.0851000025868416	0.0857999995350838	0.0860999971628189	0.0907000005245209	0.0909999981522560	0.0917000025510788	0.0834999978542328	0.0869999974966049
0.0971999987959862	0.0966000035405159	0.0930000022053719	0.100699998438358	0.111500002443790	0.109600000083447	0.119400002062321	0.128700003027916	0.0922000035643578	0.0930999964475632	0.0916000008583069	0.0927999988198280	0.114500001072884	0.110500000417233	0.123800002038479	0.125100001692772	0.0913000032305718	0.0888999998569489	0.0890000015497208	0.0925000011920929	0.0964000001549721	0.112300001084805	0.114900000393391	0.114399999380112	0.0873000025749207	0.0878000035881996	0.0876000002026558	0.0890000015497208	0.0992999970912933	0.102200001478195	0.0970000028610230	0.115000002086163	0.0863000005483627	0.0876000002026558	0.0890000015497208	0.0894000008702278	0.0886000022292137	0.0940999984741211	0.0993999987840653	0.101000003516674	0.0860000029206276	0.0856000036001205	0.0851000025868416	0.0857999995350838	0.0864999964833260	0.0891000032424927	0.0903000012040138	0.0912000015377998	0.0847999975085259	0.0881000012159348
0.0987000018358231	0.0993999987840653	0.0962999984622002	0.0991000011563301	0.110600002110004	0.118699997663498	0.129399999976158	0.133200004696846	0.0966999977827072	0.0930999964475632	0.0918999984860420	0.0927999988198280	0.107900001108646	0.113499999046326	0.120800003409386	0.131400004029274	0.0912000015377998	0.0905999988317490	0.0896999984979630	0.0926999971270561	0.103200003504753	0.106399998068810	0.116099998354912	0.123099997639656	0.0876000002026558	0.0877000018954277	0.0869999974966049	0.0878000035881996	0.102499999105930	0.108199998736382	0.0982000008225441	0.115999996662140	0.0870999991893768	0.0874999985098839	0.0886000022292137	0.0913000032305718	0.0890000015497208	0.0957000032067299	0.100599996745586	0.104299999773502	0.0865999981760979	0.0859000012278557	0.0868000015616417	0.0868000015616417	0.0869000032544136	0.0895000025629997	0.0903000012040138	0.0913999974727631	0.0851000025868416	0.0873000025749207
0.101400002837181	0.101400002837181	0.0991000011563301	0.0954999998211861	0.115699999034405	0.114600002765656	0.122000001370907	0.131600007414818	0.0967999994754791	0.0964000001549721	0.0952000021934509	0.0957999974489212	0.108999997377396	0.113300003111362	0.128199994564056	0.130300000309944	0.0917999967932701	0.0910999998450279	0.0907000005245209	0.0930999964475632	0.0970999971032143	0.106299996376038	0.113399997353554	0.117799997329712	0.0874999985098839	0.0886999964714050	0.0886000022292137	0.0891999974846840	0.0998999997973442	0.0989999994635582	0.102600000798702	0.116400003433228	0.0854000002145767	0.0876000002026558	0.0885000005364418	0.0913999974727631	0.0908000022172928	0.0952000021934509	0.100000001490116	0.0983999967575073	0.0856000036001205	0.0861999988555908	0.0856000036001205	0.0848999992012978	0.0872000008821487	0.0925000011920929	0.0930000022053719	0.0927999988198280	0.0844999998807907	0.0869999974966049
0.105499997735024	0.104099996387959	0.100500002503395	0.0996999964118004	0.115599997341633	0.120399996638298	0.121399998664856	0.128800004720688	0.102399997413158	0.0984999984502792	0.0952999964356422	0.0961999967694283	0.108999997377396	0.112400002777576	0.125499993562698	0.133100003004074	0.0926999971270561	0.0925000011920929	0.0922000035643578	0.0939999967813492	0.100699998438358	0.114000000059605	0.108800001442432	0.114100001752377	0.0886999964714050	0.0891000032424927	0.0892999991774559	0.0913999974727631	0.102200001478195	0.100100003182888	0.104000002145767	0.116999998688698	0.0938000008463860	0.0882999971508980	0.0891999974846840	0.0913000032305718	0.0907000005245209	0.0957000032067299	0.100400000810623	0.0993999987840653	0.0869999974966049	0.0870999991893768	0.0865999981760979	0.0869000032544136	0.0881000012159348	0.0914999991655350	0.0930000022053719	0.0934000015258789	0.0864000022411346	0.0876000002026558
0.109899997711182	0.108499996364117	0.102899998426437	0.0993999987840653	0.118600003421307	0.125699996948242	0.122000001370907	0.131400004029274	0.103900000452995	0.101499997079372	0.0991000011563301	0.0986000001430512	0.115199998021126	0.118100002408028	0.124399997293949	0.127599999308586	0.0957000032067299	0.0944000035524368	0.0927999988198280	0.0951000005006790	0.0970999971032143	0.106299996376038	0.115699999034405	0.115699999034405	0.0904999971389771	0.0912000015377998	0.0900999978184700	0.0912000015377998	0.101700000464916	0.0983999967575073	0.0993999987840653	0.108099997043610	0.0895999968051910	0.0891000032424927	0.0917000025510788	0.0923999994993210	0.0913000032305718	0.0996999964118004	0.103799998760223	0.100199997425079	0.0873999968171120	0.0878000035881996	0.0877000018954277	0.0864999964833260	0.0876000002026558	0.0913000032305718	0.0934000015258789	0.0935000032186508	0.0868000015616417	0.0887999981641769
0.114299997687340	0.109399996697903	0.104699999094009	0.103900000452995	0.121100001037121	0.123199999332428	0.125400006771088	0.141200006008148	0.107299998402596	0.103900000452995	0.0998999997973442	0.0988000035285950	0.111199997365475	0.115699999034405	0.127399995923042	0.124499998986721	0.0964000001549721	0.0931999981403351	0.0931999981403351	0.0948000028729439	0.101199999451637	0.106600001454353	0.114200003445148	0.116800002753735	0.0899000018835068	0.0917999967932701	0.0891000032424927	0.0904999971389771	0.0961000025272369	0.0995000004768372	0.0997999981045723	0.116999998688698	0.0900000035762787	0.0894000008702278	0.0904000028967857	0.0921000018715859	0.0923999994993210	0.0970000028610230	0.100599996745586	0.100500002503395	0.0882999971508980	0.0869999974966049	0.0866999998688698	0.0870999991893768	0.0887999981641769	0.0909999981522560	0.0935999974608421	0.0929000005126000	0.0855000019073486	0.0883999988436699
0.119800001382828	0.114699997007847	0.108699999749660	0.103799998760223	0.120499998331070	0.124700002372265	0.132100000977516	0.142599999904633	0.111400000751019	0.106799997389317	0.103299997746944	0.100599996745586	0.119300000369549	0.123700000345707	0.129299998283386	0.128399997949600	0.0958999991416931	0.0929000005126000	0.0936999991536140	0.0944000035524368	0.100800000131130	0.105700001120567	0.108400002121925	0.124700002372265	0.0908999964594841	0.0918999984860420	0.0907000005245209	0.0914999991655350	0.108599998056889	0.104400001466274	0.103399999439716	0.113700002431870	0.0900999978184700	0.0905999988317490	0.0894000008702278	0.0923999994993210	0.0904999971389771	0.0989999994635582	0.100299999117851	0.103500001132488	0.0891000032424927	0.0876000002026558	0.0878999978303909	0.0881000012159348	0.0883999988436699	0.0917000025510788	0.0948000028729439	0.0926000028848648	0.0899000018835068	0.0899000018835068
0.128199994564056	0.119199998676777	0.111000001430511	0.103699997067451	0.127399995923042	0.130099996924400	0.128600001335144	0.132799997925758	0.116999998688698	0.111299999058247	0.105400003492832	0.103200003504753	0.117799997329712	0.125300005078316	0.127800002694130	0.132100000977516	0.0997999981045723	0.0960000008344650	0.0952999964356422	0.0953999981284142	0.108499996364117	0.106600001454353	0.112300001084805	0.120800003409386	0.0918999984860420	0.0926000028848648	0.0913999974727631	0.0918999984860420	0.0992999970912933	0.106200002133846	0.105899997055531	0.114399999380112	0.0900000035762787	0.0900999978184700	0.0922000035643578	0.0913999974727631	0.0925000011920929	0.0964000001549721	0.103100001811981	0.101400002837181	0.0894000008702278	0.0883999988436699	0.0885000005364418	0.0879999995231628	0.0899000018835068	0.0930999964475632	0.0957000032067299	0.0926999971270561	0.0864000022411346	0.0886000022292137
0.137400001287460	0.126200005412102	0.114399999380112	0.107000000774860	0.123199999332428	0.125499993562698	0.136800006031990	0.134000003337860	0.123899996280670	0.113300003111362	0.107699997723103	0.104999996721745	0.120600000023842	0.125200003385544	0.130999997258186	0.135800004005432	0.104599997401237	0.0983999967575073	0.0974999964237213	0.0970000028610230	0.101700000464916	0.114500001072884	0.119300000369549	0.121200002729893	0.0939000025391579	0.0957000032067299	0.0922000035643578	0.0927999988198280	0.0993999987840653	0.106200002133846	0.104299999773502	0.116599999368191	0.0904999971389771	0.0917000025510788	0.0916000008583069	0.0931999981403351	0.0947000011801720	0.0971999987959862	0.104299999773502	0.108300000429153	0.0901999995112419	0.0896999984979630	0.0898000001907349	0.0894000008702278	0.0899000018835068	0.0926999971270561	0.0939999967813492	0.101300001144409	0.0878999978303909	0.0900000035762787
0.144199997186661	0.127599999308586	0.116200000047684	0.109200000762939	0.130099996924400	0.132599994540215	0.133399993181229	0.134499996900558	0.132400006055832	0.117200002074242	0.107699997723103	0.106700003147125	0.119699999690056	0.124099999666214	0.137600004673004	0.142399996519089	0.106700003147125	0.0986000001430512	0.0983000025153160	0.0983999967575073	0.102899998426437	0.114200003445148	0.113700002431870	0.117399998009205	0.0962999984622002	0.0935999974608421	0.0926999971270561	0.0939000025391579	0.106299996376038	0.101000003516674	0.114000000059605	0.109700001776218	0.0920000001788139	0.0917000025510788	0.0922999978065491	0.0947000011801720	0.0935000032186508	0.0992000028491020	0.102600000798702	0.103000000119209	0.0903000012040138	0.0910999998450279	0.0891000032424927	0.0900999978184700	0.0904000028967857	0.0940999984741211	0.0953999981284142	0.0980999991297722	0.0876000002026558	0.0898000001907349
0.154499992728233	0.130700007081032	0.117700003087521	0.108099997043610	0.125900000333786	0.134700000286102	0.135399997234344	0.138999998569489	0.140400007367134	0.119199998676777	0.112000003457069	0.108699999749660	0.123000003397465	0.121500000357628	0.131200000643730	0.136099994182587	0.111000001430511	0.100199997425079	0.0993999987840653	0.0979000031948090	0.104099996387959	0.113200001418591	0.114900000393391	0.118799999356270	0.0980999991297722	0.0948000028729439	0.0965000018477440	0.0956000015139580	0.105599999427795	0.104800000786781	0.101499997079372	0.105300001800060	0.0936999991536140	0.0935000032186508	0.0930000022053719	0.0939000025391579	0.0944999977946281	0.0993999987840653	0.101700000464916	0.101999998092651	0.0931999981403351	0.0896999984979630	0.0887999981641769	0.0886999964714050	0.0901999995112419	0.0936999991536140	0.0954999998211861	0.0953999981284142	0.0874999985098839	0.0901999995112419
0.166700005531311	0.136700004339218	0.120600000023842	0.109399996697903	0.125400006771088	0.130099996924400	0.133699998259544	0.139200001955032	0.153600007295609	0.124700002372265	0.114000000059605	0.110500000417233	0.123400002717972	0.127900004386902	0.133399993181229	0.143299996852875	0.113499999046326	0.103799998760223	0.101800002157688	0.0996999964118004	0.107400000095367	0.114100001752377	0.119499996304512	0.118799999356270	0.100299999117851	0.0969000011682510	0.0948999971151352	0.0956000015139580	0.100900001823902	0.102700002491474	0.104999996721745	0.112400002777576	0.0973000004887581	0.0930999964475632	0.0926999971270561	0.0948999971151352	0.0934000015258789	0.101899996399879	0.101999998092651	0.108199998736382	0.0908000022172928	0.0912000015377998	0.0895999968051910	0.0903000012040138	0.0909999981522560	0.0934000015258789	0.0958999991416931	0.0948000028729439	0.0878999978303909	0.0904999971389771
0.182099997997284	0.143199995160103	0.124300003051758	0.111400000751019	0.128399997949600	0.147100001573563	0.134100005030632	0.145300000905991	0.163299992680550	0.132699996232986	0.117399998009205	0.110600002110004	0.125900000333786	0.128299996256828	0.135000005364418	0.135199993848801	0.123800002038479	0.103299997746944	0.104999996721745	0.101400002837181	0.108000002801418	0.119400002062321	0.122299998998642	0.120200000703335	0.101400002837181	0.0982000008225441	0.0965000018477440	0.0957000032067299	0.100500002503395	0.104699999094009	0.102499999105930	0.110200002789497	0.100699998438358	0.0930999964475632	0.0931999981403351	0.0942000001668930	0.0944999977946281	0.0986000001430512	0.102899998426437	0.103600002825260	0.0913000032305718	0.0900999978184700	0.0909999981522560	0.0909999981522560	0.0907000005245209	0.0939999967813492	0.0976999998092651	0.0949999988079071	0.0886000022292137	0.0929000005126000
0.197099998593330	0.152099996805191	0.127700001001358	0.114000000059605	0.132799997925758	0.133599996566772	0.138999998569489	0.147799998521805	0.174500003457069	0.138300001621246	0.119900003075600	0.114699997007847	0.124799996614456	0.123099997639656	0.134000003337860	0.135000005364418	0.132200002670288	0.105800002813339	0.106299996376038	0.101499997079372	0.105400003492832	0.128000006079674	0.123300001025200	0.118000000715256	0.104599997401237	0.101700000464916	0.0997999981045723	0.0971999987959862	0.107400000095367	0.103299997746944	0.104500003159046	0.121600002050400	0.0947000011801720	0.0932999998331070	0.0939000025391579	0.0953999981284142	0.0943000018596649	0.100500002503395	0.104999996721745	0.100199997425079	0.0934000015258789	0.0903000012040138	0.0904000028967857	0.0909999981522560	0.0914999991655350	0.0932999998331070	0.0957000032067299	0.0966000035405159	0.0882000029087067	0.0913999974727631
0.217299997806549	0.162100002169609	0.135199993848801	0.119099996984005	0.137600004673004	0.139699995517731	0.148699998855591	0.144600003957748	0.189899995923042	0.140699997544289	0.126300007104874	0.117200002074242	0.130300000309944	0.127299994230270	0.135800004005432	0.137500002980232	0.139699995517731	0.110100001096725	0.109999999403954	0.105099998414516	0.107900001108646	0.130999997258186	0.121600002050400	0.123499996960163	0.108900003135204	0.101800002157688	0.100400000810623	0.0970000028610230	0.100800000131130	0.104900002479553	0.108000002801418	0.113499999046326	0.100000001490116	0.0944000035524368	0.0962999984622002	0.0956000015139580	0.0952999964356422	0.100100003182888	0.102799996733665	0.100500002503395	0.0927999988198280	0.0917000025510788	0.0920000001788139	0.0910999998450279	0.0922000035643578	0.0952000021934509	0.0979999974370003	0.0966000035405159	0.0888999998569489	0.0910999998450279
0.238299995660782	0.170399993658066	0.139599993824959	0.121100001037121	0.144199997186661	0.145099997520447	0.145699992775917	0.151500001549721	0.211099997162819	0.152500003576279	0.128700003027916	0.118400000035763	0.127200007438660	0.128199994564056	0.139400005340576	0.136600002646446	0.152799993753433	0.112800002098084	0.111299999058247	0.107500001788139	0.108499996364117	0.125000000000000	0.115400001406670	0.122000001370907	0.117899999022484	0.102700002491474	0.101700000464916	0.0983999967575073	0.102099999785423	0.108599998056889	0.106299996376038	0.106299996376038	0.103799998760223	0.0952000021934509	0.0954999998211861	0.0965000018477440	0.0947000011801720	0.0996000021696091	0.104199998080730	0.103000000119209	0.0947000011801720	0.0925000011920929	0.0917999967932701	0.0918999984860420	0.0922000035643578	0.0944000035524368	0.0974999964237213	0.0970000028610230	0.0896999984979630	0.0925000011920929
0.262100011110306	0.191100001335144	0.154799997806549	0.133300006389618	0.143600001931191	0.149000003933907	0.154499992728233	0.155100002884865	0.234699994325638	0.162599995732307	0.140000000596046	0.120600000023842	0.135700002312660	0.135600000619888	0.140000000596046	0.143600001931191	0.165900006890297	0.116999998688698	0.114000000059605	0.106799997389317	0.110600002110004	0.116499997675419	0.121200002729893	0.120700001716614	0.126300007104874	0.103699997067451	0.104599997401237	0.101000003516674	0.104599997401237	0.104900002479553	0.105599999427795	0.112999998033047	0.110699996352196	0.0949999988079071	0.0974999964237213	0.0992999970912933	0.0966999977827072	0.0996000021696091	0.105200000107288	0.108199998736382	0.0944000035524368	0.0944000035524368	0.0929000005126000	0.0925000011920929	0.0940999984741211	0.0975999981164932	0.0971999987959862	0.0973000004887581	0.0909999981522560	0.0931999981403351
0.289900004863739	0.203600004315376	0.166099995374680	0.128000006079674	0.157700002193451	0.156700000166893	0.160500004887581	0.161599993705750	0.247099995613098	0.174899995326996	0.149200007319450	0.124600000679493	0.141399994492531	0.138699993491173	0.147799998521805	0.149399995803833	0.176599994301796	0.124200001358986	0.118900001049042	0.107699997723103	0.111900001764297	0.115500003099442	0.125200003385544	0.122100003063679	0.130099996924400	0.108099997043610	0.105800002813339	0.101300001144409	0.105599999427795	0.110299997031689	0.106299996376038	0.108900003135204	0.106499999761581	0.0965000018477440	0.0980999991297722	0.0970999971032143	0.0957000032067299	0.100000001490116	0.104599997401237	0.100900001823902	0.0943000018596649	0.0930999964475632	0.0939999967813492	0.0926999971270561	0.0939999967813492	0.0948999971151352	0.0979999974370003	0.0967999994754791	0.0914999991655350	0.0927999988198280
0.317000001668930	0.221200004220009	0.178299993276596	0.137899994850159	0.158299997448921	0.167099997401238	0.168300002813339	0.164199993014336	0.281199991703033	0.193700000643730	0.164700001478195	0.128800004720688	0.145400002598763	0.144800007343292	0.152400001883507	0.155599996447563	0.197500005364418	0.129399999976158	0.121600002050400	0.112700000405312	0.115500003099442	0.122599996626377	0.121299996972084	0.125400006771088	0.141000002622604	0.109600000083447	0.108400002121925	0.102499999105930	0.105599999427795	0.106799997389317	0.109700001776218	0.108499996364117	0.104900002479553	0.0970000028610230	0.0974000021815300	0.0978000015020371	0.0988000035285950	0.100299999117851	0.101400002837181	0.103399999439716	0.0965000018477440	0.0940999984741211	0.0935000032186508	0.0922000035643578	0.0948999971151352	0.0954999998211861	0.0988999977707863	0.0971999987959862	0.0904000028967857	0.0935000032186508
0.347200006246567	0.232999995350838	0.190899997949600	0.146500006318092	0.172099992632866	0.186700001358986	0.178900003433228	0.174700006842613	0.308200001716614	0.208100005984306	0.170000001788139	0.132100000977516	0.155100002884865	0.151999995112419	0.152700006961823	0.155599996447563	0.217500001192093	0.129299998283386	0.128399997949600	0.110600002110004	0.112999998033047	0.122199997305870	0.120800003409386	0.121200002729893	0.147799998521805	0.112300001084805	0.108400002121925	0.101499997079372	0.106600001454353	0.117600001394749	0.106799997389317	0.111100003123283	0.109600000083447	0.0966999977827072	0.0979000031948090	0.0973000004887581	0.0967999994754791	0.0997999981045723	0.104599997401237	0.100500002503395	0.0960000008344650	0.0945999994874001	0.0935000032186508	0.0926000028848648	0.0930000022053719	0.0952999964356422	0.0974000021815300	0.0967999994754791	0.0905999988317490	0.0948999971151352
0.382099986076355	0.263700008392334	0.214499995112419	0.152600005269051	0.177499994635582	0.194000005722046	0.193599998950958	0.182999998331070	0.334600001573563	0.227400004863739	0.194299995899200	0.139200001955032	0.173800006508827	0.156399995088577	0.161300003528595	0.169499993324280	0.232700005173683	0.144700005650520	0.132400006055832	0.115699999034405	0.113799996674061	0.120399996638298	0.126399993896484	0.124399997293949	0.169200003147125	0.119099996984005	0.114299997687340	0.103200003504753	0.109499998390675	0.110399998724461	0.108099997043610	0.108400002121925	0.113600000739098	0.0979999974370003	0.0983000025153160	0.0988000035285950	0.0988999977707863	0.101899996399879	0.105200000107288	0.101800002157688	0.100100003182888	0.0936999991536140	0.0939000025391579	0.0932999998331070	0.0962999984622002	0.0966000035405159	0.0974000021815300	0.0970000028610230	0.0922000035643578	0.0943000018596649
0.419699996709824	0.279599994421005	0.229200005531311	0.160500004887581	0.192000001668930	0.208499997854233	0.205200001597404	0.196899995207787	0.371399998664856	0.251899987459183	0.211700007319450	0.144899994134903	0.179800003767014	0.175300002098084	0.162499994039536	0.163900002837181	0.258899986743927	0.151399999856949	0.137700006365776	0.113499999046326	0.120600000023842	0.119099996984005	0.120800003409386	0.124399997293949	0.176799997687340	0.118900001049042	0.115999996662140	0.104199998080730	0.111800000071526	0.109899997711182	0.104900002479553	0.109300002455711	0.118799999356270	0.0970999971032143	0.0978000015020371	0.0979000031948090	0.0973000004887581	0.0991000011563301	0.103500001132488	0.100500002503395	0.0988000035285950	0.0960000008344650	0.0951000005006790	0.0916000008583069	0.0935000032186508	0.0922000035643578	0.0960000008344650	0.0961000025272369	0.0903000012040138	0.0935999974608421
0.449999988079071	0.308999985456467	0.254000008106232	0.176200002431870	0.209700003266335	0.244499996304512	0.223399996757507	0.207699999213219	0.398600012063980	0.273400008678436	0.230800002813339	0.152999997138977	0.184200003743172	0.179000005125999	0.181899994611740	0.186399996280670	0.282799988985062	0.159400001168251	0.147200003266335	0.119000002741814	0.138099998235703	0.125499993562698	0.124200001358986	0.128399997949600	0.194900006055832	0.125799998641014	0.121600002050400	0.109300002455711	0.118900001049042	0.111599996685982	0.113600000739098	0.112700000405312	0.133200004696846	0.100800000131130	0.100500002503395	0.101499997079372	0.0974999964237213	0.100900001823902	0.103500001132488	0.108900003135204	0.103500001132488	0.0980999991297722	0.0949999988079071	0.0927999988198280	0.0957000032067299	0.0964000001549721	0.100599996745586	0.0983000025153160	0.0934000015258789	0.0944999977946281
0.481499999761581	0.326900005340576	0.280699998140335	0.190500006079674	0.229300007224083	0.263799995183945	0.251100003719330	0.229200005531311	0.435600012540817	0.297899991273880	0.245000004768372	0.161100000143051	0.195299997925758	0.189300000667572	0.193900004029274	0.195099994540215	0.307999998331070	0.169499993324280	0.157100006937981	0.121600002050400	0.129600003361702	0.134499996900558	0.129899993538857	0.127599999308586	0.216499999165535	0.131300002336502	0.126900002360344	0.108300000429153	0.109099999070168	0.117200002074242	0.107400000095367	0.114900000393391	0.138500005006790	0.102600000798702	0.100800000131130	0.0988999977707863	0.0989999994635582	0.103600002825260	0.101499997079372	0.108999997377396	0.105899997055531	0.0973000004887581	0.0947000011801720	0.0948000028729439	0.0954999998211861	0.0974999964237213	0.0983999967575073	0.0989999994635582	0.0926999971270561	0.0944000035524368
0.513100028038025	0.362699985504150	0.313100010156631	0.211099997162819	0.254500001668930	0.289499998092651	0.268000006675720	0.238900005817413	0.470499992370605	0.319700002670288	0.261299997568131	0.177799999713898	0.223499998450279	0.209499999880791	0.206499993801117	0.204799994826317	0.342799991369247	0.186299994587898	0.166500002145767	0.123800002038479	0.140300005674362	0.140000000596046	0.133000001311302	0.125200003385544	0.243699997663498	0.141399994492531	0.128600001335144	0.109700001776218	0.116999998688698	0.112199999392033	0.113799996674061	0.111699998378754	0.144299998879433	0.103399999439716	0.102899998426437	0.0989999994635582	0.0979999974370003	0.100900001823902	0.101700000464916	0.0992999970912933	0.107400000095367	0.0958999991416931	0.0964000001549721	0.0926000028848648	0.0939999967813492	0.0957000032067299	0.0975999981164932	0.0987000018358231	0.0925000011920929	0.0929000005126000
0.550499975681305	0.395999997854233	0.340200006961823	0.226199999451637	0.262600004673004	0.297100007534027	0.284399986267090	0.250400006771088	0.500999987125397	0.356499999761581	0.309799998998642	0.190400004386902	0.240600004792213	0.228000000119209	0.217399999499321	0.227099999785423	0.366499990224838	0.203700006008148	0.192599996924400	0.133499994874001	0.147799998521805	0.144899994134903	0.131899997591972	0.133200004696846	0.269300013780594	0.148599997162819	0.141699999570847	0.109999999403954	0.113300003111362	0.115999996662140	0.112400002777576	0.118199996650219	0.153300002217293	0.104299999773502	0.104199998080730	0.0988999977707863	0.101599998772144	0.101899996399879	0.101499997079372	0.102300003170967	0.114000000059605	0.0983000025153160	0.0988999977707863	0.0930000022053719	0.0942000001668930	0.0953999981284142	0.0989999994635582	0.0971999987959862	0.0939999967813492	0.0966000035405159
0.578299999237061	0.420800000429153	0.360900014638901	0.246800005435944	0.294200003147125	0.327600002288818	0.298400014638901	0.260899990797043	0.534099996089935	0.368499994277954	0.316000014543533	0.204899996519089	0.258599996566772	0.247199997305870	0.242899999022484	0.241400003433228	0.396100014448166	0.226300001144409	0.205300003290176	0.138300001621246	0.156599998474121	0.157199993729591	0.135100007057190	0.133599996566772	0.296400010585785	0.161500006914139	0.149100005626678	0.112099997699261	0.113899998366833	0.116899996995926	0.111400000751019	0.123700000345707	0.160999998450279	0.107900001108646	0.104999996721745	0.101800002157688	0.100699998438358	0.101800002157688	0.103299997746944	0.0996999964118004	0.117799997329712	0.0988000035285950	0.0973000004887581	0.0936999991536140	0.0973000004887581	0.0958999991416931	0.0983000025153160	0.0979000031948090	0.0952999964356422	0.0965000018477440
0.608099997043610	0.443199992179871	0.380299985408783	0.268500000238419	0.309700012207031	0.360399991273880	0.326799988746643	0.286500006914139	0.562399983406067	0.407599985599518	0.353300005197525	0.224099993705750	0.288300007581711	0.273799985647202	0.262100011110306	0.263599991798401	0.423500001430512	0.253100007772446	0.225199997425079	0.147499993443489	0.173099994659424	0.163699999451637	0.148300006985664	0.150600001215935	0.321700006723404	0.171499997377396	0.158899992704391	0.116999998688698	0.111599996685982	0.116200000047684	0.117899999022484	0.112099997699261	0.173399999737740	0.110100001096725	0.111000001430511	0.100900001823902	0.100199997425079	0.100599996745586	0.103900000452995	0.100699998438358	0.119999997317791	0.101000003516674	0.0970000028610230	0.0936999991536140	0.0953999981284142	0.0953999981284142	0.100000001490116	0.0978000015020371	0.0962999984622002	0.0952000021934509
0.638800024986267	0.481599986553192	0.419099986553192	0.301200002431870	0.348800003528595	0.379000008106232	0.356900006532669	0.317999988794327	0.587199985980988	0.419299989938736	0.363400012254715	0.241200000047684	0.308600008487701	0.292499989271164	0.285899996757507	0.284399986267090	0.446000009775162	0.272599995136261	0.239299997687340	0.150399997830391	0.179700002074242	0.171800002455711	0.152199998497963	0.142199993133545	0.353700011968613	0.183100000023842	0.166700005531311	0.120300002396107	0.118699997663498	0.121299996972084	0.115500003099442	0.119999997317791	0.189400002360344	0.111800000071526	0.112300001084805	0.103900000452995	0.101599998772144	0.104199998080730	0.105300001800060	0.101599998772144	0.125000000000000	0.100599996745586	0.0965000018477440	0.0940999984741211	0.0962999984622002	0.0945999994874001	0.0983999967575073	0.0976999998092651	0.0970000028610230	0.0954999998211861
0.657400012016296	0.501500010490418	0.447100013494492	0.323700010776520	0.373499989509583	0.400900006294251	0.372599989175797	0.327499985694885	0.620800018310547	0.451499998569489	0.400999993085861	0.267699986696243	0.340400010347366	0.318100005388260	0.308299988508225	0.302500009536743	0.474500000476837	0.287299990653992	0.258799999952316	0.159899994730949	0.185200005769730	0.179299995303154	0.154599994421005	0.150399997830391	0.380400002002716	0.198200002312660	0.180600002408028	0.120099999010563	0.112000003457069	0.120499998331070	0.113700002431870	0.112800002098084	0.201499998569489	0.114900000393391	0.110600002110004	0.100800000131130	0.100100003182888	0.100299999117851	0.103100001811981	0.102799996733665	0.128900006413460	0.101099997758865	0.0979999974370003	0.0952999964356422	0.0966999977827072	0.0947000011801720	0.0975999981164932	0.0979000031948090	0.0995000004768372	0.0956000015139580
0.682399988174439	0.547200024127960	0.483900010585785	0.353199988603592	0.398200005292892	0.418399989604950	0.395999997854233	0.367900013923645	0.655700027942658	0.488299995660782	0.435299992561340	0.293000012636185	0.365299999713898	0.343400001525879	0.321099996566772	0.323199987411499	0.510699987411499	0.321799993515015	0.289900004863739	0.175500005483627	0.202199995517731	0.204699993133545	0.168799996376038	0.162599995732307	0.420300006866455	0.222200006246567	0.199200004339218	0.125400006771088	0.117499999701977	0.132799997925758	0.114399999380112	0.122299998998642	0.229300007224083	0.124399997293949	0.118799999356270	0.102399997413158	0.103399999439716	0.102700002491474	0.104900002479553	0.111299999058247	0.141399994492531	0.103299997746944	0.0988000035285950	0.0940999984741211	0.0957000032067299	0.0953999981284142	0.0974000021815300	0.0976999998092651	0.103500001132488	0.0970999971032143
0.705299973487854	0.567399978637695	0.511300027370453	0.382400006055832	0.425700008869171	0.443399995565414	0.422600001096725	0.400200009346008	0.683300018310547	0.514800012111664	0.462099999189377	0.318100005388260	0.389999985694885	0.362100005149841	0.333700001239777	0.338099986314774	0.537299990653992	0.344500005245209	0.317999988794327	0.192399993538857	0.222900003194809	0.218400001525879	0.178399994969368	0.168699994683266	0.460900008678436	0.239299997687340	0.222100004553795	0.132799997925758	0.121100001037121	0.131400004029274	0.120899997651577	0.117499999701977	0.256500005722046	0.131899997591972	0.125000000000000	0.103299997746944	0.103500001132488	0.101000003516674	0.102700002491474	0.101800002157688	0.145999997854233	0.103699997067451	0.0988000035285950	0.0945999994874001	0.0967999994754791	0.0958999991416931	0.0980999991297722	0.0974000021815300	0.106299996376038	0.0964000001549721
0.732299983501434	0.610300004482269	0.546299993991852	0.408800005912781	0.469199985265732	0.486099988222122	0.450300008058548	0.430500000715256	0.714200019836426	0.543299973011017	0.490200012922287	0.350300014019012	0.423999994993210	0.401699990034103	0.375800013542175	0.364600002765656	0.571500003337860	0.372599989175797	0.344799995422363	0.210400000214577	0.254000008106232	0.240799993276596	0.197099998593330	0.191200003027916	0.491600006818771	0.259700000286102	0.240799993276596	0.141900002956390	0.132499992847443	0.140799999237061	0.122100003063679	0.118299998342991	0.281300008296967	0.136399999260902	0.126300007104874	0.104400001466274	0.103900000452995	0.102399997413158	0.101000003516674	0.100900001823902	0.157199993729591	0.105400003492832	0.0987000018358231	0.0943000018596649	0.0976999998092651	0.0957999974489212	0.0992999970912933	0.0987000018358231	0.109600000083447	0.0962999984622002
0.743200004100800	0.622500002384186	0.559199988842011	0.440200001001358	0.503400027751923	0.515799999237061	0.475100010633469	0.454800009727478	0.727100014686585	0.578599989414215	0.521600008010864	0.377400010824204	0.449299991130829	0.428200006484985	0.381900012493134	0.378399997949600	0.600099980831146	0.403899997472763	0.375699996948242	0.227799996733665	0.272599995136261	0.259099990129471	0.222800001502037	0.191899999976158	0.526199996471405	0.284299999475479	0.257400006055832	0.147900000214577	0.127200007438660	0.142900004982948	0.119800001382828	0.118000000715256	0.314999997615814	0.145099997520447	0.134299993515015	0.107500001788139	0.104099996387959	0.105499997735024	0.101700000464916	0.100699998438358	0.166700005531311	0.107199996709824	0.0982000008225441	0.0951000005006790	0.0984999984502792	0.0964000001549721	0.0970999971032143	0.0982000008225441	0.114699997007847	0.0970000028610230
0.729600012302399	0.659799993038178	0.596000015735626	0.466600000858307	0.522700011730194	0.535799980163574	0.500199973583221	0.499000012874603	0.745100021362305	0.601599991321564	0.550000011920929	0.408600002527237	0.474700003862381	0.449299991130829	0.411100000143051	0.402799993753433	0.616299986839294	0.426499992609024	0.398900002241135	0.258899986743927	0.290699988603592	0.277799993753433	0.236499994993210	0.213899999856949	0.547999978065491	0.302300006151199	0.280699998140335	0.155499994754791	0.131699994206429	0.141299992799759	0.121500000357628	0.117100000381470	0.337199985980988	0.153699994087219	0.142599999904633	0.105400003492832	0.106899999082088	0.101099997758865	0.100000001490116	0.101899996399879	0.179499998688698	0.108800001442432	0.0983000025153160	0.0935000032186508	0.0965000018477440	0.0935999974608421	0.0974000021815300	0.0965000018477440	0.116800002753735	0.0976999998092651
0.730499982833862	0.681500017642975	0.620400011539459	0.489899992942810	0.559400022029877	0.561500012874603	0.533299982547760	0.517799973487854	0.751500010490418	0.631600022315979	0.580799996852875	0.426999986171722	0.495599985122681	0.469999998807907	0.425799995660782	0.418999999761581	0.643100023269653	0.457399994134903	0.422399997711182	0.273099988698959	0.317999988794327	0.305999994277954	0.250400006771088	0.223900005221367	0.575900018215179	0.329100012779236	0.306199997663498	0.162799999117851	0.134900003671646	0.149000003933907	0.121500000357628	0.117100000381470	0.367199987173080	0.161699995398521	0.148200005292892	0.108800001442432	0.104599997401237	0.100900001823902	0.0998999997973442	0.106299996376038	0.187999993562698	0.111800000071526	0.100000001490116	0.0943000018596649	0.0952000021934509	0.0930000022053719	0.0958999991416931	0.0961000025272369	0.120700001716614	0.0965000018477440
0.728699982166290	0.705299973487854	0.655799984931946	0.522300004959106	0.597599983215332	0.599699974060059	0.567499995231628	0.551800012588501	0.745999991893768	0.663399994373322	0.612999975681305	0.459899991750717	0.518199980258942	0.492599993944168	0.462000012397766	0.455500006675720	0.658599972724915	0.488900005817413	0.452300012111664	0.297399997711182	0.360399991273880	0.329299986362457	0.276100009679794	0.244800001382828	0.603399991989136	0.351700007915497	0.326099991798401	0.173099994659424	0.142199993133545	0.160999998450279	0.136999994516373	0.118100002408028	0.393299996852875	0.174899995326996	0.156100004911423	0.110799998044968	0.107000000774860	0.103299997746944	0.101300001144409	0.102399997413158	0.211099997162819	0.115500003099442	0.100800000131130	0.0935999974608421	0.0954999998211861	0.0944000035524368	0.0982000008225441	0.0997999981045723	0.128000006079674	0.0983000025153160
0.737500011920929	0.718100011348724	0.671999990940094	0.561100006103516	0.637300014495850	0.636900007724762	0.608699977397919	0.589800000190735	0.749199986457825	0.680400013923645	0.640999972820282	0.489100009202957	0.536400020122528	0.521200001239777	0.497799992561340	0.479499995708466	0.681599974632263	0.530499994754791	0.480500012636185	0.319900006055832	0.375600010156631	0.366499990224838	0.312700003385544	0.277999997138977	0.641700029373169	0.391099989414215	0.354699999094009	0.194999992847443	0.154200002551079	0.178000003099442	0.132899999618530	0.123199999332428	0.425599992275238	0.189099997282028	0.178299993276596	0.109499998390675	0.110699996352196	0.101700000464916	0.101300001144409	0.100400000810623	0.232299998402596	0.125900000333786	0.102099999785423	0.0939000025391579	0.0965000018477440	0.0939000025391579	0.0984999984502792	0.0957999974489212	0.135100007057190	0.0978000015020371
0.722199976444244	0.713400006294251	0.682099997997284	0.562399983406067	0.639299988746643	0.647199988365173	0.616199970245361	0.614400029182434	0.736000001430512	0.704299986362457	0.657299995422363	0.518000006675720	0.570599973201752	0.534500002861023	0.499000012874603	0.479400008916855	0.676999986171722	0.554300010204315	0.503700017929077	0.337000012397766	0.398999989032745	0.378899991512299	0.322200000286102	0.285199999809265	0.674000024795532	0.408100008964539	0.378300011157990	0.210299998521805	0.154899999499321	0.181199997663498	0.138699993491173	0.121500000357628	0.453299999237061	0.200499996542931	0.186299994587898	0.110799998044968	0.109399996697903	0.101300001144409	0.100699998438358	0.100199997425079	0.250000000000000	0.128900006413460	0.104000002145767	0.0936999991536140	0.0973000004887581	0.0966999977827072	0.0960000008344650	0.0954999998211861	0.139500007033348	0.0962999984622002
0.727999985218048	0.715200006961823	0.693099975585938	0.597899973392487	0.650699973106384	0.667699992656708	0.627499997615814	0.620700001716614	0.747300028800964	0.701300024986267	0.675800025463104	0.544900000095367	0.595200002193451	0.566399991512299	0.545799970626831	0.534600019454956	0.674899995326996	0.582499980926514	0.533599972724915	0.373299986124039	0.438100010156631	0.416900008916855	0.352899998426437	0.324099987745285	0.680100023746491	0.447200000286102	0.407000005245209	0.232600003480911	0.174700006842613	0.204300001263618	0.146099999547005	0.118500001728535	0.496800005435944	0.222499996423721	0.200399994850159	0.115500003099442	0.112700000405312	0.103200003504753	0.101899996399879	0.0998999997973442	0.279500007629395	0.138600006699562	0.104999996721745	0.0917000025510788	0.0958999991416931	0.0930000022053719	0.0952999964356422	0.0954999998211861	0.150399997830391	0.0975999981164932
0.717499971389771	0.702899992465973	0.687900006771088	0.631600022315979	0.649299979209900	0.662599980831146	0.642799973487854	0.630900025367737	0.741900026798248	0.709200024604797	0.698700010776520	0.572200000286102	0.616699993610382	0.593100011348724	0.568599998950958	0.547699987888336	0.678600013256073	0.612200021743774	0.559499979019165	0.400400012731552	0.469900012016296	0.439300000667572	0.386999994516373	0.344000011682510	0.697899997234345	0.486000001430512	0.444499999284744	0.246999993920326	0.189600005745888	0.225899994373322	0.151999995112419	0.130300000309944	0.519100010395050	0.243399992585182	0.214300006628037	0.115999996662140	0.114200003445148	0.102799996733665	0.101199999451637	0.0996000021696091	0.309799998998642	0.146699994802475	0.109600000083447	0.0935999974608421	0.0967999994754791	0.0943000018596649	0.0957000032067299	0.0966999977827072	0.160699993371964	0.0975999981164932
0.735899984836578	0.686900019645691	0.671299993991852	0.631299972534180	0.647499978542328	0.649100005626679	0.624300003051758	0.616100013256073	0.732900023460388	0.700399994850159	0.695900022983551	0.583400011062622	0.618499994277954	0.602400004863739	0.584200024604797	0.567700028419495	0.675199985504150	0.635800004005432	0.580399990081787	0.425799995660782	0.493900001049042	0.458400011062622	0.411500006914139	0.367000013589859	0.708299994468689	0.508300006389618	0.464300006628037	0.267599999904633	0.203700006008148	0.243599995970726	0.156399995088577	0.127299994230270	0.561800003051758	0.256599992513657	0.231099992990494	0.118900001049042	0.117200002074242	0.101999998092651	0.101000003516674	0.0996000021696091	0.329699993133545	0.152999997138977	0.111599996685982	0.0938000008463860	0.0949999988079071	0.0934000015258789	0.0958999991416931	0.0957999974489212	0.168899998068810	0.0975999981164932
0.724200010299683	0.696399986743927	0.673799991607666	0.644900023937225	0.653599977493286	0.647599995136261	0.628000020980835	0.624000012874603	0.733399987220764	0.694700002670288	0.698300004005432	0.621399998664856	0.632399976253510	0.624199986457825	0.608399987220764	0.597999989986420	0.667599976062775	0.660000026226044	0.608399987220764	0.461100012063980	0.527899980545044	0.507899999618530	0.444000005722046	0.397599995136261	0.707499980926514	0.523599982261658	0.490999996662140	0.280800014734268	0.223000004887581	0.261000007390976	0.167300000786781	0.122299998998642	0.570599973201752	0.274300009012222	0.247799992561340	0.120700001716614	0.124099999666214	0.103399999439716	0.0991000011563301	0.0974999964237213	0.357600003480911	0.158700004220009	0.114399999380112	0.0939999967813492	0.0957999974489212	0.0931999981403351	0.0973000004887581	0.0983000025153160	0.182300001382828	0.0975999981164932
0.722500026226044	0.689000010490418	0.664799988269806	0.628600001335144	0.649600028991699	0.649999976158142	0.625599980354309	0.613699972629547	0.729900002479553	0.684599995613098	0.681200027465820	0.619000017642975	0.627200007438660	0.620599985122681	0.607800006866455	0.586399972438812	0.664600014686585	0.677299976348877	0.620599985122681	0.478899985551834	0.536800026893616	0.512499988079071	0.455000013113022	0.423299998044968	0.708299994468689	0.543699979782105	0.518100023269653	0.318300008773804	0.249099999666214	0.293000012636185	0.181099995970726	0.125799998641014	0.606800019741058	0.305999994277954	0.268400013446808	0.123400002717972	0.129399999976158	0.103100001811981	0.0997999981045723	0.0975999981164932	0.388300001621246	0.179399996995926	0.120300002396107	0.0942000001668930	0.0966999977827072	0.0918999984860420	0.0957999974489212	0.0953999981284142	0.199499994516373	0.0992999970912933
0.720899999141693	0.691699981689453	0.667800009250641	0.641399979591370	0.658500015735626	0.650699973106384	0.639999985694885	0.628899991512299	0.733799993991852	0.690100014209747	0.689999997615814	0.629599988460541	0.628799974918366	0.624499976634979	0.621699988842011	0.611000001430512	0.665700018405914	0.664300024509430	0.643299996852875	0.511500000953674	0.570900022983551	0.542299985885620	0.477899998426437	0.443899989128113	0.692300021648407	0.586700022220612	0.548399984836578	0.342799991369247	0.275599986314774	0.325399994850159	0.194199994206429	0.125300005078316	0.631699979305267	0.325899988412857	0.293700009584427	0.129800006747246	0.134499996900558	0.104599997401237	0.0989999994635582	0.101199999451637	0.420800000429153	0.187999993562698	0.130199998617172	0.0936999991536140	0.0954999998211861	0.0949999988079071	0.0943000018596649	0.0945999994874001	0.216399997472763	0.101300001144409
0.725399971008301	0.697700023651123	0.668699979782105	0.630100011825562	0.653199970722199	0.650600016117096	0.629800021648407	0.627300024032593	0.731199979782105	0.691699981689453	0.690900027751923	0.646799981594086	0.637799978256226	0.623000025749207	0.607699990272522	0.594299972057343	0.659399986267090	0.662199974060059	0.662699997425079	0.546100020408630	0.598599970340729	0.573199987411499	0.514800012111664	0.470400005578995	0.674399971961975	0.607599973678589	0.571900010108948	0.363299995660782	0.291799992322922	0.340999990701675	0.211600005626678	0.124200001358986	0.632600009441376	0.343899995088577	0.312500000000000	0.138899996876717	0.141900002956390	0.104099996387959	0.100500002503395	0.0967999994754791	0.448300004005432	0.199799999594688	0.134800001978874	0.0930999964475632	0.0961000025272369	0.0926000028848648	0.0948999971151352	0.0951000005006790	0.238800004124641	0.101999998092651
[truncated: 14 more columns]
