# Supplementary material for: Modeling the impact of drug interactions on therapeutic selectivity
Source: Nat Commun. 2018 Aug 27;9:3452. doi: 10.1038/s41467-018-05954-3 (PMC6110842; doi:10.1038/s41467-018-05954-3)
Supplement: Supplementary file 4 — Supplementary Data 1 [file 41467_2018_5954_MOESM4_ESM.zip › albRAW/Dyc-Pen.txt]

0.133200005000000	0.131600007000000	0.144700006000000	0.127800003000000	0.132400006000000	0.133599997000000	0.130099997000000	0.130799994000000	0.129500002000000	0.128299996000000	0.131099999000000	0.129400000000000	0.128299996000000	0.131200001000000	0.140599996000000	0.134299994000000	0.127499998000000	0.129400000000000	0.130199999000000	0.130999997000000	0.131400004000000	0.132599995000000	0.137799993000000	0.138200000000000	0.130099997000000	0.135000005000000	0.129700005000000	0.127100006000000	0.134299994000000	0.137999997000000	0.138699993000000	0.139100000000000	0.131200001000000	0.129199997000000	0.128199995000000	0.129899994000000	0.132900000000000	0.138099998000000	0.141299993000000	0.142100006000000	0.133100003000000	0.134599999000000	0.135199994000000	0.129500002000000	0.130899996000000	0.133699998000000	0.130899996000000	0.136099994000000	0.134000003000000	0.131500006000000
0.132100001000000	0.131099999000000	0.128800005000000	0.126200005000000	0.129199997000000	0.128099993000000	0.127499998000000	0.128199995000000	0.125599995000000	0.125100002000000	0.127000004000000	0.125300005000000	0.126000002000000	0.128500000000000	0.136099994000000	0.134499997000000	0.124700002000000	0.126300007000000	0.127700001000000	0.126800001000000	0.128700003000000	0.129700005000000	0.134100005000000	0.137099996000000	0.127800003000000	0.130700007000000	0.126800001000000	0.125200003000000	0.128299996000000	0.133399993000000	0.132900000000000	0.135100007000000	0.127100006000000	0.125900000000000	0.126699999000000	0.125900000000000	0.128900006000000	0.133599997000000	0.135800004000000	0.136800006000000	0.130199999000000	0.129999995000000	0.130799994000000	0.125100002000000	0.127100006000000	0.129299998000000	0.127000004000000	0.130700007000000	0.129999995000000	0.128999993000000
0.129600003000000	0.127399996000000	0.127299994000000	0.125200003000000	0.128800005000000	0.126900002000000	0.126100004000000	0.126900002000000	0.127000004000000	0.124499999000000	0.127100006000000	0.124700002000000	0.123999998000000	0.126900002000000	0.132900000000000	0.128700003000000	0.125000000000000	0.125499994000000	0.125599995000000	0.125599995000000	0.128099993000000	0.128199995000000	0.131999999000000	0.132100001000000	0.126699999000000	0.129700005000000	0.125400007000000	0.123199999000000	0.126200005000000	0.130400002000000	0.130999997000000	0.132799998000000	0.126399994000000	0.125699997000000	0.125799999000000	0.124600001000000	0.126499996000000	0.130500004000000	0.134299994000000	0.137600005000000	0.129500002000000	0.128800005000000	0.129500002000000	0.124100000000000	0.124899998000000	0.128900006000000	0.127200007000000	0.133399993000000	0.130199999000000	0.127900004000000
0.129099995000000	0.126900002000000	0.129099995000000	0.123999998000000	0.127499998000000	0.126599997000000	0.125900000000000	0.125900000000000	0.127499998000000	0.123700000000000	0.126399994000000	0.123499997000000	0.123400003000000	0.126300007000000	0.132400006000000	0.132400006000000	0.124100000000000	0.125400007000000	0.125000000000000	0.124799997000000	0.126599997000000	0.128199995000000	0.131899998000000	0.130600005000000	0.122599997000000	0.128199995000000	0.125100002000000	0.123000003000000	0.125699997000000	0.129099995000000	0.128500000000000	0.130799994000000	0.126900002000000	0.125000000000000	0.125000000000000	0.123800002000000	0.125499994000000	0.129600003000000	0.133599997000000	0.131699994000000	0.129099995000000	0.128399998000000	0.129099995000000	0.122599997000000	0.123800002000000	0.126599997000000	0.125000000000000	0.127900004000000	0.129899994000000	0.127800003000000
0.129299998000000	0.126599997000000	0.142000005000000	0.124499999000000	0.127200007000000	0.126800001000000	0.125300005000000	0.127800003000000	0.125900000000000	0.123999998000000	0.126399994000000	0.124200001000000	0.122199997000000	0.126499996000000	0.132300004000000	0.127100006000000	0.124200001000000	0.125900000000000	0.124799997000000	0.125400007000000	0.126100004000000	0.127900004000000	0.130999997000000	0.130400002000000	0.127100006000000	0.128099993000000	0.125200003000000	0.122599997000000	0.124100000000000	0.128099993000000	0.128099993000000	0.130199999000000	0.127000004000000	0.124899998000000	0.124899998000000	0.123800002000000	0.125499994000000	0.128900006000000	0.131200001000000	0.133300006000000	0.128199995000000	0.127000004000000	0.128000006000000	0.123000003000000	0.123800002000000	0.127200007000000	0.125000000000000	0.127499998000000	0.129899994000000	0.127200007000000
0.129400000000000	0.126900002000000	0.130899996000000	0.125499994000000	0.127700001000000	0.126699999000000	0.126599997000000	0.127800003000000	0.127599999000000	0.124600001000000	0.127100006000000	0.125200003000000	0.124399997000000	0.127100006000000	0.132200003000000	0.128299996000000	0.125400007000000	0.126499996000000	0.125900000000000	0.126000002000000	0.126900002000000	0.128299996000000	0.131799996000000	0.131400004000000	0.127599999000000	0.128500000000000	0.125900000000000	0.123999998000000	0.125599995000000	0.128700003000000	0.128399998000000	0.130899996000000	0.127200007000000	0.125799999000000	0.125499994000000	0.124499999000000	0.126900002000000	0.129600003000000	0.133399993000000	0.131600007000000	0.130199999000000	0.128999993000000	0.128999993000000	0.123199999000000	0.125100002000000	0.126200005000000	0.124700002000000	0.128500000000000	0.130400002000000	0.127599999000000
0.130600005000000	0.126900002000000	0.134000003000000	0.126300007000000	0.127000004000000	0.128399998000000	0.128000006000000	0.128399998000000	0.129199997000000	0.124399997000000	0.127000004000000	0.125300005000000	0.124200001000000	0.127700001000000	0.133000001000000	0.127599999000000	0.125900000000000	0.127599999000000	0.125699997000000	0.126000002000000	0.127200007000000	0.128199995000000	0.131099999000000	0.131899998000000	0.127499998000000	0.128999993000000	0.126100004000000	0.123800002000000	0.126000002000000	0.128700003000000	0.128600001000000	0.131300002000000	0.129099995000000	0.126800001000000	0.126699999000000	0.124300003000000	0.126300007000000	0.130400002000000	0.133100003000000	0.134200007000000	0.130899996000000	0.129199997000000	0.129299998000000	0.123300001000000	0.124100000000000	0.127299994000000	0.126300007000000	0.128199995000000	0.130500004000000	0.128600001000000
0.131500006000000	0.128500000000000	0.126599997000000	0.126399994000000	0.129099995000000	0.128500000000000	0.127299994000000	0.127800003000000	0.128900006000000	0.125499994000000	0.128199995000000	0.125900000000000	0.124700002000000	0.128900006000000	0.134000003000000	0.129700005000000	0.126599997000000	0.128199995000000	0.127000004000000	0.127200007000000	0.127000004000000	0.128600001000000	0.131699994000000	0.132400006000000	0.128800005000000	0.129099995000000	0.126800001000000	0.123999998000000	0.126900002000000	0.129600003000000	0.128700003000000	0.130600005000000	0.128600001000000	0.127100006000000	0.126800001000000	0.125400007000000	0.128000006000000	0.130500004000000	0.134100005000000	0.130099997000000	0.130899996000000	0.129400000000000	0.129800007000000	0.123800002000000	0.124899998000000	0.127200007000000	0.126100004000000	0.129199997000000	0.131300002000000	0.128700003000000
0.132300004000000	0.128700003000000	0.129899994000000	0.126699999000000	0.129999995000000	0.128900006000000	0.128700003000000	0.128900006000000	0.130700007000000	0.124799997000000	0.128399998000000	0.126200005000000	0.126200005000000	0.130500004000000	0.134700000000000	0.129700005000000	0.126399994000000	0.128199995000000	0.126599997000000	0.127399996000000	0.128900006000000	0.130099997000000	0.131999999000000	0.132400006000000	0.128399998000000	0.129600003000000	0.127499998000000	0.124399997000000	0.126599997000000	0.128600001000000	0.128600001000000	0.131400004000000	0.128700003000000	0.127499998000000	0.126499996000000	0.125599995000000	0.127700001000000	0.130500004000000	0.133200005000000	0.130899996000000	0.130799994000000	0.129700005000000	0.129700005000000	0.123899996000000	0.125699997000000	0.128199995000000	0.126100004000000	0.128800005000000	0.131899998000000	0.129099995000000
0.132900000000000	0.130500004000000	0.143800005000000	0.128099993000000	0.130199999000000	0.131600007000000	0.130199999000000	0.130600005000000	0.130799994000000	0.126399994000000	0.129099995000000	0.126300007000000	0.127399996000000	0.130600005000000	0.134299994000000	0.131500006000000	0.127399996000000	0.129700005000000	0.127299994000000	0.127800003000000	0.127800003000000	0.130799994000000	0.133699998000000	0.132200003000000	0.129700005000000	0.130400002000000	0.127800003000000	0.124899998000000	0.127200007000000	0.130099997000000	0.130199999000000	0.132200003000000	0.130300000000000	0.128299996000000	0.128999993000000	0.126699999000000	0.128000006000000	0.131099999000000	0.135600001000000	0.134200007000000	0.132100001000000	0.130899996000000	0.133200005000000	0.125200003000000	0.126100004000000	0.128900006000000	0.126499996000000	0.129899994000000	0.133200005000000	0.130899996000000
0.133599997000000	0.130199999000000	0.126300007000000	0.128700003000000	0.129899994000000	0.130999997000000	0.129999995000000	0.130300000000000	0.130600005000000	0.128000006000000	0.129400000000000	0.127399996000000	0.126900002000000	0.129999995000000	0.135600001000000	0.134299994000000	0.128500000000000	0.130700007000000	0.128999993000000	0.127800003000000	0.128299996000000	0.130500004000000	0.132900000000000	0.136899993000000	0.130600005000000	0.130500004000000	0.128600001000000	0.125400007000000	0.128399998000000	0.130400002000000	0.129999995000000	0.131899998000000	0.130400002000000	0.128600001000000	0.128900006000000	0.126599997000000	0.128099993000000	0.131899998000000	0.135100007000000	0.135399997000000	0.132400006000000	0.130400002000000	0.132400006000000	0.126200005000000	0.126300007000000	0.128700003000000	0.126900002000000	0.130199999000000	0.134000003000000	0.130600005000000
0.134700000000000	0.130400002000000	0.140200004000000	0.129500002000000	0.130400002000000	0.129999995000000	0.129700005000000	0.131600007000000	0.132400006000000	0.127800003000000	0.129800007000000	0.128000006000000	0.128299996000000	0.131500006000000	0.135900006000000	0.130999997000000	0.130199999000000	0.130799994000000	0.128900006000000	0.129500002000000	0.129299998000000	0.130799994000000	0.133699998000000	0.133399993000000	0.130199999000000	0.130700007000000	0.129099995000000	0.125900000000000	0.128600001000000	0.130799994000000	0.131099999000000	0.132599995000000	0.131500006000000	0.129199997000000	0.128399998000000	0.126900002000000	0.129099995000000	0.131799996000000	0.134599999000000	0.134900004000000	0.134000003000000	0.131699994000000	0.136999995000000	0.125300005000000	0.126100004000000	0.128399998000000	0.126699999000000	0.130999997000000	0.135199994000000	0.130600005000000
0.136700004000000	0.132400006000000	0.129500002000000	0.130999997000000	0.132499993000000	0.132300004000000	0.132100001000000	0.131899998000000	0.133599997000000	0.128399998000000	0.130799994000000	0.128800005000000	0.129199997000000	0.132900000000000	0.136999995000000	0.132599995000000	0.131099999000000	0.131600007000000	0.129999995000000	0.130300000000000	0.130199999000000	0.132300004000000	0.134499997000000	0.133499995000000	0.132799998000000	0.131799996000000	0.129700005000000	0.127399996000000	0.129700005000000	0.131300002000000	0.131899998000000	0.134100005000000	0.133000001000000	0.129999995000000	0.130099997000000	0.127800003000000	0.130099997000000	0.132599995000000	0.136199996000000	0.135199994000000	0.135000005000000	0.132499993000000	0.133499995000000	0.126599997000000	0.127399996000000	0.129299998000000	0.128099993000000	0.130799994000000	0.136099994000000	0.132100001000000
0.138500005000000	0.132499993000000	0.144500002000000	0.129899994000000	0.131699994000000	0.132100001000000	0.131099999000000	0.132699996000000	0.135700002000000	0.129299998000000	0.131999999000000	0.130199999000000	0.129299998000000	0.133200005000000	0.138200000000000	0.133499995000000	0.132900000000000	0.132100001000000	0.130600005000000	0.131200001000000	0.131899998000000	0.132900000000000	0.134299994000000	0.137799993000000	0.133699998000000	0.132400006000000	0.129999995000000	0.127800003000000	0.130700007000000	0.131799996000000	0.131699994000000	0.134200007000000	0.134700000000000	0.130300000000000	0.130600005000000	0.128700003000000	0.129999995000000	0.133200005000000	0.135800004000000	0.132799998000000	0.136099994000000	0.132300004000000	0.166099995000000	0.127399996000000	0.127399996000000	0.129800007000000	0.128900006000000	0.131300002000000	0.137300000000000	0.132200003000000
0.140900001000000	0.133699998000000	0.132200003000000	0.131699994000000	0.133900002000000	0.133000001000000	0.131500006000000	0.133800000000000	0.138400003000000	0.131099999000000	0.133200005000000	0.131600007000000	0.131200001000000	0.133499995000000	0.139100000000000	0.133900002000000	0.135100007000000	0.133100003000000	0.132200003000000	0.132200003000000	0.132499993000000	0.134499997000000	0.135900006000000	0.136899993000000	0.135800004000000	0.133599997000000	0.131799996000000	0.128600001000000	0.131799996000000	0.133200005000000	0.133100003000000	0.135100007000000	0.136500001000000	0.131600007000000	0.131999999000000	0.130199999000000	0.130799994000000	0.134200007000000	0.136600003000000	0.131799996000000	0.138400003000000	0.133800000000000	0.130799994000000	0.128700003000000	0.128299996000000	0.131099999000000	0.130099997000000	0.133599997000000	0.138999999000000	0.133900002000000
0.144700006000000	0.135199994000000	0.138600007000000	0.133399993000000	0.134900004000000	0.136600003000000	0.134900004000000	0.135600001000000	0.140300006000000	0.131799996000000	0.134100005000000	0.131699994000000	0.132100001000000	0.135600001000000	0.140400007000000	0.138200000000000	0.136600003000000	0.135399997000000	0.132799998000000	0.133300006000000	0.134100005000000	0.135499999000000	0.136999995000000	0.137500003000000	0.138899997000000	0.134700000000000	0.132599995000000	0.129500002000000	0.133200005000000	0.134499997000000	0.133200005000000	0.136000007000000	0.137999997000000	0.132699996000000	0.131899998000000	0.129899994000000	0.131699994000000	0.135100007000000	0.139799997000000	0.132599995000000	0.140200004000000	0.135600001000000	0.145500004000000	0.129600003000000	0.130099997000000	0.132200003000000	0.130899996000000	0.133499995000000	0.141200006000000	0.134900004000000
0.146899998000000	0.135700002000000	0.148200005000000	0.134800002000000	0.135800004000000	0.136700004000000	0.136600003000000	0.136500001000000	0.143000007000000	0.133100003000000	0.135499999000000	0.134100005000000	0.133100003000000	0.135900006000000	0.141800001000000	0.134800002000000	0.139200002000000	0.135299996000000	0.133300006000000	0.134200007000000	0.133599997000000	0.136399999000000	0.137400001000000	0.138099998000000	0.139500007000000	0.135700002000000	0.133300006000000	0.131099999000000	0.135000005000000	0.135399997000000	0.134499997000000	0.137600005000000	0.140599996000000	0.133900002000000	0.133300006000000	0.130700007000000	0.132400006000000	0.136000007000000	0.139400005000000	0.133200005000000	0.141599998000000	0.136500001000000	0.130700007000000	0.129899994000000	0.131200001000000	0.131999999000000	0.132900000000000	0.134800002000000	0.143299997000000	0.136299998000000
0.150299996000000	0.137600005000000	0.132599995000000	0.135399997000000	0.136199996000000	0.136800006000000	0.135800004000000	0.137799993000000	0.146699995000000	0.134299994000000	0.137099996000000	0.134399995000000	0.133800000000000	0.137999997000000	0.141800001000000	0.140699998000000	0.141900003000000	0.137300000000000	0.134499997000000	0.134200007000000	0.134000003000000	0.136999995000000	0.137999997000000	0.141399994000000	0.142900005000000	0.136199996000000	0.134800002000000	0.131899998000000	0.134100005000000	0.136000007000000	0.136299998000000	0.138300002000000	0.143000007000000	0.135299996000000	0.134599999000000	0.131500006000000	0.132699996000000	0.137199998000000	0.139799997000000	0.137700006000000	0.139400005000000	0.136600003000000	0.127800003000000	0.130899996000000	0.131600007000000	0.135499999000000	0.133599997000000	0.135499999000000	0.145099998000000	0.136899993000000
0.155000001000000	0.140000001000000	0.151600003000000	0.137899995000000	0.138099998000000	0.139100000000000	0.139200002000000	0.140300006000000	0.149900004000000	0.135800004000000	0.138600007000000	0.136000007000000	0.136099994000000	0.140499994000000	0.144600004000000	0.138799995000000	0.145999998000000	0.138600007000000	0.137099996000000	0.137600005000000	0.136700004000000	0.140100002000000	0.139899999000000	0.140799999000000	0.147100002000000	0.138300002000000	0.135900006000000	0.133800000000000	0.136899993000000	0.138799995000000	0.136399999000000	0.139599994000000	0.145099998000000	0.136099994000000	0.135499999000000	0.134000003000000	0.134700000000000	0.139200002000000	0.142800003000000	0.135399997000000	0.146899998000000	0.139100000000000	0.130700007000000	0.132699996000000	0.133100003000000	0.132100001000000	0.135600001000000	0.137899995000000	0.148300007000000	0.138200000000000
0.158899993000000	0.142199993000000	0.147499993000000	0.140400007000000	0.140900001000000	0.143900007000000	0.139899999000000	0.139899999000000	0.156399995000000	0.138400003000000	0.140699998000000	0.137700006000000	0.136999995000000	0.140900001000000	0.146599993000000	0.138899997000000	0.148399994000000	0.140400007000000	0.137600005000000	0.137400001000000	0.137300000000000	0.140200004000000	0.140499994000000	0.142299995000000	0.150199994000000	0.139799997000000	0.137099996000000	0.134200007000000	0.137700006000000	0.138200000000000	0.136899993000000	0.140300006000000	0.148800001000000	0.136700004000000	0.136299998000000	0.133699998000000	0.136099994000000	0.139899999000000	0.143099993000000	0.134499997000000	0.150800005000000	0.140100002000000	0.149200007000000	0.134299994000000	0.133599997000000	0.131799996000000	0.136099994000000	0.139899999000000	0.151899993000000	0.139200002000000
0.165800005000000	0.144600004000000	0.139599994000000	0.141700000000000	0.142600000000000	0.143199995000000	0.142199993000000	0.143500000000000	0.159700006000000	0.140900001000000	0.141800001000000	0.140100002000000	0.139500007000000	0.142399997000000	0.145600006000000	0.140200004000000	0.152999997000000	0.142000005000000	0.139300004000000	0.139100000000000	0.139599994000000	0.141299993000000	0.142100006000000	0.143600002000000	0.152700007000000	0.140900001000000	0.138400003000000	0.135600001000000	0.137700006000000	0.139500007000000	0.138400003000000	0.142299995000000	0.151600003000000	0.138500005000000	0.137400001000000	0.135000005000000	0.136800006000000	0.139100000000000	0.143099993000000	0.135199994000000	0.152400002000000	0.141000003000000	0.129899994000000	0.134700000000000	0.134599999000000	0.132900000000000	0.136700004000000	0.138600007000000	0.155200005000000	0.141100004000000
0.176200002000000	0.150000006000000	0.142399997000000	0.144199997000000	0.144700006000000	0.146400005000000	0.143600002000000	0.144099995000000	0.167099997000000	0.144700006000000	0.144500002000000	0.142000005000000	0.141499996000000	0.144800007000000	0.148100004000000	0.142700002000000	0.158000007000000	0.143999994000000	0.141599998000000	0.141200006000000	0.140599996000000	0.142600000000000	0.143900007000000	0.144800007000000	0.158500001000000	0.140699998000000	0.138799995000000	0.137300000000000	0.140599996000000	0.141299993000000	0.140100002000000	0.142199993000000	0.155000001000000	0.139400005000000	0.139400005000000	0.136800006000000	0.138699993000000	0.142100006000000	0.144800007000000	0.140599996000000	0.157600001000000	0.142600000000000	0.131600007000000	0.136700004000000	0.136500001000000	0.134200007000000	0.138400003000000	0.139699996000000	0.158899993000000	0.141599998000000
0.183599994000000	0.152600005000000	0.147900000000000	0.147100002000000	0.147499993000000	0.147400007000000	0.147100002000000	0.146699995000000	0.173299998000000	0.146899998000000	0.147100002000000	0.143999994000000	0.143500000000000	0.147200003000000	0.150700003000000	0.148900002000000	0.163399994000000	0.147000000000000	0.143500000000000	0.142299995000000	0.142100006000000	0.144400001000000	0.143700004000000	0.145500004000000	0.163699999000000	0.143600002000000	0.140200004000000	0.137899995000000	0.140300006000000	0.141700000000000	0.140100002000000	0.143099993000000	0.159799993000000	0.139699996000000	0.139300004000000	0.137199998000000	0.138500005000000	0.142100006000000	0.145699993000000	0.135900006000000	0.159500003000000	0.143900007000000	0.156100005000000	0.138099998000000	0.137099996000000	0.134499997000000	0.139500007000000	0.141299993000000	0.160899997000000	0.143199995000000
0.190500006000000	0.157399997000000	0.149800003000000	0.150600001000000	0.150900006000000	0.150800005000000	0.148699999000000	0.149499997000000	0.184900001000000	0.150199994000000	0.151500002000000	0.147200003000000	0.146500006000000	0.150900006000000	0.152799994000000	0.151899993000000	0.169699997000000	0.149599999000000	0.145300001000000	0.144400001000000	0.143500000000000	0.146200001000000	0.146400005000000	0.150000006000000	0.166899994000000	0.145899996000000	0.142700002000000	0.140900001000000	0.142800003000000	0.143600002000000	0.142000005000000	0.144600004000000	0.161899999000000	0.141700000000000	0.140100002000000	0.138500005000000	0.140799999000000	0.143900007000000	0.147000000000000	0.136500001000000	0.163299993000000	0.146100000000000	0.155499995000000	0.138400003000000	0.138600007000000	0.135100007000000	0.140200004000000	0.142600000000000	0.165299997000000	0.144400001000000
0.202000007000000	0.162599996000000	0.174799994000000	0.153300002000000	0.155100003000000	0.156000003000000	0.152199998000000	0.152700007000000	0.195299998000000	0.154899999000000	0.154499993000000	0.150900006000000	0.150999993000000	0.154300004000000	0.156399995000000	0.155200005000000	0.175799996000000	0.150900006000000	0.146799996000000	0.147000000000000	0.145500004000000	0.147699997000000	0.147699997000000	0.150600001000000	0.167899996000000	0.147799999000000	0.144099995000000	0.141200006000000	0.143600002000000	0.144500002000000	0.143000007000000	0.145899996000000	0.164299995000000	0.142700002000000	0.141499996000000	0.139799997000000	0.141599998000000	0.144500002000000	0.146599993000000	0.139899999000000	0.165000007000000	0.144600004000000	0.135800004000000	0.139599994000000	0.139799997000000	0.135499999000000	0.142000005000000	0.144600004000000	0.166500002000000	0.144299999000000
0.213900000000000	0.166500002000000	0.167999998000000	0.157700002000000	0.158500001000000	0.158999994000000	0.157100007000000	0.159700006000000	0.206499994000000	0.160300002000000	0.159899995000000	0.154899999000000	0.154300004000000	0.156900004000000	0.158700004000000	0.152300000000000	0.187000006000000	0.155699998000000	0.151500002000000	0.150099993000000	0.147000000000000	0.150399998000000	0.149200007000000	0.154200003000000	0.175799996000000	0.150900006000000	0.145400003000000	0.143099993000000	0.144999996000000	0.146500006000000	0.143700004000000	0.149900004000000	0.166600004000000	0.143700004000000	0.142700002000000	0.142000005000000	0.142900005000000	0.145600006000000	0.148000002000000	0.136700004000000	0.165000007000000	0.146200001000000	0.128000006000000	0.141700000000000	0.140499994000000	0.136399999000000	0.143500000000000	0.145400003000000	0.168400005000000	0.145799994000000
0.232899994000000	0.173700005000000	0.175999999000000	0.162599996000000	0.162900001000000	0.161699995000000	0.159600005000000	0.162300006000000	0.219500005000000	0.164100006000000	0.163399994000000	0.158299997000000	0.156299993000000	0.160400003000000	0.161300004000000	0.156499997000000	0.194299996000000	0.158700004000000	0.153799996000000	0.151500002000000	0.149499997000000	0.153799996000000	0.151600003000000	0.153799996000000	0.181700006000000	0.152300000000000	0.148300007000000	0.144800007000000	0.147200003000000	0.148100004000000	0.146599993000000	0.150500000000000	0.168799996000000	0.144700006000000	0.142700002000000	0.143199995000000	0.144600004000000	0.147200003000000	0.149499997000000	0.137199998000000	0.170800000000000	0.148399994000000	0.143900007000000	0.143999994000000	0.142000005000000	0.145500004000000	0.144199997000000	0.145999998000000	0.173199996000000	0.146200001000000
0.248199999000000	0.178399995000000	0.168899998000000	0.166199997000000	0.167699993000000	0.166299999000000	0.165000007000000	0.166500002000000	0.235599995000000	0.166199997000000	0.167500004000000	0.162100002000000	0.161699995000000	0.165199995000000	0.165500000000000	0.161400005000000	0.203400001000000	0.163599998000000	0.156200007000000	0.155900002000000	0.153300002000000	0.156299993000000	0.153500006000000	0.158299997000000	0.187500000000000	0.156800002000000	0.150500000000000	0.147100002000000	0.148300007000000	0.149599999000000	0.147400007000000	0.151400000000000	0.172600001000000	0.146899998000000	0.144500002000000	0.144400001000000	0.144999996000000	0.147599995000000	0.150500000000000	0.141800001000000	0.175500005000000	0.149100006000000	0.128900006000000	0.145099998000000	0.142700002000000	0.137600005000000	0.145500004000000	0.146200001000000	0.178599998000000	0.148300007000000
0.272000015000000	0.189600006000000	0.178700000000000	0.173800007000000	0.173299998000000	0.174099997000000	0.168799996000000	0.172399998000000	0.251199991000000	0.175500005000000	0.172600001000000	0.167099997000000	0.165399998000000	0.170100003000000	0.169100001000000	0.164000005000000	0.216399997000000	0.170200005000000	0.162000000000000	0.162300006000000	0.155100003000000	0.160999998000000	0.157600001000000	0.162000000000000	0.194299996000000	0.160799995000000	0.154699996000000	0.150999993000000	0.150500000000000	0.152999997000000	0.149900004000000	0.153200001000000	0.177100003000000	0.148200005000000	0.146599993000000	0.144400001000000	0.146899998000000	0.150000006000000	0.151800007000000	0.142000005000000	0.180600002000000	0.151600003000000	0.147699997000000	0.146300003000000	0.144999996000000	0.138600007000000	0.146899998000000	0.147699997000000	0.181999996000000	0.150099993000000
0.294099987000000	0.197300002000000	0.199699998000000	0.179100007000000	0.177800000000000	0.178000003000000	0.174999997000000	0.177100003000000	0.272899985000000	0.181799993000000	0.179700002000000	0.173099995000000	0.171100006000000	0.174099997000000	0.173899993000000	0.169200003000000	0.232199997000000	0.175099999000000	0.167400002000000	0.163800001000000	0.160699993000000	0.164600000000000	0.161699995000000	0.165600002000000	0.205699995000000	0.166500002000000	0.158099994000000	0.153099999000000	0.152500004000000	0.155599996000000	0.151400000000000	0.155000001000000	0.182999998000000	0.149700001000000	0.146400005000000	0.145400003000000	0.148399994000000	0.151099995000000	0.152300000000000	0.143900007000000	0.185299993000000	0.151500002000000	0.151199996000000	0.148200005000000	0.145799994000000	0.138699993000000	0.147599995000000	0.149100006000000	0.187399998000000	0.151099995000000
0.321799994000000	0.211300001000000	0.194900006000000	0.189099997000000	0.184400007000000	0.184499994000000	0.182200000000000	0.183799997000000	0.299600005000000	0.190200001000000	0.187299997000000	0.180099994000000	0.177399993000000	0.179800004000000	0.179199994000000	0.172800004000000	0.250800014000000	0.183200002000000	0.173299998000000	0.170000002000000	0.166899994000000	0.171200007000000	0.166500002000000	0.170699999000000	0.217700005000000	0.172600001000000	0.162499994000000	0.156800002000000	0.156700000000000	0.158199996000000	0.154799998000000	0.161300004000000	0.184000000000000	0.154699996000000	0.149800003000000	0.147400007000000	0.149100006000000	0.153500006000000	0.154200003000000	0.144400001000000	0.191200003000000	0.154499993000000	0.132799998000000	0.150500000000000	0.148000002000000	0.138300002000000	0.149900004000000	0.150900006000000	0.193800002000000	0.154300004000000
0.349500000000000	0.221799999000000	0.203799993000000	0.195899993000000	0.194900006000000	0.194999993000000	0.189400002000000	0.193700001000000	0.327199996000000	0.200499997000000	0.194199994000000	0.186299995000000	0.183400005000000	0.187500000000000	0.185499996000000	0.180899993000000	0.267800003000000	0.191100001000000	0.180299997000000	0.175600007000000	0.170300007000000	0.174899995000000	0.169400007000000	0.177900001000000	0.227599993000000	0.178200006000000	0.167099997000000	0.160699993000000	0.160099998000000	0.160999998000000	0.157499999000000	0.163399994000000	0.191000000000000	0.157100007000000	0.150800005000000	0.150099993000000	0.149800003000000	0.153500006000000	0.153500006000000	0.140000001000000	0.196400002000000	0.156200007000000	0.134100005000000	0.151400000000000	0.148000002000000	0.138899997000000	0.150700003000000	0.152199998000000	0.198200002000000	0.155399993000000
0.381599993000000	0.235499993000000	0.224399999000000	0.205100000000000	0.202099994000000	0.202099994000000	0.196799994000000	0.201399997000000	0.347099990000000	0.209999993000000	0.202399999000000	0.193100005000000	0.188999996000000	0.193200007000000	0.191799998000000	0.187999994000000	0.288399994000000	0.198500007000000	0.185699999000000	0.181400001000000	0.175600007000000	0.181400001000000	0.174700007000000	0.181299999000000	0.247299999000000	0.185100004000000	0.171100006000000	0.165600002000000	0.161799997000000	0.166199997000000	0.159500003000000	0.165500000000000	0.196799994000000	0.160300002000000	0.155300006000000	0.151600003000000	0.152700007000000	0.154799998000000	0.155499995000000	0.144700006000000	0.194199994000000	0.159600005000000	0.175400004000000	0.152799994000000	0.150299996000000	0.140599996000000	0.151199996000000	0.153600007000000	0.196400002000000	0.156700000000000
0.419099987000000	0.247500002000000	0.243699998000000	0.214599997000000	0.211600006000000	0.209399998000000	0.207699999000000	0.210500002000000	0.380400002000000	0.222499996000000	0.214200005000000	0.200900003000000	0.197699994000000	0.203600004000000	0.198300004000000	0.195500001000000	0.314700007000000	0.208499998000000	0.193000004000000	0.189199999000000	0.182600006000000	0.186900005000000	0.180099994000000	0.188099995000000	0.265500009000000	0.192300007000000	0.177800000000000	0.168899998000000	0.166800007000000	0.169900000000000	0.165099993000000	0.171200007000000	0.198699996000000	0.165900007000000	0.156900004000000	0.153999999000000	0.153899997000000	0.157800004000000	0.157499999000000	0.147200003000000	0.197300002000000	0.162300006000000	0.175600007000000	0.155200005000000	0.150800005000000	0.142900005000000	0.154100001000000	0.153600007000000	0.202399999000000	0.159799993000000
0.455399990000000	0.269300014000000	0.257200003000000	0.228200004000000	0.224199995000000	0.223700002000000	0.214900002000000	0.220599994000000	0.415499985000000	0.235499993000000	0.224800006000000	0.213699996000000	0.209800005000000	0.211899996000000	0.206499994000000	0.201100007000000	0.337500006000000	0.219400004000000	0.200800002000000	0.194100007000000	0.185499996000000	0.193599999000000	0.185800001000000	0.194000006000000	0.280600011000000	0.199200004000000	0.184000000000000	0.175799996000000	0.172199994000000	0.174400002000000	0.168300003000000	0.174500003000000	0.206400007000000	0.170300007000000	0.160799995000000	0.154899999000000	0.153899997000000	0.158000007000000	0.157800004000000	0.144400001000000	0.206799999000000	0.165199995000000	0.138300002000000	0.156200007000000	0.151899993000000	0.144400001000000	0.153699994000000	0.155200005000000	0.216800004000000	0.162400007000000
0.496800005000000	0.290199995000000	0.271100014000000	0.238999993000000	0.232199997000000	0.233300000000000	0.228499994000000	0.233899996000000	0.445300013000000	0.250099987000000	0.238100007000000	0.223700002000000	0.216299996000000	0.220599994000000	0.212099999000000	0.207000002000000	0.368099988000000	0.231399998000000	0.211400002000000	0.202500001000000	0.193399996000000	0.200299993000000	0.189300001000000	0.196500003000000	0.309700012000000	0.209199995000000	0.190300003000000	0.179900005000000	0.176200002000000	0.178800002000000	0.173199996000000	0.180800006000000	0.207499996000000	0.176400006000000	0.164600000000000	0.159400001000000	0.156399995000000	0.160899997000000	0.159700006000000	0.146100000000000	0.210700005000000	0.167699993000000	0.144700006000000	0.156700000000000	0.152999997000000	0.143700004000000	0.154899999000000	0.154599994000000	0.215499997000000	0.163499996000000
0.542100012000000	0.314700007000000	0.285600007000000	0.254500002000000	0.244700000000000	0.245399997000000	0.240799993000000	0.246600002000000	0.485100001000000	0.267500013000000	0.251899987000000	0.236000001000000	0.229499996000000	0.232999995000000	0.221900001000000	0.217500001000000	0.402200013000000	0.247700006000000	0.222700000000000	0.213799998000000	0.202999994000000	0.210800007000000	0.199200004000000	0.206100002000000	0.338999987000000	0.219699994000000	0.198300004000000	0.189400002000000	0.183599994000000	0.186199993000000	0.179800004000000	0.188800007000000	0.214900002000000	0.184100002000000	0.170699999000000	0.163000003000000	0.161200002000000	0.163399994000000	0.161599994000000	0.150900006000000	0.221100003000000	0.173600003000000	0.142600000000000	0.159299999000000	0.152500004000000	0.145799994000000	0.155800000000000	0.156599998000000	0.226300001000000	0.168300003000000
0.575999975000000	0.335900009000000	0.298400015000000	0.266600013000000	0.260100007000000	0.261599988000000	0.251199991000000	0.253399998000000	0.533500016000000	0.283800006000000	0.261900008000000	0.244200006000000	0.237800002000000	0.241400003000000	0.229100004000000	0.229200006000000	0.424299985000000	0.258100003000000	0.233999997000000	0.220799997000000	0.209099993000000	0.218099996000000	0.204600006000000	0.215800002000000	0.355100006000000	0.229200006000000	0.206400007000000	0.194299996000000	0.187000006000000	0.189899996000000	0.181700006000000	0.190500006000000	0.217899993000000	0.189500004000000	0.174199998000000	0.167099997000000	0.162400007000000	0.167500004000000	0.163100004000000	0.155000001000000	0.238999993000000	0.179100007000000	0.156700000000000	0.160300002000000	0.154100001000000	0.147499993000000	0.156200007000000	0.156599998000000	0.237299994000000	0.170399994000000
0.617999971000000	0.365500003000000	0.317999989000000	0.283699989000000	0.273600012000000	0.272399992000000	0.263500005000000	0.271600008000000	0.573899984000000	0.308400005000000	0.280299991000000	0.259900004000000	0.252600014000000	0.252900004000000	0.237000003000000	0.234599993000000	0.464300007000000	0.278499991000000	0.244599998000000	0.230499998000000	0.217999995000000	0.231999993000000	0.215100005000000	0.221000001000000	0.401600003000000	0.243699998000000	0.217899993000000	0.202000007000000	0.192599997000000	0.200100005000000	0.191300005000000	0.197999999000000	0.227500007000000	0.198899999000000	0.182699993000000	0.170900002000000	0.164399996000000	0.167500004000000	0.165600002000000	0.155699998000000	0.259000003000000	0.184300005000000	0.153099999000000	0.162499994000000	0.156499997000000	0.145199999000000	0.158600003000000	0.158600003000000	0.253300011000000	0.178800002000000
0.664300025000000	0.404199988000000	0.355699986000000	0.306300014000000	0.295399994000000	0.296299994000000	0.283699989000000	0.291099995000000	0.615599990000000	0.329100013000000	0.297600001000000	0.273999989000000	0.265399992000000	0.267500013000000	0.248099998000000	0.246700004000000	0.499700010000000	0.298700005000000	0.261400014000000	0.242699996000000	0.227500007000000	0.241699994000000	0.223100007000000	0.230199993000000	0.438100010000000	0.259400010000000	0.228900000000000	0.210199997000000	0.200000003000000	0.207599998000000	0.197899997000000	0.203500003000000	0.237399995000000	0.209399998000000	0.189500004000000	0.176599994000000	0.168799996000000	0.172800004000000	0.168899998000000	0.156399995000000	0.283600003000000	0.193499997000000	0.157700002000000	0.165199995000000	0.157100007000000	0.147300005000000	0.159099996000000	0.159999996000000	0.274500012000000	0.185299993000000
0.703899980000000	0.431600004000000	0.379200011000000	0.320300013000000	0.303000003000000	0.308800012000000	0.291200012000000	0.295100003000000	0.649200022000000	0.349200010000000	0.312099993000000	0.286199987000000	0.272700012000000	0.278699994000000	0.255100012000000	0.253399998000000	0.532700002000000	0.314099997000000	0.270099998000000	0.252299994000000	0.233199999000000	0.246000007000000	0.226500005000000	0.235599995000000	0.463000000000000	0.275400013000000	0.233999997000000	0.212799996000000	0.201499999000000	0.208900005000000	0.198599994000000	0.204500005000000	0.256500006000000	0.219099998000000	0.194999993000000	0.178399995000000	0.168599993000000	0.175200000000000	0.168899998000000	0.158000007000000	0.310799986000000	0.199000001000000	0.187399998000000	0.167500004000000	0.156599998000000	0.147300005000000	0.160400003000000	0.157299995000000	0.296900004000000	0.189199999000000
0.750800014000000	0.477699995000000	0.389299989000000	0.342700005000000	0.327800006000000	0.329800010000000	0.362300009000000	0.315699995000000	0.706799984000000	0.377200007000000	0.340900004000000	0.309199989000000	0.296200007000000	0.298799992000000	0.270000011000000	0.265500009000000	0.595200002000000	0.341199994000000	0.290100008000000	0.267100006000000	0.248799995000000	0.262400001000000	0.238800004000000	0.246500000000000	0.515600026000000	0.292299986000000	0.252400011000000	0.226999998000000	0.211300001000000	0.221499994000000	0.208299994000000	0.217800006000000	0.282499999000000	0.233999997000000	0.206499994000000	0.190799996000000	0.175999999000000	0.182500005000000	0.174199998000000	0.164600000000000	0.363099992000000	0.214100003000000	0.173199996000000	0.172499999000000	0.161899999000000	0.156000003000000	0.164499998000000	0.162599996000000	0.336600006000000	0.202900007000000
0.785600007000000	0.512099981000000	0.430700004000000	0.363200009000000	0.345600009000000	0.346300006000000	0.395099998000000	0.334199995000000	0.734000027000000	0.405400008000000	0.357699990000000	0.326700002000000	0.308600008000000	0.314700007000000	0.283499986000000	0.283499986000000	0.623600006000000	0.364600003000000	0.306800008000000	0.281399995000000	0.263999999000000	0.277900010000000	0.246900007000000	0.259000003000000	0.558799982000000	0.310000002000000	0.264899999000000	0.237399995000000	0.221200004000000	0.232600003000000	0.215800002000000	0.225899994000000	0.301200002000000	0.245800003000000	0.214900002000000	0.199200004000000	0.184100002000000	0.188800007000000	0.178399995000000	0.166700006000000	0.383199990000000	0.227400005000000	0.200399995000000	0.179199994000000	0.166800007000000	0.159500003000000	0.165000007000000	0.164399996000000	0.370299995000000	0.214499995000000
0.818000019000000	0.560500026000000	0.445699990000000	0.380400002000000	0.360399991000000	0.368299991000000	0.386599988000000	0.348399997000000	0.767300010000000	0.436899990000000	0.379599988000000	0.346399993000000	0.323799998000000	0.331699997000000	0.296099991000000	0.289000005000000	0.666100025000000	0.396499991000000	0.327600002000000	0.298400015000000	0.269899994000000	0.288399994000000	0.257299989000000	0.269600004000000	0.583599985000000	0.328599989000000	0.277399987000000	0.247400001000000	0.226300001000000	0.240400001000000	0.224500000000000	0.231700003000000	0.326999992000000	0.259000003000000	0.224000007000000	0.203500003000000	0.187000006000000	0.192499995000000	0.182699993000000	0.173500001000000	0.420100003000000	0.239600003000000	0.192599997000000	0.183799997000000	0.167999998000000	0.163000003000000	0.167999998000000	0.166099995000000	0.404799998000000	0.226400003000000
0.858099997000000	0.607100010000000	0.484100014000000	0.405999988000000	0.387699991000000	0.386999995000000	0.456099987000000	0.366400003000000	0.814999998000000	0.466399997000000	0.408199996000000	0.368999988000000	0.347799987000000	0.349299997000000	0.308299989000000	0.308099985000000	0.716700017000000	0.419999987000000	0.349500000000000	0.312700003000000	0.283300012000000	0.305299997000000	0.271600008000000	0.283699989000000	0.638300002000000	0.353599995000000	0.295199990000000	0.257699996000000	0.235300004000000	0.250499994000000	0.232199997000000	0.241899997000000	0.365599990000000	0.278600007000000	0.237299994000000	0.214100003000000	0.193499997000000	0.196400002000000	0.187399998000000	0.177499995000000	0.462599993000000	0.251199991000000	0.203500003000000	0.188800007000000	0.173800007000000	0.169300005000000	0.169900000000000	0.170699999000000	0.443100005000000	0.240400001000000
0.872500002000000	0.658800006000000	0.520799994000000	0.434199989000000	0.408199996000000	0.412999988000000	0.470299989000000	0.385300010000000	0.864700019000000	0.504999995000000	0.431100011000000	0.387699991000000	0.360399991000000	0.371300012000000	0.323399991000000	0.321599990000000	0.760800004000000	0.455399990000000	0.370700002000000	0.330799997000000	0.295100003000000	0.315899998000000	0.277599990000000	0.291700006000000	0.670400023000000	0.377999991000000	0.312999994000000	0.270099998000000	0.245100006000000	0.260699987000000	0.236699998000000	0.249400005000000	0.407099992000000	0.296600014000000	0.248400003000000	0.223100007000000	0.198400006000000	0.205899999000000	0.192399994000000	0.187999994000000	0.492100000000000	0.269800007000000	0.217700005000000	0.197200000000000	0.177399993000000	0.176300004000000	0.173400000000000	0.171399996000000	0.469599992000000	0.254999995000000
0.872300029000000	0.704900026000000	0.543200016000000	0.457800001000000	0.432399988000000	0.511300027000000	0.476500005000000	0.399899989000000	0.861800015000000	0.545199990000000	0.459199995000000	0.413100004000000	0.381599993000000	0.388300002000000	0.334899992000000	0.336499989000000	0.795599997000000	0.481099993000000	0.392699987000000	0.346899986000000	0.309700012000000	0.337300003000000	0.296099991000000	0.306899995000000	0.724200010000000	0.403499991000000	0.330599993000000	0.282400012000000	0.254000008000000	0.274599999000000	0.250699997000000	0.260600001000000	0.435099989000000	0.316799998000000	0.262800008000000	0.235900000000000	0.207699999000000	0.214000002000000	0.198200002000000	0.187800005000000	0.535700023000000	0.289999992000000	0.270099998000000	0.204300001000000	0.183599994000000	0.180899993000000	0.174799994000000	0.174500003000000	0.514500022000000	0.272700012000000
0.876699984000000	0.748199999000000	0.584999979000000	0.481200010000000	0.458900005000000	0.455700010000000	0.418300003000000	0.425700009000000	0.877499998000000	0.571500003000000	0.481999993000000	0.432099998000000	0.396400005000000	0.407700002000000	0.350300014000000	0.347900003000000	0.828899980000000	0.509400010000000	0.412999988000000	0.368499994000000	0.323399991000000	0.348500013000000	0.303099990000000	0.318199992000000	0.754599988000000	0.429600000000000	0.347900003000000	0.298000008000000	0.263399988000000	0.282200009000000	0.256399989000000	0.266400009000000	0.478500009000000	0.331000000000000	0.275700003000000	0.242200002000000	0.211500004000000	0.220699996000000	0.202999994000000	0.193800002000000	0.573300004000000	0.305900007000000	0.261500001000000	0.214399993000000	0.185599998000000	0.183400005000000	0.180199996000000	0.176499993000000	0.550300002000000	0.290100008000000
0.867600024000000	0.762199998000000	0.611899972000000	0.505900025000000	0.479999989000000	0.482100010000000	0.539399981000000	0.435400009000000	0.875000000000000	0.609700024000000	0.516600013000000	0.460700005000000	0.421299994000000	0.429699987000000	0.365300000000000	0.367799997000000	0.849399984000000	0.543099999000000	0.443699986000000	0.384000003000000	0.341500014000000	0.369700015000000	0.318300009000000	0.328099996000000	0.794799984000000	0.459399998000000	0.370099992000000	0.311100006000000	0.270300001000000	0.294600010000000	0.267199993000000	0.276800007000000	0.518100023000000	0.358099997000000	0.292899996000000	0.254000008000000	0.218799993000000	0.229200006000000	0.210500002000000	0.198300004000000	0.624400020000000	0.327899992000000	0.253300011000000	0.222700000000000	0.193100005000000	0.192699999000000	0.182699993000000	0.180500001000000	0.591300011000000	0.310200006000000
0.888000011000000	0.768499970000000	0.649100006000000	0.535700023000000	0.507399976000000	0.498299986000000	0.453700006000000	0.458099991000000	0.870999992000000	0.645299971000000	0.546000004000000	0.485900015000000	0.438100010000000	0.449699998000000	0.382699996000000	0.381000012000000	0.861500025000000	0.587000012000000	0.472900003000000	0.408100009000000	0.354699999000000	0.387100011000000	0.327399999000000	0.342599988000000	0.823800027000000	0.491800010000000	0.392600000000000	0.329899997000000	0.281599998000000	0.310699999000000	0.278100014000000	0.288800001000000	0.586799979000000	0.384099990000000	0.307300001000000	0.266499996000000	0.227899998000000	0.234799996000000	0.212899998000000	0.203099996000000	0.663500011000000	0.356700003000000	0.279000014000000	0.231099993000000	0.199399993000000	0.199900001000000	0.188400000000000	0.184200004000000	0.635100007000000	0.332700014000000
0.872900009000000	0.774999976000000	0.674799979000000	0.559899986000000	0.528199971000000	0.526799977000000	0.540400028000000	0.477899998000000	0.874300003000000	0.681200027000000	0.570800006000000	0.513100028000000	0.463699996000000	0.476000011000000	0.400900006000000	0.395599991000000	0.846599996000000	0.609799981000000	0.493400007000000	0.428999990000000	0.371600002000000	0.407599986000000	0.342500001000000	0.354999989000000	0.848500013000000	0.524200022000000	0.411100000000000	0.339399993000000	0.292299986000000	0.320699990000000	0.281300008000000	0.292499989000000	0.614899993000000	0.408600003000000	0.323900014000000	0.278299987000000	0.235200003000000	0.246900007000000	0.220699996000000	0.211199999000000	0.703999996000000	0.376599997000000	0.308099985000000	0.238399997000000	0.202500001000000	0.208000004000000	0.191900000000000	0.185699999000000	0.671100020000000	0.351500005000000
0.882399976000000	0.774600029000000	0.702300012000000	0.586799979000000	0.560199976000000	0.592000008000000	0.598900020000000	0.499399990000000	0.888199985000000	0.704699993000000	0.600300014000000	0.537400007000000	0.483099997000000	0.495400012000000	0.406599998000000	0.408499986000000	0.854700029000000	0.654699981000000	0.524699986000000	0.448599994000000	0.386799991000000	0.428600013000000	0.358500004000000	0.369500011000000	0.848399997000000	0.559599996000000	0.439500004000000	0.361900002000000	0.302300006000000	0.339500010000000	0.296000004000000	0.306699991000000	0.672399998000000	0.438600004000000	0.345499992000000	0.293199986000000	0.242899999000000	0.250800014000000	0.226099998000000	0.215399995000000	0.746999979000000	0.402599990000000	0.307399988000000	0.251199991000000	0.211600006000000	0.216399997000000	0.197999999000000	0.192000002000000	0.707499981000000	0.380699992000000
0.890100002000000	0.773800015000000	0.731000006000000	0.611100018000000	0.583299994000000	0.571600020000000	0.510500014000000	0.512099981000000	0.893999994000000	0.727500021000000	0.634199977000000	0.564499974000000	0.502300024000000	0.512399971000000	0.424899995000000	0.430200011000000	0.860099971000000	0.678499997000000	0.552399993000000	0.475699991000000	0.404399991000000	0.448100001000000	0.373800009000000	0.387100011000000	0.847000003000000	0.588699996000000	0.460099995000000	0.376800001000000	0.313699991000000	0.352200001000000	0.305099994000000	0.317799985000000	0.714900017000000	0.472000003000000	0.363999993000000	0.309399992000000	0.255100012000000	0.261799991000000	0.229300007000000	0.219500005000000	0.793900013000000	0.436699986000000	0.363700002000000	0.263200015000000	0.222100005000000	0.221200004000000	0.200200006000000	0.197099999000000	0.749899983000000	0.405200005000000
0.886900008000000	0.776600003000000	0.731999993000000	0.626500010000000	0.596800029000000	0.587400019000000	0.526600003000000	0.523100019000000	0.883800030000000	0.732699990000000	0.648599982000000	0.591099977000000	0.521399975000000	0.535000026000000	0.441100001000000	0.439200014000000	0.857500017000000	0.707700014000000	0.572399974000000	0.499599993000000	0.427199990000000	0.467900008000000	0.386799991000000	0.398299992000000	0.843800008000000	0.621699989000000	0.485000014000000	0.398600012000000	0.328000009000000	0.365300000000000	0.312900007000000	0.329100013000000	0.730400026000000	0.498499990000000	0.386799991000000	0.323199987000000	0.261599988000000	0.274500012000000	0.238000005000000	0.227799997000000	0.801500022000000	0.462500006000000	0.357499987000000	0.275099993000000	0.226799995000000	0.228599995000000	0.205500007000000	0.200200006000000	0.784699976000000	0.430700004000000
0.886900008000000	0.782500029000000	0.741800010000000	0.657899976000000	0.632700026000000	0.652199984000000	0.550599992000000	0.545099974000000	0.892700016000000	0.732699990000000	0.676299989000000	0.614000022000000	0.539099991000000	0.561299980000000	0.453900009000000	0.457399994000000	0.866400003000000	0.713199973000000	0.605400026000000	0.521600008000000	0.438800007000000	0.478500009000000	0.393900007000000	0.416900009000000	0.836199999000000	0.652000010000000	0.514699996000000	0.415300012000000	0.340700001000000	0.378899992000000	0.319400012000000	0.335599989000000	0.747699976000000	0.529799998000000	0.410200000000000	0.339399993000000	0.270799994000000	0.280600011000000	0.242400005000000	0.229800001000000	0.821200013000000	0.497000009000000	0.372099996000000	0.287200004000000	0.232899994000000	0.239299998000000	0.211400002000000	0.205500007000000	0.797200024000000	0.463900000000000
0.891799986000000	0.781799972000000	0.745700002000000	0.675999999000000	0.647700012000000	0.638700008000000	0.614000022000000	0.558499992000000	0.885100007000000	0.745599985000000	0.696300030000000	0.633000016000000	0.557299972000000	0.569299996000000	0.470499992000000	0.473300010000000	0.857500017000000	0.712700009000000	0.626600027000000	0.547599971000000	0.457100004000000	0.507300019000000	0.419099987000000	0.429600000000000	0.853999972000000	0.673699975000000	0.536700010000000	0.432300001000000	0.351200014000000	0.402099997000000	0.335799992000000	0.344099998000000	0.752499998000000	0.565199971000000	0.430799991000000	0.357499987000000	0.284500003000000	0.294000000000000	0.247999996000000	0.238199994000000	0.805599988000000	0.526899993000000	0.398000002000000	0.298999995000000	0.240300000000000	0.245600000000000	0.213499993000000	0.206900001000000	0.804499984000000	0.493200004000000
0.892300010000000	0.780900002000000	0.741599977000000	0.689400017000000	0.665000021000000	0.654299974000000	0.580399990000000	0.564199984000000	0.887000024000000	0.746999979000000	0.708000004000000	0.653599977000000	0.572600007000000	0.592700005000000	0.487599999000000	0.488299996000000	0.866500020000000	0.714800000000000	0.648899972000000	0.570900023000000	0.474299997000000	0.526300013000000	0.432500005000000	0.450399995000000	0.856700003000000	0.698800027000000	0.564700007000000	0.457300007000000	0.369199991000000	0.418099999000000	0.345899999000000	0.358000010000000	0.753799975000000	0.598699987000000	0.455100000000000	0.373600006000000	0.292400002000000	0.303900003000000	0.256000012000000	0.248799995000000	0.809199989000000	0.559300005000000	0.414200008000000	0.316300005000000	0.249400005000000	0.255299985000000	0.217600003000000	0.212099999000000	0.801800013000000	0.525099993000000
0.886900008000000	0.782199979000000	0.745400012000000	0.701399982000000	0.684599996000000	0.724200010000000	0.680700004000000	0.592299998000000	0.888999999000000	0.740599990000000	0.716700017000000	0.677900016000000	0.595300019000000	0.618099988000000	0.498800009000000	0.494599998000000	0.855400026000000	0.719600022000000	0.670000017000000	0.588599980000000	0.495099992000000	0.547299981000000	0.447600007000000	0.460599989000000	0.845799983000000	0.715699971000000	0.589699984000000	0.475300014000000	0.374599993000000	0.430299997000000	0.351900011000000	0.366800010000000	0.752399981000000	0.626299977000000	0.482899994000000	0.388999999000000	0.298900008000000	0.312799990000000	0.263500005000000	0.250699997000000	0.805700004000000	0.586700022000000	0.452699989000000	0.329299986000000	0.255400002000000	0.270200014000000	0.227500007000000	0.220599994000000	0.794000030000000	0.560599983000000
0.891300023000000	0.772599995000000	0.746800005000000	0.713199973000000	0.703000009000000	0.767499983000000	0.749100029000000	0.599699974000000	0.892799973000000	0.737900019000000	0.811900020000000	0.689100027000000	0.739199996000000	0.719099998000000	0.509000003000000	0.510999978000000	0.858799994000000	0.827700019000000	0.681999981000000	0.609499991000000	0.506900012000000	0.557500005000000	0.451499999000000	0.472400010000000	0.850199997000000	0.722400010000000	0.613499999000000	0.493800014000000	0.382400006000000	0.443500012000000	0.358599991000000	0.375299990000000	0.757300019000000	0.651099980000000	0.513199985000000	0.399899989000000	0.307300001000000	0.323799998000000	0.267600000000000	0.252099991000000	0.812399983000000	0.625500023000000	0.469900012000000	0.347700000000000	0.266700000000000	0.276100010000000	0.229699999000000	0.224500000000000	0.779999971000000	0.585799992000000
0.898699999000000	0.777300000000000	0.751999974000000	0.711300015000000	0.706799984000000	0.802399993000000	0.752900004000000	0.617699981000000	0.893999994000000	0.735099971000000	0.826600015000000	0.696399987000000	0.753300011000000	0.755800009000000	0.524600029000000	0.528599977000000	0.859399974000000	0.833599985000000	0.694199979000000	0.629299998000000	0.526300013000000	0.581700027000000	0.470099986000000	0.488599986000000	0.855300009000000	0.722500026000000	0.635399997000000	0.516300023000000	0.399199992000000	0.462799996000000	0.374500006000000	0.389299989000000	0.759700000000000	0.670300007000000	0.540400028000000	0.424800009000000	0.321000010000000	0.339599997000000	0.279799998000000	0.263099998000000	0.820699990000000	0.662800014000000	0.504400015000000	0.368400007000000	0.279199988000000	0.292499989000000	0.240400001000000	0.234699994000000	0.788699985000000	0.624800026000000
0.892799973000000	0.784399986000000	0.754599988000000	0.720099986000000	0.707300007000000	0.710200012000000	0.729300022000000	0.632700026000000	0.883899987000000	0.744400024000000	0.720700026000000	0.701900005000000	0.652499974000000	0.677299976000000	0.541400015000000	0.532999992000000	0.861400008000000	0.746900022000000	0.688099980000000	0.654500008000000	0.541400015000000	0.600000024000000	0.490300000000000	0.500500023000000	0.863499999000000	0.726499975000000	0.655900002000000	0.536599994000000	0.410400003000000	0.480500013000000	0.383899987000000	0.403100014000000	0.770699978000000	0.689100027000000	0.570400000000000	0.446000010000000	0.331099987000000	0.352100015000000	0.286100000000000	0.270399988000000	0.805400014000000	0.677900016000000	0.539799988000000	0.377700001000000	0.281800002000000	0.304300010000000	0.243499994000000	0.232999995000000	0.795799971000000	0.656899989000000
0.898100019000000	0.779900014000000	0.748300016000000	0.716000021000000	0.711499989000000	0.788699985000000	0.649299979000000	0.643999994000000	0.897099972000000	0.743300021000000	0.813300014000000	0.700299978000000	0.659300029000000	0.682900012000000	0.543399990000000	0.551999986000000	0.871900022000000	0.806800008000000	0.698899984000000	0.670000017000000	0.552500010000000	0.616400003000000	0.504199982000000	0.516499996000000	0.863600016000000	0.729600012000000	0.670000017000000	0.555400014000000	0.425799996000000	0.498600006000000	0.398600012000000	0.414999992000000	0.800700009000000	0.689999998000000	0.586300015000000	0.470600009000000	0.346399993000000	0.363700002000000	0.290100008000000	0.279100001000000	0.814100027000000	0.698400021000000	0.565199971000000	0.407599986000000	0.299499989000000	0.319299996000000	0.249200001000000	0.244100004000000	0.795099974000000	0.680199981000000
0.898299992000000	0.777300000000000	0.749499977000000	0.708800018000000	0.700600028000000	0.781099975000000	0.664799988000000	0.649200022000000	0.893499970000000	0.744300008000000	0.720799983000000	0.697000027000000	0.672999978000000	0.697600007000000	0.564800024000000	0.564899981000000	0.871999979000000	0.831700027000000	0.695400000000000	0.686999977000000	0.567700028000000	0.631699979000000	0.509800017000000	0.526899993000000	0.855599999000000	0.725000024000000	0.675700009000000	0.573499978000000	0.439599991000000	0.513300002000000	0.405699998000000	0.425500005000000	0.809400022000000	0.689199984000000	0.611000001000000	0.487399995000000	0.356000006000000	0.380400002000000	0.299299985000000	0.280299991000000	0.812500000000000	0.698700011000000	0.588500023000000	0.418799996000000	0.303499997000000	0.325100005000000	0.256099999000000	0.246500000000000	0.796599984000000	0.685999990000000
0.903299987000000	0.777999997000000	0.758300006000000	0.707400024000000	0.703599989000000	0.789900005000000	0.680599988000000	0.658800006000000	0.900300026000000	0.746900022000000	0.725199997000000	0.695500016000000	0.683799982000000	0.694999993000000	0.574100018000000	0.573099971000000	0.870599985000000	0.835500002000000	0.697000027000000	0.692900002000000	0.585200012000000	0.650300026000000	0.520699978000000	0.539799988000000	0.872099996000000	0.726800025000000	0.681699991000000	0.592100024000000	0.451499999000000	0.528500021000000	0.417400002000000	0.436300009000000	0.820800006000000	0.694800019000000	0.632900000000000	0.510100007000000	0.371800005000000	0.390799999000000	0.307900012000000	0.289400011000000	0.810500026000000	0.702799976000000	0.633599997000000	0.441100001000000	0.314700007000000	0.337300003000000	0.262699991000000	0.252700001000000	0.800899982000000	0.688899994000000
[truncated: 14 more columns]
