# Supplementary material for: Modeling the impact of drug interactions on therapeutic selectivity
Source: Nat Commun. 2018 Aug 27;9:3452. doi: 10.1038/s41467-018-05954-3 (PMC6110842; doi:10.1038/s41467-018-05954-3)
Supplement: Supplementary file 4 — Supplementary Data 1 [file 41467_2018_5954_MOESM4_ESM.zip › albRAW/Ben-MMS.txt]

0.125100002000000	0.128099993000000	0.134100005000000	0.128600001000000	0.141200006000000	0.131300002000000	0.132799998000000	0.134599999000000	0.137199998000000	0.135499999000000	0.142199993000000	0.136999995000000	0.135900006000000	0.142199993000000	0.141399994000000	0.161100000000000	0.148499995000000	0.154699996000000	0.151500002000000	0.152300000000000	0.154100001000000	0.157900006000000	0.157700002000000	0.153300002000000	0.168200001000000	0.166999996000000	0.168699995000000	0.171299994000000	0.172299996000000	0.171100006000000	0.171499997000000	0.179600000000000	0.173600003000000	0.175200000000000	0.175799996000000	0.171599999000000	0.174500003000000	0.171700001000000	0.172000006000000	0.174999997000000	0.191599995000000	0.192200005000000	0.190899998000000	0.192100003000000	0.193100005000000	0.195099995000000	0.197300002000000	0.196199998000000	0.201600000000000	0.211300001000000
0.122900002000000	0.126900002000000	0.132400006000000	0.127499998000000	0.136000007000000	0.128500000000000	0.129500002000000	0.130099997000000	0.132400006000000	0.132900000000000	0.140000001000000	0.134599999000000	0.135100007000000	0.139100000000000	0.138899997000000	0.142399997000000	0.142900005000000	0.149299994000000	0.149499997000000	0.150700003000000	0.153200001000000	0.151700005000000	0.155399993000000	0.150700003000000	0.165000007000000	0.163699999000000	0.167500004000000	0.169300005000000	0.166500002000000	0.168300003000000	0.169499993000000	0.169900000000000	0.172199994000000	0.173199996000000	0.172099993000000	0.170200005000000	0.172000006000000	0.171299994000000	0.168699995000000	0.171499997000000	0.190400004000000	0.190500006000000	0.190799996000000	0.192599997000000	0.191200003000000	0.192100003000000	0.196500003000000	0.191900000000000	0.199399993000000	0.206699997000000
0.121900000000000	0.123999998000000	0.129400000000000	0.125900000000000	0.134599999000000	0.125200003000000	0.126200005000000	0.127299994000000	0.132100001000000	0.130899996000000	0.137700006000000	0.131899998000000	0.132100001000000	0.135299996000000	0.135800004000000	0.139500007000000	0.142399997000000	0.147200003000000	0.149499997000000	0.150199994000000	0.149800003000000	0.148499995000000	0.151099995000000	0.147499993000000	0.163000003000000	0.159899995000000	0.165399998000000	0.167099997000000	0.164900005000000	0.164000005000000	0.166700006000000	0.167300001000000	0.170000002000000	0.171399996000000	0.170399994000000	0.168799996000000	0.170300007000000	0.169000000000000	0.167600006000000	0.168799996000000	0.187500000000000	0.190099999000000	0.187900007000000	0.189199999000000	0.189400002000000	0.190300003000000	0.194199994000000	0.190200001000000	0.196300000000000	0.209700003000000
0.120800003000000	0.122400001000000	0.127900004000000	0.123099998000000	0.135199994000000	0.124600001000000	0.124799997000000	0.125400007000000	0.131300002000000	0.129800007000000	0.136199996000000	0.129800007000000	0.130199999000000	0.132900000000000	0.132900000000000	0.136500001000000	0.140599996000000	0.143999994000000	0.147599995000000	0.146400005000000	0.148599997000000	0.146599993000000	0.148599997000000	0.145400003000000	0.162400007000000	0.158299997000000	0.162599996000000	0.164700001000000	0.163800001000000	0.162200004000000	0.163800001000000	0.165500000000000	0.168500006000000	0.170399994000000	0.168300003000000	0.167899996000000	0.168899998000000	0.167600006000000	0.165999994000000	0.168200001000000	0.186600000000000	0.187800005000000	0.186800003000000	0.188400000000000	0.187999994000000	0.188800007000000	0.192699999000000	0.188899994000000	0.195400000000000	0.203700006000000
0.120800003000000	0.122400001000000	0.129299998000000	0.123700000000000	0.133900002000000	0.123899996000000	0.125100002000000	0.125100002000000	0.129899994000000	0.128900006000000	0.134700000000000	0.131099999000000	0.128800005000000	0.132400006000000	0.133399993000000	0.136600003000000	0.142100006000000	0.143399999000000	0.145799994000000	0.149700001000000	0.147200003000000	0.147599995000000	0.147499993000000	0.143500000000000	0.161599994000000	0.160500005000000	0.164299995000000	0.162599996000000	0.163499996000000	0.163000003000000	0.162599996000000	0.162499994000000	0.167899996000000	0.169699997000000	0.167999998000000	0.166700006000000	0.167500004000000	0.166700006000000	0.164800003000000	0.166899994000000	0.187099993000000	0.188099995000000	0.186100006000000	0.187399998000000	0.187199995000000	0.191200003000000	0.190799996000000	0.188099995000000	0.193700001000000	0.204899997000000
0.120899998000000	0.123099998000000	0.127700001000000	0.122800000000000	0.131799996000000	0.123400003000000	0.122800000000000	0.124399997000000	0.128900006000000	0.128000006000000	0.134399995000000	0.128299996000000	0.128099993000000	0.131300002000000	0.132200003000000	0.135000005000000	0.140000001000000	0.144099995000000	0.145799994000000	0.146699995000000	0.145600006000000	0.144800007000000	0.148499995000000	0.141100004000000	0.161599994000000	0.158199996000000	0.163100004000000	0.162200004000000	0.160799995000000	0.159600005000000	0.162400007000000	0.162499994000000	0.168099999000000	0.170399994000000	0.167099997000000	0.166600004000000	0.166800007000000	0.165800005000000	0.164399996000000	0.166500002000000	0.185299993000000	0.188099995000000	0.185000002000000	0.186600000000000	0.185699999000000	0.189300001000000	0.191200003000000	0.188299999000000	0.193700001000000	0.204899997000000
0.120999999000000	0.123499997000000	0.128900006000000	0.123300001000000	0.127800003000000	0.124399997000000	0.124399997000000	0.124499999000000	0.130300000000000	0.128399998000000	0.134000003000000	0.129199997000000	0.130199999000000	0.131699994000000	0.131500006000000	0.134599999000000	0.139500007000000	0.143399999000000	0.144199997000000	0.148000002000000	0.147100002000000	0.143999994000000	0.146100000000000	0.142299995000000	0.160300002000000	0.158700004000000	0.161799997000000	0.160699993000000	0.161300004000000	0.159999996000000	0.162400007000000	0.160600007000000	0.167500004000000	0.170200005000000	0.166500002000000	0.167199999000000	0.167199999000000	0.166199997000000	0.163800001000000	0.166400000000000	0.184799999000000	0.186299995000000	0.184000000000000	0.187199995000000	0.186600000000000	0.188899994000000	0.190099999000000	0.187700003000000	0.193900004000000	0.201900005000000
0.121500000000000	0.124300003000000	0.128199995000000	0.126100004000000	0.128800005000000	0.123899996000000	0.124399997000000	0.125300005000000	0.130199999000000	0.129500002000000	0.135000005000000	0.128700003000000	0.128600001000000	0.131600007000000	0.131400004000000	0.134700000000000	0.140499994000000	0.144400001000000	0.150399998000000	0.142399997000000	0.145899996000000	0.144600004000000	0.147100002000000	0.139599994000000	0.161799997000000	0.158500001000000	0.160500005000000	0.160300002000000	0.160699993000000	0.158600003000000	0.161200002000000	0.161699995000000	0.166999996000000	0.170800000000000	0.167099997000000	0.166299999000000	0.166400000000000	0.164900005000000	0.164900005000000	0.166299999000000	0.186000004000000	0.185599998000000	0.183799997000000	0.187199995000000	0.185399994000000	0.186600000000000	0.189999998000000	0.187700003000000	0.192800000000000	0.202199996000000
0.122100003000000	0.123599999000000	0.128399998000000	0.123300001000000	0.127100006000000	0.123899996000000	0.124499999000000	0.124499999000000	0.129500002000000	0.127100006000000	0.133399993000000	0.128900006000000	0.127900004000000	0.130300000000000	0.131500006000000	0.134700000000000	0.142800003000000	0.143900007000000	0.145400003000000	0.143600002000000	0.146799996000000	0.143999994000000	0.146799996000000	0.141599998000000	0.159799993000000	0.159700006000000	0.162499994000000	0.160999998000000	0.162200004000000	0.160400003000000	0.163100004000000	0.160899997000000	0.166999996000000	0.170300007000000	0.166299999000000	0.165199995000000	0.165700004000000	0.166199997000000	0.163699999000000	0.165399998000000	0.185699999000000	0.186600000000000	0.184300005000000	0.189500004000000	0.186299995000000	0.187999994000000	0.187900007000000	0.186499998000000	0.193499997000000	0.203500003000000
0.122900002000000	0.124200001000000	0.127900004000000	0.124100000000000	0.129099995000000	0.123999998000000	0.123300001000000	0.125400007000000	0.129999995000000	0.128900006000000	0.133399993000000	0.128600001000000	0.128800005000000	0.131400004000000	0.130099997000000	0.133300006000000	0.140200004000000	0.143399999000000	0.145199999000000	0.143800005000000	0.145899996000000	0.143500000000000	0.146699995000000	0.140200004000000	0.160999998000000	0.159099996000000	0.163599998000000	0.162699997000000	0.159700006000000	0.158500001000000	0.162200004000000	0.161699995000000	0.167600006000000	0.169599995000000	0.166700006000000	0.166700006000000	0.166400000000000	0.165199995000000	0.164399996000000	0.166299999000000	0.185399994000000	0.185800001000000	0.184799999000000	0.186399996000000	0.185399994000000	0.188899994000000	0.188700005000000	0.185599998000000	0.192000002000000	0.201700002000000
0.127299994000000	0.125499994000000	0.131799996000000	0.128800005000000	0.133599997000000	0.125400007000000	0.129600003000000	0.127000004000000	0.131200001000000	0.130600005000000	0.137799993000000	0.131500006000000	0.134000003000000	0.133800000000000	0.135600001000000	0.138099998000000	0.139300004000000	0.143600002000000	0.150000006000000	0.147000000000000	0.149800003000000	0.148499995000000	0.150099993000000	0.144600004000000	0.158199996000000	0.159899995000000	0.161500007000000	0.159899995000000	0.162100002000000	0.161400005000000	0.165500000000000	0.163900003000000	0.166800007000000	0.170399994000000	0.166400000000000	0.166600004000000	0.165600002000000	0.165999994000000	0.163900003000000	0.166400000000000	0.185399994000000	0.186399996000000	0.183899999000000	0.185299993000000	0.184400007000000	0.188199997000000	0.188999996000000	0.186800003000000	0.192499995000000	0.201800004000000
0.120899998000000	0.123599999000000	0.126800001000000	0.120899998000000	0.126300007000000	0.120200001000000	0.120700002000000	0.123400003000000	0.127499998000000	0.125699997000000	0.129600003000000	0.125200003000000	0.125499994000000	0.127599999000000	0.127800003000000	0.134599999000000	0.136000007000000	0.140000001000000	0.140900001000000	0.139599994000000	0.141900003000000	0.138899997000000	0.140799999000000	0.141499996000000	0.159600005000000	0.153899997000000	0.157700002000000	0.158399999000000	0.157000005000000	0.152099997000000	0.158099994000000	0.156299993000000	0.167300001000000	0.168699995000000	0.165399998000000	0.166199997000000	0.165099993000000	0.164299995000000	0.162699997000000	0.165299997000000	0.185100004000000	0.185900003000000	0.183100000000000	0.185599998000000	0.185100004000000	0.186399996000000	0.186399996000000	0.186900005000000	0.191900000000000	0.200599998000000
0.126399994000000	0.127900004000000	0.130500004000000	0.125799999000000	0.130600005000000	0.123899996000000	0.125799999000000	0.126000002000000	0.131699994000000	0.129700005000000	0.135700002000000	0.129600003000000	0.128700003000000	0.130700007000000	0.130999997000000	0.134399995000000	0.143199995000000	0.142900005000000	0.145899996000000	0.142399997000000	0.146200001000000	0.144400001000000	0.147300005000000	0.138300002000000	0.161699995000000	0.158500001000000	0.160699993000000	0.159700006000000	0.160099998000000	0.160099998000000	0.160400003000000	0.160699993000000	0.166500002000000	0.169599995000000	0.165999994000000	0.165900007000000	0.164399996000000	0.164000005000000	0.162599996000000	0.165299997000000	0.184000000000000	0.185100004000000	0.184200004000000	0.184799999000000	0.184499994000000	0.186199993000000	0.187399998000000	0.184699997000000	0.192100003000000	0.202500001000000
0.127399996000000	0.128999993000000	0.132599995000000	0.127100006000000	0.132699996000000	0.125100002000000	0.126000002000000	0.126499996000000	0.131200001000000	0.131600007000000	0.135399997000000	0.130300000000000	0.129999995000000	0.131099999000000	0.131200001000000	0.133200005000000	0.142100006000000	0.146100000000000	0.145099998000000	0.142800003000000	0.145899996000000	0.143299997000000	0.147799999000000	0.138799995000000	0.162400007000000	0.160400003000000	0.160600007000000	0.158999994000000	0.159299999000000	0.157900006000000	0.159799993000000	0.158500001000000	0.166999996000000	0.169200003000000	0.166099995000000	0.166299999000000	0.165099993000000	0.163599998000000	0.160999998000000	0.165500000000000	0.184400007000000	0.186299995000000	0.183899999000000	0.186199993000000	0.184200004000000	0.186700001000000	0.186399996000000	0.185000002000000	0.192599997000000	0.201600000000000
0.129800007000000	0.131699994000000	0.132799998000000	0.127399996000000	0.134599999000000	0.127399996000000	0.127700001000000	0.126800001000000	0.133699998000000	0.130999997000000	0.134900004000000	0.131400004000000	0.129199997000000	0.132200003000000	0.131799996000000	0.134200007000000	0.142299995000000	0.144999996000000	0.144899994000000	0.143000007000000	0.145600006000000	0.144700006000000	0.146100000000000	0.140100002000000	0.161799997000000	0.159099996000000	0.160200000000000	0.159099996000000	0.160300002000000	0.158600003000000	0.159600005000000	0.156399995000000	0.167999998000000	0.171299994000000	0.166899994000000	0.166800007000000	0.165600002000000	0.163599998000000	0.162699997000000	0.165600002000000	0.184100002000000	0.187500000000000	0.184900001000000	0.184200004000000	0.184499994000000	0.187999994000000	0.187600002000000	0.185900003000000	0.191799998000000	0.200700000000000
0.130700007000000	0.131300002000000	0.133200005000000	0.126800001000000	0.132400006000000	0.126399994000000	0.125400007000000	0.125699997000000	0.132200003000000	0.131500006000000	0.134700000000000	0.130600005000000	0.129099995000000	0.132100001000000	0.130400002000000	0.132599995000000	0.142499998000000	0.146899998000000	0.145500004000000	0.142800003000000	0.145300001000000	0.144099995000000	0.146200001000000	0.139599994000000	0.162100002000000	0.161599994000000	0.162900001000000	0.162200004000000	0.159600005000000	0.158000007000000	0.160799995000000	0.160400003000000	0.168599993000000	0.171100006000000	0.165199995000000	0.166600004000000	0.165099993000000	0.163800001000000	0.162499994000000	0.164499998000000	0.185399994000000	0.185900003000000	0.183599994000000	0.184100002000000	0.183500007000000	0.186000004000000	0.187000006000000	0.185399994000000	0.193100005000000	0.200000003000000
0.135499999000000	0.135299996000000	0.135100007000000	0.128399998000000	0.133599997000000	0.128600001000000	0.126900002000000	0.127700001000000	0.135800004000000	0.132699996000000	0.136500001000000	0.130799994000000	0.129899994000000	0.131600007000000	0.131200001000000	0.135000005000000	0.144299999000000	0.146300003000000	0.145699993000000	0.145799994000000	0.147799999000000	0.144999996000000	0.146899998000000	0.140599996000000	0.162499994000000	0.160899997000000	0.161400005000000	0.160999998000000	0.160099998000000	0.159899995000000	0.160999998000000	0.159899995000000	0.167300001000000	0.168799996000000	0.164800003000000	0.165600002000000	0.165199995000000	0.164399996000000	0.162200004000000	0.164399996000000	0.184000000000000	0.186199993000000	0.183500007000000	0.184699997000000	0.183500007000000	0.185200006000000	0.187000006000000	0.185000002000000	0.191400006000000	0.200900003000000
0.137099996000000	0.136000007000000	0.136299998000000	0.130099997000000	0.134299994000000	0.128299996000000	0.127200007000000	0.128199995000000	0.136999995000000	0.133699998000000	0.137899995000000	0.132699996000000	0.129099995000000	0.133000001000000	0.131200001000000	0.133900002000000	0.145400003000000	0.145999998000000	0.146799996000000	0.142100006000000	0.145600006000000	0.144500002000000	0.148599997000000	0.137999997000000	0.162599996000000	0.160600007000000	0.159600005000000	0.159299999000000	0.159999996000000	0.158700004000000	0.160500005000000	0.160099998000000	0.168799996000000	0.170300007000000	0.166299999000000	0.166999996000000	0.165299997000000	0.163900003000000	0.162300006000000	0.165000007000000	0.184100002000000	0.186600000000000	0.185100004000000	0.183899999000000	0.183699995000000	0.186100006000000	0.186000004000000	0.185200006000000	0.191599995000000	0.201399997000000
0.139699996000000	0.137700006000000	0.137400001000000	0.129999995000000	0.134299994000000	0.129999995000000	0.128500000000000	0.128299996000000	0.137199998000000	0.134200007000000	0.136500001000000	0.130899996000000	0.130199999000000	0.133100003000000	0.131400004000000	0.133699998000000	0.144999996000000	0.148200005000000	0.147699997000000	0.143099993000000	0.145199999000000	0.144500002000000	0.148100004000000	0.138500005000000	0.162300006000000	0.160799995000000	0.162400007000000	0.162000000000000	0.158999994000000	0.157900006000000	0.159799993000000	0.160099998000000	0.169200003000000	0.172900006000000	0.166700006000000	0.166700006000000	0.164499998000000	0.164399996000000	0.162000000000000	0.164499998000000	0.184100002000000	0.187299997000000	0.184200004000000	0.184900001000000	0.183200002000000	0.185699999000000	0.186399996000000	0.184000000000000	0.192100003000000	0.200299993000000
0.147400007000000	0.143399999000000	0.142000005000000	0.133399993000000	0.136899993000000	0.132300004000000	0.129800007000000	0.130799994000000	0.141299993000000	0.138999999000000	0.140000001000000	0.134299994000000	0.130700007000000	0.134700000000000	0.132499993000000	0.135100007000000	0.147499993000000	0.149599999000000	0.149000004000000	0.144999996000000	0.146200001000000	0.146699995000000	0.147699997000000	0.139599994000000	0.164199993000000	0.162599996000000	0.162400007000000	0.160400003000000	0.160799995000000	0.158800006000000	0.159099996000000	0.156700000000000	0.168599993000000	0.170300007000000	0.165999994000000	0.167999998000000	0.165600002000000	0.164499998000000	0.162200004000000	0.164000005000000	0.185599998000000	0.187000006000000	0.183899999000000	0.184599996000000	0.183400005000000	0.186100006000000	0.186100006000000	0.185399994000000	0.193000004000000	0.199900001000000
0.151500002000000	0.146599993000000	0.142399997000000	0.135299996000000	0.136899993000000	0.131899998000000	0.129700005000000	0.130199999000000	0.140400007000000	0.141000003000000	0.141000003000000	0.132799998000000	0.131999999000000	0.134800002000000	0.131200001000000	0.134700000000000	0.147699997000000	0.151700005000000	0.149800003000000	0.144199997000000	0.147200003000000	0.145899996000000	0.147400007000000	0.140100002000000	0.165000007000000	0.163100004000000	0.161599994000000	0.162300006000000	0.160300002000000	0.159799993000000	0.161699995000000	0.160400003000000	0.169599995000000	0.171499997000000	0.167300001000000	0.167699993000000	0.165900007000000	0.164100006000000	0.161899999000000	0.164900005000000	0.184699997000000	0.186600000000000	0.184000000000000	0.184599996000000	0.184000000000000	0.186100006000000	0.186199993000000	0.185100004000000	0.192499995000000	0.200900003000000
0.155200005000000	0.150399998000000	0.145999998000000	0.139599994000000	0.139799997000000	0.133800000000000	0.131099999000000	0.130300000000000	0.143800005000000	0.141499996000000	0.141299993000000	0.134800002000000	0.132100001000000	0.135399997000000	0.132799998000000	0.135000005000000	0.148900002000000	0.151800007000000	0.149599999000000	0.145199999000000	0.146799996000000	0.146899998000000	0.147699997000000	0.139799997000000	0.165700004000000	0.163299993000000	0.161799997000000	0.161300004000000	0.160899997000000	0.157800004000000	0.160799995000000	0.160300002000000	0.169000000000000	0.172700003000000	0.166299999000000	0.166700006000000	0.164399996000000	0.164100006000000	0.161300004000000	0.164000005000000	0.185499996000000	0.186900005000000	0.183400005000000	0.184499994000000	0.182400003000000	0.185000002000000	0.184699997000000	0.182899997000000	0.193399996000000	0.201600000000000
0.162200004000000	0.154400006000000	0.147599995000000	0.138300002000000	0.137500003000000	0.133800000000000	0.132599995000000	0.131699994000000	0.145199999000000	0.140799999000000	0.140900001000000	0.136800006000000	0.131799996000000	0.134399995000000	0.131300002000000	0.136700004000000	0.151600003000000	0.154499993000000	0.149599999000000	0.151800007000000	0.148100004000000	0.147100002000000	0.147100002000000	0.142600000000000	0.167300001000000	0.167400002000000	0.164399996000000	0.161899999000000	0.161599994000000	0.161500007000000	0.160200000000000	0.158199996000000	0.171900004000000	0.173800007000000	0.166400000000000	0.168300003000000	0.163900003000000	0.164299995000000	0.161799997000000	0.164199993000000	0.185499996000000	0.186700001000000	0.184599996000000	0.186199993000000	0.183699995000000	0.185499996000000	0.185499996000000	0.183899999000000	0.194000006000000	0.202299997000000
0.168099999000000	0.159600005000000	0.151299998000000	0.141200006000000	0.143199995000000	0.134299994000000	0.131099999000000	0.132100001000000	0.147799999000000	0.146100000000000	0.143600002000000	0.137799993000000	0.132400006000000	0.135299996000000	0.132699996000000	0.135399997000000	0.154599994000000	0.156800002000000	0.151899993000000	0.148200005000000	0.147200003000000	0.148699999000000	0.148599997000000	0.140699998000000	0.169000000000000	0.169900000000000	0.166999996000000	0.165500000000000	0.161699995000000	0.159600005000000	0.160500005000000	0.159600005000000	0.171299994000000	0.174500003000000	0.167099997000000	0.168200001000000	0.165199995000000	0.164600000000000	0.162799999000000	0.165099993000000	0.188500002000000	0.189700007000000	0.184699997000000	0.184799999000000	0.183100000000000	0.186600000000000	0.186000004000000	0.183799997000000	0.195500001000000	0.200900003000000
0.181600004000000	0.176699996000000	0.155900002000000	0.143800005000000	0.143399999000000	0.135900006000000	0.133000001000000	0.133699998000000	0.152999997000000	0.150199994000000	0.147000000000000	0.138699993000000	0.134800002000000	0.136800006000000	0.132699996000000	0.135700002000000	0.155800000000000	0.159199998000000	0.155399993000000	0.147799999000000	0.148900002000000	0.147799999000000	0.148800001000000	0.140000001000000	0.171000004000000	0.168200001000000	0.166600004000000	0.166099995000000	0.160799995000000	0.158500001000000	0.160999998000000	0.160200000000000	0.172000006000000	0.175600007000000	0.167300001000000	0.169100001000000	0.164700001000000	0.164100006000000	0.162200004000000	0.163900003000000	0.188099995000000	0.187500000000000	0.184699997000000	0.184900001000000	0.182799995000000	0.185299993000000	0.185599998000000	0.184799999000000	0.195099995000000	0.201700002000000
0.187399998000000	0.180399999000000	0.161200002000000	0.141900003000000	0.142700002000000	0.138200000000000	0.134599999000000	0.134700000000000	0.157600001000000	0.154100001000000	0.149299994000000	0.140599996000000	0.136099994000000	0.136800006000000	0.134499997000000	0.137600005000000	0.160200000000000	0.160799995000000	0.155499995000000	0.152700007000000	0.151500002000000	0.149499997000000	0.147900000000000	0.142800003000000	0.173299998000000	0.173600003000000	0.166800007000000	0.165000007000000	0.161599994000000	0.163399994000000	0.161599994000000	0.159799993000000	0.173899993000000	0.174400002000000	0.168300003000000	0.167699993000000	0.164900005000000	0.164100006000000	0.161300004000000	0.165099993000000	0.188600004000000	0.190099999000000	0.185499996000000	0.186000004000000	0.184000000000000	0.186299995000000	0.184900001000000	0.184599996000000	0.195999995000000	0.202099994000000
0.201100007000000	0.185599998000000	0.164000005000000	0.149499997000000	0.144700006000000	0.136600003000000	0.135700002000000	0.136199996000000	0.162100002000000	0.158299997000000	0.151299998000000	0.142399997000000	0.135600001000000	0.139599994000000	0.133900002000000	0.138099998000000	0.160600007000000	0.166999996000000	0.158199996000000	0.152899995000000	0.150999993000000	0.153300002000000	0.149599999000000	0.143000007000000	0.174500003000000	0.176300004000000	0.168500006000000	0.167699993000000	0.164700001000000	0.162799999000000	0.163000003000000	0.160899997000000	0.174799994000000	0.175099999000000	0.169699997000000	0.168899998000000	0.165299997000000	0.165199995000000	0.162400007000000	0.163900003000000	0.188600004000000	0.191100001000000	0.186399996000000	0.185800001000000	0.182999998000000	0.186399996000000	0.185699999000000	0.184599996000000	0.195899993000000	0.203700006000000
0.214499995000000	0.192900002000000	0.172700003000000	0.153500006000000	0.147599995000000	0.140300006000000	0.137400001000000	0.136700004000000	0.168300003000000	0.158299997000000	0.155499995000000	0.146500006000000	0.137600005000000	0.139300004000000	0.137099996000000	0.137099996000000	0.166800007000000	0.166700006000000	0.160300002000000	0.153099999000000	0.151800007000000	0.152899995000000	0.150099993000000	0.141599998000000	0.175999999000000	0.175200000000000	0.167600006000000	0.166400000000000	0.162400007000000	0.162699997000000	0.159700006000000	0.158899993000000	0.178399995000000	0.177200004000000	0.169699997000000	0.170300007000000	0.165900007000000	0.165500000000000	0.162900001000000	0.164199993000000	0.191400006000000	0.190799996000000	0.186100006000000	0.186399996000000	0.184799999000000	0.186000004000000	0.185000002000000	0.184200004000000	0.198400006000000	0.204500005000000
0.230599999000000	0.205899999000000	0.178200006000000	0.156200007000000	0.151500002000000	0.141700000000000	0.137799993000000	0.137500003000000	0.172399998000000	0.162900001000000	0.155699998000000	0.145899996000000	0.139799997000000	0.140799999000000	0.137500003000000	0.138099998000000	0.172700003000000	0.168200001000000	0.162799999000000	0.155599996000000	0.152400002000000	0.152700007000000	0.149000004000000	0.142499998000000	0.179499999000000	0.178100005000000	0.172999993000000	0.170900002000000	0.163299993000000	0.163000003000000	0.160099998000000	0.160200000000000	0.179800004000000	0.178499997000000	0.170599997000000	0.172000006000000	0.166500002000000	0.165299997000000	0.162799999000000	0.164600000000000	0.192499995000000	0.192599997000000	0.187399998000000	0.187999994000000	0.184599996000000	0.187299997000000	0.185499996000000	0.183300003000000	0.198699996000000	0.205500007000000
0.252700001000000	0.227100000000000	0.186900005000000	0.164399996000000	0.151800007000000	0.145300001000000	0.140100002000000	0.136500001000000	0.180899993000000	0.171800002000000	0.159600005000000	0.149499997000000	0.141100004000000	0.142299995000000	0.137999997000000	0.138899997000000	0.178800002000000	0.173199996000000	0.164100006000000	0.158399999000000	0.155000001000000	0.154100001000000	0.150999993000000	0.145999998000000	0.181199998000000	0.184100002000000	0.175600007000000	0.170800000000000	0.164100006000000	0.165199995000000	0.162300006000000	0.158899993000000	0.182300001000000	0.181400001000000	0.172600001000000	0.171800002000000	0.166999996000000	0.165199995000000	0.161899999000000	0.163399994000000	0.194100007000000	0.193700001000000	0.188600004000000	0.187700003000000	0.186399996000000	0.187299997000000	0.184200004000000	0.183899999000000	0.199800000000000	0.205799997000000
0.274300009000000	0.240099996000000	0.198899999000000	0.172000006000000	0.159099996000000	0.148399994000000	0.140799999000000	0.138500005000000	0.184599996000000	0.180299997000000	0.166099995000000	0.154599994000000	0.142399997000000	0.146599993000000	0.139500007000000	0.139599994000000	0.176699996000000	0.180999994000000	0.168500006000000	0.158199996000000	0.156200007000000	0.157499999000000	0.152099997000000	0.143199995000000	0.184200004000000	0.183200002000000	0.175200000000000	0.170699999000000	0.165600002000000	0.164700001000000	0.161699995000000	0.160600007000000	0.183300003000000	0.181600004000000	0.172399998000000	0.172800004000000	0.168500006000000	0.166199997000000	0.162599996000000	0.164499998000000	0.194499999000000	0.195700005000000	0.189199999000000	0.187399998000000	0.185699999000000	0.186900005000000	0.185900003000000	0.191799998000000	0.200800002000000	0.206300005000000
0.289200008000000	0.254400015000000	0.205100000000000	0.171399996000000	0.162300006000000	0.152300000000000	0.143000007000000	0.137600005000000	0.192399994000000	0.180600002000000	0.168099999000000	0.155200005000000	0.143700004000000	0.145899996000000	0.139500007000000	0.141000003000000	0.185399994000000	0.182600006000000	0.170399994000000	0.159500003000000	0.158500001000000	0.156599998000000	0.151800007000000	0.145099998000000	0.188700005000000	0.190099999000000	0.176499993000000	0.173500001000000	0.165700004000000	0.168099999000000	0.164199993000000	0.161100000000000	0.186700001000000	0.183799997000000	0.174199998000000	0.173500001000000	0.168099999000000	0.166199997000000	0.162900001000000	0.164499998000000	0.197400004000000	0.196899995000000	0.189700007000000	0.189300001000000	0.186100006000000	0.188099995000000	0.185100004000000	0.186000004000000	0.203600004000000	0.208800003000000
0.321099997000000	0.275099993000000	0.216499999000000	0.183200002000000	0.165299997000000	0.154100001000000	0.142399997000000	0.138600007000000	0.204200000000000	0.188700005000000	0.170399994000000	0.156800002000000	0.146699995000000	0.147100002000000	0.140100002000000	0.140300006000000	0.191400006000000	0.188099995000000	0.174500003000000	0.164299995000000	0.157600001000000	0.158999994000000	0.154100001000000	0.145699993000000	0.190899998000000	0.190099999000000	0.180500001000000	0.176599994000000	0.167500004000000	0.166099995000000	0.164700001000000	0.163499996000000	0.190200001000000	0.187800005000000	0.175400004000000	0.172999993000000	0.167999998000000	0.167199999000000	0.163299993000000	0.164399996000000	0.199699998000000	0.198100001000000	0.192300007000000	0.190699995000000	0.187199995000000	0.187700003000000	0.186100006000000	0.183899999000000	0.206400007000000	0.208700001000000
0.355800003000000	0.308299989000000	0.235799998000000	0.200200006000000	0.168300003000000	0.158700004000000	0.146500006000000	0.138699993000000	0.219300002000000	0.203799993000000	0.176899999000000	0.162900001000000	0.146400005000000	0.148900002000000	0.140499994000000	0.141399994000000	0.201600000000000	0.193499997000000	0.177900001000000	0.164600000000000	0.158899993000000	0.158299997000000	0.152700007000000	0.145799994000000	0.196300000000000	0.194700003000000	0.182699993000000	0.177499995000000	0.164199993000000	0.167799994000000	0.162400007000000	0.158999994000000	0.193000004000000	0.190200001000000	0.176200002000000	0.174500003000000	0.167300001000000	0.167099997000000	0.164000005000000	0.164399996000000	0.203099996000000	0.199900001000000	0.191900000000000	0.189700007000000	0.187000006000000	0.189999998000000	0.185599998000000	0.184799999000000	0.207399994000000	0.210199997000000
0.391499996000000	0.328999996000000	0.255699992000000	0.207699999000000	0.174300000000000	0.162100002000000	0.148000002000000	0.141499996000000	0.228599995000000	0.212099999000000	0.187399998000000	0.170100003000000	0.147699997000000	0.153300002000000	0.143999994000000	0.142399997000000	0.207100004000000	0.203600004000000	0.183699995000000	0.167999998000000	0.160500005000000	0.164000005000000	0.156299993000000	0.147100002000000	0.201800004000000	0.202299997000000	0.184300005000000	0.179100007000000	0.168699995000000	0.170599997000000	0.163399994000000	0.160799995000000	0.193800002000000	0.188999996000000	0.177800000000000	0.177100003000000	0.169100001000000	0.167999998000000	0.163000003000000	0.165500000000000	0.204699993000000	0.202299997000000	0.194600001000000	0.191200003000000	0.187500000000000	0.188600004000000	0.185200006000000	0.185800001000000	0.209500000000000	0.211199999000000
0.406199992000000	0.347799987000000	0.275099993000000	0.223900005000000	0.180399999000000	0.168500006000000	0.152300000000000	0.142499998000000	0.236900002000000	0.218999997000000	0.194900006000000	0.171599999000000	0.149200007000000	0.151600003000000	0.144299999000000	0.145400003000000	0.209299996000000	0.214200005000000	0.187000006000000	0.173299998000000	0.164900005000000	0.162000000000000	0.156800002000000	0.148699999000000	0.207399994000000	0.208900005000000	0.187099993000000	0.181899995000000	0.172199994000000	0.173500001000000	0.166600004000000	0.163900003000000	0.198799998000000	0.195299998000000	0.181099996000000	0.178000003000000	0.170300007000000	0.169699997000000	0.164499998000000	0.165600002000000	0.208000004000000	0.204799995000000	0.194900006000000	0.192200005000000	0.189500004000000	0.189999998000000	0.185699999000000	0.184499994000000	0.214100003000000	0.213000000000000
0.451099992000000	0.384099990000000	0.286300004000000	0.225999996000000	0.188199997000000	0.171800002000000	0.152600005000000	0.143600002000000	0.256199986000000	0.234599993000000	0.198300004000000	0.175400004000000	0.150999993000000	0.156700000000000	0.142100006000000	0.146699995000000	0.220300004000000	0.219400004000000	0.192699999000000	0.173700005000000	0.161500007000000	0.165399998000000	0.155599996000000	0.149599999000000	0.211300001000000	0.210899994000000	0.191200003000000	0.186199993000000	0.171599999000000	0.171399996000000	0.168899998000000	0.166299999000000	0.200700000000000	0.195299998000000	0.181799993000000	0.177100003000000	0.170100003000000	0.169100001000000	0.164800003000000	0.167300001000000	0.209500000000000	0.208399996000000	0.195999995000000	0.192599997000000	0.188600004000000	0.190500006000000	0.185699999000000	0.184499994000000	0.215299994000000	0.215299994000000
0.493200004000000	0.421000004000000	0.316000015000000	0.241500005000000	0.188899994000000	0.175500005000000	0.157800004000000	0.147100002000000	0.277200013000000	0.249400005000000	0.203199998000000	0.176899999000000	0.154799998000000	0.154200003000000	0.144700006000000	0.147300005000000	0.231600001000000	0.223199993000000	0.198699996000000	0.176799998000000	0.167500004000000	0.163900003000000	0.157000005000000	0.150900006000000	0.218099996000000	0.212200001000000	0.195199996000000	0.186800003000000	0.170699999000000	0.173600003000000	0.168599993000000	0.163599998000000	0.205899999000000	0.203199998000000	0.183500007000000	0.180199996000000	0.170900002000000	0.169599995000000	0.165299997000000	0.165999994000000	0.214499995000000	0.208800003000000	0.198599994000000	0.194399998000000	0.189500004000000	0.189700007000000	0.187600002000000	0.185399994000000	0.218199998000000	0.217999995000000
0.539600015000000	0.465600014000000	0.337099999000000	0.268999994000000	0.202099994000000	0.180899993000000	0.157299995000000	0.149100006000000	0.296200007000000	0.277300000000000	0.217999995000000	0.191799998000000	0.157499999000000	0.163499996000000	0.145899996000000	0.148399994000000	0.246500000000000	0.245600000000000	0.207399994000000	0.187700003000000	0.168599993000000	0.171299994000000	0.158199996000000	0.151099995000000	0.229000002000000	0.230299994000000	0.201100007000000	0.192200005000000	0.175699994000000	0.175099999000000	0.167099997000000	0.162900001000000	0.209900007000000	0.207100004000000	0.187800005000000	0.184000000000000	0.173199996000000	0.170300007000000	0.165500000000000	0.166999996000000	0.215700001000000	0.213000000000000	0.200700000000000	0.194600001000000	0.191699997000000	0.190200001000000	0.186900005000000	0.185900003000000	0.219400004000000	0.219899997000000
0.569100022000000	0.499799997000000	0.356799990000000	0.284099996000000	0.210500002000000	0.194100007000000	0.156000003000000	0.148200005000000	0.314200014000000	0.290100008000000	0.226099998000000	0.195400000000000	0.162900001000000	0.166199997000000	0.146699995000000	0.148399994000000	0.260300010000000	0.251100004000000	0.216299996000000	0.188999996000000	0.170800000000000	0.168799996000000	0.160400003000000	0.150299996000000	0.237100005000000	0.237100005000000	0.208900005000000	0.196400002000000	0.174500003000000	0.174300000000000	0.169100001000000	0.167999998000000	0.213900000000000	0.207499996000000	0.189799994000000	0.185800001000000	0.173500001000000	0.171100006000000	0.165999994000000	0.166600004000000	0.219699994000000	0.216000006000000	0.200700000000000	0.196400002000000	0.191699997000000	0.192000002000000	0.188199997000000	0.185100004000000	0.224700004000000	0.224199995000000
0.610099971000000	0.522499979000000	0.395099998000000	0.305299997000000	0.218099996000000	0.199000001000000	0.160999998000000	0.149599999000000	0.328299999000000	0.303600013000000	0.238399997000000	0.202399999000000	0.164199993000000	0.166700006000000	0.148399994000000	0.148399994000000	0.270599991000000	0.266700000000000	0.226500005000000	0.191400006000000	0.172399998000000	0.175500005000000	0.163399994000000	0.151700005000000	0.242200002000000	0.244700000000000	0.212300003000000	0.199300006000000	0.178299993000000	0.178499997000000	0.170599997000000	0.166999996000000	0.218600005000000	0.211300001000000	0.193599999000000	0.188299999000000	0.173400000000000	0.172399998000000	0.166899994000000	0.167199999000000	0.224600002000000	0.218099996000000	0.205200002000000	0.201000005000000	0.191900000000000	0.191000000000000	0.187199995000000	0.185299993000000	0.228300005000000	0.225799993000000
0.650900006000000	0.563799977000000	0.422800004000000	0.331299990000000	0.229399994000000	0.205400005000000	0.163800001000000	0.151199996000000	0.353100002000000	0.332800001000000	0.253500015000000	0.214200005000000	0.167899996000000	0.168200001000000	0.147400007000000	0.148599997000000	0.281800002000000	0.286300004000000	0.233600006000000	0.202199996000000	0.173999995000000	0.177300006000000	0.161500007000000	0.151299998000000	0.256300002000000	0.255499989000000	0.215200007000000	0.204400003000000	0.180099994000000	0.177399993000000	0.169000000000000	0.167699993000000	0.224099994000000	0.220899999000000	0.196899995000000	0.190300003000000	0.175600007000000	0.173199996000000	0.167199999000000	0.167699993000000	0.228000000000000	0.222800002000000	0.208700001000000	0.199399993000000	0.192200005000000	0.192100003000000	0.187700003000000	0.187000006000000	0.235100001000000	0.230900005000000
0.677100003000000	0.600700021000000	0.441100001000000	0.337399989000000	0.234300002000000	0.200599998000000	0.169000000000000	0.153099999000000	0.378800005000000	0.345899999000000	0.264299989000000	0.216999993000000	0.170300007000000	0.169799998000000	0.150000006000000	0.150700003000000	0.304699987000000	0.292800009000000	0.236800000000000	0.204899997000000	0.176100001000000	0.177300006000000	0.162300006000000	0.153300002000000	0.265799999000000	0.266999990000000	0.215399995000000	0.204899997000000	0.178200006000000	0.181799993000000	0.170699999000000	0.166600004000000	0.231600001000000	0.226999998000000	0.199699998000000	0.191499993000000	0.175899997000000	0.175099999000000	0.169200003000000	0.167199999000000	0.236000001000000	0.230399996000000	0.209399998000000	0.202900007000000	0.192800000000000	0.194499999000000	0.188700005000000	0.186199993000000	0.234500006000000	0.232800007000000
0.743499994000000	0.672699988000000	0.500699997000000	0.383100003000000	0.244700000000000	0.218199998000000	0.170499995000000	0.155599996000000	0.432900012000000	0.384400010000000	0.282599986000000	0.234099999000000	0.183599994000000	0.183300003000000	0.151999995000000	0.149900004000000	0.334199995000000	0.310000002000000	0.254700005000000	0.214100003000000	0.180399999000000	0.184200004000000	0.163100004000000	0.153300002000000	0.278100014000000	0.278800011000000	0.231700003000000	0.215599999000000	0.181199998000000	0.180299997000000	0.174799994000000	0.167500004000000	0.237900004000000	0.228900000000000	0.204300001000000	0.194900006000000	0.176899999000000	0.173299998000000	0.168500006000000	0.167099997000000	0.241099998000000	0.232899994000000	0.214200005000000	0.203999996000000	0.192399994000000	0.196300000000000	0.188700005000000	0.186600000000000	0.240099996000000	0.237399995000000
0.775300026000000	0.681400001000000	0.527300000000000	0.408600003000000	0.255699992000000	0.223199993000000	0.169499993000000	0.155499995000000	0.442400008000000	0.400000006000000	0.306800008000000	0.245100006000000	0.187900007000000	0.184000000000000	0.152500004000000	0.150099993000000	0.340799987000000	0.332199991000000	0.275500000000000	0.217600003000000	0.185100004000000	0.186600000000000	0.165500000000000	0.151600003000000	0.291999996000000	0.292600006000000	0.237900004000000	0.217700005000000	0.183599994000000	0.181999996000000	0.172000006000000	0.168599993000000	0.248199999000000	0.233199999000000	0.206000000000000	0.194299996000000	0.178800002000000	0.174799994000000	0.167999998000000	0.169499993000000	0.247299999000000	0.236599997000000	0.216299996000000	0.206799999000000	0.194499999000000	0.196500003000000	0.188899994000000	0.187800005000000	0.247600004000000	0.241500005000000
0.806699991000000	0.722700000000000	0.554300010000000	0.428700000000000	0.272799999000000	0.236900002000000	0.173500001000000	0.155499995000000	0.469199985000000	0.435200006000000	0.323199987000000	0.256599993000000	0.190500006000000	0.192699999000000	0.148300007000000	0.152700007000000	0.354799986000000	0.359699994000000	0.286700010000000	0.230900005000000	0.187500000000000	0.185499996000000	0.161300004000000	0.157900006000000	0.308600008000000	0.306400001000000	0.248300001000000	0.229399994000000	0.186800003000000	0.181600004000000	0.175999999000000	0.167799994000000	0.256199986000000	0.239700004000000	0.211400002000000	0.200499997000000	0.180800006000000	0.180800006000000	0.169900000000000	0.169799998000000	0.254700005000000	0.244299993000000	0.219699994000000	0.211400002000000	0.195600003000000	0.196400002000000	0.189999998000000	0.188800007000000	0.253199995000000	0.246399999000000
0.924199998000000	0.870100021000000	0.603399992000000	0.450399995000000	0.279000014000000	0.233799994000000	0.184000000000000	0.162000000000000	0.516399980000000	0.462199986000000	0.338900000000000	0.264800012000000	0.197200000000000	0.200399995000000	0.154100001000000	0.153600007000000	0.395399988000000	0.367500007000000	0.300099999000000	0.224399999000000	0.196099997000000	0.192000002000000	0.161899999000000	0.156299993000000	0.323599994000000	0.317499995000000	0.247500002000000	0.224900007000000	0.188700005000000	0.187800005000000	0.173199996000000	0.168699995000000	0.263099998000000	0.245000005000000	0.214100003000000	0.203999996000000	0.181400001000000	0.179299995000000	0.169400007000000	0.170499995000000	0.263099998000000	0.250000000000000	0.225099996000000	0.212599993000000	0.196300000000000	0.195600003000000	0.191100001000000	0.186700001000000	0.257800013000000	0.252200007000000
0.871299982000000	0.806200027000000	0.699199975000000	0.487100005000000	0.296099991000000	0.248199999000000	0.189400002000000	0.164800003000000	0.552100003000000	0.500100017000000	0.365500003000000	0.281899989000000	0.204300001000000	0.202000007000000	0.155800000000000	0.152199998000000	0.416299999000000	0.445100009000000	0.320400000000000	0.245000005000000	0.193100005000000	0.194999993000000	0.164399996000000	0.158199996000000	0.345499992000000	0.335099995000000	0.264600009000000	0.235200003000000	0.190200001000000	0.184499994000000	0.175300002000000	0.169400007000000	0.276400000000000	0.258599997000000	0.220500007000000	0.204999998000000	0.183799997000000	0.180399999000000	0.170499995000000	0.170300007000000	0.273400009000000	0.256000012000000	0.228599995000000	0.212899998000000	0.198899999000000	0.197699994000000	0.192300007000000	0.186800003000000	0.265899986000000	0.257499993000000
0.863900006000000	0.808200002000000	0.670599997000000	0.512799978000000	0.296099991000000	0.250299990000000	0.184699997000000	0.162900001000000	0.577000022000000	0.525500000000000	0.396299988000000	0.305500001000000	0.210600004000000	0.210700005000000	0.158600003000000	0.153300002000000	0.434799999000000	0.428700000000000	0.344099998000000	0.253500015000000	0.202500001000000	0.203500003000000	0.167099997000000	0.152400002000000	0.366100013000000	0.359899998000000	0.280200005000000	0.245299995000000	0.194499999000000	0.193100005000000	0.174199998000000	0.169900000000000	0.289200008000000	0.270999998000000	0.224000007000000	0.210800007000000	0.184200004000000	0.180500001000000	0.170900002000000	0.169799998000000	0.282299995000000	0.264299989000000	0.233300000000000	0.216999993000000	0.199800000000000	0.197600007000000	0.191400006000000	0.188299999000000	0.271899998000000	0.261400014000000
0.866599977000000	0.842599988000000	0.727100015000000	0.553799987000000	0.320699990000000	0.273400009000000	0.178000003000000	0.161300004000000	0.609000027000000	0.553600013000000	0.425300002000000	0.331499994000000	0.224900007000000	0.220799997000000	0.157700002000000	0.154400006000000	0.462399989000000	0.443599999000000	0.360500008000000	0.267600000000000	0.213000000000000	0.207800001000000	0.170100003000000	0.152500004000000	0.381399989000000	0.377000004000000	0.283300012000000	0.248400003000000	0.199599996000000	0.192499995000000	0.174400002000000	0.170800000000000	0.296099991000000	0.272700012000000	0.231199995000000	0.213499993000000	0.185299993000000	0.184900001000000	0.171100006000000	0.169900000000000	0.292800009000000	0.269499987000000	0.235599995000000	0.219899997000000	0.198699996000000	0.200900003000000	0.189899996000000	0.190300003000000	0.283499986000000	0.266900003000000
0.854399979000000	0.850700021000000	0.747500002000000	0.590699971000000	0.327600002000000	0.275500000000000	0.191699997000000	0.161300004000000	0.646300018000000	0.587899983000000	0.450399995000000	0.347799987000000	0.225199997000000	0.233400002000000	0.161699995000000	0.154899999000000	0.502200007000000	0.469799995000000	0.390599996000000	0.279199988000000	0.216900006000000	0.217099994000000	0.167600006000000	0.156700000000000	0.408499986000000	0.405499995000000	0.291900009000000	0.260399997000000	0.202399999000000	0.199800000000000	0.173800007000000	0.169699997000000	0.311399996000000	0.281199992000000	0.237599999000000	0.218300000000000	0.187800005000000	0.183899999000000	0.171200007000000	0.170399994000000	0.305900007000000	0.277999997000000	0.239299998000000	0.221699998000000	0.198699996000000	0.201900005000000	0.190899998000000	0.190099999000000	0.294099987000000	0.269600004000000
0.847899973000000	0.846099973000000	0.774200022000000	0.603200018000000	0.327499986000000	0.280600011000000	0.191499993000000	0.165600002000000	0.671299994000000	0.629299998000000	0.476700008000000	0.365900010000000	0.237200007000000	0.248799995000000	0.163100004000000	0.155300006000000	0.528999984000000	0.495200008000000	0.413100004000000	0.292899996000000	0.224999994000000	0.223499998000000	0.167300001000000	0.156499997000000	0.430099994000000	0.414700001000000	0.311199993000000	0.269100010000000	0.203500003000000	0.199499995000000	0.177900001000000	0.172700003000000	0.328700006000000	0.297199994000000	0.243499994000000	0.222100005000000	0.189400002000000	0.186900005000000	0.170800000000000	0.171200007000000	0.318199992000000	0.286900014000000	0.243699998000000	0.225199997000000	0.203099996000000	0.200299993000000	0.191599995000000	0.189899996000000	0.300099999000000	0.274699986000000
0.850099981000000	0.823899984000000	0.793799996000000	0.648699999000000	0.354900002000000	0.285400003000000	0.191599995000000	0.168500006000000	0.693300009000000	0.647000015000000	0.508599997000000	0.397799999000000	0.243900001000000	0.260399997000000	0.170900002000000	0.158299997000000	0.535600007000000	0.528999984000000	0.435999990000000	0.302399993000000	0.227500007000000	0.238299996000000	0.173899993000000	0.153899997000000	0.455900013000000	0.444700003000000	0.324099988000000	0.285499990000000	0.213200003000000	0.205699995000000	0.175600007000000	0.171800002000000	0.345200002000000	0.306899995000000	0.253399998000000	0.225500003000000	0.193599999000000	0.188899994000000	0.171599999000000	0.171499997000000	0.334699988000000	0.297699988000000	0.250400007000000	0.230399996000000	0.204099998000000	0.203099996000000	0.191400006000000	0.188800007000000	0.313899994000000	0.287499994000000
0.862900019000000	0.840600014000000	0.833100021000000	0.681999981000000	0.359899998000000	0.288800001000000	0.184300005000000	0.157399997000000	0.741800010000000	0.678499997000000	0.541000009000000	0.422800004000000	0.263700008000000	0.264099985000000	0.165600002000000	0.162000000000000	0.573499978000000	0.549300015000000	0.471100003000000	0.330799997000000	0.239800006000000	0.236000001000000	0.169900000000000	0.158700004000000	0.467400014000000	0.461600006000000	0.353399992000000	0.303000003000000	0.213300005000000	0.209600002000000	0.181199998000000	0.171800002000000	0.359299988000000	0.319200009000000	0.261700004000000	0.234599993000000	0.195700005000000	0.189600006000000	0.171800002000000	0.172199994000000	0.356700003000000	0.304300010000000	0.260600001000000	0.232899994000000	0.206799999000000	0.205599993000000	0.194000006000000	0.191100001000000	0.321900010000000	0.294499993000000
0.865599990000000	0.855599999000000	0.846400023000000	0.717199981000000	0.379000008000000	0.292400002000000	0.198599994000000	0.164199993000000	0.758599997000000	0.726000011000000	0.582700014000000	0.457500011000000	0.283300012000000	0.272500008000000	0.168099999000000	0.158700004000000	0.604300022000000	0.591000021000000	0.504899979000000	0.347900003000000	0.248099998000000	0.247500002000000	0.164399996000000	0.155900002000000	0.498199999000000	0.487300009000000	0.355599999000000	0.312799990000000	0.221599996000000	0.213100001000000	0.174999997000000	0.169000000000000	0.381799996000000	0.339300007000000	0.274300009000000	0.238900006000000	0.199300006000000	0.193800002000000	0.172800004000000	0.171200007000000	0.369700015000000	0.321399987000000	0.265899986000000	0.238000005000000	0.209700003000000	0.206599995000000	0.192000002000000	0.190200001000000	0.332899988000000	0.303099990000000
0.871699989000000	0.846000016000000	0.840699971000000	0.755999982000000	0.389299989000000	0.305500001000000	0.194299996000000	0.156100005000000	0.769900024000000	0.747600019000000	0.600799978000000	0.470099986000000	0.298200011000000	0.300599992000000	0.167199999000000	0.160699993000000	0.627799988000000	0.621299982000000	0.537999988000000	0.359100014000000	0.255299985000000	0.261299998000000	0.171700001000000	0.160600007000000	0.532000005000000	0.511600018000000	0.376599997000000	0.328399986000000	0.230299994000000	0.217899993000000	0.178599998000000	0.172600001000000	0.398299992000000	0.349500000000000	0.284399986000000	0.244499996000000	0.198799998000000	0.195899993000000	0.173400000000000	0.172600001000000	0.391900003000000	0.330700010000000	0.269899994000000	0.241899997000000	0.212300003000000	0.209299996000000	0.192100003000000	0.191000000000000	0.351300001000000	0.308899999000000
0.936600029000000	0.841799974000000	0.846499979000000	0.857599974000000	0.388599992000000	0.300099999000000	0.192499995000000	0.161799997000000	0.759400010000000	0.738399982000000	0.632200003000000	0.502600014000000	0.313600004000000	0.309199989000000	0.172000006000000	0.163599998000000	0.666199982000000	0.640900016000000	0.564300001000000	0.375999987000000	0.272500008000000	0.269300014000000	0.172099993000000	0.161400005000000	0.563899994000000	0.546299994000000	0.389299989000000	0.333299994000000	0.236100003000000	0.226799995000000	0.182200000000000	0.171800002000000	0.417899996000000	0.365999997000000	0.293399990000000	0.252099991000000	0.203899994000000	0.199800000000000	0.173099995000000	0.172099993000000	0.412900001000000	0.348899990000000	0.281300008000000	0.246900007000000	0.213900000000000	0.211899996000000	0.193499997000000	0.190599993000000	0.363299996000000	0.326000005000000
0.863200009000000	0.841799974000000	0.832099974000000	0.781899989000000	0.395799994000000	0.301899999000000	0.196199998000000	0.160400003000000	0.755699992000000	0.735899985000000	0.658399999000000	0.530099988000000	0.324999988000000	0.306300014000000	0.173700005000000	0.162400007000000	0.678099990000000	0.644500017000000	0.599699974000000	0.390599996000000	0.275299996000000	0.266499996000000	0.170900002000000	0.160200000000000	0.563899994000000	0.542200029000000	0.399199992000000	0.348300010000000	0.234899998000000	0.225999996000000	0.180399999000000	0.169000000000000	0.441199988000000	0.384099990000000	0.309599996000000	0.258199990000000	0.204899997000000	0.202399999000000	0.173600003000000	0.174799994000000	0.437400013000000	0.358099997000000	0.291900009000000	0.250699997000000	0.212899998000000	0.213000000000000	0.194000006000000	0.190500006000000	0.379400015000000	0.333299994000000
0.866999984000000	0.900699973000000	0.942799985000000	0.832000017000000	0.411700010000000	0.306100011000000	0.183799997000000	0.163599998000000	0.763700008000000	0.833800018000000	0.789499998000000	0.556100011000000	0.363900006000000	0.330500007000000	0.175699994000000	0.160699993000000	0.706900001000000	0.727299988000000	0.642600000000000	0.415600002000000	0.293000013000000	0.287900001000000	0.177200004000000	0.157900006000000	0.600099981000000	0.577499986000000	0.432000011000000	0.375200003000000	0.238999993000000	0.235400006000000	0.179499999000000	0.169499993000000	0.465900004000000	0.404399991000000	0.323599994000000	0.270399988000000	0.211600006000000	0.203799993000000	0.175300002000000	0.172700003000000	0.457899988000000	0.372099996000000	0.299899995000000	0.260800004000000	0.219300002000000	0.218199998000000	0.194499999000000	0.191900000000000	0.396600008000000	0.343400002000000
0.861000001000000	0.882399976000000	0.916800022000000	0.909399986000000	0.427599996000000	0.312000006000000	0.184799999000000	0.152899995000000	0.751600027000000	0.732100010000000	0.722000003000000	0.586600006000000	0.376399994000000	0.338900000000000	0.176300004000000	0.161300004000000	0.704100013000000	0.698800027000000	0.679899991000000	0.431800008000000	0.297899991000000	0.299199998000000	0.178900003000000	0.157100007000000	0.622699976000000	0.613799989000000	0.452300012000000	0.390100002000000	0.248699993000000	0.247099996000000	0.181799993000000	0.172199994000000	0.489399999000000	0.425999999000000	0.337500006000000	0.284299999000000	0.217199996000000	0.206499994000000	0.173600003000000	0.173700005000000	0.484699994000000	0.388300002000000	0.310499996000000	0.267100006000000	0.220599994000000	0.219500005000000	0.194700003000000	0.191200003000000	0.416799992000000	0.360599995000000
0.867600024000000	0.851700008000000	0.857400000000000	0.828199983000000	0.432500005000000	0.313300014000000	0.185299993000000	0.152400002000000	0.761799991000000	0.748399973000000	0.730300009000000	0.617799997000000	0.392600000000000	0.366200000000000	0.170100003000000	0.157700002000000	0.697499990000000	0.708899975000000	0.699100018000000	0.462599993000000	0.304699987000000	0.314500004000000	0.170000002000000	0.162100002000000	0.657500029000000	0.629400015000000	0.477400005000000	0.408499986000000	0.257800013000000	0.247400001000000	0.182799995000000	0.169100001000000	0.511399984000000	0.438100010000000	0.354600012000000	0.290399998000000	0.217099994000000	0.212099999000000	0.174999997000000	0.173400000000000	0.510500014000000	0.406100005000000	0.324000001000000	0.272599995000000	0.223299995000000	0.220400006000000	0.193200007000000	0.192100003000000	0.434599996000000	0.373899996000000
0.986899972000000	0.915199995000000	0.983699977000000	0.951499999000000	0.437299997000000	0.303200006000000	0.194999993000000	0.160500005000000	0.772000015000000	0.857100010000000	0.862699986000000	0.768299997000000	0.394499987000000	0.363799989000000	0.178800002000000	0.161699995000000	0.706499994000000	0.701699972000000	0.696900010000000	0.472799987000000	0.297100008000000	0.317400008000000	0.180899993000000	0.157800004000000	0.678699970000000	0.665300012000000	0.475100011000000	0.414200008000000	0.259400010000000	0.251599997000000	0.182999998000000	0.169900000000000	0.532899976000000	0.458499998000000	0.365799993000000	0.302199990000000	0.220500007000000	0.217800006000000	0.176599994000000	0.172399998000000	0.537500024000000	0.421799988000000	0.335000008000000	0.278600007000000	0.226300001000000	0.223700002000000	0.193399996000000	0.190400004000000	0.452399999000000	0.384299994000000
1.02289998500000	1.00839996300000	1.00139999400000	0.906499982000000	0.439900011000000	0.298599988000000	0.189999998000000	0.162200004000000	0.838000000000000	0.921299994000000	0.875199974000000	0.767400026000000	0.431899995000000	0.375999987000000	0.176899999000000	0.157100007000000	0.698400021000000	0.794099987000000	0.701799989000000	0.488999993000000	0.313800007000000	0.326499999000000	0.179900005000000	0.160200000000000	0.691100001000000	0.748600006000000	0.509299994000000	0.440400004000000	0.261700004000000	0.250600010000000	0.188400000000000	0.170599997000000	0.561999977000000	0.473800004000000	0.387699991000000	0.315100014000000	0.223499998000000	0.217099994000000	0.174300000000000	0.173299998000000	0.566900015000000	0.442699999000000	0.351799995000000	0.287600011000000	0.226799995000000	0.226099998000000	0.193800002000000	0.191400006000000	0.466600001000000	0.399899989000000
0.941200018000000	0.866599977000000	0.837899983000000	0.847899973000000	0.456600010000000	0.311899990000000	0.180000007000000	0.153899997000000	0.742799997000000	0.734300017000000	0.711499989000000	0.666499972000000	0.459399998000000	0.404900014000000	0.175500005000000	0.158899993000000	0.680499971000000	0.689800024000000	0.700100005000000	0.511699975000000	0.340799987000000	0.349900007000000	0.185900003000000	0.157299995000000	0.684499979000000	0.672500014000000	0.528100014000000	0.466800004000000	0.279900014000000	0.270399988000000	0.186100006000000	0.169100001000000	0.585300028000000	0.494300008000000	0.395399988000000	0.324800014000000	0.228599995000000	0.221599996000000	0.177200004000000	0.172800004000000	0.594299972000000	0.459300011000000	0.356700003000000	0.300199986000000	0.232700005000000	0.228799999000000	0.195500001000000	0.192200005000000	0.488299996000000	0.417199999000000
[truncated: 14 more columns]
