# Supplementary material for: Modeling the impact of drug interactions on therapeutic selectivity
Source: Nat Commun. 2018 Aug 27;9:3452. doi: 10.1038/s41467-018-05954-3 (PMC6110842; doi:10.1038/s41467-018-05954-3)
Supplement: Supplementary file 4 — Supplementary Data 1 [file 41467_2018_5954_MOESM4_ESM.zip › albRAW/Sta-Tun.txt]

0.0856000040000000	0.0829000030000000	0.0878000040000000	0.0847999980000000	0.0865999980000000	0.0899000020000000	0.0842999960000000	0.0846000020000000	0.0838999970000000	0.0856000040000000	0.0847999980000000	0.0812999980000000	0.0804999990000000	0.0829999970000000	0.0859000010000000	0.0920000000000000	0.0856999980000000	0.0872000010000000	0.0876000000000000	0.0830999990000000	0.0838000030000000	0.0882000030000000	0.0881000010000000	0.0865999980000000	0.0878000040000000	0.0903000010000000	0.0839999990000000	0.0858000000000000	0.0842999960000000	0.0864999960000000	0.0864999960000000	0.0847999980000000	0.0854000000000000	0.0852999990000000	0.0838999970000000	0.0854000000000000	0.0837000010000000	0.0834999980000000	0.0836000000000000	0.0864000020000000	0.0855000020000000	0.0851000030000000	0.0842999960000000	0.0883999990000000	0.0836000000000000	0.0856000040000000	0.0908000020000000	0.0850000010000000	0.0834999980000000	0.0851000030000000
0.0864999960000000	0.0837000010000000	0.0892999990000000	0.0845000000000000	0.0881000010000000	0.0895000030000000	0.0851999970000000	0.0852999990000000	0.0851999970000000	0.0855000020000000	0.0863000010000000	0.0823000000000000	0.0819000010000000	0.0834000040000000	0.0860999970000000	0.0988999980000000	0.0860000030000000	0.0874999990000000	0.0899000020000000	0.0850000010000000	0.0856999980000000	0.0876000000000000	0.0887999980000000	0.0872000010000000	0.0891000030000000	0.0904999970000000	0.0847999980000000	0.0858000000000000	0.0842000020000000	0.0877000020000000	0.0876000000000000	0.0856000040000000	0.0869000030000000	0.0856000040000000	0.0821999980000000	0.0860000030000000	0.0843999980000000	0.0846000020000000	0.0829000030000000	0.0868000020000000	0.0843999980000000	0.0872000010000000	0.0847000030000000	0.0843999980000000	0.0842000020000000	0.0864999960000000	0.0907000010000000	0.0877000020000000	0.0837000010000000	0.0834999980000000
0.0859000010000000	0.0816000030000000	0.0892999990000000	0.0852999990000000	0.0851999970000000	0.0873999970000000	0.0847000030000000	0.0851000030000000	0.0839999990000000	0.0841000010000000	0.0852999990000000	0.0812999980000000	0.0807999970000000	0.0828000010000000	0.0860000030000000	0.103500001000000	0.0837000010000000	0.0863000010000000	0.0885000010000000	0.0855000020000000	0.0842000020000000	0.0869000030000000	0.0878000040000000	0.0855000020000000	0.0854000000000000	0.0882999970000000	0.0842999960000000	0.0878000040000000	0.0869000030000000	0.0848999990000000	0.0856999980000000	0.0839999990000000	0.0832000000000000	0.0842999960000000	0.0814000000000000	0.0839999990000000	0.0841000010000000	0.0856000040000000	0.0825000030000000	0.0845000000000000	0.0864999960000000	0.0845000000000000	0.0820999970000000	0.0864000020000000	0.0845000000000000	0.0860000030000000	0.0891999970000000	0.0864999960000000	0.0811000020000000	0.0820999970000000
0.0855000020000000	0.0838999970000000	0.0899000020000000	0.0851999970000000	0.0854000000000000	0.0873999970000000	0.0848999990000000	0.0854000000000000	0.0854000000000000	0.0848999990000000	0.0856999980000000	0.0820999970000000	0.0814000000000000	0.0834999980000000	0.0859000010000000	0.0873000030000000	0.0863000010000000	0.0859000010000000	0.0876000000000000	0.0841000010000000	0.0852999990000000	0.0860000030000000	0.0874999990000000	0.0864000020000000	0.0876000000000000	0.0886999960000000	0.0860000030000000	0.0856000040000000	0.0843999980000000	0.0860000030000000	0.0852999990000000	0.0842999960000000	0.0854000000000000	0.0856999980000000	0.0890000020000000	0.0851000030000000	0.0834999980000000	0.0847999980000000	0.0834000040000000	0.0842999960000000	0.0841000010000000	0.0854000000000000	0.0826999990000000	0.0900999980000000	0.0832000000000000	0.0841000010000000	0.0913999970000000	0.0860999970000000	0.0810000000000000	0.0842000020000000
0.0860999970000000	0.0825999980000000	0.0905999990000000	0.0838999970000000	0.0855000020000000	0.0878000040000000	0.0842000020000000	0.0860999970000000	0.0847000030000000	0.0858000000000000	0.0850000010000000	0.0823000000000000	0.0808999990000000	0.0829000030000000	0.0860000030000000	0.0921000020000000	0.0856999980000000	0.0872000010000000	0.0878000040000000	0.0847999980000000	0.0863000010000000	0.0874999990000000	0.0882999970000000	0.0873999970000000	0.0876000000000000	0.0894000010000000	0.0847000030000000	0.0860000030000000	0.0850000010000000	0.0876000000000000	0.0878999980000000	0.0841000010000000	0.0858000000000000	0.0856999980000000	0.0829999970000000	0.0880000000000000	0.0858000000000000	0.0851999970000000	0.0855000020000000	0.0858000000000000	0.0842999960000000	0.0867000000000000	0.0829999970000000	0.0916000010000000	0.0846000020000000	0.0858000000000000	0.0890000020000000	0.0850000010000000	0.0815000010000000	0.0842999960000000
0.0865999980000000	0.0847000030000000	0.0917000030000000	0.0852999990000000	0.0873999970000000	0.0885000010000000	0.0855000020000000	0.0881000010000000	0.0861999990000000	0.0863000010000000	0.0883999990000000	0.0845000000000000	0.0833000020000000	0.0848999990000000	0.0883999990000000	0.101199999000000	0.0882999970000000	0.0874999990000000	0.0894000010000000	0.0854000000000000	0.0863000010000000	0.0886999960000000	0.0913999970000000	0.0882999970000000	0.0907000010000000	0.0918999980000000	0.0859000010000000	0.0865999980000000	0.0843999980000000	0.0873000030000000	0.0885000010000000	0.0854000000000000	0.0868000020000000	0.0886999960000000	0.0843999980000000	0.0873999970000000	0.0852999990000000	0.0864999960000000	0.0846000020000000	0.0868000020000000	0.0865999980000000	0.0860999970000000	0.0826999990000000	0.0859000010000000	0.0832000000000000	0.0861999990000000	0.0918999980000000	0.0865999980000000	0.0825999980000000	0.0869000030000000
0.0869000030000000	0.0846000020000000	0.0900000040000000	0.0851000030000000	0.0859000010000000	0.0885000010000000	0.0856999980000000	0.0860999970000000	0.0858000000000000	0.0863000010000000	0.0868000020000000	0.0834000040000000	0.0833000020000000	0.0851000030000000	0.0878999980000000	0.0891999970000000	0.0873999970000000	0.0877000020000000	0.0883999990000000	0.0841000010000000	0.0860000030000000	0.0883999990000000	0.0891999970000000	0.0891999970000000	0.0878999980000000	0.0903000010000000	0.0852999990000000	0.0861999990000000	0.0861999990000000	0.0872000010000000	0.0867000000000000	0.0847999980000000	0.0851000030000000	0.0864999960000000	0.0856999980000000	0.0865999980000000	0.0843999980000000	0.0856000040000000	0.0851000030000000	0.0878999980000000	0.0848999990000000	0.0861999990000000	0.0828000010000000	0.0909999980000000	0.0834000040000000	0.0860999970000000	0.0908999960000000	0.0874999990000000	0.0807999970000000	0.0845000000000000
0.0851000030000000	0.0820999970000000	0.0886000020000000	0.0834000040000000	0.0856999980000000	0.0855000020000000	0.0841000010000000	0.0860999970000000	0.0838999970000000	0.0863000010000000	0.0838999970000000	0.0807000030000000	0.0803999980000000	0.0812999980000000	0.0843999980000000	0.0929000010000000	0.0839999990000000	0.0869000030000000	0.0900000040000000	0.0825999980000000	0.0843999980000000	0.0865999980000000	0.0891999970000000	0.0854000000000000	0.0860999970000000	0.0896999980000000	0.0841000010000000	0.0839999990000000	0.0846000020000000	0.0855000020000000	0.0852999990000000	0.0829000030000000	0.0838000030000000	0.0860000030000000	0.0832000000000000	0.0838000030000000	0.0851000030000000	0.0833000020000000	0.0834000040000000	0.0842999960000000	0.0828000010000000	0.0845000000000000	0.0807000030000000	0.0832000000000000	0.0808999990000000	0.0851999970000000	0.0899000020000000	0.0855000020000000	0.0804999990000000	0.0826999990000000
0.0886000020000000	0.0911000000000000	0.0902000000000000	0.0860999970000000	0.0872000010000000	0.0887999980000000	0.0856000040000000	0.0867000000000000	0.0867000000000000	0.0880000000000000	0.0869000030000000	0.0834000040000000	0.0832000000000000	0.0850000010000000	0.0886000020000000	0.0931999980000000	0.0914999990000000	0.0870999990000000	0.0889000000000000	0.0854000000000000	0.0861999990000000	0.0899000020000000	0.0896999980000000	0.0881000010000000	0.0889000000000000	0.0905999990000000	0.0855000020000000	0.0858000000000000	0.0856999980000000	0.0869000030000000	0.0874999990000000	0.0846000020000000	0.0885000010000000	0.0868000020000000	0.0856999980000000	0.0870999990000000	0.0850000010000000	0.0872000010000000	0.0852999990000000	0.0869000030000000	0.0842999960000000	0.0860000030000000	0.0828000010000000	0.0839999990000000	0.0832000000000000	0.0859000010000000	0.0911000000000000	0.0856000040000000	0.0816999970000000	0.0850000010000000
0.0885000010000000	0.0870999990000000	0.0904999970000000	0.0856000040000000	0.0865999980000000	0.0878000040000000	0.0867000000000000	0.0865999980000000	0.0886999960000000	0.0900000040000000	0.0877000020000000	0.0838999970000000	0.0830999990000000	0.0860000030000000	0.0873000030000000	0.109700002000000	0.0890000020000000	0.0881000010000000	0.0900999980000000	0.0856999980000000	0.0856000040000000	0.0891999970000000	0.0905999990000000	0.0895000030000000	0.0880000000000000	0.0912000020000000	0.0872000010000000	0.0868000020000000	0.0887999980000000	0.0861999990000000	0.0872000010000000	0.0851000030000000	0.0900999980000000	0.0873999970000000	0.0846000020000000	0.0863000010000000	0.0847000030000000	0.0865999980000000	0.0859000010000000	0.0877000020000000	0.0851000030000000	0.0887999980000000	0.0848999990000000	0.0845000000000000	0.0860000030000000	0.0868000020000000	0.0930000020000000	0.0872000010000000	0.0812999980000000	0.0878999980000000
0.0905999990000000	0.0872000010000000	0.0927999990000000	0.0870999990000000	0.0886999960000000	0.0902000000000000	0.0886999960000000	0.0882999970000000	0.0900999980000000	0.0903000010000000	0.0890000020000000	0.0890000020000000	0.0864000020000000	0.0869000030000000	0.0886999960000000	0.102300003000000	0.0900999980000000	0.0900000040000000	0.0914999990000000	0.0870999990000000	0.0883999990000000	0.0909999980000000	0.0929000010000000	0.0894000010000000	0.0903000010000000	0.0914999990000000	0.0887999980000000	0.0882000030000000	0.0872000010000000	0.0873000030000000	0.0890000020000000	0.0872000010000000	0.0882000030000000	0.0955000000000000	0.0865999980000000	0.0883999990000000	0.0882000030000000	0.0887999980000000	0.0859000010000000	0.0898000000000000	0.0876000000000000	0.0872000010000000	0.0846000020000000	0.0860999970000000	0.0873999970000000	0.0883999990000000	0.0926000030000000	0.0886999960000000	0.0836000000000000	0.0881000010000000
0.0905999990000000	0.0873999970000000	0.0922000040000000	0.0873999970000000	0.0878000040000000	0.0900999980000000	0.0881000010000000	0.0899000020000000	0.0900999980000000	0.0887999980000000	0.0895000030000000	0.0851000030000000	0.0842000020000000	0.0869000030000000	0.0883999990000000	0.0899000020000000	0.0898000000000000	0.0912000020000000	0.0920000000000000	0.0872000010000000	0.0868000020000000	0.0907000010000000	0.0907000010000000	0.0882999970000000	0.0914999990000000	0.0912000020000000	0.0873000030000000	0.0878999980000000	0.0869000030000000	0.0876000000000000	0.0881000010000000	0.0863000010000000	0.0874999990000000	0.0883999990000000	0.0855000020000000	0.0891000030000000	0.0887999980000000	0.0873000030000000	0.0863000010000000	0.0909999980000000	0.0868000020000000	0.0861999990000000	0.0845000000000000	0.0860999970000000	0.0841000010000000	0.0876000000000000	0.0916000010000000	0.0869000030000000	0.0833000020000000	0.0855000020000000
0.0930999960000000	0.0896999980000000	0.0947000010000000	0.0887999980000000	0.0909999980000000	0.0911000000000000	0.0892999990000000	0.0912000020000000	0.0930999960000000	0.0917999970000000	0.0902000000000000	0.0905999990000000	0.0860999970000000	0.0891999970000000	0.0898000000000000	0.0942000000000000	0.0935000030000000	0.0935999970000000	0.0930999960000000	0.0922999980000000	0.0890000020000000	0.0922000040000000	0.0926999970000000	0.0922999980000000	0.0917999970000000	0.0970999970000000	0.0895999970000000	0.0899000020000000	0.0890000020000000	0.0895000030000000	0.0891999970000000	0.0868000020000000	0.0911000000000000	0.0899000020000000	0.0878000040000000	0.0890000020000000	0.0878000040000000	0.0887999980000000	0.0868000020000000	0.0900999980000000	0.0873999970000000	0.0878999980000000	0.0860000030000000	0.0886999960000000	0.0885000010000000	0.0895000030000000	0.0930000020000000	0.0886999960000000	0.0847000030000000	0.0882000030000000
0.0966999980000000	0.0916000010000000	0.0948000030000000	0.0900999980000000	0.0911000000000000	0.0917999970000000	0.0894000010000000	0.0892999990000000	0.0939000030000000	0.0922999980000000	0.0913999970000000	0.0878999980000000	0.0869000030000000	0.0886000020000000	0.0912000020000000	0.100000001000000	0.0938000010000000	0.0948000030000000	0.0944999980000000	0.0905999990000000	0.0908000020000000	0.0952999960000000	0.0936999990000000	0.0920000000000000	0.0933000000000000	0.0935000030000000	0.0900000040000000	0.0929000010000000	0.0903000010000000	0.0895000030000000	0.0907000010000000	0.0914999990000000	0.0909999980000000	0.0896999980000000	0.0890000020000000	0.0891000030000000	0.0898000000000000	0.0907000010000000	0.0882000030000000	0.0913000030000000	0.0880000000000000	0.0892999990000000	0.0872000010000000	0.0894000010000000	0.0872000010000000	0.0907000010000000	0.0933000000000000	0.0887999980000000	0.0842999960000000	0.0856999980000000
0.0957000030000000	0.0921000020000000	0.0957999970000000	0.0898000000000000	0.0917000030000000	0.0935999970000000	0.0889000000000000	0.0885000010000000	0.0965000020000000	0.0938000010000000	0.0900000040000000	0.0877000020000000	0.0873000030000000	0.0889000000000000	0.0903000010000000	0.109499998000000	0.0953999980000000	0.0948999970000000	0.0956000020000000	0.0922999980000000	0.0905999990000000	0.0925000010000000	0.0922999980000000	0.0905999990000000	0.0935000030000000	0.0931999980000000	0.0905999990000000	0.0904999970000000	0.0896999980000000	0.0911000000000000	0.0903000010000000	0.0878000040000000	0.0895999970000000	0.0898000000000000	0.0900000040000000	0.0903000010000000	0.0918999980000000	0.0912000020000000	0.0882999970000000	0.0905999990000000	0.0896999980000000	0.0912000020000000	0.0882000030000000	0.0908000020000000	0.0912000020000000	0.0902000000000000	0.0933000000000000	0.0880000000000000	0.0854000000000000	0.0864000020000000
0.0996000020000000	0.0957999970000000	0.101899996000000	0.0907000010000000	0.0922999980000000	0.0939000030000000	0.0927999990000000	0.0925000010000000	0.0999000000000000	0.0971999990000000	0.0930999960000000	0.0908999960000000	0.0883999990000000	0.0917999970000000	0.0933000000000000	0.0918999980000000	0.0993999990000000	0.0982000010000000	0.0967999990000000	0.0922000040000000	0.0926000030000000	0.0935999970000000	0.0948999970000000	0.0917000030000000	0.0970999970000000	0.0961999970000000	0.0920000000000000	0.0912000020000000	0.0916000010000000	0.0909999980000000	0.0926000030000000	0.0895000030000000	0.0945999990000000	0.0934000020000000	0.0896999980000000	0.0922999980000000	0.0925000010000000	0.0904000030000000	0.0878999980000000	0.0917999970000000	0.0913000030000000	0.0907000010000000	0.0908999960000000	0.0942000000000000	0.0926000030000000	0.0917999970000000	0.0931999980000000	0.0883999990000000	0.0861999990000000	0.0891999970000000
0.101199999000000	0.0966000040000000	0.0975999980000000	0.0898000000000000	0.0913000030000000	0.0931999980000000	0.0913000030000000	0.0922000040000000	0.100900002000000	0.0980999990000000	0.0922999980000000	0.0896999980000000	0.0880000000000000	0.0911000000000000	0.0913999970000000	0.104300000000000	0.101700000000000	0.0984999980000000	0.0979000030000000	0.0931999980000000	0.0912000020000000	0.0953999980000000	0.0938000010000000	0.0908000020000000	0.0988000040000000	0.0961000030000000	0.0914999990000000	0.0930999960000000	0.0904000030000000	0.0918999980000000	0.0917999970000000	0.0892999990000000	0.0933000000000000	0.0922999980000000	0.0886999960000000	0.0927999990000000	0.0909999980000000	0.0895999970000000	0.0873999970000000	0.0900000040000000	0.0904000030000000	0.0886000020000000	0.0900000040000000	0.0913000030000000	0.0923999990000000	0.0913000030000000	0.0927999990000000	0.0872000010000000	0.0854000000000000	0.0880000000000000
0.107000001000000	0.100699998000000	0.100500003000000	0.0944999980000000	0.0948999970000000	0.0961999970000000	0.0933000000000000	0.0926999970000000	0.106500000000000	0.103900000000000	0.0944999980000000	0.0923999990000000	0.0926000030000000	0.0930000020000000	0.0951000010000000	0.118299998000000	0.106700003000000	0.102899998000000	0.101899996000000	0.0970999970000000	0.0945999990000000	0.0980999990000000	0.0965000020000000	0.0933000000000000	0.102200001000000	0.100100003000000	0.0939999970000000	0.0966000040000000	0.0938000010000000	0.0948999970000000	0.0942000000000000	0.0917000030000000	0.0974000020000000	0.0957000030000000	0.0917000030000000	0.0948000030000000	0.0944000040000000	0.0931999980000000	0.0904999970000000	0.0913999970000000	0.0958999990000000	0.0923999990000000	0.0900999980000000	0.0944999980000000	0.0939999970000000	0.0939000030000000	0.0952000020000000	0.0900000040000000	0.0868000020000000	0.0891000030000000
0.110900000000000	0.104099996000000	0.103200004000000	0.0966999980000000	0.0960000010000000	0.0971999990000000	0.0929000010000000	0.0942000000000000	0.110200003000000	0.105999999000000	0.0964000000000000	0.0933000000000000	0.0933000000000000	0.0939999970000000	0.0961999970000000	0.0930000020000000	0.111100003000000	0.104599997000000	0.103299998000000	0.0969000010000000	0.0955000000000000	0.0980999990000000	0.0974999960000000	0.0938000010000000	0.105599999000000	0.102300003000000	0.0970000030000000	0.0961000030000000	0.0942000000000000	0.0978000020000000	0.0957999970000000	0.0918999980000000	0.101599999000000	0.0992000030000000	0.0921000020000000	0.0951000010000000	0.0952999960000000	0.0930000020000000	0.0921000020000000	0.0926999970000000	0.0969000010000000	0.0945999990000000	0.0935999970000000	0.0947000010000000	0.0908000020000000	0.0942000000000000	0.0960000010000000	0.0939999970000000	0.0882999970000000	0.0880000000000000
0.115699999000000	0.107299998000000	0.103299998000000	0.0980999990000000	0.0966000040000000	0.0984999980000000	0.0955000000000000	0.0942000000000000	0.117600001000000	0.111000001000000	0.0996000020000000	0.0957000030000000	0.0926999970000000	0.0949999990000000	0.0961000030000000	0.115900002000000	0.117200002000000	0.108999997000000	0.106200002000000	0.100699998000000	0.0973000000000000	0.0987000020000000	0.0991000010000000	0.0952999960000000	0.110500000000000	0.107900001000000	0.0996000020000000	0.0970999970000000	0.0953999980000000	0.0953999980000000	0.0958999990000000	0.0927999990000000	0.105899997000000	0.101700000000000	0.0944000040000000	0.0960000010000000	0.0945999990000000	0.0938000010000000	0.0912000020000000	0.0951000010000000	0.100199997000000	0.0922999980000000	0.0926000030000000	0.0970000030000000	0.0966999980000000	0.0964000000000000	0.0952999960000000	0.0913999970000000	0.0917000030000000	0.0922000040000000
0.122900002000000	0.115300000000000	0.104800001000000	0.0973000000000000	0.0982000010000000	0.0995000000000000	0.0951000010000000	0.0955000000000000	0.125400007000000	0.115699999000000	0.101199999000000	0.0983000030000000	0.0935000030000000	0.0961999970000000	0.0966999980000000	0.118199997000000	0.122800000000000	0.113899998000000	0.109499998000000	0.101800002000000	0.0977000000000000	0.0987000020000000	0.0997999980000000	0.0957000030000000	0.115300000000000	0.111299999000000	0.0991000010000000	0.0996000020000000	0.0958999990000000	0.0961000030000000	0.0977000000000000	0.0934000020000000	0.108000003000000	0.103699997000000	0.0949999990000000	0.0992000030000000	0.0970999970000000	0.0949999990000000	0.0920000000000000	0.0935999970000000	0.103200004000000	0.0961000030000000	0.0935000030000000	0.0962999980000000	0.0986000000000000	0.0921000020000000	0.0962999980000000	0.0908000020000000	0.0926000030000000	0.0904999970000000
0.129099995000000	0.120600000000000	0.106799997000000	0.0979999970000000	0.0978000020000000	0.0988999980000000	0.0936999990000000	0.0960000010000000	0.129199997000000	0.119999997000000	0.102600001000000	0.0989999990000000	0.0944000040000000	0.0967999990000000	0.0956000020000000	0.0935000030000000	0.130300000000000	0.118299998000000	0.111599997000000	0.102899998000000	0.0989999990000000	0.0989999990000000	0.0983999970000000	0.0951000010000000	0.118299998000000	0.115099996000000	0.0997999980000000	0.0996000020000000	0.0973000000000000	0.0970000030000000	0.0962999980000000	0.0922999980000000	0.112000003000000	0.106399998000000	0.0988999980000000	0.0974999960000000	0.0944000040000000	0.0951000010000000	0.0927999990000000	0.0922000040000000	0.105700001000000	0.0934000020000000	0.0943000020000000	0.0952000020000000	0.0922000040000000	0.0948999970000000	0.0948999970000000	0.0904000030000000	0.0939999970000000	0.0922999980000000
0.138400003000000	0.129400000000000	0.111599997000000	0.101999998000000	0.102700002000000	0.101899996000000	0.0980999990000000	0.0969000010000000	0.142199993000000	0.129400000000000	0.107500002000000	0.101999998000000	0.0980999990000000	0.0988999980000000	0.0993999990000000	0.0988000040000000	0.143299997000000	0.128299996000000	0.113899998000000	0.106799997000000	0.100900002000000	0.100800000000000	0.100800000000000	0.0961000030000000	0.129400000000000	0.122000001000000	0.104199998000000	0.102799997000000	0.0992000030000000	0.0988000040000000	0.0974000020000000	0.0948999970000000	0.119099997000000	0.114799999000000	0.0965000020000000	0.101499997000000	0.0983000030000000	0.0961000030000000	0.0926000030000000	0.0984999980000000	0.110600002000000	0.0967999990000000	0.0973000000000000	0.0970999970000000	0.0955000000000000	0.0948999970000000	0.0970000030000000	0.0925000010000000	0.0943000020000000	0.0904000030000000
0.149200007000000	0.133699998000000	0.114200003000000	0.102200001000000	0.102399997000000	0.101400003000000	0.0980999990000000	0.0979000030000000	0.153699994000000	0.133200005000000	0.108800001000000	0.105499998000000	0.0983999970000000	0.100599997000000	0.100000001000000	0.0964000000000000	0.153400004000000	0.134800002000000	0.117700003000000	0.108599998000000	0.103299998000000	0.103000000000000	0.100500003000000	0.0966000040000000	0.136800006000000	0.129099995000000	0.107799999000000	0.103799999000000	0.0997999980000000	0.0993999990000000	0.0992999970000000	0.0938000010000000	0.126699999000000	0.119400002000000	0.100699998000000	0.102600001000000	0.0983999970000000	0.0967999990000000	0.0949999990000000	0.0939999970000000	0.115099996000000	0.0965000020000000	0.0992999970000000	0.0974999960000000	0.0961000030000000	0.0974000020000000	0.0971999990000000	0.0965000020000000	0.0997999980000000	0.0940999980000000
0.160600007000000	0.142900005000000	0.115999997000000	0.105999999000000	0.103399999000000	0.103200004000000	0.0992000030000000	0.0982000010000000	0.167799994000000	0.145699993000000	0.113700002000000	0.106700003000000	0.100699998000000	0.100500003000000	0.101499997000000	0.0965000020000000	0.167799994000000	0.148699999000000	0.123599999000000	0.112999998000000	0.104300000000000	0.104400001000000	0.104000002000000	0.0975999980000000	0.144700006000000	0.135800004000000	0.110500000000000	0.107400000000000	0.101199999000000	0.0999000000000000	0.0999000000000000	0.0944000040000000	0.133900002000000	0.126100004000000	0.101800002000000	0.102700002000000	0.0986000000000000	0.0979000030000000	0.0958999990000000	0.0966999980000000	0.123000003000000	0.0969000010000000	0.101300001000000	0.0996000020000000	0.104400001000000	0.0991000010000000	0.0966000040000000	0.0936999990000000	0.102700002000000	0.0948999970000000
0.175500005000000	0.159500003000000	0.120899998000000	0.108000003000000	0.102700002000000	0.104300000000000	0.0986000000000000	0.0992999970000000	0.184400007000000	0.158800006000000	0.117700003000000	0.109499998000000	0.100000001000000	0.101700000000000	0.100900002000000	0.0983000030000000	0.183100000000000	0.156900004000000	0.128700003000000	0.114299998000000	0.108499996000000	0.104500003000000	0.106200002000000	0.0983999970000000	0.156900004000000	0.141800001000000	0.112700000000000	0.106299996000000	0.101499997000000	0.101400003000000	0.101000004000000	0.0948000030000000	0.142399997000000	0.132699996000000	0.101899996000000	0.106100000000000	0.0973000000000000	0.0992000030000000	0.0944999980000000	0.0952999960000000	0.128500000000000	0.0979999970000000	0.102700002000000	0.100900002000000	0.105700001000000	0.0936999990000000	0.0973000000000000	0.0944000040000000	0.0996999960000000	0.0957000030000000
0.194600001000000	0.173700005000000	0.122699998000000	0.110200003000000	0.104099996000000	0.105899997000000	0.0991000010000000	0.0999000000000000	0.202999994000000	0.172099993000000	0.121399999000000	0.120499998000000	0.102700002000000	0.101700000000000	0.103100002000000	0.112499997000000	0.201600000000000	0.170000002000000	0.130099997000000	0.119199999000000	0.107400000000000	0.106600001000000	0.105899997000000	0.0975999980000000	0.171800002000000	0.155699998000000	0.115699999000000	0.108800001000000	0.104400001000000	0.0997999980000000	0.101199999000000	0.0953999980000000	0.153500006000000	0.142499998000000	0.104999997000000	0.105300002000000	0.0984999980000000	0.0979999970000000	0.0942000000000000	0.0979000030000000	0.140499994000000	0.0974000020000000	0.103399999000000	0.0997999980000000	0.104300000000000	0.0977000000000000	0.0986000000000000	0.0931999980000000	0.106500000000000	0.0948999970000000
0.215700001000000	0.185000002000000	0.128700003000000	0.113600001000000	0.107199997000000	0.109099999000000	0.100800000000000	0.0992000030000000	0.224199995000000	0.189400002000000	0.127599999000000	0.114799999000000	0.101800002000000	0.105700001000000	0.105099998000000	0.101400003000000	0.226799995000000	0.189799994000000	0.142199993000000	0.124499999000000	0.111000001000000	0.109399997000000	0.109200001000000	0.0997999980000000	0.191400006000000	0.171599999000000	0.124499999000000	0.114399999000000	0.106399998000000	0.103399999000000	0.103200004000000	0.0960000010000000	0.167899996000000	0.156000003000000	0.109200001000000	0.111100003000000	0.101599999000000	0.0983000030000000	0.0944999980000000	0.100199997000000	0.148100004000000	0.0986000000000000	0.109099999000000	0.0996999960000000	0.103100002000000	0.100599997000000	0.0984999980000000	0.0933000000000000	0.105200000000000	0.0960000010000000
0.236200005000000	0.202199996000000	0.136199996000000	0.115900002000000	0.107100002000000	0.108199999000000	0.100199997000000	0.102200001000000	0.250499994000000	0.201000005000000	0.131899998000000	0.119700000000000	0.103900000000000	0.106799997000000	0.105599999000000	0.100299999000000	0.248400003000000	0.202199996000000	0.150500000000000	0.128800005000000	0.112700000000000	0.108700000000000	0.110200003000000	0.101700000000000	0.207200006000000	0.183300003000000	0.129299998000000	0.117899999000000	0.106299996000000	0.104999997000000	0.103100002000000	0.0960000010000000	0.182400003000000	0.168500006000000	0.113399997000000	0.112800002000000	0.101199999000000	0.0991000010000000	0.0977000000000000	0.0982000010000000	0.158899993000000	0.0996000020000000	0.114000000000000	0.0995000000000000	0.101700000000000	0.0977000000000000	0.0975999980000000	0.0929000010000000	0.107799999000000	0.0984999980000000
0.265199989000000	0.222700000000000	0.142100006000000	0.117500000000000	0.105099998000000	0.109099999000000	0.102600001000000	0.104000002000000	0.281199992000000	0.225899994000000	0.136700004000000	0.126300007000000	0.106700003000000	0.105300002000000	0.103600003000000	0.101300001000000	0.280000001000000	0.223600000000000	0.157800004000000	0.135499999000000	0.114299998000000	0.109600000000000	0.111400001000000	0.100699998000000	0.233099997000000	0.199900001000000	0.135100007000000	0.119499996000000	0.107699998000000	0.105599999000000	0.104999997000000	0.0986000000000000	0.200700000000000	0.181899995000000	0.115999997000000	0.114799999000000	0.103200004000000	0.100900002000000	0.0966999980000000	0.0974999960000000	0.173899993000000	0.100100003000000	0.112700000000000	0.101099998000000	0.103299998000000	0.0989999990000000	0.0996000020000000	0.0942000000000000	0.112300001000000	0.0977000000000000
0.288899988000000	0.242799997000000	0.149299994000000	0.125499994000000	0.108400002000000	0.108599998000000	0.101199999000000	0.101800002000000	0.304899991000000	0.241200000000000	0.147599995000000	0.124300003000000	0.105099998000000	0.106100000000000	0.104900002000000	0.101000004000000	0.306899995000000	0.237100005000000	0.162799999000000	0.139400005000000	0.118400000000000	0.111699998000000	0.113700002000000	0.101499997000000	0.256099999000000	0.222100005000000	0.141800001000000	0.124300003000000	0.111900002000000	0.106399998000000	0.104699999000000	0.0986000000000000	0.223299995000000	0.203999996000000	0.120700002000000	0.116200000000000	0.105099998000000	0.101700000000000	0.0970999970000000	0.0977000000000000	0.191100001000000	0.103000000000000	0.116400003000000	0.103100002000000	0.106299996000000	0.100400001000000	0.103299998000000	0.0942000000000000	0.115300000000000	0.100699998000000
0.320800006000000	0.259400010000000	0.157000005000000	0.126100004000000	0.110200003000000	0.108599998000000	0.101800002000000	0.105200000000000	0.339700013000000	0.262199998000000	0.152799994000000	0.130199999000000	0.106399998000000	0.108099997000000	0.106600001000000	0.107600003000000	0.339800000000000	0.267300010000000	0.179900005000000	0.145799994000000	0.118500002000000	0.111000001000000	0.112499997000000	0.100900002000000	0.279300004000000	0.233500004000000	0.147400007000000	0.126599997000000	0.111400001000000	0.108199999000000	0.107500002000000	0.0973000000000000	0.244599998000000	0.215800002000000	0.121900000000000	0.121100001000000	0.104800001000000	0.101000004000000	0.0970999970000000	0.0996999960000000	0.208000004000000	0.111500002000000	0.122699998000000	0.104699999000000	0.103399999000000	0.0988000040000000	0.0991000010000000	0.0935999970000000	0.120800003000000	0.118699998000000
0.351399988000000	0.285699993000000	0.164000005000000	0.136299998000000	0.111000001000000	0.112400003000000	0.103299998000000	0.104500003000000	0.371300012000000	0.287600011000000	0.162300006000000	0.143199995000000	0.111699998000000	0.108900003000000	0.106899999000000	0.104400001000000	0.366200000000000	0.286500007000000	0.191000000000000	0.154200003000000	0.122000001000000	0.115199998000000	0.116099998000000	0.103399999000000	0.311600000000000	0.261599988000000	0.157600001000000	0.131500006000000	0.114000000000000	0.109300002000000	0.107600003000000	0.0992999970000000	0.269699991000000	0.237900004000000	0.128500000000000	0.130300000000000	0.105599999000000	0.102300003000000	0.0979000030000000	0.100199997000000	0.227699995000000	0.115000002000000	0.127000004000000	0.106700003000000	0.105899997000000	0.100100003000000	0.100599997000000	0.0935000030000000	0.126100004000000	0.111900002000000
0.386400014000000	0.308499992000000	0.177800000000000	0.137600005000000	0.109800003000000	0.111100003000000	0.103299998000000	0.104000002000000	0.407200009000000	0.309799999000000	0.175500005000000	0.140000001000000	0.111100003000000	0.111199997000000	0.107400000000000	0.104500003000000	0.409799993000000	0.319499999000000	0.206499994000000	0.163699999000000	0.125300005000000	0.112899996000000	0.116599999000000	0.101599999000000	0.349200010000000	0.292400002000000	0.174799994000000	0.141700000000000	0.118699998000000	0.111000001000000	0.107500002000000	0.101000004000000	0.301299989000000	0.262899995000000	0.138699993000000	0.132200003000000	0.108400002000000	0.104500003000000	0.0997999980000000	0.101000004000000	0.254700005000000	0.130099997000000	0.136399999000000	0.118400000000000	0.106899999000000	0.101700000000000	0.101300001000000	0.0961999970000000	0.131999999000000	0.129400000000000
0.418199986000000	0.331999987000000	0.186100006000000	0.136999995000000	0.110399999000000	0.111500002000000	0.100699998000000	0.104599997000000	0.436300009000000	0.334199995000000	0.190799996000000	0.144600004000000	0.115400001000000	0.111500002000000	0.107600003000000	0.103100002000000	0.442600012000000	0.343699992000000	0.221799999000000	0.172600001000000	0.128700003000000	0.116800003000000	0.118699998000000	0.101199999000000	0.376100004000000	0.308699995000000	0.187800005000000	0.145199999000000	0.115400001000000	0.110900000000000	0.106399998000000	0.100000001000000	0.331200004000000	0.280200005000000	0.142800003000000	0.135600001000000	0.106899999000000	0.103299998000000	0.101000004000000	0.100599997000000	0.276899993000000	0.134000003000000	0.138899997000000	0.108099997000000	0.104999997000000	0.100199997000000	0.100500003000000	0.0966000040000000	0.142600000000000	0.122000001000000
0.462300003000000	0.366800010000000	0.199699998000000	0.144600004000000	0.111500002000000	0.115300000000000	0.104500003000000	0.105099998000000	0.469099998000000	0.360300004000000	0.197600007000000	0.194399998000000	0.114299998000000	0.112499997000000	0.108199999000000	0.108999997000000	0.477499992000000	0.374799997000000	0.240899995000000	0.255699992000000	0.130899996000000	0.121100001000000	0.120800003000000	0.105400003000000	0.412099987000000	0.342299998000000	0.195600003000000	0.153300002000000	0.122299999000000	0.113499999000000	0.109600000000000	0.103399999000000	0.361900002000000	0.309100002000000	0.190099999000000	0.141499996000000	0.107400000000000	0.104099996000000	0.100199997000000	0.100100003000000	0.306199998000000	0.141399994000000	0.149000004000000	0.111500002000000	0.0988999980000000	0.0974000020000000	0.100000001000000	0.0955000000000000	0.146500006000000	0.139300004000000
0.492799997000000	0.395700008000000	0.214699998000000	0.148800001000000	0.110900000000000	0.112999998000000	0.102499999000000	0.109099999000000	0.498699993000000	0.384900004000000	0.219799995000000	0.167300001000000	0.115000002000000	0.112000003000000	0.113100000000000	0.105800003000000	0.513000011000000	0.405400008000000	0.298500001000000	0.197099999000000	0.141000003000000	0.122299999000000	0.123400003000000	0.104699999000000	0.442900002000000	0.367500007000000	0.211500004000000	0.161300004000000	0.126599997000000	0.114699997000000	0.112000003000000	0.101700000000000	0.397399992000000	0.336100012000000	0.200100005000000	0.148000002000000	0.111100003000000	0.110900000000000	0.103900000000000	0.100100003000000	0.336699992000000	0.145600006000000	0.162000000000000	0.115500003000000	0.102799997000000	0.101000004000000	0.102899998000000	0.0952000020000000	0.162499994000000	0.135399997000000
0.535499990000000	0.425999999000000	0.221200004000000	0.153500006000000	0.111000001000000	0.113499999000000	0.104500003000000	0.107799999000000	0.536599994000000	0.411000013000000	0.217800006000000	0.211400002000000	0.116599999000000	0.113399997000000	0.111800000000000	0.103500001000000	0.540700018000000	0.434300005000000	0.264699996000000	0.202199996000000	0.139200002000000	0.122199997000000	0.123499997000000	0.104800001000000	0.480300009000000	0.405800015000000	0.231299996000000	0.167600006000000	0.130199999000000	0.116300002000000	0.112999998000000	0.102100000000000	0.436500013000000	0.368099988000000	0.165999994000000	0.169799998000000	0.113300003000000	0.107799999000000	0.105300002000000	0.101599999000000	0.374199986000000	0.157199994000000	0.172299996000000	0.117899999000000	0.107699998000000	0.106500000000000	0.102700002000000	0.0979000030000000	0.168300003000000	0.140100002000000
0.568099976000000	0.444200009000000	0.246099994000000	0.161400005000000	0.112099998000000	0.111900002000000	0.102300003000000	0.102399997000000	0.562300026000000	0.427399993000000	0.234799996000000	0.169200003000000	0.116400003000000	0.114600003000000	0.111599997000000	0.105999999000000	0.573099971000000	0.462099999000000	0.365799993000000	0.233500004000000	0.141000003000000	0.124700002000000	0.121600002000000	0.104900002000000	0.511900008000000	0.435400009000000	0.257400006000000	0.184300005000000	0.130500004000000	0.119199999000000	0.112400003000000	0.101199999000000	0.459199995000000	0.391299993000000	0.175699994000000	0.165600002000000	0.115300000000000	0.106899999000000	0.103900000000000	0.0992000030000000	0.402000010000000	0.159899995000000	0.187099993000000	0.116599999000000	0.109200001000000	0.0983999970000000	0.102600001000000	0.0944000040000000	0.182999998000000	0.145899996000000
0.602900028000000	0.473600000000000	0.243200004000000	0.156200007000000	0.116400003000000	0.114799999000000	0.105700001000000	0.103799999000000	0.602800012000000	0.452699989000000	0.252700001000000	0.182099998000000	0.114799999000000	0.115699999000000	0.109999999000000	0.106500000000000	0.602800012000000	0.478799999000000	0.342299998000000	0.231099993000000	0.147799999000000	0.125400007000000	0.127200007000000	0.104699999000000	0.538800001000000	0.463099986000000	0.257099986000000	0.188899994000000	0.131899998000000	0.122199997000000	0.114200003000000	0.102100000000000	0.495000005000000	0.426499993000000	0.192800000000000	0.170699999000000	0.114500001000000	0.109800003000000	0.104000002000000	0.101300001000000	0.437799990000000	0.176499993000000	0.196700007000000	0.120499998000000	0.104300000000000	0.105300002000000	0.104800001000000	0.0961999970000000	0.197500005000000	0.156399995000000
0.625500023000000	0.501500010000000	0.272599995000000	0.180299997000000	0.114299998000000	0.116300002000000	0.102700002000000	0.106200002000000	0.619000018000000	0.471599996000000	0.266900003000000	0.185100004000000	0.119099997000000	0.115800001000000	0.111199997000000	0.105200000000000	0.634100020000000	0.505800009000000	0.390300006000000	0.301600009000000	0.147400007000000	0.125799999000000	0.128500000000000	0.105300002000000	0.563600004000000	0.486499995000000	0.294999987000000	0.196199998000000	0.135700002000000	0.122199997000000	0.116899997000000	0.104000002000000	0.529500008000000	0.449200004000000	0.197999999000000	0.194600001000000	0.119499996000000	0.115400001000000	0.106600001000000	0.100900002000000	0.466800004000000	0.187999994000000	0.207800001000000	0.126300007000000	0.109600000000000	0.104500003000000	0.102899998000000	0.0970000030000000	0.207100004000000	0.160200000000000
0.652199984000000	0.524699986000000	0.283800006000000	0.196799994000000	0.115699999000000	0.114399999000000	0.104999997000000	0.107299998000000	0.651099980000000	0.493800014000000	0.281100005000000	0.208600000000000	0.119599998000000	0.117200002000000	0.110799998000000	0.107299998000000	0.657999992000000	0.527100027000000	0.372399986000000	0.261299998000000	0.159899995000000	0.128999993000000	0.132900000000000	0.106799997000000	0.596700013000000	0.511500001000000	0.308299989000000	0.210600004000000	0.140699998000000	0.127299994000000	0.116700001000000	0.105200000000000	0.557500005000000	0.467299998000000	0.219200000000000	0.198699996000000	0.120899998000000	0.114900000000000	0.105400003000000	0.104300000000000	0.501299977000000	0.198200002000000	0.233799994000000	0.163900003000000	0.104199998000000	0.102600001000000	0.103399999000000	0.0961000030000000	0.226799995000000	0.181899995000000
0.672200024000000	0.544700027000000	0.306199998000000	0.181400001000000	0.113200001000000	0.115999997000000	0.104699999000000	0.105999999000000	0.675999999000000	0.508000016000000	0.290100008000000	0.223900005000000	0.118900001000000	0.117500000000000	0.111199997000000	0.107699998000000	0.677299976000000	0.536899984000000	0.443199992000000	0.325599998000000	0.157499999000000	0.131600007000000	0.132300004000000	0.105400003000000	0.611999989000000	0.527899981000000	0.319799989000000	0.221200004000000	0.140100002000000	0.126599997000000	0.128500000000000	0.104999997000000	0.580100000000000	0.491100013000000	0.213100001000000	0.202800006000000	0.124600001000000	0.112999998000000	0.114100002000000	0.103000000000000	0.529900014000000	0.203899994000000	0.230100006000000	0.142800003000000	0.0988000040000000	0.0988999980000000	0.105099998000000	0.0960000010000000	0.245000005000000	0.179199994000000
0.699699998000000	0.567700028000000	0.324299991000000	0.210899994000000	0.119300000000000	0.117299996000000	0.105999999000000	0.106399998000000	0.703400016000000	0.528599977000000	0.326499999000000	0.215100005000000	0.124100000000000	0.118699998000000	0.113700002000000	0.114100002000000	0.704500020000000	0.561999977000000	0.405499995000000	0.300199986000000	0.172399998000000	0.135800004000000	0.136199996000000	0.106899999000000	0.639400005000000	0.554700017000000	0.354499996000000	0.248300001000000	0.145199999000000	0.137300000000000	0.131099999000000	0.106100000000000	0.607800007000000	0.515100002000000	0.233799994000000	0.218999997000000	0.135600001000000	0.126499996000000	0.125200003000000	0.104000002000000	0.555800021000000	0.218099996000000	0.279799998000000	0.144099995000000	0.108199999000000	0.102100000000000	0.106899999000000	0.0969000010000000	0.270799994000000	0.189300001000000
0.719399989000000	0.583700001000000	0.352299988000000	0.204899997000000	0.117299996000000	0.118100002000000	0.104900002000000	0.107100002000000	0.729499996000000	0.554899991000000	0.370700002000000	0.213300005000000	0.124499999000000	0.121100001000000	0.111100003000000	0.107500002000000	0.731800020000000	0.571300030000000	0.416599989000000	0.315499991000000	0.167899996000000	0.136099994000000	0.138799995000000	0.107799999000000	0.664499998000000	0.563799977000000	0.369100004000000	0.257499993000000	0.155399993000000	0.139200002000000	0.137199998000000	0.107900001000000	0.627300024000000	0.527199984000000	0.357199997000000	0.235400006000000	0.133000001000000	0.126499996000000	0.123700000000000	0.105800003000000	0.577600002000000	0.235100001000000	0.354999989000000	0.143999994000000	0.100299999000000	0.105200000000000	0.105800003000000	0.0973000000000000	0.287299991000000	0.192599997000000
0.745299995000000	0.607200027000000	0.376100004000000	0.211099997000000	0.123099998000000	0.120700002000000	0.106799997000000	0.106399998000000	0.741299987000000	0.564599991000000	0.366699994000000	0.236200005000000	0.128999993000000	0.122100003000000	0.112199999000000	0.109700002000000	0.744199991000000	0.587700009000000	0.428700000000000	0.328099996000000	0.165900007000000	0.132200003000000	0.138300002000000	0.108300000000000	0.681800008000000	0.576900005000000	0.391299993000000	0.265500009000000	0.153500006000000	0.143000007000000	0.141000003000000	0.110799998000000	0.657299995000000	0.540499985000000	0.486000001000000	0.234099999000000	0.130999997000000	0.138500005000000	0.123899996000000	0.108700000000000	0.606999993000000	0.244499996000000	0.313199997000000	0.141299993000000	0.105999999000000	0.109399997000000	0.107299998000000	0.0988999980000000	0.309899986000000	0.207699999000000
0.747699976000000	0.619899988000000	0.400799990000000	0.241099998000000	0.123400003000000	0.121600002000000	0.108599998000000	0.109200001000000	0.758899987000000	0.572700024000000	0.387600005000000	0.262199998000000	0.131099999000000	0.119800001000000	0.112400003000000	0.111800000000000	0.762000024000000	0.599200010000000	0.459600002000000	0.488499999000000	0.176599994000000	0.135199994000000	0.140300006000000	0.105200000000000	0.697200000000000	0.586199999000000	0.421799988000000	0.287000000000000	0.164499998000000	0.148499995000000	0.138099998000000	0.118299998000000	0.676900029000000	0.554799974000000	0.442200005000000	0.251100004000000	0.150999993000000	0.141200006000000	0.128399998000000	0.107500002000000	0.624599993000000	0.268299997000000	0.413800001000000	0.157499999000000	0.104699999000000	0.114699997000000	0.108599998000000	0.0987000020000000	0.334100008000000	0.228300005000000
0.780099988000000	0.638499975000000	0.410699993000000	0.235100001000000	0.124700002000000	0.121900000000000	0.108599998000000	0.106899999000000	0.772800028000000	0.581499994000000	0.389999986000000	0.265700012000000	0.132599995000000	0.118600003000000	0.114000000000000	0.110699996000000	0.775699973000000	0.608200014000000	0.506799996000000	0.368000001000000	0.180299997000000	0.141100004000000	0.138999999000000	0.112300001000000	0.722899973000000	0.597800016000000	0.443500012000000	0.311600000000000	0.162900001000000	0.152899995000000	0.143299997000000	0.119300000000000	0.694299996000000	0.559000015000000	0.663600028000000	0.282299995000000	0.165900007000000	0.142199993000000	0.130099997000000	0.113700002000000	0.650900006000000	0.292400002000000	0.477600008000000	0.308600008000000	0.106799997000000	0.123199999000000	0.113600001000000	0.101000004000000	0.365599990000000	0.251899987000000
0.791199982000000	0.628899992000000	0.436100006000000	0.268500000000000	0.129299998000000	0.122599997000000	0.107400000000000	0.108499996000000	0.770099998000000	0.580600023000000	0.595399976000000	0.289499998000000	0.138600007000000	0.122199997000000	0.116099998000000	0.109999999000000	0.776499987000000	0.608900011000000	0.504800022000000	0.429699987000000	0.191799998000000	0.142399997000000	0.147900000000000	0.111000001000000	0.738300025000000	0.601899981000000	0.465700001000000	0.317000002000000	0.166600004000000	0.158099994000000	0.148300007000000	0.121699996000000	0.715300024000000	0.571399987000000	0.552500010000000	0.286300004000000	0.199499995000000	0.148000002000000	0.136700004000000	0.117700003000000	0.671299994000000	0.313600004000000	0.675199986000000	0.415899992000000	0.104800001000000	0.132200003000000	0.114900000000000	0.102899998000000	0.384999990000000	0.296799988000000
0.799199998000000	0.637499988000000	0.475499988000000	0.276199996000000	0.128900006000000	0.119900003000000	0.107699998000000	0.110900000000000	0.759800017000000	0.575200021000000	0.440400004000000	0.313600004000000	0.135499999000000	0.125599995000000	0.113600001000000	0.112899996000000	0.768000007000000	0.603100002000000	0.516499996000000	0.398099989000000	0.200800002000000	0.143999994000000	0.145899996000000	0.112400003000000	0.736100018000000	0.598699987000000	0.484899998000000	0.336499989000000	0.172499999000000	0.157399997000000	0.143900007000000	0.124700002000000	0.722199976000000	0.570299983000000	0.636099994000000	0.316599995000000	0.222800002000000	0.156100005000000	0.131899998000000	0.120200001000000	0.680999994000000	0.325899988000000	0.568499982000000	0.474900007000000	0.108199999000000	0.128399998000000	0.120099999000000	0.106799997000000	0.408399999000000	0.279799998000000
0.806999981000000	0.621500015000000	0.470200002000000	0.343199998000000	0.129099995000000	0.123199999000000	0.105999999000000	0.108099997000000	0.772199988000000	0.567600012000000	0.444200009000000	0.320400000000000	0.140400007000000	0.127200007000000	0.114100002000000	0.110600002000000	0.774900019000000	0.589100003000000	0.653100014000000	0.483500004000000	0.199900001000000	0.147200003000000	0.146699995000000	0.108999997000000	0.736100018000000	0.586799979000000	0.488700002000000	0.363599986000000	0.175400004000000	0.157100007000000	0.143800005000000	0.123099998000000	0.731100023000000	0.567200005000000	0.548099995000000	0.351300001000000	0.293599993000000	0.156000003000000	0.134800002000000	0.120499998000000	0.704599977000000	0.345999986000000	0.555199981000000	0.531300008000000	0.108900003000000	0.134900004000000	0.118900001000000	0.108300000000000	0.429699987000000	0.297199994000000
0.808899999000000	0.622600019000000	0.497799993000000	0.377200007000000	0.139599994000000	0.125000000000000	0.107299998000000	0.107400000000000	0.770900011000000	0.572600007000000	0.460099995000000	0.345400006000000	0.143800005000000	0.119300000000000	0.113100000000000	0.109800003000000	0.764699996000000	0.591600001000000	0.593999982000000	0.449499995000000	0.207200006000000	0.145400003000000	0.144400001000000	0.108199999000000	0.733600020000000	0.578499973000000	0.521399975000000	0.376599997000000	0.188800007000000	0.161599994000000	0.149800003000000	0.124100000000000	0.735700011000000	0.557099998000000	0.637799978000000	0.365300000000000	0.284500003000000	0.156299993000000	0.145400003000000	0.119099997000000	0.713100016000000	0.386099994000000	0.664600015000000	0.474500000000000	0.117500000000000	0.143900007000000	0.118699998000000	0.113300003000000	0.469300002000000	0.324400008000000
0.815400004000000	0.628799975000000	0.528800011000000	0.400700003000000	0.150600001000000	0.120600000000000	0.105599999000000	0.108700000000000	0.762000024000000	0.574100018000000	0.657100022000000	0.366800010000000	0.142199993000000	0.119900003000000	0.122599997000000	0.109200001000000	0.763899982000000	0.595300019000000	0.580999970000000	0.459600002000000	0.208000004000000	0.148900002000000	0.149800003000000	0.110500000000000	0.739099979000000	0.579200029000000	0.536700010000000	0.429899991000000	0.181999996000000	0.161500007000000	0.154400006000000	0.126200005000000	0.735300004000000	0.549399972000000	0.709599972000000	0.477499992000000	0.306400001000000	0.158199996000000	0.138300002000000	0.119800001000000	0.714800000000000	0.406800002000000	0.680899978000000	0.485900015000000	0.116999999000000	0.143999994000000	0.118400000000000	0.115800001000000	0.496899992000000	0.339700013000000
0.815100014000000	0.621500015000000	0.520699978000000	0.348199993000000	0.142800003000000	0.127200007000000	0.110900000000000	0.108599998000000	0.769400001000000	0.566100001000000	0.530200005000000	0.388099998000000	0.149200007000000	0.124600001000000	0.115599997000000	0.118000001000000	0.765900016000000	0.589200020000000	0.607699990000000	0.504400015000000	0.213699996000000	0.152199998000000	0.148100004000000	0.108499996000000	0.736400008000000	0.575100005000000	0.547299981000000	0.547500014000000	0.209399998000000	0.175099999000000	0.161300004000000	0.123499997000000	0.739099979000000	0.545700014000000	0.681900024000000	0.508599997000000	0.333099991000000	0.168400005000000	0.145400003000000	0.124799997000000	0.710300028000000	0.488400012000000	0.733900011000000	0.484299988000000	0.173299998000000	0.151199996000000	0.120200001000000	0.116800003000000	0.518899977000000	0.371100008000000
0.823499978000000	0.621299982000000	0.514500022000000	0.386900008000000	0.139799997000000	0.127100006000000	0.106200002000000	0.106700003000000	0.769699991000000	0.569899976000000	0.482499987000000	0.394400001000000	0.145999998000000	0.124300003000000	0.113600001000000	0.111100003000000	0.770399988000000	0.587899983000000	0.568400025000000	0.499300003000000	0.225500003000000	0.153200001000000	0.152199998000000	0.114100002000000	0.742900014000000	0.573099971000000	0.545899987000000	0.550400019000000	0.299299985000000	0.191000000000000	0.164100006000000	0.132300004000000	0.749499977000000	0.548600018000000	0.594099998000000	0.493600011000000	0.324699998000000	0.174899995000000	0.150900006000000	0.127800003000000	0.720700026000000	0.486600012000000	0.701399982000000	0.524399996000000	0.140300006000000	0.156100005000000	0.127800003000000	0.118299998000000	0.552699983000000	0.457599998000000
0.821600020000000	0.612900019000000	0.512199998000000	0.410400003000000	0.143299997000000	0.132100001000000	0.108099997000000	0.109399997000000	0.767400026000000	0.555700004000000	0.426299989000000	0.406100005000000	0.140699998000000	0.121900000000000	0.117100000000000	0.110299997000000	0.772499979000000	0.593599975000000	0.615300000000000	0.515699983000000	0.229499996000000	0.151700005000000	0.153500006000000	0.113799997000000	0.741599977000000	0.563700020000000	0.387600005000000	0.687200010000000	0.356999993000000	0.193499997000000	0.164800003000000	0.130400002000000	0.744700015000000	0.541700006000000	0.645099998000000	0.642700016000000	0.259700000000000	0.177000001000000	0.155699998000000	0.127299994000000	0.719699979000000	0.564999998000000	0.665300012000000	0.580299973000000	0.150299996000000	0.159799993000000	0.131200001000000	0.122900002000000	0.560699999000000	0.426400006000000
0.825600028000000	0.615000010000000	0.501800001000000	0.408199996000000	0.150399998000000	0.137600005000000	0.113200001000000	0.114399999000000	0.768999994000000	0.562799990000000	0.584399998000000	0.440800011000000	0.156299993000000	0.126399994000000	0.119000003000000	0.114500001000000	0.770200014000000	0.574899971000000	0.599399984000000	0.534799993000000	0.235900000000000	0.153099999000000	0.163000003000000	0.113799997000000	0.744099975000000	0.554300010000000	0.449099988000000	0.701499999000000	0.233099997000000	0.201199993000000	0.160999998000000	0.128999993000000	0.748099983000000	0.540199995000000	0.666800022000000	0.605199993000000	0.317499995000000	0.190799996000000	0.148900002000000	0.118699998000000	0.724799991000000	0.538299978000000	0.761799991000000	0.671700001000000	0.151400000000000	0.157399997000000	0.134800002000000	0.121299997000000	0.575699985000000	0.461400002000000
0.818300009000000	0.607500017000000	0.508099973000000	0.445100009000000	0.156000003000000	0.129199997000000	0.111900002000000	0.112999998000000	0.758599997000000	0.555899978000000	0.666999996000000	0.467999995000000	0.155100003000000	0.120700002000000	0.116899997000000	0.111500002000000	0.764500022000000	0.579100013000000	0.558000028000000	0.582700014000000	0.253199995000000	0.160799995000000	0.159099996000000	0.114200003000000	0.731299996000000	0.560000002000000	0.368900001000000	0.746699989000000	0.391799986000000	0.202600002000000	0.168300003000000	0.131699994000000	0.743499994000000	0.546599984000000	0.668200016000000	0.812699974000000	0.395399988000000	0.189999998000000	0.158600003000000	0.129400000000000	0.715499997000000	0.555000007000000	0.753600001000000	0.599200010000000	0.159799993000000	0.158800006000000	0.130799994000000	0.122800000000000	0.605899990000000	0.482899994000000
0.822200000000000	0.605799973000000	0.505400002000000	0.545300007000000	0.160200000000000	0.129700005000000	0.110399999000000	0.105999999000000	0.763100028000000	0.548500001000000	0.548099995000000	0.492199987000000	0.157700002000000	0.128299996000000	0.122000001000000	0.110100001000000	0.773800015000000	0.579599977000000	0.590399981000000	0.617799997000000	0.268099993000000	0.162900001000000	0.166199997000000	0.114399999000000	0.737399995000000	0.556599975000000	0.435200006000000	0.693300009000000	0.321300000000000	0.211199999000000	0.163599998000000	0.132499993000000	0.747699976000000	0.533999979000000	0.780499995000000	0.671500027000000	0.404199988000000	0.190400004000000	0.160300002000000	0.127200007000000	0.717299998000000	0.577499986000000	0.768499970000000	0.544399977000000	0.166199997000000	0.168400005000000	0.133599997000000	0.119199999000000	0.607400000000000	0.509899974000000
0.822300017000000	0.598900020000000	0.501299977000000	0.478100002000000	0.151800007000000	0.131799996000000	0.110699996000000	0.107500002000000	0.763800025000000	0.547100008000000	0.795799971000000	0.496499985000000	0.152700007000000	0.131699994000000	0.118600003000000	0.112499997000000	0.772400022000000	0.574800014000000	0.540000021000000	0.580600023000000	0.276800007000000	0.168200001000000	0.165600002000000	0.118100002000000	0.741699994000000	0.556999981000000	0.350800008000000	0.691699982000000	0.464199990000000	0.211300001000000	0.165800005000000	0.135100007000000	0.748300016000000	0.534900010000000	0.771000028000000	0.760800004000000	0.437299997000000	0.194100007000000	0.168699995000000	0.133000001000000	0.714900017000000	0.600199997000000	0.743799984000000	0.693499982000000	0.173800007000000	0.171000004000000	0.137700006000000	0.120700002000000	0.616800010000000	0.526899993000000
0.825800002000000	0.603600025000000	0.507600009000000	0.590200007000000	0.165700004000000	0.132499993000000	0.109999999000000	0.107299998000000	0.761799991000000	0.547100008000000	0.600600004000000	0.503899992000000	0.171399996000000	0.131600007000000	0.118799999000000	0.109099999000000	0.761200011000000	0.570299983000000	0.550700009000000	0.600499988000000	0.271400005000000	0.165000007000000	0.170399994000000	0.111800000000000	0.728100002000000	0.553499997000000	0.340900004000000	0.894100010000000	0.450199991000000	0.214699998000000	0.173800007000000	0.128099993000000	0.740599990000000	0.532500029000000	0.759100020000000	0.759000003000000	0.449699998000000	0.198500007000000	0.171000004000000	0.132499993000000	0.703599989000000	0.623399973000000	0.728600025000000	0.754400015000000	0.166899994000000	0.170000002000000	0.135000005000000	0.123999998000000	0.618799984000000	0.547399998000000
0.831300020000000	0.603600025000000	0.501299977000000	0.721499979000000	0.168099999000000	0.132499993000000	0.111599997000000	0.109800003000000	0.767199993000000	0.550100029000000	0.573000014000000	0.731299996000000	0.169100001000000	0.131999999000000	0.119099997000000	0.111400001000000	0.761399984000000	0.572200000000000	0.575900018000000	0.771000028000000	0.285600007000000	0.174500003000000	0.181500003000000	0.113200001000000	0.730099976000000	0.552299976000000	0.323100001000000	0.811399996000000	0.478399992000000	0.215900004000000	0.179100007000000	0.134299994000000	0.742200017000000	0.532899976000000	0.691100001000000	0.685299993000000	0.381000012000000	0.213300005000000	0.170900002000000	0.130099997000000	0.707700014000000	0.658999979000000	0.649299979000000	0.680899978000000	0.197099999000000	0.182799995000000	0.145699993000000	0.126900002000000	0.642600000000000	0.594699979000000
0.836700022000000	0.597999990000000	0.508599997000000	0.944299996000000	0.171200007000000	0.133699998000000	0.107500002000000	0.110500000000000	0.756500006000000	0.537899971000000	0.622900009000000	0.764999986000000	0.186800003000000	0.136500001000000	0.120300002000000	0.108199999000000	0.763700008000000	0.566299975000000	0.580900013000000	0.690400004000000	0.379299998000000	0.167099997000000	0.173999995000000	0.113899998000000	0.734000027000000	0.546700001000000	0.331299990000000	0.866599977000000	0.472200006000000	0.207300007000000	0.173099995000000	0.132799998000000	0.741400003000000	0.530200005000000	0.745800018000000	0.755699992000000	0.414900005000000	0.209700003000000	0.164800003000000	0.128500000000000	0.704999983000000	0.681500018000000	0.818300009000000	0.650300026000000	0.197200000000000	0.180999994000000	0.136800006000000	0.124399997000000	0.642799973000000	0.574800014000000
0.826300025000000	0.587499976000000	0.495700002000000	0.731500030000000	0.194700003000000	0.141900003000000	0.110799998000000	0.112400003000000	0.766600013000000	0.540600002000000	0.724300027000000	0.741100013000000	0.197099999000000	0.138200000000000	0.122699998000000	0.110900000000000	0.762600005000000	0.574100018000000	0.530700028000000	0.885800004000000	0.415899992000000	0.170200005000000	0.178499997000000	0.117899999000000	0.736299992000000	0.550499976000000	0.361000001000000	0.802600026000000	0.421200007000000	0.217199996000000	0.184200004000000	0.134800002000000	0.743799984000000	0.522599995000000	0.808600008000000	0.713699996000000	0.420500010000000	0.219600007000000	0.171200007000000	0.132200003000000	0.706499994000000	0.678499997000000	0.771499991000000	0.735599995000000	0.221200004000000	0.185200006000000	0.147000000000000	0.128000006000000	0.643000007000000	0.600000024000000
[truncated: 14 more columns]
