# Supplementary material for: Modeling the impact of drug interactions on therapeutic selectivity
Source: Nat Commun. 2018 Aug 27;9:3452. doi: 10.1038/s41467-018-05954-3 (PMC6110842; doi:10.1038/s41467-018-05954-3)
Supplement: Supplementary file 4 — Supplementary Data 1 [file 41467_2018_5954_MOESM4_ESM.zip › albRAW/Rap-Sta.txt]

0.0890000015497208	0.0877000018954277	0.0934000015258789	0.0904999971389771	0.0864000022411346	0.0865999981760979	0.0883999988436699	0.0876000002026558	0.0936999991536140	0.0908999964594841	0.0892999991774559	0.0927999988198280	0.0864999964833260	0.0886000022292137	0.0879999995231628	0.0860000029206276	0.0860999971628189	0.0907000005245209	0.0901999995112419	0.0878000035881996	0.0895999968051910	0.0861999988555908	0.0895999968051910	0.0857999995350838	0.0857999995350838	0.0874999985098839	0.0861999988555908	0.0866999998688698	0.0895999968051910	0.0841000005602837	0.0859000012278557	0.0846000015735626	0.0887999981641769	0.0863000005483627	0.0850000008940697	0.0843999981880188	0.0863000005483627	0.0882000029087067	0.0861999988555908	0.0838999971747398	0.0886999964714050	0.0887999981641769	0.0878000035881996	0.0859000012278557	0.0881000012159348	0.0860999971628189	0.0903000012040138	0.0860999971628189	0.0909999981522560	0.0881000012159348
0.0898000001907349	0.0883999988436699	0.0905999988317490	0.0890000015497208	0.0874999985098839	0.0865999981760979	0.0873999968171120	0.0869000032544136	0.0934000015258789	0.0907000005245209	0.0895999968051910	0.0892999991774559	0.0873000025749207	0.0857999995350838	0.0873000025749207	0.0843999981880188	0.0856999978423119	0.0891999974846840	0.0905999988317490	0.0856000036001205	0.0895999968051910	0.0856000036001205	0.0895999968051910	0.0846000015735626	0.0844999998807907	0.0883999988436699	0.0869999974966049	0.0864000022411346	0.0866999998688698	0.0841000005602837	0.0851999968290329	0.0837000012397766	0.0874999985098839	0.0844999998807907	0.0869999974966049	0.0828000009059906	0.0873000025749207	0.0832000002264977	0.0850000008940697	0.0834000036120415	0.0877000018954277	0.0874999985098839	0.0860999971628189	0.0851000025868416	0.0894000008702278	0.0848999992012978	0.0888999998569489	0.0856000036001205	0.0900000035762787	0.0873000025749207
0.0898000001907349	0.0882999971508980	0.0925000011920929	0.0876000002026558	0.0894000008702278	0.0863000005483627	0.0882000029087067	0.0869999974966049	0.0922999978065491	0.0900999978184700	0.0882000029087067	0.0892999991774559	0.0879999995231628	0.0895000025629997	0.0882000029087067	0.0850000008940697	0.0873000025749207	0.0885000005364418	0.0900999978184700	0.0861999988555908	0.0891000032424927	0.0874999985098839	0.0891000032424927	0.0846000015735626	0.0856000036001205	0.0865999981760979	0.0876000002026558	0.0856000036001205	0.0864999964833260	0.0851999968290329	0.0844999998807907	0.0825999975204468	0.0869999974966049	0.0838000029325485	0.0851999968290329	0.0839999988675118	0.0869999974966049	0.0848999992012978	0.0839999988675118	0.0826999992132187	0.0876000002026558	0.0885000005364418	0.0865999981760979	0.0865999981760979	0.0890000015497208	0.0847999975085259	0.0887999981641769	0.0848999992012978	0.0900999978184700	0.0891999974846840
0.0888999998569489	0.0878999978303909	0.0917999967932701	0.0878999978303909	0.0872000008821487	0.0859000012278557	0.0887999981641769	0.0864999964833260	0.0920000001788139	0.0910999998450279	0.0877000018954277	0.0881000012159348	0.0860999971628189	0.0857999995350838	0.0877000018954277	0.0854000002145767	0.0856999978423119	0.0882999971508980	0.0900000035762787	0.0846000015735626	0.0879999995231628	0.0866999998688698	0.0878999978303909	0.0857999995350838	0.0829999968409538	0.0864999964833260	0.0878000035881996	0.0846000015735626	0.0869000032544136	0.0857999995350838	0.0846000015735626	0.0825000032782555	0.0851999968290329	0.0830999985337257	0.0837000012397766	0.0830999985337257	0.0856000036001205	0.0844999998807907	0.0835999995470047	0.0822999998927116	0.0872000008821487	0.0868000015616417	0.0852999985218048	0.0860999971628189	0.0882000029087067	0.0852999985218048	0.0874999985098839	0.0851999968290329	0.0888999998569489	0.0874999985098839
0.0894000008702278	0.0879999995231628	0.0926000028848648	0.0886999964714050	0.0878000035881996	0.0860000029206276	0.0882000029087067	0.0873999968171120	0.0918999984860420	0.0910999998450279	0.0883999988436699	0.0888999998569489	0.0869000032544136	0.0859000012278557	0.0885000005364418	0.0856000036001205	0.0863000005483627	0.0890000015497208	0.0898000001907349	0.0857999995350838	0.0878000035881996	0.0865999981760979	0.0901999995112419	0.0848999992012978	0.0842000022530556	0.0879999995231628	0.0869999974966049	0.0851000025868416	0.0861999988555908	0.0847000032663345	0.0841000005602837	0.0830999985337257	0.0878000035881996	0.0839999988675118	0.0835999995470047	0.0825999975204468	0.0861999988555908	0.0834999978542328	0.0842999964952469	0.0828000009059906	0.0873999968171120	0.0878999978303909	0.0851999968290329	0.0865999981760979	0.0886999964714050	0.0850000008940697	0.0879999995231628	0.0856999978423119	0.0873999968171120	0.0873000025749207
0.0888999998569489	0.0894000008702278	0.0908000022172928	0.0866999998688698	0.0878999978303909	0.0855000019073486	0.0873000025749207	0.0872000008821487	0.0926999971270561	0.0914999991655350	0.0876000002026558	0.0883999988436699	0.0865999981760979	0.0855000019073486	0.0879999995231628	0.0851999968290329	0.0856999978423119	0.0886999964714050	0.0894000008702278	0.0857999995350838	0.0873999968171120	0.0856000036001205	0.0882999971508980	0.0848999992012978	0.0847000032663345	0.0877000018954277	0.0869000032544136	0.0856999978423119	0.0863000005483627	0.0837000012397766	0.0843999981880188	0.0824000015854836	0.0856999978423119	0.0838000029325485	0.0856000036001205	0.0830999985337257	0.0856000036001205	0.0832000002264977	0.0829999968409538	0.0819000005722046	0.0876000002026558	0.0888999998569489	0.0856000036001205	0.0869000032544136	0.0882999971508980	0.0848999992012978	0.0878999978303909	0.0844999998807907	0.0881000012159348	0.0868000015616417
0.0888999998569489	0.0878000035881996	0.0917999967932701	0.0869999974966049	0.0879999995231628	0.0861999988555908	0.0869999974966049	0.0878000035881996	0.0921000018715859	0.0886999964714050	0.0869999974966049	0.0887999981641769	0.0864999964833260	0.0864999964833260	0.0874999985098839	0.0860000029206276	0.0883999988436699	0.0877000018954277	0.0886999964714050	0.0883999988436699	0.0876000002026558	0.0869999974966049	0.0885000005364418	0.0856000036001205	0.0841000005602837	0.0864000022411346	0.0864999964833260	0.0873000025749207	0.0860000029206276	0.0851999968290329	0.0837000012397766	0.0833000019192696	0.0856000036001205	0.0834999978542328	0.0850000008940697	0.0847999975085259	0.0848999992012978	0.0843999981880188	0.0833000019192696	0.0837000012397766	0.0869999974966049	0.0894000008702278	0.0873999968171120	0.0864000022411346	0.0883999988436699	0.0851000025868416	0.0872000008821487	0.0854000002145767	0.0883999988436699	0.0882999971508980
0.0899000018835068	0.0882000029087067	0.0920000001788139	0.0882000029087067	0.0866999998688698	0.0861999988555908	0.0869000032544136	0.0865999981760979	0.0929000005126000	0.0898000001907349	0.0868000015616417	0.0885000005364418	0.0860999971628189	0.0859000012278557	0.0876000002026558	0.0860999971628189	0.0865999981760979	0.0903000012040138	0.0892999991774559	0.0860999971628189	0.0864999964833260	0.0856999978423119	0.0885000005364418	0.0851000025868416	0.0860000029206276	0.0886999964714050	0.0869000032544136	0.0852999985218048	0.0850000008940697	0.0837000012397766	0.0834999978542328	0.0828000009059906	0.0868000015616417	0.0864000022411346	0.0839999988675118	0.0825999975204468	0.0847000032663345	0.0834999978542328	0.0834000036120415	0.0820999965071678	0.0869000032544136	0.0886000022292137	0.0850000008940697	0.0851999968290329	0.0866999998688698	0.0850000008940697	0.0877000018954277	0.0851999968290329	0.0886999964714050	0.0873999968171120
0.0891000032424927	0.0886000022292137	0.0916000008583069	0.0876000002026558	0.0890000015497208	0.0883999988436699	0.0878000035881996	0.0879999995231628	0.0925000011920929	0.0890000015497208	0.0881000012159348	0.0888999998569489	0.0877000018954277	0.0866999998688698	0.0879999995231628	0.0851999968290329	0.0882999971508980	0.0888999998569489	0.0896999984979630	0.0872000008821487	0.0894000008702278	0.0865999981760979	0.0907000005245209	0.0851000025868416	0.0860000029206276	0.0891000032424927	0.0874999985098839	0.0874999985098839	0.0869999974966049	0.0837000012397766	0.0856000036001205	0.0832000002264977	0.0866999998688698	0.0861999988555908	0.0855000019073486	0.0844999998807907	0.0851999968290329	0.0825000032782555	0.0841000005602837	0.0837000012397766	0.0878000035881996	0.0891999974846840	0.0873000025749207	0.0869999974966049	0.0886000022292137	0.0841000005602837	0.0874999985098839	0.0874999985098839	0.0913999974727631	0.0883999988436699
0.0887999981641769	0.0874999985098839	0.0914999991655350	0.0878000035881996	0.0885000005364418	0.0864999964833260	0.0864999964833260	0.0859000012278557	0.0926000028848648	0.0892999991774559	0.0868000015616417	0.0888999998569489	0.0869000032544136	0.0860000029206276	0.0861999988555908	0.0850000008940697	0.0886999964714050	0.0891999974846840	0.0877000018954277	0.0868000015616417	0.0882999971508980	0.0859000012278557	0.0882000029087067	0.0838999971747398	0.0850000008940697	0.0879999995231628	0.0876000002026558	0.0865999981760979	0.0838999971747398	0.0825999975204468	0.0834999978542328	0.0830999985337257	0.0860000029206276	0.0842999964952469	0.0842999964952469	0.0835999995470047	0.0847000032663345	0.0815000012516975	0.0832000002264977	0.0821999981999397	0.0868000015616417	0.0882000029087067	0.0864000022411346	0.0857999995350838	0.0881000012159348	0.0830999985337257	0.0868000015616417	0.0847999975085259	0.0873999968171120	0.0879999995231628
0.0894000008702278	0.0908000022172928	0.0926999971270561	0.0881000012159348	0.0894000008702278	0.0878000035881996	0.0878999978303909	0.0872000008821487	0.0930999964475632	0.0909999981522560	0.0883999988436699	0.0896999984979630	0.0886999964714050	0.0878000035881996	0.0886999964714050	0.0854000002145767	0.0879999995231628	0.0894000008702278	0.0907000005245209	0.0878999978303909	0.0888999998569489	0.0866999998688698	0.0899000018835068	0.0850000008940697	0.0873999968171120	0.0882000029087067	0.0874999985098839	0.0873999968171120	0.0869000032544136	0.0842999964952469	0.0873000025749207	0.0828000009059906	0.0873000025749207	0.0856000036001205	0.0860000029206276	0.0844999998807907	0.0851000025868416	0.0825000032782555	0.0838000029325485	0.0886999964714050	0.0869999974966049	0.0899000018835068	0.0881000012159348	0.0868000015616417	0.0888999998569489	0.0843999981880188	0.0874999985098839	0.0859000012278557	0.0899000018835068	0.0885000005364418
0.0913999974727631	0.0916000008583069	0.0930000022053719	0.0882000029087067	0.0895000025629997	0.0891000032424927	0.0878999978303909	0.0879999995231628	0.0943000018596649	0.0912000015377998	0.0892999991774559	0.0905999988317490	0.0881000012159348	0.0882000029087067	0.0883999988436699	0.0856000036001205	0.0896999984979630	0.0891999974846840	0.0910999998450279	0.0891999974846840	0.0885000005364418	0.0878000035881996	0.0910999998450279	0.0854000002145767	0.0882000029087067	0.0883999988436699	0.0895000025629997	0.0873000025749207	0.0866999998688698	0.0843999981880188	0.0860999971628189	0.0829000025987625	0.0872000008821487	0.0857999995350838	0.0864000022411346	0.0863000005483627	0.0866999998688698	0.0829999968409538	0.0838999971747398	0.0825999975204468	0.0881000012159348	0.0896999984979630	0.0882999971508980	0.0878999978303909	0.0898000001907349	0.0863000005483627	0.0878000035881996	0.0864999964833260	0.104199998080730	0.0901999995112419
0.0909999981522560	0.0908999964594841	0.0943000018596649	0.0898000001907349	0.0894000008702278	0.0873000025749207	0.0883999988436699	0.0886999964714050	0.0935000032186508	0.0935999974608421	0.0907000005245209	0.0914999991655350	0.0882000029087067	0.0878999978303909	0.0886999964714050	0.0868000015616417	0.0883999988436699	0.0921000018715859	0.0917000025510788	0.0879999995231628	0.0886999964714050	0.0874999985098839	0.0895999968051910	0.0856999978423119	0.0860000029206276	0.0903000012040138	0.0896999984979630	0.0882000029087067	0.0869999974966049	0.0864000022411346	0.0846000015735626	0.0829999968409538	0.0886999964714050	0.0861999988555908	0.0878999978303909	0.0843999981880188	0.0869000032544136	0.0851000025868416	0.0838999971747398	0.0829999968409538	0.0890000015497208	0.0905999988317490	0.0882000029087067	0.0878999978303909	0.0904999971389771	0.0855000019073486	0.0891000032424927	0.0864999964833260	0.0888999998569489	0.0898000001907349
0.0920000001788139	0.0974999964237213	0.0936999991536140	0.0910999998450279	0.0882000029087067	0.0890000015497208	0.0885000005364418	0.0890000015497208	0.0957000032067299	0.0939999967813492	0.0913000032305718	0.0944999977946281	0.0901999995112419	0.0879999995231628	0.0885000005364418	0.0869999974966049	0.0900999978184700	0.0931999981403351	0.0940999984741211	0.0895999968051910	0.0903000012040138	0.0873999968171120	0.0917000025510788	0.0870999991893768	0.0881000012159348	0.0913000032305718	0.0895999968051910	0.0873999968171120	0.0876000002026558	0.0856000036001205	0.0855000019073486	0.0856000036001205	0.0895000025629997	0.0888999998569489	0.0887999981641769	0.0848999992012978	0.0866999998688698	0.0878000035881996	0.0850000008940697	0.0851000025868416	0.0908999964594841	0.0917999967932701	0.0891000032424927	0.0869999974966049	0.0891999974846840	0.0882999971508980	0.0894000008702278	0.0870999991893768	0.0907000005245209	0.0908000022172928
0.0926000028848648	0.0916000008583069	0.0945999994874001	0.0901999995112419	0.0901999995112419	0.0887999981641769	0.0900999978184700	0.0890000015497208	0.0979999974370003	0.0930999964475632	0.0907000005245209	0.0927999988198280	0.0901999995112419	0.0892999991774559	0.0900999978184700	0.0872000008821487	0.0922999978065491	0.0920000001788139	0.0926999971270561	0.0904999971389771	0.0888999998569489	0.0887999981641769	0.0898000001907349	0.0861999988555908	0.0891000032424927	0.0926999971270561	0.0901999995112419	0.0885000005364418	0.0877000018954277	0.0852999985218048	0.0856999978423119	0.0835999995470047	0.0895000025629997	0.0887999981641769	0.0890000015497208	0.0878000035881996	0.0872000008821487	0.0847999975085259	0.0844999998807907	0.0834999978542328	0.0892999991774559	0.0935000032186508	0.0895000025629997	0.0876000002026558	0.0907000005245209	0.0860999971628189	0.0886000022292137	0.0869000032544136	0.0898000001907349	0.0912000015377998
0.0953999981284142	0.0960000008344650	0.0970999971032143	0.0925000011920929	0.0908000022172928	0.0899000018835068	0.0900000035762787	0.0896999984979630	0.0979999974370003	0.0954999998211861	0.0930999964475632	0.0914999991655350	0.0913999974727631	0.0904000028967857	0.0913999974727631	0.0882999971508980	0.0927999988198280	0.0929000005126000	0.0949999988079071	0.0905999988317490	0.0907000005245209	0.0916000008583069	0.0908000022172928	0.0876000002026558	0.0887999981641769	0.0914999991655350	0.0944999977946281	0.0900999978184700	0.0909999981522560	0.0883999988436699	0.0866999998688698	0.0851000025868416	0.0899000018835068	0.0883999988436699	0.0892999991774559	0.0882999971508980	0.0895000025629997	0.0864999964833260	0.0857999995350838	0.0877000018954277	0.0913000032305718	0.0930000022053719	0.0901999995112419	0.0899000018835068	0.0905999988317490	0.0873999968171120	0.0894000008702278	0.0876000002026558	0.0918999984860420	0.0936999991536140
0.0967999994754791	0.0971999987959862	0.0962999984622002	0.0934000015258789	0.0925000011920929	0.0904000028967857	0.0904999971389771	0.0914999991655350	0.0996999964118004	0.0983000025153160	0.0951000005006790	0.0938000008463860	0.0926000028848648	0.0908999964594841	0.0907000005245209	0.0894000008702278	0.0942000001668930	0.0971999987959862	0.0961000025272369	0.0916000008583069	0.0921000018715859	0.0917000025510788	0.0914999991655350	0.0895999968051910	0.0916000008583069	0.0960000008344650	0.0918999984860420	0.0912000015377998	0.0922000035643578	0.0908999964594841	0.0872000008821487	0.0881000012159348	0.0923999994993210	0.0900000035762787	0.0891999974846840	0.0883999988436699	0.0895999968051910	0.0890000015497208	0.0870999991893768	0.0859000012278557	0.0926000028848648	0.0939999967813492	0.0912000015377998	0.0904999971389771	0.0917000025510788	0.0895000025629997	0.0896999984979630	0.0888999998569489	0.0930999964475632	0.0926999971270561
0.0989999994635582	0.0983999967575073	0.100199997425079	0.0948999971151352	0.0935000032186508	0.0925000011920929	0.0922000035643578	0.0920000001788139	0.102300003170967	0.0978000015020371	0.0964000001549721	0.0970000028610230	0.0939999967813492	0.0934000015258789	0.0925000011920929	0.0909999981522560	0.0970999971032143	0.0973000004887581	0.0975999981164932	0.0949999988079071	0.0930999964475632	0.0938000008463860	0.0939000025391579	0.0895999968051910	0.0956000015139580	0.0948999971151352	0.0957000032067299	0.0927999988198280	0.0913999974727631	0.0913000032305718	0.0883999988436699	0.0870999991893768	0.0935999974608421	0.0926000028848648	0.0908999964594841	0.0925000011920929	0.0899000018835068	0.0900999978184700	0.0866999998688698	0.0873000025749207	0.0949999988079071	0.0970999971032143	0.0936999991536140	0.0916000008583069	0.0925000011920929	0.0903000012040138	0.0908000022172928	0.0891999974846840	0.0922999978065491	0.0951000005006790
0.100800000131130	0.0982000008225441	0.100000001490116	0.0982000008225441	0.0952999964356422	0.0944999977946281	0.0925000011920929	0.0917000025510788	0.106399998068810	0.100199997425079	0.0983999967575073	0.0996000021696091	0.0954999998211861	0.0944999977946281	0.0929000005126000	0.0918999984860420	0.100199997425079	0.0997999981045723	0.0993999987840653	0.0969000011682510	0.0973000004887581	0.0939000025391579	0.0939999967813492	0.0901999995112419	0.0954999998211861	0.0993999987840653	0.0952000021934509	0.0954999998211861	0.0945999994874001	0.0923999994993210	0.0899000018835068	0.0895000025629997	0.0954999998211861	0.0936999991536140	0.0912000015377998	0.0916000008583069	0.0913999974727631	0.0904000028967857	0.0888999998569489	0.0881000012159348	0.0944000035524368	0.0973000004887581	0.0948999971151352	0.0921000018715859	0.0925000011920929	0.0917999967932701	0.0914999991655350	0.0914999991655350	0.0922999978065491	0.0952000021934509
0.103000000119209	0.101599998772144	0.104000002145767	0.0997999981045723	0.0978000015020371	0.0962999984622002	0.0948999971151352	0.0934000015258789	0.108400002121925	0.103399999439716	0.100400000810623	0.102499999105930	0.0988999977707863	0.0952999964356422	0.0951000005006790	0.0921000018715859	0.100900001823902	0.103299997746944	0.101499997079372	0.100699998438358	0.100400000810623	0.0949999988079071	0.0970999971032143	0.0916000008583069	0.0988000035285950	0.101400002837181	0.0967999994754791	0.0976999998092651	0.0969000011682510	0.0948000028729439	0.0925000011920929	0.0895000025629997	0.0969000011682510	0.0956000015139580	0.0951000005006790	0.0926000028848648	0.0938000008463860	0.0904999971389771	0.0905999988317490	0.0888999998569489	0.0966000035405159	0.0992000028491020	0.0952999964356422	0.0939999967813492	0.0960000008344650	0.0923999994993210	0.0956000015139580	0.0914999991655350	0.0927999988198280	0.0953999981284142
0.108400002121925	0.105400003492832	0.107900001108646	0.102099999785423	0.100599996745586	0.0975999981164932	0.0971999987959862	0.0957000032067299	0.113399997353554	0.108400002121925	0.104999996721745	0.105800002813339	0.101700000464916	0.0993999987840653	0.0967999994754791	0.0942000001668930	0.105300001800060	0.105800002813339	0.105400003492832	0.102700002491474	0.101700000464916	0.100100003182888	0.0991000011563301	0.0930000022053719	0.103399999439716	0.104299999773502	0.100900001823902	0.100900001823902	0.0983999967575073	0.0962999984622002	0.0942000001668930	0.0907000005245209	0.0993999987840653	0.0988000035285950	0.0965000018477440	0.0964000001549721	0.0948999971151352	0.0935000032186508	0.0914999991655350	0.0892999991774559	0.0974000021815300	0.104299999773502	0.0961000025272369	0.0973000004887581	0.0974999964237213	0.0939000025391579	0.0948000028729439	0.0930000022053719	0.0938000008463860	0.0987000018358231
0.110500000417233	0.108300000429153	0.111800000071526	0.107299998402596	0.102700002491474	0.100100003182888	0.0969000011682510	0.0969000011682510	0.117799997329712	0.110600002110004	0.108699999749660	0.110399998724461	0.104900002479553	0.105599999427795	0.0982000008225441	0.0956000015139580	0.109800003468990	0.109499998390675	0.108699999749660	0.105700001120567	0.104699999094009	0.101000003516674	0.0988000035285950	0.0948000028729439	0.105400003492832	0.106899999082088	0.102300003170967	0.102700002491474	0.101700000464916	0.0987000018358231	0.0956000015139580	0.0930999964475632	0.102099999785423	0.0987000018358231	0.0976999998092651	0.0969000011682510	0.0967999994754791	0.0940999984741211	0.0926000028848648	0.0917999967932701	0.0988000035285950	0.102600000798702	0.100299999117851	0.0971999987959862	0.0983000025153160	0.0952999964356422	0.0960000008344650	0.0939000025391579	0.0960000008344650	0.0988000035285950
0.116499997675419	0.112499997019768	0.116400003433228	0.110500000417233	0.107500001788139	0.101999998092651	0.0995000004768372	0.0993999987840653	0.122000001370907	0.115900002419949	0.114200003445148	0.113300003111362	0.108599998056889	0.104199998080730	0.101800002157688	0.0982000008225441	0.115099996328354	0.113799996674061	0.112599998712540	0.110200002789497	0.108699999749660	0.106799997389317	0.102099999785423	0.0966000035405159	0.110299997031689	0.110500000417233	0.106700003147125	0.108300000429153	0.105099998414516	0.102499999105930	0.0966999977827072	0.0930000022053719	0.104999996721745	0.101999998092651	0.0998999997973442	0.100500002503395	0.0995000004768372	0.0973000004887581	0.0929000005126000	0.0908999964594841	0.100599996745586	0.105700001120567	0.100599996745586	0.0979999974370003	0.100599996745586	0.0974000021815300	0.0957999974489212	0.0942000001668930	0.0971999987959862	0.101000003516674
0.121500000357628	0.119300000369549	0.124499998986721	0.117299996316433	0.110699996352196	0.105700001120567	0.102600000798702	0.101199999451637	0.128800004720688	0.123300001025200	0.120800003409386	0.117700003087521	0.112599998712540	0.109300002455711	0.104599997401237	0.102200001478195	0.120899997651577	0.121299996972084	0.119300000369549	0.113899998366833	0.112800002098084	0.108699999749660	0.104199998080730	0.100299999117851	0.115299999713898	0.115500003099442	0.109499998390675	0.110100001096725	0.108699999749660	0.104299999773502	0.0993999987840653	0.0957000032067299	0.107100002467632	0.105499997735024	0.101499997079372	0.101999998092651	0.102300003170967	0.100199997425079	0.0960000008344650	0.0935999974608421	0.105899997055531	0.108900003135204	0.101800002157688	0.102700002491474	0.102200001478195	0.100500002503395	0.0986000001430512	0.0952000021934509	0.0980999991297722	0.102700002491474
0.130600005388260	0.129099994897842	0.130099996924400	0.121299996972084	0.116400003433228	0.107400000095367	0.103699997067451	0.103500001132488	0.136099994182587	0.132400006055832	0.127900004386902	0.123999997973442	0.118000000715256	0.111699998378754	0.108099997043610	0.104000002145767	0.127800002694130	0.126499995589256	0.125599995255470	0.120999999344349	0.118100002408028	0.113099999725819	0.106600001454353	0.100500002503395	0.123000003397465	0.120300002396107	0.115000002086163	0.117499999701977	0.112400002777576	0.108900003135204	0.103200003504753	0.0979000031948090	0.111800000071526	0.107500001788139	0.106100000441074	0.107299998402596	0.107699997723103	0.111199997365475	0.0979000031948090	0.0961999967694283	0.108000002801418	0.110699996352196	0.104400001466274	0.103699997067451	0.106799997389317	0.101700000464916	0.0996000021696091	0.0974000021815300	0.109600000083447	0.107100002467632
0.138899996876717	0.135399997234344	0.135000005364418	0.130400002002716	0.119900003075600	0.111599996685982	0.110100001096725	0.106600001454353	0.145999997854233	0.140200003981590	0.136700004339218	0.136700004339218	0.128800004720688	0.119099996984005	0.113200001418591	0.107400000095367	0.136099994182587	0.133799999952316	0.132400006055832	0.128900006413460	0.124700002372265	0.118199996650219	0.111699998378754	0.103500001132488	0.128099992871284	0.128099992871284	0.119000002741814	0.123400002717972	0.116999998688698	0.113300003111362	0.105700001120567	0.0998999997973442	0.117299996316433	0.112099997699261	0.108199998736382	0.111299999058247	0.109300002455711	0.108800001442432	0.0992000028491020	0.0964000001549721	0.110500000417233	0.114600002765656	0.107199996709824	0.106799997389317	0.107900001108646	0.104999996721745	0.100900001823902	0.0982000008225441	0.101599998772144	0.107100002467632
0.147599995136261	0.146300002932549	0.148699998855591	0.135800004005432	0.126399993896484	0.115599997341633	0.108999997377396	0.109099999070168	0.158600002527237	0.151399999856949	0.146599993109703	0.141800001263618	0.129899993538857	0.123499996960163	0.111299999058247	0.109099999070168	0.148699998855591	0.144999995827675	0.140300005674362	0.137999996542931	0.131200000643730	0.124499998986721	0.112499997019768	0.107000000774860	0.137400001287460	0.133300006389618	0.127000004053116	0.128999993205071	0.122900001704693	0.118600003421307	0.108400002121925	0.103699997067451	0.122000001370907	0.116800002753735	0.113300003111362	0.116999998688698	0.115000002086163	0.112300001084805	0.102499999105930	0.0989999994635582	0.113600000739098	0.118100002408028	0.111500002443790	0.108999997377396	0.111500002443790	0.108199998736382	0.103200003504753	0.101199999451637	0.103200003504753	0.109300002455711
0.162900000810623	0.161300003528595	0.163200005888939	0.152300000190735	0.133000001311302	0.120499998331070	0.112899996340275	0.111800000071526	0.171700000762939	0.164199993014336	0.161599993705750	0.150600001215935	0.140200003981590	0.129399999976158	0.119400002062321	0.115999996662140	0.162400007247925	0.155599996447563	0.152700006961823	0.148399993777275	0.139300003647804	0.130999997258186	0.117399998009205	0.108199998736382	0.149499997496605	0.140499994158745	0.133300006389618	0.136999994516373	0.129700005054474	0.124200001358986	0.109999999403954	0.105899997055531	0.127399995923042	0.120899997651577	0.116899996995926	0.119999997317791	0.118400000035763	0.114399999380112	0.103699997067451	0.102300003170967	0.117600001394749	0.123899996280670	0.112599998712540	0.112499997019768	0.114299997687340	0.110500000417233	0.104599997401237	0.102300003170967	0.105499997735024	0.112099997699261
0.181999996304512	0.175300002098084	0.174899995326996	0.161799997091293	0.141900002956390	0.127000004053116	0.118000000715256	0.114399999380112	0.189700007438660	0.182300001382828	0.173500001430511	0.164399996399879	0.149200007319450	0.138500005006790	0.123300001025200	0.117200002074242	0.177100002765656	0.172499999403954	0.162100002169609	0.156700000166893	0.145199999213219	0.137999996542931	0.120800003409386	0.112599998712540	0.160300001502037	0.150700002908707	0.138500005006790	0.142100006341934	0.137299999594688	0.129899993538857	0.112899996340275	0.108199998736382	0.135199993848801	0.126100003719330	0.120300002396107	0.124600000679493	0.123300001025200	0.125900000333786	0.104500003159046	0.103799998760223	0.121899999678135	0.123999997973442	0.114200003445148	0.116599999368191	0.116499997675419	0.114900000393391	0.105999998748302	0.103799998760223	0.108999997377396	0.113200001418591
0.199900001287460	0.195199996232986	0.192200005054474	0.180999994277954	0.154300004243851	0.136999994516373	0.124399997293949	0.121500000357628	0.211199998855591	0.206200003623962	0.189899995923042	0.181700006127357	0.167500004172325	0.148599997162819	0.128700003027916	0.122900001704693	0.196199998259544	0.191100001335144	0.175500005483627	0.172800004482269	0.161100000143051	0.146400004625320	0.127499997615814	0.115299999713898	0.172800004482269	0.162799999117851	0.148699998855591	0.153099998831749	0.145400002598763	0.138699993491173	0.117700003087521	0.113300003111362	0.140799999237061	0.134700000286102	0.127399995923042	0.130999997258186	0.130099996924400	0.128999993205071	0.108300000429153	0.108999997377396	0.125599995255470	0.130300000309944	0.118100002408028	0.120800003409386	0.119400002062321	0.120399996638298	0.108800001442432	0.104900002479553	0.108800001442432	0.115999996662140
0.226600006222725	0.211500003933907	0.209399998188019	0.201299995183945	0.165600001811981	0.147599995136261	0.131200000643730	0.128800004720688	0.232400000095367	0.224399998784065	0.211300000548363	0.204799994826317	0.178800001740456	0.161100000143051	0.138099998235703	0.132300004363060	0.217199996113777	0.203700006008148	0.195999994874001	0.190500006079674	0.168599992990494	0.153099998831749	0.133599996566772	0.121299996972084	0.190200001001358	0.175400003790855	0.160300001502037	0.167400002479553	0.153699994087219	0.142299994826317	0.122400000691414	0.117399998009205	0.148000001907349	0.140000000596046	0.130199998617172	0.137299999594688	0.135299995541573	0.129600003361702	0.111000001430511	0.112899996340275	0.129099994897842	0.136399999260902	0.122599996626377	0.123499996960163	0.125100001692772	0.121500000357628	0.111000001430511	0.106399998068810	0.111900001764297	0.118500001728535
0.254900008440018	0.242599993944168	0.237599998712540	0.220500007271767	0.185699999332428	0.155000001192093	0.139400005340576	0.134499996900558	0.256099998950958	0.254400014877319	0.239600002765656	0.220300003886223	0.194000005722046	0.171499997377396	0.145799994468689	0.133699998259544	0.244200006127357	0.229300007224083	0.219200000166893	0.207800000905991	0.187099993228912	0.166099995374680	0.138600006699562	0.123400002717972	0.213599994778633	0.187199994921684	0.173999994993210	0.180800005793571	0.165999993681908	0.150399997830391	0.127399995923042	0.120700001716614	0.158899992704391	0.148800000548363	0.137400001287460	0.144600003957748	0.141100004315376	0.140599995851517	0.113499999046326	0.114000000059605	0.135399997234344	0.139100000262260	0.125300005078316	0.128700003027916	0.127700001001358	0.125200003385544	0.113200001418591	0.109200000762939	0.115599997341633	0.124399997293949
0.287600010633469	0.266999989748001	0.258599996566772	0.240799993276596	0.201600000262260	0.166500002145767	0.142800003290176	0.140499994158745	0.285100013017654	0.278800010681152	0.260199993848801	0.240500003099442	0.219899997115135	0.181500002741814	0.154400005936623	0.141599997878075	0.266000002622604	0.251899987459183	0.235599994659424	0.226500004529953	0.202099993824959	0.178499996662140	0.144400000572205	0.127499997615814	0.232400000095367	0.203299999237061	0.183899998664856	0.196199998259544	0.178299993276596	0.160699993371964	0.130899995565414	0.123499996960163	0.168099999427795	0.157299995422363	0.142599999904633	0.155499994754791	0.148300006985664	0.143299996852875	0.115400001406670	0.116499997675419	0.138799995183945	0.146200001239777	0.128600001335144	0.133599996566772	0.131400004029274	0.128499999642372	0.112899996340275	0.109800003468990	0.116999998688698	0.128800004720688
0.317900002002716	0.289400011301041	0.286500006914139	0.264800012111664	0.222200006246567	0.177699998021126	0.149800002574921	0.141000002622604	0.309100002050400	0.305799990892410	0.286399990320206	0.258799999952316	0.232199996709824	0.197600007057190	0.161100000143051	0.148800000548363	0.294400006532669	0.276300013065338	0.262400001287460	0.248600006103516	0.217700004577637	0.187800005078316	0.149599999189377	0.130999997258186	0.254299998283386	0.219799995422363	0.197200000286102	0.211700007319450	0.191599994897842	0.171299993991852	0.138799995183945	0.130199998617172	0.178000003099442	0.167300000786781	0.151700004935265	0.163800001144409	0.156000003218651	0.149100005626678	0.122299998998642	0.122400000691414	0.146200001239777	0.153600007295609	0.134299993515015	0.135900005698204	0.137400001287460	0.133599996566772	0.117499999701977	0.113700002431870	0.122100003063679	0.130199998617172
0.353100001811981	0.320100009441376	0.321700006723404	0.297699987888336	0.241899996995926	0.191699996590614	0.163599997758865	0.152199998497963	0.343600004911423	0.337000012397766	0.316199988126755	0.297199994325638	0.256000012159348	0.213499993085861	0.177100002765656	0.152700006961823	0.320699989795685	0.305400013923645	0.288199990987778	0.280400007963181	0.241699993610382	0.206400007009506	0.157700002193451	0.137400001287460	0.280400007963181	0.243300005793571	0.216100007295609	0.229699999094009	0.201900005340576	0.181199997663498	0.145600005984306	0.135000005364418	0.189199998974800	0.177599996328354	0.157000005245209	0.170200005173683	0.166800007224083	0.156599998474121	0.126300007104874	0.125200003385544	0.152500003576279	0.158299997448921	0.138400003314018	0.140000000596046	0.142199993133545	0.139200001955032	0.123000003397465	0.116999998688698	0.123899996280670	0.135700002312660
0.386099994182587	0.348699986934662	0.343800008296967	0.310299992561340	0.257400006055832	0.201100006699562	0.170599997043610	0.157700002193451	0.379400014877319	0.366499990224838	0.348600000143051	0.315899997949600	0.271299988031387	0.234599992632866	0.184100002050400	0.163900002837181	0.351900011301041	0.335700005292892	0.316700011491776	0.298500001430512	0.251100003719330	0.213499993085861	0.164399996399879	0.143099993467331	0.312500000000000	0.266299992799759	0.239999994635582	0.249099999666214	0.213599994778633	0.192399993538857	0.150800004601479	0.138999998569489	0.202399998903275	0.190899997949600	0.168799996376038	0.180700004100800	0.174300000071526	0.163200005888939	0.127499997615814	0.129099994897842	0.159099996089935	0.165999993681908	0.144400000572205	0.148699998855591	0.147499993443489	0.140699997544289	0.121600002050400	0.116599999368191	0.133300006389618	0.141399994492531
0.433800011873245	0.384799987077713	0.391600012779236	0.343699991703033	0.287699997425079	0.230900004506111	0.191599994897842	0.174799993634224	0.418099999427795	0.407400012016296	0.393299996852875	0.345600008964539	0.309300005435944	0.259400010108948	0.201600000262260	0.180500000715256	0.392599999904633	0.360399991273880	0.338400006294251	0.324699997901917	0.283800005912781	0.243499994277954	0.179100006818771	0.152799993753433	0.352200001478195	0.287999987602234	0.259299993515015	0.267100006341934	0.236399993300438	0.205400004982948	0.158700004220009	0.146200001239777	0.216700002551079	0.202900007367134	0.179499998688698	0.196099996566772	0.184200003743172	0.177200004458427	0.132400006055832	0.133100003004074	0.166899994015694	0.174899995326996	0.148399993777275	0.156299993395805	0.154599994421005	0.146799996495247	0.126200005412102	0.118100002408028	0.136199995875359	0.144999995827675
0.463800013065338	0.425000011920929	0.428900003433228	0.387899994850159	0.312299996614456	0.248799994587898	0.202399998903275	0.181299999356270	0.458999991416931	0.443599998950958	0.430400013923645	0.388799995183945	0.348600000143051	0.281800001859665	0.225299999117851	0.189099997282028	0.428999990224838	0.401100009679794	0.377499997615814	0.353100001811981	0.308899998664856	0.258599996566772	0.188500002026558	0.157499998807907	0.384200006723404	0.309199988842011	0.282099992036819	0.297800004482269	0.253600001335144	0.224299997091293	0.170800000429153	0.151999995112419	0.234400004148483	0.212500005960464	0.186299994587898	0.209600001573563	0.194100007414818	0.183899998664856	0.138199999928474	0.139599993824959	0.174600005149841	0.184799998998642	0.154200002551079	0.160600006580353	0.159799993038178	0.154499992728233	0.129600003361702	0.120399996638298	0.140900000929832	0.150600001215935
0.494100004434586	0.452100008726120	0.453000009059906	0.414700001478195	0.326900005340576	0.262699991464615	0.212400004267693	0.193800002336502	0.489499986171722	0.476099997758865	0.458499997854233	0.407700002193451	0.357899993658066	0.297699987888336	0.240700006484985	0.200399994850159	0.460200011730194	0.432500004768372	0.402700006961823	0.377099990844727	0.323500007390976	0.273999989032745	0.195199996232986	0.166099995374680	0.416099995374680	0.334800004959106	0.298700004816055	0.311100006103516	0.270200014114380	0.233999997377396	0.170900002121925	0.161400005221367	0.247600004076958	0.227500006556511	0.195299997925758	0.219899997115135	0.205200001597404	0.192499995231628	0.138600006699562	0.142700001597404	0.184499993920326	0.189700007438660	0.159700006246567	0.167899996042252	0.166099995374680	0.157299995422363	0.130500003695488	0.123599998652935	0.144299998879433	0.155900001525879
0.518599987030029	0.480399996042252	0.498699992895126	0.451599985361099	0.346799999475479	0.280499994754791	0.232999995350838	0.198400005698204	0.524100005626679	0.511799991130829	0.505200028419495	0.453700006008148	0.397199988365173	0.320800006389618	0.263700008392334	0.216999992728233	0.501999974250794	0.467400014400482	0.443800002336502	0.410400003194809	0.346100002527237	0.297699987888336	0.210500001907349	0.172700002789497	0.452199995517731	0.361900001764298	0.330599993467331	0.338499993085861	0.288300007581711	0.248099997639656	0.181099995970726	0.167799994349480	0.262100011110306	0.244000002741814	0.207599997520447	0.234699994325638	0.220400005578995	0.200399994850159	0.143800005316734	0.144800007343292	0.193599998950958	0.198699995875359	0.167999997735024	0.176599994301796	0.170499995350838	0.164299994707108	0.132200002670288	0.125599995255470	0.149200007319450	0.161599993705750
0.545599997043610	0.521499991416931	0.531599998474121	0.478899985551834	0.375000000000000	0.295700013637543	0.237900003790855	0.214300006628037	0.563300013542175	0.554899990558624	0.542900025844574	0.483099997043610	0.418999999761581	0.354400008916855	0.272899985313416	0.229000002145767	0.543099999427795	0.504299998283386	0.476900011301041	0.444599986076355	0.366499990224838	0.311300009489059	0.226500004529953	0.180399999022484	0.489600002765656	0.387499988079071	0.350600004196167	0.366200000047684	0.304399996995926	0.270900011062622	0.191699996590614	0.168799996376038	0.280999988317490	0.261500000953674	0.223000004887581	0.252499997615814	0.228900000452995	0.214499995112419	0.146400004625320	0.156599998474121	0.203099995851517	0.209199994802475	0.171599999070168	0.183200001716614	0.176699995994568	0.167699992656708	0.135900005698204	0.128399997949600	0.163599997758865	0.169799998402596
0.565400004386902	0.548699975013733	0.566999971866608	0.518899977207184	0.403899997472763	0.319799989461899	0.262800008058548	0.231399998068810	0.595300018787384	0.587999999523163	0.578499972820282	0.530700027942658	0.460999995470047	0.386799991130829	0.298500001430512	0.242100000381470	0.575999975204468	0.541999995708466	0.516900002956390	0.481299996376038	0.404799997806549	0.337900012731552	0.233600005507469	0.191100001335144	0.523599982261658	0.419400006532669	0.379299998283386	0.388799995183945	0.331200003623962	0.284999996423721	0.202999994158745	0.178499996662140	0.299800008535385	0.276899993419647	0.233799993991852	0.267199993133545	0.244299992918968	0.228200003504753	0.150199994444847	0.167699992656708	0.211500003933907	0.214000001549721	0.178399994969368	0.191799998283386	0.187299996614456	0.178200006484985	0.138500005006790	0.129500001668930	0.163299992680550	0.173399999737740
0.585799992084503	0.571399986743927	0.604600012302399	0.534099996089935	0.424400001764298	0.324099987745285	0.268999993801117	0.237000003457069	0.627499997615814	0.618300020694733	0.616500020027161	0.552200019359589	0.489699989557266	0.410100013017654	0.313199996948242	0.255699992179871	0.618900001049042	0.580799996852875	0.545799970626831	0.512199997901917	0.431800007820129	0.354000002145767	0.247899994254112	0.202000007033348	0.563099980354309	0.439399987459183	0.393999993801117	0.410499989986420	0.345999985933304	0.300099998712540	0.207399994134903	0.183799996972084	0.318800002336502	0.297699987888336	0.250200003385544	0.288199990987778	0.256700009107590	0.233400002121925	0.154699996113777	0.157199993729591	0.221699997782707	0.228499993681908	0.189700007438660	0.200800001621246	0.189999997615814	0.177900001406670	0.138199999928474	0.127900004386902	0.175099998712540	0.183899998664856
0.605799973011017	0.601300001144409	0.628700017929077	0.562600016593933	0.440699994564056	0.344300001859665	0.285600006580353	0.252200007438660	0.663800001144409	0.654299974441528	0.654799997806549	0.592100024223328	0.520900011062622	0.436199992895126	0.344900012016296	0.279599994421005	0.655099987983704	0.617600023746491	0.580900013446808	0.550199985504150	0.458000004291534	0.377400010824204	0.260500013828278	0.201499998569489	0.598599970340729	0.472499996423721	0.423000007867813	0.439599990844727	0.363099992275238	0.316199988126755	0.213100001215935	0.187299996614456	0.336600005626678	0.316199988126755	0.263399988412857	0.298999994993210	0.274300009012222	0.245499998331070	0.154100000858307	0.155000001192093	0.231499999761581	0.237200006842613	0.192499995231628	0.205300003290176	0.200100004673004	0.184200003743172	0.137799993157387	0.125499993562698	0.175300002098084	0.187700003385544
0.622099995613098	0.630299985408783	0.657599985599518	0.591000020503998	0.464199990034103	0.363599985837936	0.294999986886978	0.271800011396408	0.688000023365021	0.682500004768372	0.684499979019165	0.624400019645691	0.562500000000000	0.470299988985062	0.365299999713898	0.295399993658066	0.682699978351593	0.648699998855591	0.615700006484985	0.587300002574921	0.492700010538101	0.408300012350082	0.276199996471405	0.212099999189377	0.629400014877319	0.499300003051758	0.448700010776520	0.468100011348724	0.386900007724762	0.337700009346008	0.229100003838539	0.203500002622604	0.358300000429153	0.336899995803833	0.277700006961823	0.321999996900558	0.287499994039536	0.257600009441376	0.165099993348122	0.164100006222725	0.244000002741814	0.250099986791611	0.200800001621246	0.219999998807907	0.207399994134903	0.191200003027916	0.141800001263618	0.130899995565414	0.183400005102158	0.197600007057190
0.644500017166138	0.654500007629395	0.686100006103516	0.635599970817566	0.496699988842011	0.449000000953674	0.333900004625320	0.293000012636185	0.719500005245209	0.715200006961823	0.716199994087219	0.659300029277802	0.612999975681305	0.529100000858307	0.409900009632111	0.323700010776520	0.720399975776672	0.688099980354309	0.656199991703033	0.617999970912933	0.533699989318848	0.439900010824204	0.296600013971329	0.233300000429153	0.668699979782105	0.536899983882904	0.483700007200241	0.497099995613098	0.419800013303757	0.360100001096725	0.244499996304512	0.212500005960464	0.379900008440018	0.355399996042252	0.292899996042252	0.334500014781952	0.306300014257431	0.274100005626678	0.170800000429153	0.175600007176399	0.255800008773804	0.257400006055832	0.207599997520447	0.228599995374680	0.218299999833107	0.201900005340576	0.146500006318092	0.137299999594688	0.194900006055832	0.204400002956390
0.651499986648560	0.672900021076202	0.711300015449524	0.641499996185303	0.518899977207184	0.439300000667572	0.345400005578995	0.312200009822845	0.740199983119965	0.735599994659424	0.742699980735779	0.686399996280670	0.632600009441376	0.556999981403351	0.438100010156631	0.335299998521805	0.745000004768372	0.716499984264374	0.688799977302551	0.648699998855591	0.557799994945526	0.462000012397766	0.308200001716614	0.232999995350838	0.691900014877319	0.565699994564056	0.506299972534180	0.530600011348724	0.436199992895126	0.373699992895126	0.249500006437302	0.223900005221367	0.394800007343292	0.372299998998642	0.307300001382828	0.356599986553192	0.316300004720688	0.283800005912781	0.172000005841255	0.176400005817413	0.265300005674362	0.269899994134903	0.218700006604195	0.238100007176399	0.222499996423721	0.202700003981590	0.150499999523163	0.134200006723404	0.203899994492531	0.211199998855591
0.670599997043610	0.701799988746643	0.736899971961975	0.667100012302399	0.535300016403198	0.472799986600876	0.432599991559982	0.306100010871887	0.768899977207184	0.765999972820282	0.776600003242493	0.714999973773956	0.669200003147125	0.591700017452240	0.459699988365173	0.349999994039536	0.774600028991699	0.749000012874603	0.722000002861023	0.678300023078919	0.593800008296967	0.497599989175797	0.317200005054474	0.238199993968010	0.723900020122528	0.601300001144409	0.548099994659424	0.558300018310547	0.470299988985062	0.392899990081787	0.257899999618530	0.218400001525879	0.420100003480911	0.395599991083145	0.327199995517731	0.372999995946884	0.339599996805191	0.303600013256073	0.171700000762939	0.182199999690056	0.277300000190735	0.286300003528595	0.229399994015694	0.248799994587898	0.233300000429153	0.214300006628037	0.146400004625320	0.135299995541573	0.209900006651878	0.221900001168251
0.686500012874603	0.728299975395203	0.756099998950958	0.689999997615814	0.562699973583221	0.523100018501282	0.653699994087219	0.455599993467331	0.793299973011017	0.789200007915497	0.795199990272522	0.741299986839294	0.698400020599365	0.639900028705597	0.504899978637695	0.383300006389618	0.805000007152557	0.777499973773956	0.749000012874603	0.717999994754791	0.626600027084351	0.525200009346008	0.334199994802475	0.266000002622604	0.753300011157990	0.634999990463257	0.571300029754639	0.598599970340729	0.494399994611740	0.412800014019012	0.268299996852875	0.235300004482269	0.436399996280670	0.418999999761581	0.338999986648560	0.387699991464615	0.347400009632111	0.312500000000000	0.174700006842613	0.182899996638298	0.295100003480911	0.299600005149841	0.232299998402596	0.258799999952316	0.236200004816055	0.214699998497963	0.148599997162819	0.132400006055832	0.221200004220009	0.233600005507469
0.694000005722046	0.736800014972687	0.770299971103668	0.699999988079071	0.578100025653839	0.700500011444092	0.671899974346161	0.483700007200241	0.809700012207031	0.795700013637543	0.803900003433228	0.769699990749359	0.734600007534027	0.670000016689301	0.535799980163574	0.405999988317490	0.825100004673004	0.800300002098084	0.776300013065338	0.747500002384186	0.666299998760223	0.560299992561340	0.367100000381470	0.268000006675720	0.784600019454956	0.669600009918213	0.611100018024445	0.633400022983551	0.525099992752075	0.442600011825562	0.293399989604950	0.247400000691414	0.457500010728836	0.438800007104874	0.367900013923645	0.410899996757507	0.369399994611740	0.323199987411499	0.191400006413460	0.193299993872643	0.307900011539459	0.311199992895126	0.249699994921684	0.277399986982346	0.251599997282028	0.225600004196167	0.152899995446205	0.139500007033348	0.231299996376038	0.241400003433228
0.707799971103668	0.759299993515015	0.775499999523163	0.712800025939941	0.594799995422363	0.659200012683868	0.587100028991699	0.450300008058548	0.818799972534180	0.804799973964691	0.808200001716614	0.764199972152710	0.745400011539459	0.683300018310547	0.550100028514862	0.411100000143051	0.839399993419647	0.811299979686737	0.796899974346161	0.776899993419647	0.692399978637695	0.584399998188019	0.363099992275238	0.273299992084503	0.818799972534180	0.699400007724762	0.643700003623962	0.663900017738342	0.561299979686737	0.460999995470047	0.290800005197525	0.263500005006790	0.483200013637543	0.460599988698959	0.376899987459183	0.429500013589859	0.373100012540817	0.334800004959106	0.179399996995926	0.191100001335144	0.314900010824204	0.318500012159348	0.247199997305870	0.274500012397766	0.256399989128113	0.228300005197525	0.148900002241135	0.132300004363060	0.239399999380112	0.250099986791611
0.715799987316132	0.758099973201752	0.764599978923798	0.707700014114380	0.602199971675873	0.736699998378754	0.654999971389771	0.626299977302551	0.818599998950958	0.801999986171722	0.802600026130676	0.774800002574921	0.769900023937225	0.732299983501434	0.595200002193451	0.458099991083145	0.838999986648560	0.819700002670288	0.820100009441376	0.799199998378754	0.724399983882904	0.635599970817566	0.408199995756149	0.286500006914139	0.827499985694885	0.728600025177002	0.668299973011017	0.696900010108948	0.589399993419647	0.491299986839294	0.309799998998642	0.258700013160706	0.504499971866608	0.485700011253357	0.395300000905991	0.453000009059906	0.414000004529953	0.361699998378754	0.196099996566772	0.201199993491173	0.336400002241135	0.342200011014938	0.263700008392334	0.295800000429153	0.274500012397766	0.241500005125999	0.155000001192093	0.134399995207787	0.254900008440018	0.259099990129471
0.731100022792816	0.753899991512299	0.766200006008148	0.700600028038025	0.600199997425079	0.704800009727478	0.700800001621246	0.466199994087219	0.820100009441376	0.797999978065491	0.799700021743774	0.767599999904633	0.769900023937225	0.746599972248077	0.619000017642975	0.503199994564056	0.844399988651276	0.819899976253510	0.829299986362457	0.809899985790253	0.762199997901917	0.662199974060059	0.422699987888336	0.310400009155273	0.854799985885620	0.755599975585938	0.702700018882752	0.726199984550476	0.621900022029877	0.517899990081787	0.325199991464615	0.279199987649918	0.530799984931946	0.507399976253510	0.413500010967255	0.477200001478195	0.426099985837936	0.370799988508225	0.195800006389618	0.201499998569489	0.347099989652634	0.350100010633469	0.271400004625320	0.300399988889694	0.277799993753433	0.246999993920326	0.159299999475479	0.136199995875359	0.268299996852875	0.268900007009506
0.734499990940094	0.747399985790253	0.757000029087067	0.693300008773804	0.598900020122528	0.734099984169006	0.641200006008148	0.553099989891052	0.815400004386902	0.790099978446960	0.800700008869171	0.761799991130829	0.761799991130829	0.763800024986267	0.648100018501282	0.507099986076355	0.834500014781952	0.818799972534180	0.826499998569489	0.806699991226196	0.778199970722199	0.694400012493134	0.447499990463257	0.326099991798401	0.871900022029877	0.785600006580353	0.731100022792816	0.757200002670288	0.654900014400482	0.542100012302399	0.337599992752075	0.282400012016296	0.555700004100800	0.539200007915497	0.440299987792969	0.508099973201752	0.444599986076355	0.387800008058548	0.201000005006790	0.211600005626678	0.361699998378754	0.371199995279312	0.287200003862381	0.329100012779236	0.286399990320206	0.257600009441376	0.155000001192093	0.137700006365776	0.280099987983704	0.285699993371964
0.740000009536743	0.749199986457825	0.753400027751923	0.697600007057190	0.587899982929230	0.743399977684021	0.713800013065338	0.520699977874756	0.809800028800964	0.794600009918213	0.793900012969971	0.766700029373169	0.763100028038025	0.781499981880188	0.679899990558624	0.543500006198883	0.833000004291534	0.818300008773804	0.815999984741211	0.806400001049042	0.799499988555908	0.725499987602234	0.483300000429153	0.340200006961823	0.887799978256226	0.803499996662140	0.754899978637695	0.775900006294251	0.682299971580505	0.576200008392334	0.363700002431870	0.289900004863739	0.578599989414215	0.559700012207031	0.457800000905991	0.531300008296967	0.465700000524521	0.407799988985062	0.211500003933907	0.217700004577637	0.371499985456467	0.378800004720688	0.297899991273880	0.344500005245209	0.304800003767014	0.267500013113022	0.158399999141693	0.139200001955032	0.293799996376038	0.295800000429153
0.749899983406067	0.750899970531464	0.750899970531464	0.691200017929077	0.578800022602081	0.698700010776520	0.686200022697449	0.612299978733063	0.810199975967407	0.796500027179718	0.792999982833862	0.759899973869324	0.757600009441376	0.766200006008148	0.706799983978272	0.561800003051758	0.828400015830994	0.819199979305267	0.820900022983551	0.798200011253357	0.802299976348877	0.747099995613098	0.502200007438660	0.372999995946884	0.906599998474121	0.828400015830994	0.782999992370606	0.805199980735779	0.713100016117096	0.603900015354157	0.377000004053116	0.317799985408783	0.607699990272522	0.585300028324127	0.479200005531311	0.552200019359589	0.494800001382828	0.418999999761581	0.213699996471405	0.224399998784065	0.382200002670288	0.394400000572205	0.302899986505508	0.350400000810623	0.308699995279312	0.271899998188019	0.158600002527237	0.140900000929832	0.303400009870529	0.304600000381470
0.754499971866608	0.738200008869171	0.745599985122681	0.687500000000000	0.578100025653839	0.695599973201752	0.659900009632111	0.588100016117096	0.807200014591217	0.782999992370606	0.787199974060059	0.747699975967407	0.748600006103516	0.768100023269653	0.716700017452240	0.617299973964691	0.828700006008148	0.810400009155273	0.814499974250794	0.792400002479553	0.797200024127960	0.766099989414215	0.524200022220612	0.403400003910065	0.920700013637543	0.840300023555756	0.816200017929077	0.821200013160706	0.730700016021729	0.635299980640411	0.399899989366531	0.343800008296967	0.639500021934509	0.619499981403351	0.504599988460541	0.588599979877472	0.511799991130829	0.432599991559982	0.216399997472763	0.236300006508827	0.404399991035461	0.411599993705750	0.313499987125397	0.349000006914139	0.319000005722046	0.274399995803833	0.164900004863739	0.139500007033348	0.320100009441376	0.318800002336502
0.764900028705597	0.736599981784821	0.744799971580505	0.677999973297119	0.568700015544891	0.688600003719330	0.748399972915649	0.562099993228912	0.808399975299835	0.780799984931946	0.782400012016296	0.748300015926361	0.745000004768372	0.758099973201752	0.709500014781952	0.618900001049042	0.824299991130829	0.808000028133392	0.810899972915649	0.792999982833862	0.794200003147125	0.771300017833710	0.545899987220764	0.403600007295609	0.931999981403351	0.840699970722199	0.828199982643127	0.825699985027313	0.755299985408783	0.655399978160858	0.411199986934662	0.344900012016296	0.675499975681305	0.649600028991699	0.526400029659271	0.612600028514862	0.529699981212616	0.455599993467331	0.222699999809265	0.239099994301796	0.422199994325638	0.428900003433228	0.321000009775162	0.362599998712540	0.326000005006790	0.287400007247925	0.161899998784065	0.140300005674362	0.348899990320206	0.330000013113022
0.764500021934509	0.734499990940094	0.740599989891052	0.677799999713898	0.575600028038025	0.734799981117249	0.748000025749207	0.583400011062622	0.808700025081635	0.786199986934662	0.782899975776672	0.747200012207031	0.744300007820129	0.759899973869324	0.707700014114380	0.639400005340576	0.826799988746643	0.811200022697449	0.808300018310547	0.793600022792816	0.791299998760223	0.785099983215332	0.574999988079071	0.426699995994568	0.940800011157990	0.835300028324127	0.824599981307983	0.821699976921082	0.782000005245209	0.684499979019165	0.417199999094009	0.374300003051758	0.695999979972839	0.674300014972687	0.542200028896332	0.637700021266937	0.554600000381470	0.470600008964539	0.225299999117851	0.245499998331070	0.434199988842011	0.439799994230270	0.330199986696243	0.378100007772446	0.335200011730194	0.291700005531311	0.163699999451637	0.143700003623962	0.357499986886978	0.337199985980988
0.773400008678436	0.733600020408630	0.745400011539459	0.677399992942810	0.576600015163422	0.675400018692017	0.658299982547760	0.559400022029877	0.806900024414063	0.784399986267090	0.784600019454956	0.750199973583221	0.747300028800964	0.760599970817566	0.708599984645844	0.654699981212616	0.823499977588654	0.811399996280670	0.811699986457825	0.793900012969971	0.793799996376038	0.791199982166290	0.606100022792816	0.439500004053116	0.947499990463257	0.836799979209900	0.824299991130829	0.820900022983551	0.808399975299835	0.710699975490570	0.442400008440018	0.389699995517731	0.723900020122528	0.699500024318695	0.571699976921082	0.666100025177002	0.583800017833710	0.497900009155273	0.234400004148483	0.259099990129471	0.449299991130829	0.459800004959106	0.346300005912781	0.395799994468689	0.350600004196167	0.297899991273880	0.164499998092651	0.146799996495247	0.364600002765656	0.348699986934662
0.778199970722199	0.729600012302399	0.741599977016449	0.674499988555908	0.575399994850159	0.696200013160706	0.695800006389618	0.606999993324280	0.803600013256073	0.778999984264374	0.781499981880188	0.742699980735779	0.745400011539459	0.758599996566773	0.710200011730194	0.649500012397766	0.823000013828278	0.808899998664856	0.810500025749207	0.789099991321564	0.793600022792816	0.788100004196167	0.628099977970123	0.462599992752075	0.959500014781952	0.836499989032745	0.825100004673004	0.819400012493134	0.813300013542175	0.731599986553192	0.476999998092651	0.417199999094009	0.753700017929077	0.726599991321564	0.590600013732910	0.693199992179871	0.602800011634827	0.517400026321411	0.241500005125999	0.261299997568131	0.465099990367889	0.474599987268448	0.356700003147125	0.398099988698959	0.356599986553192	0.309399992227554	0.170599997043610	0.150999993085861	0.382699996232986	0.356900006532669
0.783200025558472	0.731599986553192	0.735700011253357	0.664200007915497	0.565100014209747	0.677200019359589	0.672699987888336	0.560800015926361	0.808099985122681	0.783800005912781	0.780600011348724	0.737600028514862	0.734899997711182	0.757399976253510	0.705299973487854	0.663299977779388	0.826799988746643	0.813099980354309	0.805199980735779	0.786400020122528	0.782199978828430	0.781799972057343	0.654999971389771	0.516099989414215	0.959599971771240	0.832799971103668	0.819999992847443	0.815400004386902	0.809800028800964	0.753499984741211	0.488400012254715	0.439399987459183	0.775200009346008	0.751100003719330	0.630699992179871	0.725000023841858	0.631299972534180	0.542599976062775	0.250699996948242	0.275900006294251	0.480599999427795	0.494399994611740	0.364399999380112	0.415499985218048	0.368499994277954	0.314099997282028	0.176200002431870	0.147100001573563	0.396600008010864	0.368200004100800
0.780300021171570	0.730599999427795	0.737900018692017	0.673799991607666	0.560500025749207	0.682799994945526	0.682200014591217	0.560599982738495	0.805000007152557	0.781799972057343	0.782000005245209	0.739499986171722	0.738900005817413	0.761699974536896	0.706600010395050	0.650900006294251	0.822000026702881	0.811100006103516	0.809099972248077	0.789900004863739	0.785300016403198	0.783699989318848	0.664799988269806	0.522899985313416	0.956399977207184	0.836799979209900	0.820399999618530	0.816100001335144	0.811299979686737	0.778800010681152	0.524600028991699	0.479799985885620	0.801599979400635	0.777199983596802	0.647000014781952	0.752499997615814	0.657100021839142	0.591600000858307	0.260500013828278	0.286599993705750	0.500400006771088	0.510500013828278	0.379400014877319	0.432599991559982	0.386799991130829	0.327199995517731	0.173500001430511	0.154799997806549	0.416900008916855	0.381500005722046
0.781199991703033	0.734000027179718	0.740800023078919	0.668600022792816	0.570800006389618	0.697899997234345	0.669600009918213	0.576099991798401	0.804899990558624	0.788299977779388	0.784600019454956	0.737200021743774	0.738200008869171	0.753000020980835	0.700299978256226	0.642499983310700	0.822899997234345	0.815999984741211	0.813000023365021	0.787800014019013	0.788999974727631	0.784900009632111	0.695200026035309	0.566100001335144	0.955099999904633	0.837999999523163	0.820900022983551	0.815999984741211	0.814100027084351	0.792100012302399	0.549700021743774	0.498800009489059	0.824899971485138	0.803799986839294	0.679000020027161	0.776899993419647	0.691699981689453	0.609700024127960	0.263599991798401	0.296600013971329	0.523199975490570	0.535799980163574	0.394199997186661	0.446500003337860	0.397199988365173	0.336100012063980	0.174899995326996	0.158099994063377	0.427599996328354	0.394800007343292
[truncated: 14 more columns]
