# Supplementary material for: Modeling the impact of drug interactions on therapeutic selectivity
Source: Nat Commun. 2018 Aug 27;9:3452. doi: 10.1038/s41467-018-05954-3 (PMC6110842; doi:10.1038/s41467-018-05954-3)
Supplement: Supplementary file 4 — Supplementary Data 1 [file 41467_2018_5954_MOESM4_ESM.zip › albRAW/Fen-Fen.txt]

0.0980999991297722	0.0989999994635582	0.0975999981164932	0.103600002825260	0.0942000001668930	0.100699998438358	0.100400000810623	0.0978000015020371	0.0965000018477440	0.102600000798702	0.0987000018358231	0.0967999994754791	0.0983000025153160	0.100800000131130	0.102300003170967	0.101499997079372	0.0979999974370003	0.0957999974489212	0.0983999967575073	0.0984999984502792	0.0988000035285950	0.0964000001549721	0.0988999977707863	0.0971999987959862	0.0965000018477440	0.0970999971032143	0.101099997758865	0.0970999971032143	0.0975999981164932	0.0965000018477440	0.101999998092651	0.0975999981164932	0.0992999970912933	0.0988999977707863	0.0973000004887581	0.0958999991416931	0.0969000011682510	0.0988999977707863	0.101800002157688	0.0965000018477440	0.0982000008225441	0.100900001823902	0.0993999987840653	0.0986000001430512	0.0967999994754791	0.0998999997973442	0.100800000131130	0.0992000028491020	0.0936999991536140	0.100000001490116
0.0975999981164932	0.0987000018358231	0.0971999987959862	0.104199998080730	0.0939999967813492	0.100800000131130	0.101499997079372	0.0979999974370003	0.0983000025153160	0.101899996399879	0.101599998772144	0.0973000004887581	0.0979000031948090	0.100500002503395	0.101700000464916	0.0997999981045723	0.0967999994754791	0.0960000008344650	0.0973000004887581	0.0980999991297722	0.0988999977707863	0.0978000015020371	0.100100003182888	0.0969000011682510	0.0953999981284142	0.0965000018477440	0.0992000028491020	0.0964000001549721	0.0964000001549721	0.0970999971032143	0.100599996745586	0.0979000031948090	0.0980999991297722	0.0984999984502792	0.0992999970912933	0.0960000008344650	0.0975999981164932	0.0992000028491020	0.101499997079372	0.0962999984622002	0.0973000004887581	0.100400000810623	0.0988999977707863	0.0989999994635582	0.0973000004887581	0.0998999997973442	0.101499997079372	0.0993999987840653	0.0943000018596649	0.0996999964118004
0.0960000008344650	0.0988000035285950	0.0958999991416931	0.102399997413158	0.0929000005126000	0.0992000028491020	0.0988000035285950	0.0975999981164932	0.0956000015139580	0.101099997758865	0.0969000011682510	0.0967999994754791	0.0976999998092651	0.0993999987840653	0.101300001144409	0.100699998438358	0.0953999981284142	0.0962999984622002	0.0970999971032143	0.0961999967694283	0.0964000001549721	0.0960000008344650	0.0980999991297722	0.0961999967694283	0.0942000001668930	0.0949999988079071	0.0987000018358231	0.0957999974489212	0.0939000025391579	0.0951000005006790	0.0995000004768372	0.0970000028610230	0.0966000035405159	0.0971999987959862	0.0961000025272369	0.0949999988079071	0.0966000035405159	0.0980999991297722	0.101499997079372	0.0957999974489212	0.0978000015020371	0.0991000011563301	0.0971999987959862	0.0962999984622002	0.0957999974489212	0.0989999994635582	0.100299999117851	0.0974999964237213	0.0931999981403351	0.0983999967575073
0.0969000011682510	0.0965000018477440	0.0954999998211861	0.102300003170967	0.0925000011920929	0.0988999977707863	0.0982000008225441	0.0958999991416931	0.0958999991416931	0.100500002503395	0.0967999994754791	0.0952999964356422	0.0973000004887581	0.0980999991297722	0.0998999997973442	0.0979999974370003	0.0952999964356422	0.0944000035524368	0.0965000018477440	0.0960000008344650	0.0960000008344650	0.0939000025391579	0.0996999964118004	0.0961000025272369	0.0938000008463860	0.0942000001668930	0.0984999984502792	0.0952000021934509	0.0951000005006790	0.0951000005006790	0.0988999977707863	0.0949999988079071	0.0960000008344650	0.0967999994754791	0.0953999981284142	0.0939000025391579	0.0948999971151352	0.0966000035405159	0.100100003182888	0.0940999984741211	0.0961999967694283	0.0978000015020371	0.0957000032067299	0.0966000035405159	0.0951000005006790	0.0967999994754791	0.101800002157688	0.0992999970912933	0.0926000028848648	0.0980999991297722
0.0988000035285950	0.0986000001430512	0.0978000015020371	0.105400003492832	0.0940999984741211	0.100299999117851	0.100100003182888	0.0986000001430512	0.0965000018477440	0.102700002491474	0.102399997413158	0.0983999967575073	0.0982000008225441	0.100199997425079	0.102799996733665	0.0993999987840653	0.0969000011682510	0.0974000021815300	0.0978000015020371	0.0978000015020371	0.100599996745586	0.0958999991416931	0.100199997425079	0.0978000015020371	0.0957000032067299	0.0973000004887581	0.100400000810623	0.0978000015020371	0.0970000028610230	0.0964000001549721	0.101999998092651	0.0975999981164932	0.0983000025153160	0.0979000031948090	0.0979000031948090	0.0958999991416931	0.0975999981164932	0.0982000008225441	0.102700002491474	0.0965000018477440	0.0971999987959862	0.100000001490116	0.0970999971032143	0.0979000031948090	0.0970000028610230	0.0996999964118004	0.100800000131130	0.0995000004768372	0.0940999984741211	0.0983999967575073
0.0965000018477440	0.0973000004887581	0.0983000025153160	0.103699997067451	0.0939000025391579	0.0993999987840653	0.0991000011563301	0.0982000008225441	0.0961999967694283	0.101700000464916	0.0979000031948090	0.0964000001549721	0.100199997425079	0.0988000035285950	0.101899996399879	0.100400000810623	0.0953999981284142	0.0966999977827072	0.0970999971032143	0.0966999977827072	0.0974999964237213	0.0945999994874001	0.100299999117851	0.0976999998092651	0.0944999977946281	0.0952999964356422	0.0996999964118004	0.0957999974489212	0.0960000008344650	0.0954999998211861	0.100599996745586	0.0966999977827072	0.0957999974489212	0.0983999967575073	0.0966999977827072	0.0948999971151352	0.0961999967694283	0.0983000025153160	0.101000003516674	0.0966000035405159	0.0970999971032143	0.0993999987840653	0.0988000035285950	0.0966000035405159	0.0966000035405159	0.0979000031948090	0.100299999117851	0.0976999998092651	0.0947000011801720	0.0988999977707863
0.0958999991416931	0.0971999987959862	0.0957999974489212	0.102300003170967	0.0938000008463860	0.0984999984502792	0.0988000035285950	0.0974999964237213	0.0944999977946281	0.101400002837181	0.104000002145767	0.0962999984622002	0.0983999967575073	0.0989999994635582	0.100500002503395	0.0988000035285950	0.0952999964356422	0.0948000028729439	0.0967999994754791	0.0966000035405159	0.0957000032067299	0.0942000001668930	0.0992999970912933	0.0962999984622002	0.0939999967813492	0.0949999988079071	0.0997999981045723	0.0957999974489212	0.0958999991416931	0.0956000015139580	0.0996999964118004	0.0964000001549721	0.0953999981284142	0.0958999991416931	0.0948000028729439	0.0942000001668930	0.0948000028729439	0.0974000021815300	0.102300003170967	0.0945999994874001	0.0964000001549721	0.0993999987840653	0.0961999967694283	0.0962999984622002	0.0964000001549721	0.0971999987959862	0.0996000021696091	0.0983000025153160	0.0930000022053719	0.0975999981164932
0.0978000015020371	0.0983999967575073	0.0979000031948090	0.105200000107288	0.0932999998331070	0.100599996745586	0.100000001490116	0.0988000035285950	0.0961000025272369	0.102700002491474	0.0983000025153160	0.0974999964237213	0.0988999977707863	0.102300003170967	0.102200001478195	0.101499997079372	0.0969000011682510	0.0966000035405159	0.0996999964118004	0.0976999998092651	0.0980999991297722	0.0966999977827072	0.100299999117851	0.0986000001430512	0.0944999977946281	0.0962999984622002	0.0996999964118004	0.0970999971032143	0.0971999987959862	0.0971999987959862	0.101400002837181	0.0991000011563301	0.0965000018477440	0.0969000011682510	0.0966000035405159	0.0957000032067299	0.0979999974370003	0.0983000025153160	0.102300003170967	0.0969000011682510	0.0986000001430512	0.101400002837181	0.0991000011563301	0.0976999998092651	0.0988999977707863	0.0992999970912933	0.101400002837181	0.0993999987840653	0.0967999994754791	0.0995000004768372
0.0989999994635582	0.0986000001430512	0.0980999991297722	0.104800000786781	0.0947000011801720	0.100000001490116	0.100100003182888	0.0988000035285950	0.0974000021815300	0.102600000798702	0.0983999967575073	0.0991000011563301	0.0995000004768372	0.100500002503395	0.102399997413158	0.101899996399879	0.0974999964237213	0.0978000015020371	0.0987000018358231	0.0974000021815300	0.0988000035285950	0.0961999967694283	0.101199999451637	0.0984999984502792	0.0962999984622002	0.0960000008344650	0.101199999451637	0.0957999974489212	0.0975999981164932	0.0976999998092651	0.101700000464916	0.0984999984502792	0.0978000015020371	0.0998999997973442	0.0974999964237213	0.0966999977827072	0.0979999974370003	0.0995000004768372	0.103299997746944	0.0969000011682510	0.0988999977707863	0.101000003516674	0.0989999994635582	0.0976999998092651	0.0984999984502792	0.100000001490116	0.103100001811981	0.0998999997973442	0.0942000001668930	0.0992000028491020
0.0988999977707863	0.101899996399879	0.100500002503395	0.105300001800060	0.0964000001549721	0.101800002157688	0.103200003504753	0.100699998438358	0.0978000015020371	0.104199998080730	0.100699998438358	0.100800000131130	0.100699998438358	0.103100001811981	0.104599997401237	0.102700002491474	0.101099997758865	0.0982000008225441	0.100800000131130	0.0997999981045723	0.0995000004768372	0.0986000001430512	0.101499997079372	0.100599996745586	0.0982000008225441	0.0987000018358231	0.102499999105930	0.0996999964118004	0.101700000464916	0.0996999964118004	0.103600002825260	0.100199997425079	0.0995000004768372	0.100000001490116	0.0984999984502792	0.0992000028491020	0.100199997425079	0.101199999451637	0.104099996387959	0.0995000004768372	0.101400002837181	0.103900000452995	0.100900001823902	0.101300001144409	0.100199997425079	0.101599998772144	0.104800000786781	0.102399997413158	0.0988000035285950	0.102200001478195
0.101999998092651	0.101800002157688	0.103500001132488	0.105599999427795	0.0965000018477440	0.102899998426437	0.103100001811981	0.101700000464916	0.100800000131130	0.106100000441074	0.105800002813339	0.101000003516674	0.101499997079372	0.103200003504753	0.106299996376038	0.104400001466274	0.100800000131130	0.0989999994635582	0.101000003516674	0.100699998438358	0.102300003170967	0.0993999987840653	0.103000000119209	0.101599998772144	0.0986000001430512	0.0988999977707863	0.105899997055531	0.0996999964118004	0.100199997425079	0.101000003516674	0.105200000107288	0.103000000119209	0.100900001823902	0.100100003182888	0.0991000011563301	0.0978000015020371	0.100800000131130	0.103200003504753	0.104800000786781	0.0997999981045723	0.102600000798702	0.104000002145767	0.102399997413158	0.100800000131130	0.100900001823902	0.102799996733665	0.103900000452995	0.102799996733665	0.0971999987959862	0.101499997079372
0.0998999997973442	0.101400002837181	0.101599998772144	0.106700003147125	0.0960000008344650	0.101300001144409	0.104500003159046	0.101499997079372	0.0989999994635582	0.106499999761581	0.102399997413158	0.100900001823902	0.102499999105930	0.103900000452995	0.107000000774860	0.103699997067451	0.100000001490116	0.0992000028491020	0.100299999117851	0.100100003182888	0.100199997425079	0.100500002503395	0.103299997746944	0.102099999785423	0.0983000025153160	0.0983000025153160	0.104099996387959	0.101000003516674	0.0997999981045723	0.100900001823902	0.103600002825260	0.101000003516674	0.0998999997973442	0.101000003516674	0.0992999970912933	0.0988000035285950	0.0996999964118004	0.100000001490116	0.104000002145767	0.0998999997973442	0.101199999451637	0.103000000119209	0.102600000798702	0.101700000464916	0.101899996399879	0.103500001132488	0.105599999427795	0.102700002491474	0.0967999994754791	0.101000003516674
0.104999996721745	0.105400003492832	0.103100001811981	0.109899997711182	0.0995000004768372	0.105700001120567	0.107000000774860	0.104199998080730	0.104000002145767	0.109499998390675	0.105200000107288	0.104599997401237	0.105700001120567	0.107500001788139	0.108999997377396	0.108400002121925	0.102700002491474	0.103200003504753	0.104199998080730	0.105200000107288	0.103900000452995	0.102600000798702	0.105200000107288	0.104000002145767	0.103000000119209	0.103600002825260	0.108400002121925	0.104000002145767	0.104500003159046	0.105700001120567	0.108599998056889	0.105700001120567	0.104599997401237	0.104099996387959	0.104599997401237	0.102200001478195	0.103000000119209	0.103799998760223	0.108000002801418	0.103699997067451	0.105200000107288	0.108099997043610	0.105599999427795	0.105499997735024	0.105499997735024	0.106799997389317	0.108800001442432	0.107799999415874	0.101199999451637	0.104500003159046
0.107100002467632	0.106399998068810	0.106499999761581	0.110799998044968	0.102499999105930	0.107799999415874	0.108699999749660	0.107199996709824	0.106899999082088	0.112800002098084	0.109800003468990	0.108199998736382	0.110100001096725	0.110200002789497	0.112400002777576	0.109800003468990	0.106600001454353	0.105999998748302	0.108499996364117	0.106299996376038	0.106899999082088	0.105999998748302	0.108999997377396	0.106600001454353	0.105800002813339	0.106200002133846	0.109200000762939	0.107400000095367	0.108000002801418	0.108199998736382	0.110299997031689	0.107100002467632	0.104099996387959	0.105200000107288	0.105300001800060	0.104000002145767	0.104199998080730	0.109099999070168	0.109700001776218	0.104999996721745	0.107600003480911	0.112800002098084	0.109600000083447	0.107000000774860	0.108000002801418	0.109800003468990	0.111100003123283	0.111400000751019	0.101899996399879	0.106899999082088
0.108099997043610	0.109600000083447	0.107199996709824	0.112599998712540	0.105499997735024	0.111299999058247	0.111400000751019	0.113399997353554	0.110500000417233	0.116599999368191	0.111500002443790	0.111599996685982	0.109499998390675	0.111800000071526	0.115999996662140	0.112599998712540	0.106899999082088	0.108199998736382	0.110100001096725	0.110699996352196	0.108099997043610	0.105499997735024	0.109300002455711	0.109600000083447	0.107400000095367	0.108199998736382	0.112999998033047	0.107000000774860	0.107699997723103	0.108000002801418	0.112400002777576	0.108900003135204	0.107000000774860	0.108300000429153	0.105999998748302	0.104999996721745	0.106799997389317	0.107900001108646	0.111900001764297	0.105800002813339	0.111199997365475	0.112999998033047	0.112899996340275	0.111199997365475	0.109899997711182	0.111199997365475	0.112899996340275	0.111400000751019	0.103200003504753	0.107500001788139
0.113799996674061	0.112999998033047	0.113300003111362	0.116599999368191	0.106399998068810	0.111500002443790	0.116200000047684	0.114500001072884	0.110500000417233	0.119800001382828	0.115500003099442	0.113300003111362	0.115099996328354	0.117200002074242	0.117899999022484	0.117399998009205	0.110600002110004	0.109899997711182	0.113200001418591	0.110799998044968	0.110200002789497	0.111800000071526	0.114299997687340	0.113399997353554	0.110699996352196	0.112700000405312	0.114699997007847	0.109399996697903	0.110699996352196	0.114699997007847	0.115599997341633	0.112800002098084	0.110799998044968	0.109399996697903	0.109899997711182	0.109499998390675	0.108099997043610	0.109499998390675	0.112400002777576	0.110699996352196	0.112800002098084	0.117499999701977	0.113099999725819	0.111900001764297	0.113600000739098	0.113200001418591	0.116099998354912	0.114299997687340	0.107100002467632	0.111699998378754
0.117799997329712	0.119699999690056	0.114500001072884	0.119000002741814	0.109300002455711	0.116800002753735	0.118600003421307	0.114900000393391	0.117200002074242	0.123099997639656	0.120200000703335	0.117499999701977	0.117499999701977	0.121200002729893	0.121799997985363	0.121899999678135	0.115800000727177	0.114000000059605	0.117600001394749	0.116300001740456	0.116400003433228	0.114399999380112	0.115999996662140	0.116599999368191	0.115599997341633	0.112599998712540	0.120999999344349	0.114299997687340	0.115800000727177	0.117600001394749	0.119699999690056	0.117700003087521	0.113200001418591	0.115999996662140	0.112999998033047	0.112000003457069	0.110799998044968	0.113799996674061	0.119800001382828	0.112099997699261	0.117799997329712	0.119400002062321	0.119300000369549	0.118299998342991	0.117299996316433	0.117899999022484	0.118299998342991	0.117200002074242	0.110200002789497	0.114600002765656
0.117499999701977	0.122599996626377	0.121699996292591	0.125300005078316	0.115400001406670	0.118900001049042	0.121100001037121	0.119400002062321	0.121399998664856	0.128000006079674	0.121799997985363	0.123999997973442	0.121200002729893	0.122100003063679	0.123499996960163	0.121899999678135	0.118100002408028	0.116200000047684	0.119499996304512	0.118500001728535	0.118400000035763	0.117700003087521	0.117799997329712	0.121100001037121	0.120600000023842	0.117899999022484	0.121200002729893	0.114500001072884	0.118199996650219	0.120200000703335	0.122199997305870	0.118299998342991	0.118299998342991	0.114900000393391	0.116899996995926	0.113200001418591	0.114699997007847	0.115500003099442	0.118199996650219	0.117600001394749	0.121500000357628	0.124300003051758	0.123599998652935	0.119300000369549	0.119699999690056	0.121500000357628	0.122900001704693	0.122800000011921	0.112099997699261	0.117399998009205
0.126800000667572	0.128099992871284	0.123599998652935	0.125499993562698	0.117200002074242	0.123800002038479	0.124399997293949	0.124799996614456	0.125900000333786	0.134599998593330	0.124300003051758	0.125300005078316	0.126300007104874	0.127399995923042	0.130300000309944	0.128099992871284	0.125699996948242	0.121500000357628	0.126300007104874	0.120800003409386	0.121899999678135	0.118900001049042	0.122699998319149	0.121699996292591	0.122100003063679	0.120300002396107	0.125499993562698	0.120099999010563	0.122699998319149	0.124499998986721	0.126499995589256	0.123099997639656	0.120200000703335	0.120399996638298	0.120800003409386	0.119199998676777	0.119300000369549	0.121299996972084	0.123700000345707	0.119800001382828	0.126599997282028	0.128399997949600	0.126900002360344	0.124300003051758	0.124799996614456	0.125900000333786	0.127200007438660	0.125499993562698	0.114900000393391	0.119400002062321
0.129999995231628	0.133699998259544	0.131099998950958	0.133799999952316	0.122500002384186	0.126100003719330	0.128299996256828	0.126300007104874	0.131400004029274	0.139400005340576	0.142000004649162	0.133100003004074	0.133200004696846	0.133699998259544	0.133799999952316	0.129999995231628	0.129199996590614	0.125300005078316	0.129600003361702	0.126599997282028	0.125300005078316	0.125200003385544	0.130999997258186	0.125699996948242	0.129600003361702	0.127299994230270	0.133900001645088	0.125599995255470	0.125799998641014	0.129800006747246	0.132599994540215	0.128399997949600	0.125000000000000	0.123999997973442	0.128499999642372	0.123599998652935	0.124300003051758	0.123899996280670	0.126699998974800	0.124899998307228	0.130400002002716	0.133499994874001	0.133100003004074	0.128299996256828	0.130400002002716	0.129199996590614	0.131200000643730	0.131600007414818	0.119000002741814	0.126399993896484
0.138999998569489	0.138300001621246	0.136999994516373	0.137600004673004	0.128800004720688	0.132699996232986	0.132699996232986	0.132899999618530	0.140100002288818	0.148000001907349	0.147499993443489	0.137099996209145	0.136600002646446	0.135100007057190	0.137099996209145	0.135499998927116	0.139899998903275	0.135199993848801	0.137500002980232	0.131600007414818	0.129700005054474	0.127299994230270	0.130999997258186	0.130899995565414	0.138600006699562	0.134700000286102	0.140499994158745	0.127800002694130	0.134299993515015	0.134000003337860	0.134800001978874	0.131500005722046	0.132699996232986	0.129899993538857	0.129600003361702	0.130700007081032	0.128099992871284	0.127299994230270	0.129700005054474	0.127000004053116	0.138500005006790	0.137999996542931	0.138300001621246	0.133399993181229	0.132300004363060	0.136299997568131	0.135800004005432	0.136600002646446	0.122599996626377	0.129500001668930
0.147100001573563	0.147799998521805	0.144700005650520	0.141599997878075	0.132100000977516	0.136500000953674	0.136899992823601	0.136399999260902	0.148100003600121	0.156800001859665	0.154200002551079	0.143999993801117	0.143199995160103	0.143700003623962	0.143800005316734	0.143399998545647	0.144400000572205	0.139200001955032	0.143500000238419	0.135600000619888	0.135100007057190	0.134399995207787	0.137600004673004	0.135700002312660	0.141200006008148	0.138300001621246	0.147200003266335	0.138099998235703	0.140599995851517	0.139300003647804	0.142100006341934	0.139699995517731	0.139699995517731	0.136000007390976	0.137600004673004	0.132300004363060	0.130600005388260	0.131899997591972	0.136299997568131	0.133200004696846	0.142399996519089	0.143099993467331	0.145199999213219	0.139200001955032	0.141399994492531	0.140799999237061	0.141800001263618	0.141800001263618	0.129099994897842	0.136600002646446
0.159099996089935	0.160500004887581	0.151999995112419	0.147799998521805	0.138899996876717	0.144600003957748	0.146999999880791	0.142900004982948	0.160600006580353	0.165299996733665	0.161500006914139	0.151899993419647	0.148499995470047	0.150099992752075	0.149000003933907	0.146899998188019	0.152700006961823	0.146799996495247	0.149100005626678	0.143900007009506	0.142800003290176	0.139799997210503	0.141699999570847	0.139699995517731	0.154499992728233	0.148499995470047	0.152600005269051	0.140599995851517	0.145600005984306	0.143800005316734	0.147799998521805	0.145300000905991	0.149100005626678	0.143500000238419	0.144600003957748	0.140499994158745	0.137899994850159	0.137700006365776	0.146799996495247	0.138199999928474	0.148599997162819	0.149599999189377	0.155300006270409	0.149100005626678	0.148800000548363	0.145199999213219	0.146599993109703	0.146599993109703	0.133799999952316	0.142399996519089
0.166800007224083	0.172099992632866	0.165900006890297	0.157199993729591	0.144999995827675	0.149499997496605	0.152099996805191	0.150999993085861	0.169900000095367	0.177200004458427	0.171200007200241	0.159899994730949	0.155399993062019	0.158899992704391	0.154899999499321	0.154100000858307	0.161799997091293	0.154300004243851	0.160300001502037	0.150999993085861	0.153799995779991	0.144899994134903	0.147100001573563	0.149900004267693	0.161300003528595	0.153600007295609	0.162400007247925	0.149599999189377	0.152099996805191	0.150199994444847	0.151099994778633	0.150199994444847	0.158099994063377	0.149200007319450	0.150000005960464	0.145500004291534	0.140499994158745	0.142800003290176	0.148599997162819	0.144600003957748	0.155900001525879	0.158800005912781	0.161799997091293	0.154400005936623	0.155200004577637	0.153699994087219	0.152600005269051	0.155599996447563	0.140599995851517	0.146400004625320
0.180199995636940	0.186299994587898	0.176799997687340	0.164900004863739	0.153600007295609	0.155799999833107	0.159099996089935	0.158199995756149	0.183200001716614	0.190400004386902	0.187199994921684	0.172800004482269	0.168099999427795	0.164599999785423	0.161699995398521	0.161599993705750	0.180399999022484	0.166500002145767	0.167300000786781	0.158800005912781	0.152899995446205	0.152400001883507	0.157000005245209	0.153999999165535	0.177200004458427	0.165000006556511	0.166999995708466	0.158199995756149	0.159999996423721	0.163100004196167	0.159700006246567	0.157499998807907	0.165299996733665	0.156299993395805	0.157199993729591	0.153099998831749	0.150999993085861	0.151299998164177	0.156100004911423	0.152099996805191	0.171299993991852	0.165199995040894	0.165299996733665	0.160099998116493	0.160699993371964	0.160500004887581	0.161799997091293	0.162100002169609	0.146599993109703	0.154599994421005
0.193599998950958	0.198400005698204	0.191599994897842	0.175899997353554	0.163599997758865	0.166600003838539	0.169699996709824	0.167899996042252	0.205799996852875	0.209000006318092	0.202600002288818	0.180600002408028	0.175799995660782	0.169200003147125	0.169799998402596	0.170499995350838	0.192699998617172	0.178900003433228	0.180800005793571	0.167500004172325	0.161100000143051	0.160699993371964	0.160999998450279	0.160199999809265	0.186900004744530	0.173500001430511	0.178900003433228	0.164199993014336	0.168999999761581	0.170699998736382	0.170499995350838	0.164700001478195	0.177699998021126	0.165800005197525	0.165600001811981	0.161500006914139	0.157199993729591	0.160199999809265	0.164900004863739	0.158099994063377	0.177399992942810	0.175300002098084	0.178499996662140	0.171800002455711	0.171700000762939	0.173199996352196	0.172399997711182	0.175799995660782	0.152500003576279	0.164599999785423
0.218600004911423	0.216499999165535	0.211700007319450	0.191899999976158	0.176100000739098	0.175799995660782	0.179600000381470	0.179100006818771	0.225600004196167	0.224199995398521	0.216999992728233	0.192599996924400	0.187199994921684	0.182099997997284	0.180800005793571	0.181899994611740	0.214000001549721	0.187800005078316	0.194399997591972	0.176899999380112	0.170900002121925	0.169799998402596	0.174199998378754	0.166899994015694	0.209399998188019	0.186900004744530	0.193000003695488	0.175999999046326	0.180999994277954	0.182300001382828	0.180399999022484	0.176699995994568	0.193499997258186	0.176300004124641	0.176200002431870	0.175200000405312	0.168599992990494	0.165900006890297	0.171200007200241	0.165800005197525	0.189600005745888	0.188800007104874	0.188700005412102	0.182300001382828	0.179600000381470	0.177900001406670	0.181999996304512	0.179499998688698	0.161200001835823	0.170300006866455
0.240299999713898	0.240999996662140	0.227200001478195	0.203400000929832	0.190400004386902	0.189400002360344	0.193499997258186	0.194399997591972	0.252299994230270	0.246600002050400	0.233600005507469	0.209499999880791	0.199799999594688	0.193299993872643	0.191100001335144	0.192800000309944	0.233099997043610	0.206100001931191	0.205200001597404	0.185599997639656	0.182199999690056	0.178900003433228	0.184599995613098	0.177200004458427	0.224399998784065	0.202600002288818	0.204600006341934	0.185800001025200	0.192200005054474	0.192399993538857	0.185200005769730	0.181899994611740	0.207699999213219	0.190699994564056	0.184200003743172	0.191100001335144	0.178200006484985	0.177300006151199	0.177900001406670	0.179800003767014	0.202700003981590	0.201600000262260	0.199599996209145	0.191599994897842	0.191300004720688	0.189999997615814	0.191300004720688	0.191499993205071	0.173700004816055	0.180399999022484
0.267599999904633	0.266400009393692	0.247400000691414	0.217999994754791	0.201499998569489	0.196099996566772	0.200200006365776	0.202800005674362	0.272000014781952	0.264299988746643	0.255899995565414	0.224199995398521	0.212200000882149	0.207000002264977	0.197899997234344	0.200599998235703	0.257699996232986	0.224299997091293	0.225700005888939	0.197300001978874	0.194499999284744	0.188800007104874	0.198500007390976	0.187199994921684	0.246399998664856	0.216199994087219	0.218899995088577	0.197200000286102	0.202600002288818	0.203600004315376	0.200900003314018	0.192800000309944	0.228100001811981	0.201900005340576	0.195399999618530	0.196199998259544	0.181899994611740	0.187700003385544	0.190899997949600	0.189099997282028	0.216700002551079	0.209999993443489	0.214399993419647	0.205300003290176	0.205899998545647	0.198699995875359	0.199499994516373	0.199900001287460	0.181500002741814	0.193599998950958
0.310200005769730	0.290600001811981	0.261200010776520	0.237000003457069	0.222599998116493	0.218099996447563	0.216900005936623	0.226600006222725	0.302500009536743	0.290499985218048	0.273900002241135	0.240099996328354	0.225799992680550	0.220200002193451	0.218500003218651	0.218299999833107	0.276899993419647	0.237000003457069	0.237700000405312	0.218700006604195	0.212099999189377	0.202999994158745	0.211899995803833	0.203799992799759	0.272199988365173	0.233099997043610	0.238900005817413	0.211300000548363	0.218799993395805	0.215200006961823	0.211199998855591	0.203299999237061	0.245800003409386	0.219899997115135	0.222699999809265	0.212799996137619	0.198799997568131	0.197899997234344	0.198300004005432	0.201499998569489	0.233999997377396	0.225700005888939	0.230100005865097	0.221499994397163	0.216600000858307	0.215299993753433	0.208599999547005	0.215599998831749	0.199599996209145	0.203899994492531
0.342299997806549	0.327699989080429	0.304300010204315	0.255600005388260	0.230299994349480	0.230700001120567	0.237900003790855	0.232800006866455	0.332300007343292	0.314799994230270	0.296999990940094	0.261799991130829	0.248300001025200	0.244499996304512	0.233600005507469	0.234599992632866	0.312099993228912	0.262499988079071	0.255699992179871	0.230399996042252	0.225299999117851	0.226300001144409	0.234400004148483	0.218099996447563	0.295100003480911	0.253199994564056	0.253600001335144	0.229599997401238	0.234999999403954	0.231800004839897	0.231499999761581	0.229699999094009	0.269100010395050	0.237000003457069	0.230599999427795	0.227500006556511	0.208900004625320	0.207100003957748	0.216000005602837	0.217399999499321	0.256099998950958	0.247899994254112	0.248199999332428	0.234699994325638	0.236200004816055	0.231099992990494	0.234300002455711	0.228900000452995	0.217500001192093	0.223900005221367
0.375200003385544	0.354900002479553	0.323700010776520	0.279599994421005	0.260199993848801	0.242300003767014	0.261000007390976	0.253800004720688	0.373499989509583	0.344099998474121	0.315699994564056	0.274500012397766	0.257200002670288	0.248600006103516	0.246299996972084	0.250400006771088	0.337399989366531	0.282700002193451	0.285699993371964	0.255400002002716	0.246900007128716	0.235599994659424	0.243399992585182	0.234200000762939	0.322400003671646	0.272399991750717	0.267399996519089	0.243900001049042	0.250999987125397	0.245900005102158	0.236300006508827	0.232199996709824	0.288300007581711	0.248899996280670	0.243599995970726	0.236800000071526	0.221599996089935	0.221499994397163	0.227300003170967	0.230599999427795	0.268200010061264	0.254000008106232	0.259299993515015	0.249300003051758	0.248999997973442	0.242699995636940	0.235499992966652	0.236300006508827	0.226999998092651	0.233500003814697
0.411199986934662	0.397799998521805	0.360300004482269	0.296900004148483	0.270200014114380	0.255800008773804	0.277999997138977	0.261799991130829	0.402500003576279	0.375000000000000	0.341500014066696	0.301200002431870	0.281899988651276	0.270300000905991	0.257299989461899	0.265500009059906	0.376399993896484	0.301600009202957	0.293199986219406	0.264200001955032	0.256999999284744	0.253500014543533	0.264099985361099	0.246600002050400	0.352899998426437	0.291700005531311	0.288700014352798	0.256000012159348	0.261099994182587	0.261700004339218	0.258399993181229	0.258199989795685	0.314399987459183	0.268000006675720	0.263799995183945	0.253600001335144	0.234899997711182	0.230599999427795	0.238399997353554	0.245299994945526	0.287800014019012	0.275299996137619	0.281599998474121	0.268500000238419	0.263500005006790	0.253899991512299	0.258399993181229	0.249599993228912	0.252900004386902	0.251599997282028
0.457199990749359	0.428900003433228	0.381099998950958	0.322699993848801	0.292199999094009	0.271499991416931	0.304399996995926	0.275999993085861	0.436399996280670	0.410600006580353	0.370999991893768	0.318500012159348	0.292199999094009	0.285199999809265	0.272599995136261	0.275799989700317	0.404799997806549	0.324200004339218	0.318300008773804	0.290399998426437	0.277200013399124	0.266200006008148	0.283399999141693	0.264400005340576	0.385600000619888	0.312999993562698	0.305900007486343	0.271899998188019	0.274500012397766	0.283399999141693	0.272599995136261	0.267899990081787	0.343699991703033	0.284700006246567	0.283399999141693	0.268599987030029	0.250800013542175	0.252299994230270	0.252000004053116	0.260199993848801	0.309399992227554	0.292100012302399	0.297199994325638	0.278100013732910	0.275200009346008	0.273000001907349	0.270799994468689	0.271600008010864	0.271699994802475	0.270300000905991
0.491899996995926	0.460500001907349	0.407499998807907	0.345800012350082	0.315499991178513	0.297699987888336	0.316900014877319	0.305000007152557	0.469799995422363	0.449299991130829	0.386299997568131	0.324999988079071	0.311800003051758	0.297600001096725	0.278400003910065	0.290800005197525	0.439700007438660	0.353300005197525	0.347900003194809	0.300199985504150	0.293999999761581	0.277200013399124	0.300399988889694	0.270799994468689	0.419200003147125	0.337099999189377	0.328299999237061	0.283800005912781	0.295599997043610	0.285199999809265	0.280900001525879	0.285400003194809	0.374599993228912	0.299499988555908	0.291399985551834	0.289099991321564	0.267800003290176	0.265799999237061	0.280699998140335	0.262699991464615	0.325399994850159	0.290899991989136	0.307399988174439	0.296299993991852	0.290100008249283	0.281199991703033	0.286399990320206	0.285400003194809	0.297100007534027	0.291999995708466
0.511699974536896	0.497000008821487	0.453500002622604	0.381000012159348	0.335500001907349	0.314300000667572	0.336100012063980	0.319599986076355	0.506399989128113	0.481999993324280	0.418799996376038	0.351500004529953	0.326499998569489	0.310999989509583	0.300099998712540	0.305999994277954	0.489600002765656	0.390399992465973	0.378100007772446	0.317000001668930	0.303400009870529	0.295500010251999	0.320300012826920	0.280400007963181	0.455900013446808	0.354000002145767	0.347299993038178	0.302899986505508	0.309700012207031	0.307200014591217	0.293700009584427	0.301800012588501	0.400599986314774	0.324999988079071	0.307000011205673	0.307500004768372	0.270700007677078	0.272700011730194	0.292699992656708	0.281100004911423	0.360399991273880	0.314999997615814	0.334300011396408	0.313199996948242	0.304800003767014	0.294600009918213	0.298500001430512	0.303600013256073	0.319799989461899	0.309799998998642
0.554000020027161	0.536300003528595	0.499599993228912	0.403400003910065	0.352299988269806	0.318199992179871	0.353500008583069	0.335299998521805	0.531700015068054	0.522700011730194	0.440200001001358	0.373899996280670	0.349400013685226	0.323100000619888	0.304899990558624	0.318100005388260	0.512799978256226	0.408499985933304	0.391400009393692	0.343400001525879	0.321999996900558	0.305700004100800	0.337500005960465	0.303200006484985	0.494800001382828	0.378899991512299	0.367700010538101	0.313899993896484	0.328200012445450	0.320100009441376	0.303400009870529	0.306300014257431	0.431800007820129	0.341399997472763	0.342500001192093	0.321700006723404	0.296600013971329	0.316500008106232	0.292800009250641	0.295300006866455	0.379200011491776	0.329899996519089	0.346899986267090	0.330399990081787	0.317799985408783	0.312099993228912	0.308200001716614	0.313100010156631	0.322899997234345	0.318300008773804
0.580299973487854	0.562799990177155	0.523100018501282	0.422899991273880	0.377600014209747	0.337099999189377	0.381199985742569	0.355699986219406	0.568400025367737	0.562600016593933	0.477299988269806	0.398799985647202	0.379200011491776	0.346300005912781	0.319000005722046	0.336100012063980	0.554700016975403	0.443300008773804	0.420800000429153	0.352800011634827	0.331699997186661	0.316000014543533	0.358099997043610	0.308400005102158	0.523299992084503	0.401600003242493	0.397399991750717	0.333000004291534	0.346100002527237	0.334800004959106	0.322499990463257	0.317699998617172	0.466800004243851	0.363599985837936	0.357300013303757	0.339899986982346	0.307900011539459	0.307900011539459	0.307700008153915	0.304899990558624	0.397199988365173	0.353899985551834	0.361200004816055	0.347000002861023	0.336199998855591	0.327499985694885	0.328299999237061	0.324999988079071	0.352600008249283	0.333400011062622
0.610400021076202	0.599300026893616	0.561200022697449	0.464300006628037	0.400499999523163	0.355500012636185	0.403699994087219	0.378500014543533	0.609600007534027	0.602699995040894	0.513499975204468	0.423299998044968	0.397700011730194	0.355399996042252	0.348600000143051	0.353300005197525	0.595099985599518	0.487199991941452	0.452399998903275	0.386000007390976	0.350600004196167	0.330599993467331	0.379599988460541	0.325100004673004	0.574400007724762	0.447899997234345	0.423799991607666	0.356900006532669	0.365200012922287	0.358599990606308	0.338800013065338	0.337900012731552	0.503099977970123	0.393999993801117	0.391400009393692	0.377700001001358	0.329299986362457	0.327300012111664	0.323000013828278	0.318800002336502	0.426499992609024	0.374500006437302	0.388900011777878	0.362899988889694	0.358599990606308	0.337799996137619	0.346100002527237	0.337399989366531	0.382400006055832	0.356200009584427
0.629700005054474	0.625800013542175	0.601999998092651	0.505500018596649	0.432500004768372	0.392399996519089	0.428400009870529	0.394800007343292	0.637199997901917	0.639100015163422	0.555199980735779	0.449699997901917	0.420500010251999	0.376199990510941	0.357100009918213	0.375200003385544	0.619499981403351	0.515399992465973	0.486900001764298	0.399800002574921	0.374000012874603	0.347999989986420	0.397700011730194	0.345099985599518	0.609099984169006	0.470099985599518	0.447499990463257	0.376300007104874	0.385100007057190	0.375600010156631	0.352800011634827	0.347600013017654	0.543200016021729	0.421000003814697	0.414799988269806	0.378899991512299	0.352999985218048	0.335200011730194	0.351700007915497	0.340700000524521	0.462799996137619	0.387199997901917	0.400200009346008	0.382899999618530	0.373800009489059	0.357699990272522	0.361200004816055	0.358999997377396	0.409399986267090	0.381199985742569
0.672800004482269	0.671800017356873	0.653199970722199	0.537100017070770	0.459600001573563	0.418099999427795	0.475499987602234	0.416700005531311	0.666599988937378	0.678300023078919	0.597899973392487	0.506799995899200	0.449499994516373	0.411700010299683	0.389899998903275	0.407799988985062	0.649600028991699	0.567099988460541	0.546800017356873	0.456400007009506	0.411000013351440	0.395000010728836	0.444999992847443	0.380600005388260	0.643299996852875	0.509100019931793	0.483700007200241	0.409399986267090	0.414499998092651	0.403800010681152	0.384600013494492	0.379700005054474	0.581700026988983	0.453000009059906	0.433899998664856	0.416399985551834	0.351900011301041	0.356599986553192	0.361600011587143	0.348800003528595	0.498800009489059	0.425700008869171	0.440699994564056	0.410899996757507	0.406500011682510	0.375999987125397	0.377900004386902	0.375000000000000	0.459899991750717	0.419099986553192
0.681999981403351	0.691100001335144	0.667200028896332	0.585399985313416	0.502499997615814	0.459300011396408	0.500899970531464	0.453000009059906	0.691500008106232	0.706300020217896	0.633400022983551	0.519500017166138	0.485799998044968	0.416500002145767	0.394100010395050	0.418000012636185	0.675000011920929	0.592400014400482	0.566699981689453	0.462900012731552	0.434399992227554	0.396800011396408	0.444400012493134	0.375499993562698	0.681900024414063	0.548200011253357	0.511600017547607	0.429100006818771	0.438600003719330	0.412299990653992	0.399300009012222	0.391799986362457	0.618399977684021	0.487399995326996	0.470999985933304	0.434500008821487	0.390799999237061	0.371100008487701	0.393999993801117	0.372900009155273	0.522300004959106	0.428099989891052	0.455500006675720	0.435799986124039	0.419499993324280	0.379599988460541	0.400400012731552	0.387699991464615	0.482199996709824	0.420199990272522
0.708500027656555	0.713100016117096	0.710699975490570	0.612299978733063	0.535300016403198	0.484600007534027	0.532800018787384	0.467400014400482	0.723500013351440	0.739700019359589	0.671100020408630	0.563600003719330	0.512899994850159	0.451700001955032	0.416900008916855	0.449800014495850	0.690199971199036	0.632600009441376	0.604499995708466	0.507000029087067	0.460299998521805	0.423299998044968	0.490500003099442	0.417800009250641	0.709100008010864	0.588199973106384	0.544000029563904	0.447499990463257	0.462500005960465	0.443399995565414	0.422100007534027	0.415199995040894	0.651799976825714	0.519599974155426	0.508599996566773	0.471100002527237	0.407499998807907	0.384900003671646	0.397700011730194	0.394699990749359	0.568599998950958	0.469000011682510	0.493099987506866	0.465499997138977	0.442600011825562	0.410400003194809	0.422600001096725	0.410299986600876	0.535000026226044	0.464300006628037
0.721899986267090	0.736299991607666	0.724600017070770	0.660099983215332	0.568700015544891	0.540799975395203	0.569500029087067	0.520200014114380	0.753300011157990	0.770299971103668	0.706499993801117	0.622799992561340	0.542699992656708	0.504800021648407	0.434799998998642	0.464500010013580	0.713999986648560	0.673799991607666	0.668600022792816	0.543699979782105	0.493800014257431	0.470299988985062	0.505400002002716	0.434199988842011	0.739700019359589	0.632600009441376	0.578700006008148	0.477800011634827	0.500100016593933	0.458499997854233	0.449400007724762	0.440800011157990	0.693599998950958	0.556100010871887	0.526099979877472	0.489800006151199	0.427399992942810	0.417199999094009	0.439000010490418	0.409900009632111	0.600799977779388	0.499199986457825	0.523400008678436	0.491699993610382	0.488200008869171	0.422399997711182	0.441399991512299	0.427300006151199	0.585900008678436	0.500000000000000
0.754000008106232	0.777199983596802	0.766700029373169	0.689100027084351	0.604499995708466	0.574400007724762	0.596400022506714	0.546000003814697	0.763700008392334	0.791299998760223	0.746900022029877	0.648599982261658	0.582300007343292	0.533800005912781	0.462399989366531	0.489800006151199	0.733299970626831	0.694100022315979	0.693899989128113	0.579900026321411	0.540499985218048	0.505100011825562	0.537400007247925	0.453099995851517	0.761500000953674	0.665199995040894	0.610300004482269	0.515500009059906	0.522899985313416	0.479400008916855	0.465499997138977	0.463400006294251	0.726999998092651	0.588400006294251	0.568000018596649	0.511099994182587	0.458600014448166	0.435299992561340	0.454699993133545	0.436300009489059	0.648000001907349	0.548900008201599	0.566900014877319	0.519800007343292	0.511200010776520	0.438300013542175	0.460399985313416	0.457100003957748	0.629000008106232	0.532599985599518
0.743300020694733	0.786199986934662	0.784600019454956	0.735000014305115	0.643100023269653	0.608099997043610	0.630200028419495	0.570500016212463	0.779900014400482	0.816600024700165	0.773899972438812	0.658500015735626	0.606100022792816	0.524800002574921	0.470899999141693	0.510100007057190	0.773199975490570	0.733200013637543	0.705999970436096	0.582599997520447	0.536800026893616	0.495299994945526	0.555299997329712	0.469099998474121	0.784600019454956	0.691799998283386	0.647300004959106	0.544399976730347	0.559800028800964	0.513000011444092	0.478199988603592	0.477999985218048	0.746699988842011	0.624400019645691	0.606599986553192	0.548600018024445	0.477999985218048	0.441799998283386	0.453299999237061	0.453099995851517	0.675100028514862	0.554199993610382	0.572600007057190	0.537500023841858	0.511699974536896	0.462000012397766	0.471899986267090	0.460999995470047	0.636399984359741	0.539900004863739
0.753700017929077	0.806699991226196	0.799199998378754	0.760699987411499	0.673399984836578	0.646300017833710	0.666700005531311	0.606700003147125	0.797500014305115	0.845300018787384	0.801999986171722	0.702400028705597	0.627200007438660	0.565500020980835	0.510299980640411	0.548500001430512	0.791100025177002	0.766700029373169	0.742699980735779	0.617699980735779	0.573300004005432	0.538399994373322	0.597800016403198	0.497700005769730	0.808499991893768	0.730000019073486	0.686399996280670	0.582199990749359	0.581799983978272	0.541999995708466	0.511099994182587	0.507300019264221	0.775300025939941	0.650499999523163	0.628499984741211	0.578499972820282	0.515799999237061	0.463499993085861	0.482899993658066	0.476200014352798	0.706499993801117	0.583000004291534	0.614300012588501	0.556299984455109	0.542800009250641	0.491800010204315	0.506600022315979	0.483099997043610	0.682500004768372	0.584100008010864
0.768199980258942	0.823300004005432	0.811800003051758	0.785399973392487	0.707499980926514	0.684800028800964	0.699599981307983	0.639299988746643	0.815400004386902	0.864899992942810	0.825299978256226	0.725000023841858	0.677600026130676	0.603999972343445	0.525900006294251	0.569599986076355	0.797100007534027	0.794399976730347	0.773500025272369	0.656899988651276	0.598399996757507	0.568099975585938	0.618399977684021	0.504599988460541	0.826499998569489	0.749899983406067	0.713599979877472	0.608299970626831	0.614499986171722	0.557200014591217	0.529600024223328	0.520600020885468	0.800499975681305	0.689599990844727	0.667200028896332	0.605000019073486	0.521399974822998	0.507300019264221	0.511200010776520	0.480199992656708	0.727699995040894	0.601300001144409	0.633599996566773	0.596599996089935	0.566900014877319	0.495000004768372	0.523999989032745	0.496800005435944	0.712499976158142	0.600199997425079
0.778599977493286	0.833700001239777	0.828899979591370	0.818199992179871	0.745000004768372	0.717599987983704	0.726300001144409	0.697600007057190	0.836000025272369	0.872099995613098	0.850600004196167	0.771899998188019	0.699899971485138	0.655600011348724	0.555999994277954	0.589500010013580	0.804300010204315	0.810299992561340	0.808700025081635	0.688499987125397	0.627499997615814	0.613300025463104	0.652199983596802	0.532100021839142	0.842100024223328	0.774399995803833	0.747900009155273	0.636600017547607	0.653599977493286	0.579999983310700	0.551400005817413	0.547999978065491	0.826200008392334	0.718599975109100	0.698000013828278	0.638300001621246	0.560599982738495	0.517400026321411	0.541199982166290	0.518800020217896	0.775099992752075	0.650099992752075	0.686699986457825	0.623199999332428	0.610499978065491	0.512899994850159	0.550199985504150	0.525600016117096	0.755699992179871	0.638800024986267
0.781599998474121	0.834200024604797	0.843500018119812	0.827899992465973	0.767099976539612	0.733600020408630	0.775699973106384	0.707000017166138	0.839299976825714	0.874800026416779	0.868600010871887	0.802200019359589	0.732299983501434	0.685999989509583	0.586300015449524	0.621999979019165	0.806400001049042	0.826900005340576	0.837000012397766	0.726000010967255	0.664099991321564	0.644400000572205	0.680999994277954	0.557900011539459	0.840699970722199	0.799899995326996	0.772000014781952	0.665099978446960	0.675000011920929	0.613799989223480	0.566100001335144	0.567600011825562	0.833899974822998	0.735199987888336	0.713699996471405	0.660000026226044	0.581700026988983	0.537899971008301	0.564800024032593	0.544099986553192	0.792500019073486	0.685599982738495	0.715399980545044	0.653699994087219	0.635900020599365	0.556400001049042	0.584599971771240	0.547100007534027	0.769599974155426	0.667599976062775
0.794399976730347	0.834999978542328	0.837100028991699	0.846199989318848	0.795599997043610	0.759899973869324	0.795799970626831	0.740100026130676	0.835600018501282	0.873199999332428	0.884700000286102	0.824000000953674	0.747600018978119	0.711199998855591	0.608699977397919	0.651499986648560	0.804400026798248	0.840900003910065	0.859300017356873	0.750500023365021	0.701799988746643	0.674899995326996	0.703899979591370	0.594399988651276	0.835399985313416	0.815100014209747	0.800599992275238	0.707499980926514	0.695599973201752	0.632600009441376	0.588599979877472	0.596199989318848	0.837100028991699	0.756099998950958	0.739300012588501	0.697799980640411	0.603100001811981	0.563499987125397	0.585200011730194	0.551800012588501	0.810199975967407	0.701099991798401	0.735499978065491	0.685599982738495	0.657400012016296	0.567499995231628	0.598100006580353	0.564100027084351	0.791400015354157	0.691200017929077
0.822300016880035	0.841099977493286	0.820200026035309	0.841300010681152	0.794799983501434	0.784300029277802	0.813099980354309	0.764800012111664	0.834900021553040	0.869700014591217	0.881600022315979	0.829500019550324	0.770600020885468	0.743499994277954	0.632600009441376	0.677900016307831	0.801199972629547	0.847800016403198	0.865100026130676	0.777999997138977	0.720399975776672	0.699599981307983	0.748700022697449	0.624100029468536	0.839399993419647	0.843900024890900	0.837899982929230	0.728600025177002	0.730099976062775	0.654999971389771	0.623099982738495	0.637099981307983	0.836199998855591	0.792699992656708	0.783100008964539	0.723599970340729	0.634999990463257	0.609799981117249	0.620599985122681	0.573800027370453	0.826200008392334	0.720300018787384	0.751800000667572	0.718800008296967	0.680899977684021	0.567399978637695	0.643400013446808	0.577700018882752	0.815299987792969	0.718200027942658
0.818000018596649	0.832499980926514	0.841400027275085	0.853200018405914	0.827000021934509	0.804300010204315	0.847899973392487	0.781099975109100	0.818899989128113	0.863600015640259	0.883800029754639	0.852299988269806	0.811399996280670	0.767599999904633	0.657100021839142	0.697499990463257	0.810999989509583	0.847699999809265	0.842199981212616	0.784699976444244	0.748300015926361	0.722999989986420	0.780200004577637	0.621900022029877	0.825100004673004	0.831499993801117	0.844299972057343	0.749899983406067	0.757399976253510	0.689100027084351	0.658299982547760	0.658500015735626	0.822499990463257	0.797999978065491	0.787199974060059	0.757499992847443	0.664200007915497	0.621500015258789	0.632200002670288	0.584200024604797	0.841700017452240	0.742399990558624	0.773500025272369	0.729600012302399	0.700299978256226	0.604600012302399	0.655200004577637	0.606599986553192	0.839399993419647	0.749300003051758
0.827899992465973	0.830200016498566	0.839600026607513	0.859099984169006	0.844600021839142	0.830600023269653	0.880900025367737	0.810999989509583	0.826099991798401	0.868900001049042	0.885900020599365	0.863600015640259	0.822899997234345	0.783500015735626	0.687399983406067	0.741800010204315	0.811500012874603	0.851700007915497	0.845600008964539	0.806400001049042	0.776700019836426	0.758599996566773	0.816399991512299	0.669200003147125	0.825399994850159	0.836199998855591	0.856800019741058	0.782700002193451	0.784500002861023	0.716700017452240	0.699500024318695	0.688499987125397	0.827499985694885	0.803900003433228	0.807399988174439	0.778800010681152	0.691799998283386	0.637499988079071	0.653599977493286	0.617500007152557	0.844799995422363	0.775099992752075	0.799799978733063	0.759999990463257	0.731299996376038	0.644100010395050	0.676299989223480	0.630999982357025	0.847299993038178	0.770299971103668
0.846800029277802	0.832599997520447	0.825600028038025	0.856199979782105	0.836300015449524	0.859700024127960	0.898400008678436	0.833899974822998	0.838699996471405	0.871299982070923	0.877399981021881	0.847100019454956	0.838800013065338	0.806299984455109	0.717999994754791	0.776099979877472	0.806100010871887	0.842000007629395	0.835799992084503	0.802500009536743	0.794000029563904	0.765299975872040	0.820500016212463	0.676699995994568	0.828199982643127	0.840200006961823	0.866900026798248	0.802900016307831	0.807299971580505	0.736699998378754	0.711000025272369	0.707899987697601	0.821200013160706	0.816299974918366	0.809400022029877	0.797200024127960	0.714500010013580	0.679499983787537	0.682399988174439	0.649800002574921	0.819000005722046	0.770799994468689	0.807699978351593	0.784300029277802	0.747200012207031	0.641300022602081	0.717400014400482	0.637700021266937	0.835099995136261	0.779699981212616
0.859499990940094	0.838999986648560	0.836300015449524	0.842400014400482	0.834200024604797	0.871500015258789	0.939199984073639	0.860700011253357	0.829800009727478	0.863799989223480	0.874499976634979	0.864199995994568	0.844399988651276	0.851800024509430	0.768199980258942	0.805199980735779	0.795799970626831	0.855199992656708	0.855000019073486	0.833400011062622	0.825900018215179	0.814599990844727	0.870999991893768	0.744700014591217	0.827799975872040	0.830299973487854	0.858699977397919	0.804400026798248	0.822499990463257	0.768700003623962	0.732599973678589	0.736100018024445	0.833999991416931	0.797399997711182	0.800199985504150	0.804700016975403	0.747300028800964	0.725199997425079	0.716099977493286	0.685599982738495	0.839100003242493	0.807200014591217	0.836799979209900	0.819999992847443	0.768800020217896	0.701900005340576	0.735499978065491	0.701699972152710	0.844299972057343	0.790499985218048
0.862900018692017	0.838400006294251	0.835500001907349	0.835699975490570	0.825999975204468	0.858399987220764	0.954599976539612	0.846400022506714	0.833899974822998	0.867999970912933	0.871100008487701	0.846800029277802	0.834399998188019	0.867699980735779	0.783500015735626	0.821500003337860	0.798500001430512	0.836899995803833	0.840300023555756	0.812600016593933	0.831900000572205	0.835900008678436	0.892300009727478	0.759999990463257	0.835399985313416	0.841400027275085	0.850899994373322	0.809099972248077	0.829699993133545	0.797900021076202	0.768800020217896	0.760399997234345	0.823499977588654	0.811200022697449	0.819400012493134	0.805800020694733	0.759800016880035	0.730099976062775	0.738499999046326	0.707499980926514	0.832599997520447	0.788200020790100	0.866699993610382	0.814700007438660	0.797399997711182	0.701300024986267	0.787000000476837	0.698099970817566	0.837300002574921	0.784799993038178
0.866500020027161	0.844900012016296	0.834900021553040	0.836899995803833	0.821799993515015	0.863499999046326	0.981000006198883	0.843800008296967	0.820699989795685	0.868200004100800	0.870199978351593	0.864700019359589	0.834399998188019	0.863600015640259	0.811299979686737	0.842599987983704	0.797200024127960	0.835699975490570	0.845499992370606	0.828599989414215	0.832700014114380	0.850199997425079	0.926500022411346	0.789300024509430	0.828800022602081	0.828999996185303	0.853299975395203	0.806599974632263	0.822000026702881	0.807099997997284	0.792200028896332	0.799499988555908	0.828800022602081	0.801199972629547	0.800700008869171	0.804300010204315	0.787299990653992	0.746100008487701	0.755299985408783	0.750599980354309	0.833500027656555	0.801900029182434	0.851199984550476	0.811399996280670	0.811100006103516	0.746999979019165	0.777400016784668	0.734799981117249	0.842800021171570	0.791299998760223
0.872300028800964	0.831099987030029	0.818700015544891	0.846800029277802	0.842199981212616	0.865800023078919	1.00030004978180	0.860300004482269	0.823199987411499	0.867299973964691	0.871800005435944	0.851700007915497	0.830500006675720	0.860800027847290	0.820599973201752	0.858500003814697	0.799000024795532	0.832499980926514	0.848500013351440	0.817600011825562	0.836799979209900	0.831799983978272	0.933300018310547	0.790099978446960	0.823199987411499	0.829599976539612	0.854499995708466	0.801199972629547	0.827400028705597	0.791599988937378	0.811699986457825	0.806500017642975	0.828800022602081	0.804799973964691	0.798600018024445	0.800800025463104	0.788200020790100	0.769500017166138	0.788800001144409	0.747399985790253	0.821099996566773	0.789099991321564	0.847000002861023	0.810299992561340	0.831600010395050	0.741699993610382	0.814599990844727	0.745700001716614	0.842400014400482	0.781099975109100
0.873000025749207	0.827799975872040	0.814100027084351	0.837899982929230	0.839600026607513	0.877200007438660	1.00380003452301	0.858699977397919	0.830600023269653	0.870599985122681	0.861000001430512	0.849099993705750	0.824500024318695	0.856000006198883	0.823499977588654	0.859799981117249	0.799799978733063	0.832499980926514	0.842999994754791	0.801900029182434	0.815599977970123	0.826499998569489	0.944100022315979	0.797399997711182	0.819100022315979	0.827199995517731	0.850499987602234	0.797800004482269	0.818599998950958	0.792900025844574	0.822000026702881	0.809000015258789	0.816399991512299	0.797999978065491	0.814100027084351	0.800000011920929	0.781799972057343	0.782400012016296	0.799099981784821	0.772300004959106	0.832400023937225	0.787699997425079	0.843800008296967	0.805499970912933	0.819100022315979	0.748300015926361	0.906799972057343	0.759999990463257	0.831700026988983	0.779100000858307
0.871599972248077	0.830099999904633	0.839800000190735	0.829100012779236	0.802600026130676	0.850399971008301	1.01569998264313	0.839500010013580	0.819599986076355	0.856800019741058	0.873600006103516	0.851999998092651	0.830299973487854	0.846800029277802	0.823700010776520	0.862900018692017	0.806100010871887	0.843699991703033	0.834100008010864	0.800199985504150	0.800000011920929	0.822300016880035	0.976999998092651	0.802900016307831	0.810599982738495	0.825399994850159	0.849099993705750	0.801299989223480	0.811600029468536	0.796400010585785	0.827799975872040	0.797999978065491	0.823000013828278	0.794200003147125	0.791899979114533	0.784500002861023	0.766900002956390	0.771399974822998	0.793799996376038	0.786400020122528	0.826399981975555	0.806299984455109	0.845099985599518	0.805000007152557	0.802699983119965	0.771200001239777	0.848999977111816	0.792800009250641	0.835399985313416	0.780099987983704
0.874700009822846	0.834200024604797	0.819599986076355	0.818300008773804	0.815199971199036	0.851300001144409	1.00429999828339	0.833199977874756	0.817900002002716	0.857599973678589	0.864499986171722	0.839200019836426	0.819700002670288	0.843500018119812	0.812900006771088	0.847899973392487	0.796800017356873	0.825999975204468	0.824899971485138	0.788900017738342	0.797399997711182	0.820599973201752	0.979300022125244	0.795499980449677	0.816600024700165	0.819999992847443	0.846899986267090	0.798300027847290	0.818099975585938	0.777300000190735	0.836399972438812	0.804899990558624	0.811100006103516	0.790199995040894	0.794900000095367	0.794000029563904	0.785700023174286	0.784699976444244	0.808099985122681	0.791999995708466	0.823099970817566	0.772599995136261	0.844399988651276	0.806299984455109	0.820800006389618	0.741299986839294	0.885599970817566	0.774600028991699	0.827600002288818	0.769999980926514
0.883400022983551	0.820100009441376	0.816999971866608	0.826499998569489	0.817399978637695	0.859700024127960	1.02289998531342	0.836600005626679	0.819599986076355	0.861100018024445	0.869099974632263	0.849799990653992	0.819400012493134	0.851499974727631	0.826099991798401	0.863099992275238	0.786899983882904	0.834299981594086	0.843200027942658	0.811200022697449	0.819899976253510	0.828199982643127	0.985800027847290	0.813799977302551	0.819199979305267	0.821300029754639	0.844799995422363	0.801500022411346	0.811200022697449	0.788100004196167	0.830600023269653	0.794300019741058	0.825200021266937	0.790000021457672	0.791700005531311	0.787699997425079	0.771700024604797	0.782299995422363	0.792200028896332	0.791299998760223	0.829999983310700	0.795199990272522	0.847599983215332	0.799899995326996	0.819199979305267	0.767000019550324	0.906199991703033	0.788200020790100	0.831700026988983	0.782700002193451
0.893599987030029	0.832499980926514	0.828499972820282	0.825399994850159	0.810599982738495	0.834299981594086	1.02709996700287	0.824100017547607	0.819500029087067	0.854399979114533	0.867699980735779	0.845700025558472	0.823899984359741	0.849200010299683	0.841400027275085	0.874000012874603	0.794000029563904	0.841199994087219	0.840600013732910	0.815199971199036	0.814199984073639	0.820900022983551	1.00870001316071	0.820299983024597	0.821600019931793	0.823499977588654	0.841700017452240	0.790400028228760	0.804499983787537	0.808700025081635	0.832499980926514	0.800400018692017	0.818000018596649	0.788999974727631	0.794900000095367	0.799700021743774	0.777499973773956	0.838299989700317	0.794399976730347	0.802699983119965	0.823800027370453	0.809800028800964	0.855700016021729	0.833100020885468	0.800599992275238	0.774600028991699	0.913500010967255	0.801699995994568	0.832300007343292	0.778800010681152
[truncated: 14 more columns]
