# Supplementary material for: Modeling the impact of drug interactions on therapeutic selectivity
Source: Nat Commun. 2018 Aug 27;9:3452. doi: 10.1038/s41467-018-05954-3 (PMC6110842; doi:10.1038/s41467-018-05954-3)
Supplement: Supplementary file 4 — Supplementary Data 1 [file 41467_2018_5954_MOESM4_ESM.zip › albRAW/Sta-Ter.txt]

0.0998999997973442	0.101199999451637	0.0995000004768372	0.0993999987840653	0.101000003516674	0.100299999117851	0.0956000015139580	0.0961000025272369	0.0996999964118004	0.104999996721745	0.100699998438358	0.100000001490116	0.0998999997973442	0.0995000004768372	0.0992999970912933	0.0975999981164932	0.119599997997284	0.101599998772144	0.101599998772144	0.106399998068810	0.0997999981045723	0.102200001478195	0.0983000025153160	0.0982000008225441	0.0991000011563301	0.100599996745586	0.0996999964118004	0.100900001823902	0.0989999994635582	0.103200003504753	0.0996999964118004	0.0995000004768372	0.0936999991536140	0.0992999970912933	0.0917000025510788	0.0935999974608421	0.0953999981284142	0.0935999974608421	0.0914999991655350	0.0918999984860420	0.0913999974727631	0.0935000032186508	0.0954999998211861	0.0960000008344650	0.0952000021934509	0.0967999994754791	0.0939000025391579	0.0952000021934509	0.0958999991416931	0.0958999991416931
0.0998999997973442	0.100299999117851	0.0983000025153160	0.100500002503395	0.100599996745586	0.0988999977707863	0.0953999981284142	0.0951000005006790	0.0996000021696091	0.102099999785423	0.0986000001430512	0.0992999970912933	0.0962999984622002	0.0986000001430512	0.0961999967694283	0.0957000032067299	0.115800000727177	0.100299999117851	0.100199997425079	0.106399998068810	0.0978000015020371	0.101199999451637	0.0965000018477440	0.0970999971032143	0.0970999971032143	0.0984999984502792	0.0980999991297722	0.100100003182888	0.0986000001430512	0.101400002837181	0.0992000028491020	0.0970999971032143	0.0938000008463860	0.0984999984502792	0.0909999981522560	0.0951000005006790	0.0974999964237213	0.0930999964475632	0.0909999981522560	0.0917999967932701	0.0908999964594841	0.0936999991536140	0.0952999964356422	0.0949999988079071	0.0948000028729439	0.0961999967694283	0.0932999998331070	0.0949999988079071	0.0948999971151352	0.0948000028729439
0.0982000008225441	0.0992999970912933	0.0958999991416931	0.0979999974370003	0.0993999987840653	0.0974000021815300	0.0936999991536140	0.0948000028729439	0.0966999977827072	0.100599996745586	0.0973000004887581	0.0979999974370003	0.0956000015139580	0.0971999987959862	0.0958999991416931	0.0943000018596649	0.114699997007847	0.0991000011563301	0.0984999984502792	0.102200001478195	0.0980999991297722	0.0982000008225441	0.0961999967694283	0.0957999974489212	0.0967999994754791	0.0971999987959862	0.0982000008225441	0.0983999967575073	0.0957999974489212	0.0996000021696091	0.101499997079372	0.0964000001549721	0.0929000005126000	0.0983000025153160	0.0908000022172928	0.0939999967813492	0.0938000008463860	0.0922000035643578	0.0900999978184700	0.0908000022172928	0.0899000018835068	0.0927999988198280	0.0945999994874001	0.0948999971151352	0.0935999974608421	0.0961000025272369	0.0922999978065491	0.0949999988079071	0.0926999971270561	0.0932999998331070
0.0983000025153160	0.0970999971032143	0.0951000005006790	0.0974999964237213	0.0982000008225441	0.0957000032067299	0.0926999971270561	0.0935999974608421	0.0961999967694283	0.100400000810623	0.0978000015020371	0.0970000028610230	0.0952000021934509	0.0973000004887581	0.0943000018596649	0.0948999971151352	0.115099996328354	0.0992000028491020	0.0987000018358231	0.101099997758865	0.0962999984622002	0.0979999974370003	0.0956000015139580	0.0961000025272369	0.0966999977827072	0.0961000025272369	0.0971999987959862	0.0969000011682510	0.0957999974489212	0.0987000018358231	0.0970000028610230	0.0958999991416931	0.0926000028848648	0.0975999981164932	0.0899000018835068	0.0960000008344650	0.0931999981403351	0.0922000035643578	0.0908999964594841	0.0908999964594841	0.0905999988317490	0.0930000022053719	0.0939000025391579	0.0948999971151352	0.0935999974608421	0.0952000021934509	0.0925000011920929	0.0953999981284142	0.0956000015139580	0.0936999991536140
0.0989999994635582	0.100400000810623	0.0976999998092651	0.0974999964237213	0.100000001490116	0.100199997425079	0.0948000028729439	0.0949999988079071	0.0982000008225441	0.101700000464916	0.0986000001430512	0.0982000008225441	0.0961999967694283	0.0987000018358231	0.0961000025272369	0.0952999964356422	0.114799998700619	0.100599996745586	0.0992000028491020	0.101899996399879	0.0975999981164932	0.101499997079372	0.0966000035405159	0.0974999964237213	0.0954999998211861	0.0996999964118004	0.0982000008225441	0.0979000031948090	0.0988000035285950	0.0997999981045723	0.0989999994635582	0.0975999981164932	0.0935000032186508	0.0975999981164932	0.0908999964594841	0.0938000008463860	0.0938000008463860	0.0926999971270561	0.0939999967813492	0.0914999991655350	0.0909999981522560	0.0935000032186508	0.0930000022053719	0.0951000005006790	0.0945999994874001	0.0964000001549721	0.0930000022053719	0.0952999964356422	0.0996999964118004	0.0939000025391579
0.0991000011563301	0.101000003516674	0.0974999964237213	0.0966999977827072	0.0997999981045723	0.0989999994635582	0.0942000001668930	0.0957000032067299	0.0966999977827072	0.101199999451637	0.0980999991297722	0.0969000011682510	0.0970999971032143	0.0971999987959862	0.0984999984502792	0.0951000005006790	0.116999998688698	0.0996000021696091	0.100100003182888	0.100500002503395	0.0983000025153160	0.100199997425079	0.0952999964356422	0.0961000025272369	0.0976999998092651	0.0974999964237213	0.0986000001430512	0.0982000008225441	0.0970000028610230	0.100100003182888	0.0979000031948090	0.0971999987959862	0.0926999971270561	0.0974000021815300	0.0903000012040138	0.0971999987959862	0.0938000008463860	0.0923999994993210	0.0908999964594841	0.0917000025510788	0.0908999964594841	0.0926000028848648	0.0938000008463860	0.0947000011801720	0.0936999991536140	0.0956000015139580	0.0927999988198280	0.0948999971151352	0.0997999981045723	0.0942000001668930
0.0982000008225441	0.100100003182888	0.0974000021815300	0.0992000028491020	0.0992000028491020	0.0982000008225441	0.0936999991536140	0.0954999998211861	0.0979000031948090	0.102899998426437	0.0973000004887581	0.0980999991297722	0.0970000028610230	0.0974999964237213	0.0952999964356422	0.0960000008344650	0.117299996316433	0.100599996745586	0.0997999981045723	0.102200001478195	0.0983000025153160	0.100800000131130	0.0957999974489212	0.0980999991297722	0.0960000008344650	0.0966999977827072	0.0973000004887581	0.0980999991297722	0.0961999967694283	0.0996000021696091	0.0960000008344650	0.0967999994754791	0.0979000031948090	0.102399997413158	0.0953999981284142	0.0996000021696091	0.0970000028610230	0.0930000022053719	0.0914999991655350	0.0920000001788139	0.0948000028729439	0.0983000025153160	0.0992999970912933	0.100599996745586	0.100199997425079	0.0957999974489212	0.0932999998331070	0.0952999964356422	0.105200000107288	0.100000001490116
0.100100003182888	0.0993999987840653	0.0962999984622002	0.0983999967575073	0.0988999977707863	0.0976999998092651	0.0945999994874001	0.0948000028729439	0.0986000001430512	0.100800000131130	0.0976999998092651	0.0979999974370003	0.0949999988079071	0.0974000021815300	0.0958999991416931	0.0957999974489212	0.115599997341633	0.100500002503395	0.0992000028491020	0.101099997758865	0.0979000031948090	0.0974999964237213	0.0967999994754791	0.0970000028610230	0.0983999967575073	0.0974999964237213	0.0967999994754791	0.0988999977707863	0.0976999998092651	0.0986000001430512	0.0975999981164932	0.0974999964237213	0.0926000028848648	0.0953999981284142	0.0882000029087067	0.0932999998331070	0.0948999971151352	0.0926000028848648	0.0895999968051910	0.0917999967932701	0.0856999978423119	0.0916000008583069	0.0938000008463860	0.0954999998211861	0.0953999981284142	0.0960000008344650	0.0930999964475632	0.0936999991536140	0.0957999974489212	0.0916000008583069
0.100500002503395	0.100100003182888	0.0979999974370003	0.0989999994635582	0.0992000028491020	0.0987000018358231	0.0966000035405159	0.0967999994754791	0.0982000008225441	0.102600000798702	0.0987000018358231	0.100100003182888	0.0956000015139580	0.0986000001430512	0.0952999964356422	0.0964000001549721	0.116499997675419	0.101499997079372	0.0997999981045723	0.102099999785423	0.0989999994635582	0.100500002503395	0.0960000008344650	0.0970999971032143	0.0997999981045723	0.0979000031948090	0.0995000004768372	0.0992999970912933	0.0980999991297722	0.100699998438358	0.0982000008225441	0.0974000021815300	0.0935999974608421	0.101099997758865	0.0934000015258789	0.0996999964118004	0.0988999977707863	0.0947000011801720	0.0907000005245209	0.0923999994993210	0.0901999995112419	0.0962999984622002	0.0975999981164932	0.0991000011563301	0.0992000028491020	0.0958999991416931	0.0936999991536140	0.0944000035524368	0.0932999998331070	0.0966000035405159
0.0995000004768372	0.0987000018358231	0.0980999991297722	0.0996000021696091	0.0996000021696091	0.0988999977707863	0.0935999974608421	0.0948999971151352	0.0974000021815300	0.101499997079372	0.0995000004768372	0.100100003182888	0.0961000025272369	0.0988999977707863	0.0961999967694283	0.0970000028610230	0.114799998700619	0.102200001478195	0.100299999117851	0.101999998092651	0.0973000004887581	0.110500000417233	0.0962999984622002	0.0983000025153160	0.0970000028610230	0.0976999998092651	0.0987000018358231	0.0983999967575073	0.0984999984502792	0.101199999451637	0.0988999977707863	0.0976999998092651	0.0909999981522560	0.0944999977946281	0.0904999971389771	0.0947000011801720	0.0938000008463860	0.0899000018835068	0.0908000022172928	0.0894000008702278	0.0878000035881996	0.0934000015258789	0.0925000011920929	0.0930999964475632	0.0944999977946281	0.0926999971270561	0.0904999971389771	0.0935999974608421	0.0966000035405159	0.0922999978065491
0.0992000028491020	0.101199999451637	0.0988000035285950	0.100199997425079	0.101000003516674	0.0992999970912933	0.0953999981284142	0.0952999964356422	0.0987000018358231	0.103100001811981	0.100299999117851	0.100800000131130	0.0966000035405159	0.0993999987840653	0.0969000011682510	0.0974999964237213	0.114500001072884	0.0989999994635582	0.100100003182888	0.100500002503395	0.0986000001430512	0.101300001144409	0.0962999984622002	0.100800000131130	0.0996999964118004	0.0970000028610230	0.0998999997973442	0.0996999964118004	0.0969000011682510	0.101400002837181	0.0979000031948090	0.0975999981164932	0.0936999991536140	0.0998999997973442	0.0942000001668930	0.0939999967813492	0.0961999967694283	0.0936999991536140	0.0918999984860420	0.0939000025391579	0.0903000012040138	0.0966999977827072	0.0970999971032143	0.0964000001549721	0.0956000015139580	0.0961000025272369	0.0936999991536140	0.0974000021815300	0.0952000021934509	0.0970000028610230
0.0980999991297722	0.101099997758865	0.0966999977827072	0.0988000035285950	0.0983999967575073	0.0974999964237213	0.0948000028729439	0.0954999998211861	0.0986000001430512	0.103200003504753	0.0971999987959862	0.0980999991297722	0.0961999967694283	0.0974999964237213	0.0952999964356422	0.0965000018477440	0.113899998366833	0.100100003182888	0.0989999994635582	0.101800002157688	0.0971999987959862	0.0996999964118004	0.0960000008344650	0.0970999971032143	0.0982000008225441	0.0957000032067299	0.0971999987959862	0.0983999967575073	0.0965000018477440	0.100199997425079	0.0964000001549721	0.0961999967694283	0.0932999998331070	0.100199997425079	0.0961000025272369	0.0944999977946281	0.0964000001549721	0.0934000015258789	0.0918999984860420	0.0934000015258789	0.0912000015377998	0.0996999964118004	0.0988999977707863	0.0966999977827072	0.0957000032067299	0.0969000011682510	0.0939000025391579	0.0965000018477440	0.0948999971151352	0.0970000028610230
0.100599996745586	0.101499997079372	0.0991000011563301	0.101300001144409	0.100800000131130	0.101899996399879	0.0960000008344650	0.0976999998092651	0.100199997425079	0.104299999773502	0.0989999994635582	0.101099997758865	0.0958999991416931	0.101199999451637	0.0960000008344650	0.0983999967575073	0.114799998700619	0.101199999451637	0.103200003504753	0.104199998080730	0.0995000004768372	0.101999998092651	0.0975999981164932	0.100199997425079	0.100800000131130	0.0997999981045723	0.0993999987840653	0.0993999987840653	0.0996999964118004	0.102200001478195	0.0983000025153160	0.101700000464916	0.0932999998331070	0.0979999974370003	0.0929000005126000	0.0966000035405159	0.0974000021815300	0.0934000015258789	0.0951000005006790	0.0949999988079071	0.0910999998450279	0.0935999974608421	0.0943000018596649	0.0966999977827072	0.0961000025272369	0.0961000025272369	0.0926000028848648	0.0978000015020371	0.0948999971151352	0.0951000005006790
0.102399997413158	0.103000000119209	0.101800002157688	0.104199998080730	0.102300003170967	0.103399999439716	0.0992000028491020	0.100199997425079	0.101800002157688	0.104699999094009	0.103299997746944	0.102600000798702	0.0996999964118004	0.101400002837181	0.0991000011563301	0.100599996745586	0.116999998688698	0.103100001811981	0.102799996733665	0.105400003492832	0.101300001144409	0.102899998426437	0.0992999970912933	0.0998999997973442	0.101800002157688	0.100100003182888	0.102099999785423	0.102700002491474	0.100400000810623	0.103699997067451	0.0987000018358231	0.100500002503395	0.0987000018358231	0.0996999964118004	0.0936999991536140	0.0982000008225441	0.0974999964237213	0.0944999977946281	0.0948999971151352	0.0944999977946281	0.0922999978065491	0.0960000008344650	0.0957000032067299	0.0982000008225441	0.0980999991297722	0.0982000008225441	0.0953999981284142	0.0982000008225441	0.0929000005126000	0.0961999967694283
0.102600000798702	0.102499999105930	0.100000001490116	0.101199999451637	0.101400002837181	0.101899996399879	0.0966000035405159	0.0992000028491020	0.101999998092651	0.104599997401237	0.100100003182888	0.101899996399879	0.0971999987959862	0.0995000004768372	0.0970999971032143	0.0988999977707863	0.116099998354912	0.103000000119209	0.100299999117851	0.104500003159046	0.100699998438358	0.112999998033047	0.0988999977707863	0.0995000004768372	0.0991000011563301	0.0989999994635582	0.0989999994635582	0.0996999964118004	0.0988000035285950	0.101999998092651	0.0988999977707863	0.0992000028491020	0.0918999984860420	0.0960000008344650	0.0913999974727631	0.0936999991536140	0.0966999977827072	0.0942000001668930	0.0916000008583069	0.0909999981522560	0.0882999971508980	0.0932999998331070	0.0930000022053719	0.0956000015139580	0.0947000011801720	0.0952000021934509	0.0922999978065491	0.0979000031948090	0.0878999978303909	0.0931999981403351
0.107100002467632	0.105999998748302	0.104199998080730	0.104999996721745	0.102700002491474	0.103699997067451	0.0976999998092651	0.100699998438358	0.104000002145767	0.107500001788139	0.102300003170967	0.101700000464916	0.0996000021696091	0.102600000798702	0.0986000001430512	0.101400002837181	0.118299998342991	0.103699997067451	0.101899996399879	0.105499997735024	0.102200001478195	0.105200000107288	0.100599996745586	0.102600000798702	0.101700000464916	0.102200001478195	0.101199999451637	0.102700002491474	0.0997999981045723	0.104199998080730	0.100800000131130	0.100900001823902	0.0986000001430512	0.100800000131130	0.0961000025272369	0.0996000021696091	0.101499997079372	0.0969000011682510	0.0952000021934509	0.0954999998211861	0.0925000011920929	0.0966999977827072	0.0982000008225441	0.100500002503395	0.0988999977707863	0.100100003182888	0.0966999977827072	0.0995000004768372	0.0966999977827072	0.0978000015020371
0.105999998748302	0.107299998402596	0.102600000798702	0.105300001800060	0.105200000107288	0.106399998068810	0.100199997425079	0.101899996399879	0.104099996387959	0.108499996364117	0.103500001132488	0.103399999439716	0.101999998092651	0.101999998092651	0.101700000464916	0.101899996399879	0.122400000691414	0.106299996376038	0.104999996721745	0.107400000095367	0.103299997746944	0.103699997067451	0.100599996745586	0.104400001466274	0.102600000798702	0.103100001811981	0.0997999981045723	0.102899998426437	0.100699998438358	0.104400001466274	0.101800002157688	0.102099999785423	0.0970999971032143	0.101400002837181	0.0957999974489212	0.100800000131130	0.0993999987840653	0.0958999991416931	0.0940999984741211	0.0958999991416931	0.0917000025510788	0.0980999991297722	0.0970999971032143	0.100299999117851	0.0989999994635582	0.0992999970912933	0.0948999971151352	0.0993999987840653	0.0989999994635582	0.0965000018477440
0.107600003480911	0.110399998724461	0.105700001120567	0.108699999749660	0.105999998748302	0.110899999737740	0.101000003516674	0.103100001811981	0.107900001108646	0.110899999737740	0.105700001120567	0.106700003147125	0.101300001144409	0.105099998414516	0.101999998092651	0.104999996721745	0.121600002050400	0.107100002467632	0.106499999761581	0.108800001442432	0.103399999439716	0.107199996709824	0.101300001144409	0.103699997067451	0.104099996387959	0.104000002145767	0.103699997067451	0.104599997401237	0.102300003170967	0.105999998748302	0.101199999451637	0.103500001132488	0.0987000018358231	0.102300003170967	0.0970000028610230	0.101099997758865	0.101800002157688	0.0962999984622002	0.0962999984622002	0.0966000035405159	0.0926000028848648	0.0979999974370003	0.0979999974370003	0.101499997079372	0.100900001823902	0.100800000131130	0.0974999964237213	0.100000001490116	0.101800002157688	0.0998999997973442
0.111100003123283	0.109999999403954	0.106399998068810	0.107799999415874	0.106899999082088	0.107000000774860	0.101499997079372	0.104500003159046	0.110500000417233	0.113200001418591	0.106200002133846	0.105899997055531	0.103699997067451	0.105499997735024	0.101400002837181	0.104199998080730	0.124300003051758	0.108499996364117	0.105599999427795	0.106499999761581	0.104900002479553	0.107400000095367	0.101300001144409	0.103600002825260	0.106399998068810	0.104699999094009	0.104599997401237	0.105300001800060	0.101400002837181	0.105899997055531	0.103100001811981	0.103200003504753	0.101000003516674	0.105300001800060	0.0995000004768372	0.100199997425079	0.102099999785423	0.0992000028491020	0.0975999981164932	0.0988999977707863	0.0957000032067299	0.101000003516674	0.101099997758865	0.102600000798702	0.102499999105930	0.102499999105930	0.100500002503395	0.101999998092651	0.104000002145767	0.101700000464916
0.113499999046326	0.114100001752377	0.107299998402596	0.109700001776218	0.107900001108646	0.108900003135204	0.106499999761581	0.106600001454353	0.112499997019768	0.115500003099442	0.105599999427795	0.107000000774860	0.104599997401237	0.107699997723103	0.102899998426437	0.105300001800060	0.126900002360344	0.109499998390675	0.106499999761581	0.110399998724461	0.104599997401237	0.106600001454353	0.101999998092651	0.104099996387959	0.110299997031689	0.106600001454353	0.103600002825260	0.105700001120567	0.102499999105930	0.107299998402596	0.103000000119209	0.103200003504753	0.103399999439716	0.104299999773502	0.0997999981045723	0.103000000119209	0.103600002825260	0.0991000011563301	0.0992000028491020	0.0995000004768372	0.0952999964356422	0.100900001823902	0.101999998092651	0.103000000119209	0.103000000119209	0.102099999785423	0.0991000011563301	0.101499997079372	0.0973000004887581	0.101300001144409
0.118799999356270	0.117700003087521	0.109099999070168	0.112999998033047	0.109099999070168	0.111500002443790	0.106399998068810	0.107699997723103	0.114500001072884	0.115500003099442	0.108499996364117	0.109800003468990	0.106700003147125	0.107799999415874	0.105599999427795	0.106399998068810	0.130600005388260	0.111299999058247	0.110500000417233	0.110799998044968	0.107100002467632	0.109399996697903	0.103600002825260	0.106299996376038	0.114000000059605	0.107500001788139	0.105400003492832	0.108599998056889	0.103299997746944	0.109899997711182	0.104900002479553	0.106799997389317	0.104199998080730	0.105499997735024	0.101199999451637	0.101199999451637	0.104999996721745	0.0991000011563301	0.100599996745586	0.100400000810623	0.0965000018477440	0.101599998772144	0.101400002837181	0.103399999439716	0.103600002825260	0.103399999439716	0.100400000810623	0.102899998426437	0.0982000008225441	0.102399997413158
0.120700001716614	0.123099997639656	0.111699998378754	0.115999996662140	0.112800002098084	0.115400001406670	0.105700001120567	0.109999999403954	0.119699999690056	0.120200000703335	0.112999998033047	0.112700000405312	0.107500001788139	0.110799998044968	0.105800002813339	0.109700001776218	0.135600000619888	0.114500001072884	0.111199997365475	0.112400002777576	0.110899999737740	0.109999999403954	0.104999996721745	0.107600003480911	0.118600003421307	0.112000003457069	0.107100002467632	0.109700001776218	0.106200002133846	0.109499998390675	0.106799997389317	0.108199998736382	0.108199998736382	0.107000000774860	0.102499999105930	0.105099998414516	0.109999999403954	0.101000003516674	0.101099997758865	0.101400002837181	0.0979000031948090	0.105200000107288	0.103000000119209	0.105999998748302	0.104900002479553	0.104800000786781	0.102600000798702	0.103799998760223	0.0987000018358231	0.103500001132488
0.127599999308586	0.127200007438660	0.115099996328354	0.117799997329712	0.113799996674061	0.115199998021126	0.109399996697903	0.115800000727177	0.125699996948242	0.122100003063679	0.111800000071526	0.113899998366833	0.110100001096725	0.110600002110004	0.107199996709824	0.108599998056889	0.137899994850159	0.113700002431870	0.111500002443790	0.115699999034405	0.110200002789497	0.111299999058247	0.108199998736382	0.107900001108646	0.122299998998642	0.108999997377396	0.108199998736382	0.111500002443790	0.106499999761581	0.111500002443790	0.107900001108646	0.107699997723103	0.110899999737740	0.108400002121925	0.102899998426437	0.105300001800060	0.108000002801418	0.103799998760223	0.101599998772144	0.101599998772144	0.0996999964118004	0.104599997401237	0.104099996387959	0.107000000774860	0.105899997055531	0.105200000107288	0.102099999785423	0.104400001466274	0.102499999105930	0.105700001120567
0.134100005030632	0.132200002670288	0.118400000035763	0.121899999678135	0.117399998009205	0.118400000035763	0.112599998712540	0.115099996328354	0.135000005364418	0.129600003361702	0.116400003433228	0.116999998688698	0.111500002443790	0.111599996685982	0.110899999737740	0.110600002110004	0.147499993443489	0.120999999344349	0.114000000059605	0.116499997675419	0.111199997365475	0.128800004720688	0.108300000429153	0.109800003468990	0.127800002694130	0.112800002098084	0.109499998390675	0.112300001084805	0.106299996376038	0.112099997699261	0.109700001776218	0.109499998390675	0.114200003445148	0.111599996685982	0.106600001454353	0.105599999427795	0.108300000429153	0.103900000452995	0.102600000798702	0.104299999773502	0.103200003504753	0.105899997055531	0.106399998068810	0.107900001108646	0.106600001454353	0.106600001454353	0.104299999773502	0.106799997389317	0.109300002455711	0.105899997055531
0.139400005340576	0.137600004673004	0.124200001358986	0.129099994897842	0.120499998331070	0.123199999332428	0.112099997699261	0.115999996662140	0.139100000262260	0.132400006055832	0.118900001049042	0.118699997663498	0.112700000405312	0.114500001072884	0.110399998724461	0.116499997675419	0.152400001883507	0.123199999332428	0.118100002408028	0.118500001728535	0.113300003111362	0.114500001072884	0.109499998390675	0.110699996352196	0.131899997591972	0.116899996995926	0.111400000751019	0.114900000393391	0.108999997377396	0.112099997699261	0.110500000417233	0.110799998044968	0.122800000011921	0.116800002753735	0.112000003457069	0.113600000739098	0.115199998021126	0.107000000774860	0.104800000786781	0.105099998414516	0.108900003135204	0.112599998712540	0.112000003457069	0.113899998366833	0.112499997019768	0.108099997043610	0.105400003492832	0.108199998736382	0.110699996352196	0.111699998378754
0.149100005626678	0.143999993801117	0.127399995923042	0.128800004720688	0.121799997985363	0.122199997305870	0.113499999046326	0.119199998676777	0.148900002241135	0.135800004005432	0.118199996650219	0.120300002396107	0.114399999380112	0.117600001394749	0.111299999058247	0.115000002086163	0.158800005912781	0.125000000000000	0.116200000047684	0.119999997317791	0.113200001418591	0.118199996650219	0.109499998390675	0.113700002431870	0.141599997878075	0.117899999022484	0.113899998366833	0.114699997007847	0.111599996685982	0.114500001072884	0.110699996352196	0.110500000417233	0.120499998331070	0.109499998390675	0.107400000095367	0.104500003159046	0.105099998414516	0.103799998760223	0.103200003504753	0.104999996721745	0.103000000119209	0.104400001466274	0.104299999773502	0.106499999761581	0.104999996721745	0.105099998414516	0.103200003504753	0.107100002467632	0.105499997735024	0.105499997735024
0.154799997806549	0.153600007295609	0.129800006747246	0.135499998927116	0.127000004053116	0.127800002694130	0.117799997329712	0.121200002729893	0.154599994421005	0.140000000596046	0.123800002038479	0.122699998319149	0.115900002419949	0.116899996995926	0.112000003457069	0.113700002431870	0.166700005531311	0.126800000667572	0.118699997663498	0.121399998664856	0.115400001406670	0.115400001406670	0.108800001442432	0.113399997353554	0.148000001907349	0.120600000023842	0.113899998366833	0.115199998021126	0.109399996697903	0.115699999034405	0.110899999737740	0.112000003457069	0.130799993872643	0.116099998354912	0.111599996685982	0.110399998724461	0.112000003457069	0.105800002813339	0.104900002479553	0.105499997735024	0.110100001096725	0.110500000417233	0.107900001108646	0.111199997365475	0.109999999403954	0.108900003135204	0.106799997389317	0.108999997377396	0.110699996352196	0.110699996352196
0.169699996709824	0.160999998450279	0.136500000953674	0.138500005006790	0.127700001001358	0.135100007057190	0.119800001382828	0.125400006771088	0.167999997735024	0.150399997830391	0.129299998283386	0.127000004053116	0.120300002396107	0.120999999344349	0.114600002765656	0.119400002062321	0.178399994969368	0.134900003671646	0.124099999666214	0.125799998641014	0.116300001740456	0.120600000023842	0.113099999725819	0.115800000727177	0.159099996089935	0.126100003719330	0.115400001406670	0.118500001728535	0.110299997031689	0.116800002753735	0.111800000071526	0.113200001418591	0.137600004673004	0.117100000381470	0.112999998033047	0.112499997019768	0.112300001084805	0.107699997723103	0.106899999082088	0.107400000095367	0.112899996340275	0.112400002777576	0.108599998056889	0.113200001418591	0.110699996352196	0.109999999403954	0.107199996709824	0.110200002789497	0.116700001060963	0.112899996340275
0.183400005102158	0.175400003790855	0.141100004315376	0.147200003266335	0.134800001978874	0.138899996876717	0.125599995255470	0.127900004386902	0.181299999356270	0.160300001502037	0.132799997925758	0.130899995565414	0.123899996280670	0.119400002062321	0.115800000727177	0.121799997985363	0.194399997591972	0.139799997210503	0.127100005745888	0.126699998974800	0.119999997317791	0.122000001370907	0.112999998033047	0.118100002408028	0.171299993991852	0.127399995923042	0.119000002741814	0.120700001716614	0.114200003445148	0.118900001049042	0.114000000059605	0.114200003445148	0.140699997544289	0.120499998331070	0.116499997675419	0.113200001418591	0.112000003457069	0.109700001776218	0.108000002801418	0.108599998056889	0.116599999368191	0.114100001752377	0.112199999392033	0.114200003445148	0.112800002098084	0.111100003123283	0.108300000429153	0.109999999403954	0.127200007438660	0.114500001072884
0.202600002288818	0.189500004053116	0.151199996471405	0.154699996113777	0.141900002956390	0.144099995493889	0.129399999976158	0.134900003671646	0.200200006365776	0.167400002479553	0.138099998235703	0.135900005698204	0.127499997615814	0.124399997293949	0.119000002741814	0.124399997293949	0.207300007343292	0.145199999213219	0.131699994206429	0.128199994564056	0.122800000011921	0.121899999678135	0.116400003433228	0.118199996650219	0.187999993562698	0.133499994874001	0.121399998664856	0.126399993896484	0.112700000405312	0.120099999010563	0.115800000727177	0.116899996995926	0.149000003933907	0.125000000000000	0.117799997329712	0.112599998712540	0.115999996662140	0.111299999058247	0.109499998390675	0.110200002789497	0.122699998319149	0.114000000059605	0.113200001418591	0.114900000393391	0.113099999725819	0.112300001084805	0.108800001442432	0.112099997699261	0.128700003027916	0.114399999380112
0.222399994730949	0.204999998211861	0.159199997782707	0.164100006222725	0.145199999213219	0.147100001573563	0.131799995899200	0.137999996542931	0.217099994421005	0.184400007128716	0.141599997878075	0.142800003290176	0.129999995231628	0.129500001668930	0.123499996960163	0.128999993205071	0.222599998116493	0.151899993419647	0.134200006723404	0.134900003671646	0.124700002372265	0.127299994230270	0.114799998700619	0.119599997997284	0.202299997210503	0.133699998259544	0.124899998307228	0.123899996280670	0.117799997329712	0.120899997651577	0.114399999380112	0.118900001049042	0.164800003170967	0.126800000667572	0.122000001370907	0.115199998021126	0.119699999690056	0.110500000417233	0.111599996685982	0.109999999403954	0.126100003719330	0.117299996316433	0.111900001764297	0.116700001060963	0.115099996328354	0.113399997353554	0.109800003468990	0.112199999392033	0.133000001311302	0.115299999713898
0.239099994301796	0.221799999475479	0.173800006508827	0.172900006175041	0.150199994444847	0.153600007295609	0.133499994874001	0.139500007033348	0.244000002741814	0.192200005054474	0.150299996137619	0.145300000905991	0.132400006055832	0.134000003337860	0.126000002026558	0.131500005722046	0.247899994254112	0.155300006270409	0.136600002646446	0.135600000619888	0.128099992871284	0.134900003671646	0.119900003075600	0.123400002717972	0.221000000834465	0.140499994158745	0.127299994230270	0.126599997282028	0.118199996650219	0.123899996280670	0.118900001049042	0.119300000369549	0.170499995350838	0.129500001668930	0.124200001358986	0.116800002753735	0.119300000369549	0.111900001764297	0.112000003457069	0.112300001084805	0.140799999237061	0.123300001025200	0.114799998700619	0.117499999701977	0.114600002765656	0.113200001418591	0.111100003123283	0.114000000059605	0.134200006723404	0.118199996650219
0.268099993467331	0.237800002098084	0.185699999332428	0.182300001382828	0.158199995756149	0.161100000143051	0.139400005340576	0.144899994134903	0.274800002574921	0.207599997520447	0.157000005245209	0.152300000190735	0.138600006699562	0.137700006365776	0.128800004720688	0.135000005364418	0.273799985647202	0.164499998092651	0.139899998903275	0.143000006675720	0.130199998617172	0.133900001645088	0.120399996638298	0.125300005078316	0.239299997687340	0.147200003266335	0.130199998617172	0.129500001668930	0.119599997997284	0.128000006079674	0.117899999022484	0.119199998676777	0.183899998664856	0.129999995231628	0.152099996805191	0.116200000047684	0.118400000035763	0.114600002765656	0.114200003445148	0.112300001084805	0.135399997234344	0.121600002050400	0.115800000727177	0.119400002062321	0.115699999034405	0.115699999034405	0.112000003457069	0.115000002086163	0.140699997544289	0.115500003099442
0.294299989938736	0.257899999618530	0.194000005722046	0.193399995565414	0.165600001811981	0.167999997735024	0.141900002956390	0.148699998855591	0.296999990940094	0.226199999451637	0.162000000476837	0.155599996447563	0.140400007367134	0.142599999904633	0.130700007081032	0.137199997901917	0.294200003147125	0.174099996685982	0.143999993801117	0.144199997186661	0.131600007414818	0.135100007057190	0.120300002396107	0.126399993896484	0.259200006723404	0.150700002908707	0.132100000977516	0.132499992847443	0.123300001025200	0.125599995255470	0.121100001037121	0.119000002741814	0.190599992871284	0.136999994516373	0.141699999570847	0.119099996984005	0.122299998998642	0.113099999725819	0.112199999392033	0.114500001072884	0.149299994111061	0.120099999010563	0.116599999368191	0.121699996292591	0.116099998354912	0.115900002419949	0.112300001084805	0.115800000727177	0.142499998211861	0.116599999368191
0.334199994802475	0.286300003528595	0.213400006294251	0.209999993443489	0.177399992942810	0.183400005102158	0.156499996781349	0.162699997425079	0.324000000953674	0.242500007152557	0.176100000739098	0.173700004816055	0.151500001549721	0.144700005650520	0.136500000953674	0.145199999213219	0.326599985361099	0.185000002384186	0.155000001192093	0.150600001215935	0.141499996185303	0.143900007009506	0.127100005745888	0.133699998259544	0.295599997043610	0.159099996089935	0.136099994182587	0.139400005340576	0.127000004053116	0.131600007414818	0.123499996960163	0.127299994230270	0.217199996113777	0.140699997544289	0.134200006723404	0.120300002396107	0.124600000679493	0.116099998354912	0.115999996662140	0.114299997687340	0.157700002193451	0.125499993562698	0.119499996304512	0.124399997293949	0.118400000035763	0.116599999368191	0.112899996340275	0.118900001049042	0.153799995779991	0.120399996638298
0.370200008153915	0.314599990844727	0.230900004506111	0.222000002861023	0.185699999332428	0.188999995589256	0.163100004196167	0.167999997735024	0.354099988937378	0.265500009059906	0.187500000000000	0.178100004792213	0.155100002884865	0.150199994444847	0.141499996185303	0.147400006651878	0.350400000810623	0.195700004696846	0.159299999475479	0.155000001192093	0.142700001597404	0.144899994134903	0.127000004053116	0.133900001645088	0.325599998235703	0.165199995040894	0.139799997210503	0.140400007367134	0.126000002026558	0.134599998593330	0.125300005078316	0.124899998307228	0.230000004172325	0.147100001573563	0.149900004267693	0.120499998331070	0.126699998974800	0.118199996650219	0.118299998342991	0.116499997675419	0.163499996066093	0.127000004053116	0.120399996638298	0.124099999666214	0.120600000023842	0.117499999701977	0.115099996328354	0.118400000035763	0.160099998116493	0.123800002038479
0.398200005292892	0.346300005912781	0.248400002717972	0.243799999356270	0.198599994182587	0.198899999260902	0.166600003838539	0.172299996018410	0.393099993467331	0.289299994707108	0.196099996566772	0.187900006771088	0.161599993705750	0.158800005912781	0.144400000572205	0.152099996805191	0.385899990797043	0.211700007319450	0.164599999785423	0.158800005912781	0.142000004649162	0.149100005626678	0.129500001668930	0.136600002646446	0.347699999809265	0.175999999046326	0.143000006675720	0.142199993133545	0.129500001668930	0.136399999260902	0.124899998307228	0.128000006079674	0.252499997615814	0.150000005960464	0.142199993133545	0.124099999666214	0.130099996924400	0.120200000703335	0.118000000715256	0.117700003087521	0.166800007224083	0.128399997949600	0.124899998307228	0.126900002360344	0.122199997305870	0.120600000023842	0.115500003099442	0.120099999010563	0.176799997687340	0.125200003385544
0.430000007152557	0.373100012540817	0.279000014066696	0.265199989080429	0.214900001883507	0.213400006294251	0.175899997353554	0.179399996995926	0.430200010538101	0.314200013875961	0.216399997472763	0.196799993515015	0.171299993991852	0.158199995756149	0.150600001215935	0.157299995422363	0.416099995374680	0.222200006246567	0.174500003457069	0.164199993014336	0.146899998188019	0.146599993109703	0.129999995231628	0.138999998569489	0.377299994230270	0.179199993610382	0.145999997854233	0.143999993801117	0.131400004029274	0.133300006389618	0.126699998974800	0.128499999642372	0.269499987363815	0.157900005578995	0.150700002908707	0.122900001704693	0.128999993205071	0.123499996960163	0.121200002729893	0.119300000369549	0.200699999928474	0.130300000309944	0.124499998986721	0.126399993896484	0.121299996972084	0.121899999678135	0.117299996316433	0.120700001716614	0.183899998664856	0.123199999332428
0.467299997806549	0.415800005197525	0.309399992227554	0.282099992036819	0.226799994707108	0.223399996757507	0.185299992561340	0.189899995923042	0.462700009346008	0.340200006961823	0.238000005483627	0.210800006985664	0.178000003099442	0.165900006890297	0.152899995446205	0.166999995708466	0.449299991130829	0.234300002455711	0.178599998354912	0.168899998068810	0.153799995779991	0.152099996805191	0.136399999260902	0.144700005650520	0.411199986934662	0.186499997973442	0.145199999213219	0.146999999880791	0.133200004696846	0.138400003314018	0.133599996566772	0.132200002670288	0.289499998092651	0.160899996757507	0.153600007295609	0.128999993205071	0.132200002670288	0.121399998664856	0.121200002729893	0.119999997317791	0.188500002026558	0.131899997591972	0.125799998641014	0.129199996590614	0.122100003063679	0.121799997985363	0.118400000035763	0.121699996292591	0.195500001311302	0.123800002038479
0.520299971103668	0.452199995517731	0.327499985694885	0.306699991226196	0.247600004076958	0.242899999022484	0.200900003314018	0.202299997210503	0.506900012493134	0.378800004720688	0.249699994921684	0.227099999785423	0.193000003695488	0.174799993634224	0.164299994707108	0.172900006175041	0.500299990177155	0.263999998569489	0.195700004696846	0.182500004768372	0.161200001835823	0.159400001168251	0.142599999904633	0.150199994444847	0.461499989032745	0.205899998545647	0.158099994063377	0.155200004577637	0.137099996209145	0.143000006675720	0.138400003314018	0.136299997568131	0.315800011157990	0.168799996376038	0.157499998807907	0.129999995231628	0.134700000286102	0.124600000679493	0.124099999666214	0.122599996626377	0.209000006318092	0.134399995207787	0.125300005078316	0.132300004363060	0.123400002717972	0.124099999666214	0.119000002741814	0.124700002372265	0.202099993824959	0.124200001358986
0.542200028896332	0.492799997329712	0.369700014591217	0.330599993467331	0.266200006008148	0.263000011444092	0.216299995779991	0.216399997472763	0.533800005912781	0.406500011682510	0.273699998855591	0.241200000047684	0.202999994158745	0.182199999690056	0.168899998068810	0.180399999022484	0.535300016403198	0.279399991035461	0.207499995827675	0.187999993562698	0.162699997425079	0.164399996399879	0.143600001931191	0.152300000190735	0.490299999713898	0.224900007247925	0.158399999141693	0.161500006914139	0.139500007033348	0.148399993777275	0.135700002312660	0.139899998903275	0.347499996423721	0.172299996018410	0.190699994564056	0.129899993538857	0.137400001287460	0.129500001668930	0.126599997282028	0.124899998307228	0.220200002193451	0.137999996542931	0.127100005745888	0.131999999284744	0.124499998986721	0.126000002026558	0.122599996626377	0.124399997293949	0.217700004577637	0.123499996960163
0.591099977493286	0.528900027275085	0.393000006675720	0.352800011634827	0.285699993371964	0.275499999523163	0.231399998068810	0.225899994373322	0.578599989414215	0.447699993848801	0.293000012636185	0.259900003671646	0.217700004577637	0.190500006079674	0.179800003767014	0.194399997591972	0.568799972534180	0.308899998664856	0.214800000190735	0.198500007390976	0.177100002765656	0.172499999403954	0.148599997162819	0.161500006914139	0.533299982547760	0.256700009107590	0.168200001120567	0.170000001788139	0.142000004649162	0.153899997472763	0.144299998879433	0.140300005674362	0.385100007057190	0.202999994158745	0.178900003433228	0.138500005006790	0.148200005292892	0.129199996590614	0.127599999308586	0.126699998974800	0.244599997997284	0.150800004601479	0.132400006055832	0.142700001597404	0.127100005745888	0.128199994564056	0.121299996972084	0.128299996256828	0.241400003433228	0.135100007057190
0.613200008869171	0.558799982070923	0.433999985456467	0.378699988126755	0.300500005483627	0.289700001478195	0.232199996709824	0.231000006198883	0.631299972534180	0.481200009584427	0.305999994277954	0.275000005960465	0.224500000476837	0.207200005650520	0.186599999666214	0.196899995207787	0.612999975681305	0.317299991846085	0.228300005197525	0.209999993443489	0.178299993276596	0.178499996662140	0.155100002884865	0.161799997091293	0.558099985122681	0.271699994802475	0.170000001788139	0.173600003123283	0.148300006985664	0.155200004577637	0.143000006675720	0.145699992775917	0.416500002145767	0.239099994301796	0.180099993944168	0.136299997568131	0.146999999880791	0.131899997591972	0.132499992847443	0.131099998950958	0.263599991798401	0.150600001215935	0.129999995231628	0.134800001978874	0.126399993896484	0.129299998283386	0.124099999666214	0.128600001335144	0.231700003147125	0.125599995255470
0.652499973773956	0.595799982547760	0.466100007295609	0.405800014734268	0.320399999618530	0.301999986171722	0.241500005125999	0.242799997329712	0.665799975395203	0.513599991798401	0.329400002956390	0.297600001096725	0.242200002074242	0.214499995112419	0.191799998283386	0.201299995183945	0.649800002574921	0.347200006246567	0.238900005817413	0.220400005578995	0.185000002384186	0.188199996948242	0.156900003552437	0.164000004529953	0.599699974060059	0.288100004196167	0.181199997663498	0.173899993300438	0.151800006628037	0.157299995422363	0.144600003957748	0.149399995803833	0.428600013256073	0.281199991703033	0.193499997258186	0.139899998903275	0.148200005292892	0.135700002312660	0.131799995899200	0.133000001311302	0.289799988269806	0.168200001120567	0.130600005388260	0.137600004673004	0.130199998617172	0.130199998617172	0.125699996948242	0.130099996924400	0.253300011157990	0.131799995899200
0.676199972629547	0.625800013542175	0.504800021648407	0.436699986457825	0.336600005626678	0.336499989032745	0.258199989795685	0.260199993848801	0.692499995231628	0.549799978733063	0.359499990940094	0.312799990177155	0.249099999666214	0.222599998116493	0.200900003314018	0.216600000858307	0.685800015926361	0.363400012254715	0.252999991178513	0.223399996757507	0.189400002360344	0.195700004696846	0.167099997401238	0.169599995017052	0.635699987411499	0.295300006866455	0.181299999356270	0.180899992585182	0.157100006937981	0.162400007247925	0.159199997782707	0.151800006628037	0.462500005960465	0.277099996805191	0.196099996566772	0.143900007009506	0.153099998831749	0.136399999260902	0.134900003671646	0.133900001645088	0.327199995517731	0.183899998664856	0.132400006055832	0.138999998569489	0.130099996924400	0.132100000977516	0.129299998283386	0.132100000977516	0.294699996709824	0.134399995207787
0.697399973869324	0.668500006198883	0.541899979114533	0.477499991655350	0.354900002479553	0.347699999809265	0.284200012683868	0.273200005292892	0.714999973773956	0.580099999904633	0.374900013208389	0.334600001573563	0.266699999570847	0.235200002789497	0.215800002217293	0.225299999117851	0.710500001907349	0.378300011157990	0.257499992847443	0.231900006532669	0.201199993491173	0.201700001955032	0.175200000405312	0.174799993634224	0.673799991607666	0.312000006437302	0.190300002694130	0.186800003051758	0.160400003194809	0.166600003838539	0.157800003886223	0.156599998474121	0.495700001716614	0.281800001859665	0.222100004553795	0.148000001907349	0.158800005912781	0.139899998903275	0.136700004339218	0.138099998235703	0.362199991941452	0.275900006294251	0.137700006365776	0.142700001597404	0.130799993872643	0.135100007057190	0.131500005722046	0.132100000977516	0.299899995326996	0.146099999547005
0.718400001525879	0.697399973869324	0.572499990463257	0.496800005435944	0.373100012540817	0.360799998044968	0.293199986219406	0.288800001144409	0.731400012969971	0.611599981784821	0.395999997854233	0.359299987554550	0.283399999141693	0.251100003719330	0.223499998450279	0.237399995326996	0.743600010871887	0.405200004577637	0.284900009632111	0.248699992895126	0.208199992775917	0.209199994802475	0.180199995636940	0.183100000023842	0.691799998283386	0.323199987411499	0.191699996590614	0.189400002360344	0.163599997758865	0.169499993324280	0.159899994730949	0.162100002169609	0.537599980831146	0.312200009822845	0.252000004053116	0.149000003933907	0.163299992680550	0.143700003623962	0.145999997854233	0.141399994492531	0.400299996137619	0.302500009536743	0.136299997568131	0.141200006008148	0.132499992847443	0.138300001621246	0.135000005364418	0.136399999260902	0.329699993133545	0.176699995994568
0.745800018310547	0.723100006580353	0.615400016307831	0.519999980926514	0.389699995517731	0.377999991178513	0.309599995613098	0.303799986839294	0.758700013160706	0.643599987030029	0.431800007820129	0.384999990463257	0.303700000047684	0.265599995851517	0.237200006842613	0.244200006127357	0.775099992752075	0.426400005817413	0.299800008535385	0.254599988460541	0.219400003552437	0.221599996089935	0.184400007128716	0.189500004053116	0.718800008296967	0.341199994087219	0.203199997544289	0.204500004649162	0.170900002121925	0.178200006484985	0.164599999785423	0.164700001478195	0.592299997806549	0.348199993371964	0.230499997735024	0.155900001525879	0.167300000786781	0.143700003623962	0.143199995160103	0.142800003290176	0.425900012254715	0.242500007152557	0.136700004339218	0.144500002264977	0.136700004339218	0.139599993824959	0.131400004029274	0.137999996542931	0.411599993705750	0.196099996566772
0.783299982547760	0.744099974632263	0.646499991416931	0.557200014591217	0.432500004768372	0.418700009584427	0.344099998474121	0.325899988412857	0.784099996089935	0.686299979686737	0.469399988651276	0.392800003290176	0.340200006961823	0.289299994707108	0.259999990463257	0.257099986076355	0.797800004482269	0.473699986934662	0.335299998521805	0.285800009965897	0.239199995994568	0.237499997019768	0.195099994540215	0.201199993491173	0.766600012779236	0.379700005054474	0.227200001478195	0.227099999785423	0.184000000357628	0.187600001692772	0.173099994659424	0.168799996376038	0.615100026130676	0.341800004243851	0.238399997353554	0.158399999141693	0.169599995017052	0.149599999189377	0.147599995136261	0.144600003957748	0.483300000429153	0.446599990129471	0.140100002288818	0.146200001239777	0.138500005006790	0.144199997186661	0.136700004339218	0.135900005698204	0.517700016498566	0.242699995636940
0.796800017356873	0.770699977874756	0.668900012969971	0.567300021648407	0.440800011157990	0.423200011253357	0.354400008916855	0.338999986648560	0.804199993610382	0.705299973487854	0.495099991559982	0.436100006103516	0.347499996423721	0.296600013971329	0.265399992465973	0.265300005674362	0.831799983978272	0.488599985837936	0.343600004911423	0.285400003194809	0.239899992942810	0.239800006151199	0.202399998903275	0.207100003957748	0.769200026988983	0.395099997520447	0.218999996781349	0.219899997115135	0.183300003409386	0.187000006437302	0.173399999737740	0.174999997019768	0.649900019168854	0.386200010776520	0.252900004386902	0.163299992680550	0.180000007152557	0.155799999833107	0.150600001215935	0.146899998188019	0.525699973106384	0.389400005340576	0.138799995183945	0.149399995803833	0.135399997234344	0.145799994468689	0.139899998903275	0.141599997878075	0.531099975109100	0.407400012016296
0.827499985694885	0.803399980068207	0.704400002956390	0.608699977397919	0.464300006628037	0.464300006628037	0.367100000381470	0.356599986553192	0.819500029087067	0.735599994659424	0.512199997901917	0.452300012111664	0.377799987792969	0.319700002670288	0.287800014019012	0.279599994421005	0.848500013351440	0.534099996089935	0.374000012874603	0.310999989509583	0.271200001239777	0.256599992513657	0.211400002241135	0.216399997472763	0.799000024795532	0.432099997997284	0.243799999356270	0.238800004124641	0.196700006723404	0.198500007390976	0.177399992942810	0.181199997663498	0.680599987506867	0.401199996471405	0.261700004339218	0.168200001120567	0.185000002384186	0.154499992728233	0.152099996805191	0.150199994444847	0.553799986839294	0.388700008392334	0.142599999904633	0.155900001525879	0.142100006341934	0.146099999547005	0.138300001621246	0.147200003266335	0.524999976158142	0.428099989891052
0.845399975776672	0.821399986743927	0.732699990272522	0.620000004768372	0.487699985504150	0.480100005865097	0.385899990797043	0.372200012207031	0.840099990367889	0.755400002002716	0.528199970722199	0.487199991941452	0.404900014400482	0.341899991035461	0.303999990224838	0.287999987602234	0.874800026416779	0.554400026798248	0.404000014066696	0.323799997568131	0.277999997138977	0.273600012063980	0.221399992704391	0.223399996757507	0.833000004291534	0.451200008392334	0.252799987792969	0.254999995231628	0.200599998235703	0.202299997210503	0.184100002050400	0.184000000357628	0.721400022506714	0.415699988603592	0.263999998569489	0.165099993348122	0.192100003361702	0.161799997091293	0.157800003886223	0.156000003218651	0.590499997138977	0.381500005722046	0.143399998545647	0.152899995446205	0.138300001621246	0.148599997162819	0.142700001597404	0.148699998855591	0.638899981975555	0.443300008773804
0.855899989604950	0.830799996852875	0.752699971199036	0.635699987411499	0.497500002384186	0.489100009202957	0.396100014448166	0.395999997854233	0.854700028896332	0.779600024223328	0.566699981689453	0.516499996185303	0.420500010251999	0.354200005531311	0.310600012540817	0.313400000333786	0.872399985790253	0.592000007629395	0.425399988889694	0.344099998474121	0.283800005912781	0.273499995470047	0.228000000119209	0.235699996352196	0.842499971389771	0.500400006771088	0.269800007343292	0.263900011777878	0.208499997854233	0.210800006985664	0.189400002360344	0.188899993896484	0.742999970912933	0.480399996042252	0.305500000715256	0.180600002408028	0.199200004339218	0.162400007247925	0.158700004220009	0.157800003886223	0.602699995040894	0.444700002670288	0.148699998855591	0.158099994063377	0.145999997854233	0.150600001215935	0.140100002288818	0.147799998521805	0.544099986553192	0.405400007963181
0.860199987888336	0.859000027179718	0.762000024318695	0.682399988174439	0.545599997043610	0.539300024509430	0.412000000476837	0.405800014734268	0.863600015640259	0.804700016975403	0.619700014591217	0.559899985790253	0.446799993515015	0.384700000286102	0.330900013446808	0.327100008726120	0.888800024986267	0.645699977874756	0.461499989032745	0.370400011539459	0.310499995946884	0.298700004816055	0.233899995684624	0.245100006461144	0.851800024509430	0.525399982929230	0.299899995326996	0.280299991369247	0.225199997425079	0.218500003218651	0.194900006055832	0.200100004673004	0.781599998474121	0.463299989700317	0.304300010204315	0.183599993586540	0.198799997568131	0.166600003838539	0.163699999451637	0.162599995732307	0.640900015830994	0.453399986028671	0.157399997115135	0.162200003862381	0.146999999880791	0.154100000858307	0.144700005650520	0.151999995112419	0.563899993896484	0.416000008583069
0.859000027179718	0.861000001430512	0.772800028324127	0.702300012111664	0.569400012493134	0.555700004100800	0.438199996948242	0.418300002813339	0.870800018310547	0.823899984359741	0.645900011062622	0.590699970722199	0.479099988937378	0.409299999475479	0.349999994039536	0.342000007629395	0.875800013542175	0.666199982166290	0.497099995613098	0.393000006675720	0.326000005006790	0.309799998998642	0.251500010490418	0.252499997615814	0.842000007629395	0.551500022411346	0.315499991178513	0.308200001716614	0.224600002169609	0.228300005197525	0.201399996876717	0.203299999237061	0.765900015830994	0.529100000858307	0.326599985361099	0.195099994540215	0.208199992775917	0.177399992942810	0.171100005507469	0.166700005531311	0.664300024509430	0.467299997806549	0.157600000500679	0.163699999451637	0.149599999189377	0.158600002527237	0.152600005269051	0.151600003242493	0.714900016784668	0.519500017166138
0.874499976634979	0.877499997615814	0.790000021457672	0.720499992370606	0.569000005722046	0.561200022697449	0.439799994230270	0.413199990987778	0.878799974918366	0.851999998092651	0.669900000095367	0.625999987125397	0.498499989509583	0.433800011873245	0.361299991607666	0.352899998426437	0.874199986457825	0.716899991035461	0.535799980163574	0.425199985504150	0.353700011968613	0.338400006294251	0.261900007724762	0.267599999904633	0.855599999427795	0.600799977779388	0.344999998807907	0.335900008678436	0.247999995946884	0.241899996995926	0.218899995088577	0.210700005292892	0.763999998569489	0.542900025844574	0.334600001573563	0.189300000667572	0.215700000524521	0.175500005483627	0.174899995326996	0.171200007200241	0.691600024700165	0.482100009918213	0.155900001525879	0.170200005173683	0.147200003266335	0.162300005555153	0.148599997162819	0.157800003886223	0.673500001430512	0.541100025177002
0.859099984169006	0.877900004386902	0.826600015163422	0.723599970340729	0.572700023651123	0.561200022697449	0.440899997949600	0.409900009632111	0.850099980831146	0.852599978446960	0.678399980068207	0.626399993896484	0.483300000429153	0.433299988508225	0.388599991798401	0.373899996280670	0.856500029563904	0.740299999713898	0.527800023555756	0.426099985837936	0.340400010347366	0.350300014019012	0.275000005960465	0.274699985980988	0.847999989986420	0.634899973869324	0.345099985599518	0.334300011396408	0.249300003051758	0.249500006437302	0.228000000119209	0.216900005936623	0.756799995899200	0.540899991989136	0.372799992561340	0.217099994421005	0.224099993705750	0.185900002717972	0.177100002765656	0.169900000095367	0.719799995422363	0.579100012779236	0.189500004053116	0.183100000023842	0.158600002527237	0.164900004863739	0.156299993395805	0.157100006937981	0.725799977779388	0.547999978065491
0.862100005149841	0.884700000286102	0.847699999809265	0.752900004386902	0.617200016975403	0.607599973678589	0.481799989938736	0.435600012540817	0.859600007534027	0.850099980831146	0.713999986648560	0.661499977111816	0.529500007629395	0.439500004053116	0.388399988412857	0.373800009489059	0.876299977302551	0.785799980163574	0.586199998855591	0.477699995040894	0.377700001001358	0.363400012254715	0.281399995088577	0.289600014686585	0.850300014019013	0.662800014019013	0.389999985694885	0.371100008487701	0.268900007009506	0.252400010824204	0.224500000476837	0.225400000810623	0.762499988079071	0.592599987983704	0.378800004720688	0.239999994635582	0.237100005149841	0.193200007081032	0.185599997639656	0.181400001049042	0.720600008964539	0.600799977779388	0.217399999499321	0.182600006461144	0.159299999475479	0.172700002789497	0.158600002527237	0.162400007247925	0.695800006389618	0.560400009155273
0.857400000095367	0.874499976634979	0.845700025558472	0.761300027370453	0.604200005531311	0.600899994373322	0.476500004529953	0.466899991035461	0.866999983787537	0.849500000476837	0.741100013256073	0.693000018596649	0.540799975395203	0.486200004816055	0.413300007581711	0.392800003290176	0.869700014591217	0.784200012683868	0.609899997711182	0.489399999380112	0.388099998235703	0.387499988079071	0.300300002098084	0.296799987554550	0.835500001907349	0.679300010204315	0.379400014877319	0.373100012540817	0.274300009012222	0.264600008726120	0.238100007176399	0.229300007224083	0.757899999618530	0.665400028228760	0.401800006628037	0.248999997973442	0.246700003743172	0.196999996900558	0.189999997615814	0.184599995613098	0.717400014400482	0.594900012016296	0.227099999785423	0.189400002360344	0.163800001144409	0.174400001764297	0.158000007271767	0.164000004529953	0.745800018310547	0.569000005722046
0.845899999141693	0.868099987506867	0.852500021457672	0.777400016784668	0.641900002956390	0.642899990081787	0.490599989891052	0.467000007629395	0.852699995040894	0.841700017452240	0.746699988842011	0.696900010108948	0.537699997425079	0.479999989271164	0.423299998044968	0.414799988269806	0.858500003814697	0.817499995231628	0.608399987220764	0.498899996280670	0.379000008106232	0.396499991416931	0.318199992179871	0.305400013923645	0.837700009346008	0.730300009250641	0.406199991703033	0.387499988079071	0.291599988937378	0.282599985599518	0.242500007152557	0.236800000071526	0.756900012493134	0.638999998569489	0.452600002288818	0.282000005245209	0.247400000691414	0.201000005006790	0.194199994206429	0.185800001025200	0.720300018787384	0.650499999523163	0.255100011825562	0.190799996256828	0.165299996733665	0.180299997329712	0.165600001811981	0.166600003838539	0.704599976539612	0.556500017642975
0.852900028228760	0.880299985408783	0.888400018215179	0.797999978065491	0.657100021839142	0.667299985885620	0.529200017452240	0.467599987983704	0.859700024127960	0.853699982166290	0.777000010013580	0.749599993228912	0.567600011825562	0.490999996662140	0.443599998950958	0.409299999475479	0.862500011920929	0.858699977397919	0.668600022792816	0.523999989032745	0.427199989557266	0.407200008630753	0.317499995231628	0.315400004386902	0.836099982261658	0.752600014209747	0.436100006103516	0.417699992656708	0.312999993562698	0.296700000762939	0.254200011491776	0.252900004386902	0.753799974918366	0.737900018692017	0.461299985647202	0.286700010299683	0.262400001287460	0.214800000190735	0.202199995517731	0.191400006413460	0.717599987983704	0.693799972534180	0.260800004005432	0.210999995470047	0.175999999046326	0.183599993586540	0.169699996709824	0.170499995350838	0.744099974632263	0.649399995803833
0.859700024127960	0.873399972915649	0.877799987792969	0.795700013637543	0.656899988651276	0.656199991703033	0.517000019550324	0.491100013256073	0.857599973678589	0.845600008964539	0.783100008964539	0.750999987125397	0.568599998950958	0.488499999046326	0.432399988174439	0.423400014638901	0.862800002098084	0.857500016689301	0.676800012588501	0.525799989700317	0.422500014305115	0.403899997472763	0.335099995136261	0.325500011444092	0.831900000572205	0.775099992752075	0.455300003290176	0.423200011253357	0.323799997568131	0.306300014257431	0.258100003004074	0.258199989795685	0.743099987506867	0.753600001335144	0.462199985980988	0.298099994659424	0.271400004625320	0.227200001478195	0.204899996519089	0.199799999594688	0.719600021839142	0.677100002765656	0.276199996471405	0.232999995350838	0.173999994993210	0.188400000333786	0.171800002455711	0.173399999737740	0.760999977588654	0.711199998855591
0.852599978446960	0.871100008487701	0.886900007724762	0.806299984455109	0.691600024700165	0.692399978637695	0.523699998855591	0.488200008869171	0.855899989604950	0.839299976825714	0.798399984836578	0.768700003623962	0.581600010395050	0.494500011205673	0.461800009012222	0.432700008153915	0.863200008869171	0.844399988651276	0.697700023651123	0.535899996757507	0.445100009441376	0.413800001144409	0.345200002193451	0.350300014019012	0.824800014495850	0.805100023746491	0.466500014066696	0.447600007057190	0.338299989700317	0.311199992895126	0.274699985980988	0.264200001955032	0.756900012493134	0.731199979782105	0.484200000762939	0.314900010824204	0.288300007581711	0.232199996709824	0.215200006961823	0.204500004649162	0.713900029659271	0.700900018215179	0.290800005197525	0.276100009679794	0.178000003099442	0.194000005722046	0.178399994969368	0.173800006508827	0.795899987220764	0.702899992465973
0.857999980449677	0.869300007820129	0.904799997806549	0.806800007820129	0.690400004386902	0.693499982357025	0.539600014686585	0.488900005817413	0.856400012969971	0.838199973106384	0.793799996376038	0.786099970340729	0.588500022888184	0.508700013160706	0.466899991035461	0.428200006484985	0.863200008869171	0.838800013065338	0.729900002479553	0.546800017356873	0.455900013446808	0.422100007534027	0.346799999475479	0.348600000143051	0.828400015830994	0.820500016212463	0.467700004577637	0.448500007390976	0.354799985885620	0.325300008058548	0.277200013399124	0.273600012063980	0.744000017642975	0.778699994087219	0.544499993324280	0.312999993562698	0.292600005865097	0.235799998044968	0.224999994039536	0.212699994444847	0.713400006294251	0.717400014400482	0.294900000095367	0.274899989366531	0.181099995970726	0.201399996876717	0.182699993252754	0.184200003743172	0.723100006580353	0.770600020885468
[truncated: 14 more columns]
