# Supplementary material for: Modeling the impact of drug interactions on therapeutic selectivity
Source: Nat Commun. 2018 Aug 27;9:3452. doi: 10.1038/s41467-018-05954-3 (PMC6110842; doi:10.1038/s41467-018-05954-3)
Supplement: Supplementary file 4 — Supplementary Data 1 [file 41467_2018_5954_MOESM4_ESM.zip › albRAW/Rap-Rap.txt]

0.0988000040000000	0.0966000040000000	0.0970999970000000	0.0944000040000000	0.0943000020000000	0.0966000040000000	0.0961999970000000	0.0951000010000000	0.0951000010000000	0.0969000010000000	0.0983000030000000	0.0975999980000000	0.102600001000000	0.104699999000000	0.0979000030000000	0.0978000020000000	0.0964000000000000	0.0951000010000000	0.0964000000000000	0.0977000000000000	0.0958999990000000	0.0971999990000000	0.0967999990000000	0.0970999970000000	0.0945999990000000	0.0997999980000000	0.0996999960000000	0.0967999990000000	0.0947000010000000	0.100500003000000	0.101099998000000	0.0973000000000000	0.103100002000000	0.0948999970000000	0.0961000030000000	0.0947000010000000	0.0969000010000000	0.102499999000000	0.0958999990000000	0.0982000010000000	0.0966000040000000	0.100100003000000	0.0983000030000000	0.0992000030000000	0.0980999990000000	0.101499997000000	0.0955000000000000	0.0999000000000000	0.0982000010000000	0.0957000030000000
0.0961000030000000	0.0938000010000000	0.0973000000000000	0.0936999990000000	0.0913000030000000	0.0943000020000000	0.0945999990000000	0.0947000010000000	0.0931999980000000	0.0944000040000000	0.0970000030000000	0.0944999980000000	0.0996000020000000	0.100599997000000	0.0966000040000000	0.0957000030000000	0.0944000040000000	0.0933000000000000	0.0938000010000000	0.0936999990000000	0.0925000010000000	0.0964000000000000	0.0945999990000000	0.0960000010000000	0.0936999990000000	0.0966000040000000	0.0975999980000000	0.0958999990000000	0.0930000020000000	0.0987000020000000	0.0991000010000000	0.0951000010000000	0.0960000010000000	0.0931999980000000	0.0945999990000000	0.0935999970000000	0.0940999980000000	0.100900002000000	0.0952999960000000	0.0966000040000000	0.0944000040000000	0.0966999980000000	0.0951000010000000	0.0939000030000000	0.0956000020000000	0.0974999960000000	0.0934000020000000	0.0969000010000000	0.0956000020000000	0.0939999970000000
0.0965000020000000	0.0930000020000000	0.0958999990000000	0.0917999970000000	0.0940999980000000	0.0967999990000000	0.0943000020000000	0.0947000010000000	0.0926000030000000	0.0945999990000000	0.0960000010000000	0.0948000030000000	0.100800000000000	0.100000001000000	0.0966000040000000	0.0957999970000000	0.0935999970000000	0.0933000000000000	0.0939000030000000	0.0936999990000000	0.0930999960000000	0.0957999970000000	0.0940999980000000	0.0955000000000000	0.0935999970000000	0.0974999960000000	0.0970999970000000	0.0942000000000000	0.0922999980000000	0.0993999990000000	0.0987000020000000	0.0953999980000000	0.0958999990000000	0.0923999990000000	0.0961000030000000	0.0940999980000000	0.0936999990000000	0.100000001000000	0.0940999980000000	0.0952000020000000	0.0948000030000000	0.0967999990000000	0.0948999970000000	0.0935999970000000	0.0949999990000000	0.0979999970000000	0.0940999980000000	0.0978000020000000	0.0970999970000000	0.0936999990000000
0.0930000020000000	0.0914999990000000	0.0927999990000000	0.0898000000000000	0.0905999990000000	0.0935999970000000	0.0911000000000000	0.0921000020000000	0.0907000010000000	0.0929000010000000	0.0944000040000000	0.0934000020000000	0.0980999990000000	0.0984999980000000	0.0951000010000000	0.0939000030000000	0.0917000030000000	0.0909999980000000	0.0930000020000000	0.0926000030000000	0.0908999960000000	0.0942000000000000	0.0934000020000000	0.0935000030000000	0.0914999990000000	0.0955000000000000	0.0961999970000000	0.0926999970000000	0.0909999980000000	0.0967999990000000	0.0983999970000000	0.0957000030000000	0.0958999990000000	0.0909999980000000	0.0922999980000000	0.0922999980000000	0.0917999970000000	0.0978000020000000	0.0930999960000000	0.0939000030000000	0.0920000000000000	0.0947000010000000	0.0940999980000000	0.0922000040000000	0.0933000000000000	0.0961000030000000	0.0917000030000000	0.0957000030000000	0.0943000020000000	0.0912000020000000
0.0956000020000000	0.0939000030000000	0.0939999970000000	0.0926999970000000	0.0925000010000000	0.0973000000000000	0.0942000000000000	0.0944999980000000	0.0933000000000000	0.0944000040000000	0.0952000020000000	0.0955000000000000	0.0992999970000000	0.0999000000000000	0.0961000030000000	0.0962999980000000	0.0939999970000000	0.0936999990000000	0.0958999990000000	0.0929000010000000	0.0929000010000000	0.0980999990000000	0.0949999990000000	0.0952999960000000	0.0933000000000000	0.0979999970000000	0.0982000010000000	0.0952999960000000	0.0927999990000000	0.0992999970000000	0.0988000040000000	0.0952000020000000	0.0957999970000000	0.0925000010000000	0.0947000010000000	0.0948000030000000	0.0936999990000000	0.100199997000000	0.0952999960000000	0.0970000030000000	0.0952999960000000	0.0967999990000000	0.0961999970000000	0.0944000040000000	0.0957000030000000	0.0987000020000000	0.0957000030000000	0.0983000030000000	0.0957000030000000	0.0934000020000000
0.0964000000000000	0.0935000030000000	0.0944999980000000	0.0917999970000000	0.0916000010000000	0.0943000020000000	0.0939999970000000	0.0943000020000000	0.0922999980000000	0.0944999980000000	0.0961000030000000	0.0944999980000000	0.100100003000000	0.0999000000000000	0.0964000000000000	0.0966000040000000	0.0931999980000000	0.0934000020000000	0.0944000040000000	0.0938000010000000	0.0929000010000000	0.0964000000000000	0.0943000020000000	0.0949999990000000	0.0931999980000000	0.0974999960000000	0.0967999990000000	0.0930999960000000	0.0933000000000000	0.0970000030000000	0.0970999970000000	0.0949999990000000	0.0978000020000000	0.0923999990000000	0.0935999970000000	0.0930000020000000	0.0926999970000000	0.101499997000000	0.0940999980000000	0.0952000020000000	0.0939999970000000	0.0953999980000000	0.0943000020000000	0.0929000010000000	0.0944000040000000	0.0974999960000000	0.0933000000000000	0.101000004000000	0.0961000030000000	0.0940999980000000
0.0964000000000000	0.0947000010000000	0.0957999970000000	0.0925000010000000	0.0938000010000000	0.0958999990000000	0.0939000030000000	0.0948000030000000	0.0944999980000000	0.0948999970000000	0.0960000010000000	0.0952999960000000	0.101300001000000	0.100199997000000	0.0969000010000000	0.0953999980000000	0.0940999980000000	0.0940999980000000	0.0940999980000000	0.0927999990000000	0.0936999990000000	0.0971999990000000	0.0956000020000000	0.0956000020000000	0.0947000010000000	0.0978000020000000	0.0969000010000000	0.0949999990000000	0.0929000010000000	0.0992000030000000	0.0982000010000000	0.0958999990000000	0.0955000000000000	0.0929000010000000	0.0949999990000000	0.0935999970000000	0.0953999980000000	0.0988999980000000	0.0944999980000000	0.0961000030000000	0.0931999980000000	0.0957999970000000	0.0952000020000000	0.0944000040000000	0.0949999990000000	0.0991000010000000	0.0930000020000000	0.0987000020000000	0.0971999990000000	0.0926000030000000
0.0974000020000000	0.0948000030000000	0.0965000020000000	0.0930999960000000	0.0935000030000000	0.0961999970000000	0.0942000000000000	0.0961000030000000	0.0935999970000000	0.0961999970000000	0.0967999990000000	0.0947000010000000	0.100900002000000	0.100699998000000	0.0971999990000000	0.0964000000000000	0.0943000020000000	0.0943000020000000	0.0965000020000000	0.0943000020000000	0.0935000030000000	0.0966999980000000	0.0961999970000000	0.0970000030000000	0.0944000040000000	0.0986000000000000	0.0979999970000000	0.0964000000000000	0.0933000000000000	0.0996999960000000	0.0984999980000000	0.0969000010000000	0.0960000010000000	0.0935000030000000	0.0948000030000000	0.0952000020000000	0.0944999980000000	0.100500003000000	0.0951000010000000	0.0973000000000000	0.0945999990000000	0.0982000010000000	0.0957999970000000	0.0945999990000000	0.0962999980000000	0.0984999980000000	0.0942000000000000	0.0982000010000000	0.0956000020000000	0.0936999990000000
0.0983000030000000	0.0951000010000000	0.0966000040000000	0.0945999990000000	0.0940999980000000	0.0961999970000000	0.0961000030000000	0.0944999980000000	0.0945999990000000	0.0964000000000000	0.0988999980000000	0.0973000000000000	0.101800002000000	0.101499997000000	0.0980999990000000	0.0979000030000000	0.0939999970000000	0.0947000010000000	0.0961999970000000	0.0935000030000000	0.0944000040000000	0.0979999970000000	0.0970000030000000	0.0974999960000000	0.0949999990000000	0.0999000000000000	0.0991000010000000	0.0965000020000000	0.0943000020000000	0.100100003000000	0.100299999000000	0.0979999970000000	0.0974000020000000	0.0942000000000000	0.0945999990000000	0.0966999980000000	0.0949999990000000	0.101199999000000	0.0957000030000000	0.0979999970000000	0.0961000030000000	0.0980999990000000	0.0961999970000000	0.0949999990000000	0.0966999980000000	0.0995000000000000	0.0947000010000000	0.107799999000000	0.0957000030000000	0.0943000020000000
0.0988999980000000	0.0958999990000000	0.0987000020000000	0.0970000030000000	0.0952999960000000	0.0979000030000000	0.0975999980000000	0.0974000020000000	0.0944000040000000	0.0966000040000000	0.0991000010000000	0.0987000020000000	0.104000002000000	0.102799997000000	0.0986000000000000	0.0989999990000000	0.0966000040000000	0.0969000010000000	0.0966999980000000	0.0966000040000000	0.0960000010000000	0.0991000010000000	0.0989999990000000	0.100100003000000	0.0966000040000000	0.102200001000000	0.100299999000000	0.0980999990000000	0.0961999970000000	0.101700000000000	0.102200001000000	0.0979999970000000	0.0984999980000000	0.0961999970000000	0.0977000000000000	0.0958999990000000	0.0956000020000000	0.103500001000000	0.0979999970000000	0.100199997000000	0.0966000040000000	0.0993999990000000	0.0974000020000000	0.0969000010000000	0.0982000010000000	0.102499999000000	0.0965000020000000	0.109600000000000	0.0977000000000000	0.0955000000000000
0.101099998000000	0.0978000020000000	0.0983000030000000	0.0958999990000000	0.0952999960000000	0.0992999970000000	0.0980999990000000	0.0983999970000000	0.100599997000000	0.0996999960000000	0.101000004000000	0.0992999970000000	0.103600003000000	0.103900000000000	0.101400003000000	0.100599997000000	0.0970999970000000	0.0958999990000000	0.0977000000000000	0.0962999980000000	0.0958999990000000	0.100500003000000	0.0988000040000000	0.0991000010000000	0.0966999980000000	0.101199999000000	0.101700000000000	0.0987000020000000	0.0966000040000000	0.101899996000000	0.102499999000000	0.100299999000000	0.0989999990000000	0.0957000030000000	0.0971999990000000	0.0962999980000000	0.0971999990000000	0.102200001000000	0.0980999990000000	0.100000001000000	0.0969000010000000	0.0993999990000000	0.0991000010000000	0.0979999970000000	0.0991000010000000	0.101000004000000	0.0966999980000000	0.100599997000000	0.0974999960000000	0.0957999970000000
0.0995000000000000	0.0975999980000000	0.0993999990000000	0.0977000000000000	0.0971999990000000	0.0996000020000000	0.100100003000000	0.0978000020000000	0.0974999960000000	0.102200001000000	0.101800002000000	0.100199997000000	0.104800001000000	0.104000002000000	0.101999998000000	0.100299999000000	0.0969000010000000	0.0979000030000000	0.0982000010000000	0.0986000000000000	0.0966000040000000	0.100400001000000	0.0984999980000000	0.0991000010000000	0.0978000020000000	0.102100000000000	0.101499997000000	0.0992999970000000	0.0986000000000000	0.104599997000000	0.104199998000000	0.100199997000000	0.0996000020000000	0.0973000000000000	0.0989999990000000	0.0964000000000000	0.0975999980000000	0.103699997000000	0.0989999990000000	0.100900002000000	0.0966000040000000	0.100500003000000	0.0982000010000000	0.0977000000000000	0.101599999000000	0.102600001000000	0.0973000000000000	0.102200001000000	0.0974999960000000	0.0966000040000000
0.103399999000000	0.100800000000000	0.102600001000000	0.101999998000000	0.0982000010000000	0.102700002000000	0.101599999000000	0.102399997000000	0.0988999980000000	0.103500001000000	0.104900002000000	0.103299998000000	0.108900003000000	0.106600001000000	0.104400001000000	0.103799999000000	0.100000001000000	0.100199997000000	0.100100003000000	0.0996999960000000	0.0992000030000000	0.104099996000000	0.102200001000000	0.101300001000000	0.0992999970000000	0.105499998000000	0.104300000000000	0.102600001000000	0.101000004000000	0.105800003000000	0.107299998000000	0.103399999000000	0.101700000000000	0.100699998000000	0.104699999000000	0.0991000010000000	0.100500003000000	0.105599999000000	0.101700000000000	0.102399997000000	0.100500003000000	0.103000000000000	0.102300003000000	0.0995000000000000	0.103600003000000	0.105700001000000	0.0996000020000000	0.108599998000000	0.101099998000000	0.100000001000000
0.105999999000000	0.102100000000000	0.104099996000000	0.102799997000000	0.100699998000000	0.104999997000000	0.102799997000000	0.101400003000000	0.101999998000000	0.104999997000000	0.109200001000000	0.106700003000000	0.112400003000000	0.109700002000000	0.106500000000000	0.104599997000000	0.103399999000000	0.101499997000000	0.103500001000000	0.102600001000000	0.101000004000000	0.107400000000000	0.103600003000000	0.105899997000000	0.100699998000000	0.107199997000000	0.106799997000000	0.103200004000000	0.101400003000000	0.108099997000000	0.108599998000000	0.105300002000000	0.103699997000000	0.102399997000000	0.105300002000000	0.100800000000000	0.102200001000000	0.107299998000000	0.103000000000000	0.104900002000000	0.101300001000000	0.103900000000000	0.103500001000000	0.101499997000000	0.105400003000000	0.106200002000000	0.101199999000000	0.113600001000000	0.104000002000000	0.0996000020000000
0.106500000000000	0.106799997000000	0.106299996000000	0.104900002000000	0.101000004000000	0.106600001000000	0.103900000000000	0.109700002000000	0.103600003000000	0.107600003000000	0.110299997000000	0.107600003000000	0.115599997000000	0.110299997000000	0.109899998000000	0.106399998000000	0.104699999000000	0.103799999000000	0.105400003000000	0.104199998000000	0.102700002000000	0.107100002000000	0.105400003000000	0.108000003000000	0.104400001000000	0.108499996000000	0.109700002000000	0.104300000000000	0.103900000000000	0.110399999000000	0.109600000000000	0.105499998000000	0.105200000000000	0.102700002000000	0.106500000000000	0.102300003000000	0.104999997000000	0.108099997000000	0.103200004000000	0.106700003000000	0.103500001000000	0.105800003000000	0.103799999000000	0.101099998000000	0.104800001000000	0.106700003000000	0.101700000000000	0.115699999000000	0.101999998000000	0.0995000000000000
0.110100001000000	0.108700000000000	0.111400001000000	0.107299998000000	0.103500001000000	0.108199999000000	0.105400003000000	0.105300002000000	0.106200002000000	0.111299999000000	0.113399997000000	0.110200003000000	0.115500003000000	0.112499997000000	0.110500000000000	0.109899998000000	0.107299998000000	0.107400000000000	0.105599999000000	0.106600001000000	0.104599997000000	0.108900003000000	0.106600001000000	0.107299998000000	0.106899999000000	0.112400003000000	0.109600000000000	0.109899998000000	0.103699997000000	0.111900002000000	0.112700000000000	0.108300000000000	0.107600003000000	0.105599999000000	0.106700003000000	0.105599999000000	0.105099998000000	0.109899998000000	0.103699997000000	0.105800003000000	0.104400001000000	0.107100002000000	0.106399998000000	0.105499998000000	0.107199997000000	0.108199999000000	0.102799997000000	0.109600000000000	0.105200000000000	0.102399997000000
0.115000002000000	0.110699996000000	0.112599999000000	0.112000003000000	0.107799999000000	0.113700002000000	0.108499996000000	0.106399998000000	0.110600002000000	0.115400001000000	0.116899997000000	0.115199998000000	0.121699996000000	0.115800001000000	0.112800002000000	0.111000001000000	0.111199997000000	0.110500000000000	0.109999999000000	0.111100003000000	0.105700001000000	0.110200003000000	0.107900001000000	0.106700003000000	0.112000003000000	0.115900002000000	0.112999998000000	0.109499998000000	0.108599998000000	0.113899998000000	0.113200001000000	0.115199998000000	0.110900000000000	0.107299998000000	0.108099997000000	0.105899997000000	0.106799997000000	0.111000001000000	0.105099998000000	0.108800001000000	0.107100002000000	0.109200001000000	0.106700003000000	0.104300000000000	0.107299998000000	0.109800003000000	0.103200004000000	0.116700001000000	0.104999997000000	0.101400003000000
0.115199998000000	0.112300001000000	0.117899999000000	0.115900002000000	0.111299999000000	0.112899996000000	0.108599998000000	0.106399998000000	0.113899998000000	0.120200001000000	0.119700000000000	0.118100002000000	0.121900000000000	0.117700003000000	0.115199998000000	0.110699996000000	0.113499999000000	0.114100002000000	0.110900000000000	0.111800000000000	0.104999997000000	0.112000003000000	0.108999997000000	0.110100001000000	0.113899998000000	0.118400000000000	0.115400001000000	0.111100003000000	0.109800003000000	0.115199998000000	0.113899998000000	0.107799999000000	0.112599999000000	0.108400002000000	0.109600000000000	0.106799997000000	0.107199997000000	0.111699998000000	0.104500003000000	0.108400002000000	0.108000003000000	0.110500000000000	0.107299998000000	0.103799999000000	0.108199999000000	0.109200001000000	0.102300003000000	0.114299998000000	0.103900000000000	0.101700000000000
0.120600000000000	0.121399999000000	0.125799999000000	0.122100003000000	0.115500003000000	0.118500002000000	0.112400003000000	0.110100001000000	0.120700002000000	0.127700001000000	0.128800005000000	0.125200003000000	0.128800005000000	0.121299997000000	0.119400002000000	0.114699997000000	0.119099997000000	0.119099997000000	0.116499998000000	0.117100000000000	0.109700002000000	0.115500003000000	0.111599997000000	0.111699998000000	0.120300002000000	0.123999998000000	0.120399997000000	0.115800001000000	0.111000001000000	0.117299996000000	0.116999999000000	0.109600000000000	0.117700003000000	0.112499997000000	0.113700002000000	0.110500000000000	0.110699996000000	0.115000002000000	0.107100002000000	0.110399999000000	0.110799998000000	0.112800002000000	0.109800003000000	0.108300000000000	0.111199997000000	0.111199997000000	0.105200000000000	0.123300001000000	0.106899999000000	0.106799997000000
0.127000004000000	0.127000004000000	0.130999997000000	0.125400007000000	0.117899999000000	0.123400003000000	0.114399999000000	0.113100000000000	0.125000000000000	0.137400001000000	0.136800006000000	0.131200001000000	0.133399993000000	0.125699997000000	0.121299997000000	0.118600003000000	0.125300005000000	0.124399997000000	0.121399999000000	0.119099997000000	0.112499997000000	0.118199997000000	0.112599999000000	0.112199999000000	0.125300005000000	0.129600003000000	0.127299994000000	0.119700000000000	0.114699997000000	0.118299998000000	0.119800001000000	0.109700002000000	0.121799998000000	0.114799999000000	0.113100000000000	0.112300001000000	0.112599999000000	0.116300002000000	0.108000003000000	0.110600002000000	0.110500000000000	0.114600003000000	0.111800000000000	0.108199999000000	0.111599997000000	0.111500002000000	0.105300002000000	0.114699997000000	0.107799999000000	0.104699999000000
0.133900002000000	0.134100005000000	0.138600007000000	0.132900000000000	0.124899998000000	0.128800005000000	0.117399998000000	0.115900002000000	0.131400004000000	0.142499998000000	0.145400003000000	0.137099996000000	0.139500007000000	0.128800005000000	0.125799999000000	0.119700000000000	0.134000003000000	0.132200003000000	0.126300007000000	0.126000002000000	0.112599999000000	0.119400002000000	0.116599999000000	0.114600003000000	0.132599995000000	0.134100005000000	0.126900002000000	0.123199999000000	0.115900002000000	0.118400000000000	0.120300002000000	0.113100000000000	0.125900000000000	0.118699998000000	0.114699997000000	0.112899996000000	0.113700002000000	0.116400003000000	0.108700000000000	0.112499997000000	0.112099998000000	0.114399999000000	0.113700002000000	0.110600002000000	0.112499997000000	0.110500000000000	0.105599999000000	0.115500003000000	0.108599998000000	0.104900002000000
0.140200004000000	0.145600006000000	0.150600001000000	0.143199995000000	0.130500004000000	0.131899998000000	0.119999997000000	0.118299998000000	0.144700006000000	0.156000003000000	0.154499993000000	0.145300001000000	0.145300001000000	0.129299998000000	0.126599997000000	0.122400001000000	0.139799997000000	0.139899999000000	0.131099999000000	0.133100003000000	0.115699999000000	0.123199999000000	0.117200002000000	0.115599997000000	0.140400007000000	0.139400005000000	0.133300006000000	0.126200005000000	0.119199999000000	0.122000001000000	0.123700000000000	0.115300000000000	0.132900000000000	0.123400003000000	0.117600001000000	0.116700001000000	0.117200002000000	0.119300000000000	0.110600002000000	0.115000002000000	0.115999997000000	0.118500002000000	0.114399999000000	0.114200003000000	0.114900000000000	0.113300003000000	0.108099997000000	0.117500000000000	0.110399999000000	0.106799997000000
0.153899997000000	0.153300002000000	0.152400002000000	0.148499995000000	0.136800006000000	0.137899995000000	0.125599995000000	0.120600000000000	0.148000002000000	0.165999994000000	0.167199999000000	0.159099996000000	0.149700001000000	0.133699998000000	0.130500004000000	0.123999998000000	0.146599993000000	0.144600004000000	0.137899995000000	0.137300000000000	0.118100002000000	0.124100000000000	0.117600001000000	0.115599997000000	0.147300005000000	0.144600004000000	0.141000003000000	0.132200003000000	0.120399997000000	0.123400003000000	0.124700002000000	0.114699997000000	0.139699996000000	0.127200007000000	0.118400000000000	0.117299996000000	0.115000002000000	0.119599998000000	0.111699998000000	0.113600001000000	0.117899999000000	0.119800001000000	0.115800001000000	0.110600002000000	0.116300002000000	0.116200000000000	0.108900003000000	0.119300000000000	0.111500002000000	0.108700000000000
0.159899995000000	0.164299995000000	0.170399994000000	0.166700006000000	0.147100002000000	0.143999994000000	0.127499998000000	0.124300003000000	0.165099993000000	0.180500001000000	0.180299997000000	0.169599995000000	0.156100005000000	0.136800006000000	0.134700000000000	0.125599995000000	0.161599994000000	0.156299993000000	0.146599993000000	0.145400003000000	0.119400002000000	0.125599995000000	0.120300002000000	0.119000003000000	0.158899993000000	0.151999995000000	0.142399997000000	0.135499999000000	0.122599997000000	0.126000002000000	0.124799997000000	0.117700003000000	0.145400003000000	0.129500002000000	0.124499999000000	0.120399997000000	0.118600003000000	0.120399997000000	0.111699998000000	0.115500003000000	0.119900003000000	0.123899996000000	0.118400000000000	0.114000000000000	0.116899997000000	0.115300000000000	0.109300002000000	0.124399997000000	0.112800002000000	0.109899998000000
0.179499999000000	0.180500001000000	0.185000002000000	0.176699996000000	0.156700000000000	0.151899993000000	0.132200003000000	0.133399993000000	0.176699996000000	0.197200000000000	0.193000004000000	0.186299995000000	0.165000007000000	0.140900001000000	0.136000007000000	0.127000004000000	0.170300007000000	0.166700006000000	0.152799994000000	0.155000001000000	0.121600002000000	0.126100004000000	0.120999999000000	0.119800001000000	0.168300003000000	0.157499999000000	0.146400005000000	0.136999995000000	0.124200001000000	0.126900002000000	0.126699999000000	0.117500000000000	0.149499997000000	0.133000001000000	0.120999999000000	0.122599997000000	0.120300002000000	0.122000001000000	0.112499997000000	0.116599999000000	0.120899998000000	0.127000004000000	0.119400002000000	0.112400003000000	0.117500000000000	0.117700003000000	0.110299997000000	0.118000001000000	0.114200003000000	0.108999997000000
0.190899998000000	0.194299996000000	0.205699995000000	0.192499995000000	0.167699993000000	0.153400004000000	0.136800006000000	0.128700003000000	0.196500003000000	0.213100001000000	0.210400000000000	0.195099995000000	0.166500002000000	0.143000007000000	0.137700006000000	0.129600003000000	0.187099993000000	0.178299993000000	0.156100005000000	0.153999999000000	0.122100003000000	0.129299998000000	0.122699998000000	0.121299997000000	0.178100005000000	0.166199997000000	0.151899993000000	0.138999999000000	0.124200001000000	0.128099993000000	0.127700001000000	0.116899997000000	0.156000003000000	0.136500001000000	0.124600001000000	0.125900000000000	0.121299997000000	0.123199999000000	0.112899996000000	0.116499998000000	0.122900002000000	0.124799997000000	0.119599998000000	0.114100002000000	0.117899999000000	0.116599999000000	0.109200001000000	0.122100003000000	0.115599997000000	0.110200003000000
0.212899998000000	0.217399999000000	0.219300002000000	0.208399996000000	0.185900003000000	0.169200003000000	0.139200002000000	0.130400002000000	0.212899998000000	0.234699994000000	0.227500007000000	0.215800002000000	0.178299993000000	0.147000000000000	0.143700004000000	0.133800000000000	0.201900005000000	0.193900004000000	0.168599993000000	0.168899998000000	0.125599995000000	0.132200003000000	0.123199999000000	0.121699996000000	0.197600007000000	0.172099993000000	0.159400001000000	0.145199999000000	0.130999997000000	0.131899998000000	0.129099995000000	0.120399997000000	0.165900007000000	0.143399999000000	0.126599997000000	0.126900002000000	0.123499997000000	0.126000002000000	0.115900002000000	0.118900001000000	0.126100004000000	0.129099995000000	0.119999997000000	0.114699997000000	0.120399997000000	0.119099997000000	0.110600002000000	0.125599995000000	0.115500003000000	0.109899998000000
0.227699995000000	0.236499995000000	0.246199995000000	0.233300000000000	0.204099998000000	0.169000000000000	0.139200002000000	0.130700007000000	0.229499996000000	0.261400014000000	0.244200006000000	0.223299995000000	0.181799993000000	0.148699999000000	0.142399997000000	0.133699998000000	0.218400002000000	0.204999998000000	0.172099993000000	0.170900002000000	0.126399994000000	0.131400004000000	0.125900000000000	0.122199997000000	0.206699997000000	0.181500003000000	0.160200000000000	0.148900002000000	0.129600003000000	0.129500002000000	0.129899994000000	0.122599997000000	0.166700006000000	0.144600004000000	0.128900006000000	0.128999993000000	0.123899996000000	0.125499994000000	0.114000000000000	0.118199997000000	0.126000002000000	0.129299998000000	0.121200003000000	0.117100000000000	0.119599998000000	0.119499996000000	0.111299999000000	0.118400000000000	0.115599997000000	0.112899996000000
0.260699987000000	0.267399997000000	0.270799994000000	0.252600014000000	0.221000001000000	0.179399997000000	0.147200003000000	0.136000007000000	0.258700013000000	0.284500003000000	0.272599995000000	0.248400003000000	0.194399998000000	0.156100005000000	0.148499995000000	0.133900002000000	0.234400004000000	0.219999999000000	0.183300003000000	0.184300005000000	0.128999993000000	0.136399999000000	0.126499996000000	0.124899998000000	0.226199999000000	0.189600006000000	0.168200001000000	0.155499995000000	0.133200005000000	0.132799998000000	0.131600007000000	0.120700002000000	0.177499995000000	0.152700007000000	0.128600001000000	0.133699998000000	0.123400003000000	0.126399994000000	0.115199998000000	0.119400002000000	0.128999993000000	0.131400004000000	0.123000003000000	0.115300000000000	0.120499998000000	0.121299997000000	0.112999998000000	0.117600001000000	0.119099997000000	0.113399997000000
0.281199992000000	0.299100012000000	0.299600005000000	0.284399986000000	0.247899994000000	0.185000002000000	0.149299994000000	0.135100007000000	0.292100012000000	0.314599991000000	0.294099987000000	0.261400014000000	0.198500007000000	0.158000007000000	0.153799996000000	0.140000001000000	0.266600013000000	0.242100000000000	0.190699995000000	0.187900007000000	0.130400002000000	0.138099998000000	0.128999993000000	0.127900004000000	0.245000005000000	0.199900001000000	0.176899999000000	0.160500005000000	0.133800000000000	0.136099994000000	0.132499993000000	0.120200001000000	0.187199995000000	0.153600007000000	0.128199995000000	0.133599997000000	0.126900002000000	0.127700001000000	0.117200002000000	0.120999999000000	0.131600007000000	0.133200005000000	0.125599995000000	0.117500000000000	0.122500002000000	0.120600000000000	0.113700002000000	0.117799997000000	0.120499998000000	0.112400003000000
0.315600008000000	0.332399994000000	0.330599993000000	0.308299989000000	0.270000011000000	0.199399993000000	0.158299997000000	0.143099993000000	0.322400004000000	0.343100011000000	0.326700002000000	0.297300011000000	0.215900004000000	0.165700004000000	0.155000001000000	0.142399997000000	0.283399999000000	0.259799987000000	0.204799995000000	0.207499996000000	0.137300000000000	0.142700002000000	0.129999995000000	0.127700001000000	0.264999986000000	0.211799994000000	0.184100002000000	0.166800007000000	0.136800006000000	0.137999997000000	0.131300002000000	0.127800003000000	0.198699996000000	0.161400005000000	0.130899996000000	0.139599994000000	0.127499998000000	0.128700003000000	0.117899999000000	0.121900000000000	0.133100003000000	0.137199998000000	0.125599995000000	0.121600002000000	0.123199999000000	0.124200001000000	0.114200003000000	0.118500002000000	0.122400001000000	0.114299998000000
0.337599993000000	0.365000010000000	0.362100005000000	0.344099998000000	0.301899999000000	0.210400000000000	0.157299995000000	0.139599994000000	0.352400005000000	0.373299986000000	0.346100003000000	0.308800012000000	0.222700000000000	0.167799994000000	0.157800004000000	0.144999996000000	0.309799999000000	0.286000013000000	0.217399999000000	0.214200005000000	0.133900002000000	0.140400007000000	0.128099993000000	0.129999995000000	0.287999988000000	0.219799995000000	0.186800003000000	0.167600006000000	0.138600007000000	0.136999995000000	0.134499997000000	0.122100003000000	0.208399996000000	0.166500002000000	0.129700005000000	0.139699996000000	0.125499994000000	0.130500004000000	0.114799999000000	0.120499998000000	0.135800004000000	0.136500001000000	0.125400007000000	0.119000003000000	0.122400001000000	0.121100001000000	0.110500000000000	0.117299996000000	0.119499996000000	0.114799999000000
0.376199991000000	0.407200009000000	0.396600008000000	0.369899988000000	0.334699988000000	0.223199993000000	0.168699995000000	0.145899996000000	0.386999995000000	0.409900010000000	0.385699987000000	0.343899995000000	0.236100003000000	0.174600005000000	0.164000005000000	0.148499995000000	0.342999995000000	0.308099985000000	0.232099995000000	0.231999993000000	0.141299993000000	0.144700006000000	0.132200003000000	0.130400002000000	0.311100006000000	0.236000001000000	0.201199993000000	0.179299995000000	0.142900005000000	0.146300003000000	0.138200000000000	0.126200005000000	0.222399995000000	0.177800000000000	0.135299996000000	0.143800005000000	0.130799994000000	0.131899998000000	0.119000003000000	0.122900002000000	0.139500007000000	0.145199999000000	0.129299998000000	0.123999998000000	0.124200001000000	0.125000000000000	0.114200003000000	0.120399997000000	0.122500002000000	0.114799999000000
0.406599998000000	0.452100009000000	0.440699995000000	0.414999992000000	0.374000013000000	0.229399994000000	0.171100006000000	0.150999993000000	0.433999985000000	0.446200013000000	0.407799989000000	0.369500011000000	0.248899996000000	0.183500007000000	0.169699997000000	0.153400004000000	0.376100004000000	0.339399993000000	0.243499994000000	0.244299993000000	0.141399994000000	0.148699999000000	0.136199996000000	0.134800002000000	0.339100003000000	0.250099987000000	0.210400000000000	0.183899999000000	0.144500002000000	0.145600006000000	0.140599996000000	0.128399998000000	0.231500000000000	0.180099994000000	0.140499994000000	0.149399996000000	0.134200007000000	0.134700000000000	0.119400002000000	0.125699997000000	0.144500002000000	0.145500004000000	0.130099997000000	0.125699997000000	0.125900000000000	0.125599995000000	0.114100002000000	0.120700002000000	0.125799999000000	0.117700003000000
0.451299995000000	0.496100008000000	0.479099989000000	0.439799994000000	0.396600008000000	0.241300002000000	0.175799996000000	0.154400006000000	0.468800008000000	0.481999993000000	0.437799990000000	0.390500009000000	0.256099999000000	0.184599996000000	0.171000004000000	0.156700000000000	0.404599994000000	0.358000010000000	0.254700005000000	0.254599988000000	0.146699995000000	0.150900006000000	0.136700004000000	0.134700000000000	0.359899998000000	0.262899995000000	0.216100007000000	0.191599995000000	0.147900000000000	0.145899996000000	0.139799997000000	0.129999995000000	0.243399993000000	0.189600006000000	0.138999999000000	0.152999997000000	0.134800002000000	0.134499997000000	0.119499996000000	0.124600001000000	0.147499993000000	0.148000002000000	0.133000001000000	0.125799999000000	0.127100006000000	0.126599997000000	0.114100002000000	0.120200001000000	0.126699999000000	0.119099997000000
0.476200014000000	0.533999979000000	0.517600000000000	0.487899989000000	0.439599991000000	0.255299985000000	0.180199996000000	0.158600003000000	0.510200024000000	0.517300010000000	0.471500009000000	0.413100004000000	0.275799990000000	0.194299996000000	0.179700002000000	0.162699997000000	0.442799985000000	0.389499992000000	0.273200005000000	0.269600004000000	0.151500002000000	0.157000005000000	0.139799997000000	0.138799995000000	0.385899991000000	0.289600015000000	0.233799994000000	0.200900003000000	0.153699994000000	0.148499995000000	0.143800005000000	0.130099997000000	0.264200002000000	0.196700007000000	0.144199997000000	0.158199996000000	0.138200000000000	0.136800006000000	0.120200001000000	0.125100002000000	0.149900004000000	0.150700003000000	0.134399995000000	0.128900006000000	0.127399996000000	0.127200007000000	0.114500001000000	0.120999999000000	0.127000004000000	0.120700002000000
0.513100028000000	0.560400009000000	0.547599971000000	0.517499983000000	0.484899998000000	0.278200001000000	0.188999996000000	0.162400007000000	0.538100004000000	0.560199976000000	0.506900012000000	0.445400000000000	0.288899988000000	0.202600002000000	0.188299999000000	0.164499998000000	0.472600013000000	0.412800014000000	0.296999991000000	0.288899988000000	0.156900004000000	0.158399999000000	0.141800001000000	0.139599994000000	0.416900009000000	0.299699992000000	0.241699994000000	0.210800007000000	0.154599994000000	0.149100006000000	0.145199999000000	0.133900002000000	0.282200009000000	0.206000000000000	0.144899994000000	0.160799995000000	0.139699996000000	0.139200002000000	0.120499998000000	0.127700001000000	0.151800007000000	0.154899999000000	0.138099998000000	0.129800007000000	0.128500000000000	0.128199995000000	0.116999999000000	0.121900000000000	0.128800005000000	0.120700002000000
0.551199973000000	0.603999972000000	0.591199994000000	0.556299984000000	0.513000011000000	0.284999996000000	0.195700005000000	0.169100001000000	0.577300012000000	0.593999982000000	0.542699993000000	0.470499992000000	0.303299993000000	0.207699999000000	0.192100003000000	0.169699997000000	0.500899971000000	0.432500005000000	0.305799991000000	0.302800000000000	0.158500001000000	0.165600002000000	0.144899994000000	0.141700000000000	0.439599991000000	0.313699991000000	0.253800005000000	0.220500007000000	0.162699997000000	0.154499993000000	0.146400005000000	0.134299994000000	0.287699997000000	0.213300005000000	0.147100002000000	0.166800007000000	0.143900007000000	0.139100000000000	0.121200003000000	0.125900000000000	0.159299999000000	0.159199998000000	0.139599994000000	0.130700007000000	0.131799996000000	0.130799994000000	0.117299996000000	0.121399999000000	0.130999997000000	0.122100003000000
0.588500023000000	0.630200028000000	0.619000018000000	0.587899983000000	0.558300018000000	0.314300001000000	0.207900003000000	0.177300006000000	0.603600025000000	0.629000008000000	0.577000022000000	0.518000007000000	0.332700014000000	0.221499994000000	0.196400002000000	0.172199994000000	0.525799990000000	0.468300015000000	0.337000012000000	0.332700014000000	0.166400000000000	0.173199996000000	0.148800001000000	0.142900005000000	0.474900007000000	0.336800009000000	0.271400005000000	0.231900007000000	0.167699993000000	0.159500003000000	0.149599999000000	0.135499999000000	0.313800007000000	0.229100004000000	0.150900006000000	0.174199998000000	0.144299999000000	0.143999994000000	0.122900002000000	0.129600003000000	0.163499996000000	0.162699997000000	0.140200004000000	0.133300006000000	0.132799998000000	0.132799998000000	0.120700002000000	0.124799997000000	0.132799998000000	0.124899998000000
0.611899972000000	0.660700023000000	0.659200013000000	0.635900021000000	0.592499971000000	0.322299987000000	0.213400006000000	0.178499997000000	0.634899974000000	0.669099987000000	0.610000014000000	0.525799990000000	0.343499988000000	0.231199995000000	0.211099997000000	0.183599994000000	0.577799976000000	0.500299990000000	0.349400014000000	0.346899986000000	0.172199994000000	0.176499993000000	0.153500006000000	0.150099993000000	0.506699979000000	0.359299988000000	0.282799989000000	0.239899993000000	0.170800000000000	0.163000003000000	0.152199998000000	0.138699993000000	0.325100005000000	0.235400006000000	0.154400006000000	0.181899995000000	0.149700001000000	0.144899994000000	0.124499999000000	0.131099999000000	0.169300005000000	0.169499993000000	0.146799996000000	0.136299998000000	0.136700004000000	0.133200005000000	0.119400002000000	0.125000000000000	0.138899997000000	0.128800005000000
0.638100028000000	0.684099972000000	0.688499987000000	0.666499972000000	0.635599971000000	0.343800008000000	0.218999997000000	0.184300005000000	0.684700012000000	0.699199975000000	0.634000003000000	0.561800003000000	0.363999993000000	0.238499999000000	0.215399995000000	0.185599998000000	0.611699998000000	0.534200013000000	0.372999996000000	0.364399999000000	0.171499997000000	0.180199996000000	0.153600007000000	0.154799998000000	0.538699985000000	0.382099986000000	0.295300007000000	0.249500006000000	0.174799994000000	0.167500004000000	0.156499997000000	0.142299995000000	0.356500000000000	0.246800005000000	0.157199994000000	0.183500007000000	0.152300000000000	0.147200003000000	0.126599997000000	0.134000003000000	0.172900006000000	0.175500005000000	0.148499995000000	0.140699998000000	0.136199996000000	0.134200007000000	0.119599998000000	0.125300005000000	0.138999999000000	0.129400000000000
0.680599988000000	0.709699988000000	0.716499984000000	0.700299978000000	0.680299997000000	0.375200003000000	0.246099994000000	0.198699996000000	0.706700027000000	0.740100026000000	0.681800008000000	0.614000022000000	0.390100002000000	0.252799988000000	0.226400003000000	0.195600003000000	0.642300010000000	0.568899989000000	0.404599994000000	0.401499987000000	0.188700005000000	0.186600000000000	0.158600003000000	0.154699996000000	0.575399995000000	0.405099988000000	0.316500008000000	0.272000015000000	0.184499994000000	0.174600005000000	0.158800006000000	0.149599999000000	0.377099991000000	0.268200010000000	0.164700001000000	0.194999993000000	0.157900006000000	0.153699994000000	0.127299994000000	0.136299998000000	0.176699996000000	0.181099996000000	0.153799996000000	0.142100006000000	0.140900001000000	0.138899997000000	0.121699996000000	0.128800005000000	0.142100006000000	0.132300004000000
0.711499989000000	0.731999993000000	0.745100021000000	0.727900028000000	0.718299985000000	0.390100002000000	0.250499994000000	0.206300005000000	0.731199980000000	0.773400009000000	0.715399981000000	0.637899995000000	0.409000009000000	0.258700013000000	0.232999995000000	0.198300004000000	0.679300010000000	0.591799974000000	0.425399989000000	0.422500014000000	0.194900006000000	0.192200005000000	0.161500007000000	0.157700002000000	0.607100010000000	0.427300006000000	0.337500006000000	0.280800015000000	0.187399998000000	0.175600007000000	0.160500005000000	0.150000006000000	0.399100006000000	0.283300012000000	0.168899998000000	0.202099994000000	0.159799993000000	0.156000003000000	0.128199995000000	0.137799993000000	0.186600000000000	0.186900005000000	0.157900006000000	0.143700004000000	0.140699998000000	0.138699993000000	0.122100003000000	0.130300000000000	0.145899996000000	0.134100005000000
0.717499971000000	0.740400016000000	0.781799972000000	0.771300018000000	0.751900017000000	0.404399991000000	0.252799988000000	0.204999998000000	0.771899998000000	0.799499989000000	0.742600024000000	0.658800006000000	0.426999986000000	0.270200014000000	0.240099996000000	0.206300005000000	0.717800021000000	0.630200028000000	0.444799989000000	0.441599995000000	0.195999995000000	0.198100001000000	0.164399996000000	0.163200006000000	0.618200004000000	0.454299986000000	0.350800008000000	0.290300012000000	0.193399996000000	0.180899993000000	0.164700001000000	0.150500000000000	0.419299990000000	0.289099991000000	0.172099993000000	0.211899996000000	0.164000005000000	0.157000005000000	0.129199997000000	0.138999999000000	0.191400006000000	0.191200003000000	0.161200002000000	0.143800005000000	0.143199995000000	0.138600007000000	0.122699998000000	0.127499998000000	0.145999998000000	0.134200007000000
0.752499998000000	0.780499995000000	0.816100001000000	0.801299989000000	0.783500016000000	0.418900013000000	0.270399988000000	0.218999997000000	0.793099999000000	0.825200021000000	0.774100006000000	0.696900010000000	0.451499999000000	0.285200000000000	0.256000012000000	0.217600003000000	0.751699984000000	0.664900005000000	0.461100012000000	0.461899996000000	0.202900007000000	0.206200004000000	0.171599999000000	0.167500004000000	0.660899997000000	0.474099994000000	0.363299996000000	0.304199994000000	0.198599994000000	0.185699999000000	0.168699995000000	0.155100003000000	0.439000010000000	0.310099989000000	0.175500005000000	0.216199994000000	0.169000000000000	0.163800001000000	0.131899998000000	0.140799999000000	0.196199998000000	0.197699994000000	0.166400000000000	0.149399996000000	0.144099995000000	0.144199997000000	0.124700002000000	0.132200003000000	0.151700005000000	0.137700006000000
0.784799993000000	0.791199982000000	0.838800013000000	0.819700003000000	0.805499971000000	0.445499986000000	0.283399999000000	0.229399994000000	0.809599996000000	0.842000008000000	0.805299997000000	0.732900023000000	0.473699987000000	0.296400011000000	0.266499996000000	0.223299995000000	0.773199975000000	0.686800003000000	0.488400012000000	0.483999997000000	0.212699994000000	0.215700001000000	0.176499993000000	0.174999997000000	0.695200026000000	0.496699989000000	0.388900012000000	0.323300004000000	0.208700001000000	0.191599995000000	0.170100003000000	0.159999996000000	0.461600006000000	0.328700006000000	0.185000002000000	0.227699995000000	0.172600001000000	0.164199993000000	0.138899997000000	0.145099998000000	0.204099998000000	0.205699995000000	0.167300001000000	0.150999993000000	0.146899998000000	0.145999998000000	0.126599997000000	0.132799998000000	0.153200001000000	0.142499998000000
0.795199990000000	0.802900016000000	0.852599978000000	0.845399976000000	0.850499988000000	0.479600012000000	0.292299986000000	0.233700007000000	0.832700014000000	0.877900004000000	0.839900017000000	0.760800004000000	0.496499985000000	0.311800003000000	0.278400004000000	0.228599995000000	0.807399988000000	0.728699982000000	0.507700026000000	0.507099986000000	0.216999993000000	0.218700007000000	0.175600007000000	0.172900006000000	0.728799999000000	0.523299992000000	0.407799989000000	0.335599989000000	0.212699994000000	0.195800006000000	0.175099999000000	0.166700006000000	0.493600011000000	0.346500009000000	0.186499998000000	0.232500002000000	0.179299995000000	0.170699999000000	0.135000005000000	0.143299997000000	0.213799998000000	0.215399995000000	0.174999997000000	0.158399999000000	0.148000002000000	0.144700006000000	0.126300007000000	0.133499995000000	0.154200003000000	0.141700000000000
0.824800014000000	0.815500021000000	0.872200012000000	0.861400008000000	0.864700019000000	0.494800001000000	0.311600000000000	0.247500002000000	0.857599974000000	0.894800007000000	0.862299979000000	0.793099999000000	0.513499975000000	0.323300004000000	0.289200008000000	0.242200002000000	0.833299994000000	0.751100004000000	0.540400028000000	0.535099983000000	0.233199999000000	0.232899994000000	0.187700003000000	0.180500001000000	0.749499977000000	0.538299978000000	0.432900012000000	0.358099997000000	0.224800006000000	0.201100007000000	0.177599996000000	0.165199995000000	0.511300027000000	0.358999997000000	0.196400002000000	0.246600002000000	0.185599998000000	0.173099995000000	0.134800002000000	0.148200005000000	0.219400004000000	0.215499997000000	0.176499993000000	0.160799995000000	0.153500006000000	0.148100004000000	0.128399998000000	0.134700000000000	0.160400003000000	0.146699995000000
0.840900004000000	0.835699975000000	0.883599997000000	0.883700013000000	0.895500004000000	0.514699996000000	0.328399986000000	0.258899987000000	0.868200004000000	0.905499995000000	0.879299998000000	0.816900015000000	0.540499985000000	0.339700013000000	0.301999986000000	0.251399994000000	0.862999976000000	0.786800027000000	0.556400001000000	0.551100016000000	0.239500001000000	0.240999997000000	0.193299994000000	0.188099995000000	0.785600007000000	0.565100014000000	0.449699998000000	0.373299986000000	0.227300003000000	0.207599998000000	0.182799995000000	0.172900006000000	0.532199979000000	0.378199995000000	0.201399997000000	0.255499989000000	0.188999996000000	0.178200006000000	0.137199998000000	0.150900006000000	0.240600005000000	0.224299997000000	0.181700006000000	0.167300001000000	0.155599996000000	0.151400000000000	0.129199997000000	0.134100005000000	0.167500004000000	0.151999995000000
0.854300022000000	0.844900012000000	0.879199982000000	0.881699979000000	0.910099983000000	0.535000026000000	0.338600010000000	0.267399997000000	0.875899971000000	0.910099983000000	0.899100006000000	0.836899996000000	0.552399993000000	0.356400013000000	0.311800003000000	0.255699992000000	0.876299977000000	0.812900007000000	0.581799984000000	0.574899971000000	0.248400003000000	0.250200003000000	0.194499999000000	0.190400004000000	0.809000015000000	0.592000008000000	0.469199985000000	0.394100010000000	0.238000005000000	0.213300005000000	0.185000002000000	0.175799996000000	0.555999994000000	0.395200014000000	0.205500007000000	0.265599996000000	0.193399996000000	0.182799995000000	0.137700006000000	0.149499997000000	0.233099997000000	0.233500004000000	0.184200004000000	0.164299995000000	0.153799996000000	0.149900004000000	0.131200001000000	0.134800002000000	0.165700004000000	0.152199998000000
0.857800007000000	0.860199988000000	0.880699992000000	0.879499972000000	0.928200006000000	0.557699978000000	0.350199997000000	0.279300004000000	0.877300024000000	0.904299974000000	0.921000004000000	0.871299982000000	0.582199991000000	0.371600002000000	0.333999991000000	0.271600008000000	0.906499982000000	0.841899991000000	0.610800028000000	0.598800004000000	0.254500002000000	0.257499993000000	0.201199993000000	0.196600005000000	0.852500021000000	0.612900019000000	0.487699986000000	0.411000013000000	0.244900003000000	0.219500005000000	0.190099999000000	0.179000005000000	0.590300024000000	0.411399990000000	0.211700007000000	0.277700007000000	0.197999999000000	0.185200006000000	0.141900003000000	0.150999993000000	0.245100006000000	0.238600001000000	0.189899996000000	0.167199999000000	0.157299995000000	0.152999997000000	0.129099995000000	0.137600005000000	0.175400004000000	0.153699994000000
0.855199993000000	0.866900027000000	0.870800018000000	0.876200020000000	0.942600012000000	0.581499994000000	0.373499990000000	0.288399994000000	0.865999997000000	0.901499987000000	0.922299981000000	0.891300023000000	0.603200018000000	0.386500001000000	0.345600009000000	0.275700003000000	0.906799972000000	0.866199970000000	0.625699997000000	0.627099991000000	0.263000011000000	0.266900003000000	0.206100002000000	0.202000007000000	0.893299997000000	0.643199980000000	0.512600005000000	0.435200006000000	0.257499993000000	0.229499996000000	0.197899997000000	0.182899997000000	0.610800028000000	0.433999985000000	0.222499996000000	0.298500001000000	0.209000006000000	0.190200001000000	0.141800001000000	0.154400006000000	0.252400011000000	0.254400015000000	0.198899999000000	0.169400007000000	0.159799993000000	0.159899995000000	0.131400004000000	0.137099996000000	0.176200002000000	0.158999994000000
0.846099973000000	0.881200016000000	0.889699996000000	0.887799978000000	0.952499986000000	0.609000027000000	0.386700004000000	0.298799992000000	0.862999976000000	0.901199996000000	0.925000012000000	0.913100004000000	0.630299985000000	0.407200009000000	0.359699994000000	0.284399986000000	0.913399994000000	0.898000002000000	0.668900013000000	0.660300016000000	0.274300009000000	0.279199988000000	0.212400004000000	0.210800007000000	0.912599981000000	0.672399998000000	0.530799985000000	0.450700015000000	0.265500009000000	0.235300004000000	0.195899993000000	0.183300003000000	0.637499988000000	0.449900001000000	0.230199993000000	0.308400005000000	0.212899998000000	0.193800002000000	0.140699998000000	0.155800000000000	0.261000007000000	0.263000011000000	0.203700006000000	0.172299996000000	0.162300006000000	0.158099994000000	0.131799996000000	0.137899995000000	0.180500001000000	0.162000000000000
0.851000011000000	0.881399989000000	0.870000005000000	0.871500015000000	0.971199989000000	0.650900006000000	0.418700010000000	0.319400012000000	0.857299984000000	0.898999989000000	0.925199986000000	0.926800013000000	0.657000005000000	0.424400002000000	0.372799993000000	0.292800009000000	0.902100027000000	0.901600003000000	0.685800016000000	0.674700022000000	0.283100009000000	0.290399998000000	0.211899996000000	0.207599998000000	0.941399992000000	0.698899984000000	0.553099990000000	0.469300002000000	0.275900006000000	0.242400005000000	0.202700004000000	0.191300005000000	0.674399972000000	0.477299988000000	0.238299996000000	0.324699998000000	0.218799993000000	0.203700006000000	0.146500006000000	0.160699993000000	0.280600011000000	0.273900002000000	0.207300007000000	0.180500001000000	0.163900003000000	0.160500005000000	0.138999999000000	0.142000005000000	0.187000006000000	0.162900001000000
0.852999985000000	0.892499983000000	0.874499977000000	0.873499990000000	0.982299984000000	0.682500005000000	0.432300001000000	0.334699988000000	0.861500025000000	0.899399996000000	0.925700009000000	0.928699970000000	0.686500013000000	0.446399987000000	0.387400001000000	0.300900012000000	0.915400028000000	0.921400011000000	0.725000024000000	0.714900017000000	0.294299990000000	0.301200002000000	0.221399993000000	0.212500006000000	0.948899984000000	0.732200027000000	0.580699980000000	0.484200001000000	0.286199987000000	0.248099998000000	0.206799999000000	0.194900006000000	0.703599989000000	0.503099978000000	0.243499994000000	0.332800001000000	0.223100007000000	0.205100000000000	0.143500000000000	0.161500007000000	0.283399999000000	0.279199988000000	0.207499996000000	0.180099994000000	0.166299999000000	0.159899995000000	0.134499997000000	0.141399994000000	0.192900002000000	0.166299999000000
0.838000000000000	0.901600003000000	0.882399976000000	0.874700010000000	0.986000001000000	0.693300009000000	0.442900002000000	0.349299997000000	0.850700021000000	0.892199993000000	0.920700014000000	0.929700017000000	0.713100016000000	0.454100013000000	0.404199988000000	0.319200009000000	0.903900027000000	0.907599986000000	0.745999992000000	0.736699998000000	0.309399992000000	0.314599991000000	0.231299996000000	0.222900003000000	0.964500010000000	0.752399981000000	0.596099973000000	0.512600005000000	0.298900008000000	0.263399988000000	0.211500004000000	0.199100003000000	0.722299993000000	0.511900008000000	0.256000012000000	0.351700008000000	0.230599999000000	0.207699999000000	0.144899994000000	0.163499996000000	0.298700005000000	0.289900005000000	0.214699998000000	0.187099993000000	0.173199996000000	0.166199997000000	0.136099994000000	0.142600000000000	0.196600005000000	0.171800002000000
0.843500018000000	0.910799980000000	0.874000013000000	0.871999979000000	0.994599998000000	0.720700026000000	0.456200004000000	0.358200014000000	0.862299979000000	0.901400030000000	0.921299994000000	0.925999999000000	0.730700016000000	0.469799995000000	0.416900009000000	0.335399985000000	0.910300016000000	0.902000010000000	0.765999973000000	0.759700000000000	0.317699999000000	0.326700002000000	0.233099997000000	0.227799997000000	0.974600017000000	0.781799972000000	0.632200003000000	0.527499974000000	0.301299989000000	0.262400001000000	0.217099994000000	0.203099996000000	0.745199978000000	0.530300021000000	0.261999995000000	0.367000014000000	0.238000005000000	0.214300007000000	0.146500006000000	0.165800005000000	0.310299993000000	0.300199986000000	0.222200006000000	0.189799994000000	0.178700000000000	0.164499998000000	0.137099996000000	0.143600002000000	0.199699998000000	0.172000006000000
0.843900025000000	0.915600002000000	0.879400015000000	0.881900012000000	1.01909995100000	0.755400002000000	0.470899999000000	0.380299985000000	0.856199980000000	0.900099993000000	0.922200024000000	0.930100024000000	0.767099977000000	0.496399999000000	0.436199993000000	0.351399988000000	0.918200016000000	0.909099996000000	0.799499989000000	0.785899997000000	0.324000001000000	0.331099987000000	0.237200007000000	0.233300000000000	0.981199980000000	0.819299996000000	0.647899985000000	0.545300007000000	0.317099988000000	0.276300013000000	0.224399999000000	0.210099995000000	0.783699989000000	0.559599996000000	0.269699991000000	0.379799992000000	0.245000005000000	0.217500001000000	0.151800007000000	0.174799994000000	0.329499990000000	0.316700011000000	0.227699995000000	0.192499995000000	0.174799994000000	0.169900000000000	0.139799997000000	0.145699993000000	0.203299999000000	0.175600007000000
0.846599996000000	0.925800025000000	0.876399994000000	0.875000000000000	1.01610004900000	0.772400022000000	0.479600012000000	0.393400013000000	0.854900002000000	0.896899998000000	0.913999975000000	0.925700009000000	0.782899976000000	0.506600022000000	0.444400012000000	0.358000010000000	0.913600028000000	0.910099983000000	0.811299980000000	0.802900016000000	0.340600014000000	0.348600000000000	0.242300004000000	0.243599996000000	0.970000029000000	0.832000017000000	0.672699988000000	0.563799977000000	0.329200000000000	0.281100005000000	0.230299994000000	0.215900004000000	0.802299976000000	0.573199987000000	0.277700007000000	0.397500008000000	0.255600005000000	0.225799993000000	0.151199996000000	0.169900000000000	0.338600010000000	0.327100009000000	0.238600001000000	0.200599998000000	0.180299997000000	0.170200005000000	0.139200002000000	0.145899996000000	0.213599995000000	0.180999994000000
0.842899978000000	0.921599984000000	0.863699973000000	0.870199978000000	1.03120005100000	0.814899981000000	0.519999981000000	0.410499990000000	0.855199993000000	0.891799986000000	0.921199977000000	0.927500010000000	0.822200000000000	0.529699981000000	0.459899992000000	0.368299991000000	0.908699989000000	0.910799980000000	0.858200014000000	0.849300027000000	0.352699995000000	0.356500000000000	0.247899994000000	0.241799995000000	0.976899981000000	0.857599974000000	0.705200016000000	0.596300006000000	0.343800008000000	0.294600010000000	0.232800007000000	0.217899993000000	0.838100016000000	0.611800015000000	0.291799992000000	0.413100004000000	0.262600005000000	0.231399998000000	0.153200001000000	0.174999997000000	0.361099988000000	0.342700005000000	0.245700002000000	0.202199996000000	0.181400001000000	0.173999995000000	0.143600002000000	0.145300001000000	0.216600001000000	0.182200000000000
0.845200002000000	0.932600021000000	0.861100018000000	0.857900023000000	1.01970005000000	0.830500007000000	0.539900005000000	0.431899995000000	0.852100015000000	0.895099998000000	0.926500022000000	0.927299976000000	0.836399972000000	0.548099995000000	0.480100006000000	0.393299997000000	0.919200003000000	0.910000026000000	0.862800002000000	0.859700024000000	0.372099996000000	0.369599998000000	0.259200007000000	0.252499998000000	0.967800021000000	0.884400010000000	0.728200018000000	0.611800015000000	0.350199997000000	0.305400014000000	0.242300004000000	0.226699993000000	0.857200027000000	0.629800022000000	0.300500005000000	0.432099998000000	0.272300005000000	0.238499999000000	0.153200001000000	0.175799996000000	0.370499998000000	0.353199989000000	0.245900005000000	0.208000004000000	0.187600002000000	0.177699998000000	0.141000003000000	0.150500000000000	0.224600002000000	0.186800003000000
0.847800016000000	0.938899994000000	0.863799989000000	0.873199999000000	1.04059994200000	0.869799972000000	0.562699974000000	0.456400007000000	0.848200023000000	0.893499970000000	0.927699983000000	0.931599975000000	0.864099979000000	0.572600007000000	0.497000009000000	0.399500012000000	0.923200011000000	0.916499972000000	0.897800028000000	0.894699991000000	0.388399988000000	0.385899991000000	0.268400013000000	0.262499988000000	0.965499997000000	0.909799993000000	0.757000029000000	0.639999986000000	0.368299991000000	0.315299988000000	0.250900000000000	0.232299998000000	0.883300006000000	0.657599986000000	0.314500004000000	0.447699994000000	0.283399999000000	0.244299993000000	0.158399999000000	0.181400001000000	0.386200011000000	0.370200008000000	0.262400001000000	0.216000006000000	0.190899998000000	0.179900005000000	0.144299999000000	0.150900006000000	0.231199995000000	0.196799994000000
0.841400027000000	0.947200000000000	0.879800022000000	0.873700023000000	1.03989994500000	0.876900017000000	0.576200008000000	0.464199990000000	0.865100026000000	0.890299976000000	0.923399985000000	0.927500010000000	0.882900000000000	0.593699992000000	0.508899987000000	0.419499993000000	0.922699988000000	0.920400023000000	0.909500003000000	0.904900014000000	0.407799989000000	0.406599998000000	0.276100010000000	0.276499987000000	0.976000011000000	0.924899995000000	0.781799972000000	0.665099978000000	0.386599988000000	0.325899988000000	0.256599993000000	0.236499995000000	0.902499974000000	0.690999985000000	0.319299996000000	0.467400014000000	0.292199999000000	0.255100012000000	0.160300002000000	0.184599996000000	0.400700003000000	0.379599988000000	0.266999990000000	0.219799995000000	0.194499999000000	0.185100004000000	0.145799994000000	0.152199998000000	0.242400005000000	0.201600000000000
0.848999977000000	0.949999988000000	0.873300016000000	0.857699990000000	1.04799997800000	0.911400020000000	0.616100013000000	0.491200000000000	0.858399987000000	0.889800012000000	0.919000030000000	0.919200003000000	0.913699985000000	0.619000018000000	0.538500011000000	0.429399997000000	0.920700014000000	0.913399994000000	0.914499998000000	0.915000021000000	0.422300011000000	0.424400002000000	0.293399990000000	0.285200000000000	0.985300004000000	0.953199983000000	0.804899991000000	0.685199976000000	0.402399987000000	0.347000003000000	0.265599996000000	0.245399997000000	0.924099982000000	0.728200018000000	0.341500014000000	0.482400000000000	0.302899987000000	0.261200011000000	0.163299993000000	0.185200006000000	0.427199990000000	0.401600003000000	0.278899997000000	0.223900005000000	0.198899999000000	0.197300002000000	0.146899998000000	0.153099999000000	0.254700005000000	0.209199995000000
[truncated: 14 more columns]
