# Supplementary material for: Modeling the impact of drug interactions on therapeutic selectivity
Source: Nat Commun. 2018 Aug 27;9:3452. doi: 10.1038/s41467-018-05954-3 (PMC6110842; doi:10.1038/s41467-018-05954-3)
Supplement: Supplementary file 4 — Supplementary Data 1 [file 41467_2018_5954_MOESM4_ESM.zip › albRAW/Dyc-MMS.txt]

0.125100002000000	0.130700007000000	0.132799998000000	0.129099995000000	0.129099995000000	0.129299998000000	0.128099993000000	0.128399998000000	0.129800007000000	0.131699994000000	0.128399998000000	0.130199999000000	0.134399995000000	0.128199995000000	0.127700001000000	0.128099993000000	0.131899998000000	0.132300004000000	0.131600007000000	0.133000001000000	0.133800000000000	0.129500002000000	0.132100001000000	0.127200007000000	0.127499998000000	0.127900004000000	0.131500006000000	0.130999997000000	0.131300002000000	0.129199997000000	0.125599995000000	0.129600003000000	0.124600001000000	0.127900004000000	0.126699999000000	0.128700003000000	0.132699996000000	0.127700001000000	0.128399998000000	0.129199997000000	0.125000000000000	0.129199997000000	0.127700001000000	0.126800001000000	0.129400000000000	0.129899994000000	0.133499995000000	0.131099999000000	0.129800007000000	0.128099993000000
0.124200001000000	0.128399998000000	0.131200001000000	0.126800001000000	0.127499998000000	0.127100006000000	0.126200005000000	0.126000002000000	0.128900006000000	0.130300000000000	0.127900004000000	0.128700003000000	0.132900000000000	0.126300007000000	0.126000002000000	0.126399994000000	0.130799994000000	0.129800007000000	0.130199999000000	0.131400004000000	0.131300002000000	0.128500000000000	0.130500004000000	0.125699997000000	0.125599995000000	0.126499996000000	0.129299998000000	0.129400000000000	0.129800007000000	0.127399996000000	0.124499999000000	0.127000004000000	0.123700000000000	0.126200005000000	0.125400007000000	0.127200007000000	0.131099999000000	0.125699997000000	0.126900002000000	0.127700001000000	0.124600001000000	0.127700001000000	0.126300007000000	0.125200003000000	0.128099993000000	0.128299996000000	0.131600007000000	0.128700003000000	0.128800005000000	0.127900004000000
0.122100003000000	0.127599999000000	0.129999995000000	0.125300005000000	0.126499996000000	0.126399994000000	0.125400007000000	0.124799997000000	0.127000004000000	0.128700003000000	0.127200007000000	0.127299994000000	0.131899998000000	0.125100002000000	0.125300005000000	0.125300005000000	0.129400000000000	0.129500002000000	0.128600001000000	0.130099997000000	0.130400002000000	0.126699999000000	0.129400000000000	0.124499999000000	0.125100002000000	0.125599995000000	0.127299994000000	0.127900004000000	0.128199995000000	0.126499996000000	0.123199999000000	0.126000002000000	0.123199999000000	0.126200005000000	0.124700002000000	0.127200007000000	0.129800007000000	0.125200003000000	0.125599995000000	0.127100006000000	0.123700000000000	0.126100004000000	0.125599995000000	0.124399997000000	0.127000004000000	0.126699999000000	0.130099997000000	0.126800001000000	0.128000006000000	0.126800001000000
0.121799998000000	0.126200005000000	0.128600001000000	0.124899998000000	0.126499996000000	0.125499994000000	0.124300003000000	0.124200001000000	0.126300007000000	0.128099993000000	0.126000002000000	0.127599999000000	0.131899998000000	0.124399997000000	0.124200001000000	0.125000000000000	0.128500000000000	0.128199995000000	0.127900004000000	0.128900006000000	0.129099995000000	0.126200005000000	0.128500000000000	0.123199999000000	0.124499999000000	0.124700002000000	0.126499996000000	0.127700001000000	0.126900002000000	0.126100004000000	0.122199997000000	0.125599995000000	0.123000003000000	0.124600001000000	0.123800002000000	0.126100004000000	0.129600003000000	0.123899996000000	0.124700002000000	0.125699997000000	0.123599999000000	0.124799997000000	0.124600001000000	0.123499997000000	0.126000002000000	0.126200005000000	0.128800005000000	0.126699999000000	0.127100006000000	0.125599995000000
0.121500000000000	0.125599995000000	0.128700003000000	0.124100000000000	0.125599995000000	0.124799997000000	0.124200001000000	0.124499999000000	0.127000004000000	0.128399998000000	0.125799999000000	0.126699999000000	0.131099999000000	0.123700000000000	0.124600001000000	0.124100000000000	0.128800005000000	0.128199995000000	0.128399998000000	0.128500000000000	0.129099995000000	0.126000002000000	0.128299996000000	0.123400003000000	0.123999998000000	0.125400007000000	0.126300007000000	0.126800001000000	0.126599997000000	0.126300007000000	0.121600002000000	0.125000000000000	0.122400001000000	0.125100002000000	0.124799997000000	0.125799999000000	0.128900006000000	0.123700000000000	0.124700002000000	0.125699997000000	0.123800002000000	0.124600001000000	0.124799997000000	0.123499997000000	0.125400007000000	0.125200003000000	0.128999993000000	0.125699997000000	0.127100006000000	0.126399994000000
0.122000001000000	0.126599997000000	0.128099993000000	0.124499999000000	0.125599995000000	0.125300005000000	0.123999998000000	0.124100000000000	0.126800001000000	0.127700001000000	0.125799999000000	0.126699999000000	0.130400002000000	0.124399997000000	0.124399997000000	0.124399997000000	0.128800005000000	0.127499998000000	0.127700001000000	0.128999993000000	0.129299998000000	0.126100004000000	0.127599999000000	0.123300001000000	0.124700002000000	0.125799999000000	0.126399994000000	0.128199995000000	0.126800001000000	0.125599995000000	0.121699996000000	0.125300005000000	0.123300001000000	0.125499994000000	0.124300003000000	0.126100004000000	0.129199997000000	0.123800002000000	0.124300003000000	0.125499994000000	0.123800002000000	0.125200003000000	0.124100000000000	0.123499997000000	0.125599995000000	0.125300005000000	0.128800005000000	0.126100004000000	0.127499998000000	0.125799999000000
0.121100001000000	0.126100004000000	0.128199995000000	0.125100002000000	0.126200005000000	0.124899998000000	0.124100000000000	0.124300003000000	0.125900000000000	0.127800003000000	0.126000002000000	0.126699999000000	0.130700007000000	0.124300003000000	0.124399997000000	0.124700002000000	0.128199995000000	0.127900004000000	0.127299994000000	0.129400000000000	0.129500002000000	0.126100004000000	0.127700001000000	0.123099998000000	0.123899996000000	0.125100002000000	0.126100004000000	0.126499996000000	0.127399996000000	0.126000002000000	0.122199997000000	0.125300005000000	0.122699998000000	0.125300005000000	0.124399997000000	0.125799999000000	0.129299998000000	0.124499999000000	0.124600001000000	0.126000002000000	0.123499997000000	0.125100002000000	0.124100000000000	0.123599999000000	0.125699997000000	0.125799999000000	0.128500000000000	0.126000002000000	0.126800001000000	0.125900000000000
0.121900000000000	0.126399994000000	0.128399998000000	0.124399997000000	0.126599997000000	0.125599995000000	0.124100000000000	0.124100000000000	0.126399994000000	0.128500000000000	0.126200005000000	0.126000002000000	0.130700007000000	0.124300003000000	0.124899998000000	0.124399997000000	0.128700003000000	0.127900004000000	0.127900004000000	0.128700003000000	0.129800007000000	0.126399994000000	0.127000004000000	0.123700000000000	0.124399997000000	0.125900000000000	0.126399994000000	0.126499996000000	0.126599997000000	0.126399994000000	0.122599997000000	0.125200003000000	0.123499997000000	0.125900000000000	0.124600001000000	0.126100004000000	0.129299998000000	0.123700000000000	0.124399997000000	0.125499994000000	0.123899996000000	0.125499994000000	0.123999998000000	0.123899996000000	0.125200003000000	0.125200003000000	0.128999993000000	0.125900000000000	0.128299996000000	0.126200005000000
0.121799998000000	0.127000004000000	0.128199995000000	0.125100002000000	0.126000002000000	0.125000000000000	0.124200001000000	0.124200001000000	0.126900002000000	0.128800005000000	0.125900000000000	0.127200007000000	0.130999997000000	0.124899998000000	0.124899998000000	0.124200001000000	0.128500000000000	0.128600001000000	0.128000006000000	0.129299998000000	0.129400000000000	0.126300007000000	0.127800003000000	0.123400003000000	0.123899996000000	0.126499996000000	0.126399994000000	0.126300007000000	0.127000004000000	0.125900000000000	0.122599997000000	0.126000002000000	0.123099998000000	0.126100004000000	0.124200001000000	0.126399994000000	0.129400000000000	0.124799997000000	0.124899998000000	0.125599995000000	0.123700000000000	0.125300005000000	0.124300003000000	0.123599999000000	0.126200005000000	0.126200005000000	0.129199997000000	0.126399994000000	0.128199995000000	0.126000002000000
0.122800000000000	0.127399996000000	0.128600001000000	0.125799999000000	0.126100004000000	0.125799999000000	0.125000000000000	0.124300003000000	0.127299994000000	0.129600003000000	0.126699999000000	0.127599999000000	0.130500004000000	0.124899998000000	0.125400007000000	0.124899998000000	0.128900006000000	0.128800005000000	0.127900004000000	0.129299998000000	0.129299998000000	0.125900000000000	0.128000006000000	0.123599999000000	0.125799999000000	0.126699999000000	0.126900002000000	0.130799994000000	0.127000004000000	0.126399994000000	0.122500002000000	0.125900000000000	0.123099998000000	0.126699999000000	0.124300003000000	0.126499996000000	0.128700003000000	0.124499999000000	0.125300005000000	0.126499996000000	0.123700000000000	0.125699997000000	0.124200001000000	0.124399997000000	0.126000002000000	0.126399994000000	0.129700005000000	0.126800001000000	0.127700001000000	0.127000004000000
0.122800000000000	0.127900004000000	0.128900006000000	0.125699997000000	0.126499996000000	0.126499996000000	0.125599995000000	0.124799997000000	0.128600001000000	0.128800005000000	0.127399996000000	0.127700001000000	0.130999997000000	0.126300007000000	0.125699997000000	0.125200003000000	0.129999995000000	0.129099995000000	0.128000006000000	0.129800007000000	0.129800007000000	0.127000004000000	0.128099993000000	0.123700000000000	0.126599997000000	0.127000004000000	0.127200007000000	0.128299996000000	0.126800001000000	0.126699999000000	0.123599999000000	0.126699999000000	0.125300005000000	0.126100004000000	0.125699997000000	0.127399996000000	0.129199997000000	0.124899998000000	0.125000000000000	0.126699999000000	0.124899998000000	0.126300007000000	0.125200003000000	0.125000000000000	0.125799999000000	0.126499996000000	0.128999993000000	0.126900002000000	0.128399998000000	0.127700001000000
0.123899996000000	0.128700003000000	0.128399998000000	0.125100002000000	0.126599997000000	0.126300007000000	0.124499999000000	0.124799997000000	0.128399998000000	0.129299998000000	0.126900002000000	0.127499998000000	0.130899996000000	0.125000000000000	0.125300005000000	0.124700002000000	0.129700005000000	0.129099995000000	0.127100006000000	0.129800007000000	0.129199997000000	0.127299994000000	0.128000006000000	0.123300001000000	0.126100004000000	0.126699999000000	0.126499996000000	0.128700003000000	0.126399994000000	0.126200005000000	0.122699998000000	0.125900000000000	0.124600001000000	0.127299994000000	0.125300005000000	0.126800001000000	0.129199997000000	0.124899998000000	0.124499999000000	0.125699997000000	0.124700002000000	0.125900000000000	0.124700002000000	0.124300003000000	0.126000002000000	0.126000002000000	0.128399998000000	0.126499996000000	0.128399998000000	0.127299994000000
0.124600001000000	0.129099995000000	0.129299998000000	0.126699999000000	0.127100006000000	0.126200005000000	0.125400007000000	0.125699997000000	0.129199997000000	0.130500004000000	0.127900004000000	0.127900004000000	0.131500006000000	0.125699997000000	0.126000002000000	0.125300005000000	0.129999995000000	0.129600003000000	0.128500000000000	0.130500004000000	0.130300000000000	0.127800003000000	0.128700003000000	0.124300003000000	0.126599997000000	0.127399996000000	0.126900002000000	0.127499998000000	0.127399996000000	0.127100006000000	0.123300001000000	0.126399994000000	0.125699997000000	0.126699999000000	0.125000000000000	0.127700001000000	0.130400002000000	0.125300005000000	0.125799999000000	0.126499996000000	0.125499994000000	0.125699997000000	0.124600001000000	0.125000000000000	0.126399994000000	0.126300007000000	0.129400000000000	0.126499996000000	0.128099993000000	0.127399996000000
0.125699997000000	0.129600003000000	0.130099997000000	0.126900002000000	0.127000004000000	0.126000002000000	0.124899998000000	0.124700002000000	0.130199999000000	0.130799994000000	0.128299996000000	0.128000006000000	0.131699994000000	0.125900000000000	0.125599995000000	0.125100002000000	0.131200001000000	0.129500002000000	0.128999993000000	0.129400000000000	0.129999995000000	0.127599999000000	0.128399998000000	0.124200001000000	0.127100006000000	0.127299994000000	0.127299994000000	0.127100006000000	0.127900004000000	0.127299994000000	0.123899996000000	0.126000002000000	0.125499994000000	0.127000004000000	0.125400007000000	0.127499998000000	0.129800007000000	0.125400007000000	0.125300005000000	0.126200005000000	0.125000000000000	0.125900000000000	0.125300005000000	0.124899998000000	0.126100004000000	0.126499996000000	0.129400000000000	0.126900002000000	0.128399998000000	0.127700001000000
0.127000004000000	0.131200001000000	0.130500004000000	0.127800003000000	0.128099993000000	0.127200007000000	0.126399994000000	0.125599995000000	0.132599995000000	0.132599995000000	0.129700005000000	0.129199997000000	0.131799996000000	0.127700001000000	0.127200007000000	0.125900000000000	0.131500006000000	0.130999997000000	0.129800007000000	0.130400002000000	0.130500004000000	0.127800003000000	0.128900006000000	0.124700002000000	0.128999993000000	0.128800005000000	0.128999993000000	0.128099993000000	0.127599999000000	0.127700001000000	0.124300003000000	0.126900002000000	0.126800001000000	0.128099993000000	0.126599997000000	0.128000006000000	0.129899994000000	0.126499996000000	0.125799999000000	0.126800001000000	0.126699999000000	0.127299994000000	0.125699997000000	0.126300007000000	0.127299994000000	0.127200007000000	0.129600003000000	0.127299994000000	0.129299998000000	0.128900006000000
0.128900006000000	0.133499995000000	0.130400002000000	0.128999993000000	0.128399998000000	0.127800003000000	0.125499994000000	0.125400007000000	0.132799998000000	0.133000001000000	0.129199997000000	0.129700005000000	0.131699994000000	0.127599999000000	0.126499996000000	0.125900000000000	0.132799998000000	0.131500006000000	0.130500004000000	0.131699994000000	0.130799994000000	0.128500000000000	0.128900006000000	0.124499999000000	0.128900006000000	0.129400000000000	0.128800005000000	0.128999993000000	0.127700001000000	0.128099993000000	0.123599999000000	0.127000004000000	0.127100006000000	0.128800005000000	0.126599997000000	0.128700003000000	0.130400002000000	0.126200005000000	0.125200003000000	0.127100006000000	0.127200007000000	0.127900004000000	0.125699997000000	0.125499994000000	0.127200007000000	0.126800001000000	0.129600003000000	0.127100006000000	0.129800007000000	0.129299998000000
0.130700007000000	0.132300004000000	0.131600007000000	0.128700003000000	0.129400000000000	0.128299996000000	0.126000002000000	0.126200005000000	0.134599999000000	0.134100005000000	0.129199997000000	0.129899994000000	0.133000001000000	0.127299994000000	0.126800001000000	0.126200005000000	0.134700000000000	0.132499993000000	0.130500004000000	0.132300004000000	0.131400004000000	0.129299998000000	0.128700003000000	0.125100002000000	0.130199999000000	0.130899996000000	0.129299998000000	0.129500002000000	0.128999993000000	0.129199997000000	0.124899998000000	0.127100006000000	0.129199997000000	0.129299998000000	0.127100006000000	0.128999993000000	0.130700007000000	0.126100004000000	0.125400007000000	0.126800001000000	0.128099993000000	0.127700001000000	0.126300007000000	0.126399994000000	0.127499998000000	0.127100006000000	0.130700007000000	0.127499998000000	0.129500002000000	0.129500002000000
0.132599995000000	0.136299998000000	0.134700000000000	0.129600003000000	0.130300000000000	0.128700003000000	0.126300007000000	0.126699999000000	0.137600005000000	0.137300000000000	0.132400006000000	0.131400004000000	0.133699998000000	0.127800003000000	0.127299994000000	0.126800001000000	0.135900006000000	0.134599999000000	0.133000001000000	0.132699996000000	0.132300004000000	0.129500002000000	0.129600003000000	0.125699997000000	0.131099999000000	0.131699994000000	0.130899996000000	0.130300000000000	0.129199997000000	0.129700005000000	0.125000000000000	0.128000006000000	0.129899994000000	0.129500002000000	0.128800005000000	0.130199999000000	0.131999999000000	0.127499998000000	0.127000004000000	0.127800003000000	0.129099995000000	0.128500000000000	0.127000004000000	0.127499998000000	0.127599999000000	0.128199995000000	0.131200001000000	0.128500000000000	0.131099999000000	0.130199999000000
0.135299996000000	0.136700004000000	0.135600001000000	0.131300002000000	0.130300000000000	0.130099997000000	0.127200007000000	0.126800001000000	0.139300004000000	0.138600007000000	0.132900000000000	0.131699994000000	0.133800000000000	0.128199995000000	0.128000006000000	0.127399996000000	0.136700004000000	0.135900006000000	0.132699996000000	0.133100003000000	0.132400006000000	0.129999995000000	0.129999995000000	0.126100004000000	0.131799996000000	0.133000001000000	0.130500004000000	0.130999997000000	0.129700005000000	0.130199999000000	0.125699997000000	0.128099993000000	0.129700005000000	0.131699994000000	0.128600001000000	0.130700007000000	0.131999999000000	0.128099993000000	0.126900002000000	0.128500000000000	0.129299998000000	0.129299998000000	0.127100006000000	0.127599999000000	0.128600001000000	0.128000006000000	0.131400004000000	0.128199995000000	0.132100001000000	0.131300002000000
0.138500005000000	0.139100000000000	0.135900006000000	0.132400006000000	0.132300004000000	0.130999997000000	0.128199995000000	0.127299994000000	0.143399999000000	0.141100004000000	0.133300006000000	0.132499993000000	0.135499999000000	0.130300000000000	0.129099995000000	0.127299994000000	0.140200004000000	0.136999995000000	0.133599997000000	0.134599999000000	0.133800000000000	0.130999997000000	0.130899996000000	0.125799999000000	0.134299994000000	0.133699998000000	0.131400004000000	0.131400004000000	0.130099997000000	0.130600005000000	0.126000002000000	0.128299996000000	0.131600007000000	0.132900000000000	0.129899994000000	0.131200001000000	0.132100001000000	0.128399998000000	0.127299994000000	0.128900006000000	0.130600005000000	0.130600005000000	0.128500000000000	0.128000006000000	0.128700003000000	0.128700003000000	0.130899996000000	0.128700003000000	0.132499993000000	0.133100003000000
0.141399994000000	0.141599998000000	0.137600005000000	0.133900002000000	0.133200005000000	0.131699994000000	0.128600001000000	0.128199995000000	0.143700004000000	0.142199993000000	0.135600001000000	0.134000003000000	0.137300000000000	0.130799994000000	0.129899994000000	0.127900004000000	0.142399997000000	0.139300004000000	0.134700000000000	0.135700002000000	0.135900006000000	0.132100001000000	0.131699994000000	0.126499996000000	0.136299998000000	0.135600001000000	0.133200005000000	0.132400006000000	0.130999997000000	0.130600005000000	0.127100006000000	0.128800005000000	0.134100005000000	0.134000003000000	0.130899996000000	0.132200003000000	0.133200005000000	0.129299998000000	0.127599999000000	0.128999993000000	0.131600007000000	0.130899996000000	0.129500002000000	0.128900006000000	0.129400000000000	0.129400000000000	0.132300004000000	0.129099995000000	0.133100003000000	0.133900002000000
0.144299999000000	0.144400001000000	0.139599994000000	0.133900002000000	0.133499995000000	0.132699996000000	0.128099993000000	0.128000006000000	0.146899998000000	0.145199999000000	0.136000007000000	0.134499997000000	0.136700004000000	0.131799996000000	0.128999993000000	0.127900004000000	0.143199995000000	0.140900001000000	0.134499997000000	0.136700004000000	0.135499999000000	0.132100001000000	0.131899998000000	0.126800001000000	0.136899993000000	0.136500001000000	0.133800000000000	0.133399993000000	0.131500006000000	0.131500006000000	0.127700001000000	0.128800005000000	0.134399995000000	0.135199994000000	0.131300002000000	0.132499993000000	0.133399993000000	0.129999995000000	0.128000006000000	0.129099995000000	0.132799998000000	0.132400006000000	0.129199997000000	0.129700005000000	0.129899994000000	0.129600003000000	0.131699994000000	0.129199997000000	0.133599997000000	0.134000003000000
0.150099993000000	0.148800001000000	0.142299995000000	0.136600003000000	0.134700000000000	0.134200007000000	0.129400000000000	0.129299998000000	0.154100001000000	0.149499997000000	0.138799995000000	0.136500001000000	0.137899995000000	0.133200005000000	0.131099999000000	0.129899994000000	0.147100002000000	0.144800007000000	0.138099998000000	0.138400003000000	0.137300000000000	0.134000003000000	0.132900000000000	0.127599999000000	0.140200004000000	0.139899999000000	0.135900006000000	0.135000005000000	0.132799998000000	0.133100003000000	0.128800005000000	0.129899994000000	0.137799993000000	0.137700006000000	0.133100003000000	0.134800002000000	0.134700000000000	0.131799996000000	0.129600003000000	0.130500004000000	0.134599999000000	0.133499995000000	0.131600007000000	0.130999997000000	0.131099999000000	0.130300000000000	0.133200005000000	0.129700005000000	0.135800004000000	0.136299998000000
0.156100005000000	0.153899997000000	0.145600006000000	0.138699993000000	0.136199996000000	0.135000005000000	0.131099999000000	0.129999995000000	0.157499999000000	0.152799994000000	0.141399994000000	0.138300002000000	0.139500007000000	0.134700000000000	0.131799996000000	0.129600003000000	0.149700001000000	0.147499993000000	0.139799997000000	0.139599994000000	0.138500005000000	0.134900004000000	0.133399993000000	0.127499998000000	0.141399994000000	0.141499996000000	0.138699993000000	0.136399999000000	0.133599997000000	0.134200007000000	0.129800007000000	0.130400002000000	0.139100000000000	0.138099998000000	0.135100007000000	0.135600001000000	0.136000007000000	0.131999999000000	0.129700005000000	0.130700007000000	0.136199996000000	0.135199994000000	0.132300004000000	0.131999999000000	0.132100001000000	0.130799994000000	0.133399993000000	0.130300000000000	0.136800006000000	0.137700006000000
0.159199998000000	0.158500001000000	0.146200001000000	0.139799997000000	0.136399999000000	0.135600001000000	0.130999997000000	0.129899994000000	0.161200002000000	0.157800004000000	0.143099993000000	0.139799997000000	0.139699996000000	0.135199994000000	0.132100001000000	0.130199999000000	0.149700001000000	0.150500000000000	0.141299993000000	0.141299993000000	0.139200002000000	0.135600001000000	0.133699998000000	0.128199995000000	0.142900005000000	0.143099993000000	0.138799995000000	0.137300000000000	0.134299994000000	0.135299996000000	0.130099997000000	0.130500004000000	0.140900001000000	0.140000001000000	0.136099994000000	0.135399997000000	0.136000007000000	0.132799998000000	0.129899994000000	0.131099999000000	0.137600005000000	0.136299998000000	0.132799998000000	0.133399993000000	0.131799996000000	0.131099999000000	0.133100003000000	0.130400002000000	0.136899993000000	0.139100000000000
0.166099995000000	0.163200006000000	0.151700005000000	0.142000005000000	0.139200002000000	0.137400001000000	0.132100001000000	0.130500004000000	0.165700004000000	0.161300004000000	0.145799994000000	0.141000003000000	0.141700000000000	0.136299998000000	0.132900000000000	0.131400004000000	0.152700007000000	0.154300004000000	0.143700004000000	0.143099993000000	0.141100004000000	0.137500003000000	0.134499997000000	0.129199997000000	0.144400001000000	0.145799994000000	0.141100004000000	0.139100000000000	0.136399999000000	0.136199996000000	0.131300002000000	0.131500006000000	0.143500000000000	0.141599998000000	0.138899997000000	0.138200000000000	0.138400003000000	0.134299994000000	0.131099999000000	0.131999999000000	0.139200002000000	0.137999997000000	0.133399993000000	0.133599997000000	0.133599997000000	0.132200003000000	0.134299994000000	0.130999997000000	0.137999997000000	0.140799999000000
0.174799994000000	0.169499993000000	0.154200003000000	0.146500006000000	0.140200004000000	0.138099998000000	0.133300006000000	0.131500006000000	0.171599999000000	0.167500004000000	0.149399996000000	0.143600002000000	0.141599998000000	0.138200000000000	0.134200007000000	0.132599995000000	0.156200007000000	0.157399997000000	0.145999998000000	0.145099998000000	0.141499996000000	0.139100000000000	0.135399997000000	0.130199999000000	0.147400007000000	0.146200001000000	0.143600002000000	0.140900001000000	0.136800006000000	0.137899995000000	0.132300004000000	0.132200003000000	0.145199999000000	0.144199997000000	0.138899997000000	0.139300004000000	0.139200002000000	0.136199996000000	0.131500006000000	0.132499993000000	0.140699998000000	0.140300006000000	0.135199994000000	0.136399999000000	0.134000003000000	0.132900000000000	0.135199994000000	0.131400004000000	0.139799997000000	0.142700002000000
0.185399994000000	0.176799998000000	0.159299999000000	0.149200007000000	0.140400007000000	0.141100004000000	0.134499997000000	0.132200003000000	0.180500001000000	0.173199996000000	0.151400000000000	0.144400001000000	0.143500000000000	0.139200002000000	0.134700000000000	0.133699998000000	0.160300002000000	0.161300004000000	0.147400007000000	0.147100002000000	0.143900007000000	0.139799997000000	0.136899993000000	0.130799994000000	0.150700003000000	0.150000006000000	0.144700006000000	0.143800005000000	0.138099998000000	0.139500007000000	0.133900002000000	0.133300006000000	0.147400007000000	0.143800005000000	0.142399997000000	0.141000003000000	0.140900001000000	0.137600005000000	0.133200005000000	0.133499995000000	0.142800003000000	0.141399994000000	0.137199998000000	0.138099998000000	0.135900006000000	0.134100005000000	0.135100007000000	0.132599995000000	0.141399994000000	0.145500004000000
0.193200007000000	0.184599996000000	0.164000005000000	0.152999997000000	0.144299999000000	0.143099993000000	0.134800002000000	0.133000001000000	0.184100002000000	0.180899993000000	0.156700000000000	0.147300005000000	0.145600006000000	0.140900001000000	0.136099994000000	0.133499995000000	0.165500000000000	0.165399998000000	0.152500004000000	0.149399996000000	0.145099998000000	0.141499996000000	0.137300000000000	0.131200001000000	0.154300004000000	0.151800007000000	0.148699999000000	0.147200003000000	0.140200004000000	0.141499996000000	0.135399997000000	0.133499995000000	0.149299994000000	0.148100004000000	0.143600002000000	0.143000007000000	0.142700002000000	0.138699993000000	0.132900000000000	0.135199994000000	0.143800005000000	0.143600002000000	0.139799997000000	0.139500007000000	0.136999995000000	0.134700000000000	0.136899993000000	0.133499995000000	0.143500000000000	0.145999998000000
0.205799997000000	0.190699995000000	0.168599993000000	0.156800002000000	0.146500006000000	0.144400001000000	0.135100007000000	0.133800000000000	0.197899997000000	0.186499998000000	0.159400001000000	0.151999995000000	0.148300007000000	0.141800001000000	0.136099994000000	0.134399995000000	0.169400007000000	0.171900004000000	0.154699996000000	0.151099995000000	0.145899996000000	0.142900005000000	0.138899997000000	0.131600007000000	0.158899993000000	0.156700000000000	0.151099995000000	0.145500004000000	0.142399997000000	0.143500000000000	0.136999995000000	0.134299994000000	0.152999997000000	0.151800007000000	0.146500006000000	0.143999994000000	0.143800005000000	0.139899999000000	0.134299994000000	0.136000007000000	0.145999998000000	0.146799996000000	0.141599998000000	0.140499994000000	0.138500005000000	0.136500001000000	0.137400001000000	0.134399995000000	0.144800007000000	0.149000004000000
0.219699994000000	0.202800006000000	0.173500001000000	0.160999998000000	0.150199994000000	0.149499997000000	0.137099996000000	0.135499999000000	0.209000006000000	0.194999993000000	0.163100004000000	0.154799998000000	0.148699999000000	0.145500004000000	0.137199998000000	0.135299996000000	0.178700000000000	0.175300002000000	0.158199996000000	0.153999999000000	0.148200005000000	0.144600004000000	0.137999997000000	0.133699998000000	0.164499998000000	0.160600007000000	0.153200001000000	0.149599999000000	0.143700004000000	0.145099998000000	0.136299998000000	0.135700002000000	0.156599998000000	0.152999997000000	0.149100006000000	0.148100004000000	0.144999996000000	0.142000005000000	0.135499999000000	0.136199996000000	0.150199994000000	0.149200007000000	0.143199995000000	0.143099993000000	0.139699996000000	0.137799993000000	0.138200000000000	0.135299996000000	0.145999998000000	0.150399998000000
0.234500006000000	0.213200003000000	0.181199998000000	0.165399998000000	0.152999997000000	0.150999993000000	0.138699993000000	0.136500001000000	0.223199993000000	0.203999996000000	0.170100003000000	0.155800000000000	0.152799994000000	0.147200003000000	0.137600005000000	0.135900006000000	0.185900003000000	0.183200002000000	0.161599994000000	0.156800002000000	0.147200003000000	0.145199999000000	0.139300004000000	0.133300006000000	0.169599995000000	0.164199993000000	0.156900004000000	0.150600001000000	0.145199999000000	0.144700006000000	0.137700006000000	0.135900006000000	0.158099994000000	0.155800000000000	0.151500002000000	0.149299994000000	0.145400003000000	0.141900003000000	0.135800004000000	0.137899995000000	0.152799994000000	0.151899993000000	0.144199997000000	0.144700006000000	0.140799999000000	0.138099998000000	0.139300004000000	0.135399997000000	0.149000004000000	0.153200001000000
0.253800005000000	0.228599995000000	0.189899996000000	0.170300007000000	0.158600003000000	0.157000005000000	0.140000001000000	0.136700004000000	0.236800000000000	0.214000002000000	0.176499993000000	0.160600007000000	0.154799998000000	0.149299994000000	0.138600007000000	0.136999995000000	0.192000002000000	0.189400002000000	0.164499998000000	0.157399997000000	0.150199994000000	0.147300005000000	0.140900001000000	0.134200007000000	0.169799998000000	0.167799994000000	0.159400001000000	0.152400002000000	0.146799996000000	0.147599995000000	0.139500007000000	0.136299998000000	0.160899997000000	0.159899995000000	0.152300000000000	0.150500000000000	0.147900000000000	0.145400003000000	0.137600005000000	0.138799995000000	0.157199994000000	0.152899995000000	0.146200001000000	0.147300005000000	0.143800005000000	0.139400005000000	0.140699998000000	0.136000007000000	0.150900006000000	0.156200007000000
0.267800003000000	0.242100000000000	0.198599994000000	0.176400006000000	0.159299999000000	0.157600001000000	0.142900005000000	0.137999997000000	0.246999994000000	0.224299997000000	0.179399997000000	0.164499998000000	0.155100003000000	0.150700003000000	0.140499994000000	0.137700006000000	0.198699996000000	0.197899997000000	0.168200001000000	0.160400003000000	0.151400000000000	0.148699999000000	0.141399994000000	0.135000005000000	0.175799996000000	0.173099995000000	0.162699997000000	0.156000003000000	0.149700001000000	0.150600001000000	0.141000003000000	0.138699993000000	0.167699993000000	0.163699999000000	0.155300006000000	0.153899997000000	0.148599997000000	0.147699997000000	0.138500005000000	0.139300004000000	0.159700006000000	0.157000005000000	0.148800001000000	0.148200005000000	0.144099995000000	0.141599998000000	0.142299995000000	0.136999995000000	0.152500004000000	0.158299997000000
0.291599989000000	0.257400006000000	0.206100002000000	0.183799997000000	0.165700004000000	0.161400005000000	0.141700000000000	0.138699993000000	0.269499987000000	0.240799993000000	0.184499994000000	0.167300001000000	0.157299995000000	0.154400006000000	0.140499994000000	0.139699996000000	0.215499997000000	0.206100002000000	0.172600001000000	0.164399996000000	0.153300002000000	0.151500002000000	0.142299995000000	0.136099994000000	0.182500005000000	0.179399997000000	0.168099999000000	0.159799993000000	0.150099993000000	0.150000006000000	0.140799999000000	0.139500007000000	0.170900002000000	0.169200003000000	0.159400001000000	0.155300006000000	0.150700003000000	0.147499993000000	0.140200004000000	0.139899999000000	0.163000003000000	0.159600005000000	0.151500002000000	0.151800007000000	0.145799994000000	0.141299993000000	0.142399997000000	0.138300002000000	0.155200005000000	0.162499994000000
0.311699986000000	0.274899989000000	0.216499999000000	0.191000000000000	0.172199994000000	0.164399996000000	0.144999996000000	0.140499994000000	0.285400003000000	0.255400002000000	0.195999995000000	0.172299996000000	0.159500003000000	0.156700000000000	0.142499998000000	0.139899999000000	0.226699993000000	0.218700007000000	0.180700004000000	0.168099999000000	0.155100003000000	0.153300002000000	0.143199995000000	0.136199996000000	0.190699995000000	0.187199995000000	0.174400002000000	0.162900001000000	0.151999995000000	0.150500000000000	0.143099993000000	0.139500007000000	0.174999997000000	0.172199994000000	0.162000000000000	0.160699993000000	0.151600003000000	0.147699997000000	0.141000003000000	0.140000001000000	0.165199995000000	0.162799999000000	0.152500004000000	0.154699996000000	0.146599993000000	0.144600004000000	0.143099993000000	0.138500005000000	0.157399997000000	0.167600006000000
0.339399993000000	0.295199990000000	0.223299995000000	0.197300002000000	0.170399994000000	0.172600001000000	0.147100002000000	0.142700002000000	0.313400000000000	0.273900002000000	0.200599998000000	0.175799996000000	0.161500007000000	0.159600005000000	0.143099993000000	0.141000003000000	0.245499998000000	0.232700005000000	0.185599998000000	0.172299996000000	0.156499997000000	0.155699998000000	0.143700004000000	0.136800006000000	0.199100003000000	0.195700005000000	0.175600007000000	0.164299995000000	0.154300004000000	0.156299993000000	0.143500000000000	0.139699996000000	0.178900003000000	0.178499997000000	0.165999994000000	0.162799999000000	0.152600005000000	0.151899993000000	0.141100004000000	0.141499996000000	0.170599997000000	0.165800005000000	0.156200007000000	0.154699996000000	0.150500000000000	0.145600006000000	0.145099998000000	0.139500007000000	0.160099998000000	0.168400005000000
0.361000001000000	0.317200005000000	0.239199996000000	0.204699993000000	0.178499997000000	0.174999997000000	0.150800005000000	0.144299999000000	0.331099987000000	0.293399990000000	0.208900005000000	0.181899995000000	0.166999996000000	0.163499996000000	0.144099995000000	0.142399997000000	0.256799996000000	0.248500004000000	0.189400002000000	0.176799998000000	0.159799993000000	0.158800006000000	0.145799994000000	0.137799993000000	0.204200000000000	0.204600006000000	0.178499997000000	0.169200003000000	0.157499999000000	0.156000003000000	0.144899994000000	0.141100004000000	0.185100004000000	0.180199996000000	0.170699999000000	0.165700004000000	0.155000001000000	0.153799996000000	0.142299995000000	0.143700004000000	0.170499995000000	0.168099999000000	0.157000005000000	0.157900006000000	0.151600003000000	0.147900000000000	0.147499993000000	0.140599996000000	0.162100002000000	0.172600001000000
0.393700004000000	0.344999999000000	0.250699997000000	0.215800002000000	0.184000000000000	0.181299999000000	0.151999995000000	0.143900007000000	0.357300013000000	0.314599991000000	0.220599994000000	0.189999998000000	0.172099993000000	0.167300001000000	0.147599995000000	0.142700002000000	0.277900010000000	0.265100002000000	0.193700001000000	0.182200000000000	0.164499998000000	0.162499994000000	0.146500006000000	0.138200000000000	0.222000003000000	0.217500001000000	0.185599998000000	0.172399998000000	0.158199996000000	0.158800006000000	0.147200003000000	0.142000005000000	0.193200007000000	0.186299995000000	0.172800004000000	0.167699993000000	0.156700000000000	0.154300004000000	0.143900007000000	0.143299997000000	0.175200000000000	0.175799996000000	0.160400003000000	0.158999994000000	0.153500006000000	0.148499995000000	0.147799999000000	0.140699998000000	0.165399998000000	0.176300004000000
0.423599988000000	0.364199996000000	0.260600001000000	0.227300003000000	0.184900001000000	0.183100000000000	0.154400006000000	0.147300005000000	0.384799987000000	0.335399985000000	0.227599993000000	0.197500005000000	0.174099997000000	0.170599997000000	0.148900002000000	0.143600002000000	0.300099999000000	0.282900006000000	0.203600004000000	0.187999994000000	0.168200001000000	0.165000007000000	0.148599997000000	0.138500005000000	0.232999995000000	0.226400003000000	0.193299994000000	0.176499993000000	0.160699993000000	0.160999998000000	0.147599995000000	0.142299995000000	0.200000003000000	0.192800000000000	0.177200004000000	0.171499997000000	0.158600003000000	0.154699996000000	0.143099993000000	0.143900007000000	0.180600002000000	0.179100007000000	0.163299993000000	0.162599996000000	0.154100001000000	0.149700001000000	0.149599999000000	0.142399997000000	0.167500004000000	0.181099996000000
0.459500015000000	0.389200002000000	0.280800015000000	0.236200005000000	0.191000000000000	0.188999996000000	0.155200005000000	0.148599997000000	0.412499994000000	0.353100002000000	0.241099998000000	0.202500001000000	0.177800000000000	0.176400006000000	0.151899993000000	0.146300003000000	0.326400012000000	0.298099995000000	0.215499997000000	0.194299996000000	0.171900004000000	0.171299994000000	0.149599999000000	0.139799997000000	0.247999996000000	0.245800003000000	0.203099996000000	0.184499994000000	0.164199993000000	0.165900007000000	0.151099995000000	0.143000007000000	0.204500005000000	0.199900001000000	0.183699995000000	0.178100005000000	0.162499994000000	0.158600003000000	0.143399999000000	0.145099998000000	0.186100006000000	0.184000000000000	0.169900000000000	0.165800005000000	0.156499997000000	0.151199996000000	0.150600001000000	0.144600004000000	0.170699999000000	0.185900003000000
0.500500023000000	0.417800009000000	0.299499989000000	0.246800005000000	0.202199996000000	0.195600003000000	0.160400003000000	0.149200007000000	0.452399999000000	0.380800009000000	0.256799996000000	0.212300003000000	0.184499994000000	0.177800000000000	0.153600007000000	0.145699993000000	0.361000001000000	0.327600002000000	0.223800004000000	0.201100007000000	0.177100003000000	0.173099995000000	0.152500004000000	0.140200004000000	0.277500004000000	0.264499992000000	0.213699996000000	0.189799994000000	0.169400007000000	0.167699993000000	0.152600005000000	0.144600004000000	0.213400006000000	0.209900007000000	0.192000002000000	0.181899995000000	0.163800001000000	0.159799993000000	0.144299999000000	0.145300001000000	0.191499993000000	0.188999996000000	0.173800007000000	0.167699993000000	0.157700002000000	0.151500002000000	0.151600003000000	0.145099998000000	0.174999997000000	0.192399994000000
0.528299987000000	0.453200012000000	0.318300009000000	0.262100011000000	0.202299997000000	0.199300006000000	0.159899995000000	0.150700003000000	0.474099994000000	0.416000009000000	0.276300013000000	0.220699996000000	0.187900007000000	0.184499994000000	0.156499997000000	0.148100004000000	0.367199987000000	0.348800004000000	0.239700004000000	0.208900005000000	0.180000007000000	0.178399995000000	0.155699998000000	0.143800005000000	0.284000009000000	0.281699985000000	0.225400001000000	0.199399993000000	0.171800002000000	0.176100001000000	0.159199998000000	0.146899998000000	0.217099994000000	0.222399995000000	0.197799996000000	0.189999998000000	0.168099999000000	0.161799997000000	0.147799999000000	0.148499995000000	0.196600005000000	0.196199998000000	0.179299995000000	0.175300002000000	0.162200004000000	0.155599996000000	0.152600005000000	0.146300003000000	0.177399993000000	0.193200007000000
0.556900024000000	0.485300004000000	0.336800009000000	0.279500008000000	0.212300003000000	0.203799993000000	0.162000000000000	0.153500006000000	0.507200003000000	0.445199996000000	0.286599994000000	0.231199995000000	0.190899998000000	0.192399994000000	0.160200000000000	0.150999993000000	0.402300000000000	0.372799993000000	0.250200003000000	0.214599997000000	0.184300005000000	0.184400007000000	0.156599998000000	0.143500000000000	0.318500012000000	0.300799996000000	0.234799996000000	0.205500007000000	0.176300004000000	0.179900005000000	0.158500001000000	0.145999998000000	0.229100004000000	0.234099999000000	0.206599995000000	0.194499999000000	0.169300005000000	0.165900007000000	0.148000002000000	0.148100004000000	0.201600000000000	0.200800002000000	0.182899997000000	0.179199994000000	0.163299993000000	0.156900004000000	0.154100001000000	0.148499995000000	0.180199996000000	0.199000001000000
0.607299984000000	0.517499983000000	0.355599999000000	0.293599993000000	0.215200007000000	0.208399996000000	0.163800001000000	0.155499995000000	0.548300028000000	0.478799999000000	0.299199998000000	0.239700004000000	0.196799994000000	0.197500005000000	0.160799995000000	0.151099995000000	0.437700003000000	0.398799986000000	0.261999995000000	0.229699999000000	0.188700005000000	0.187999994000000	0.158099994000000	0.144800007000000	0.345600009000000	0.328000009000000	0.253300011000000	0.212300003000000	0.180000007000000	0.185100004000000	0.161500007000000	0.147400007000000	0.238600001000000	0.246800005000000	0.217500001000000	0.198799998000000	0.175799996000000	0.169400007000000	0.147900000000000	0.148200005000000	0.208299994000000	0.205200002000000	0.187299997000000	0.180899993000000	0.166500002000000	0.158199996000000	0.153500006000000	0.145699993000000	0.182500005000000	0.206300005000000
0.640299976000000	0.546800017000000	0.387699991000000	0.309399992000000	0.226199999000000	0.217700005000000	0.168400005000000	0.157000005000000	0.573599994000000	0.510100007000000	0.324400008000000	0.255800009000000	0.203500003000000	0.204799995000000	0.166800007000000	0.152199998000000	0.468899995000000	0.432300001000000	0.283499986000000	0.236000001000000	0.196600005000000	0.191799998000000	0.162900001000000	0.144999996000000	0.376599997000000	0.345899999000000	0.266499996000000	0.225299999000000	0.182899997000000	0.188299999000000	0.167300001000000	0.147699997000000	0.253899992000000	0.267899990000000	0.227500007000000	0.209199995000000	0.180500001000000	0.175600007000000	0.151500002000000	0.150800005000000	0.211500004000000	0.210400000000000	0.196099997000000	0.188999996000000	0.169599995000000	0.158600003000000	0.157100007000000	0.147900000000000	0.187800005000000	0.213699996000000
0.674799979000000	0.587100029000000	0.406500012000000	0.324800014000000	0.231299996000000	0.222700000000000	0.167799994000000	0.160699993000000	0.597500026000000	0.542100012000000	0.343499988000000	0.267500013000000	0.209099993000000	0.210299999000000	0.162300006000000	0.155800000000000	0.499500006000000	0.449099988000000	0.305500001000000	0.249300003000000	0.204300001000000	0.201399997000000	0.165999994000000	0.149499997000000	0.392800003000000	0.362800002000000	0.285499990000000	0.232999995000000	0.189799994000000	0.196400002000000	0.174400002000000	0.151500002000000	0.266900003000000	0.282000005000000	0.237200007000000	0.217399999000000	0.185299993000000	0.181199998000000	0.154200003000000	0.152899995000000	0.212400004000000	0.215299994000000	0.200499997000000	0.198699996000000	0.176899999000000	0.166400000000000	0.156000003000000	0.148100004000000	0.188999996000000	0.215700001000000
0.717700005000000	0.611100018000000	0.429899991000000	0.343600005000000	0.234099999000000	0.230399996000000	0.172099993000000	0.161300004000000	0.642600000000000	0.570200026000000	0.366499990000000	0.281300008000000	0.212899998000000	0.210600004000000	0.168599993000000	0.157199994000000	0.523199975000000	0.479600012000000	0.315800011000000	0.262800008000000	0.209800005000000	0.205200002000000	0.166099995000000	0.149499997000000	0.425300002000000	0.393500000000000	0.300799996000000	0.246199995000000	0.196799994000000	0.200200006000000	0.177900001000000	0.151700005000000	0.280499995000000	0.314900011000000	0.249599993000000	0.224700004000000	0.185299993000000	0.183200002000000	0.157000005000000	0.153600007000000	0.216800004000000	0.223600000000000	0.206400007000000	0.201800004000000	0.174700007000000	0.166299999000000	0.157600001000000	0.148499995000000	0.194100007000000	0.222700000000000
0.752900004000000	0.648599982000000	0.458600014000000	0.367100000000000	0.241999999000000	0.232400000000000	0.176400006000000	0.162599996000000	0.676100016000000	0.601400018000000	0.394600004000000	0.301699996000000	0.219400004000000	0.214900002000000	0.172099993000000	0.158999994000000	0.556999981000000	0.505999982000000	0.341699988000000	0.272700012000000	0.217299998000000	0.215299994000000	0.170000002000000	0.149499997000000	0.454400003000000	0.418199986000000	0.322800010000000	0.256599993000000	0.203199998000000	0.210099995000000	0.182300001000000	0.153500006000000	0.295199990000000	0.338000000000000	0.268200010000000	0.237499997000000	0.194700003000000	0.187199995000000	0.157499999000000	0.155599996000000	0.224600002000000	0.229699999000000	0.214399993000000	0.211899996000000	0.180600002000000	0.171900004000000	0.161899999000000	0.150199994000000	0.195600003000000	0.229399994000000
0.781599998000000	0.676199973000000	0.479499996000000	0.385500014000000	0.250200003000000	0.237100005000000	0.176899999000000	0.164800003000000	0.715399981000000	0.633300006000000	0.408300012000000	0.311399996000000	0.226899996000000	0.223499998000000	0.175500005000000	0.157800004000000	0.604900002000000	0.535000026000000	0.359699994000000	0.291900009000000	0.223199993000000	0.222800002000000	0.172600001000000	0.150900006000000	0.498299986000000	0.443699986000000	0.348399997000000	0.272599995000000	0.205899999000000	0.211199999000000	0.180700004000000	0.156800002000000	0.326999992000000	0.360799998000000	0.283300012000000	0.245900005000000	0.200000003000000	0.191699997000000	0.161599994000000	0.157600001000000	0.228599995000000	0.242400005000000	0.221799999000000	0.217299998000000	0.183599994000000	0.173099995000000	0.162200004000000	0.152400002000000	0.201399997000000	0.233300000000000
0.824500024000000	0.707700014000000	0.503700018000000	0.410299987000000	0.252299994000000	0.242699996000000	0.176200002000000	0.165099993000000	0.745599985000000	0.666700006000000	0.435699999000000	0.329100013000000	0.228499994000000	0.232299998000000	0.175899997000000	0.161799997000000	0.635699987000000	0.570900023000000	0.394600004000000	0.304500014000000	0.233300000000000	0.225799993000000	0.175999999000000	0.152700007000000	0.520900011000000	0.476300001000000	0.377400011000000	0.290199995000000	0.211999997000000	0.216700003000000	0.186199993000000	0.157700002000000	0.347299993000000	0.387600005000000	0.306499988000000	0.256799996000000	0.208399996000000	0.197400004000000	0.160999998000000	0.156599998000000	0.235499993000000	0.256199986000000	0.235400006000000	0.226400003000000	0.189400002000000	0.177100003000000	0.162200004000000	0.152700007000000	0.201900005000000	0.237399995000000
0.833899975000000	0.751299977000000	0.532500029000000	0.428900003000000	0.255899996000000	0.250600010000000	0.175899997000000	0.168899998000000	0.764999986000000	0.687500000000000	0.464500010000000	0.341399997000000	0.237299994000000	0.242300004000000	0.174099997000000	0.162000000000000	0.661700010000000	0.599699974000000	0.408600003000000	0.327100009000000	0.241799995000000	0.238600001000000	0.181899995000000	0.154200003000000	0.543299973000000	0.507900000000000	0.397899985000000	0.307999998000000	0.226999998000000	0.229100004000000	0.197400004000000	0.156200007000000	0.372900009000000	0.414700001000000	0.320300013000000	0.273400009000000	0.216299996000000	0.206400007000000	0.165299997000000	0.161899999000000	0.241699994000000	0.273099989000000	0.247700006000000	0.236699998000000	0.195600003000000	0.184599996000000	0.165800005000000	0.152600005000000	0.203600004000000	0.240400001000000
0.847199976000000	0.779900014000000	0.558899999000000	0.453999996000000	0.273999989000000	0.256599993000000	0.177499995000000	0.169599995000000	0.791899979000000	0.721800029000000	0.488599986000000	0.366600007000000	0.243799999000000	0.246700004000000	0.179800004000000	0.165500000000000	0.693700016000000	0.626200020000000	0.434899986000000	0.343600005000000	0.249699995000000	0.250400007000000	0.185299993000000	0.153999999000000	0.579900026000000	0.526099980000000	0.420800000000000	0.324600011000000	0.228799999000000	0.239099994000000	0.195600003000000	0.161799997000000	0.386799991000000	0.445899993000000	0.350800008000000	0.292299986000000	0.223199993000000	0.213799998000000	0.169200003000000	0.165399998000000	0.247400001000000	0.286000013000000	0.260300010000000	0.247799993000000	0.202600002000000	0.184599996000000	0.172600001000000	0.158000007000000	0.209299996000000	0.245199993000000
0.860800028000000	0.799600005000000	0.587899983000000	0.478700012000000	0.272500008000000	0.260800004000000	0.181700006000000	0.166299999000000	0.819400012000000	0.748099983000000	0.513000011000000	0.385399997000000	0.254500002000000	0.255400002000000	0.182300001000000	0.165500000000000	0.726800025000000	0.656400025000000	0.458799988000000	0.365599990000000	0.260800004000000	0.250299990000000	0.185000002000000	0.157700002000000	0.619400024000000	0.570100009000000	0.446500003000000	0.346899986000000	0.236499995000000	0.243100002000000	0.209000006000000	0.164199993000000	0.418900013000000	0.481799990000000	0.373699993000000	0.306300014000000	0.230199993000000	0.217800006000000	0.171100006000000	0.168099999000000	0.263599992000000	0.321900010000000	0.279100001000000	0.258199990000000	0.206599995000000	0.189300001000000	0.174400002000000	0.155800000000000	0.211099997000000	0.252999991000000
0.853500009000000	0.825200021000000	0.615000010000000	0.501500010000000	0.284099996000000	0.263999999000000	0.179399997000000	0.169400007000000	0.821799994000000	0.770200014000000	0.540099978000000	0.404000014000000	0.258800000000000	0.262100011000000	0.181999996000000	0.163299993000000	0.755800009000000	0.688099980000000	0.479999989000000	0.385300010000000	0.268299997000000	0.263300002000000	0.188800007000000	0.157800004000000	0.653900027000000	0.597999990000000	0.468400002000000	0.370299995000000	0.245100006000000	0.256999999000000	0.214599997000000	0.167600006000000	0.446999997000000	0.506299973000000	0.399599999000000	0.325899988000000	0.243499994000000	0.222000003000000	0.176699996000000	0.167500004000000	0.277099997000000	0.333400011000000	0.306300014000000	0.274199992000000	0.214900002000000	0.193000004000000	0.180999994000000	0.157900006000000	0.214699998000000	0.267800003000000
0.850199997000000	0.836399972000000	0.645699978000000	0.527999997000000	0.280600011000000	0.267800003000000	0.183100000000000	0.169200003000000	0.823899984000000	0.785300016000000	0.568700016000000	0.426999986000000	0.263399988000000	0.269699991000000	0.182500005000000	0.168699995000000	0.799700022000000	0.721000016000000	0.512399971000000	0.407900006000000	0.283100009000000	0.265399992000000	0.193299994000000	0.161100000000000	0.693899989000000	0.627499998000000	0.506099999000000	0.388900012000000	0.253500015000000	0.262800008000000	0.215800002000000	0.167999998000000	0.477100015000000	0.540600002000000	0.431800008000000	0.348699987000000	0.248699993000000	0.233899996000000	0.177699998000000	0.173400000000000	0.283600003000000	0.366600007000000	0.335799992000000	0.290300012000000	0.218799993000000	0.197699994000000	0.183400005000000	0.161799997000000	0.212200001000000	0.283699989000000
0.847899973000000	0.837000012000000	0.673799992000000	0.551699996000000	0.296200007000000	0.265199989000000	0.184799999000000	0.169799998000000	0.822899997000000	0.790300012000000	0.592400014000000	0.449699998000000	0.268000007000000	0.280400008000000	0.182600006000000	0.168200001000000	0.799899995000000	0.740000010000000	0.538900018000000	0.433999985000000	0.295100003000000	0.281500012000000	0.193499997000000	0.160999998000000	0.710699975000000	0.660399973000000	0.533100009000000	0.409000009000000	0.272199988000000	0.277099997000000	0.221399993000000	0.172700003000000	0.512399971000000	0.568400025000000	0.449000001000000	0.364800006000000	0.265799999000000	0.244800001000000	0.183599994000000	0.174500003000000	0.301400006000000	0.377099991000000	0.363200009000000	0.309199989000000	0.231399998000000	0.210899994000000	0.185499996000000	0.163299993000000	0.217399999000000	0.302399993000000
0.837300003000000	0.839800000000000	0.707499981000000	0.566299975000000	0.302500010000000	0.273299992000000	0.181899995000000	0.172499999000000	0.805000007000000	0.781300008000000	0.632900000000000	0.469099998000000	0.275700003000000	0.284099996000000	0.184900001000000	0.165900007000000	0.785899997000000	0.759599984000000	0.567900002000000	0.457599998000000	0.305599988000000	0.287900001000000	0.200200006000000	0.163299993000000	0.730599999000000	0.688600004000000	0.552600026000000	0.432300001000000	0.281800002000000	0.288500011000000	0.231900007000000	0.173099995000000	0.540799975000000	0.595899999000000	0.471199989000000	0.390799999000000	0.273999989000000	0.253500015000000	0.190500006000000	0.180000007000000	0.308699995000000	0.391499996000000	0.381399989000000	0.335999995000000	0.238900006000000	0.215800002000000	0.187700003000000	0.168200001000000	0.220500007000000	0.315100014000000
0.848299980000000	0.835699975000000	0.713999987000000	0.604900002000000	0.311199993000000	0.278800011000000	0.178100005000000	0.169100001000000	0.817099988000000	0.785600007000000	0.634199977000000	0.497000009000000	0.286799997000000	0.301200002000000	0.187700003000000	0.171000004000000	0.802299976000000	0.757499993000000	0.588000000000000	0.481999993000000	0.324200004000000	0.300599992000000	0.200100005000000	0.162599996000000	0.752200007000000	0.714200020000000	0.580799997000000	0.452199996000000	0.286300004000000	0.298099995000000	0.239500001000000	0.176400006000000	0.573800027000000	0.628199995000000	0.501500010000000	0.403800011000000	0.283600003000000	0.258500010000000	0.193700001000000	0.181799993000000	0.340099990000000	0.409500003000000	0.413399994000000	0.348300010000000	0.243699998000000	0.216800004000000	0.193100005000000	0.170800000000000	0.219999999000000	0.320499986000000
0.856299996000000	0.829800010000000	0.733799994000000	0.620800018000000	0.319099993000000	0.281800002000000	0.185900003000000	0.173299998000000	0.823400021000000	0.776600003000000	0.667599976000000	0.517799973000000	0.290699989000000	0.309799999000000	0.186700001000000	0.169900000000000	0.799499989000000	0.756500006000000	0.611100018000000	0.509199977000000	0.329100013000000	0.306699991000000	0.200900003000000	0.164299995000000	0.763199985000000	0.741500020000000	0.607100010000000	0.482600003000000	0.302100003000000	0.310699999000000	0.242200002000000	0.176699996000000	0.606000006000000	0.658900023000000	0.526600003000000	0.433099985000000	0.298599988000000	0.270399988000000	0.196700007000000	0.182699993000000	0.366899997000000	0.440200001000000	0.434500009000000	0.373600006000000	0.258199990000000	0.223299995000000	0.192699999000000	0.170300007000000	0.224500000000000	0.342700005000000
0.852100015000000	0.828400016000000	0.739799976000000	0.638700008000000	0.325500011000000	0.281599998000000	0.181700006000000	0.174300000000000	0.818499982000000	0.787299991000000	0.684800029000000	0.536599994000000	0.293000013000000	0.319200009000000	0.192800000000000	0.170499995000000	0.811100006000000	0.765100002000000	0.648299992000000	0.524999976000000	0.341300011000000	0.318599999000000	0.205400005000000	0.167199999000000	0.775200009000000	0.741299987000000	0.634400010000000	0.504599988000000	0.314200014000000	0.316700011000000	0.244200006000000	0.178200006000000	0.661099970000000	0.694999993000000	0.545300007000000	0.451900005000000	0.308600008000000	0.277900010000000	0.199900001000000	0.185299993000000	0.402200013000000	0.465400010000000	0.452600002000000	0.395999998000000	0.275099993000000	0.233400002000000	0.197200000000000	0.173299998000000	0.225299999000000	0.353899986000000
0.857100010000000	0.824899971000000	0.748600006000000	0.663100004000000	0.326299995000000	0.288500011000000	0.184100002000000	0.173400000000000	0.820900023000000	0.777599990000000	0.711099982000000	0.559800029000000	0.309199989000000	0.332300007000000	0.190300003000000	0.171399996000000	0.791499972000000	0.756500006000000	0.670199990000000	0.552800000000000	0.363999993000000	0.334899992000000	0.207200006000000	0.168799996000000	0.752200007000000	0.745299995000000	0.661099970000000	0.530700028000000	0.329299986000000	0.331200004000000	0.253100008000000	0.183200002000000	0.671999991000000	0.699800014000000	0.564199984000000	0.481799990000000	0.324999988000000	0.293599993000000	0.209199995000000	0.196700007000000	0.422300011000000	0.502799988000000	0.482199997000000	0.422100008000000	0.291900009000000	0.249300003000000	0.206900001000000	0.178700000000000	0.224999994000000	0.377099991000000
0.854099989000000	0.824299991000000	0.750699997000000	0.681800008000000	0.330399990000000	0.290800005000000	0.184100002000000	0.172800004000000	0.808899999000000	0.780799985000000	0.718500018000000	0.582199991000000	0.312299997000000	0.335500002000000	0.185499996000000	0.168500006000000	0.788800001000000	0.757499993000000	0.689499974000000	0.570900023000000	0.377600014000000	0.343100011000000	0.203999996000000	0.168200001000000	0.757799983000000	0.745199978000000	0.685899973000000	0.547800004000000	0.342700005000000	0.341300011000000	0.256000012000000	0.182099998000000	0.714600027000000	0.714999974000000	0.588000000000000	0.494899988000000	0.325300008000000	0.295800000000000	0.210999995000000	0.198799998000000	0.459899992000000	0.532000005000000	0.493600011000000	0.439900011000000	0.299100012000000	0.249100000000000	0.208100006000000	0.181099996000000	0.227400005000000	0.391000003000000
0.853399992000000	0.823899984000000	0.741400003000000	0.698400021000000	0.344000012000000	0.284799993000000	0.183599994000000	0.171700001000000	0.810599983000000	0.785000026000000	0.710500002000000	0.602900028000000	0.315100014000000	0.349200010000000	0.194100007000000	0.167099997000000	0.814999998000000	0.753700018000000	0.708700001000000	0.595200002000000	0.385399997000000	0.360000014000000	0.203500003000000	0.170900002000000	0.778299987000000	0.740000010000000	0.707099974000000	0.571600020000000	0.363499999000000	0.358099997000000	0.272300005000000	0.196600005000000	0.733399987000000	0.731000006000000	0.618700027000000	0.523599982000000	0.355599999000000	0.316399992000000	0.217700005000000	0.200499997000000	0.482300013000000	0.554000020000000	0.522099972000000	0.464700013000000	0.322800010000000	0.267300010000000	0.216299996000000	0.181199998000000	0.239800006000000	0.413100004000000
[truncated: 14 more columns]
