# Supplementary material for: Modeling the impact of drug interactions on therapeutic selectivity
Source: Nat Commun. 2018 Aug 27;9:3452. doi: 10.1038/s41467-018-05954-3 (PMC6110842; doi:10.1038/s41467-018-05954-3)
Supplement: Supplementary file 4 — Supplementary Data 1 [file 41467_2018_5954_MOESM4_ESM.zip › albRAW/Cal-Dyc.txt]

0.101000004000000	0.103799999000000	0.100599997000000	0.0991000010000000	0.0965000020000000	0.100000001000000	0.0989999990000000	0.100500003000000	0.101499997000000	0.101099998000000	0.103299998000000	0.103900000000000	0.0967999990000000	0.107299998000000	0.0999000000000000	0.102300003000000	0.0992999970000000	0.100500003000000	0.102200001000000	0.0988000040000000	0.0977000000000000	0.102600001000000	0.0991000010000000	0.103500001000000	0.100800000000000	0.0993999990000000	0.101499997000000	0.0987000020000000	0.106100000000000	0.102499999000000	0.104000002000000	0.103799999000000	0.101199999000000	0.104000002000000	0.101300001000000	0.0970999970000000	0.0996000020000000	0.0996999960000000	0.100299999000000	0.0992000030000000	0.108900003000000	0.104300000000000	0.0992999970000000	0.0975999980000000	0.0971999990000000	0.103699997000000	0.100500003000000	0.102399997000000	0.0991000010000000	0.103799999000000
0.100800000000000	0.102799997000000	0.100800000000000	0.0996000020000000	0.0971999990000000	0.101499997000000	0.0980999990000000	0.100199997000000	0.100599997000000	0.100599997000000	0.102799997000000	0.101800002000000	0.0982000010000000	0.106700003000000	0.100299999000000	0.101099998000000	0.100000001000000	0.101000004000000	0.103100002000000	0.100000001000000	0.0987000020000000	0.104099996000000	0.0995000000000000	0.103000000000000	0.100500003000000	0.100400001000000	0.100900002000000	0.0977000000000000	0.104000002000000	0.102399997000000	0.103399999000000	0.102300003000000	0.100100003000000	0.103299998000000	0.102100000000000	0.0958999990000000	0.0987000020000000	0.0993999990000000	0.0996999960000000	0.0991000010000000	0.109399997000000	0.104300000000000	0.0991000010000000	0.0970000030000000	0.0970000030000000	0.103600003000000	0.0992000030000000	0.101499997000000	0.0993999990000000	0.101700000000000
0.0992000030000000	0.101400003000000	0.100299999000000	0.0980999990000000	0.0966999980000000	0.0984999980000000	0.0991000010000000	0.0979999970000000	0.101099998000000	0.101599999000000	0.102200001000000	0.0996999960000000	0.0988999980000000	0.106299996000000	0.100199997000000	0.100599997000000	0.0983000030000000	0.100199997000000	0.101499997000000	0.0974000020000000	0.0966999980000000	0.100500003000000	0.0988000040000000	0.103299998000000	0.0992000030000000	0.0988999980000000	0.102399997000000	0.0967999990000000	0.104300000000000	0.102300003000000	0.102100000000000	0.101400003000000	0.100000001000000	0.102200001000000	0.100199997000000	0.0960000010000000	0.0974000020000000	0.100199997000000	0.100699998000000	0.0982000010000000	0.110399999000000	0.102499999000000	0.0995000000000000	0.0970000030000000	0.0964000000000000	0.101899996000000	0.100000001000000	0.100299999000000	0.0991000010000000	0.101199999000000
0.100299999000000	0.100400001000000	0.0983999970000000	0.0966999980000000	0.0945999990000000	0.0989999990000000	0.0970000030000000	0.0988000040000000	0.0979999970000000	0.0992999970000000	0.101999998000000	0.0997999980000000	0.0965000020000000	0.104000002000000	0.0980999990000000	0.100400001000000	0.0975999980000000	0.100000001000000	0.101800002000000	0.0960000010000000	0.0956000020000000	0.100500003000000	0.0973000000000000	0.101300001000000	0.100000001000000	0.0978000020000000	0.0997999980000000	0.0955000000000000	0.102300003000000	0.101300001000000	0.101000004000000	0.100000001000000	0.0991000010000000	0.100800000000000	0.100299999000000	0.0945999990000000	0.0970000030000000	0.100000001000000	0.0978000020000000	0.0993999990000000	0.106700003000000	0.101300001000000	0.0986000000000000	0.0952999960000000	0.0953999980000000	0.101800002000000	0.100299999000000	0.0995000000000000	0.0984999980000000	0.100199997000000
0.0986000000000000	0.0992000030000000	0.100199997000000	0.0983000030000000	0.0956000020000000	0.0983000030000000	0.0958999990000000	0.0987000020000000	0.0970000030000000	0.0983999970000000	0.101400003000000	0.0982000010000000	0.0966999980000000	0.105499998000000	0.0977000000000000	0.0995000000000000	0.0992000030000000	0.0995000000000000	0.0992999970000000	0.0965000020000000	0.0973000000000000	0.100299999000000	0.0988000040000000	0.100400001000000	0.102100000000000	0.0975999980000000	0.0999000000000000	0.0940999980000000	0.100699998000000	0.101099998000000	0.102100000000000	0.101000004000000	0.0996000020000000	0.100699998000000	0.101000004000000	0.0935999970000000	0.0975999980000000	0.0967999990000000	0.0991000010000000	0.0970999970000000	0.106600001000000	0.102799997000000	0.0977000000000000	0.0961000030000000	0.0944999980000000	0.101199999000000	0.0970999970000000	0.0995000000000000	0.0982000010000000	0.100800000000000
0.0997999980000000	0.103100002000000	0.0983999970000000	0.0966999980000000	0.0951000010000000	0.0992000030000000	0.0983999970000000	0.0979000030000000	0.0989999990000000	0.0997999980000000	0.101099998000000	0.0999000000000000	0.0971999990000000	0.105300002000000	0.101199999000000	0.0992999970000000	0.0983000030000000	0.0992999970000000	0.0996000020000000	0.0962999980000000	0.0962999980000000	0.0999000000000000	0.0988999980000000	0.102399997000000	0.100500003000000	0.0979999970000000	0.100100003000000	0.0961999970000000	0.103200004000000	0.101899996000000	0.101099998000000	0.100800000000000	0.0988999980000000	0.101400003000000	0.0996000020000000	0.0951000010000000	0.0977000000000000	0.0988999980000000	0.0980999990000000	0.0971999990000000	0.107799999000000	0.102399997000000	0.0979000030000000	0.0948999970000000	0.0962999980000000	0.101099998000000	0.0982000010000000	0.100199997000000	0.0979999970000000	0.0999000000000000
0.101400003000000	0.101400003000000	0.0995000000000000	0.0975999980000000	0.0966000040000000	0.100000001000000	0.0979999970000000	0.0979999970000000	0.0996999960000000	0.100199997000000	0.101700000000000	0.0988000040000000	0.0970000030000000	0.104999997000000	0.0983000030000000	0.100599997000000	0.0988999980000000	0.100800000000000	0.101400003000000	0.0967999990000000	0.0977000000000000	0.101400003000000	0.0982000010000000	0.100900002000000	0.0995000000000000	0.0991000010000000	0.101000004000000	0.0949999990000000	0.102799997000000	0.101700000000000	0.101000004000000	0.100500003000000	0.100299999000000	0.101899996000000	0.100800000000000	0.0960000010000000	0.0988999980000000	0.0980999990000000	0.0980999990000000	0.0987000020000000	0.108599998000000	0.102100000000000	0.0974999960000000	0.0966999980000000	0.0966999980000000	0.102499999000000	0.0984999980000000	0.0991000010000000	0.0978000020000000	0.100000001000000
0.0997999980000000	0.102100000000000	0.0996000020000000	0.0980999990000000	0.0951000010000000	0.0984999980000000	0.0967999990000000	0.0987000020000000	0.0988000040000000	0.102700002000000	0.101000004000000	0.100800000000000	0.0965000020000000	0.104999997000000	0.0996999960000000	0.100199997000000	0.0979999970000000	0.0988999980000000	0.0997999980000000	0.0965000020000000	0.0965000020000000	0.100500003000000	0.0979999970000000	0.101700000000000	0.0988999980000000	0.0989999990000000	0.100599997000000	0.0962999980000000	0.101800002000000	0.101400003000000	0.101599999000000	0.100000001000000	0.0987000020000000	0.101199999000000	0.101400003000000	0.0952000020000000	0.0978000020000000	0.0989999990000000	0.0996000020000000	0.0975999980000000	0.108499996000000	0.102499999000000	0.0984999980000000	0.0962999980000000	0.0966000040000000	0.101599999000000	0.0987000020000000	0.0996000020000000	0.0978000020000000	0.0999000000000000
0.100699998000000	0.101599999000000	0.100500003000000	0.0974999960000000	0.0952999960000000	0.0993999990000000	0.0988000040000000	0.0978000020000000	0.100299999000000	0.101499997000000	0.101700000000000	0.101400003000000	0.0977000000000000	0.105999999000000	0.0995000000000000	0.0999000000000000	0.0996999960000000	0.101400003000000	0.100599997000000	0.0974000020000000	0.0966999980000000	0.101599999000000	0.0979999970000000	0.101099998000000	0.0986000000000000	0.0996000020000000	0.101000004000000	0.0973000000000000	0.102799997000000	0.101999998000000	0.101899996000000	0.101499997000000	0.101099998000000	0.102899998000000	0.102100000000000	0.0964000000000000	0.0971999990000000	0.100599997000000	0.0984999980000000	0.0983999970000000	0.110900000000000	0.103399999000000	0.0993999990000000	0.0961999970000000	0.0964000000000000	0.103600003000000	0.0975999980000000	0.100100003000000	0.0986000000000000	0.100199997000000
0.100699998000000	0.101899996000000	0.0996000020000000	0.0987000020000000	0.0965000020000000	0.0996000020000000	0.0980999990000000	0.0987000020000000	0.100699998000000	0.101400003000000	0.104199998000000	0.102700002000000	0.0974000020000000	0.104300000000000	0.100000001000000	0.0995000000000000	0.0982000010000000	0.100299999000000	0.100699998000000	0.0979000030000000	0.0974999960000000	0.102100000000000	0.0978000020000000	0.102700002000000	0.100699998000000	0.0991000010000000	0.101199999000000	0.0962999980000000	0.102499999000000	0.101400003000000	0.102600001000000	0.101300001000000	0.101000004000000	0.101300001000000	0.101499997000000	0.0952000020000000	0.0979999970000000	0.0982000010000000	0.0980999990000000	0.0979000030000000	0.107400000000000	0.102899998000000	0.100100003000000	0.0969000010000000	0.0955000000000000	0.101499997000000	0.100800000000000	0.0995000000000000	0.0986000000000000	0.104699999000000
0.101300001000000	0.103900000000000	0.100100003000000	0.100299999000000	0.0955000000000000	0.100800000000000	0.0986000000000000	0.0989999990000000	0.101300001000000	0.101800002000000	0.103200004000000	0.101199999000000	0.0979999970000000	0.105300002000000	0.100699998000000	0.100699998000000	0.0999000000000000	0.100699998000000	0.101899996000000	0.0975999980000000	0.0983000030000000	0.103500001000000	0.100500003000000	0.101099998000000	0.100800000000000	0.0992999970000000	0.102499999000000	0.0971999990000000	0.102399997000000	0.102100000000000	0.102600001000000	0.101400003000000	0.101099998000000	0.100900002000000	0.101700000000000	0.0973000000000000	0.0979000030000000	0.0991000010000000	0.0992000030000000	0.0986000000000000	0.107500002000000	0.102700002000000	0.0986000000000000	0.0986000000000000	0.0969000010000000	0.101700000000000	0.0996999960000000	0.100000001000000	0.0988000040000000	0.100000001000000
0.102300003000000	0.102899998000000	0.101700000000000	0.0989999990000000	0.0964000000000000	0.0999000000000000	0.0992999970000000	0.0983999970000000	0.102100000000000	0.104999997000000	0.104099996000000	0.102100000000000	0.100299999000000	0.108099997000000	0.101599999000000	0.102499999000000	0.0995000000000000	0.101800002000000	0.102899998000000	0.0977000000000000	0.100000001000000	0.103100002000000	0.0997999980000000	0.102300003000000	0.100900002000000	0.101800002000000	0.102600001000000	0.0983000030000000	0.106799997000000	0.102600001000000	0.103200004000000	0.103299998000000	0.101700000000000	0.102399997000000	0.101700000000000	0.0970999970000000	0.101800002000000	0.101099998000000	0.0999000000000000	0.0996000020000000	0.109200001000000	0.104000002000000	0.101099998000000	0.0973000000000000	0.0965000020000000	0.104500003000000	0.0992000030000000	0.100800000000000	0.0995000000000000	0.100400001000000
0.103299998000000	0.103799999000000	0.101899996000000	0.100800000000000	0.100100003000000	0.102200001000000	0.0995000000000000	0.100699998000000	0.103500001000000	0.104900002000000	0.105400003000000	0.104199998000000	0.100299999000000	0.108199999000000	0.102300003000000	0.103900000000000	0.101800002000000	0.103399999000000	0.103200004000000	0.100699998000000	0.0986000000000000	0.104199998000000	0.100199997000000	0.103299998000000	0.103000000000000	0.101800002000000	0.103699997000000	0.0992999970000000	0.104500003000000	0.103500001000000	0.105099998000000	0.102499999000000	0.102600001000000	0.102700002000000	0.104000002000000	0.0973000000000000	0.0988999980000000	0.102100000000000	0.102700002000000	0.0992000030000000	0.109499998000000	0.104900002000000	0.100299999000000	0.0983000030000000	0.0979000030000000	0.104999997000000	0.100100003000000	0.101800002000000	0.100500003000000	0.101000004000000
0.105200000000000	0.106299996000000	0.103799999000000	0.100500003000000	0.0979000030000000	0.102200001000000	0.100500003000000	0.101300001000000	0.103500001000000	0.107100002000000	0.106100000000000	0.103699997000000	0.100900002000000	0.107199997000000	0.102300003000000	0.102600001000000	0.103900000000000	0.105800003000000	0.103600003000000	0.0991000010000000	0.0997999980000000	0.103000000000000	0.100000001000000	0.104199998000000	0.103200004000000	0.102200001000000	0.102600001000000	0.0983999970000000	0.105300002000000	0.103399999000000	0.103000000000000	0.103699997000000	0.102499999000000	0.104199998000000	0.104900002000000	0.0966000040000000	0.0983999970000000	0.0996999960000000	0.100599997000000	0.0995000000000000	0.109200001000000	0.104599997000000	0.0988000040000000	0.0965000020000000	0.0973000000000000	0.104699999000000	0.0991000010000000	0.102600001000000	0.102700002000000	0.102300003000000
0.104099996000000	0.106500000000000	0.102499999000000	0.100199997000000	0.0996000020000000	0.102399997000000	0.101099998000000	0.102100000000000	0.104199998000000	0.105800003000000	0.107000001000000	0.104999997000000	0.101400003000000	0.106100000000000	0.101000004000000	0.102899998000000	0.104199998000000	0.103799999000000	0.104999997000000	0.0996000020000000	0.0997999980000000	0.103500001000000	0.0999000000000000	0.102899998000000	0.104300000000000	0.101800002000000	0.103699997000000	0.0978000020000000	0.104400001000000	0.103699997000000	0.104300000000000	0.101199999000000	0.103900000000000	0.103299998000000	0.103399999000000	0.0973000000000000	0.0983999970000000	0.0988999980000000	0.100900002000000	0.0992000030000000	0.109399997000000	0.105200000000000	0.100299999000000	0.0969000010000000	0.0974999960000000	0.104599997000000	0.0988000040000000	0.101099998000000	0.100000001000000	0.101099998000000
0.108000003000000	0.108199999000000	0.105499998000000	0.103000000000000	0.102100000000000	0.105400003000000	0.102399997000000	0.104800001000000	0.108300000000000	0.108499996000000	0.109800003000000	0.107299998000000	0.104599997000000	0.108599998000000	0.104900002000000	0.106600001000000	0.106200002000000	0.106100000000000	0.105300002000000	0.102899998000000	0.101000004000000	0.103799999000000	0.101599999000000	0.104000002000000	0.107299998000000	0.104099996000000	0.105200000000000	0.100900002000000	0.106899999000000	0.104999997000000	0.105800003000000	0.103900000000000	0.104900002000000	0.104400001000000	0.104699999000000	0.0984999980000000	0.101300001000000	0.100800000000000	0.101599999000000	0.102799997000000	0.113499999000000	0.106799997000000	0.101999998000000	0.0983000030000000	0.0984999980000000	0.103600003000000	0.102100000000000	0.101899996000000	0.103399999000000	0.101499997000000
0.110399999000000	0.110200003000000	0.106600001000000	0.103500001000000	0.103600003000000	0.105999999000000	0.104199998000000	0.104199998000000	0.108700000000000	0.110100001000000	0.111500002000000	0.108199999000000	0.103299998000000	0.108599998000000	0.105599999000000	0.104500003000000	0.108000003000000	0.105899997000000	0.106200002000000	0.101400003000000	0.101000004000000	0.105099998000000	0.101499997000000	0.103799999000000	0.105800003000000	0.105300002000000	0.104800001000000	0.100599997000000	0.105899997000000	0.106399998000000	0.106100000000000	0.104199998000000	0.106899999000000	0.104999997000000	0.104300000000000	0.0975999980000000	0.100100003000000	0.100500003000000	0.100800000000000	0.100000001000000	0.112300001000000	0.105400003000000	0.103299998000000	0.100400001000000	0.0987000020000000	0.103799999000000	0.100400001000000	0.102700002000000	0.102799997000000	0.102399997000000
0.111299999000000	0.109899998000000	0.108300000000000	0.105999999000000	0.102700002000000	0.108099997000000	0.103399999000000	0.104000002000000	0.111100003000000	0.110900000000000	0.111299999000000	0.107500002000000	0.103900000000000	0.110100001000000	0.104500003000000	0.103299998000000	0.110299997000000	0.107799999000000	0.106899999000000	0.101499997000000	0.100100003000000	0.106600001000000	0.100299999000000	0.104599997000000	0.107600003000000	0.105300002000000	0.110600002000000	0.102200001000000	0.105499998000000	0.104400001000000	0.103900000000000	0.102600001000000	0.106700003000000	0.103900000000000	0.102700002000000	0.0991000010000000	0.0997999980000000	0.100000001000000	0.100400001000000	0.0996000020000000	0.110799998000000	0.105599999000000	0.100800000000000	0.0983000030000000	0.0974999960000000	0.102899998000000	0.0999000000000000	0.101400003000000	0.100900002000000	0.100800000000000
0.113200001000000	0.113300003000000	0.109600000000000	0.106100000000000	0.105099998000000	0.107799999000000	0.104500003000000	0.105999999000000	0.117799997000000	0.114399999000000	0.112300001000000	0.111400001000000	0.106799997000000	0.112700000000000	0.106799997000000	0.104900002000000	0.114799999000000	0.110299997000000	0.107199997000000	0.102499999000000	0.101400003000000	0.105899997000000	0.102100000000000	0.104300000000000	0.111900002000000	0.108300000000000	0.107500002000000	0.102200001000000	0.104800001000000	0.105400003000000	0.104400001000000	0.104400001000000	0.109200001000000	0.105700001000000	0.104900002000000	0.0983999970000000	0.0996999960000000	0.101499997000000	0.102600001000000	0.0996999960000000	0.112199999000000	0.107100002000000	0.102300003000000	0.0995000000000000	0.0992000030000000	0.103500001000000	0.100699998000000	0.102300003000000	0.101899996000000	0.103000000000000
0.118400000000000	0.117500000000000	0.114100002000000	0.109899998000000	0.107500002000000	0.111100003000000	0.107400000000000	0.106600001000000	0.119499996000000	0.118500002000000	0.116300002000000	0.111699998000000	0.108000003000000	0.113300003000000	0.108000003000000	0.106500000000000	0.115999997000000	0.112199999000000	0.108199999000000	0.104999997000000	0.102799997000000	0.106100000000000	0.102799997000000	0.104500003000000	0.114699997000000	0.108900003000000	0.108199999000000	0.104099996000000	0.109499998000000	0.107000001000000	0.106399998000000	0.105400003000000	0.110900000000000	0.105499998000000	0.105099998000000	0.0992000030000000	0.101700000000000	0.101499997000000	0.101999998000000	0.100599997000000	0.115099996000000	0.106100000000000	0.103000000000000	0.0995000000000000	0.0997999980000000	0.106500000000000	0.101700000000000	0.103200004000000	0.104599997000000	0.102200001000000
0.121600002000000	0.117899999000000	0.115900002000000	0.111699998000000	0.108400002000000	0.111900002000000	0.110200003000000	0.109200001000000	0.122400001000000	0.120600000000000	0.117500000000000	0.112899996000000	0.108400002000000	0.112899996000000	0.108099997000000	0.106100000000000	0.117899999000000	0.114200003000000	0.109499998000000	0.103200004000000	0.103399999000000	0.106799997000000	0.103799999000000	0.104800001000000	0.115599997000000	0.109700002000000	0.107699998000000	0.102600001000000	0.105800003000000	0.107400000000000	0.105999999000000	0.104000002000000	0.112599999000000	0.106899999000000	0.105400003000000	0.0992000030000000	0.0999000000000000	0.101000004000000	0.101199999000000	0.0992000030000000	0.115800001000000	0.107100002000000	0.103500001000000	0.0995000000000000	0.0986000000000000	0.104300000000000	0.101800002000000	0.102399997000000	0.104400001000000	0.101800002000000
0.127000004000000	0.126000002000000	0.121200003000000	0.114399999000000	0.111299999000000	0.113399997000000	0.111000001000000	0.111500002000000	0.129999995000000	0.126699999000000	0.121299997000000	0.113799997000000	0.109700002000000	0.115800001000000	0.109200001000000	0.110299997000000	0.122699998000000	0.115699999000000	0.109600000000000	0.104599997000000	0.103000000000000	0.106500000000000	0.104500003000000	0.105700001000000	0.118900001000000	0.113899998000000	0.109200001000000	0.103399999000000	0.106799997000000	0.106299996000000	0.107699998000000	0.104500003000000	0.112700000000000	0.107900001000000	0.105200000000000	0.100400001000000	0.102899998000000	0.103900000000000	0.102899998000000	0.100199997000000	0.117500000000000	0.107299998000000	0.102700002000000	0.100299999000000	0.100000001000000	0.105599999000000	0.102799997000000	0.101999998000000	0.105300002000000	0.103100002000000
0.132900000000000	0.132799998000000	0.124600001000000	0.119700000000000	0.115400001000000	0.115999997000000	0.113100000000000	0.112800002000000	0.135700002000000	0.132300004000000	0.123800002000000	0.116400003000000	0.110299997000000	0.115500003000000	0.110100001000000	0.110100001000000	0.128600001000000	0.121100001000000	0.110900000000000	0.105700001000000	0.104400001000000	0.107699998000000	0.107299998000000	0.107199997000000	0.126399994000000	0.114399999000000	0.110900000000000	0.106100000000000	0.108400002000000	0.108099997000000	0.107299998000000	0.105099998000000	0.117299996000000	0.107900001000000	0.107400000000000	0.100900002000000	0.101800002000000	0.104599997000000	0.101899996000000	0.101300001000000	0.119400002000000	0.109399997000000	0.104800001000000	0.100500003000000	0.100000001000000	0.104699999000000	0.104300000000000	0.104599997000000	0.106700003000000	0.104300000000000
0.136299998000000	0.134399995000000	0.128500000000000	0.122599997000000	0.116700001000000	0.117700003000000	0.113399997000000	0.110500000000000	0.138699993000000	0.134900004000000	0.125499994000000	0.116999999000000	0.110600002000000	0.114500001000000	0.107500002000000	0.109099999000000	0.134499997000000	0.122299999000000	0.110699996000000	0.105700001000000	0.103000000000000	0.104999997000000	0.102100000000000	0.104699999000000	0.129500002000000	0.112999998000000	0.109999999000000	0.102700002000000	0.107600003000000	0.105599999000000	0.105599999000000	0.103699997000000	0.118199997000000	0.106600001000000	0.105400003000000	0.0977000000000000	0.100199997000000	0.100599997000000	0.100599997000000	0.0992999970000000	0.118500002000000	0.106299996000000	0.103000000000000	0.0992999970000000	0.0983000030000000	0.103799999000000	0.0989999990000000	0.101000004000000	0.104599997000000	0.101599999000000
0.147799999000000	0.142399997000000	0.135100007000000	0.128399998000000	0.120600000000000	0.123800002000000	0.118500002000000	0.115400001000000	0.148100004000000	0.143199995000000	0.132200003000000	0.120999999000000	0.113899998000000	0.118799999000000	0.112300001000000	0.111599997000000	0.144899994000000	0.127800003000000	0.116599999000000	0.109099999000000	0.107100002000000	0.108400002000000	0.105999999000000	0.107000001000000	0.139100000000000	0.116899997000000	0.112000003000000	0.105599999000000	0.111900002000000	0.109399997000000	0.108800001000000	0.105800003000000	0.126599997000000	0.109600000000000	0.108199999000000	0.101599999000000	0.101599999000000	0.102799997000000	0.103000000000000	0.104099996000000	0.123700000000000	0.108999997000000	0.104500003000000	0.101099998000000	0.100800000000000	0.105899997000000	0.100699998000000	0.103200004000000	0.108300000000000	0.104000002000000
0.155499995000000	0.151600003000000	0.143399999000000	0.134399995000000	0.124300003000000	0.125900000000000	0.119900003000000	0.117399998000000	0.160400003000000	0.149000004000000	0.136399999000000	0.121799998000000	0.114799999000000	0.116599999000000	0.111500002000000	0.112199999000000	0.153200001000000	0.130400002000000	0.117100000000000	0.110500000000000	0.106500000000000	0.107699998000000	0.106299996000000	0.107799999000000	0.142800003000000	0.119400002000000	0.113100000000000	0.106100000000000	0.108400002000000	0.109099999000000	0.106899999000000	0.107400000000000	0.128999993000000	0.110699996000000	0.110299997000000	0.100800000000000	0.105400003000000	0.103200004000000	0.102899998000000	0.101499997000000	0.124899998000000	0.108099997000000	0.104599997000000	0.101300001000000	0.100800000000000	0.104699999000000	0.101700000000000	0.102499999000000	0.109899998000000	0.104500003000000
0.169400007000000	0.161599994000000	0.149100006000000	0.140699998000000	0.128500000000000	0.127299994000000	0.123700000000000	0.122100003000000	0.172499999000000	0.159700006000000	0.141399994000000	0.124399997000000	0.115900002000000	0.119099997000000	0.111000001000000	0.111400001000000	0.161100000000000	0.134599999000000	0.117399998000000	0.106899999000000	0.106399998000000	0.108000003000000	0.105800003000000	0.107600003000000	0.150099993000000	0.120700002000000	0.114100002000000	0.105999999000000	0.108300000000000	0.107900001000000	0.107600003000000	0.105499998000000	0.130999997000000	0.108400002000000	0.108000003000000	0.111100003000000	0.103100002000000	0.102799997000000	0.103600003000000	0.101499997000000	0.127700001000000	0.111000001000000	0.104199998000000	0.101199999000000	0.100400001000000	0.105200000000000	0.101199999000000	0.102200001000000	0.108700000000000	0.104300000000000
0.180399999000000	0.171700001000000	0.158500001000000	0.148900002000000	0.139599994000000	0.136600003000000	0.129199997000000	0.123800002000000	0.185100004000000	0.166999996000000	0.146200001000000	0.128399998000000	0.117600001000000	0.121500000000000	0.115599997000000	0.112599999000000	0.178100005000000	0.139100000000000	0.120800003000000	0.109800003000000	0.106100000000000	0.108999997000000	0.105999999000000	0.108199999000000	0.162799999000000	0.124200001000000	0.116300002000000	0.106700003000000	0.108099997000000	0.108999997000000	0.107900001000000	0.107000001000000	0.138999999000000	0.112599999000000	0.108900003000000	0.100500003000000	0.103200004000000	0.103200004000000	0.104300000000000	0.102899998000000	0.129700005000000	0.111800000000000	0.105200000000000	0.100800000000000	0.0989999990000000	0.106399998000000	0.104000002000000	0.103799999000000	0.111100003000000	0.105499998000000
0.193700001000000	0.188800007000000	0.171200007000000	0.155900002000000	0.143099993000000	0.140100002000000	0.130400002000000	0.124799997000000	0.202700004000000	0.177800000000000	0.150099993000000	0.132100001000000	0.118299998000000	0.122400001000000	0.117200002000000	0.113799997000000	0.189799994000000	0.145799994000000	0.121699996000000	0.110399999000000	0.108499996000000	0.109099999000000	0.106899999000000	0.108599998000000	0.171100006000000	0.125599995000000	0.117200002000000	0.108800001000000	0.108300000000000	0.109899998000000	0.108400002000000	0.106100000000000	0.143399999000000	0.112400003000000	0.108800001000000	0.100599997000000	0.103100002000000	0.105099998000000	0.104099996000000	0.103200004000000	0.131899998000000	0.111599997000000	0.105800003000000	0.101400003000000	0.101999998000000	0.104300000000000	0.101400003000000	0.102899998000000	0.111900002000000	0.105499998000000
0.214399993000000	0.201399997000000	0.181299999000000	0.165399998000000	0.148499995000000	0.147100002000000	0.136700004000000	0.130899996000000	0.216600001000000	0.191000000000000	0.160500005000000	0.134900004000000	0.121699996000000	0.121399999000000	0.115500003000000	0.114399999000000	0.205899999000000	0.149599999000000	0.123899996000000	0.111800000000000	0.109399997000000	0.109499998000000	0.107600003000000	0.108499996000000	0.182400003000000	0.126900002000000	0.117500000000000	0.107799999000000	0.111100003000000	0.109700002000000	0.107900001000000	0.105300002000000	0.147200003000000	0.111699998000000	0.108499996000000	0.104000002000000	0.103399999000000	0.102100000000000	0.102100000000000	0.101000004000000	0.133000001000000	0.110699996000000	0.105700001000000	0.101099998000000	0.103600003000000	0.104800001000000	0.101700000000000	0.104599997000000	0.113499999000000	0.105300002000000
0.230900005000000	0.221799999000000	0.194199994000000	0.183599994000000	0.155900002000000	0.153500006000000	0.138799995000000	0.131500006000000	0.239099994000000	0.202299997000000	0.164499998000000	0.136600003000000	0.121500000000000	0.123700000000000	0.116599999000000	0.115099996000000	0.225700006000000	0.158899993000000	0.125300005000000	0.111500002000000	0.109600000000000	0.110399999000000	0.107799999000000	0.107600003000000	0.197099999000000	0.130899996000000	0.118400000000000	0.108999997000000	0.108700000000000	0.109600000000000	0.108599998000000	0.104800001000000	0.154499993000000	0.112800002000000	0.109700002000000	0.100699998000000	0.103000000000000	0.103600003000000	0.104000002000000	0.102100000000000	0.137600005000000	0.110900000000000	0.105400003000000	0.101099998000000	0.101599999000000	0.104900002000000	0.100699998000000	0.103600003000000	0.114399999000000	0.106600001000000
0.253100008000000	0.234999999000000	0.207100004000000	0.184699997000000	0.160500005000000	0.157399997000000	0.140900001000000	0.133100003000000	0.258500010000000	0.218300000000000	0.171700001000000	0.140400007000000	0.122800000000000	0.123099998000000	0.115300000000000	0.113899998000000	0.245800003000000	0.163599998000000	0.126800001000000	0.110799998000000	0.107600003000000	0.109499998000000	0.107199997000000	0.107199997000000	0.214900002000000	0.133300006000000	0.118900001000000	0.106500000000000	0.107199997000000	0.108700000000000	0.106799997000000	0.104800001000000	0.159400001000000	0.110900000000000	0.107100002000000	0.0999000000000000	0.102300003000000	0.101899996000000	0.102399997000000	0.101099998000000	0.138500005000000	0.109399997000000	0.106899999000000	0.100599997000000	0.100000001000000	0.103299998000000	0.0995000000000000	0.101999998000000	0.113499999000000	0.104500003000000
0.280299991000000	0.260399997000000	0.228100002000000	0.203799993000000	0.172900006000000	0.166400000000000	0.145699993000000	0.138400003000000	0.288300008000000	0.235599995000000	0.183200002000000	0.148599997000000	0.125599995000000	0.126000002000000	0.118199997000000	0.115500003000000	0.269400001000000	0.172900006000000	0.130099997000000	0.113799997000000	0.110299997000000	0.111199997000000	0.107799999000000	0.108400002000000	0.237299994000000	0.135800004000000	0.121200003000000	0.111199997000000	0.109999999000000	0.109300002000000	0.109800003000000	0.107500002000000	0.169900000000000	0.114500001000000	0.111400001000000	0.109700002000000	0.103799999000000	0.105499998000000	0.103900000000000	0.102499999000000	0.142800003000000	0.111699998000000	0.107299998000000	0.101800002000000	0.101400003000000	0.105499998000000	0.102799997000000	0.104199998000000	0.116700001000000	0.106500000000000
0.310200006000000	0.295500010000000	0.258500010000000	0.220699996000000	0.183300003000000	0.175500005000000	0.154400006000000	0.143700004000000	0.321099997000000	0.263999999000000	0.200800002000000	0.150700003000000	0.128700003000000	0.127100006000000	0.118500002000000	0.117399998000000	0.299499989000000	0.182600006000000	0.134299994000000	0.113100000000000	0.111599997000000	0.111400001000000	0.108800001000000	0.109099999000000	0.254700005000000	0.139500007000000	0.123300001000000	0.111299999000000	0.111000001000000	0.111299999000000	0.109499998000000	0.107199997000000	0.175699994000000	0.115300000000000	0.110500000000000	0.110699996000000	0.103799999000000	0.103100002000000	0.103200004000000	0.101999998000000	0.146300003000000	0.111699998000000	0.106799997000000	0.102399997000000	0.100900002000000	0.106700003000000	0.103500001000000	0.103500001000000	0.117500000000000	0.106899999000000
0.344799995000000	0.328000009000000	0.276499987000000	0.239700004000000	0.195299998000000	0.190300003000000	0.163100004000000	0.150000006000000	0.354699999000000	0.281399995000000	0.212699994000000	0.157900006000000	0.130700007000000	0.128900006000000	0.119900003000000	0.119099997000000	0.335299999000000	0.192300007000000	0.138400003000000	0.114399999000000	0.111800000000000	0.112099998000000	0.109800003000000	0.108499996000000	0.277799994000000	0.142199993000000	0.124200001000000	0.111100003000000	0.111199997000000	0.111599997000000	0.110399999000000	0.105999999000000	0.188700005000000	0.115800001000000	0.111199997000000	0.101999998000000	0.104199998000000	0.104000002000000	0.104000002000000	0.102700002000000	0.149499997000000	0.112700000000000	0.106700003000000	0.102499999000000	0.101599999000000	0.106899999000000	0.102399997000000	0.104900002000000	0.118000001000000	0.107500002000000
0.373800009000000	0.362599999000000	0.304699987000000	0.261400014000000	0.211999997000000	0.198400006000000	0.170100003000000	0.148300007000000	0.383199990000000	0.308499992000000	0.231800005000000	0.165299997000000	0.133000001000000	0.129299998000000	0.118600003000000	0.118000001000000	0.357300013000000	0.202000007000000	0.137300000000000	0.115900002000000	0.111699998000000	0.111400001000000	0.109300002000000	0.108000003000000	0.306400001000000	0.145699993000000	0.123700000000000	0.111900002000000	0.109499998000000	0.111599997000000	0.109899998000000	0.107299998000000	0.196199998000000	0.117200002000000	0.112999998000000	0.101800002000000	0.103699997000000	0.103200004000000	0.104599997000000	0.103500001000000	0.154699996000000	0.111199997000000	0.106200002000000	0.102200001000000	0.101700000000000	0.105599999000000	0.102399997000000	0.103699997000000	0.118199997000000	0.107699998000000
0.408600003000000	0.398200005000000	0.330900013000000	0.282200009000000	0.223199993000000	0.215599999000000	0.181999996000000	0.159899995000000	0.424199998000000	0.339500010000000	0.245600000000000	0.176899999000000	0.139500007000000	0.130700007000000	0.118199997000000	0.117299996000000	0.398699999000000	0.218600005000000	0.144700006000000	0.117200002000000	0.113200001000000	0.112599999000000	0.109600000000000	0.107799999000000	0.329100013000000	0.148699999000000	0.125599995000000	0.111199997000000	0.108999997000000	0.109999999000000	0.108900003000000	0.105099998000000	0.202600002000000	0.117600001000000	0.111100003000000	0.101599999000000	0.104400001000000	0.102899998000000	0.104400001000000	0.102399997000000	0.154499993000000	0.112499997000000	0.105599999000000	0.101700000000000	0.101800002000000	0.106500000000000	0.102200001000000	0.103699997000000	0.118900001000000	0.107799999000000
0.440200001000000	0.435900003000000	0.356900007000000	0.312099993000000	0.253800005000000	0.233199999000000	0.191000000000000	0.162200004000000	0.469500005000000	0.367599994000000	0.262600005000000	0.183599994000000	0.139300004000000	0.132400006000000	0.121699996000000	0.117500000000000	0.438899994000000	0.237000003000000	0.147000000000000	0.119599998000000	0.112599999000000	0.111400001000000	0.109499998000000	0.108300000000000	0.359699994000000	0.153400004000000	0.125699997000000	0.111100003000000	0.109600000000000	0.111699998000000	0.110500000000000	0.107699998000000	0.220699996000000	0.118000001000000	0.111299999000000	0.100699998000000	0.103200004000000	0.104000002000000	0.104599997000000	0.102700002000000	0.158399999000000	0.113200001000000	0.107900001000000	0.102799997000000	0.100699998000000	0.104500003000000	0.101899996000000	0.103200004000000	0.120200001000000	0.106200002000000
0.481599987000000	0.467799991000000	0.391600013000000	0.336499989000000	0.274899989000000	0.254000008000000	0.203099996000000	0.164299995000000	0.507499993000000	0.402900010000000	0.285499990000000	0.194900006000000	0.145300001000000	0.135600001000000	0.121900000000000	0.119900003000000	0.483500004000000	0.266900003000000	0.152500004000000	0.121200003000000	0.114699997000000	0.114100002000000	0.110500000000000	0.109800003000000	0.391799986000000	0.158999994000000	0.128000006000000	0.113100000000000	0.110200003000000	0.114200003000000	0.113300003000000	0.108499996000000	0.232400000000000	0.119199999000000	0.112099998000000	0.116899997000000	0.105400003000000	0.104199998000000	0.106200002000000	0.104500003000000	0.163399994000000	0.114799999000000	0.108999997000000	0.103100002000000	0.101499997000000	0.106399998000000	0.103299998000000	0.104300000000000	0.122000001000000	0.107000001000000
0.506900012000000	0.499199986000000	0.426999986000000	0.376700014000000	0.292600006000000	0.270700008000000	0.209900007000000	0.165700004000000	0.543099999000000	0.440899998000000	0.309700012000000	0.208000004000000	0.147599995000000	0.138400003000000	0.120899998000000	0.119000003000000	0.511300027000000	0.272000015000000	0.155699998000000	0.123000003000000	0.115000002000000	0.111900002000000	0.110600002000000	0.108400002000000	0.414799988000000	0.160999998000000	0.127100006000000	0.114399999000000	0.110299997000000	0.113300003000000	0.111500002000000	0.108599998000000	0.243300006000000	0.118000001000000	0.112199999000000	0.104900002000000	0.104800001000000	0.104999997000000	0.104599997000000	0.103299998000000	0.166199997000000	0.113799997000000	0.108499996000000	0.103200004000000	0.101099998000000	0.105899997000000	0.102499999000000	0.102899998000000	0.122900002000000	0.107400000000000
0.548699975000000	0.544900000000000	0.474099994000000	0.415199995000000	0.322299987000000	0.288100004000000	0.225199997000000	0.173899993000000	0.577700019000000	0.476599991000000	0.339599997000000	0.220300004000000	0.153699994000000	0.138699993000000	0.125699997000000	0.122000001000000	0.546400011000000	0.290899992000000	0.162400007000000	0.126599997000000	0.115800001000000	0.114200003000000	0.110500000000000	0.108900003000000	0.432599992000000	0.166999996000000	0.130799994000000	0.113300003000000	0.108499996000000	0.112999998000000	0.110699996000000	0.108400002000000	0.252400011000000	0.120200001000000	0.113399997000000	0.102600001000000	0.104599997000000	0.104800001000000	0.104500003000000	0.103699997000000	0.165800005000000	0.113600001000000	0.109300002000000	0.103299998000000	0.102499999000000	0.107199997000000	0.102600001000000	0.104199998000000	0.121799998000000	0.108000003000000
0.579999983000000	0.582700014000000	0.510200024000000	0.448100001000000	0.345499992000000	0.315400004000000	0.247400001000000	0.189600006000000	0.615999997000000	0.524100006000000	0.376599997000000	0.244499996000000	0.162499994000000	0.141399994000000	0.126100004000000	0.122400001000000	0.590799987000000	0.319000006000000	0.170499995000000	0.129899994000000	0.116499998000000	0.114600003000000	0.113200001000000	0.109200001000000	0.461299986000000	0.172800004000000	0.131699994000000	0.114100002000000	0.111299999000000	0.111800000000000	0.111299999000000	0.107400000000000	0.268200010000000	0.120899998000000	0.112499997000000	0.120999999000000	0.103900000000000	0.104300000000000	0.106100000000000	0.103000000000000	0.173199996000000	0.113300003000000	0.109200001000000	0.102700002000000	0.102100000000000	0.107299998000000	0.102700002000000	0.104699999000000	0.123499997000000	0.107600003000000
0.608200014000000	0.594500005000000	0.548300028000000	0.495700002000000	0.380100012000000	0.334500015000000	0.254500002000000	0.183599994000000	0.659200013000000	0.564999998000000	0.402500004000000	0.252299994000000	0.165299997000000	0.143900007000000	0.124799997000000	0.121100001000000	0.626399994000000	0.344199985000000	0.174400002000000	0.127299994000000	0.117299996000000	0.113600001000000	0.111199997000000	0.109800003000000	0.486400008000000	0.176100001000000	0.132599995000000	0.115699999000000	0.110900000000000	0.114500001000000	0.110399999000000	0.108000003000000	0.276800007000000	0.119700000000000	0.113600001000000	0.102600001000000	0.104500003000000	0.104999997000000	0.104099996000000	0.102399997000000	0.172700003000000	0.113799997000000	0.111100003000000	0.103000000000000	0.103100002000000	0.104800001000000	0.103399999000000	0.103000000000000	0.123499997000000	0.108700000000000
0.642400026000000	0.637499988000000	0.598900020000000	0.547100008000000	0.432300001000000	0.373199999000000	0.275000006000000	0.194499999000000	0.696799994000000	0.608799994000000	0.445600003000000	0.284500003000000	0.181099996000000	0.148000002000000	0.127800003000000	0.123400003000000	0.657199979000000	0.367799997000000	0.181899995000000	0.128800005000000	0.118500002000000	0.115199998000000	0.113300003000000	0.110299997000000	0.506299973000000	0.186000004000000	0.137400001000000	0.116300002000000	0.109999999000000	0.114399999000000	0.111800000000000	0.109300002000000	0.289000005000000	0.121900000000000	0.115199998000000	0.102700002000000	0.106299996000000	0.105999999000000	0.105400003000000	0.103900000000000	0.179600000000000	0.115199998000000	0.109399997000000	0.104500003000000	0.102700002000000	0.105999999000000	0.103100002000000	0.103200004000000	0.123099998000000	0.110299997000000
0.666700006000000	0.661400020000000	0.625199974000000	0.577099979000000	0.460099995000000	0.401400000000000	0.298000008000000	0.196199998000000	0.726000011000000	0.642499983000000	0.480599999000000	0.302300006000000	0.187600002000000	0.151999995000000	0.129299998000000	0.123599999000000	0.695599973000000	0.398000002000000	0.192499995000000	0.131500006000000	0.119499996000000	0.117200002000000	0.112700000000000	0.109499998000000	0.530799985000000	0.193299994000000	0.138899997000000	0.117200002000000	0.111699998000000	0.114399999000000	0.112700000000000	0.108199999000000	0.299699992000000	0.122100003000000	0.114799999000000	0.101499997000000	0.105099998000000	0.105300002000000	0.108000003000000	0.104800001000000	0.180600002000000	0.114200003000000	0.108800001000000	0.105200000000000	0.103000000000000	0.105599999000000	0.102399997000000	0.104400001000000	0.124399997000000	0.110900000000000
0.692200005000000	0.677299976000000	0.655799985000000	0.601499975000000	0.493099988000000	0.431300014000000	0.316000015000000	0.202500001000000	0.755100012000000	0.667900026000000	0.501900017000000	0.317499995000000	0.196899995000000	0.155599996000000	0.130899996000000	0.125200003000000	0.728799999000000	0.429500014000000	0.205799997000000	0.133900002000000	0.120499998000000	0.115000002000000	0.113399997000000	0.109499998000000	0.550100029000000	0.199699998000000	0.138999999000000	0.117100000000000	0.109899998000000	0.113399997000000	0.114299998000000	0.107500002000000	0.307799995000000	0.124700002000000	0.116700001000000	0.101700000000000	0.105200000000000	0.104300000000000	0.106100000000000	0.103799999000000	0.179900005000000	0.114399999000000	0.108199999000000	0.103799999000000	0.104199998000000	0.104699999000000	0.103799999000000	0.103900000000000	0.124700002000000	0.109999999000000
0.720700026000000	0.707400024000000	0.677299976000000	0.633599997000000	0.536700010000000	0.486200005000000	0.347099990000000	0.209900007000000	0.778400004000000	0.698300004000000	0.533999979000000	0.339300007000000	0.204899997000000	0.160600007000000	0.131300002000000	0.126699999000000	0.756500006000000	0.448700011000000	0.210299999000000	0.136999995000000	0.122900002000000	0.118199997000000	0.113300003000000	0.109999999000000	0.577099979000000	0.203099996000000	0.137199998000000	0.117100000000000	0.112499997000000	0.114200003000000	0.114000000000000	0.111199997000000	0.312200010000000	0.126000002000000	0.116400003000000	0.101499997000000	0.104999997000000	0.104900002000000	0.105700001000000	0.104900002000000	0.187800005000000	0.116499998000000	0.109300002000000	0.103299998000000	0.102100000000000	0.106600001000000	0.103699997000000	0.104500003000000	0.126399994000000	0.111500002000000
0.746200025000000	0.742299974000000	0.711399972000000	0.671500027000000	0.580100000000000	0.512199998000000	0.376599997000000	0.238999993000000	0.802100003000000	0.745999992000000	0.585900009000000	0.375099987000000	0.216499999000000	0.166800007000000	0.134000003000000	0.128800005000000	0.784600019000000	0.490200013000000	0.222499996000000	0.139400005000000	0.122400001000000	0.116899997000000	0.114500001000000	0.111500002000000	0.586899996000000	0.213100001000000	0.143600002000000	0.121799998000000	0.111699998000000	0.115099996000000	0.113100000000000	0.108999997000000	0.318500012000000	0.127399996000000	0.115699999000000	0.121399999000000	0.106399998000000	0.106899999000000	0.106399998000000	0.105400003000000	0.182999998000000	0.116099998000000	0.110699996000000	0.105200000000000	0.104000002000000	0.106500000000000	0.103200004000000	0.105400003000000	0.127100006000000	0.111500002000000
0.761600018000000	0.746200025000000	0.736699998000000	0.698599994000000	0.621500015000000	0.547399998000000	0.396499991000000	0.223800004000000	0.832599998000000	0.773400009000000	0.612200022000000	0.393799990000000	0.232700005000000	0.171100006000000	0.135800004000000	0.127900004000000	0.806699991000000	0.515299976000000	0.230700001000000	0.141399994000000	0.124399997000000	0.117500000000000	0.114200003000000	0.110600002000000	0.608799994000000	0.210800007000000	0.142199993000000	0.119900003000000	0.112700000000000	0.118000001000000	0.114299998000000	0.108499996000000	0.324000001000000	0.125300005000000	0.117399998000000	0.106799997000000	0.106899999000000	0.107100002000000	0.105899997000000	0.104099996000000	0.188500002000000	0.115999997000000	0.111400001000000	0.104800001000000	0.103299998000000	0.106299996000000	0.103600003000000	0.105499998000000	0.126900002000000	0.109800003000000
0.788399994000000	0.783200026000000	0.770299971000000	0.722999990000000	0.658399999000000	0.591099977000000	0.439799994000000	0.253500015000000	0.850700021000000	0.782700002000000	0.640299976000000	0.419000000000000	0.246800005000000	0.178599998000000	0.136299998000000	0.132300004000000	0.842100024000000	0.544900000000000	0.246999994000000	0.148399994000000	0.125599995000000	0.117600001000000	0.116700001000000	0.112400003000000	0.629000008000000	0.225400001000000	0.146699995000000	0.122299999000000	0.112800002000000	0.115500003000000	0.112899996000000	0.109999999000000	0.334899992000000	0.127499998000000	0.117600001000000	0.104300000000000	0.107100002000000	0.107199997000000	0.106500000000000	0.104500003000000	0.190699995000000	0.115599997000000	0.111100003000000	0.104500003000000	0.104300000000000	0.109700002000000	0.104000002000000	0.104900002000000	0.128999993000000	0.111000001000000
0.810000002000000	0.798399985000000	0.779200017000000	0.748899996000000	0.683499992000000	0.637399971000000	0.474500000000000	0.274899989000000	0.875100017000000	0.830299973000000	0.684499979000000	0.461100012000000	0.266099989000000	0.184400007000000	0.137799993000000	0.129099995000000	0.862900019000000	0.567300022000000	0.261700004000000	0.151099995000000	0.127299994000000	0.119499996000000	0.115699999000000	0.111000001000000	0.656599998000000	0.234500006000000	0.147300005000000	0.121100001000000	0.112700000000000	0.117200002000000	0.113799997000000	0.109099999000000	0.342599988000000	0.126699999000000	0.118799999000000	0.106600001000000	0.108700000000000	0.106500000000000	0.106799997000000	0.104199998000000	0.194600001000000	0.115999997000000	0.110200003000000	0.104800001000000	0.102600001000000	0.107600003000000	0.104400001000000	0.107799999000000	0.128000006000000	0.111199997000000
0.821500003000000	0.808899999000000	0.808499992000000	0.784799993000000	0.730000019000000	0.664799988000000	0.500699997000000	0.274399996000000	0.882799983000000	0.849300027000000	0.730499983000000	0.498100013000000	0.284399986000000	0.192100003000000	0.142000005000000	0.132400006000000	0.881299973000000	0.602800012000000	0.275900006000000	0.156900004000000	0.128399998000000	0.118299998000000	0.117100000000000	0.112000003000000	0.663100004000000	0.240099996000000	0.150299996000000	0.122800000000000	0.113600001000000	0.117500000000000	0.113899998000000	0.108999997000000	0.338499993000000	0.127800003000000	0.119900003000000	0.104199998000000	0.108300000000000	0.109200001000000	0.107299998000000	0.105200000000000	0.194800004000000	0.117700003000000	0.112199999000000	0.105700001000000	0.104800001000000	0.108000003000000	0.103200004000000	0.107299998000000	0.127200007000000	0.113499999000000
0.852800012000000	0.834100008000000	0.814199984000000	0.800599992000000	0.734399974000000	0.716499984000000	0.558099985000000	0.318800002000000	0.908599973000000	0.878499985000000	0.753700018000000	0.529299974000000	0.306800008000000	0.205899999000000	0.145199999000000	0.132599995000000	0.904500008000000	0.629800022000000	0.288100004000000	0.161500007000000	0.133100003000000	0.125000000000000	0.116999999000000	0.112000003000000	0.701499999000000	0.251399994000000	0.157000005000000	0.124700002000000	0.111800000000000	0.118900001000000	0.116400003000000	0.109399997000000	0.353899986000000	0.126900002000000	0.118600003000000	0.106600001000000	0.107600003000000	0.107400000000000	0.106799997000000	0.105400003000000	0.200399995000000	0.116099998000000	0.111900002000000	0.104500003000000	0.104199998000000	0.107799999000000	0.104300000000000	0.105800003000000	0.129199997000000	0.111900002000000
0.851899981000000	0.848599970000000	0.845399976000000	0.828599989000000	0.754700005000000	0.732699990000000	0.578999996000000	0.306300014000000	0.910499990000000	0.901499987000000	0.790600002000000	0.571099997000000	0.328900009000000	0.213499993000000	0.150000006000000	0.134100005000000	0.928200006000000	0.663600028000000	0.310699999000000	0.166500002000000	0.135100007000000	0.123199999000000	0.119700000000000	0.112400003000000	0.717000008000000	0.260699987000000	0.157600001000000	0.126399994000000	0.112400003000000	0.117399998000000	0.116599999000000	0.110200003000000	0.360100001000000	0.129899994000000	0.119199999000000	0.105400003000000	0.109600000000000	0.108400002000000	0.108199999000000	0.106600001000000	0.202700004000000	0.116700001000000	0.112599999000000	0.107299998000000	0.105599999000000	0.106100000000000	0.104900002000000	0.107100002000000	0.129299998000000	0.112400003000000
0.851700008000000	0.870999992000000	0.833899975000000	0.820500016000000	0.766300023000000	0.771899998000000	0.635299981000000	0.352800012000000	0.905499995000000	0.910899997000000	0.819000006000000	0.604799986000000	0.350100011000000	0.230000004000000	0.152899995000000	0.136000007000000	0.923600018000000	0.684400022000000	0.322899997000000	0.173999995000000	0.136700004000000	0.125499994000000	0.120300002000000	0.113600001000000	0.728799999000000	0.267600000000000	0.161599994000000	0.127499998000000	0.115999997000000	0.122500002000000	0.116099998000000	0.112499997000000	0.355100006000000	0.132100001000000	0.122400001000000	0.107199997000000	0.111199997000000	0.109700002000000	0.109300002000000	0.106600001000000	0.206799999000000	0.117299996000000	0.112800002000000	0.106100000000000	0.105599999000000	0.107799999000000	0.107100002000000	0.107600003000000	0.128700003000000	0.114399999000000
0.841499984000000	0.872099996000000	0.841199994000000	0.830999970000000	0.792200029000000	0.789600015000000	0.660000026000000	0.359800011000000	0.903100014000000	0.898500025000000	0.845300019000000	0.629800022000000	0.369300008000000	0.238299996000000	0.158800006000000	0.140100002000000	0.910200000000000	0.696300030000000	0.334300011000000	0.178800002000000	0.140100002000000	0.128399998000000	0.121600002000000	0.115199998000000	0.752799988000000	0.274300009000000	0.163699999000000	0.129299998000000	0.112999998000000	0.121500000000000	0.118500002000000	0.112700000000000	0.366499990000000	0.133000001000000	0.123099998000000	0.108199999000000	0.111299999000000	0.112400003000000	0.110500000000000	0.108199999000000	0.204500005000000	0.119800001000000	0.113799997000000	0.108499996000000	0.106500000000000	0.108900003000000	0.105800003000000	0.107799999000000	0.132699996000000	0.115900002000000
0.843699992000000	0.879000008000000	0.835399985000000	0.821600020000000	0.802299976000000	0.800800025000000	0.697600007000000	0.406599998000000	0.900099993000000	0.895900011000000	0.866900027000000	0.661800027000000	0.387499988000000	0.251100004000000	0.164199993000000	0.139899999000000	0.908299983000000	0.720000029000000	0.346799999000000	0.187199995000000	0.141299993000000	0.124399997000000	0.123000003000000	0.114299998000000	0.771099985000000	0.279399991000000	0.164600000000000	0.129500002000000	0.111699998000000	0.125300005000000	0.117799997000000	0.111500002000000	0.367199987000000	0.131699994000000	0.123599999000000	0.128500000000000	0.112499997000000	0.114200003000000	0.110500000000000	0.108000003000000	0.205699995000000	0.119999997000000	0.115000002000000	0.108400002000000	0.108300000000000	0.108400002000000	0.105599999000000	0.107199997000000	0.133599997000000	0.115800001000000
0.831399977000000	0.876800001000000	0.820500016000000	0.816900015000000	0.813000023000000	0.831200004000000	0.726700008000000	0.419999987000000	0.892499983000000	0.881299973000000	0.885999978000000	0.694299996000000	0.415199995000000	0.260500014000000	0.161799997000000	0.140400007000000	0.900799990000000	0.729300022000000	0.363900006000000	0.191400006000000	0.143500000000000	0.123700000000000	0.122000001000000	0.112800002000000	0.771799982000000	0.281199992000000	0.164600000000000	0.129299998000000	0.111100003000000	0.119000003000000	0.116899997000000	0.111100003000000	0.371100008000000	0.132599995000000	0.122400001000000	0.105999999000000	0.109800003000000	0.109700002000000	0.109800003000000	0.107000001000000	0.202199996000000	0.117700003000000	0.112999998000000	0.105599999000000	0.105800003000000	0.109099999000000	0.104400001000000	0.106100000000000	0.130500004000000	0.112700000000000
0.840699971000000	0.898199975000000	0.812500000000000	0.810800016000000	0.812200010000000	0.826300025000000	0.770900011000000	0.479400009000000	0.882499993000000	0.884000003000000	0.894299984000000	0.726700008000000	0.436600000000000	0.279100001000000	0.173199996000000	0.145699993000000	0.891799986000000	0.738099992000000	0.376899987000000	0.200700000000000	0.148300007000000	0.128800005000000	0.125900000000000	0.116999999000000	0.806299984000000	0.294800013000000	0.173099995000000	0.134800002000000	0.115599997000000	0.123300001000000	0.119499996000000	0.114699997000000	0.370599985000000	0.134299994000000	0.125100002000000	0.109099999000000	0.113200001000000	0.113799997000000	0.111800000000000	0.110699996000000	0.208600000000000	0.121699996000000	0.114100002000000	0.108499996000000	0.109399997000000	0.109399997000000	0.108000003000000	0.109399997000000	0.133300006000000	0.116800003000000
0.846599996000000	0.898100019000000	0.812699974000000	0.816900015000000	0.831300020000000	0.828100026000000	0.792699993000000	0.508700013000000	0.883700013000000	0.883199990000000	0.896200001000000	0.753400028000000	0.470999986000000	0.294800013000000	0.180600002000000	0.146100000000000	0.890399992000000	0.758899987000000	0.383399993000000	0.210999995000000	0.147799999000000	0.130999997000000	0.127200007000000	0.118199997000000	0.820400000000000	0.307599992000000	0.175999999000000	0.135399997000000	0.115500003000000	0.124100000000000	0.118500002000000	0.114600003000000	0.376100004000000	0.136700004000000	0.125699997000000	0.110299997000000	0.114699997000000	0.116400003000000	0.114500001000000	0.110100001000000	0.209700003000000	0.121299997000000	0.115999997000000	0.109700002000000	0.110299997000000	0.111000001000000	0.108099997000000	0.111100003000000	0.134499997000000	0.118100002000000
0.836700022000000	0.899999976000000	0.811200023000000	0.808600008000000	0.836899996000000	0.819400012000000	0.804799974000000	0.547100008000000	0.873700023000000	0.886200011000000	0.906700015000000	0.793699980000000	0.499900013000000	0.316000015000000	0.192900002000000	0.154400006000000	0.884500027000000	0.771799982000000	0.399500012000000	0.218999997000000	0.153200001000000	0.130500004000000	0.126699999000000	0.117399998000000	0.830900013000000	0.310900003000000	0.178299993000000	0.136600003000000	0.115900002000000	0.125200003000000	0.122400001000000	0.115099996000000	0.376700014000000	0.135499999000000	0.127299994000000	0.111199997000000	0.116599999000000	0.116400003000000	0.114000000000000	0.111000001000000	0.211099997000000	0.122900002000000	0.116200000000000	0.110799998000000	0.111699998000000	0.110100001000000	0.108499996000000	0.110600002000000	0.135600001000000	0.118100002000000
0.835500002000000	0.905600011000000	0.808899999000000	0.797699988000000	0.837899983000000	0.810100019000000	0.821099997000000	0.594299972000000	0.882499993000000	0.890399992000000	0.891399980000000	0.810599983000000	0.524299979000000	0.324600011000000	0.196099997000000	0.152099997000000	0.880100012000000	0.800999999000000	0.412900001000000	0.224999994000000	0.157000005000000	0.133499995000000	0.130300000000000	0.119599998000000	0.849099994000000	0.321000010000000	0.180299997000000	0.138899997000000	0.116999999000000	0.127800003000000	0.123000003000000	0.115500003000000	0.378199995000000	0.138999999000000	0.128700003000000	0.113100000000000	0.116999999000000	0.116899997000000	0.115500003000000	0.112700000000000	0.213699996000000	0.124399997000000	0.115800001000000	0.111199997000000	0.112899996000000	0.112000003000000	0.110900000000000	0.112800002000000	0.136899993000000	0.120700002000000
0.825100005000000	0.917400002000000	0.827400029000000	0.807600021000000	0.833899975000000	0.792299986000000	0.807399988000000	0.629400015000000	0.883099973000000	0.873899996000000	0.885599971000000	0.827700019000000	0.545799971000000	0.342000008000000	0.200599998000000	0.151500002000000	0.870999992000000	0.792999983000000	0.431800008000000	0.233400002000000	0.156800002000000	0.132100001000000	0.128199995000000	0.117799997000000	0.841799974000000	0.324900001000000	0.180899993000000	0.138799995000000	0.113700002000000	0.125499994000000	0.120899998000000	0.114399999000000	0.377000004000000	0.136299998000000	0.127200007000000	0.111299999000000	0.115900002000000	0.117299996000000	0.113300003000000	0.112599999000000	0.208000004000000	0.121299997000000	0.115599997000000	0.110299997000000	0.112300001000000	0.110200003000000	0.107699998000000	0.109099999000000	0.133499995000000	0.119199999000000
0.839299977000000	0.919499993000000	0.824899971000000	0.813899994000000	0.856000006000000	0.805599988000000	0.811100006000000	0.679199994000000	0.870100021000000	0.884299994000000	0.890699983000000	0.870599985000000	0.582000017000000	0.369500011000000	0.220300004000000	0.159799993000000	0.864700019000000	0.807399988000000	0.439700007000000	0.248600006000000	0.161400005000000	0.137899995000000	0.132699996000000	0.121699996000000	0.875400007000000	0.336699992000000	0.189899996000000	0.145699993000000	0.120899998000000	0.128299996000000	0.125000000000000	0.117500000000000	0.376300007000000	0.141299993000000	0.131600007000000	0.115699999000000	0.120899998000000	0.120600000000000	0.118100002000000	0.113700002000000	0.211099997000000	0.123700000000000	0.119199999000000	0.113799997000000	0.115900002000000	0.113899998000000	0.111400001000000	0.112499997000000	0.136299998000000	0.122299999000000
[truncated: 14 more columns]
