# Supplementary material for: Modeling the impact of drug interactions on therapeutic selectivity
Source: Nat Commun. 2018 Aug 27;9:3452. doi: 10.1038/s41467-018-05954-3 (PMC6110842; doi:10.1038/s41467-018-05954-3)
Supplement: Supplementary file 4 — Supplementary Data 1 [file 41467_2018_5954_MOESM4_ESM.zip › albRAW/Bro-Fen.txt]

0.0967999994754791	0.0970000028610230	0.0976999998092651	0.0976999998092651	0.0934000015258789	0.0936999991536140	0.0944000035524368	0.0916000008583069	0.104400001466274	0.0980999991297722	0.100699998438358	0.102300003170967	0.0918999984860420	0.0931999981403351	0.0916000008583069	0.0932999998331070	0.0953999981284142	0.0961000025272369	0.0953999981284142	0.0979999974370003	0.0904999971389771	0.0922999978065491	0.0901999995112419	0.0901999995112419	0.0951000005006790	0.0984999984502792	0.0997999981045723	0.100400000810623	0.0899000018835068	0.0938000008463860	0.0920000001788139	0.0892999991774559	0.0939000025391579	0.0953999981284142	0.0970000028610230	0.0953999981284142	0.0905999988317490	0.0917999967932701	0.0929000005126000	0.0904999971389771	0.100000001490116	0.0973000004887581	0.100500002503395	0.0983999967575073	0.0926000028848648	0.0914999991655350	0.0901999995112419	0.0921000018715859	0.0929000005126000	0.0935999974608421
0.0961999967694283	0.0961999967694283	0.0965000018477440	0.0970000028610230	0.0922000035643578	0.0927999988198280	0.0922999978065491	0.0903000012040138	0.101099997758865	0.0975999981164932	0.0982000008225441	0.0967999994754791	0.0908999964594841	0.0926999971270561	0.0903000012040138	0.0922999978065491	0.0944999977946281	0.0947000011801720	0.0957999974489212	0.0982000008225441	0.0904000028967857	0.0917000025510788	0.0909999981522560	0.0894000008702278	0.0952999964356422	0.0969000011682510	0.0982000008225441	0.0983000025153160	0.0894000008702278	0.0934000015258789	0.0917000025510788	0.0887999981641769	0.0935000032186508	0.0935000032186508	0.0952999964356422	0.0952999964356422	0.0904000028967857	0.0908999964594841	0.0942000001668930	0.0891999974846840	0.0961000025272369	0.0961000025272369	0.0987000018358231	0.0967999994754791	0.0917000025510788	0.0908000022172928	0.0898000001907349	0.0908000022172928	0.0910999998450279	0.0916000008583069
0.0957000032067299	0.0952000021934509	0.0956000015139580	0.0957999974489212	0.0913999974727631	0.0922999978065491	0.0921000018715859	0.0899000018835068	0.100299999117851	0.0978000015020371	0.100299999117851	0.0966999977827072	0.0903000012040138	0.0922999978065491	0.0907000005245209	0.0922000035643578	0.0931999981403351	0.0944000035524368	0.0962999984622002	0.0951000005006790	0.0894000008702278	0.0913999974727631	0.0894000008702278	0.0900000035762787	0.0943000018596649	0.0966000035405159	0.0978000015020371	0.101000003516674	0.0892999991774559	0.0934000015258789	0.0914999991655350	0.0887999981641769	0.0927999988198280	0.0957000032067299	0.0952000021934509	0.0953999981284142	0.0895000025629997	0.0907000005245209	0.0917000025510788	0.0888999998569489	0.0967999994754791	0.0961000025272369	0.0988999977707863	0.0960000008344650	0.0912000015377998	0.0904999971389771	0.0891999974846840	0.0904999971389771	0.0908999964594841	0.0922000035643578
0.0958999991416931	0.0961999967694283	0.0973000004887581	0.0967999994754791	0.0916000008583069	0.0925000011920929	0.0923999994993210	0.0896999984979630	0.100400000810623	0.0960000008344650	0.0984999984502792	0.0970000028610230	0.0904999971389771	0.0918999984860420	0.0905999988317490	0.0922000035643578	0.0935000032186508	0.0935999974608421	0.0956000015139580	0.0956000015139580	0.0900999978184700	0.0918999984860420	0.0896999984979630	0.0895999968051910	0.0954999998211861	0.0961999967694283	0.0986000001430512	0.0979999974370003	0.0888999998569489	0.0932999998331070	0.0917999967932701	0.0892999991774559	0.0917000025510788	0.0944000035524368	0.0966999977827072	0.0976999998092651	0.0895000025629997	0.0908000022172928	0.0930000022053719	0.0895999968051910	0.0961999967694283	0.0956000015139580	0.0984999984502792	0.0958999991416931	0.0907000005245209	0.0913999974727631	0.0895000025629997	0.0909999981522560	0.0916000008583069	0.0926999971270561
0.0966999977827072	0.0962999984622002	0.0962999984622002	0.0966000035405159	0.0913000032305718	0.0926000028848648	0.0918999984860420	0.0898000001907349	0.100199997425079	0.0965000018477440	0.0992999970912933	0.0961999967694283	0.0905999988317490	0.0927999988198280	0.0904999971389771	0.0918999984860420	0.0939999967813492	0.0932999998331070	0.0951000005006790	0.0956000015139580	0.0896999984979630	0.0909999981522560	0.0891000032424927	0.0895999968051910	0.0947000011801720	0.0967999994754791	0.0978000015020371	0.0973000004887581	0.0892999991774559	0.0926000028848648	0.0908000022172928	0.0888999998569489	0.0920000001788139	0.0926999971270561	0.0945999994874001	0.0939000025391579	0.0896999984979630	0.0908999964594841	0.0913999974727631	0.0882999971508980	0.0957999974489212	0.0961000025272369	0.0986000001430512	0.0948000028729439	0.0910999998450279	0.0905999988317490	0.0883999988436699	0.0905999988317490	0.0905999988317490	0.0921000018715859
0.0953999981284142	0.0958999991416931	0.0970000028610230	0.0966999977827072	0.0914999991655350	0.0932999998331070	0.0920000001788139	0.0899000018835068	0.0989999994635582	0.0970999971032143	0.101199999451637	0.0983999967575073	0.0898000001907349	0.0926000028848648	0.0907000005245209	0.0922999978065491	0.0944000035524368	0.0936999991536140	0.0957999974489212	0.0973000004887581	0.0901999995112419	0.0918999984860420	0.0900000035762787	0.0898000001907349	0.0966000035405159	0.0962999984622002	0.0976999998092651	0.0991000011563301	0.0894000008702278	0.0935999974608421	0.0918999984860420	0.0899000018835068	0.0935000032186508	0.0944000035524368	0.0958999991416931	0.100299999117851	0.0891999974846840	0.0903000012040138	0.0938000008463860	0.0891999974846840	0.0956000015139580	0.0948999971151352	0.0992000028491020	0.0954999998211861	0.0913000032305718	0.0908999964594841	0.0891999974846840	0.0907000005245209	0.0917000025510788	0.0916000008583069
0.0964000001549721	0.0961000025272369	0.0957000032067299	0.0992000028491020	0.0913999974727631	0.0925000011920929	0.0917999967932701	0.0898000001907349	0.101000003516674	0.0967999994754791	0.0993999987840653	0.0979999974370003	0.0901999995112419	0.0922000035643578	0.0905999988317490	0.0917999967932701	0.0935000032186508	0.0934000015258789	0.0961999967694283	0.0960000008344650	0.0900999978184700	0.0922000035643578	0.0895000025629997	0.0918999984860420	0.0945999994874001	0.0973000004887581	0.0987000018358231	0.0983000025153160	0.0890000015497208	0.0927999988198280	0.0916000008583069	0.0895000025629997	0.0921000018715859	0.0935999974608421	0.0961999967694283	0.0952999964356422	0.0895999968051910	0.0905999988317490	0.0952000021934509	0.0890000015497208	0.0978000015020371	0.0949999988079071	0.0983000025153160	0.0958999991416931	0.0903000012040138	0.0908999964594841	0.0895999968051910	0.0904000028967857	0.0917999967932701	0.0921000018715859
0.0953999981284142	0.0957000032067299	0.0961999967694283	0.0957000032067299	0.0917000025510788	0.0929000005126000	0.0925000011920929	0.0904000028967857	0.0993999987840653	0.0953999981284142	0.0982000008225441	0.0967999994754791	0.0908000022172928	0.0931999981403351	0.0908000022172928	0.0917000025510788	0.0936999991536140	0.0920000001788139	0.0948999971151352	0.0961999967694283	0.0895999968051910	0.0913000032305718	0.0896999984979630	0.0894000008702278	0.0952000021934509	0.0954999998211861	0.0970999971032143	0.0967999994754791	0.0894000008702278	0.0929000005126000	0.0910999998450279	0.0886999964714050	0.0922000035643578	0.0931999981403351	0.0949999988079071	0.0944000035524368	0.0895999968051910	0.0905999988317490	0.0940999984741211	0.0881000012159348	0.0951000005006790	0.0942000001668930	0.0974000021815300	0.0948999971151352	0.0909999981522560	0.0904000028967857	0.0888999998569489	0.0901999995112419	0.0914999991655350	0.0926000028848648
0.0952999964356422	0.0970999971032143	0.0974999964237213	0.0969000011682510	0.0927999988198280	0.0936999991536140	0.0921000018715859	0.0908000022172928	0.0998999997973442	0.0976999998092651	0.100400000810623	0.0976999998092651	0.0907000005245209	0.0927999988198280	0.0913999974727631	0.0930999964475632	0.0947000011801720	0.0940999984741211	0.0961999967694283	0.0979000031948090	0.0905999988317490	0.0922000035643578	0.0901999995112419	0.0900999978184700	0.0956000015139580	0.0953999981284142	0.0980999991297722	0.0982000008225441	0.0899000018835068	0.0939999967813492	0.0922999978065491	0.0904000028967857	0.0918999984860420	0.0927999988198280	0.0943000018596649	0.0957999974489212	0.0894000008702278	0.0908000022172928	0.0917000025510788	0.0895000025629997	0.0951000005006790	0.0957999974489212	0.0986000001430512	0.0947000011801720	0.0912000015377998	0.0916000008583069	0.0898000001907349	0.0909999981522560	0.0910999998450279	0.0932999998331070
0.0969000011682510	0.0967999994754791	0.0969000011682510	0.0970999971032143	0.0925000011920929	0.0936999991536140	0.0923999994993210	0.0907000005245209	0.100199997425079	0.0962999984622002	0.100100003182888	0.0983000025153160	0.0910999998450279	0.0931999981403351	0.0908000022172928	0.0922999978065491	0.0939999967813492	0.0952000021934509	0.0966000035405159	0.0974999964237213	0.0904999971389771	0.0922000035643578	0.0904000028967857	0.0900999978184700	0.0942000001668930	0.0976999998092651	0.0988999977707863	0.0983999967575073	0.0900999978184700	0.0936999991536140	0.0926000028848648	0.0900000035762787	0.0935999974608421	0.0951000005006790	0.0949999988079071	0.0944000035524368	0.0900999978184700	0.0913999974727631	0.0914999991655350	0.0894000008702278	0.0960000008344650	0.0949999988079071	0.0979999974370003	0.0954999998211861	0.0913000032305718	0.0912000015377998	0.0900999978184700	0.0907000005245209	0.0913000032305718	0.0913999974727631
0.0970999971032143	0.0971999987959862	0.0952999964356422	0.0983000025153160	0.0938000008463860	0.0943000018596649	0.0940999984741211	0.0912000015377998	0.101800002157688	0.0970000028610230	0.0992999970912933	0.0979000031948090	0.0914999991655350	0.0938000008463860	0.0920000001788139	0.0934000015258789	0.0925000011920929	0.0930000022053719	0.0944000035524368	0.0960000008344650	0.0905999988317490	0.0922000035643578	0.0905999988317490	0.0917000025510788	0.0939999967813492	0.0945999994874001	0.0969000011682510	0.0989999994635582	0.0894000008702278	0.0939999967813492	0.0926999971270561	0.0904999971389771	0.0904999971389771	0.0923999994993210	0.0948000028729439	0.0927999988198280	0.0900000035762787	0.0908999964594841	0.0916000008583069	0.0896999984979630	0.0935999974608421	0.0940999984741211	0.0975999981164932	0.0949999988079071	0.0913999974727631	0.0917000025510788	0.0900999978184700	0.0913999974727631	0.0905999988317490	0.0910999998450279
0.0975999981164932	0.0964000001549721	0.0964000001549721	0.0979000031948090	0.0934000015258789	0.0952999964356422	0.0935999974608421	0.0917000025510788	0.101800002157688	0.0984999984502792	0.100800000131130	0.0991000011563301	0.0913999974727631	0.0940999984741211	0.0926000028848648	0.0932999998331070	0.0942000001668930	0.0940999984741211	0.0978000015020371	0.0978000015020371	0.0913000032305718	0.0926000028848648	0.0912000015377998	0.0910999998450279	0.0953999981284142	0.0966000035405159	0.0993999987840653	0.100599996745586	0.0899000018835068	0.0943000018596649	0.0926999971270561	0.0904999971389771	0.0923999994993210	0.0939999967813492	0.0952999964356422	0.0947000011801720	0.0905999988317490	0.0908000022172928	0.0944999977946281	0.0898000001907349	0.0942000001668930	0.0947000011801720	0.0993999987840653	0.0967999994754791	0.0912000015377998	0.0914999991655350	0.0903000012040138	0.0908999964594841	0.0917000025510788	0.0923999994993210
0.100199997425079	0.0995000004768372	0.0995000004768372	0.0996999964118004	0.0936999991536140	0.0953999981284142	0.0944999977946281	0.0923999994993210	0.102700002491474	0.0992000028491020	0.103699997067451	0.0996999964118004	0.0923999994993210	0.0951000005006790	0.0934000015258789	0.0938000008463860	0.0958999991416931	0.0960000008344650	0.0979000031948090	0.0989999994635582	0.0917000025510788	0.0932999998331070	0.0910999998450279	0.0913000032305718	0.0969000011682510	0.0982000008225441	0.0992999970912933	0.0993999987840653	0.0903000012040138	0.0944999977946281	0.0930000022053719	0.0909999981522560	0.0926000028848648	0.0953999981284142	0.0980999991297722	0.0948999971151352	0.0923999994993210	0.0921000018715859	0.0969000011682510	0.0899000018835068	0.0961999967694283	0.0971999987959862	0.100100003182888	0.0973000004887581	0.0914999991655350	0.0921000018715859	0.0909999981522560	0.0916000008583069	0.0917000025510788	0.0930000022053719
0.100900001823902	0.0996999964118004	0.100800000131130	0.102099999785423	0.0949999988079071	0.0962999984622002	0.0949999988079071	0.0932999998331070	0.103399999439716	0.100900001823902	0.102899998426437	0.101199999451637	0.0930999964475632	0.0966000035405159	0.0945999994874001	0.0954999998211861	0.0986000001430512	0.0974999964237213	0.0988999977707863	0.0988000035285950	0.0917999967932701	0.0938000008463860	0.0917000025510788	0.0922999978065491	0.0974999964237213	0.0988000035285950	0.100299999117851	0.102399997413158	0.0913999974727631	0.0952999964356422	0.0939999967813492	0.0917999967932701	0.0934000015258789	0.0945999994874001	0.0970999971032143	0.0964000001549721	0.0908999964594841	0.0914999991655350	0.0922000035643578	0.0904000028967857	0.0961999967694283	0.0973000004887581	0.0988000035285950	0.0966000035405159	0.0922000035643578	0.0926000028848648	0.0905999988317490	0.0918999984860420	0.0917999967932701	0.0935000032186508
0.102799996733665	0.104299999773502	0.101300001144409	0.101300001144409	0.0960000008344650	0.0970000028610230	0.0967999994754791	0.0940999984741211	0.105300001800060	0.0998999997973442	0.104099996387959	0.102399997413158	0.0939000025391579	0.0973000004887581	0.0952999964356422	0.0957999974489212	0.0974999964237213	0.0967999994754791	0.0996000021696091	0.0980999991297722	0.0922999978065491	0.0935999974608421	0.0922000035643578	0.0926999971270561	0.0969000011682510	0.0974000021815300	0.0991000011563301	0.0997999981045723	0.0913000032305718	0.0953999981284142	0.0940999984741211	0.0917999967932701	0.0945999994874001	0.0940999984741211	0.0952999964356422	0.0964000001549721	0.0910999998450279	0.0922000035643578	0.0943000018596649	0.0907000005245209	0.0967999994754791	0.0964000001549721	0.0992000028491020	0.0976999998092651	0.0920000001788139	0.0922999978065491	0.0907000005245209	0.0917999967932701	0.0909999981522560	0.0914999991655350
0.103900000452995	0.104299999773502	0.105200000107288	0.105099998414516	0.0975999981164932	0.0979999974370003	0.0979999974370003	0.0952999964356422	0.107500001788139	0.102300003170967	0.107000000774860	0.103900000452995	0.0949999988079071	0.0973000004887581	0.0956000015139580	0.0967999994754791	0.0995000004768372	0.0984999984502792	0.0998999997973442	0.102499999105930	0.0930000022053719	0.0944999977946281	0.0922999978065491	0.0932999998331070	0.100000001490116	0.0995000004768372	0.101599998772144	0.101300001144409	0.0920000001788139	0.0966999977827072	0.0944000035524368	0.0922000035643578	0.0943000018596649	0.0957999974489212	0.0974999964237213	0.0966999977827072	0.0913000032305718	0.0922000035643578	0.0930000022053719	0.0908000022172928	0.0979000031948090	0.0993999987840653	0.101499997079372	0.0984999984502792	0.0926000028848648	0.0923999994993210	0.0917999967932701	0.0920000001788139	0.0938000008463860	0.0938000008463860
0.108900003135204	0.106299996376038	0.104999996721745	0.106399998068810	0.0983000025153160	0.0988999977707863	0.0986000001430512	0.0961999967694283	0.108499996364117	0.104199998080730	0.106899999082088	0.104099996387959	0.0953999981284142	0.0982000008225441	0.0962999984622002	0.0964000001549721	0.101000003516674	0.100199997425079	0.101599998772144	0.101599998772144	0.0939000025391579	0.0948000028729439	0.0934000015258789	0.0930000022053719	0.0996000021696091	0.100800000131130	0.101400002837181	0.102300003170967	0.0918999984860420	0.0964000001549721	0.0944000035524368	0.0926000028848648	0.0948999971151352	0.0958999991416931	0.0970000028610230	0.0984999984502792	0.0913999974727631	0.0926999971270561	0.0973000004887581	0.0909999981522560	0.0983999967575073	0.0970999971032143	0.102499999105930	0.100800000131130	0.0925000011920929	0.0935000032186508	0.0913000032305718	0.0925000011920929	0.0943000018596649	0.0966999977827072
0.109099999070168	0.108699999749660	0.109999999403954	0.109700001776218	0.0995000004768372	0.100199997425079	0.0995000004768372	0.0983999967575073	0.111599996685982	0.104900002479553	0.109099999070168	0.108300000429153	0.0970000028610230	0.0996999964118004	0.0976999998092651	0.0978000015020371	0.103200003504753	0.104000002145767	0.101999998092651	0.102799996733665	0.0944999977946281	0.0960000008344650	0.0935999974608421	0.0936999991536140	0.100900001823902	0.102700002491474	0.103600002825260	0.104099996387959	0.0923999994993210	0.0974999964237213	0.0952999964356422	0.0935000032186508	0.0964000001549721	0.0973000004887581	0.0986000001430512	0.100000001490116	0.0925000011920929	0.0926999971270561	0.0971999987959862	0.0913000032305718	0.100100003182888	0.0998999997973442	0.102200001478195	0.100500002503395	0.0938000008463860	0.0930000022053719	0.0921000018715859	0.0927999988198280	0.0943000018596649	0.0952000021934509
0.112599998712540	0.112099997699261	0.111000001430511	0.112599998712540	0.100800000131130	0.102300003170967	0.101199999451637	0.0998999997973442	0.113399997353554	0.108099997043610	0.111699998378754	0.110500000417233	0.0986000001430512	0.101099997758865	0.0988000035285950	0.0989999994635582	0.102600000798702	0.101800002157688	0.103600002825260	0.104900002479553	0.0957000032067299	0.0974999964237213	0.0954999998211861	0.0951000005006790	0.102700002491474	0.103299997746944	0.102899998426437	0.103900000452995	0.0936999991536140	0.0976999998092651	0.0957999974489212	0.0948999971151352	0.0953999981284142	0.0970999971032143	0.0982000008225441	0.0983999967575073	0.0930999964475632	0.0936999991536140	0.0943000018596649	0.0913999974727631	0.0982000008225441	0.0980999991297722	0.102399997413158	0.0992999970912933	0.0932999998331070	0.0935999974608421	0.0917999967932701	0.0934000015258789	0.0948000028729439	0.0953999981284142
0.116999998688698	0.114200003445148	0.116800002753735	0.114200003445148	0.103100001811981	0.105300001800060	0.104099996387959	0.102799996733665	0.119300000369549	0.113099999725819	0.114100001752377	0.111299999058247	0.100199997425079	0.102700002491474	0.101199999451637	0.100599996745586	0.102600000798702	0.102399997413158	0.105700001120567	0.105300001800060	0.0960000008344650	0.0982000008225441	0.0957000032067299	0.0957000032067299	0.103600002825260	0.105700001120567	0.106100000441074	0.104599997401237	0.0934000015258789	0.0979999974370003	0.0961999967694283	0.0952999964356422	0.0970000028610230	0.0992999970912933	0.100199997425079	0.101400002837181	0.0922999978065491	0.0935999974608421	0.0939000025391579	0.0921000018715859	0.0996999964118004	0.0998999997973442	0.102399997413158	0.102300003170967	0.0931999981403351	0.0944000035524368	0.0931999981403351	0.0930999964475632	0.0953999981284142	0.0956000015139580
0.120099999010563	0.119000002741814	0.116700001060963	0.118600003421307	0.105300001800060	0.105599999427795	0.105300001800060	0.104299999773502	0.121399998664856	0.112999998033047	0.115199998021126	0.115099996328354	0.101099997758865	0.105200000107288	0.101999998092651	0.102399997413158	0.105499997735024	0.106600001454353	0.106799997389317	0.108499996364117	0.0970000028610230	0.0991000011563301	0.0961999967694283	0.0966000035405159	0.104000002145767	0.104099996387959	0.105499997735024	0.104199998080730	0.0942000001668930	0.0997999981045723	0.0969000011682510	0.0961000025272369	0.0974000021815300	0.0982000008225441	0.0988000035285950	0.100000001490116	0.0931999981403351	0.0948000028729439	0.0948000028729439	0.0922999978065491	0.0997999981045723	0.0998999997973442	0.103100001811981	0.100000001490116	0.0938000008463860	0.0952000021934509	0.0938000008463860	0.0935999974608421	0.0952000021934509	0.0948999971151352
0.125200003385544	0.121600002050400	0.122599996626377	0.120099999010563	0.107400000095367	0.108499996364117	0.107400000095367	0.106100000441074	0.127100005745888	0.115500003099442	0.118400000035763	0.118299998342991	0.103200003504753	0.105700001120567	0.104000002145767	0.104400001466274	0.108599998056889	0.109099999070168	0.107000000774860	0.108300000429153	0.0984999984502792	0.0993999987840653	0.0974000021815300	0.0974999964237213	0.104099996387959	0.105200000107288	0.105899997055531	0.105999998748302	0.0956000015139580	0.100299999117851	0.0974999964237213	0.0962999984622002	0.0966000035405159	0.0979000031948090	0.100500002503395	0.0992000028491020	0.0940999984741211	0.0957000032067299	0.0991000011563301	0.0930999964475632	0.100000001490116	0.100299999117851	0.103699997067451	0.101099997758865	0.0942000001668930	0.0948000028729439	0.0930000022053719	0.0942000001668930	0.0952999964356422	0.0949999988079071
0.133100003004074	0.129199996590614	0.130300000309944	0.129500001668930	0.110600002110004	0.113099999725819	0.111400000751019	0.108400002121925	0.134599998593330	0.122599996626377	0.124300003051758	0.121699996292591	0.106399998068810	0.108699999749660	0.106899999082088	0.106200002133846	0.110100001096725	0.107799999415874	0.110200002789497	0.110699996352196	0.100199997425079	0.101899996399879	0.0992999970912933	0.0986000001430512	0.107400000095367	0.107400000095367	0.109200000762939	0.107699997723103	0.0965000018477440	0.101000003516674	0.0993999987840653	0.0971999987959862	0.0986000001430512	0.0997999981045723	0.101499997079372	0.101899996399879	0.0938000008463860	0.0951000005006790	0.0989999994635582	0.0930999964475632	0.101800002157688	0.101800002157688	0.104800000786781	0.102099999785423	0.0940999984741211	0.0951000005006790	0.0942000001668930	0.0939000025391579	0.0967999994754791	0.0996000021696091
0.138400003314018	0.133799999952316	0.132699996232986	0.129800006747246	0.114100001752377	0.115400001406670	0.113899998366833	0.111599996685982	0.137700006365776	0.125000000000000	0.129199996590614	0.127599999308586	0.109700001776218	0.111599996685982	0.110899999737740	0.111000001430511	0.113099999725819	0.110299997031689	0.111900001764297	0.111199997365475	0.101400002837181	0.104000002145767	0.100199997425079	0.0997999981045723	0.106799997389317	0.104999996721745	0.108099997043610	0.107100002467632	0.0974000021815300	0.102499999105930	0.0998999997973442	0.0982000008225441	0.0979000031948090	0.0998999997973442	0.100800000131130	0.101400002837181	0.0953999981284142	0.0961999967694283	0.0998999997973442	0.0943000018596649	0.101099997758865	0.100900001823902	0.104099996387959	0.102799996733665	0.0948000028729439	0.0961999967694283	0.0947000011801720	0.0970000028610230	0.0951000005006790	0.0949999988079071
0.150999993085861	0.143800005316734	0.138799995183945	0.139699995517731	0.117700003087521	0.119099996984005	0.117100000381470	0.115599997341633	0.146699994802475	0.134299993515015	0.133699998259544	0.134700000286102	0.112800002098084	0.113799996674061	0.111500002443790	0.111199997365475	0.117600001394749	0.115199998021126	0.114900000393391	0.113399997353554	0.102499999105930	0.102899998426437	0.100599996745586	0.100299999117851	0.111599996685982	0.109099999070168	0.110799998044968	0.110500000417233	0.0967999994754791	0.101899996399879	0.0997999981045723	0.0983000025153160	0.101700000464916	0.101099997758865	0.103100001811981	0.104599997401237	0.0952999964356422	0.0967999994754791	0.0998999997973442	0.0939000025391579	0.102200001478195	0.103299997746944	0.105200000107288	0.101700000464916	0.0943000018596649	0.0964000001549721	0.0953999981284142	0.0942000001668930	0.0967999994754791	0.0974000021815300
0.166099995374680	0.152099996805191	0.150900006294251	0.145199999213219	0.120300002396107	0.122100003063679	0.121699996292591	0.119999997317791	0.161699995398521	0.136399999260902	0.140499994158745	0.139400005340576	0.115000002086163	0.120700001716614	0.116999998688698	0.116099998354912	0.124899998307228	0.117799997329712	0.120499998331070	0.119699999690056	0.104999996721745	0.105899997055531	0.104500003159046	0.103500001132488	0.117200002074242	0.112999998033047	0.111800000071526	0.111100003123283	0.0986000001430512	0.104299999773502	0.101599998772144	0.0997999981045723	0.101899996399879	0.102700002491474	0.104699999094009	0.104199998080730	0.0979000031948090	0.0974000021815300	0.0993999987840653	0.0948000028729439	0.105599999427795	0.105200000107288	0.106799997389317	0.103699997067451	0.0964000001549721	0.0973000004887581	0.0952000021934509	0.0965000018477440	0.0992000028491020	0.0996999964118004
0.176499992609024	0.167099997401238	0.156200006604195	0.152300000190735	0.127299994230270	0.127700001001358	0.126300007104874	0.122299998998642	0.170900002121925	0.146699994802475	0.144400000572205	0.148399993777275	0.119099996984005	0.123099997639656	0.121500000357628	0.121699996292591	0.131999999284744	0.122299998998642	0.124200001358986	0.122900001704693	0.108699999749660	0.108499996364117	0.107100002467632	0.106200002133846	0.115199998021126	0.115900002419949	0.115800000727177	0.112999998033047	0.0988999977707863	0.105599999427795	0.103799998760223	0.101199999451637	0.102099999785423	0.105200000107288	0.105099998414516	0.104299999773502	0.0967999994754791	0.0989999994635582	0.100699998438358	0.0966000035405159	0.104400001466274	0.106299996376038	0.107799999415874	0.104699999094009	0.0966000035405159	0.0979000031948090	0.0960000008344650	0.0974000021815300	0.0983000025153160	0.0989999994635582
0.194700002670288	0.172000005841255	0.166400000452995	0.161500006914139	0.128499999642372	0.131999999284744	0.132499992847443	0.133000001311302	0.187999993562698	0.155300006270409	0.154899999499321	0.154499992728233	0.124799996614456	0.126399993896484	0.126499995589256	0.124200001358986	0.139400005340576	0.130999997258186	0.131200000643730	0.125400006771088	0.111400000751019	0.112499997019768	0.108300000429153	0.108400002121925	0.120499998331070	0.117100000381470	0.117700003087521	0.114100001752377	0.100199997425079	0.104900002479553	0.103900000452995	0.102499999105930	0.105099998414516	0.106100000441074	0.106499999761581	0.107699997723103	0.0975999981164932	0.0995000004768372	0.0997999981045723	0.0957999974489212	0.105899997055531	0.106600001454353	0.110399998724461	0.107199996709824	0.0961000025272369	0.0975999981164932	0.0974000021815300	0.0966999977827072	0.0991000011563301	0.0995000004768372
0.215000003576279	0.191899999976158	0.182400003075600	0.168500006198883	0.137199997901917	0.136999994516373	0.135800004005432	0.132799997925758	0.203799992799759	0.165299996733665	0.163800001144409	0.162300005555153	0.131500005722046	0.134000003337860	0.132300004363060	0.130899995565414	0.144800007343292	0.138099998235703	0.135499998927116	0.133599996566772	0.113700002431870	0.115999996662140	0.110699996352196	0.111699998378754	0.124099999666214	0.120600000023842	0.120700001716614	0.116599999368191	0.102499999105930	0.108400002121925	0.104999996721745	0.103399999439716	0.107500001788139	0.107600003480911	0.107699997723103	0.108099997043610	0.0982000008225441	0.0998999997973442	0.0998999997973442	0.0970999971032143	0.108300000429153	0.108099997043610	0.111000001430511	0.107799999415874	0.0984999984502792	0.0989999994635582	0.0964000001549721	0.0979000031948090	0.101099997758865	0.101099997758865
0.242400005459785	0.206400007009506	0.193700000643730	0.187099993228912	0.143700003623962	0.141200006008148	0.137999996542931	0.136099994182587	0.226099997758865	0.182999998331070	0.176400005817413	0.176300004124641	0.133900001645088	0.133699998259544	0.134399995207787	0.132499992847443	0.156900003552437	0.141399994492531	0.144899994134903	0.137600004673004	0.115999996662140	0.116099998354912	0.113300003111362	0.112300001084805	0.132799997925758	0.122800000011921	0.121699996292591	0.118400000035763	0.104500003159046	0.108699999749660	0.106399998068810	0.104699999094009	0.108199998736382	0.107299998402596	0.108699999749660	0.107699997723103	0.0995000004768372	0.100800000131130	0.104199998080730	0.0969000011682510	0.109200000762939	0.108400002121925	0.110399998724461	0.110100001096725	0.0979000031948090	0.0992000028491020	0.0979999974370003	0.0979000031948090	0.102899998426437	0.102799996733665
0.265899986028671	0.225600004196167	0.208800002932549	0.197200000286102	0.151999995112419	0.152099996805191	0.152099996805191	0.149200007319450	0.247400000691414	0.189500004053116	0.186800003051758	0.189600005745888	0.145400002598763	0.145500004291534	0.144999995827675	0.141200006008148	0.168899998068810	0.153600007295609	0.150000005960464	0.145500004291534	0.124300003051758	0.123599998652935	0.119999997317791	0.117200002074242	0.136399999260902	0.124499998986721	0.122900001704693	0.119300000369549	0.106200002133846	0.111100003123283	0.108599998056889	0.106399998068810	0.107500001788139	0.106499999761581	0.107199996709824	0.106499999761581	0.100299999117851	0.101700000464916	0.101999998092651	0.0983000025153160	0.106700003147125	0.108199998736382	0.108800001442432	0.107500001788139	0.0987000018358231	0.100699998438358	0.0980999991297722	0.0991000011563301	0.0992999970912933	0.100400000810623
0.301699995994568	0.248199999332428	0.221799999475479	0.214800000190735	0.157299995422363	0.161300003528595	0.155699998140335	0.152500003576279	0.276300013065338	0.208100005984306	0.204500004649162	0.198599994182587	0.152400001883507	0.150499999523163	0.153400003910065	0.151199996471405	0.185100004076958	0.162000000476837	0.162799999117851	0.152999997138977	0.126499995589256	0.128700003027916	0.121600002050400	0.120600000023842	0.148900002241135	0.131699994206429	0.132200002670288	0.123199999332428	0.108800001442432	0.113799996674061	0.111199997365475	0.108699999749660	0.110100001096725	0.110500000417233	0.110600002110004	0.109499998390675	0.101099997758865	0.102200001478195	0.102799996733665	0.0991000011563301	0.111500002443790	0.111500002443790	0.113499999046326	0.109099999070168	0.0997999981045723	0.101400002837181	0.0996000021696091	0.0996999964118004	0.103500001132488	0.102899998426437
0.324999988079071	0.263900011777878	0.236900001764297	0.222900003194809	0.169699996709824	0.169300004839897	0.165000006556511	0.162699997425079	0.299299985170364	0.225400000810623	0.219300001859665	0.212999999523163	0.156499996781349	0.157000005245209	0.155799999833107	0.154200002551079	0.196899995207787	0.177699998021126	0.170100003480911	0.160899996757507	0.131899997591972	0.132100000977516	0.127900004386902	0.124099999666214	0.157100006937981	0.139500007033348	0.137999996542931	0.130199998617172	0.111900001764297	0.118000000715256	0.115199998021126	0.111800000071526	0.114900000393391	0.113099999725819	0.109899997711182	0.112800002098084	0.102799996733665	0.103900000452995	0.103100001811981	0.100400000810623	0.109200000762939	0.112599998712540	0.113099999725819	0.109999999403954	0.0995000004768372	0.101499997079372	0.100000001490116	0.100599996745586	0.104999996721745	0.102399997413158
0.346599996089935	0.286399990320206	0.255899995565414	0.238499999046326	0.176599994301796	0.177300006151199	0.172499999403954	0.169100001454353	0.325700014829636	0.245600000023842	0.234200000762939	0.223700001835823	0.166500002145767	0.172499999403954	0.166700005531311	0.158500000834465	0.217299997806549	0.190099999308586	0.183699995279312	0.171700000762939	0.137999996542931	0.138600006699562	0.133699998259544	0.131799995899200	0.166999995708466	0.147200003266335	0.144299998879433	0.132200002670288	0.113300003111362	0.120099999010563	0.117399998009205	0.115800000727177	0.116899996995926	0.115199998021126	0.110200002789497	0.112899996340275	0.101899996399879	0.105300001800060	0.104800000786781	0.100900001823902	0.111100003123283	0.112099997699261	0.114200003445148	0.109899997711182	0.100299999117851	0.102200001478195	0.100599996745586	0.101700000464916	0.103500001132488	0.103600002825260
0.390100002288818	0.310099989175797	0.266600012779236	0.256199985742569	0.187099993228912	0.190400004386902	0.193399995565414	0.184000000357628	0.357899993658066	0.270599991083145	0.247600004076958	0.243300005793571	0.173600003123283	0.173600003123283	0.173999994993210	0.170100003480911	0.236300006508827	0.202700003981590	0.200100004673004	0.188700005412102	0.147699996829033	0.146999999880791	0.141200006008148	0.140400007367134	0.183100000023842	0.155599996447563	0.150700002908707	0.138999998569489	0.118299998342991	0.127399995923042	0.122400000691414	0.119199998676777	0.118299998342991	0.116599999368191	0.113499999046326	0.114000000059605	0.104500003159046	0.106100000441074	0.104800000786781	0.101199999451637	0.112199999392033	0.113099999725819	0.115500003099442	0.112199999392033	0.102099999785423	0.102600000798702	0.101999998092651	0.101999998092651	0.104099996387959	0.104199998080730
0.421700000762939	0.331600010395050	0.293700009584427	0.278200000524521	0.196999996900558	0.200399994850159	0.191499993205071	0.188999995589256	0.394300013780594	0.301200002431870	0.277399986982346	0.270799994468689	0.188700005412102	0.187800005078316	0.184900000691414	0.181199997663498	0.261999994516373	0.222900003194809	0.223700001835823	0.204699993133545	0.151399999856949	0.157199993729591	0.150099992752075	0.144199997186661	0.204099997878075	0.167699992656708	0.164100006222725	0.147799998521805	0.123999997973442	0.130600005388260	0.128700003027916	0.124300003051758	0.124200001358986	0.119900003075600	0.115599997341633	0.116099998354912	0.105400003492832	0.107900001108646	0.108900003135204	0.103200003504753	0.114299997687340	0.112499997019768	0.116300001740456	0.112899996340275	0.103200003504753	0.104699999094009	0.103799998760223	0.102799996733665	0.106899999082088	0.104800000786781
0.460900008678436	0.368000000715256	0.316000014543533	0.285100013017654	0.202900007367134	0.210199996829033	0.211799994111061	0.200900003314018	0.429699987173080	0.325100004673004	0.289799988269806	0.280699998140335	0.197099998593330	0.197600007057190	0.195800006389618	0.187399998307228	0.294800013303757	0.251100003719330	0.241899996995926	0.214900001883507	0.162100002169609	0.157600000500679	0.152199998497963	0.149000003933907	0.223800003528595	0.184200003743172	0.172600001096725	0.155699998140335	0.128700003027916	0.134800001978874	0.132699996232986	0.128499999642372	0.128800004720688	0.122599996626377	0.119999997317791	0.118199996650219	0.106200002133846	0.108699999749660	0.106600001454353	0.102700002491474	0.118100002408028	0.116700001060963	0.117700003087521	0.113600000739098	0.103399999439716	0.104999996721745	0.102600000798702	0.103399999439716	0.108099997043610	0.107000000774860
0.489899992942810	0.404100000858307	0.342000007629395	0.304600000381470	0.220300003886223	0.222800001502037	0.221799999475479	0.213699996471405	0.465700000524521	0.349299997091293	0.309599995613098	0.297899991273880	0.200399994850159	0.205400004982948	0.202399998903275	0.193700000643730	0.333799988031387	0.271499991416931	0.259999990463257	0.227599993348122	0.171800002455711	0.168099999427795	0.162400007247925	0.161300003528595	0.245800003409386	0.195800006389618	0.185100004076958	0.167099997401238	0.135299995541573	0.142599999904633	0.139400005340576	0.134900003671646	0.138699993491173	0.125100001692772	0.118400000035763	0.123300001025200	0.109999999403954	0.111500002443790	0.112700000405312	0.105200000107288	0.118000000715256	0.116400003433228	0.118500001728535	0.114299997687340	0.103500001132488	0.106700003147125	0.103900000452995	0.103900000452995	0.107600003480911	0.109800003468990
0.537500023841858	0.438499987125397	0.361000001430512	0.319200009107590	0.233600005507469	0.237499997019768	0.231299996376038	0.228200003504753	0.500699996948242	0.378800004720688	0.328900009393692	0.319799989461899	0.219999998807907	0.222699999809265	0.217099994421005	0.213200002908707	0.360300004482269	0.296900004148483	0.289799988269806	0.255199998617172	0.183799996972084	0.182199999690056	0.172900006175041	0.166600003838539	0.271600008010864	0.216700002551079	0.202099993824959	0.173299998044968	0.144400000572205	0.151800006628037	0.146200001239777	0.143999993801117	0.141800001263618	0.126900002360344	0.125300005078316	0.124099999666214	0.111599996685982	0.113700002431870	0.111699998378754	0.106700003147125	0.120499998331070	0.118500001728535	0.119400002062321	0.115199998021126	0.104500003159046	0.107799999415874	0.106600001454353	0.105300001800060	0.106799997389317	0.108099997043610
0.558799982070923	0.470499992370605	0.386099994182587	0.335999995470047	0.250099986791611	0.237499997019768	0.235499992966652	0.234400004148483	0.537500023841858	0.405999988317490	0.356400012969971	0.333099991083145	0.227599993348122	0.227699995040894	0.234999999403954	0.224900007247925	0.388700008392334	0.330799996852875	0.318899989128113	0.260699987411499	0.194399997591972	0.191300004720688	0.178800001740456	0.177599996328354	0.295800000429153	0.232899993658066	0.215700000524521	0.191300004720688	0.148000001907349	0.158700004220009	0.152400001883507	0.148800000548363	0.154100000858307	0.139200001955032	0.130500003695488	0.128199994564056	0.113099999725819	0.115000002086163	0.112700000405312	0.107400000095367	0.126800000667572	0.121399998664856	0.120399996638298	0.115800000727177	0.106100000441074	0.107799999415874	0.106499999761581	0.105499997735024	0.110200002789497	0.107000000774860
0.596400022506714	0.509100019931793	0.418300002813339	0.338800013065338	0.263900011777878	0.266699999570847	0.255199998617172	0.247400000691414	0.575500011444092	0.434399992227554	0.372500002384186	0.358500003814697	0.237599998712540	0.235599994659424	0.232400000095367	0.231700003147125	0.433800011873245	0.357899993658066	0.339399993419647	0.279599994421005	0.200800001621246	0.201299995183945	0.198300004005432	0.190999999642372	0.325800001621246	0.254000008106232	0.238199993968010	0.203400000929832	0.157399997115135	0.166899994015694	0.160400003194809	0.156900003552437	0.164599999785423	0.141000002622604	0.134000003337860	0.134499996900558	0.116899996995926	0.119000002741814	0.113499999046326	0.110200002789497	0.129899993538857	0.121200002729893	0.121699996292591	0.116899996995926	0.106600001454353	0.108900003135204	0.105999998748302	0.106399998068810	0.109499998390675	0.108300000429153
0.619000017642975	0.539200007915497	0.432900011539459	0.366899996995926	0.261000007390976	0.270599991083145	0.263799995183945	0.262699991464615	0.604300022125244	0.486600011587143	0.397100001573563	0.362800002098084	0.254099994897842	0.248500004410744	0.246900007128716	0.242200002074242	0.461100012063980	0.390799999237061	0.375699996948242	0.305500000715256	0.215800002217293	0.221499994397163	0.203500002622604	0.200299993157387	0.361499994993210	0.275400012731552	0.257699996232986	0.216299995779991	0.165600001811981	0.176599994301796	0.172499999403954	0.167500004172325	0.176699995994568	0.153999999165535	0.140799999237061	0.139899998903275	0.120700001716614	0.123199999332428	0.123000003397465	0.111900001764297	0.133799999952316	0.124200001358986	0.122400000691414	0.115999996662140	0.107000000774860	0.108999997377396	0.106499999761581	0.106200002133846	0.111199997365475	0.107400000095367
0.645900011062622	0.571799993515015	0.466800004243851	0.396499991416931	0.269100010395050	0.275299996137619	0.268599987030029	0.260399997234345	0.635299980640411	0.516099989414215	0.427899986505508	0.384200006723404	0.264099985361099	0.259900003671646	0.269499987363815	0.261299997568131	0.497999995946884	0.425199985504150	0.405400007963181	0.329400002956390	0.223900005221367	0.229300007224083	0.213699996471405	0.207800000905991	0.394100010395050	0.294499993324280	0.270700007677078	0.232299998402596	0.179900005459785	0.188099995255470	0.183500006794930	0.176400005817413	0.197500005364418	0.161500006914139	0.151199996471405	0.146300002932549	0.123400002717972	0.125400006771088	0.125699996948242	0.114299997687340	0.140499994158745	0.126200005412102	0.121899999678135	0.120200000703335	0.107000000774860	0.111100003123283	0.107799999415874	0.107400000095367	0.114900000393391	0.109099999070168
0.666400015354157	0.594600021839142	0.500899970531464	0.403200000524521	0.293599992990494	0.286500006914139	0.287200003862381	0.284799993038178	0.666299998760223	0.550000011920929	0.445899993181229	0.400099992752075	0.262400001287460	0.257699996232986	0.258100003004074	0.253800004720688	0.530900001525879	0.465600013732910	0.428799986839294	0.342000007629395	0.241500005125999	0.248500004410744	0.229300007224083	0.227799996733665	0.429500013589859	0.322600007057190	0.305799990892410	0.246099993586540	0.188999995589256	0.204099997878075	0.194399997591972	0.185399994254112	0.208100005984306	0.172399997711182	0.161300003528595	0.155000001192093	0.129500001668930	0.132400006055832	0.128800004720688	0.119199998676777	0.150399997830391	0.129399999976158	0.124499998986721	0.122000001370907	0.109899997711182	0.112700000405312	0.107900001108646	0.109200000762939	0.116200000047684	0.110399998724461
0.695500016212463	0.642000019550324	0.510299980640411	0.425000011920929	0.299600005149841	0.294299989938736	0.285499989986420	0.280299991369247	0.693300008773804	0.599699974060059	0.470299988985062	0.414600014686585	0.285899996757507	0.269899994134903	0.282200008630753	0.277500003576279	0.564499974250794	0.493200004100800	0.451099991798401	0.368000000715256	0.255299985408783	0.258799999952316	0.239199995994568	0.242500007152557	0.460999995470047	0.357199996709824	0.326999992132187	0.264600008726120	0.200100004673004	0.208700001239777	0.206000000238419	0.198699995875359	0.227400004863739	0.187399998307228	0.173299998044968	0.168599992990494	0.135900005698204	0.134900003671646	0.131799995899200	0.120399996638298	0.161100000143051	0.135600000619888	0.129800006747246	0.123000003397465	0.110100001096725	0.113600000739098	0.109099999070168	0.109499998390675	0.117200002074242	0.111299999058247
0.714699983596802	0.680700004100800	0.542699992656708	0.455199986696243	0.310799986124039	0.301699995994568	0.294900000095367	0.296799987554550	0.718500018119812	0.634800016880035	0.504400014877319	0.430400013923645	0.275400012731552	0.278400003910065	0.281399995088577	0.274399995803833	0.589600026607513	0.530300021171570	0.486699998378754	0.399300009012222	0.261599987745285	0.271899998188019	0.251199990510941	0.242200002074242	0.500299990177155	0.384499996900558	0.351999998092651	0.288399994373322	0.213300004601479	0.228499993681908	0.219999998807907	0.212699994444847	0.252000004053116	0.195199996232986	0.182699993252754	0.168200001120567	0.142100006341934	0.143099993467331	0.136600002646446	0.124099999666214	0.173099994659424	0.142900004982948	0.130500003695488	0.123899996280670	0.111900001764297	0.116099998354912	0.110899999737740	0.112199999392033	0.119800001382828	0.115299999713898
0.731400012969971	0.712700009346008	0.569299995899200	0.489600002765656	0.328399986028671	0.305999994277954	0.297300010919571	0.294900000095367	0.727800011634827	0.669600009918213	0.533500015735626	0.451900005340576	0.286000013351440	0.284099996089935	0.292800009250641	0.295500010251999	0.612800002098084	0.555899977684021	0.520500004291534	0.407299995422363	0.273000001907349	0.281399995088577	0.267800003290176	0.269800007343292	0.537199974060059	0.421700000762939	0.386999994516373	0.307700008153915	0.223900005221367	0.245299994945526	0.234599992632866	0.229499995708466	0.274800002574921	0.219400003552437	0.204400002956390	0.188400000333786	0.154200002551079	0.151600003242493	0.141900002956390	0.130999997258186	0.185000002384186	0.149100005626678	0.134200006723404	0.124799996614456	0.115099996328354	0.119499996304512	0.112800002098084	0.113399997353554	0.122900001704693	0.112400002777576
0.744400024414063	0.724300026893616	0.601899981498718	0.497999995946884	0.345200002193451	0.331200003623962	0.324000000953674	0.320300012826920	0.751900017261505	0.684599995613098	0.545899987220764	0.466800004243851	0.302199989557266	0.287499994039536	0.294600009918213	0.287699997425079	0.649200022220612	0.600899994373322	0.554600000381470	0.421700000762939	0.282900005578995	0.286599993705750	0.275400012731552	0.271299988031387	0.567799985408783	0.453599989414215	0.412800014019012	0.328700006008148	0.239199995994568	0.255299985408783	0.250600010156631	0.240400001406670	0.304100006818771	0.232500001788139	0.209800004959106	0.202700003981590	0.157800003886223	0.157499998807907	0.147100001573563	0.132699996232986	0.200000002980232	0.158099994063377	0.135800004005432	0.130500003695488	0.116899996995926	0.120800003409386	0.112700000405312	0.113200001418591	0.126900002360344	0.109399996697903
0.774699985980988	0.745899975299835	0.637700021266937	0.532199978828430	0.352499991655350	0.333600014448166	0.329400002956390	0.334199994802475	0.772000014781952	0.727800011634827	0.592199981212616	0.493900001049042	0.316300004720688	0.298799991607666	0.295300006866455	0.293000012636185	0.666700005531311	0.614300012588501	0.588500022888184	0.466899991035461	0.291200011968613	0.289400011301041	0.277500003576279	0.260699987411499	0.599900007247925	0.490900009870529	0.448599994182587	0.356099992990494	0.256500005722046	0.262499988079071	0.259700000286102	0.250900000333786	0.332300007343292	0.257200002670288	0.236499994993210	0.216399997472763	0.166299998760223	0.166299998760223	0.151199996471405	0.140400007367134	0.217099994421005	0.169900000095367	0.142700001597404	0.130199998617172	0.116999998688698	0.122900001704693	0.116200000047684	0.114500001072884	0.136399999260902	0.114500001072884
0.795099973678589	0.776799976825714	0.681900024414063	0.558600008487701	0.368099987506866	0.348500013351440	0.321599990129471	0.319200009107590	0.787800014019013	0.740299999713898	0.615700006484985	0.520099997520447	0.315200001001358	0.306100010871887	0.304399996995926	0.303200006484985	0.701600015163422	0.652599990367889	0.623300015926361	0.485100001096725	0.293500006198883	0.305299997329712	0.291599988937378	0.300399988889694	0.628099977970123	0.533200025558472	0.477800011634827	0.382600009441376	0.263799995183945	0.274300009012222	0.268400013446808	0.257600009441376	0.366800010204315	0.277399986982346	0.252900004386902	0.229399994015694	0.178299993276596	0.176799997687340	0.164100006222725	0.148800000548363	0.237299993634224	0.177399992942810	0.151500001549721	0.138099998235703	0.120600000023842	0.126399993896484	0.117600001394749	0.116099998354912	0.143199995160103	0.114699997007847
0.805899977684021	0.783399999141693	0.701300024986267	0.599699974060059	0.372999995946884	0.356999993324280	0.334500014781952	0.337199985980988	0.803499996662140	0.769900023937225	0.654900014400482	0.534500002861023	0.317000001668930	0.302799999713898	0.302799999713898	0.303600013256073	0.715300023555756	0.667400002479553	0.650900006294251	0.516099989414215	0.297899991273880	0.309199988842011	0.292600005865097	0.294900000095367	0.654299974441528	0.555000007152557	0.518199980258942	0.399899989366531	0.277799993753433	0.294400006532669	0.283399999141693	0.272500008344650	0.401499986648560	0.303000003099442	0.270900011062622	0.250999987125397	0.193499997258186	0.189999997615814	0.172000005841255	0.156200006604195	0.258799999952316	0.190200001001358	0.158199995756149	0.139799997210503	0.123099997639656	0.130400002002716	0.119400002062321	0.118199996650219	0.146799996495247	0.115299999713898
0.820399999618530	0.796700000762940	0.733299970626831	0.620700001716614	0.388700008392334	0.367399990558624	0.346199989318848	0.348699986934662	0.824699997901917	0.791000008583069	0.690400004386902	0.563600003719330	0.339899986982346	0.323300004005432	0.316700011491776	0.315899997949600	0.735300004482269	0.691200017929077	0.695599973201752	0.540499985218048	0.311399996280670	0.315499991178513	0.293500006198883	0.299699991941452	0.673399984836578	0.586000025272369	0.548200011253357	0.424100011587143	0.285800009965897	0.297199994325638	0.290300011634827	0.278299987316132	0.439000010490418	0.332599997520447	0.297199994325638	0.267599999904633	0.206100001931191	0.197099998593330	0.181500002741814	0.160600006580353	0.282200008630753	0.202800005674362	0.163900002837181	0.145999997854233	0.128900006413460	0.134599998593330	0.122699998319149	0.122100003063679	0.158299997448921	0.113099999725819
0.823199987411499	0.814499974250794	0.753199994564056	0.647800028324127	0.428600013256073	0.420300006866455	0.368699997663498	0.358500003814697	0.832700014114380	0.809099972248077	0.713400006294251	0.581799983978272	0.351399987936020	0.334899991750717	0.323700010776520	0.313899993896484	0.757499992847443	0.713599979877472	0.720799982547760	0.571399986743927	0.316500008106232	0.321200013160706	0.297699987888336	0.306699991226196	0.705699980258942	0.622099995613098	0.586600005626679	0.454600006341934	0.299100011587143	0.315100014209747	0.297500014305115	0.290199995040894	0.474500000476837	0.367700010538101	0.330599993467331	0.297500014305115	0.218099996447563	0.213899999856949	0.194600000977516	0.177100002765656	0.304600000381470	0.221799999475479	0.176899999380112	0.155499994754791	0.132599994540215	0.139400005340576	0.126100003719330	0.123400002717972	0.169599995017052	0.116800002753735
0.811999976634979	0.829500019550324	0.783399999141693	0.672299981117249	0.431199997663498	0.434199988842011	0.394899994134903	0.394100010395050	0.846199989318848	0.825800001621246	0.731500029563904	0.611999988555908	0.362500011920929	0.350100010633469	0.329400002956390	0.332899987697601	0.786099970340729	0.745899975299835	0.749400019645691	0.594099998474121	0.332100003957748	0.337399989366531	0.319099992513657	0.311100006103516	0.729499995708466	0.655200004577637	0.623199999332428	0.476799994707108	0.310000002384186	0.317699998617172	0.315699994564056	0.307399988174439	0.518299996852875	0.401899993419647	0.348800003528595	0.310499995946884	0.236100003123283	0.224700003862381	0.206000000238419	0.179900005459785	0.335799992084503	0.247799992561340	0.193800002336502	0.166500002145767	0.136899992823601	0.145799994468689	0.130899995565414	0.128600001335144	0.181099995970726	0.118699997663498
0.811500012874603	0.826900005340576	0.806100010871887	0.696699976921082	0.453500002622604	0.452399998903275	0.390100002288818	0.376100003719330	0.846000015735626	0.829999983310700	0.756200015544891	0.626600027084351	0.381900012493134	0.366200000047684	0.333200007677078	0.337199985980988	0.801400005817413	0.755500018596649	0.780799984931946	0.628600001335144	0.342200011014938	0.342599987983704	0.317299991846085	0.323900014162064	0.743900001049042	0.670300006866455	0.649200022220612	0.502200007438660	0.318399995565414	0.322299987077713	0.319200009107590	0.309700012207031	0.541199982166290	0.427799999713898	0.384799987077713	0.327399998903275	0.254000008106232	0.237599998712540	0.219999998807907	0.191899999976158	0.367799997329712	0.268500000238419	0.208499997854233	0.177499994635582	0.142599999904633	0.151999995112419	0.134599998593330	0.130799993872643	0.196199998259544	0.121600002050400
0.822099983692169	0.827799975872040	0.815699994564056	0.721300005912781	0.483099997043610	0.487300008535385	0.418799996376038	0.406199991703033	0.839500010013580	0.827899992465973	0.789399981498718	0.652499973773956	0.384799987077713	0.375800013542175	0.336800009012222	0.334199994802475	0.806999981403351	0.767499983310700	0.793399989604950	0.663500010967255	0.357600003480911	0.347600013017654	0.327800005674362	0.329299986362457	0.765900015830994	0.697099983692169	0.677299976348877	0.541599988937378	0.353300005197525	0.346399992704392	0.332800000905991	0.325399994850159	0.562600016593933	0.460999995470047	0.426299989223480	0.357600003480911	0.274399995803833	0.249899998307228	0.230000004172325	0.203099995851517	0.399199992418289	0.289400011301041	0.227799996733665	0.189199998974800	0.150700002908707	0.159999996423721	0.141499996185303	0.134100005030632	0.216499999165535	0.125499993562698
0.821500003337860	0.823800027370453	0.816799998283386	0.747099995613098	0.503600001335144	0.487599998712540	0.434799998998642	0.420599997043610	0.847899973392487	0.819299995899200	0.806299984455109	0.666100025177002	0.405200004577637	0.379400014877319	0.360000014305115	0.345699995756149	0.828000009059906	0.795199990272522	0.821200013160706	0.676699995994568	0.376100003719330	0.377200007438660	0.330599993467331	0.335200011730194	0.783200025558472	0.730700016021729	0.712599992752075	0.580200016498566	0.362100005149841	0.344199985265732	0.348800003528595	0.331699997186661	0.599399983882904	0.500599980354309	0.451700001955032	0.379900008440018	0.288500010967255	0.264400005340576	0.241799995303154	0.213499993085861	0.433899998664856	0.318800002336502	0.242400005459785	0.204500004649162	0.156299993395805	0.166299998760223	0.142900004982948	0.138899996876717	0.233700007200241	0.128900006413460
0.813499987125397	0.820999979972839	0.820800006389618	0.768999993801117	0.533999979496002	0.526300013065338	0.436899989843369	0.417600005865097	0.842899978160858	0.820100009441376	0.810599982738495	0.697099983692169	0.429500013589859	0.401399999856949	0.370099991559982	0.359200000762939	0.826099991798401	0.808300018310547	0.849600017070770	0.713400006294251	0.390399992465973	0.376500010490418	0.347200006246567	0.340099990367889	0.806599974632263	0.749199986457825	0.740000009536743	0.620000004768372	0.389999985694885	0.371399998664856	0.361299991607666	0.346700012683868	0.625999987125397	0.530399978160858	0.491800010204315	0.410499989986420	0.313499987125397	0.280000001192093	0.258500009775162	0.230499997735024	0.470800012350082	0.352299988269806	0.261099994182587	0.218899995088577	0.171499997377396	0.179700002074242	0.150800004601479	0.146500006318092	0.253899991512299	0.137299999594688
0.822399973869324	0.821799993515015	0.808200001716614	0.790199995040894	0.517000019550324	0.531000018119812	0.438899993896484	0.440600007772446	0.848100006580353	0.818499982357025	0.816699981689453	0.724399983882904	0.438699990510941	0.413100004196167	0.367900013923645	0.354400008916855	0.828599989414215	0.817600011825562	0.862200021743774	0.739499986171722	0.409900009632111	0.390300005674362	0.350800007581711	0.350699990987778	0.821399986743927	0.774399995803833	0.750999987125397	0.638000011444092	0.395500004291534	0.364800006151199	0.368400007486343	0.342799991369247	0.655799984931946	0.560000002384186	0.513999998569489	0.430200010538101	0.323900014162064	0.284200012683868	0.263799995183945	0.238999992609024	0.516099989414215	0.379599988460541	0.276499986648560	0.227699995040894	0.176100000739098	0.185800001025200	0.160699993371964	0.152199998497963	0.287800014019012	0.143900007009506
0.821500003337860	0.815500020980835	0.804499983787537	0.804700016975403	0.567499995231628	0.577799975872040	0.469199985265732	0.451700001955032	0.851999998092651	0.818899989128113	0.814999997615814	0.744499981403351	0.467599987983704	0.435200005769730	0.387300014495850	0.389299988746643	0.825500011444092	0.814499974250794	0.870899975299835	0.759299993515015	0.433999985456467	0.417600005865097	0.367599993944168	0.357699990272522	0.836099982261658	0.789900004863739	0.785799980163574	0.665499985218048	0.439000010490418	0.383799999952316	0.393400013446808	0.350600004196167	0.675599992275238	0.583800017833710	0.540600001811981	0.456900000572205	0.345699995756149	0.297800004482269	0.274800002574921	0.252900004386902	0.539699971675873	0.418300002813339	0.312900006771088	0.248099997639656	0.184499993920326	0.195199996232986	0.168400004506111	0.158700004220009	0.307999998331070	0.147499993443489
0.814800024032593	0.817099988460541	0.805100023746491	0.801500022411346	0.600199997425079	0.635299980640411	0.516799986362457	0.506200015544891	0.851199984550476	0.817099988460541	0.807099997997284	0.771799981594086	0.498899996280670	0.455700010061264	0.403400003910065	0.388399988412857	0.817799985408783	0.807399988174439	0.891900002956390	0.782599985599518	0.439700007438660	0.415600001811981	0.363900005817413	0.356400012969971	0.832000017166138	0.803300023078919	0.799199998378754	0.691399991512299	0.443500012159348	0.396899998188019	0.389099985361099	0.367799997329712	0.693300008773804	0.611400008201599	0.573899984359741	0.487899988889694	0.377200007438660	0.325800001621246	0.300099998712540	0.265700012445450	0.570800006389618	0.441000014543533	0.328799992799759	0.261299997568131	0.200699999928474	0.211700007319450	0.178299993276596	0.166299998760223	0.335700005292892	0.155399993062019
0.821399986743927	0.823300004005432	0.825999975204468	0.808200001716614	0.612500011920929	0.622500002384186	0.505100011825562	0.493699997663498	0.849799990653992	0.817200005054474	0.801299989223480	0.799799978733063	0.503799974918366	0.467799991369247	0.397300004959106	0.392399996519089	0.821699976921082	0.806900024414063	0.900600016117096	0.812300026416779	0.444499999284744	0.434799998998642	0.385899990797043	0.388599991798401	0.824199974536896	0.816200017929077	0.818099975585938	0.736899971961975	0.474099993705750	0.411900013685226	0.418099999427795	0.376899987459183	0.709200024604797	0.621800005435944	0.605499982833862	0.525699973106384	0.398999989032745	0.330500006675720	0.304199993610382	0.271800011396408	0.596400022506714	0.476700007915497	0.355899989604950	0.283800005912781	0.211999997496605	0.222900003194809	0.183500006794930	0.173399999737740	0.374300003051758	0.165299996733665
0.821399986743927	0.813600003719330	0.805700004100800	0.822200000286102	0.624700009822846	0.645500004291534	0.539699971675873	0.509899973869324	0.844600021839142	0.817300021648407	0.819700002670288	0.810400009155273	0.536599993705750	0.496899992227554	0.435400009155273	0.432300001382828	0.806200027465820	0.792800009250641	0.917500019073486	0.827300012111664	0.497099995613098	0.455199986696243	0.394899994134903	0.394100010395050	0.815699994564056	0.812600016593933	0.829299986362457	0.765500009059906	0.499700009822845	0.441199988126755	0.443800002336502	0.383700013160706	0.728299975395203	0.649600028991699	0.642000019550324	0.559700012207031	0.417600005865097	0.343699991703033	0.314300000667572	0.282200008630753	0.620999991893768	0.506399989128113	0.384299993515015	0.310200005769730	0.225500002503395	0.237100005149841	0.193100005388260	0.185000002384186	0.409599989652634	0.176200002431870
0.813099980354309	0.824599981307983	0.806200027465820	0.827799975872040	0.646399974822998	0.666899979114533	0.532700002193451	0.533699989318848	0.841899991035461	0.820999979972839	0.814100027084351	0.823899984359741	0.544000029563904	0.492300003767014	0.441100001335144	0.426299989223480	0.806699991226196	0.793399989604950	0.913399994373322	0.821799993515015	0.489199995994568	0.454100012779236	0.402300000190735	0.389200001955032	0.814999997615814	0.814499974250794	0.829500019550324	0.782899975776672	0.505299985408783	0.432099997997284	0.449400007724762	0.413800001144409	0.740700006484985	0.663800001144409	0.659099996089935	0.585300028324127	0.447400003671646	0.361299991607666	0.328900009393692	0.298500001430512	0.644999980926514	0.541100025177002	0.413399994373322	0.337199985980988	0.238199993968010	0.260199993848801	0.203400000929832	0.192200005054474	0.432099997997284	0.186700001358986
[truncated: 14 more columns]
