# Supplementary material for: Modeling the impact of drug interactions on therapeutic selectivity
Source: Nat Commun. 2018 Aug 27;9:3452. doi: 10.1038/s41467-018-05954-3 (PMC6110842; doi:10.1038/s41467-018-05954-3)
Supplement: Supplementary file 4 — Supplementary Data 1 [file 41467_2018_5954_MOESM4_ESM.zip › albRAW/Ben-Pen.txt]

0.141100004000000	0.138400003000000	0.141000003000000	0.140000001000000	0.144400001000000	0.145600006000000	0.150199994000000	0.155000001000000	0.147499993000000	0.147200003000000	0.148300007000000	0.147900000000000	0.150500000000000	0.153699994000000	0.154100001000000	0.162400007000000	0.160699993000000	0.154699996000000	0.157000005000000	0.161799997000000	0.160400003000000	0.166899994000000	0.166700006000000	0.175500005000000	0.171299994000000	0.172900006000000	0.173999995000000	0.183100000000000	0.176799998000000	0.177900001000000	0.180899993000000	0.185299993000000	0.185200006000000	0.185499996000000	0.188999996000000	0.190799996000000	0.189899996000000	0.189899996000000	0.190899998000000	0.196400002000000	0.193800002000000	0.199699998000000	0.194000006000000	0.201000005000000	0.194199994000000	0.207900003000000	0.199900001000000	0.208100006000000	0.211099997000000	0.208199993000000
0.137500003000000	0.133800000000000	0.138899997000000	0.136600003000000	0.137899995000000	0.137799993000000	0.145099998000000	0.156299993000000	0.145699993000000	0.143800005000000	0.148300007000000	0.143999994000000	0.145999998000000	0.149299994000000	0.153999999000000	0.161100000000000	0.155599996000000	0.153400004000000	0.153799996000000	0.158299997000000	0.155699998000000	0.157000005000000	0.160200000000000	0.167899996000000	0.171900004000000	0.167300001000000	0.166800007000000	0.175699994000000	0.172399998000000	0.170800000000000	0.174099997000000	0.180800006000000	0.180299997000000	0.180999994000000	0.188400000000000	0.185000002000000	0.186900005000000	0.183400005000000	0.187000006000000	0.192800000000000	0.187999994000000	0.196600005000000	0.193499997000000	0.196300000000000	0.194900006000000	0.196500003000000	0.196500003000000	0.204500005000000	0.206900001000000	0.207300007000000
0.137999997000000	0.135299996000000	0.138300002000000	0.136399999000000	0.135800004000000	0.136199996000000	0.145400003000000	0.156200007000000	0.145699993000000	0.141800001000000	0.144800007000000	0.141399994000000	0.143399999000000	0.145699993000000	0.152700007000000	0.159799993000000	0.155300006000000	0.149800003000000	0.151500002000000	0.155900002000000	0.154599994000000	0.154599994000000	0.158500001000000	0.168599993000000	0.172199994000000	0.168200001000000	0.166099995000000	0.171100006000000	0.168699995000000	0.169000000000000	0.171100006000000	0.177300006000000	0.181199998000000	0.180600002000000	0.184000000000000	0.180099994000000	0.180999994000000	0.184599996000000	0.185299993000000	0.188899994000000	0.187399998000000	0.191799998000000	0.189799994000000	0.190200001000000	0.192900002000000	0.194000006000000	0.195800006000000	0.202000007000000	0.202800006000000	0.202399999000000
0.135800004000000	0.134100005000000	0.135900006000000	0.135700002000000	0.136500001000000	0.137500003000000	0.143500000000000	0.156499997000000	0.142299995000000	0.143000007000000	0.145300001000000	0.144600004000000	0.143999994000000	0.146699995000000	0.153799996000000	0.159899995000000	0.152400002000000	0.149900004000000	0.151800007000000	0.155200005000000	0.155200005000000	0.155499995000000	0.157499999000000	0.170100003000000	0.163399994000000	0.164399996000000	0.166299999000000	0.171800002000000	0.166899994000000	0.168899998000000	0.171900004000000	0.177499995000000	0.175799996000000	0.179399997000000	0.183599994000000	0.183100000000000	0.179299995000000	0.178900003000000	0.181700006000000	0.185499996000000	0.183300003000000	0.192900002000000	0.189899996000000	0.192100003000000	0.187600002000000	0.198599994000000	0.195600003000000	0.197999999000000	0.202600002000000	0.204099998000000
0.135700002000000	0.134499997000000	0.135000005000000	0.135100007000000	0.136299998000000	0.136000007000000	0.143900007000000	0.153200001000000	0.142600000000000	0.140599996000000	0.145500004000000	0.143900007000000	0.141499996000000	0.143700004000000	0.152799994000000	0.160899997000000	0.152999997000000	0.163299993000000	0.150700003000000	0.153999999000000	0.151999995000000	0.151899993000000	0.157700002000000	0.168899998000000	0.162000000000000	0.165900007000000	0.165099993000000	0.167999998000000	0.165399998000000	0.166600004000000	0.171399996000000	0.180000007000000	0.175300002000000	0.178399995000000	0.182500005000000	0.179499999000000	0.179299995000000	0.179000005000000	0.182300001000000	0.190400004000000	0.184300005000000	0.191400006000000	0.187900007000000	0.190099999000000	0.187800005000000	0.195099995000000	0.192399994000000	0.198899999000000	0.202000007000000	0.201499999000000
0.136399999000000	0.135199994000000	0.137799993000000	0.135499999000000	0.136999995000000	0.136000007000000	0.143399999000000	0.158600003000000	0.141900003000000	0.143600002000000	0.145099998000000	0.141499996000000	0.143700004000000	0.147100002000000	0.152899995000000	0.160400003000000	0.152999997000000	0.148599997000000	0.150900006000000	0.154300004000000	0.153099999000000	0.152099997000000	0.157499999000000	0.168300003000000	0.166199997000000	0.163699999000000	0.163499996000000	0.171700001000000	0.165000007000000	0.165999994000000	0.191200003000000	0.179900005000000	0.180999994000000	0.177399993000000	0.180099994000000	0.178299993000000	0.178499997000000	0.180500001000000	0.182300001000000	0.188199997000000	0.185900003000000	0.192699999000000	0.187199995000000	0.190300003000000	0.188099995000000	0.194000006000000	0.191499993000000	0.199800000000000	0.203799993000000	0.201600000000000
0.137600005000000	0.134900004000000	0.137600005000000	0.135499999000000	0.137899995000000	0.138799995000000	0.142700002000000	0.159199998000000	0.142700002000000	0.142399997000000	0.144299999000000	0.142299995000000	0.142399997000000	0.146500006000000	0.151999995000000	0.161200002000000	0.150800005000000	0.149599999000000	0.149399996000000	0.152899995000000	0.153899997000000	0.153899997000000	0.155200005000000	0.169699997000000	0.162100002000000	0.164399996000000	0.166600004000000	0.168500006000000	0.167300001000000	0.169200003000000	0.171000004000000	0.177100003000000	0.177800000000000	0.179000005000000	0.182400003000000	0.180500001000000	0.178700000000000	0.180700004000000	0.183400005000000	0.187199995000000	0.185399994000000	0.192800000000000	0.187900007000000	0.189899996000000	0.186700001000000	0.200900003000000	0.192800000000000	0.198899999000000	0.201700002000000	0.202900007000000
0.138699993000000	0.136700004000000	0.138600007000000	0.136099994000000	0.137799993000000	0.136899993000000	0.145099998000000	0.161200002000000	0.143399999000000	0.142499998000000	0.144999996000000	0.142499998000000	0.141700000000000	0.147599995000000	0.154400006000000	0.161200002000000	0.154300004000000	0.148200005000000	0.154400006000000	0.155900002000000	0.149900004000000	0.154400006000000	0.155900002000000	0.169000000000000	0.165000007000000	0.163599998000000	0.166500002000000	0.166099995000000	0.165600002000000	0.166299999000000	0.169400007000000	0.177900001000000	0.176899999000000	0.178299993000000	0.180800006000000	0.178599998000000	0.179499999000000	0.179499999000000	0.181899995000000	0.188500002000000	0.182300001000000	0.190599993000000	0.186399996000000	0.187099993000000	0.187900007000000	0.197899997000000	0.190500006000000	0.201700002000000	0.201199993000000	0.202199996000000
0.140400007000000	0.136500001000000	0.136899993000000	0.137999997000000	0.139200002000000	0.137899995000000	0.146300003000000	0.159500003000000	0.143500000000000	0.142399997000000	0.146799996000000	0.143299997000000	0.143399999000000	0.145799994000000	0.153799996000000	0.163200006000000	0.155900002000000	0.149100006000000	0.152999997000000	0.155399993000000	0.152600005000000	0.152600005000000	0.156100005000000	0.166999996000000	0.162900001000000	0.163399994000000	0.165600002000000	0.168599993000000	0.166199997000000	0.166800007000000	0.167500004000000	0.178499997000000	0.177000001000000	0.178599998000000	0.180000007000000	0.182300001000000	0.178100005000000	0.180999994000000	0.181299999000000	0.195400000000000	0.184400007000000	0.189500004000000	0.186100006000000	0.189199999000000	0.186800003000000	0.192699999000000	0.191499993000000	0.201399997000000	0.203600004000000	0.203799993000000
0.138799995000000	0.135800004000000	0.142299995000000	0.136899993000000	0.138799995000000	0.139100000000000	0.147599995000000	0.162100002000000	0.143199995000000	0.143999994000000	0.146699995000000	0.142800003000000	0.144400001000000	0.146100000000000	0.152899995000000	0.162499994000000	0.150099993000000	0.149499997000000	0.151400000000000	0.155100003000000	0.156100005000000	0.152600005000000	0.155900002000000	0.169499993000000	0.161200002000000	0.162100002000000	0.167600006000000	0.168799996000000	0.167600006000000	0.170000002000000	0.169200003000000	0.178399995000000	0.176200002000000	0.178499997000000	0.181700006000000	0.181799993000000	0.179499999000000	0.179299995000000	0.183500007000000	0.188199997000000	0.185800001000000	0.190099999000000	0.184799999000000	0.190500006000000	0.187299997000000	0.193800002000000	0.194299996000000	0.197899997000000	0.204799995000000	0.203700006000000
0.141900003000000	0.137400001000000	0.139500007000000	0.137099996000000	0.140300006000000	0.138300002000000	0.146699995000000	0.161799997000000	0.143999994000000	0.143800005000000	0.146100000000000	0.142499998000000	0.143700004000000	0.148000002000000	0.151999995000000	0.162100002000000	0.151299998000000	0.160799995000000	0.151299998000000	0.155300006000000	0.152999997000000	0.156399995000000	0.164299995000000	0.166999996000000	0.162699997000000	0.165000007000000	0.164100006000000	0.167600006000000	0.167300001000000	0.167099997000000	0.171100006000000	0.177399993000000	0.177699998000000	0.177599996000000	0.180899993000000	0.182300001000000	0.180600002000000	0.179399997000000	0.184200004000000	0.187700003000000	0.186900005000000	0.188500002000000	0.185800001000000	0.192699999000000	0.188899994000000	0.191200003000000	0.193299994000000	0.197500005000000	0.204200000000000	0.203199998000000
0.142800003000000	0.139300004000000	0.140699998000000	0.140200004000000	0.141399994000000	0.140200004000000	0.150099993000000	0.163299993000000	0.145600006000000	0.146300003000000	0.148200005000000	0.143199995000000	0.146100000000000	0.148599997000000	0.153099999000000	0.159600005000000	0.153600007000000	0.151299998000000	0.152799994000000	0.154499993000000	0.158000007000000	0.153699994000000	0.156000003000000	0.167099997000000	0.167500004000000	0.165600002000000	0.166500002000000	0.170599997000000	0.168699995000000	0.168500006000000	0.170900002000000	0.180199996000000	0.179499999000000	0.179499999000000	0.181299999000000	0.181899995000000	0.179700002000000	0.179800004000000	0.183899999000000	0.189899996000000	0.186000004000000	0.190200001000000	0.186499998000000	0.190699995000000	0.188899994000000	0.198100001000000	0.192900002000000	0.198899999000000	0.206599995000000	0.203099996000000
0.143800005000000	0.139300004000000	0.141900003000000	0.138200000000000	0.140400007000000	0.141399994000000	0.149000004000000	0.161899999000000	0.144500002000000	0.144600004000000	0.147699997000000	0.145300001000000	0.145500004000000	0.146300003000000	0.154100001000000	0.164100006000000	0.152500004000000	0.150000006000000	0.151999995000000	0.157800004000000	0.153699994000000	0.155100003000000	0.159199998000000	0.169400007000000	0.164800003000000	0.164800003000000	0.166600004000000	0.172800004000000	0.166600004000000	0.170300007000000	0.171599999000000	0.177900001000000	0.177399993000000	0.180299997000000	0.181099996000000	0.181700006000000	0.180199996000000	0.180099994000000	0.182099998000000	0.189999998000000	0.187199995000000	0.190200001000000	0.188800007000000	0.189700007000000	0.186100006000000	0.192900002000000	0.191799998000000	0.200000003000000	0.202399999000000	0.203999996000000
0.147000000000000	0.140200004000000	0.143900007000000	0.141800001000000	0.144700006000000	0.143900007000000	0.151999995000000	0.163599998000000	0.144400001000000	0.145500004000000	0.148599997000000	0.146300003000000	0.146799996000000	0.149000004000000	0.153300002000000	0.163699999000000	0.151800007000000	0.152600005000000	0.155900002000000	0.156399995000000	0.157700002000000	0.155200005000000	0.157199994000000	0.169400007000000	0.167300001000000	0.165099993000000	0.166199997000000	0.172000006000000	0.167500004000000	0.170399994000000	0.168699995000000	0.183699995000000	0.179000005000000	0.179800004000000	0.179700002000000	0.182699993000000	0.179399997000000	0.180299997000000	0.184200004000000	0.189899996000000	0.186199993000000	0.191200003000000	0.185200006000000	0.191599995000000	0.187500000000000	0.192300007000000	0.195400000000000	0.198500007000000	0.204999998000000	0.203199998000000
0.149800003000000	0.142100006000000	0.143999994000000	0.142700002000000	0.144600004000000	0.144299999000000	0.155499995000000	0.165700004000000	0.147699997000000	0.146799996000000	0.148300007000000	0.144500002000000	0.147200003000000	0.150900006000000	0.154699996000000	0.163900003000000	0.155100003000000	0.151500002000000	0.154400006000000	0.157800004000000	0.154300004000000	0.157100007000000	0.160300002000000	0.169699997000000	0.167400002000000	0.164499998000000	0.168799996000000	0.170699999000000	0.170399994000000	0.168300003000000	0.171299994000000	0.179100007000000	0.177499995000000	0.180500001000000	0.182600006000000	0.183300003000000	0.179299995000000	0.180299997000000	0.184599996000000	0.190699995000000	0.184100002000000	0.189500004000000	0.187999994000000	0.190599993000000	0.190500006000000	0.199399993000000	0.195700005000000	0.198200002000000	0.204899997000000	0.202900007000000
0.151400000000000	0.140599996000000	0.143500000000000	0.139899999000000	0.142900005000000	0.143700004000000	0.151800007000000	0.165700004000000	0.146400005000000	0.144800007000000	0.147400007000000	0.143900007000000	0.145600006000000	0.146699995000000	0.154699996000000	0.163299993000000	0.152799994000000	0.150999993000000	0.153699994000000	0.157900006000000	0.153799996000000	0.154799998000000	0.157100007000000	0.167400002000000	0.165700004000000	0.165800005000000	0.166199997000000	0.170699999000000	0.165500000000000	0.167300001000000	0.169000000000000	0.179700002000000	0.176899999000000	0.179900005000000	0.179800004000000	0.182200000000000	0.179299995000000	0.180199996000000	0.179600000000000	0.189999998000000	0.185499996000000	0.190899998000000	0.186000004000000	0.188700005000000	0.185299993000000	0.192200005000000	0.190500006000000	0.198599994000000	0.202000007000000	0.200299993000000
0.160600007000000	0.144299999000000	0.147499993000000	0.145400003000000	0.148900002000000	0.144800007000000	0.157700002000000	0.167999998000000	0.153799996000000	0.148200005000000	0.150299996000000	0.145899996000000	0.149399996000000	0.149200007000000	0.161300004000000	0.167600006000000	0.157399997000000	0.153799996000000	0.154799998000000	0.161599994000000	0.155900002000000	0.158999994000000	0.159999996000000	0.174500003000000	0.166800007000000	0.165900007000000	0.168400005000000	0.171900004000000	0.169900000000000	0.170900002000000	0.171900004000000	0.183100000000000	0.176899999000000	0.180800006000000	0.182200000000000	0.184000000000000	0.181600004000000	0.184200004000000	0.186100006000000	0.190500006000000	0.184900001000000	0.191799998000000	0.187600002000000	0.190200001000000	0.189899996000000	0.196199998000000	0.195099995000000	0.198100001000000	0.202800006000000	0.201700002000000
0.166800007000000	0.147300005000000	0.150000006000000	0.146200001000000	0.149599999000000	0.145799994000000	0.157000005000000	0.171399996000000	0.153099999000000	0.147900000000000	0.151500002000000	0.150099993000000	0.148100004000000	0.150900006000000	0.157399997000000	0.166400000000000	0.157399997000000	0.152099997000000	0.157100007000000	0.161699995000000	0.156499997000000	0.158000007000000	0.159500003000000	0.169499993000000	0.167699993000000	0.170800000000000	0.170100003000000	0.173099995000000	0.170399994000000	0.170499995000000	0.171599999000000	0.188600004000000	0.180099994000000	0.182099998000000	0.185800001000000	0.187500000000000	0.181400001000000	0.183699995000000	0.186399996000000	0.192000002000000	0.187199995000000	0.192000002000000	0.188299999000000	0.190899998000000	0.191300005000000	0.193200007000000	0.193100005000000	0.202299997000000	0.203400001000000	0.204799995000000
0.164100006000000	0.141900003000000	0.146599993000000	0.142299995000000	0.147300005000000	0.143999994000000	0.152899995000000	0.162900001000000	0.150999993000000	0.145300001000000	0.148300007000000	0.144899994000000	0.144600004000000	0.148499995000000	0.156200007000000	0.166600004000000	0.156700000000000	0.150800005000000	0.151899993000000	0.155399993000000	0.153300002000000	0.161200002000000	0.156000003000000	0.166099995000000	0.165900007000000	0.163200006000000	0.166099995000000	0.167099997000000	0.165500000000000	0.168799996000000	0.170399994000000	0.181299999000000	0.177100003000000	0.180899993000000	0.180199996000000	0.179900005000000	0.175699994000000	0.179299995000000	0.184400007000000	0.188600004000000	0.182799995000000	0.189600006000000	0.185100004000000	0.187700003000000	0.185200006000000	0.192000002000000	0.191900000000000	0.195600003000000	0.199100003000000	0.198699996000000
0.173899993000000	0.148800001000000	0.152999997000000	0.147599995000000	0.152199998000000	0.150099993000000	0.159199998000000	0.173199996000000	0.157000005000000	0.147699997000000	0.152099997000000	0.147400007000000	0.151999995000000	0.150900006000000	0.160300002000000	0.167799994000000	0.162499994000000	0.154200003000000	0.154599994000000	0.165000007000000	0.156599998000000	0.158299997000000	0.161500007000000	0.171499997000000	0.171399996000000	0.169100001000000	0.170100003000000	0.173600003000000	0.170599997000000	0.172199994000000	0.170100003000000	0.181400001000000	0.181999996000000	0.182799995000000	0.183799997000000	0.184499994000000	0.181700006000000	0.182699993000000	0.187299997000000	0.191400006000000	0.188500002000000	0.193399996000000	0.187900007000000	0.191000000000000	0.189500004000000	0.196500003000000	0.194100007000000	0.201000005000000	0.205899999000000	0.206000000000000
0.179100007000000	0.151199996000000	0.156399995000000	0.149499997000000	0.153099999000000	0.150500000000000	0.160600007000000	0.172900006000000	0.162300006000000	0.149000004000000	0.153200001000000	0.150500000000000	0.151400000000000	0.153400004000000	0.157700002000000	0.169599995000000	0.164800003000000	0.154699996000000	0.156900004000000	0.160699993000000	0.160300002000000	0.160699993000000	0.159799993000000	0.169799998000000	0.174700007000000	0.169400007000000	0.172199994000000	0.174500003000000	0.172099993000000	0.172700003000000	0.170800000000000	0.182600006000000	0.184300005000000	0.182099998000000	0.185000002000000	0.187900007000000	0.181400001000000	0.181600004000000	0.187299997000000	0.191699997000000	0.194199994000000	0.192399994000000	0.189700007000000	0.196999997000000	0.189999998000000	0.196500003000000	0.196199998000000	0.202000007000000	0.206400007000000	0.203799993000000
0.182999998000000	0.152899995000000	0.155900002000000	0.151199996000000	0.153699994000000	0.152199998000000	0.159400001000000	0.172199994000000	0.164299995000000	0.151500002000000	0.152300000000000	0.148000002000000	0.149399996000000	0.154499993000000	0.155399993000000	0.166299999000000	0.167199999000000	0.153600007000000	0.156299993000000	0.164900005000000	0.158099994000000	0.160699993000000	0.159700006000000	0.170300007000000	0.174799994000000	0.169100001000000	0.170300007000000	0.172800004000000	0.169200003000000	0.171299994000000	0.172499999000000	0.184200004000000	0.185299993000000	0.182699993000000	0.182200000000000	0.184100002000000	0.181299999000000	0.180700004000000	0.187999994000000	0.192800000000000	0.190300003000000	0.191799998000000	0.186700001000000	0.196199998000000	0.191400006000000	0.191599995000000	0.194800004000000	0.198899999000000	0.206900001000000	0.202000007000000
0.189899996000000	0.158700004000000	0.160699993000000	0.156599998000000	0.157600001000000	0.156599998000000	0.162100002000000	0.175799996000000	0.168500006000000	0.153600007000000	0.156200007000000	0.152500004000000	0.151999995000000	0.157399997000000	0.158299997000000	0.167400002000000	0.172000006000000	0.158199996000000	0.160099998000000	0.162599996000000	0.157700002000000	0.162200004000000	0.160999998000000	0.170100003000000	0.180999994000000	0.171800002000000	0.173700005000000	0.174199998000000	0.172299996000000	0.174500003000000	0.175300002000000	0.185800001000000	0.191200003000000	0.184499994000000	0.185000002000000	0.185800001000000	0.183500007000000	0.184499994000000	0.188500002000000	0.192800000000000	0.197400004000000	0.193900004000000	0.191000000000000	0.192200005000000	0.190699995000000	0.195500001000000	0.197200000000000	0.201299995000000	0.212300003000000	0.203799993000000
0.202099994000000	0.164900005000000	0.163599998000000	0.155900002000000	0.164000005000000	0.158000007000000	0.163599998000000	0.178700000000000	0.174500003000000	0.155200005000000	0.155900002000000	0.153699994000000	0.155699998000000	0.157199994000000	0.163900003000000	0.170800000000000	0.176799998000000	0.162300006000000	0.161899999000000	0.162400007000000	0.161500007000000	0.163200006000000	0.164800003000000	0.170499995000000	0.186100006000000	0.173899993000000	0.170900002000000	0.174799994000000	0.172900006000000	0.175600007000000	0.174899995000000	0.187500000000000	0.196700007000000	0.184799999000000	0.186199993000000	0.186199993000000	0.185900003000000	0.186199993000000	0.189700007000000	0.193900004000000	0.196099997000000	0.195899993000000	0.191200003000000	0.194199994000000	0.192100003000000	0.194999993000000	0.196799994000000	0.201700002000000	0.210099995000000	0.206000000000000
0.210199997000000	0.165900007000000	0.163800001000000	0.159700006000000	0.162599996000000	0.158099994000000	0.166199997000000	0.181600004000000	0.176300004000000	0.153899997000000	0.154799998000000	0.154200003000000	0.153899997000000	0.155599996000000	0.161599994000000	0.172499999000000	0.176599994000000	0.159500003000000	0.159299999000000	0.165500000000000	0.161400005000000	0.162599996000000	0.162200004000000	0.171800002000000	0.186499998000000	0.172700003000000	0.173400000000000	0.176400006000000	0.171200007000000	0.173500001000000	0.173099995000000	0.184300005000000	0.193200007000000	0.186299995000000	0.184699997000000	0.185399994000000	0.182699993000000	0.183100000000000	0.187600002000000	0.192800000000000	0.199800000000000	0.194700003000000	0.191499993000000	0.193599999000000	0.190400004000000	0.195199996000000	0.197600007000000	0.203199998000000	0.211600006000000	0.205400005000000
0.222100005000000	0.170900002000000	0.172000006000000	0.163200006000000	0.164900005000000	0.161100000000000	0.167799994000000	0.181099996000000	0.175200000000000	0.156700000000000	0.158199996000000	0.154699996000000	0.155100003000000	0.158500001000000	0.161899999000000	0.170900002000000	0.182099998000000	0.161599994000000	0.159999996000000	0.166199997000000	0.161200002000000	0.164299995000000	0.173099995000000	0.170300007000000	0.186000004000000	0.174199998000000	0.172099993000000	0.178900003000000	0.173299998000000	0.174999997000000	0.172800004000000	0.186800003000000	0.195199996000000	0.186600000000000	0.185299993000000	0.186000004000000	0.184900001000000	0.185499996000000	0.187299997000000	0.193299994000000	0.200100005000000	0.194900006000000	0.189400002000000	0.194499999000000	0.190799996000000	0.195700005000000	0.196999997000000	0.200000003000000	0.212200001000000	0.205200002000000
0.235499993000000	0.179299995000000	0.176200002000000	0.168300003000000	0.168899998000000	0.165800005000000	0.174500003000000	0.185200006000000	0.187600002000000	0.158500001000000	0.160300002000000	0.158299997000000	0.157399997000000	0.160799995000000	0.163100004000000	0.174500003000000	0.185699999000000	0.161400005000000	0.163399994000000	0.166899994000000	0.163000003000000	0.166400000000000	0.170699999000000	0.172399998000000	0.192499995000000	0.173400000000000	0.176400006000000	0.177499995000000	0.176799998000000	0.176899999000000	0.173600003000000	0.184400007000000	0.201199993000000	0.186800003000000	0.187999994000000	0.187199995000000	0.184799999000000	0.186100006000000	0.188899994000000	0.194399998000000	0.202000007000000	0.194199994000000	0.191300005000000	0.196300000000000	0.193800002000000	0.197400004000000	0.197400004000000	0.200900003000000	0.216000006000000	0.207399994000000
0.251500010000000	0.183300003000000	0.180299997000000	0.171100006000000	0.173600003000000	0.167899996000000	0.174999997000000	0.186900005000000	0.189199999000000	0.160200000000000	0.160400003000000	0.157399997000000	0.158000007000000	0.160799995000000	0.165700004000000	0.172700003000000	0.189700007000000	0.162900001000000	0.164800003000000	0.169499993000000	0.163499996000000	0.165000007000000	0.168500006000000	0.171800002000000	0.199599996000000	0.175799996000000	0.174400002000000	0.181500003000000	0.175400004000000	0.175099999000000	0.174199998000000	0.185299993000000	0.202299997000000	0.187900007000000	0.189500004000000	0.187500000000000	0.184400007000000	0.185100004000000	0.190400004000000	0.195199996000000	0.202900007000000	0.196199998000000	0.193100005000000	0.194299996000000	0.193200007000000	0.195400000000000	0.196999997000000	0.202900007000000	0.217399999000000	0.209399998000000
0.270500004000000	0.191900000000000	0.185800001000000	0.176300004000000	0.180600002000000	0.171299994000000	0.182300001000000	0.194999993000000	0.195600003000000	0.164700001000000	0.163599998000000	0.158299997000000	0.159500003000000	0.163299993000000	0.166999996000000	0.177399993000000	0.197099999000000	0.164000005000000	0.165999994000000	0.170699999000000	0.164900005000000	0.169400007000000	0.166700006000000	0.174400002000000	0.202399999000000	0.179800004000000	0.178399995000000	0.183599994000000	0.176799998000000	0.180199996000000	0.175200000000000	0.189099997000000	0.204899997000000	0.189500004000000	0.191799998000000	0.186800003000000	0.185499996000000	0.189700007000000	0.189899996000000	0.197799996000000	0.207399994000000	0.197699994000000	0.194900006000000	0.196999997000000	0.194600001000000	0.199699998000000	0.197099999000000	0.202700004000000	0.222299993000000	0.209900007000000
0.288399994000000	0.201499999000000	0.194999993000000	0.182500005000000	0.185900003000000	0.176599994000000	0.186100006000000	0.196899995000000	0.202600002000000	0.167899996000000	0.165700004000000	0.159199998000000	0.162499994000000	0.164700001000000	0.167400002000000	0.175600007000000	0.201299995000000	0.165900007000000	0.168300003000000	0.172199994000000	0.164600000000000	0.170200005000000	0.166899994000000	0.173800007000000	0.206200004000000	0.179700002000000	0.181099996000000	0.181999996000000	0.176499993000000	0.180700004000000	0.175899997000000	0.187099993000000	0.208299994000000	0.189400002000000	0.193100005000000	0.188700005000000	0.187500000000000	0.190300003000000	0.189099997000000	0.195899993000000	0.209500000000000	0.201700002000000	0.198500007000000	0.196999997000000	0.195899993000000	0.198799998000000	0.195700005000000	0.204200000000000	0.222800002000000	0.209500000000000
0.314300001000000	0.210899994000000	0.203999996000000	0.188099995000000	0.193299994000000	0.182400003000000	0.189799994000000	0.204699993000000	0.213799998000000	0.169400007000000	0.170300007000000	0.164299995000000	0.164600000000000	0.164800003000000	0.170699999000000	0.175600007000000	0.208199993000000	0.172099993000000	0.170200005000000	0.175400004000000	0.166500002000000	0.170300007000000	0.169000000000000	0.174500003000000	0.211899996000000	0.180700004000000	0.181600004000000	0.182200000000000	0.180000007000000	0.177699998000000	0.175400004000000	0.189799994000000	0.216399997000000	0.191400006000000	0.194100007000000	0.190699995000000	0.185800001000000	0.188099995000000	0.190400004000000	0.199100003000000	0.214399993000000	0.199200004000000	0.196099997000000	0.200200006000000	0.194299996000000	0.197600007000000	0.204099998000000	0.202900007000000	0.224500000000000	0.209900007000000
0.339800000000000	0.214599997000000	0.213100001000000	0.200399995000000	0.198400006000000	0.192000002000000	0.193800002000000	0.205899999000000	0.225199997000000	0.176100001000000	0.174099997000000	0.169900000000000	0.168699995000000	0.168799996000000	0.170800000000000	0.180199996000000	0.216600001000000	0.174400002000000	0.172099993000000	0.177599996000000	0.173400000000000	0.172099993000000	0.172099993000000	0.175999999000000	0.216999993000000	0.184799999000000	0.185599998000000	0.184900001000000	0.178499997000000	0.179199994000000	0.176899999000000	0.190500006000000	0.221599996000000	0.193499997000000	0.192800000000000	0.190400004000000	0.187000006000000	0.191499993000000	0.191300005000000	0.197600007000000	0.220400006000000	0.201000005000000	0.197899997000000	0.198400006000000	0.194900006000000	0.200900003000000	0.197999999000000	0.204699993000000	0.230900005000000	0.210099995000000
0.368000001000000	0.233199999000000	0.221499994000000	0.207800001000000	0.207100004000000	0.196300000000000	0.205200002000000	0.216000006000000	0.236100003000000	0.180199996000000	0.178200006000000	0.173600003000000	0.170499995000000	0.171499997000000	0.174600005000000	0.181099996000000	0.227599993000000	0.179100007000000	0.178299993000000	0.181600004000000	0.177900001000000	0.173500001000000	0.175500005000000	0.179399997000000	0.226300001000000	0.190400004000000	0.187000006000000	0.190099999000000	0.181600004000000	0.182699993000000	0.188600004000000	0.193100005000000	0.228499994000000	0.198200002000000	0.196199998000000	0.196300000000000	0.189500004000000	0.191599995000000	0.192300007000000	0.198899999000000	0.224000007000000	0.204699993000000	0.198100001000000	0.202700004000000	0.196099997000000	0.200700000000000	0.201100007000000	0.202800006000000	0.235400006000000	0.212400004000000
0.398499995000000	0.244100004000000	0.235799998000000	0.215399995000000	0.216000006000000	0.204799995000000	0.209199995000000	0.223499998000000	0.247600004000000	0.186000004000000	0.184100002000000	0.175500005000000	0.175200000000000	0.175300002000000	0.175500005000000	0.186600000000000	0.235300004000000	0.181700006000000	0.183400005000000	0.183899999000000	0.176599994000000	0.177000001000000	0.172600001000000	0.179299995000000	0.232099995000000	0.191499993000000	0.189199999000000	0.190799996000000	0.182999998000000	0.183799997000000	0.187199995000000	0.190699995000000	0.232500002000000	0.198699996000000	0.199699998000000	0.196199998000000	0.189500004000000	0.192399994000000	0.191100001000000	0.197799996000000	0.227300003000000	0.207300007000000	0.201900005000000	0.201299995000000	0.195999995000000	0.199699998000000	0.200299993000000	0.202500001000000	0.235799998000000	0.215100005000000
0.427199990000000	0.255100012000000	0.242100000000000	0.223800004000000	0.227699995000000	0.211799994000000	0.220200002000000	0.225799993000000	0.260600001000000	0.190599993000000	0.187000006000000	0.179399997000000	0.178800002000000	0.174400002000000	0.178700000000000	0.184400007000000	0.246800005000000	0.188999996000000	0.183599994000000	0.186499998000000	0.175200000000000	0.176499993000000	0.173800007000000	0.177599996000000	0.243699998000000	0.196400002000000	0.195199996000000	0.190400004000000	0.181899995000000	0.186000004000000	0.180800006000000	0.190599993000000	0.239099994000000	0.202199996000000	0.201199993000000	0.194199994000000	0.191000000000000	0.192699999000000	0.194499999000000	0.197099999000000	0.232299998000000	0.208000004000000	0.201399997000000	0.199800000000000	0.195800006000000	0.199800000000000	0.196600005000000	0.203600004000000	0.241099998000000	0.215100005000000
0.459199995000000	0.275000006000000	0.263099998000000	0.237200007000000	0.235900000000000	0.222499996000000	0.224999994000000	0.236100003000000	0.275999993000000	0.200399995000000	0.196600005000000	0.185200006000000	0.181299999000000	0.177399993000000	0.180399999000000	0.185800001000000	0.256900012000000	0.194299996000000	0.189899996000000	0.191300005000000	0.178599998000000	0.178700000000000	0.174500003000000	0.179399997000000	0.251300007000000	0.200700000000000	0.194499999000000	0.195299998000000	0.187600002000000	0.184200004000000	0.185599998000000	0.193100005000000	0.248899996000000	0.207000002000000	0.200900003000000	0.195899993000000	0.191699997000000	0.193000004000000	0.192599997000000	0.199800000000000	0.239500001000000	0.211600006000000	0.203899994000000	0.200200006000000	0.198599994000000	0.200000003000000	0.199200004000000	0.202500001000000	0.246000007000000	0.217899993000000
0.494300008000000	0.293199986000000	0.275200009000000	0.248099998000000	0.253600001000000	0.230399996000000	0.235699996000000	0.246800005000000	0.297199994000000	0.208100006000000	0.199499995000000	0.189199999000000	0.186000004000000	0.183599994000000	0.182600006000000	0.187099993000000	0.269300014000000	0.200700000000000	0.193200007000000	0.195199996000000	0.180600002000000	0.182699993000000	0.178599998000000	0.180899993000000	0.259999990000000	0.205400005000000	0.201499999000000	0.198300004000000	0.188099995000000	0.184900001000000	0.183300003000000	0.192100003000000	0.257600009000000	0.208700001000000	0.206200004000000	0.200200006000000	0.190899998000000	0.192499995000000	0.191400006000000	0.197799996000000	0.243300006000000	0.215100005000000	0.207100004000000	0.202700004000000	0.198599994000000	0.200800002000000	0.198100001000000	0.202600002000000	0.252499998000000	0.218300000000000
0.525200009000000	0.312700003000000	0.290800005000000	0.263599992000000	0.263000011000000	0.242300004000000	0.248300001000000	0.249799997000000	0.314700007000000	0.215499997000000	0.206799999000000	0.191200003000000	0.190699995000000	0.184499994000000	0.186900005000000	0.189600006000000	0.283899993000000	0.204300001000000	0.199000001000000	0.196400002000000	0.184000000000000	0.183799997000000	0.188500002000000	0.182600006000000	0.270000011000000	0.207699999000000	0.202700004000000	0.199599996000000	0.188500002000000	0.187000006000000	0.186399996000000	0.194100007000000	0.265700012000000	0.211199999000000	0.207000002000000	0.199200004000000	0.192300007000000	0.194600001000000	0.191900000000000	0.200900003000000	0.249400005000000	0.217099994000000	0.210600004000000	0.203199998000000	0.198400006000000	0.201800004000000	0.196799994000000	0.204899997000000	0.253399998000000	0.222599998000000
0.563399971000000	0.329200000000000	0.312299997000000	0.278899997000000	0.273699999000000	0.255299985000000	0.258700013000000	0.266000003000000	0.336899996000000	0.225099996000000	0.215200007000000	0.196999997000000	0.192900002000000	0.185399994000000	0.187800005000000	0.192399994000000	0.300900012000000	0.213499993000000	0.201900005000000	0.201600000000000	0.191000000000000	0.187999994000000	0.186299995000000	0.187000006000000	0.284799993000000	0.217899993000000	0.210299999000000	0.200900003000000	0.193299994000000	0.189600006000000	0.181600004000000	0.194100007000000	0.273999989000000	0.220599994000000	0.209700003000000	0.199200004000000	0.193900004000000	0.194499999000000	0.192800000000000	0.200599998000000	0.257699996000000	0.220699996000000	0.208700001000000	0.202600002000000	0.201100007000000	0.201900005000000	0.197699994000000	0.204899997000000	0.261200011000000	0.222599998000000
0.602100015000000	0.354200006000000	0.330399990000000	0.290399998000000	0.293199986000000	0.266900003000000	0.268099993000000	0.270500004000000	0.354000002000000	0.231800005000000	0.223600000000000	0.201399997000000	0.199200004000000	0.193100005000000	0.191799998000000	0.195899993000000	0.313400000000000	0.218199998000000	0.208399996000000	0.206100002000000	0.189700007000000	0.188700005000000	0.193000004000000	0.185200006000000	0.301699996000000	0.222499996000000	0.209800005000000	0.206599995000000	0.194199994000000	0.190899998000000	0.190400004000000	0.194800004000000	0.287999988000000	0.223600000000000	0.210600004000000	0.202600002000000	0.193100005000000	0.196500003000000	0.194199994000000	0.199800000000000	0.267399997000000	0.224600002000000	0.211199999000000	0.203600004000000	0.197799996000000	0.201499999000000	0.199399993000000	0.203700006000000	0.265399992000000	0.228799999000000
0.638199985000000	0.383700013000000	0.349500000000000	0.308499992000000	0.301499993000000	0.281899989000000	0.282499999000000	0.288100004000000	0.378100008000000	0.244299993000000	0.233899996000000	0.212099999000000	0.203500003000000	0.194499999000000	0.192599997000000	0.198599994000000	0.333200008000000	0.233199999000000	0.214100003000000	0.213799998000000	0.196700007000000	0.192100003000000	0.183500007000000	0.184000000000000	0.313300014000000	0.231700003000000	0.217399999000000	0.209299996000000	0.195999995000000	0.191100001000000	0.194399998000000	0.195800006000000	0.302899987000000	0.226999998000000	0.219300002000000	0.204200000000000	0.196999997000000	0.195700005000000	0.194900006000000	0.200800002000000	0.275700003000000	0.230299994000000	0.214300007000000	0.203400001000000	0.200800002000000	0.201800004000000	0.200499997000000	0.203500003000000	0.271899998000000	0.234699994000000
0.683000028000000	0.411900014000000	0.373199999000000	0.323599994000000	0.323000014000000	0.294200003000000	0.295800000000000	0.298900008000000	0.403899997000000	0.259099990000000	0.240500003000000	0.216399997000000	0.207800001000000	0.199100003000000	0.197999999000000	0.201000005000000	0.353799999000000	0.241799995000000	0.218799993000000	0.218600005000000	0.196099997000000	0.196999997000000	0.186600000000000	0.184799999000000	0.333999991000000	0.241200000000000	0.219999999000000	0.215599999000000	0.196500003000000	0.193200007000000	0.185599998000000	0.195700005000000	0.317799985000000	0.233899996000000	0.219899997000000	0.207000002000000	0.194700003000000	0.195899993000000	0.194600001000000	0.201000005000000	0.284500003000000	0.233600006000000	0.217099994000000	0.207800001000000	0.200000003000000	0.203400001000000	0.201800004000000	0.203999996000000	0.280900002000000	0.236399993000000
0.707700014000000	0.429800004000000	0.389499992000000	0.347600013000000	0.330399990000000	0.300900012000000	0.302800000000000	0.303999990000000	0.427300006000000	0.268400013000000	0.248099998000000	0.216700003000000	0.211799994000000	0.196600005000000	0.196700007000000	0.200800002000000	0.373800009000000	0.246800005000000	0.222800002000000	0.219099998000000	0.198699996000000	0.192499995000000	0.184000000000000	0.184599996000000	0.351799995000000	0.245299995000000	0.220100001000000	0.215100005000000	0.197699994000000	0.192200005000000	0.183500007000000	0.194700003000000	0.333600014000000	0.237299994000000	0.218799993000000	0.205699995000000	0.195700005000000	0.195400000000000	0.191900000000000	0.200100005000000	0.290899992000000	0.236399993000000	0.215399995000000	0.206000000000000	0.196400002000000	0.199800000000000	0.196999997000000	0.202700004000000	0.285499990000000	0.235499993000000
0.748799980000000	0.462099999000000	0.422899991000000	0.361400008000000	0.350600004000000	0.319900006000000	0.319799989000000	0.318800002000000	0.459899992000000	0.280600011000000	0.263599992000000	0.225799993000000	0.216499999000000	0.205100000000000	0.199200004000000	0.200900003000000	0.394800007000000	0.260199994000000	0.233300000000000	0.228300005000000	0.200399995000000	0.195800006000000	0.194399998000000	0.184699997000000	0.371100008000000	0.254900008000000	0.227200001000000	0.218700007000000	0.202199996000000	0.193499997000000	0.186600000000000	0.195700005000000	0.347099990000000	0.244499996000000	0.224299997000000	0.207800001000000	0.196799994000000	0.194399998000000	0.195600003000000	0.203700006000000	0.307799995000000	0.238399997000000	0.220799997000000	0.205899999000000	0.199699998000000	0.200000003000000	0.199399993000000	0.204099998000000	0.297199994000000	0.240999997000000
0.784300029000000	0.496899992000000	0.442699999000000	0.382299989000000	0.371399999000000	0.326900005000000	0.330399990000000	0.326000005000000	0.481400013000000	0.301800013000000	0.263099998000000	0.229599997000000	0.224500000000000	0.206900001000000	0.205200002000000	0.205300003000000	0.423999995000000	0.270399988000000	0.233899996000000	0.230900005000000	0.206599995000000	0.199000001000000	0.205500007000000	0.187000006000000	0.390199989000000	0.264899999000000	0.231299996000000	0.220200002000000	0.201499999000000	0.197999999000000	0.190099999000000	0.201100007000000	0.365500003000000	0.247400001000000	0.226999998000000	0.209900007000000	0.196099997000000	0.197200000000000	0.195800006000000	0.203799993000000	0.321099997000000	0.243200004000000	0.221200004000000	0.207100004000000	0.199300006000000	0.202900007000000	0.199900001000000	0.205300003000000	0.306800008000000	0.244499996000000
0.807299972000000	0.521499991000000	0.469199985000000	0.403400004000000	0.381700009000000	0.344999999000000	0.343699992000000	0.338099986000000	0.513199985000000	0.313499987000000	0.279700011000000	0.237399995000000	0.227599993000000	0.209700003000000	0.204999998000000	0.208800003000000	0.441100001000000	0.285600007000000	0.243900001000000	0.237499997000000	0.208900005000000	0.201600000000000	0.191400006000000	0.188099995000000	0.417899996000000	0.273000002000000	0.237599999000000	0.222399995000000	0.205300003000000	0.197500005000000	0.188299999000000	0.199000001000000	0.381199986000000	0.257900000000000	0.225700006000000	0.209700003000000	0.198699996000000	0.197799996000000	0.194499999000000	0.199800000000000	0.334199995000000	0.251300007000000	0.220200002000000	0.207699999000000	0.200399995000000	0.202399999000000	0.198100001000000	0.203700006000000	0.315400004000000	0.249599993000000
0.837100029000000	0.560500026000000	0.499399990000000	0.423400015000000	0.399300009000000	0.357300013000000	0.354799986000000	0.353399992000000	0.538600028000000	0.327600002000000	0.289700001000000	0.245299995000000	0.232600003000000	0.210800007000000	0.209199995000000	0.212500006000000	0.466399997000000	0.299299985000000	0.249400005000000	0.238299996000000	0.208700001000000	0.203099996000000	0.190300003000000	0.188099995000000	0.430200011000000	0.280299991000000	0.241600007000000	0.225500003000000	0.205899999000000	0.198400006000000	0.187000006000000	0.202099994000000	0.402399987000000	0.261700004000000	0.229599997000000	0.211899996000000	0.197999999000000	0.196400002000000	0.192900002000000	0.201199993000000	0.346599996000000	0.254999995000000	0.223800004000000	0.210500002000000	0.199499995000000	0.202900007000000	0.200200006000000	0.202199996000000	0.324200004000000	0.252200007000000
0.863900006000000	0.591199994000000	0.521300018000000	0.438600004000000	0.416900009000000	0.370200008000000	0.370499998000000	0.346799999000000	0.565999985000000	0.352200001000000	0.297300011000000	0.249200001000000	0.237000003000000	0.213699996000000	0.212599993000000	0.212300003000000	0.494899988000000	0.313100010000000	0.252099991000000	0.244000003000000	0.210899994000000	0.204799995000000	0.192499995000000	0.187299997000000	0.455500007000000	0.293799996000000	0.244599998000000	0.229100004000000	0.206599995000000	0.200599998000000	0.187199995000000	0.197200000000000	0.425099999000000	0.265599996000000	0.233899996000000	0.209000006000000	0.196899995000000	0.196199998000000	0.192800000000000	0.200599998000000	0.362899989000000	0.259200007000000	0.225799993000000	0.206000000000000	0.201000005000000	0.202399999000000	0.199200004000000	0.202800006000000	0.332100004000000	0.256900012000000
0.878300011000000	0.623899996000000	0.552800000000000	0.459100008000000	0.438600004000000	0.389999986000000	0.387199998000000	0.371600002000000	0.596599996000000	0.377400011000000	0.314200014000000	0.251199991000000	0.243599996000000	0.222399995000000	0.214200005000000	0.215399995000000	0.523599982000000	0.324699998000000	0.262199998000000	0.244100004000000	0.213699996000000	0.208000004000000	0.196500003000000	0.189799994000000	0.480899990000000	0.300300002000000	0.250400007000000	0.233500004000000	0.206100002000000	0.201299995000000	0.187299997000000	0.199100003000000	0.448000014000000	0.277200013000000	0.234200001000000	0.213499993000000	0.196400002000000	0.197999999000000	0.192300007000000	0.201199993000000	0.381300002000000	0.263900012000000	0.226999998000000	0.209900007000000	0.200000003000000	0.203500003000000	0.197099999000000	0.205100000000000	0.352200001000000	0.260800004000000
0.884599984000000	0.652499974000000	0.576699972000000	0.487500012000000	0.455799997000000	0.404700011000000	0.398200005000000	0.386000007000000	0.633700013000000	0.389600009000000	0.320499986000000	0.256999999000000	0.244399995000000	0.223299995000000	0.217099994000000	0.216999993000000	0.550599992000000	0.345400006000000	0.266600013000000	0.254299998000000	0.215800002000000	0.208000004000000	0.194700003000000	0.190799996000000	0.507399976000000	0.316500008000000	0.254200011000000	0.233999997000000	0.209099993000000	0.198899999000000	0.188700005000000	0.198699996000000	0.472600013000000	0.278200001000000	0.239199996000000	0.210600004000000	0.197300002000000	0.197300002000000	0.194499999000000	0.201600000000000	0.400999993000000	0.267300010000000	0.229499996000000	0.207900003000000	0.199699998000000	0.202099994000000	0.198500007000000	0.202500001000000	0.368400007000000	0.262400001000000
0.874599993000000	0.685800016000000	0.609700024000000	0.499900013000000	0.474799991000000	0.421299994000000	0.414299995000000	0.380800009000000	0.656499982000000	0.405200005000000	0.332899988000000	0.264600009000000	0.249599993000000	0.221100003000000	0.218400002000000	0.219999999000000	0.573599994000000	0.356599987000000	0.273699999000000	0.257200003000000	0.215599999000000	0.208000004000000	0.193800002000000	0.190400004000000	0.527899981000000	0.321099997000000	0.257999986000000	0.234899998000000	0.209700003000000	0.197400004000000	0.188600004000000	0.198500007000000	0.500899971000000	0.285299987000000	0.236499995000000	0.211899996000000	0.196700007000000	0.196799994000000	0.193000004000000	0.198500007000000	0.421499997000000	0.270300001000000	0.230100006000000	0.207599998000000	0.199100003000000	0.200499997000000	0.197799996000000	0.203199998000000	0.379299998000000	0.265799999000000
0.873300016000000	0.720399976000000	0.634999990000000	0.516300023000000	0.487100005000000	0.431899995000000	0.419900000000000	0.400900006000000	0.681100011000000	0.431600004000000	0.348899990000000	0.268400013000000	0.254700005000000	0.227200001000000	0.217899993000000	0.220899999000000	0.601199985000000	0.373600006000000	0.279100001000000	0.259900004000000	0.221799999000000	0.207900003000000	0.196799994000000	0.190899998000000	0.550800025000000	0.333499998000000	0.262600005000000	0.236499995000000	0.208900005000000	0.204300001000000	0.211700007000000	0.197200000000000	0.520399988000000	0.295300007000000	0.236399993000000	0.211199999000000	0.196199998000000	0.197300002000000	0.193299994000000	0.199699998000000	0.436399996000000	0.278600007000000	0.228400007000000	0.207399994000000	0.196600005000000	0.200399995000000	0.196999997000000	0.201900005000000	0.397300005000000	0.267300010000000
0.868900001000000	0.737699986000000	0.659699976000000	0.537800014000000	0.505999982000000	0.439399987000000	0.434500009000000	0.420100003000000	0.710600019000000	0.456299990000000	0.362500012000000	0.278100014000000	0.260199994000000	0.229599997000000	0.221699998000000	0.223499998000000	0.625299990000000	0.391499996000000	0.287299991000000	0.265100002000000	0.221699998000000	0.213799998000000	0.199300006000000	0.191900000000000	0.578599989000000	0.347200006000000	0.268200010000000	0.242200002000000	0.214599997000000	0.201299995000000	0.187800005000000	0.196999997000000	0.550300002000000	0.306699991000000	0.242799997000000	0.213900000000000	0.199000001000000	0.197600007000000	0.192200005000000	0.197999999000000	0.463999987000000	0.283199996000000	0.233799994000000	0.206200004000000	0.201399997000000	0.202900007000000	0.197099999000000	0.202000007000000	0.418500006000000	0.275500000000000
0.883400023000000	0.748899996000000	0.684000015000000	0.557399988000000	0.530399978000000	0.456099987000000	0.454200000000000	0.426299989000000	0.745100021000000	0.492599994000000	0.372700006000000	0.286100000000000	0.268400013000000	0.234799996000000	0.225799993000000	0.226099998000000	0.666800022000000	0.414600015000000	0.294099987000000	0.271600008000000	0.226799995000000	0.212699994000000	0.201000005000000	0.192599997000000	0.601000011000000	0.361799985000000	0.278200001000000	0.242100000000000	0.215499997000000	0.201700002000000	0.187399998000000	0.198400006000000	0.578899980000000	0.311899990000000	0.247700006000000	0.216700003000000	0.196899995000000	0.198500007000000	0.192399994000000	0.200000003000000	0.481500000000000	0.291799992000000	0.232600003000000	0.208700001000000	0.200900003000000	0.202099994000000	0.196500003000000	0.201399997000000	0.441799998000000	0.279599994000000
0.871299982000000	0.759899974000000	0.708500028000000	0.576099992000000	0.543299973000000	0.471700013000000	0.464500010000000	0.435600013000000	0.761300027000000	0.508000016000000	0.383199990000000	0.288899988000000	0.265700012000000	0.234200001000000	0.226699993000000	0.223700002000000	0.681800008000000	0.437900007000000	0.297699988000000	0.271600008000000	0.226899996000000	0.211500004000000	0.199800000000000	0.189899996000000	0.630200028000000	0.376199991000000	0.276899993000000	0.240999997000000	0.213100001000000	0.202900007000000	0.189899996000000	0.196999997000000	0.606800020000000	0.316199988000000	0.245100006000000	0.212899998000000	0.196199998000000	0.196899995000000	0.192399994000000	0.198799998000000	0.504800022000000	0.293500006000000	0.228599995000000	0.205699995000000	0.199300006000000	0.201000005000000	0.197099999000000	0.201199993000000	0.455500007000000	0.282900006000000
0.870899975000000	0.737500012000000	0.725899994000000	0.590799987000000	0.557900012000000	0.485300004000000	0.470600009000000	0.449900001000000	0.772000015000000	0.536199987000000	0.397899985000000	0.288899988000000	0.272899985000000	0.235799998000000	0.227799997000000	0.228100002000000	0.705900013000000	0.456800014000000	0.302800000000000	0.278400004000000	0.227699995000000	0.214200005000000	0.199100003000000	0.191000000000000	0.648699999000000	0.388500005000000	0.280099988000000	0.246800005000000	0.217299998000000	0.206900001000000	0.188800007000000	0.198799998000000	0.632900000000000	0.323399991000000	0.247600004000000	0.212200001000000	0.198899999000000	0.197899997000000	0.191000000000000	0.198699996000000	0.525799990000000	0.300599992000000	0.233600006000000	0.206699997000000	0.200599998000000	0.200700000000000	0.196300000000000	0.201800004000000	0.472200006000000	0.283899993000000
0.872799993000000	0.752799988000000	0.742399991000000	0.607800007000000	0.570100009000000	0.493499994000000	0.486000001000000	0.458099991000000	0.771899998000000	0.559099972000000	0.411000013000000	0.302199990000000	0.274800003000000	0.242300004000000	0.227599993000000	0.228400007000000	0.727100015000000	0.486699998000000	0.309899986000000	0.279199988000000	0.228300005000000	0.218500003000000	0.200800002000000	0.191100001000000	0.671899974000000	0.401499987000000	0.283899993000000	0.246099994000000	0.217899993000000	0.203700006000000	0.199100003000000	0.199000001000000	0.666800022000000	0.332899988000000	0.245900005000000	0.214100003000000	0.198500007000000	0.196899995000000	0.190699995000000	0.197200000000000	0.551400006000000	0.303999990000000	0.229599997000000	0.207200006000000	0.201000005000000	0.202099994000000	0.197600007000000	0.200900003000000	0.490900010000000	0.289799988000000
0.870800018000000	0.752900004000000	0.756099999000000	0.622500002000000	0.589500010000000	0.500800014000000	0.493800014000000	0.460399985000000	0.773199975000000	0.595499992000000	0.420100003000000	0.300900012000000	0.282700002000000	0.240899995000000	0.227799997000000	0.224800006000000	0.740599990000000	0.499199986000000	0.310900003000000	0.279700011000000	0.230499998000000	0.214699998000000	0.198899999000000	0.185399994000000	0.693099976000000	0.408499986000000	0.283699989000000	0.248799995000000	0.216199994000000	0.206200004000000	0.203600004000000	0.194000006000000	0.695100009000000	0.335599989000000	0.244200006000000	0.213699996000000	0.195700005000000	0.196799994000000	0.189999998000000	0.198799998000000	0.574299991000000	0.305999994000000	0.233300000000000	0.206900001000000	0.197400004000000	0.199699998000000	0.196700007000000	0.200399995000000	0.509999990000000	0.291700006000000
0.865899980000000	0.762099981000000	0.757700026000000	0.638199985000000	0.602999985000000	0.517300010000000	0.508199990000000	0.476599991000000	0.769599974000000	0.606500030000000	0.439799994000000	0.311300009000000	0.286000013000000	0.244499996000000	0.235100001000000	0.229599997000000	0.749400020000000	0.530900002000000	0.317900002000000	0.281599998000000	0.232899994000000	0.217099994000000	0.204400003000000	0.191499993000000	0.708800018000000	0.426299989000000	0.287000000000000	0.247099996000000	0.213799998000000	0.205599993000000	0.190099999000000	0.196300000000000	0.715499997000000	0.342200011000000	0.246900007000000	0.211999997000000	0.195600003000000	0.199200004000000	0.191100001000000	0.198500007000000	0.597299993000000	0.309500009000000	0.232800007000000	0.207399994000000	0.197400004000000	0.200499997000000	0.194900006000000	0.202800006000000	0.533999979000000	0.293399990000000
0.870000005000000	0.748899996000000	0.758899987000000	0.657199979000000	0.614799976000000	0.527000010000000	0.515399992000000	0.478100002000000	0.761500001000000	0.627200007000000	0.464199990000000	0.313300014000000	0.289600015000000	0.248500004000000	0.233300000000000	0.232500002000000	0.744199991000000	0.553499997000000	0.330000013000000	0.290800005000000	0.234699994000000	0.218400002000000	0.202299997000000	0.188700005000000	0.712499976000000	0.446500003000000	0.293099999000000	0.251199991000000	0.216499999000000	0.203700006000000	0.189700007000000	0.197200000000000	0.727699995000000	0.357100010000000	0.248400003000000	0.213900000000000	0.195999995000000	0.198599994000000	0.191799998000000	0.198500007000000	0.620299995000000	0.318100005000000	0.230399996000000	0.206599995000000	0.197699994000000	0.198100001000000	0.195500001000000	0.202600002000000	0.554199994000000	0.296999991000000
0.877200007000000	0.754299998000000	0.762899995000000	0.669099987000000	0.633599997000000	0.540600002000000	0.529600024000000	0.488000005000000	0.766600013000000	0.636200011000000	0.507900000000000	0.322499990000000	0.293900013000000	0.249500006000000	0.236300007000000	0.230700001000000	0.735899985000000	0.583000004000000	0.336899996000000	0.291999996000000	0.229499996000000	0.216399997000000	0.206000000000000	0.189300001000000	0.718200028000000	0.466500014000000	0.291999996000000	0.249500006000000	0.214800000000000	0.202700004000000	0.187700003000000	0.196300000000000	0.739799976000000	0.362899989000000	0.246199995000000	0.211899996000000	0.196500003000000	0.195899993000000	0.189600006000000	0.196899995000000	0.647300005000000	0.323199987000000	0.230100006000000	0.207599998000000	0.198100001000000	0.199399993000000	0.193200007000000	0.199300006000000	0.572300017000000	0.298799992000000
0.871900022000000	0.752200007000000	0.754700005000000	0.688899994000000	0.633099973000000	0.546100020000000	0.534099996000000	0.500599980000000	0.759500027000000	0.644500017000000	0.517799973000000	0.324499995000000	0.297399998000000	0.248199999000000	0.234599993000000	0.234899998000000	0.732599974000000	0.591099977000000	0.344999999000000	0.293799996000000	0.231099993000000	0.218799993000000	0.202600002000000	0.189999998000000	0.706700027000000	0.490700006000000	0.314599991000000	0.248600006000000	0.216100007000000	0.203799993000000	0.187199995000000	0.195800006000000	0.734000027000000	0.369599998000000	0.246600002000000	0.211199999000000	0.195099995000000	0.196199998000000	0.190200001000000	0.196199998000000	0.663600028000000	0.325300008000000	0.230399996000000	0.205200002000000	0.196199998000000	0.199000001000000	0.194100007000000	0.197200000000000	0.595399976000000	0.303200006000000
0.874499977000000	0.759599984000000	0.759599984000000	0.697200000000000	0.648999989000000	0.554799974000000	0.542699993000000	0.506799996000000	0.757499993000000	0.630500019000000	0.539699972000000	0.330399990000000	0.302500010000000	0.254900008000000	0.234699994000000	0.233099997000000	0.724099994000000	0.608099997000000	0.348899990000000	0.294000000000000	0.231199995000000	0.221599996000000	0.202900007000000	0.189600006000000	0.704299986000000	0.515799999000000	0.297899991000000	0.251300007000000	0.213200003000000	0.203299999000000	0.187500000000000	0.196099997000000	0.725399971000000	0.380499989000000	0.245600000000000	0.211300001000000	0.193800002000000	0.194000006000000	0.188199997000000	0.195500001000000	0.684899986000000	0.333000004000000	0.230700001000000	0.204400003000000	0.195700005000000	0.196500003000000	0.192200005000000	0.195400000000000	0.617699981000000	0.302199990000000
0.873700023000000	0.761200011000000	0.764299989000000	0.710500002000000	0.660799980000000	0.569599986000000	0.563300014000000	0.515999973000000	0.764199972000000	0.642300010000000	0.554099977000000	0.333999991000000	0.301699996000000	0.256599993000000	0.239099994000000	0.234200001000000	0.730400026000000	0.611400008000000	0.360100001000000	0.300399989000000	0.232700005000000	0.218400002000000	0.202399999000000	0.189199999000000	0.706799984000000	0.537800014000000	0.304199994000000	0.254299998000000	0.219500005000000	0.205899999000000	0.188500002000000	0.195199996000000	0.730300009000000	0.400999993000000	0.250400007000000	0.213200003000000	0.195500001000000	0.195600003000000	0.191400006000000	0.197600007000000	0.705399990000000	0.341199994000000	0.231500000000000	0.204099998000000	0.196999997000000	0.199499995000000	0.193000004000000	0.198899999000000	0.634700000000000	0.308600008000000
[truncated: 14 more columns]
