# Supplementary material for: Modeling the impact of drug interactions on therapeutic selectivity
Source: Nat Commun. 2018 Aug 27;9:3452. doi: 10.1038/s41467-018-05954-3 (PMC6110842; doi:10.1038/s41467-018-05954-3)
Supplement: Supplementary file 4 — Supplementary Data 1 [file 41467_2018_5954_MOESM4_ESM.zip › albRAW/Hal-Hal.txt]

0.0891999974846840	0.0878000035881996	0.0980999991297722	0.0958999991416931	0.105499997735024	0.117299996316433	0.122299998998642	0.150299996137619	0.0904000028967857	0.0887999981641769	0.103100001811981	0.100900001823902	0.113499999046326	0.118500001728535	0.113300003111362	0.143299996852875	0.0978000015020371	0.0974999964237213	0.106100000441074	0.108900003135204	0.115999996662140	0.130799993872643	0.125300005078316	0.161699995398521	0.104299999773502	0.102700002491474	0.105200000107288	0.107000000774860	0.112499997019768	0.133200004696846	0.114799998700619	0.135199993848801	0.105899997055531	0.110100001096725	0.116400003433228	0.115299999713898	0.124499998986721	0.128299996256828	0.118100002408028	0.146300002932549	0.114600002765656	0.118799999356270	0.118100002408028	0.125499993562698	0.131400004029274	0.145300000905991	0.126000002026558	0.159400001168251	0.141900002956390	0.148599997162819
0.0876000002026558	0.0865999981760979	0.0979999974370003	0.0979000031948090	0.100199997425079	0.114600002765656	0.121399998664856	0.151899993419647	0.0895000025629997	0.0885000005364418	0.101300001144409	0.0967999994754791	0.105599999427795	0.116300001740456	0.112700000405312	0.149800002574921	0.0988000035285950	0.0966999977827072	0.108999997377396	0.108499996364117	0.115299999713898	0.126800000667572	0.146799996495247	0.164499998092651	0.0998999997973442	0.0940999984741211	0.102399997413158	0.104900002479553	0.110500000417233	0.125400006771088	0.125200003385544	0.125900000333786	0.110100001096725	0.114699997007847	0.114900000393391	0.107100002467632	0.120200000703335	0.122100003063679	0.117700003087521	0.139599993824959	0.116099998354912	0.117200002074242	0.118299998342991	0.121200002729893	0.123199999332428	0.136999994516373	0.122299998998642	0.156000003218651	0.133100003004074	0.142000004649162
0.0873999968171120	0.0856000036001205	0.0970000028610230	0.0935999974608421	0.102300003170967	0.116599999368191	0.120600000023842	0.151099994778633	0.0881000012159348	0.0860000029206276	0.0971999987959862	0.0974000021815300	0.107299998402596	0.114000000059605	0.110399998724461	0.142700001597404	0.0949999988079071	0.0945999994874001	0.105499997735024	0.107400000095367	0.106600001454353	0.122100003063679	0.136700004339218	0.153600007295609	0.0952000021934509	0.0971999987959862	0.100400000810623	0.107100002467632	0.106899999082088	0.120999999344349	0.115800000727177	0.121799997985363	0.104699999094009	0.111599996685982	0.113499999046326	0.107199996709824	0.121899999678135	0.115299999713898	0.112599998712540	0.125900000333786	0.103799998760223	0.107400000095367	0.111500002443790	0.115900002419949	0.116499997675419	0.130199998617172	0.119499996304512	0.131400004029274	0.125499993562698	0.121100001037121
0.0864000022411346	0.0843999981880188	0.0942000001668930	0.0945999994874001	0.0992000028491020	0.113799996674061	0.127100005745888	0.147100001573563	0.0873000025749207	0.0868000015616417	0.100000001490116	0.101899996399879	0.108099997043610	0.110200002789497	0.115800000727177	0.150299996137619	0.0974999964237213	0.0988999977707863	0.102600000798702	0.105499997735024	0.112199999392033	0.124300003051758	0.132799997925758	0.150700002908707	0.103299997746944	0.0939999967813492	0.104999996721745	0.106200002133846	0.113700002431870	0.122900001704693	0.113200001418591	0.125300005078316	0.107100002467632	0.108699999749660	0.106899999082088	0.104999996721745	0.112999998033047	0.116700001060963	0.116200000047684	0.128099992871284	0.109800003468990	0.108199998736382	0.110200002789497	0.118400000035763	0.118600003421307	0.128600001335144	0.121600002050400	0.137400001287460	0.127800002694130	0.122400000691414
0.0866999998688698	0.0855000019073486	0.0957999974489212	0.0970999971032143	0.103000000119209	0.108000002801418	0.119999997317791	0.144600003957748	0.0891000032424927	0.0868000015616417	0.101700000464916	0.0960000008344650	0.104500003159046	0.111500002443790	0.109999999403954	0.146099999547005	0.0953999981284142	0.0953999981284142	0.105899997055531	0.105099998414516	0.111800000071526	0.121899999678135	0.140200003981590	0.155300006270409	0.0993999987840653	0.0961999967694283	0.101899996399879	0.103799998760223	0.115500003099442	0.125499993562698	0.117100000381470	0.117200002074242	0.104999996721745	0.103399999439716	0.106200002133846	0.105899997055531	0.116099998354912	0.113300003111362	0.116700001060963	0.128999993205071	0.109600000083447	0.110399998724461	0.112800002098084	0.117499999701977	0.119999997317791	0.126800000667572	0.126800000667572	0.128000006079674	0.129500001668930	0.120499998331070
0.0868000015616417	0.0856999978423119	0.0951000005006790	0.0952999964356422	0.0989999994635582	0.106700003147125	0.125200003385544	0.143399998545647	0.0873000025749207	0.0865999981760979	0.0964000001549721	0.103900000452995	0.104299999773502	0.109099999070168	0.106100000441074	0.138199999928474	0.0923999994993210	0.0982000008225441	0.104099996387959	0.106799997389317	0.104099996387959	0.115400001406670	0.133000001311302	0.153300002217293	0.0930999964475632	0.0939999967813492	0.101000003516674	0.104999996721745	0.107500001788139	0.123000003397465	0.112000003457069	0.119999997317791	0.101599998772144	0.106499999761581	0.111299999058247	0.114200003445148	0.115900002419949	0.112999998033047	0.105700001120567	0.121799997985363	0.108800001442432	0.109499998390675	0.113899998366833	0.112300001084805	0.117600001394749	0.128000006079674	0.121500000357628	0.127000004053116	0.130700007081032	0.118100002408028
0.0877000018954277	0.0864999964833260	0.0923999994993210	0.0947000011801720	0.0988999977707863	0.107100002467632	0.123999997973442	0.139899998903275	0.0887999981641769	0.0864000022411346	0.0984999984502792	0.0945999994874001	0.105999998748302	0.110200002789497	0.110699996352196	0.139500007033348	0.0914999991655350	0.0935000032186508	0.108099997043610	0.108699999749660	0.107600003480911	0.123300001025200	0.126399993896484	0.152300000190735	0.105599999427795	0.0961000025272369	0.100800000131130	0.104999996721745	0.106499999761581	0.119499996304512	0.121299996972084	0.124799996614456	0.101999998092651	0.100699998438358	0.107500001788139	0.108099997043610	0.115199998021126	0.114799998700619	0.107199996709824	0.138699993491173	0.108400002121925	0.105400003492832	0.110399998724461	0.111500002443790	0.113200001418591	0.124499998986721	0.119999997317791	0.126800000667572	0.119300000369549	0.123599998652935
0.0883999988436699	0.0861999988555908	0.0931999981403351	0.0923999994993210	0.102200001478195	0.115599997341633	0.123400002717972	0.145699992775917	0.0878000035881996	0.0877000018954277	0.0964000001549721	0.0964000001549721	0.107900001108646	0.108199998736382	0.109800003468990	0.139699995517731	0.0927999988198280	0.0930999964475632	0.102799996733665	0.105700001120567	0.110500000417233	0.116999998688698	0.137500002980232	0.154699996113777	0.103799998760223	0.0996999964118004	0.101000003516674	0.102700002491474	0.109099999070168	0.123000003397465	0.114500001072884	0.120999999344349	0.103699997067451	0.112599998712540	0.112099997699261	0.110699996352196	0.109800003468990	0.112599998712540	0.106799997389317	0.125699996948242	0.107799999415874	0.104500003159046	0.110600002110004	0.117200002074242	0.114100001752377	0.127499997615814	0.120399996638298	0.133100003004074	0.134499996900558	0.125200003385544
0.0870999991893768	0.0874999985098839	0.0938000008463860	0.0997999981045723	0.0975999981164932	0.106899999082088	0.126699998974800	0.142000004649162	0.0886999964714050	0.0876000002026558	0.0974999964237213	0.0966000035405159	0.104099996387959	0.113399997353554	0.117600001394749	0.145799994468689	0.0932999998331070	0.0965000018477440	0.112400002777576	0.104699999094009	0.107400000095367	0.124099999666214	0.137700006365776	0.146500006318092	0.101899996399879	0.0957000032067299	0.100500002503395	0.106200002133846	0.105599999427795	0.124499998986721	0.120600000023842	0.118199996650219	0.104999996721745	0.102200001478195	0.114200003445148	0.104099996387959	0.118199996650219	0.114100001752377	0.108199998736382	0.124099999666214	0.108199998736382	0.103100001811981	0.110899999737740	0.112099997699261	0.116300001740456	0.126300007104874	0.119900003075600	0.129299998283386	0.116400003433228	0.125599995255470
0.0874999985098839	0.0860000029206276	0.0932999998331070	0.0930999964475632	0.0983000025153160	0.111100003123283	0.118699997663498	0.138600006699562	0.0881000012159348	0.0878000035881996	0.0979000031948090	0.100400000810623	0.105400003492832	0.111100003123283	0.104699999094009	0.143800005316734	0.0993999987840653	0.0952000021934509	0.103500001132488	0.114900000393391	0.109899997711182	0.120499998331070	0.139699995517731	0.152199998497963	0.100100003182888	0.0947000011801720	0.101499997079372	0.104699999094009	0.103600002825260	0.122299998998642	0.111699998378754	0.115199998021126	0.104500003159046	0.104800000786781	0.108599998056889	0.103799998760223	0.110100001096725	0.107600003480911	0.105599999427795	0.119000002741814	0.110299997031689	0.106700003147125	0.111299999058247	0.116499997675419	0.113700002431870	0.123300001025200	0.112999998033047	0.121399998664856	0.140200003981590	0.120499998331070
0.0887999981641769	0.0874999985098839	0.0944999977946281	0.0960000008344650	0.100199997425079	0.109899997711182	0.122500002384186	0.143399998545647	0.0891000032424927	0.0887999981641769	0.0965000018477440	0.0974000021815300	0.105599999427795	0.109099999070168	0.106700003147125	0.140200003981590	0.0964000001549721	0.0913000032305718	0.102600000798702	0.102200001478195	0.110600002110004	0.121200002729893	0.134599998593330	0.155000001192093	0.0904000028967857	0.0947000011801720	0.0993999987840653	0.104199998080730	0.107900001108646	0.118799999356270	0.110299997031689	0.118699997663498	0.102200001478195	0.102700002491474	0.108499996364117	0.101400002837181	0.113899998366833	0.109999999403954	0.107000000774860	0.123300001025200	0.124499998986721	0.107000000774860	0.110600002110004	0.112300001084805	0.118600003421307	0.128199994564056	0.112300001084805	0.127900004386902	0.128900006413460	0.130199998617172
0.0901999995112419	0.0879999995231628	0.0996999964118004	0.0964000001549721	0.0992999970912933	0.113399997353554	0.122699998319149	0.143000006675720	0.0899000018835068	0.0882000029087067	0.102300003170967	0.0996000021696091	0.105899997055531	0.114399999380112	0.112800002098084	0.144700005650520	0.0983000025153160	0.0949999988079071	0.103500001132488	0.106499999761581	0.107799999415874	0.119499996304512	0.149000003933907	0.148000001907349	0.0971999987959862	0.0934000015258789	0.101199999451637	0.111000001430511	0.112300001084805	0.125699996948242	0.111500002443790	0.113700002431870	0.102200001478195	0.101899996399879	0.105200000107288	0.106299996376038	0.110899999737740	0.110600002110004	0.108000002801418	0.121200002729893	0.103100001811981	0.105899997055531	0.108199998736382	0.119999997317791	0.112599998712540	0.120399996638298	0.118000000715256	0.124700002372265	0.123099997639656	0.114100001752377
0.0916000008583069	0.0892999991774559	0.0957999974489212	0.0997999981045723	0.0995000004768372	0.114200003445148	0.122699998319149	0.141399994492531	0.0903000012040138	0.0892999991774559	0.0983000025153160	0.0986000001430512	0.104500003159046	0.109399996697903	0.112300001084805	0.141399994492531	0.0938000008463860	0.0957000032067299	0.100699998438358	0.109200000762939	0.106700003147125	0.124099999666214	0.126200005412102	0.148000001907349	0.105200000107288	0.106100000441074	0.0979999974370003	0.101899996399879	0.104699999094009	0.131699994206429	0.108800001442432	0.131600007414818	0.0997999981045723	0.101199999451637	0.112700000405312	0.104299999773502	0.113200001418591	0.112499997019768	0.109800003468990	0.127200007438660	0.104999996721745	0.105899997055531	0.110899999737740	0.116999998688698	0.115999996662140	0.130099996924400	0.114200003445148	0.123700000345707	0.128900006413460	0.122900001704693
0.0930000022053719	0.0908000022172928	0.101499997079372	0.0980999991297722	0.100000001490116	0.112800002098084	0.119999997317791	0.144700005650520	0.0922000035643578	0.0903000012040138	0.101499997079372	0.0996999964118004	0.105400003492832	0.109499998390675	0.111500002443790	0.135000005364418	0.0940999984741211	0.0973000004887581	0.106200002133846	0.113899998366833	0.110899999737740	0.123000003397465	0.131699994206429	0.145699992775917	0.0992000028491020	0.0974000021815300	0.107000000774860	0.108099997043610	0.107400000095367	0.120399996638298	0.111000001430511	0.127100005745888	0.106499999761581	0.105200000107288	0.107699997723103	0.111900001764297	0.114699997007847	0.113200001418591	0.109399996697903	0.119800001382828	0.106499999761581	0.106100000441074	0.105999998748302	0.116099998354912	0.112199999392033	0.121500000357628	0.113399997353554	0.124499998986721	0.137899994850159	0.123199999332428
0.0942000001668930	0.0905999988317490	0.0973000004887581	0.0996999964118004	0.101199999451637	0.110200002789497	0.126499995589256	0.139599993824959	0.0930999964475632	0.0917000025510788	0.104299999773502	0.100199997425079	0.109600000083447	0.110399998724461	0.115800000727177	0.141699999570847	0.0983000025153160	0.0958999991416931	0.104099996387959	0.112800002098084	0.116700001060963	0.117899999022484	0.134399995207787	0.145799994468689	0.100199997425079	0.0956000015139580	0.104400001466274	0.103600002825260	0.110799998044968	0.120200000703335	0.112099997699261	0.117899999022484	0.102799996733665	0.104400001466274	0.112999998033047	0.104999996721745	0.112599998712540	0.112000003457069	0.105400003492832	0.122800000011921	0.125300005078316	0.110399998724461	0.110799998044968	0.114500001072884	0.113300003111362	0.119699999690056	0.114299997687340	0.122599996626377	0.124300003051758	0.122199997305870
0.0967999994754791	0.0934000015258789	0.100599996745586	0.108999997377396	0.101400002837181	0.117899999022484	0.127599999308586	0.152700006961823	0.0940999984741211	0.0930000022053719	0.101300001144409	0.0984999984502792	0.114900000393391	0.110699996352196	0.113799996674061	0.144400000572205	0.0962999984622002	0.0982000008225441	0.113600000739098	0.125799998641014	0.114100001752377	0.123700000345707	0.131999999284744	0.150000005960464	0.106700003147125	0.100500002503395	0.100299999117851	0.108699999749660	0.106200002133846	0.134900003671646	0.114699997007847	0.122400000691414	0.108000002801418	0.102700002491474	0.107600003480911	0.111199997365475	0.114200003445148	0.112000003457069	0.109800003468990	0.120300002396107	0.113399997353554	0.112700000405312	0.123499996960163	0.122800000011921	0.114100001752377	0.123400002717972	0.125200003385544	0.124799996614456	0.155300006270409	0.119300000369549
0.0989999994635582	0.0957000032067299	0.100299999117851	0.0996000021696091	0.103100001811981	0.120899997651577	0.132899999618530	0.147699996829033	0.0965000018477440	0.0951000005006790	0.108099997043610	0.101700000464916	0.110500000417233	0.113700002431870	0.116999998688698	0.142599999904633	0.0975999981164932	0.0971999987959862	0.107900001108646	0.113200001418591	0.116499997675419	0.128600001335144	0.134100005030632	0.149000003933907	0.109499998390675	0.101099997758865	0.102899998426437	0.109300002455711	0.107699997723103	0.123899996280670	0.118100002408028	0.122800000011921	0.110699996352196	0.104699999094009	0.113600000739098	0.120999999344349	0.116899996995926	0.116200000047684	0.108900003135204	0.134599998593330	0.115599997341633	0.110500000417233	0.115299999713898	0.115699999034405	0.122900001704693	0.122699998319149	0.131600007414818	0.140100002288818	0.150700002908707	0.122699998319149
0.101899996399879	0.0969000011682510	0.103299997746944	0.104299999773502	0.106799997389317	0.118600003421307	0.125300005078316	0.139899998903275	0.0979999974370003	0.0947000011801720	0.102700002491474	0.106399998068810	0.116099998354912	0.115000002086163	0.114000000059605	0.136600002646446	0.0986000001430512	0.103399999439716	0.110100001096725	0.107400000095367	0.114200003445148	0.125000000000000	0.125100001692772	0.150999993085861	0.100299999117851	0.104299999773502	0.104299999773502	0.108900003135204	0.105300001800060	0.122699998319149	0.118799999356270	0.122900001704693	0.107199996709824	0.108000002801418	0.108999997377396	0.106100000441074	0.115500003099442	0.114399999380112	0.107000000774860	0.120999999344349	0.107100002467632	0.108599998056889	0.107400000095367	0.117700003087521	0.116099998354912	0.126000002026558	0.117299996316433	0.125100001692772	0.135800004005432	0.121500000357628
0.104999996721745	0.0995000004768372	0.104900002479553	0.102499999105930	0.107799999415874	0.122299998998642	0.132200002670288	0.149100005626678	0.0989999994635582	0.0961999967694283	0.111800000071526	0.111000001430511	0.110899999737740	0.114399999380112	0.115699999034405	0.138400003314018	0.100800000131130	0.101199999451637	0.112300001084805	0.113099999725819	0.109700001776218	0.125200003385544	0.137600004673004	0.154200002551079	0.102499999105930	0.100400000810623	0.107900001108646	0.112599998712540	0.109499998390675	0.119900003075600	0.115699999034405	0.119699999690056	0.109300002455711	0.108300000429153	0.112199999392033	0.106600001454353	0.110600002110004	0.113200001418591	0.107000000774860	0.124600000679493	0.107500001788139	0.109399996697903	0.113099999725819	0.114900000393391	0.116899996995926	0.125000000000000	0.117100000381470	0.128399997949600	0.122199997305870	0.121399998664856
0.108199998736382	0.103100001811981	0.114900000393391	0.107199996709824	0.109800003468990	0.126200005412102	0.137700006365776	0.158899992704391	0.102899998426437	0.0988000035285950	0.108699999749660	0.110100001096725	0.115599997341633	0.122699998319149	0.130999997258186	0.148399993777275	0.103000000119209	0.104800000786781	0.115199998021126	0.120499998331070	0.121299996972084	0.124300003051758	0.131699994206429	0.165399998426437	0.107699997723103	0.103500001132488	0.109899997711182	0.120899997651577	0.114799998700619	0.125799998641014	0.122599996626377	0.135100007057190	0.118000000715256	0.105599999427795	0.113899998366833	0.108499996364117	0.120700001716614	0.115299999713898	0.111000001430511	0.128600001335144	0.119199998676777	0.117299996316433	0.113499999046326	0.121100001037121	0.118199996650219	0.130999997258186	0.130999997258186	0.134900003671646	0.142199993133545	0.120300002396107
0.114000000059605	0.105899997055531	0.109800003468990	0.110200002789497	0.110500000417233	0.121299996972084	0.133499994874001	0.149700000882149	0.107299998402596	0.100500002503395	0.110399998724461	0.106499999761581	0.114100001752377	0.115500003099442	0.121699996292591	0.141599997878075	0.105200000107288	0.104099996387959	0.116800002753735	0.117499999701977	0.114500001072884	0.124700002372265	0.134900003671646	0.152300000190735	0.107500001788139	0.102700002491474	0.106799997389317	0.110299997031689	0.110799998044968	0.123099997639656	0.118799999356270	0.130400002002716	0.118600003421307	0.106899999082088	0.112899996340275	0.108400002121925	0.119699999690056	0.118500001728535	0.108000002801418	0.122500002384186	0.109300002455711	0.113499999046326	0.120899997651577	0.115099996328354	0.119199998676777	0.123599998652935	0.118199996650219	0.127700001001358	0.121399998664856	0.120300002396107
0.119900003075600	0.108999997377396	0.110799998044968	0.110200002789497	0.111199997365475	0.121299996972084	0.131899997591972	0.152999997138977	0.106799997389317	0.101599998772144	0.109099999070168	0.110399998724461	0.114500001072884	0.117600001394749	0.122000001370907	0.136399999260902	0.106299996376038	0.106499999761581	0.112800002098084	0.115199998021126	0.116700001060963	0.124899998307228	0.136500000953674	0.159199997782707	0.114500001072884	0.107199996709824	0.110799998044968	0.112800002098084	0.111800000071526	0.126200005412102	0.114299997687340	0.130300000309944	0.114100001752377	0.109700001776218	0.117299996316433	0.108300000429153	0.116400003433228	0.117799997329712	0.108499996364117	0.122299998998642	0.116300001740456	0.114600002765656	0.117399998009205	0.121200002729893	0.117899999022484	0.130300000309944	0.116099998354912	0.126200005412102	0.134399995207787	0.123099997639656
0.123499996960163	0.110899999737740	0.112099997699261	0.112199999392033	0.114900000393391	0.127200007438660	0.126100003719330	0.154599994421005	0.111400000751019	0.104699999094009	0.112700000405312	0.112800002098084	0.115699999034405	0.118600003421307	0.119000002741814	0.141599997878075	0.107299998402596	0.107100002467632	0.113899998366833	0.116700001060963	0.123700000345707	0.129800006747246	0.133799999952316	0.152099996805191	0.112700000405312	0.106100000441074	0.108000002801418	0.112300001084805	0.112000003457069	0.126000002026558	0.121600002050400	0.124600000679493	0.114699997007847	0.107799999415874	0.114699997007847	0.109499998390675	0.114500001072884	0.116899996995926	0.111800000071526	0.134700000286102	0.116700001060963	0.118299998342991	0.125900000333786	0.119199998676777	0.119000002741814	0.133200004696846	0.122500002384186	0.128399997949600	0.124200001358986	0.121399998664856
0.134299993515015	0.115099996328354	0.116300001740456	0.111100003123283	0.112800002098084	0.122400000691414	0.137199997901917	0.153600007295609	0.115999996662140	0.104699999094009	0.112000003457069	0.117600001394749	0.121799997985363	0.117799997329712	0.125200003385544	0.145400002598763	0.110399998724461	0.107199996709824	0.121600002050400	0.120399996638298	0.122299998998642	0.127100005745888	0.148699998855591	0.151800006628037	0.113300003111362	0.107500001788139	0.114500001072884	0.123000003397465	0.115800000727177	0.128399997949600	0.124300003051758	0.126499995589256	0.113700002431870	0.110100001096725	0.120999999344349	0.111599996685982	0.122199997305870	0.127800002694130	0.111500002443790	0.128900006413460	0.111500002443790	0.112999998033047	0.118600003421307	0.119800001382828	0.124300003051758	0.128399997949600	0.120200000703335	0.132899999618530	0.127599999308586	0.132200002670288
0.141499996185303	0.118500001728535	0.116800002753735	0.114100001752377	0.114200003445148	0.121500000357628	0.137199997901917	0.150000005960464	0.117299996316433	0.105700001120567	0.112800002098084	0.115299999713898	0.114000000059605	0.121799997985363	0.121699996292591	0.141599997878075	0.108499996364117	0.112099997699261	0.118500001728535	0.121500000357628	0.123599998652935	0.124200001358986	0.143000006675720	0.149599999189377	0.107100002467632	0.106499999761581	0.111500002443790	0.120399996638298	0.113700002431870	0.138199999928474	0.119199998676777	0.127100005745888	0.113899998366833	0.114600002765656	0.112400002777576	0.111699998378754	0.117700003087521	0.124600000679493	0.113700002431870	0.137099996209145	0.112899996340275	0.112599998712540	0.117100000381470	0.117299996316433	0.119400002062321	0.135399997234344	0.115800000727177	0.137999996542931	0.128600001335144	0.133000001311302
0.148100003600121	0.119300000369549	0.117200002074242	0.110200002789497	0.111199997365475	0.124799996614456	0.137199997901917	0.152899995446205	0.118400000035763	0.108099997043610	0.113399997353554	0.110600002110004	0.115800000727177	0.119499996304512	0.128700003027916	0.134299993515015	0.109200000762939	0.108699999749660	0.115599997341633	0.121299996972084	0.119699999690056	0.123899996280670	0.135299995541573	0.145899996161461	0.111400000751019	0.108499996364117	0.110600002110004	0.112999998033047	0.115699999034405	0.127399995923042	0.128000006079674	0.131799995899200	0.112499997019768	0.110899999737740	0.123499996960163	0.114600002765656	0.119300000369549	0.118699997663498	0.115999996662140	0.135299995541573	0.114200003445148	0.113700002431870	0.115199998021126	0.114399999380112	0.120200000703335	0.129500001668930	0.119999997317791	0.130300000309944	0.118900001049042	0.117399998009205
0.162000000476837	0.122699998319149	0.119199998676777	0.111400000751019	0.115699999034405	0.116599999368191	0.125400006771088	0.143299996852875	0.120099999010563	0.108999997377396	0.111500002443790	0.112400002777576	0.111800000071526	0.118500001728535	0.123700000345707	0.141699999570847	0.111800000071526	0.106299996376038	0.116400003433228	0.120099999010563	0.117499999701977	0.126200005412102	0.134399995207787	0.145799994468689	0.109099999070168	0.106600001454353	0.113499999046326	0.119400002062321	0.109800003468990	0.132200002670288	0.115199998021126	0.126399993896484	0.113200001418591	0.112000003457069	0.115599997341633	0.110699996352196	0.115400001406670	0.122100003063679	0.114100001752377	0.129999995231628	0.111000001430511	0.117100000381470	0.116599999368191	0.117299996316433	0.121200002729893	0.133699998259544	0.118799999356270	0.131200000643730	0.122699998319149	0.128299996256828
0.176599994301796	0.126599997282028	0.124799996614456	0.116800002753735	0.113600000739098	0.123899996280670	0.129600003361702	0.144600003957748	0.125000000000000	0.111599996685982	0.115299999713898	0.114600002765656	0.113600000739098	0.115800000727177	0.120399996638298	0.133000001311302	0.118900001049042	0.109999999403954	0.114200003445148	0.113700002431870	0.115800000727177	0.124600000679493	0.132400006055832	0.148499995470047	0.110100001096725	0.108599998056889	0.110100001096725	0.112199999392033	0.112999998033047	0.125900000333786	0.122699998319149	0.124399997293949	0.114100001752377	0.117700003087521	0.111199997365475	0.110699996352196	0.115000002086163	0.116200000047684	0.116499997675419	0.126000002026558	0.116499997675419	0.113200001418591	0.121399998664856	0.119099996984005	0.119900003075600	0.128900006413460	0.121100001037121	0.129299998283386	0.119400002062321	0.120800003409386
0.189199998974800	0.128999993205071	0.121399998664856	0.116999998688698	0.115299999713898	0.121600002050400	0.129600003361702	0.148699998855591	0.129099994897842	0.112300001084805	0.120700001716614	0.112400002777576	0.118400000035763	0.126900002360344	0.121600002050400	0.135900005698204	0.115199998021126	0.111699998378754	0.122500002384186	0.115699999034405	0.119000002741814	0.122500002384186	0.132899999618530	0.142599999904633	0.120499998331070	0.114200003445148	0.111500002443790	0.114100001752377	0.114699997007847	0.130300000309944	0.120499998331070	0.125000000000000	0.113099999725819	0.109099999070168	0.112300001084805	0.109700001776218	0.113200001418591	0.115000002086163	0.111599996685982	0.121699996292591	0.112599998712540	0.107199996709824	0.110500000417233	0.115099996328354	0.118199996650219	0.124399997293949	0.125799998641014	0.126900002360344	0.125699996948242	0.124300003051758
0.207699999213219	0.134700000286102	0.125799998641014	0.123599998652935	0.117399998009205	0.127000004053116	0.128199994564056	0.140900000929832	0.134499996900558	0.121100001037121	0.120499998331070	0.122599996626377	0.115400001406670	0.119999997317791	0.127599999308586	0.132300004363060	0.124799996614456	0.116300001740456	0.124200001358986	0.126599997282028	0.114699997007847	0.123499996960163	0.145600005984306	0.141699999570847	0.123400002717972	0.110799998044968	0.116300001740456	0.111500002443790	0.113899998366833	0.128000006079674	0.123800002038479	0.132799997925758	0.117200002074242	0.112499997019768	0.116899996995926	0.111400000751019	0.116899996995926	0.117600001394749	0.118100002408028	0.126900002360344	0.116400003433228	0.115999996662140	0.117700003087521	0.117700003087521	0.119400002062321	0.124200001358986	0.119999997317791	0.131600007414818	0.120999999344349	0.124099999666214
0.225999996066093	0.142399996519089	0.129999995231628	0.129899993538857	0.122699998319149	0.121600002050400	0.135100007057190	0.140799999237061	0.140900000929832	0.120399996638298	0.121500000357628	0.120200000703335	0.120399996638298	0.116800002753735	0.120600000023842	0.128600001335144	0.121799997985363	0.117499999701977	0.116800002753735	0.122400000691414	0.119699999690056	0.122299998998642	0.135700002312660	0.144199997186661	0.113499999046326	0.113700002431870	0.117700003087521	0.113700002431870	0.111699998378754	0.122699998319149	0.126599997282028	0.132100000977516	0.115199998021126	0.113700002431870	0.116800002753735	0.116899996995926	0.115400001406670	0.115800000727177	0.126800000667572	0.129299998283386	0.120399996638298	0.114299997687340	0.119300000369549	0.114900000393391	0.128099992871284	0.126800000667572	0.124600000679493	0.136800006031990	0.128700003027916	0.121100001037121
0.249500006437302	0.149800002574921	0.136299997568131	0.128900006413460	0.128099992871284	0.126300007104874	0.133699998259544	0.142199993133545	0.148000001907349	0.127900004386902	0.125799998641014	0.123199999332428	0.120999999344349	0.119800001382828	0.128000006079674	0.137799993157387	0.128600001335144	0.121500000357628	0.121299996972084	0.121699996292591	0.120300002396107	0.130500003695488	0.135800004005432	0.152300000190735	0.127599999308586	0.117700003087521	0.119900003075600	0.114100001752377	0.114500001072884	0.128199994564056	0.122599996626377	0.135499998927116	0.121299996972084	0.110600002110004	0.124200001358986	0.118000000715256	0.115500003099442	0.115800000727177	0.126800000667572	0.126900002360344	0.121799997985363	0.116899996995926	0.116400003433228	0.115299999713898	0.125499993562698	0.126300007104874	0.125200003385544	0.136500000953674	0.121899999678135	0.129700005054474
0.273900002241135	0.165900006890297	0.143299996852875	0.129399999976158	0.126800000667572	0.137199997901917	0.137999996542931	0.145400002598763	0.165399998426437	0.131300002336502	0.135100007057190	0.139200001955032	0.129700005054474	0.123800002038479	0.129600003361702	0.140200003981590	0.137600004673004	0.125400006771088	0.123400002717972	0.121200002729893	0.125200003385544	0.131600007414818	0.135000005364418	0.151299998164177	0.120600000023842	0.122400000691414	0.121500000357628	0.114500001072884	0.119499996304512	0.120999999344349	0.119000002741814	0.137099996209145	0.119300000369549	0.112499997019768	0.118299998342991	0.112700000405312	0.118100002408028	0.118900001049042	0.123899996280670	0.128000006079674	0.124600000679493	0.114799998700619	0.120899997651577	0.116899996995926	0.127200007438660	0.131099998950958	0.126100003719330	0.129800006747246	0.121600002050400	0.125000000000000
0.296400010585785	0.171800002455711	0.149000003933907	0.143199995160103	0.131200000643730	0.132699996232986	0.139799997210503	0.149100005626678	0.170100003480911	0.135499998927116	0.134399995207787	0.137600004673004	0.128399997949600	0.125900000333786	0.133799999952316	0.141900002956390	0.138300001621246	0.131300002336502	0.125599995255470	0.126100003719330	0.125200003385544	0.132699996232986	0.140799999237061	0.149100005626678	0.129899993538857	0.126599997282028	0.127499997615814	0.120700001716614	0.118500001728535	0.128900006413460	0.123700000345707	0.137700006365776	0.126599997282028	0.116400003433228	0.123499996960163	0.121799997985363	0.117299996316433	0.119400002062321	0.130600005388260	0.149399995803833	0.125000000000000	0.117299996316433	0.119000002741814	0.123700000345707	0.125300005078316	0.128099992871284	0.125499993562698	0.136000007390976	0.128199994564056	0.130199998617172
0.336199998855591	0.190099999308586	0.158800005912781	0.153600007295609	0.134200006723404	0.135499998927116	0.146099999547005	0.143399998545647	0.185100004076958	0.141399994492531	0.144700005650520	0.139500007033348	0.132899999618530	0.124399997293949	0.132799997925758	0.145899996161461	0.145199999213219	0.135600000619888	0.136999994516373	0.125900000333786	0.127599999308586	0.137899994850159	0.140300005674362	0.160099998116493	0.137799993157387	0.122400000691414	0.134399995207787	0.118299998342991	0.120200000703335	0.123499996960163	0.127200007438660	0.136600002646446	0.132300004363060	0.123000003397465	0.125000000000000	0.114000000059605	0.117200002074242	0.121600002050400	0.126300007104874	0.133900001645088	0.134700000286102	0.125599995255470	0.130600005388260	0.119999997317791	0.124399997293949	0.126699998974800	0.128000006079674	0.136800006031990	0.126300007104874	0.130199998617172
0.364399999380112	0.209499999880791	0.179399996995926	0.157399997115135	0.148599997162819	0.147799998521805	0.149599999189377	0.155399993062019	0.206400007009506	0.149499997496605	0.148800000548363	0.142399996519089	0.132599994540215	0.140400007367134	0.132499992847443	0.147100001573563	0.158000007271767	0.146599993109703	0.135299995541573	0.127599999308586	0.134399995207787	0.135100007057190	0.143199995160103	0.153099998831749	0.152999997138977	0.133000001311302	0.134200006723404	0.121500000357628	0.124200001358986	0.135399997234344	0.131200000643730	0.138799995183945	0.138799995183945	0.127700001001358	0.123199999332428	0.121699996292591	0.122100003063679	0.120300002396107	0.135700002312660	0.152199998497963	0.136000007390976	0.124399997293949	0.124399997293949	0.119499996304512	0.123499996960163	0.130999997258186	0.135900005698204	0.144299998879433	0.134800001978874	0.134900003671646
0.398200005292892	0.230199992656708	0.192399993538857	0.170900002121925	0.155000001192093	0.151299998164177	0.153300002217293	0.160899996757507	0.221699997782707	0.157100006937981	0.155000001192093	0.142000004649162	0.138500005006790	0.129099994897842	0.134100005030632	0.151700004935265	0.167699992656708	0.152500003576279	0.139699995517731	0.133399993181229	0.134100005030632	0.136099994182587	0.140599995851517	0.155200004577637	0.158299997448921	0.130700007081032	0.136500000953674	0.126900002360344	0.126499995589256	0.130400002002716	0.133300006389618	0.141499996185303	0.138300001621246	0.121899999678135	0.132200002670288	0.117399998009205	0.117299996316433	0.126800000667572	0.133100003004074	0.134900003671646	0.137799993157387	0.123700000345707	0.128999993205071	0.120099999010563	0.128800004720688	0.124399997293949	0.132100000977516	0.138799995183945	0.137600004673004	0.135199993848801
0.423099994659424	0.252799987792969	0.218999996781349	0.191799998283386	0.170399993658066	0.166400000452995	0.164000004529953	0.166199997067451	0.246600002050400	0.176499992609024	0.171700000762939	0.158399999141693	0.150099992752075	0.140499994158745	0.150900006294251	0.158899992704391	0.184499993920326	0.158000007271767	0.148800000548363	0.140100002288818	0.141599997878075	0.142000004649162	0.154699996113777	0.164100006222725	0.179299995303154	0.143299996852875	0.151399999856949	0.132899999618530	0.131099998950958	0.137899994850159	0.141299992799759	0.152099996805191	0.150900006294251	0.132799997925758	0.130400002002716	0.121799997985363	0.127000004053116	0.127299994230270	0.147100001573563	0.139500007033348	0.147400006651878	0.128800004720688	0.133200004696846	0.123000003397465	0.128600001335144	0.128600001335144	0.136399999260902	0.143299996852875	0.143099993467331	0.138899996876717
0.460299998521805	0.272500008344650	0.233999997377396	0.207900002598763	0.184699997305870	0.172399997711182	0.174600005149841	0.172999992966652	0.261500000953674	0.192399993538857	0.180899992585182	0.164900004863739	0.154699996113777	0.144600003957748	0.153099998831749	0.163599997758865	0.204199999570847	0.169200003147125	0.162300005555153	0.142900004982948	0.143600001931191	0.144800007343292	0.155300006270409	0.165900006890297	0.189099997282028	0.152899995446205	0.156599998474121	0.134399995207787	0.134499996900558	0.140699997544289	0.143900007009506	0.152400001883507	0.157900005578995	0.130199998617172	0.141399994492531	0.125599995255470	0.124700002372265	0.129399999976158	0.144400000572205	0.141499996185303	0.153300002217293	0.132799997925758	0.139200001955032	0.122900001704693	0.132499992847443	0.137500002980232	0.141800001263618	0.148900002241135	0.148499995470047	0.146300002932549
0.503600001335144	0.303999990224838	0.261700004339218	0.220699995756149	0.195199996232986	0.187000006437302	0.183799996972084	0.177599996328354	0.296799987554550	0.202299997210503	0.193599998950958	0.170699998736382	0.159799993038178	0.152099996805191	0.159400001168251	0.171399995684624	0.219300001859665	0.184499993920326	0.175300002098084	0.154200002551079	0.152999997138977	0.149800002574921	0.160799995064735	0.172199994325638	0.202600002288818	0.161500006914139	0.159099996089935	0.145300000905991	0.141000002622604	0.147900000214577	0.154499992728233	0.152199998497963	0.171499997377396	0.142700001597404	0.147400006651878	0.132599994540215	0.125699996948242	0.133200004696846	0.151899993419647	0.165999993681908	0.161500006914139	0.138300001621246	0.152300000190735	0.132100000977516	0.135000005364418	0.136000007390976	0.145600005984306	0.156100004911423	0.155599996447563	0.151199996471405
0.541700005531311	0.337199985980988	0.292699992656708	0.254500001668930	0.208399996161461	0.205799996852875	0.199900001287460	0.198799997568131	0.319099992513657	0.235200002789497	0.219600006937981	0.197799995541573	0.182600006461144	0.162300005555153	0.174600005149841	0.182600006461144	0.251899987459183	0.210700005292892	0.211099997162819	0.170200005173683	0.169699996709824	0.156200006604195	0.175400003790855	0.184400007128716	0.226099997758865	0.180000007152557	0.179100006818771	0.157600000500679	0.150099992752075	0.152700006961823	0.162699997425079	0.163100004196167	0.193000003695488	0.148300006985664	0.154100000858307	0.136800006031990	0.131500005722046	0.142700001597404	0.159899994730949	0.157700002193451	0.184100002050400	0.146699994802475	0.160199999809265	0.142199993133545	0.143099993467331	0.138600006699562	0.155599996447563	0.162200003862381	0.171200007200241	0.161100000143051
0.567499995231628	0.352499991655350	0.323000013828278	0.277599990367889	0.230499997735024	0.220899999141693	0.215700000524521	0.198599994182587	0.346899986267090	0.261299997568131	0.246900007128716	0.213899999856949	0.195399999618530	0.171100005507469	0.185599997639656	0.187199994921684	0.275299996137619	0.229499995708466	0.212300002574921	0.185200005769730	0.180899992585182	0.162900000810623	0.190699994564056	0.192800000309944	0.244100004434586	0.194100007414818	0.191400006413460	0.168799996376038	0.155599996447563	0.154799997806549	0.172499999403954	0.171700000762939	0.210199996829033	0.157499998807907	0.161300003528595	0.136299997568131	0.136500000953674	0.146699994802475	0.159700006246567	0.160500004887581	0.194499999284744	0.151199996471405	0.156900003552437	0.142100006341934	0.140000000596046	0.141000002622604	0.161100000143051	0.171599999070168	0.180800005793571	0.169300004839897
0.601000010967255	0.386599987745285	0.340099990367889	0.297199994325638	0.259200006723404	0.245100006461144	0.224500000476837	0.203500002622604	0.374700009822845	0.284799993038178	0.266400009393692	0.230800002813339	0.209499999880791	0.180099993944168	0.201199993491173	0.204799994826317	0.305099993944168	0.252600014209747	0.231099992990494	0.197699993848801	0.186000004410744	0.171299993991852	0.199399992823601	0.197699993848801	0.275799989700317	0.209999993443489	0.205200001597404	0.192599996924400	0.160500004887581	0.158700004220009	0.184599995613098	0.184599995613098	0.225199997425079	0.161799997091293	0.179100006818771	0.145799994468689	0.137700006365776	0.147699996829033	0.168799996376038	0.170000001788139	0.217999994754791	0.162200003862381	0.169799998402596	0.146999999880791	0.144999995827675	0.148800000548363	0.166099995374680	0.173800006508827	0.195299997925758	0.176599994301796
0.634500026702881	0.408199995756149	0.370999991893768	0.331299990415573	0.290899991989136	0.268599987030029	0.244000002741814	0.221300005912781	0.400700002908707	0.322100013494492	0.297100007534027	0.260300010442734	0.234599992632866	0.202600002288818	0.217500001192093	0.218700006604195	0.326599985361099	0.277200013399124	0.259999990463257	0.221300005912781	0.209299996495247	0.179399996995926	0.213100001215935	0.201499998569489	0.295100003480911	0.234200000762939	0.224500000476837	0.211199998855591	0.172700002789497	0.165900006890297	0.198500007390976	0.202299997210503	0.247600004076958	0.177499994635582	0.196099996566772	0.152799993753433	0.147799998521805	0.154300004243851	0.180999994277954	0.175099998712540	0.231199994683266	0.177799999713898	0.176200002431870	0.156200006604195	0.150999993085861	0.153500005602837	0.183300003409386	0.185699999332428	0.212500005960464	0.192900002002716
0.662400007247925	0.443800002336502	0.413100004196167	0.369300007820129	0.311300009489059	0.291399985551834	0.264600008726120	0.241799995303154	0.434899985790253	0.349299997091293	0.334699988365173	0.287900000810623	0.264200001955032	0.224999994039536	0.237900003790855	0.234500005841255	0.356499999761581	0.311300009489059	0.282700002193451	0.254900008440018	0.233799993991852	0.197600007057190	0.231299996376038	0.223100006580353	0.323000013828278	0.275999993085861	0.247400000691414	0.231099992990494	0.195299997925758	0.182699993252754	0.228200003504753	0.218500003218651	0.278699994087219	0.190200001001358	0.207499995827675	0.172900006175041	0.160300001502037	0.163000002503395	0.195999994874001	0.193000003695488	0.258700013160706	0.200699999928474	0.191899999976158	0.170800000429153	0.157499998807907	0.149399995803833	0.195299997925758	0.198799997568131	0.231499999761581	0.208100005984306
0.690800011157990	0.472400009632111	0.434199988842011	0.384799987077713	0.333000004291534	0.321299999952316	0.286700010299683	0.258100003004074	0.456000000238419	0.377299994230270	0.355699986219406	0.308600008487701	0.289700001478195	0.251399993896484	0.260699987411499	0.248799994587898	0.390799999237061	0.337900012731552	0.307300001382828	0.270500004291534	0.241300001740456	0.213300004601479	0.243799999356270	0.242500007152557	0.344199985265732	0.280699998140335	0.254599988460541	0.240999996662140	0.208299994468689	0.202999994158745	0.247600004076958	0.225400000810623	0.305400013923645	0.206000000238419	0.230700001120567	0.185000002384186	0.163800001144409	0.168699994683266	0.210700005292892	0.205200001597404	0.276499986648560	0.218099996447563	0.204099997878075	0.189500004053116	0.166199997067451	0.159199997782707	0.210500001907349	0.207100003957748	0.247799992561340	0.225999996066093
0.716600000858307	0.508899986743927	0.467099994421005	0.415899991989136	0.358700007200241	0.339199990034103	0.303499996662140	0.273600012063980	0.484800010919571	0.389699995517731	0.382099986076355	0.318500012159348	0.306300014257431	0.263099998235703	0.275400012731552	0.252600014209747	0.417100012302399	0.369199991226196	0.344399988651276	0.298000007867813	0.255800008773804	0.237499997019768	0.256900012493134	0.248600006103516	0.366200000047684	0.312799990177155	0.284999996423721	0.267800003290176	0.222499996423721	0.213100001215935	0.260699987411499	0.237700000405312	0.332199990749359	0.221699997782707	0.251100003719330	0.215299993753433	0.180800005793571	0.184400007128716	0.228400006890297	0.217299997806549	0.300199985504150	0.234599992632866	0.222699999809265	0.212699994444847	0.166500002145767	0.163200005888939	0.226500004529953	0.231999993324280	0.272799998521805	0.237299993634224
0.732599973678589	0.523100018501282	0.497399985790253	0.454400002956390	0.403400003910065	0.374500006437302	0.323500007390976	0.293599992990494	0.530600011348724	0.438699990510941	0.415600001811981	0.345099985599518	0.325300008058548	0.282799988985062	0.293999999761581	0.267300009727478	0.445699989795685	0.391799986362457	0.362100005149841	0.314999997615814	0.275799989700317	0.258199989795685	0.281399995088577	0.268500000238419	0.396499991416931	0.330099999904633	0.292800009250641	0.280900001525879	0.239600002765656	0.225199997425079	0.267399996519089	0.249500006437302	0.360599994659424	0.241200000047684	0.271800011396408	0.220300003886223	0.190400004386902	0.196299999952316	0.243399992585182	0.229399994015694	0.326900005340576	0.255299985408783	0.241999998688698	0.235899999737740	0.182600006461144	0.174400001764297	0.243000000715256	0.241400003433228	0.290600001811981	0.260300010442734
0.743900001049042	0.571099996566773	0.528299987316132	0.478500008583069	0.428900003433228	0.406899988651276	0.361099988222122	0.335500001907349	0.551800012588501	0.463499993085861	0.445699989795685	0.386099994182587	0.359200000762939	0.316700011491776	0.317600011825562	0.294099986553192	0.492500007152557	0.431699991226196	0.404700011014938	0.352100014686585	0.309500008821487	0.278899997472763	0.285699993371964	0.292499989271164	0.435200005769730	0.359899997711182	0.332199990749359	0.312799990177155	0.265799999237061	0.253199994564056	0.295100003480911	0.278899997472763	0.393500000238419	0.271299988031387	0.301800012588501	0.254099994897842	0.218400001525879	0.226199999451637	0.258599996566772	0.251399993896484	0.356700003147125	0.289999991655350	0.261599987745285	0.259799987077713	0.210899993777275	0.191899999976158	0.261500000953674	0.263700008392334	0.313300013542175	0.277999997138977
0.744400024414063	0.594500005245209	0.560599982738495	0.512000024318695	0.452699989080429	0.431600004434586	0.378699988126755	0.342999994754791	0.572899997234345	0.490099996328354	0.473199993371964	0.413100004196167	0.387100011110306	0.333799988031387	0.353100001811981	0.311500012874603	0.515100002288818	0.453299999237061	0.431699991226196	0.380499988794327	0.319200009107590	0.307300001382828	0.309399992227554	0.296900004148483	0.451000005006790	0.375299990177155	0.349900007247925	0.329600006341934	0.284000009298325	0.268200010061264	0.311599999666214	0.279799997806549	0.409700006246567	0.287400007247925	0.324499994516373	0.270900011062622	0.228699997067451	0.239500001072884	0.271899998188019	0.263300001621246	0.377900004386902	0.307500004768372	0.285800009965897	0.276300013065338	0.220799997448921	0.192300006747246	0.271600008010864	0.271400004625320	0.339700013399124	0.300199985504150
0.730400025844574	0.614300012588501	0.578199982643127	0.531099975109100	0.482800006866455	0.449699997901917	0.401600003242493	0.378300011157990	0.609000027179718	0.523999989032745	0.503499984741211	0.437099993228912	0.407599985599518	0.345400005578995	0.351799994707108	0.323700010776520	0.534500002861023	0.478199988603592	0.454600006341934	0.407700002193451	0.350699990987778	0.327300012111664	0.314500004053116	0.321000009775162	0.478300005197525	0.411500006914139	0.382800012826920	0.355800002813339	0.312299996614456	0.296000003814697	0.332300007343292	0.308800011873245	0.442299991846085	0.317900002002716	0.346500009298325	0.296499997377396	0.256399989128113	0.270700007677078	0.292499989271164	0.285199999809265	0.398999989032745	0.336299985647202	0.315699994564056	0.305799990892410	0.242799997329712	0.217099994421005	0.294999986886978	0.287400007247925	0.368000000715256	0.323000013828278
0.725000023841858	0.639800012111664	0.599500000476837	0.556100010871887	0.518199980258942	0.482100009918213	0.429699987173080	0.414000004529953	0.629100024700165	0.546800017356873	0.524500012397766	0.461800009012222	0.432700008153915	0.374700009822845	0.388599991798401	0.357600003480911	0.557600021362305	0.507600009441376	0.472600013017654	0.431899994611740	0.375099986791611	0.369700014591217	0.351599991321564	0.339800000190735	0.489600002765656	0.437500000000000	0.396299988031387	0.370299994945526	0.343899995088577	0.314599990844727	0.355800002813339	0.333700001239777	0.465299993753433	0.340000003576279	0.369899988174439	0.318100005388260	0.269899994134903	0.287600010633469	0.321500003337860	0.310299992561340	0.435999989509583	0.372399985790253	0.348300009965897	0.335700005292892	0.266400009393692	0.242400005459785	0.315800011157990	0.325100004673004	0.391499996185303	0.349500000476837
0.722299993038178	0.665199995040894	0.635200023651123	0.579900026321411	0.546299993991852	0.504100024700165	0.460000008344650	0.443599998950958	0.643299996852875	0.556599974632263	0.540799975395203	0.495700001716614	0.456400007009506	0.396899998188019	0.407499998807907	0.370900005102158	0.586499989032745	0.532800018787384	0.501399993896484	0.466699987649918	0.405200004577637	0.386400014162064	0.358000010251999	0.361200004816055	0.500299990177155	0.452699989080429	0.428499996662140	0.394600003957748	0.362899988889694	0.332899987697601	0.363200008869171	0.348399996757507	0.488000005483627	0.373499989509583	0.394199997186661	0.334399998188019	0.293599992990494	0.314500004053116	0.327800005674362	0.327600002288818	0.462300002574921	0.392300009727478	0.372599989175797	0.352899998426437	0.286500006914139	0.251199990510941	0.327699989080429	0.322600007057190	0.412699997425079	0.365900009870529
0.712499976158142	0.679700016975403	0.661800026893616	0.612500011920929	0.575600028038025	0.538500010967255	0.491499990224838	0.482600003480911	0.677999973297119	0.596000015735626	0.581700026988983	0.529500007629395	0.489699989557266	0.431499987840652	0.449699997901917	0.417600005865097	0.609200000762940	0.561200022697449	0.529900014400482	0.501600027084351	0.431199997663498	0.427399992942810	0.391999989748001	0.400599986314774	0.538699984550476	0.485100001096725	0.463400006294251	0.423799991607666	0.399899989366531	0.366200000047684	0.402700006961823	0.380699992179871	0.516200006008148	0.393500000238419	0.423999994993210	0.365999996662140	0.322100013494492	0.347000002861023	0.368200004100800	0.359299987554550	0.489800006151199	0.433400005102158	0.422500014305115	0.387800008058548	0.314500004053116	0.292899996042252	0.358500003814697	0.352800011634827	0.439999997615814	0.396299988031387
0.728100001811981	0.694500029087067	0.672399997711182	0.623300015926361	0.593599975109100	0.555400013923645	0.513499975204468	0.510200023651123	0.659099996089935	0.617999970912933	0.604799985885620	0.554499983787537	0.503199994564056	0.447499990463257	0.453999996185303	0.420899987220764	0.626800000667572	0.578400015830994	0.547399997711182	0.520200014114380	0.444200009107590	0.442999988794327	0.407200008630753	0.412600010633469	0.563899993896484	0.516600012779236	0.491400003433228	0.453799992799759	0.425599992275238	0.382499992847443	0.420700013637543	0.406100004911423	0.536099970340729	0.423599988222122	0.451299995183945	0.397799998521805	0.349700003862381	0.369300007820129	0.381700009107590	0.368999987840652	0.515799999237061	0.461600005626678	0.451799988746643	0.413700014352798	0.331699997186661	0.304399996995926	0.384000003337860	0.372799992561340	0.470600008964539	0.421600013971329
0.718400001525879	0.678300023078919	0.693099975585938	0.665000021457672	0.629499971866608	0.596899986267090	0.545499980449677	0.547200024127960	0.690900027751923	0.658200025558472	0.643199980258942	0.597299993038178	0.545099973678589	0.486900001764298	0.487399995326996	0.461199998855591	0.651300013065338	0.600199997425079	0.579599976539612	0.575500011444092	0.503899991512299	0.497399985790253	0.433999985456467	0.440499991178513	0.584100008010864	0.547999978065491	0.526300013065338	0.478199988603592	0.462300002574921	0.422600001096725	0.457100003957748	0.440299987792969	0.564999997615814	0.473300009965897	0.486099988222122	0.422899991273880	0.376700013875961	0.401399999856949	0.420700013637543	0.405299991369247	0.543900012969971	0.491699993610382	0.489100009202957	0.438199996948242	0.368299990892410	0.339500010013580	0.406500011682510	0.396400004625320	0.504800021648407	0.440400004386902
0.712199985980988	0.676500022411346	0.685500025749207	0.658399999141693	0.649100005626679	0.607800006866455	0.572499990463257	0.576699972152710	0.667599976062775	0.650900006294251	0.645099997520447	0.612100005149841	0.572499990463257	0.505699992179871	0.511600017547607	0.476099997758865	0.644500017166138	0.631099998950958	0.599900007247925	0.589100003242493	0.509400010108948	0.514199972152710	0.458700001239777	0.458299994468689	0.592100024223328	0.558600008487701	0.534500002861023	0.488499999046326	0.476300001144409	0.433400005102158	0.465700000524521	0.460000008344650	0.578999996185303	0.468300014734268	0.503499984741211	0.444099992513657	0.399599999189377	0.422300010919571	0.432900011539459	0.417800009250641	0.557699978351593	0.523500025272369	0.519999980926514	0.468100011348724	0.393200010061264	0.357899993658066	0.425199985504150	0.416900008916855	0.521799981594086	0.475699990987778
0.707300007343292	0.674799978733063	0.679899990558624	0.666100025177002	0.642799973487854	0.624000012874603	0.601499974727631	0.605099976062775	0.663800001144409	0.653299987316132	0.654399991035461	0.634800016880035	0.592599987983704	0.538299977779388	0.536700010299683	0.505500018596649	0.637700021266937	0.637199997901917	0.610300004482269	0.604099988937378	0.542400002479553	0.542999982833862	0.479699999094009	0.492399990558624	0.588400006294251	0.563300013542175	0.551500022411346	0.511500000953674	0.496800005435944	0.467700004577637	0.499700009822845	0.484600007534027	0.590200006961823	0.502300024032593	0.523999989032745	0.474599987268448	0.429800003767014	0.451999992132187	0.459100008010864	0.456299990415573	0.578499972820282	0.549099981784821	0.545499980449677	0.492799997329712	0.416799992322922	0.380100011825562	0.446599990129471	0.442600011825562	0.547299981117249	0.501100003719330
0.710300028324127	0.667999982833862	0.672500014305115	0.647899985313416	0.624100029468536	0.620700001716614	0.599900007247925	0.597100019454956	0.651099979877472	0.643800020217896	0.648599982261658	0.634199976921082	0.599699974060059	0.555199980735779	0.552500009536743	0.522599995136261	0.630599975585938	0.621900022029877	0.607900023460388	0.598399996757507	0.559700012207031	0.557099997997284	0.503400027751923	0.504800021648407	0.582599997520447	0.589200019836426	0.555599987506867	0.533500015735626	0.523599982261658	0.490000009536743	0.521600008010864	0.505200028419495	0.579400002956390	0.519800007343292	0.536800026893616	0.501200020313263	0.458299994468689	0.473500013351440	0.477800011634827	0.463600009679794	0.588400006294251	0.555400013923645	0.555800020694733	0.502200007438660	0.433499991893768	0.394400000572205	0.457700014114380	0.453900009393692	0.560100018978119	0.512000024318695
0.711300015449524	0.656400024890900	0.667200028896332	0.646300017833710	0.631200015544891	0.630900025367737	0.620199978351593	0.607699990272522	0.650399982929230	0.637899994850159	0.643800020217896	0.638800024986267	0.611299991607666	0.577099978923798	0.577700018882752	0.546000003814697	0.629199981689453	0.612699985504150	0.603999972343445	0.602299988269806	0.571699976921082	0.566600024700165	0.525600016117096	0.543500006198883	0.585399985313416	0.598500013351440	0.561999976634979	0.546500027179718	0.541800022125244	0.517799973487854	0.542299985885620	0.528199970722199	0.579900026321411	0.542999982833862	0.563499987125397	0.525600016117096	0.480300009250641	0.495999991893768	0.502399981021881	0.483900010585785	0.586000025272369	0.578700006008148	0.574199974536896	0.529399991035461	0.451200008392334	0.420199990272522	0.488700002431870	0.479799985885620	0.576399981975555	0.533500015735626
0.707799971103668	0.664799988269806	0.663999974727631	0.641799986362457	0.620800018310547	0.621100008487701	0.611699998378754	0.604099988937378	0.650399982929230	0.634800016880035	0.640399992465973	0.632600009441376	0.608200013637543	0.585799992084503	0.595499992370606	0.557799994945526	0.621100008487701	0.618499994277954	0.611299991607666	0.602400004863739	0.583299994468689	0.579599976539612	0.546899974346161	0.557900011539459	0.579500019550324	0.589100003242493	0.570699989795685	0.560199975967407	0.563499987125397	0.541999995708466	0.555299997329712	0.549600005149841	0.579200029373169	0.552799999713898	0.577799975872040	0.544399976730347	0.508099973201752	0.528199970722199	0.527700006961823	0.513700008392334	0.585300028324127	0.603999972343445	0.593500018119812	0.570800006389618	0.494399994611740	0.453399986028671	0.507499992847443	0.502099990844727	0.584200024604797	0.563600003719330
0.709999978542328	0.659799993038178	0.664399981498718	0.644299983978272	0.624599993228912	0.627600014209747	0.603399991989136	0.599300026893616	0.654100000858307	0.635699987411499	0.639400005340576	0.634400010108948	0.613200008869171	0.599200010299683	0.594099998474121	0.573800027370453	0.628700017929077	0.621399998664856	0.607299983501434	0.602800011634827	0.594399988651276	0.581399977207184	0.549700021743774	0.571699976921082	0.577199995517731	0.591099977493286	0.566799998283386	0.558600008487701	0.572200000286102	0.564999997615814	0.554799973964691	0.549399971961975	0.574800014495850	0.553200006484985	0.574100017547607	0.564999997615814	0.527400016784668	0.543500006198883	0.542800009250641	0.526000022888184	0.584299981594086	0.596199989318848	0.593200027942658	0.568199992179871	0.503499984741211	0.464800000190735	0.520600020885468	0.511900007724762	0.574800014495850	0.563300013542175
0.712199985980988	0.663500010967255	0.665099978446960	0.635599970817566	0.628199994564056	0.618700027465820	0.599500000476837	0.597100019454956	0.652100026607513	0.626999974250794	0.640399992465973	0.631399989128113	0.601700007915497	0.585099995136261	0.585799992084503	0.573199987411499	0.626699984073639	0.615999996662140	0.601100027561188	0.597000002861023	0.574800014495850	0.577400028705597	0.555100023746491	0.576300024986267	0.580399990081787	0.597199976444244	0.574000000953674	0.564800024032593	0.578999996185303	0.577400028705597	0.565599977970123	0.562300026416779	0.579200029373169	0.548500001430512	0.577499985694885	0.574699997901917	0.547699987888336	0.560599982738495	0.556999981403351	0.531000018119812	0.581799983978272	0.601999998092651	0.590699970722199	0.589500010013580	0.530600011348724	0.495200008153915	0.550300002098084	0.538200020790100	0.572700023651123	0.563199996948242
0.707000017166138	0.662800014019013	0.655200004577637	0.644500017166138	0.627399981021881	0.621100008487701	0.603100001811981	0.591400027275085	0.648199975490570	0.639100015163422	0.642700016498566	0.637899994850159	0.612200021743774	0.602500021457672	0.599399983882904	0.578000009059906	0.628400027751923	0.619300007820129	0.607699990272522	0.601100027561188	0.594699978828430	0.580999970436096	0.556100010871887	0.585399985313416	0.580799996852875	0.598599970340729	0.578400015830994	0.573000013828278	0.576900005340576	0.588800013065338	0.559599995613098	0.565400004386902	0.585099995136261	0.551100015640259	0.576099991798401	0.585699975490570	0.560999989509583	0.573300004005432	0.564800024032593	0.546599984169006	0.577099978923798	0.595700025558472	0.598299980163574	0.591300010681152	0.559899985790253	0.521399974822998	0.558200001716614	0.549300014972687	0.569199979305267	0.567799985408783
[truncated: 14 more columns]
