# Supplementary material for: Modeling the impact of drug interactions on therapeutic selectivity
Source: Nat Commun. 2018 Aug 27;9:3452. doi: 10.1038/s41467-018-05954-3 (PMC6110842; doi:10.1038/s41467-018-05954-3)
Supplement: Supplementary file 4 — Supplementary Data 1 [file 41467_2018_5954_MOESM4_ESM.zip › albRAW/MMS-Pen.txt]

0.0878999978303909	0.0879999995231628	0.0883999988436699	0.0869999974966049	0.0894000008702278	0.0951000005006790	0.0962999984622002	0.104000002145767	0.0878000035881996	0.0908000022172928	0.0883999988436699	0.0882999971508980	0.0895999968051910	0.0922999978065491	0.103200003504753	0.104900002479553	0.0881000012159348	0.0890000015497208	0.0878000035881996	0.0856999978423119	0.0944000035524368	0.0934000015258789	0.101300001144409	0.105499997735024	0.0869999974966049	0.0886999964714050	0.0890000015497208	0.0851000025868416	0.0942000001668930	0.0926000028848648	0.103100001811981	0.101099997758865	0.0852999985218048	0.168400004506111	0.0835999995470047	0.0868000015616417	0.0914999991655350	0.0948999971151352	0.0997999981045723	0.104400001466274	0.0904000028967857	0.0888999998569489	0.0899000018835068	0.0847000032663345	0.0921000018715859	0.0948000028729439	0.0995000004768372	0.102099999785423	0.0899000018835068	0.0891999974846840
0.0905999988317490	0.0881000012159348	0.0881000012159348	0.0854000002145767	0.0896999984979630	0.0962999984622002	0.100500002503395	0.106299996376038	0.0887999981641769	0.0883999988436699	0.0883999988436699	0.0860000029206276	0.0885000005364418	0.0929000005126000	0.104800000786781	0.105499997735024	0.0882999971508980	0.0872000008821487	0.0882000029087067	0.0852999985218048	0.0932999998331070	0.0969000011682510	0.104599997401237	0.109399996697903	0.0866999998688698	0.0852999985218048	0.0890000015497208	0.0856999978423119	0.0918999984860420	0.0971999987959862	0.105200000107288	0.103900000452995	0.0844999998807907	0.157600000500679	0.0866999998688698	0.0882000029087067	0.0913999974727631	0.0983999967575073	0.101499997079372	0.105800002813339	0.0888999998569489	0.0870999991893768	0.0891999974846840	0.0851999968290329	0.0927999988198280	0.0966000035405159	0.102300003170967	0.102899998426437	0.0882000029087067	0.0878000035881996
0.0891000032424927	0.0886000022292137	0.0876000002026558	0.0854000002145767	0.0898000001907349	0.0970999971032143	0.102300003170967	0.106600001454353	0.0888999998569489	0.0891000032424927	0.0886000022292137	0.0856999978423119	0.0895999968051910	0.0936999991536140	0.105599999427795	0.108099997043610	0.0876000002026558	0.0859000012278557	0.0878999978303909	0.0844999998807907	0.0936999991536140	0.0978000015020371	0.106499999761581	0.110600002110004	0.0851000025868416	0.0846000015735626	0.0894000008702278	0.0844999998807907	0.0931999981403351	0.0974999964237213	0.106200002133846	0.104199998080730	0.0881000012159348	0.154300004243851	0.0847999975085259	0.0856000036001205	0.0921000018715859	0.0991000011563301	0.102899998426437	0.106799997389317	0.0886999964714050	0.0860000029206276	0.0883999988436699	0.0841000005602837	0.0922000035643578	0.0989999994635582	0.104599997401237	0.104800000786781	0.0882999971508980	0.0872000008821487
0.0886999964714050	0.0873999968171120	0.0860999971628189	0.0843999981880188	0.0885000005364418	0.0979000031948090	0.103200003504753	0.108499996364117	0.0876000002026558	0.0895999968051910	0.0873000025749207	0.0847999975085259	0.0895000025629997	0.0957000032067299	0.107100002467632	0.108900003135204	0.0879999995231628	0.0851999968290329	0.0877000018954277	0.0835999995470047	0.0936999991536140	0.0987000018358231	0.105899997055531	0.111299999058247	0.0861999988555908	0.0838000029325485	0.0887999981641769	0.0841000005602837	0.0931999981403351	0.0983999967575073	0.106799997389317	0.105899997055531	0.0830999985337257	0.104400001466274	0.0832000002264977	0.0856000036001205	0.0923999994993210	0.100100003182888	0.103699997067451	0.108099997043610	0.0878000035881996	0.0860999971628189	0.0866999998688698	0.0842000022530556	0.0930000022053719	0.0996000021696091	0.104800000786781	0.106799997389317	0.0885000005364418	0.0870999991893768
0.0881000012159348	0.0864999964833260	0.0870999991893768	0.0879999995231628	0.0876000002026558	0.0993999987840653	0.103100001811981	0.110299997031689	0.0873999968171120	0.0877000018954277	0.0878999978303909	0.0863000005483627	0.0903000012040138	0.0948999971151352	0.109800003468990	0.110200002789497	0.0877000018954277	0.0873000025749207	0.0876000002026558	0.0842000022530556	0.0930999964475632	0.0980999991297722	0.107100002467632	0.112899996340275	0.0847999975085259	0.0864000022411346	0.0877000018954277	0.0838999971747398	0.0925000011920929	0.0976999998092651	0.107699997723103	0.107500001788139	0.0843999981880188	0.124600000679493	0.0833000019192696	0.0851999968290329	0.0918999984860420	0.0997999981045723	0.104299999773502	0.111299999058247	0.0888999998569489	0.0860000029206276	0.0877000018954277	0.0834000036120415	0.0913000032305718	0.100400000810623	0.105599999427795	0.109899997711182	0.0879999995231628	0.0859000012278557
0.0869999974966049	0.0857999995350838	0.0855000019073486	0.0847000032663345	0.0883999988436699	0.0982000008225441	0.102399997413158	0.109600000083447	0.0854000002145767	0.0881000012159348	0.0857999995350838	0.0855000019073486	0.0873000025749207	0.0945999994874001	0.105599999427795	0.109099999070168	0.0870999991893768	0.0851999968290329	0.0847000032663345	0.0850000008940697	0.0905999988317490	0.0980999991297722	0.105899997055531	0.112400002777576	0.0852999985218048	0.0842999964952469	0.0864999964833260	0.0843999981880188	0.0900999978184700	0.0975999981164932	0.108699999749660	0.106499999761581	0.0832000002264977	0.118799999356270	0.0825000032782555	0.0842999964952469	0.0891000032424927	0.0984999984502792	0.102899998426437	0.109200000762939	0.0876000002026558	0.0863000005483627	0.0864999964833260	0.0816000029444695	0.0903000012040138	0.0988000035285950	0.103500001132488	0.109800003468990	0.0860999971628189	0.0856999978423119
0.0872000008821487	0.0864000022411346	0.0843999981880188	0.0832000002264977	0.0864999964833260	0.0978000015020371	0.102600000798702	0.109700001776218	0.0873000025749207	0.0869000032544136	0.0851999968290329	0.0825000032782555	0.0864000022411346	0.0929000005126000	0.105599999427795	0.109800003468990	0.0856999978423119	0.0844999998807907	0.0851999968290329	0.0825999975204468	0.0904999971389771	0.0989999994635582	0.105099998414516	0.111699998378754	0.0829999968409538	0.0833000019192696	0.0861999988555908	0.0842999964952469	0.0904000028967857	0.0975999981164932	0.106700003147125	0.108000002801418	0.0819000005722046	0.136399999260902	0.0834000036120415	0.0838000029325485	0.0896999984979630	0.0983000025153160	0.101899996399879	0.108599998056889	0.0879999995231628	0.0850000008940697	0.0851000025868416	0.0828000009059906	0.0912000015377998	0.0983000025153160	0.103100001811981	0.107799999415874	0.0860000029206276	0.0847000032663345
0.0887999981641769	0.0870999991893768	0.0859000012278557	0.0850000008940697	0.0895999968051910	0.0979000031948090	0.103500001132488	0.111500002443790	0.0878000035881996	0.0868000015616417	0.0864000022411346	0.0855000019073486	0.0881000012159348	0.0943000018596649	0.107000000774860	0.110100001096725	0.0900000035762787	0.0852999985218048	0.0878999978303909	0.0846000015735626	0.0917999967932701	0.0992999970912933	0.106799997389317	0.113499999046326	0.0860999971628189	0.0842999964952469	0.0881000012159348	0.0847000032663345	0.0916000008583069	0.0984999984502792	0.107199996709824	0.106700003147125	0.0842999964952469	0.120800003409386	0.0835999995470047	0.0854000002145767	0.0908999964594841	0.0998999997973442	0.103299997746944	0.109499998390675	0.0872000008821487	0.0870999991893768	0.0860000029206276	0.0838999971747398	0.0922999978065491	0.0998999997973442	0.106399998068810	0.110200002789497	0.0873999968171120	0.0872000008821487
0.0891000032424927	0.0874999985098839	0.0873999968171120	0.0879999995231628	0.0895000025629997	0.0998999997973442	0.104299999773502	0.111800000071526	0.0878000035881996	0.0874999985098839	0.0873999968171120	0.0868000015616417	0.0891000032424927	0.0949999988079071	0.108699999749660	0.110799998044968	0.0886000022292137	0.0860000029206276	0.0864000022411346	0.0856999978423119	0.0926999971270561	0.0987000018358231	0.109700001776218	0.114200003445148	0.0866999998688698	0.0859000012278557	0.0868000015616417	0.0851000025868416	0.0912000015377998	0.0979999974370003	0.108800001442432	0.107400000095367	0.0851999968290329	0.148699998855591	0.0856000036001205	0.0855000019073486	0.0894000008702278	0.0992999970912933	0.103500001132488	0.109700001776218	0.0894000008702278	0.0874999985098839	0.0881000012159348	0.0848999992012978	0.0920000001788139	0.100599996745586	0.106200002133846	0.109300002455711	0.0874999985098839	0.0861999988555908
0.0892999991774559	0.0872000008821487	0.0868000015616417	0.0860000029206276	0.0888999998569489	0.0983000025153160	0.103100001811981	0.111900001764297	0.0886000022292137	0.0869000032544136	0.0863000005483627	0.0863000005483627	0.0886999964714050	0.0948000028729439	0.107100002467632	0.111599996685982	0.0898000001907349	0.0851000025868416	0.0861999988555908	0.0852999985218048	0.0908999964594841	0.0992999970912933	0.107100002467632	0.113700002431870	0.0869000032544136	0.0846000015735626	0.0883999988436699	0.0842999964952469	0.0916000008583069	0.0980999991297722	0.107199996709824	0.106899999082088	0.0851999968290329	0.121200002729893	0.0838000029325485	0.0859000012278557	0.0908999964594841	0.0987000018358231	0.102700002491474	0.109899997711182	0.0883999988436699	0.0869999974966049	0.0866999998688698	0.0834000036120415	0.0931999981403351	0.0996000021696091	0.104800000786781	0.109399996697903	0.0869000032544136	0.0861999988555908
0.0900999978184700	0.0890000015497208	0.0874999985098839	0.0870999991893768	0.0885000005364418	0.0989999994635582	0.105200000107288	0.112499997019768	0.0886000022292137	0.0892999991774559	0.0899000018835068	0.0861999988555908	0.0896999984979630	0.0951000005006790	0.107400000095367	0.111900001764297	0.0886999964714050	0.0878999978303909	0.0873999968171120	0.0852999985218048	0.0929000005126000	0.101499997079372	0.107100002467632	0.114900000393391	0.0868000015616417	0.0852999985218048	0.0866999998688698	0.0854000002145767	0.0920000001788139	0.0995000004768372	0.107900001108646	0.108800001442432	0.0856999978423119	0.121399998664856	0.0832000002264977	0.0869000032544136	0.0916000008583069	0.100500002503395	0.104400001466274	0.110699996352196	0.0896999984979630	0.0863000005483627	0.0869000032544136	0.0842000022530556	0.0926999971270561	0.100199997425079	0.106499999761581	0.109899997711182	0.0879999995231628	0.0863000005483627
0.0909999981522560	0.0883999988436699	0.0881000012159348	0.0869000032544136	0.0898000001907349	0.0991000011563301	0.104800000786781	0.111699998378754	0.0898000001907349	0.0886999964714050	0.0877000018954277	0.0890000015497208	0.0907000005245209	0.0948000028729439	0.108000002801418	0.111199997365475	0.0921000018715859	0.0865999981760979	0.0863000005483627	0.0864000022411346	0.0936999991536140	0.0987000018358231	0.107600003480911	0.113499999046326	0.0886999964714050	0.0869000032544136	0.0878999978303909	0.0854000002145767	0.0916000008583069	0.0983999967575073	0.109099999070168	0.107799999415874	0.0859000012278557	0.142299994826317	0.0835999995470047	0.0854000002145767	0.0908999964594841	0.0991000011563301	0.105200000107288	0.110200002789497	0.0914999991655350	0.0885000005364418	0.0881000012159348	0.0841000005602837	0.0931999981403351	0.100500002503395	0.105899997055531	0.109800003468990	0.0881000012159348	0.0869999974966049
0.0930999964475632	0.0904999971389771	0.0878000035881996	0.0869999974966049	0.0894000008702278	0.0987000018358231	0.107799999415874	0.112300001084805	0.0912000015377998	0.0890000015497208	0.0888999998569489	0.0876000002026558	0.0888999998569489	0.0948000028729439	0.108900003135204	0.113600000739098	0.0905999988317490	0.0895000025629997	0.0886999964714050	0.0857999995350838	0.0931999981403351	0.0993999987840653	0.108499996364117	0.114900000393391	0.0890000015497208	0.0860000029206276	0.0901999995112419	0.0855000019073486	0.0931999981403351	0.0992000028491020	0.108999997377396	0.108000002801418	0.0866999998688698	0.105099998414516	0.0848999992012978	0.0874999985098839	0.0916000008583069	0.100000001490116	0.104999996721745	0.111100003123283	0.0903000012040138	0.0900999978184700	0.0879999995231628	0.0860000029206276	0.0930999964475632	0.101199999451637	0.107100002467632	0.110399998724461	0.0891000032424927	0.0882999971508980
0.0943000018596649	0.0900000035762787	0.0892999991774559	0.0886999964714050	0.0899000018835068	0.0996000021696091	0.104999996721745	0.112199999392033	0.0927999988198280	0.0895999968051910	0.0896999984979630	0.0888999998569489	0.0907000005245209	0.0979999974370003	0.108000002801418	0.111500002443790	0.0917999967932701	0.0896999984979630	0.0882999971508980	0.0864999964833260	0.0945999994874001	0.0987000018358231	0.107199996709824	0.114200003445148	0.0888999998569489	0.0873999968171120	0.0873000025749207	0.0860000029206276	0.0926999971270561	0.0995000004768372	0.108199998736382	0.108000002801418	0.0877000018954277	0.112899996340275	0.0846000015735626	0.0861999988555908	0.0904999971389771	0.0997999981045723	0.105099998414516	0.110200002789497	0.0935999974608421	0.0883999988436699	0.0885000005364418	0.0851000025868416	0.0926000028848648	0.101099997758865	0.106700003147125	0.110200002789497	0.0891999974846840	0.0869000032544136
0.0957999974489212	0.0917000025510788	0.0888999998569489	0.0883999988436699	0.0903000012040138	0.0998999997973442	0.105300001800060	0.112800002098084	0.0930000022053719	0.0913999974727631	0.0900000035762787	0.0879999995231628	0.0903000012040138	0.0953999981284142	0.107199996709824	0.112499997019768	0.0927999988198280	0.0891000032424927	0.0894000008702278	0.0864999964833260	0.0940999984741211	0.0992000028491020	0.106700003147125	0.115000002086163	0.0890000015497208	0.0872000008821487	0.0882000029087067	0.0856000036001205	0.0927999988198280	0.0992000028491020	0.108499996364117	0.110299997031689	0.0885000005364418	0.0912000015377998	0.0837000012397766	0.0891000032424927	0.0913000032305718	0.100000001490116	0.104400001466274	0.110200002789497	0.0916000008583069	0.0886000022292137	0.0873000025749207	0.0861999988555908	0.0929000005126000	0.101899996399879	0.106299996376038	0.110200002789497	0.0892999991774559	0.0881000012159348
0.0970999971032143	0.0913999974727631	0.0895000025629997	0.0891000032424927	0.0900999978184700	0.100299999117851	0.104999996721745	0.112899996340275	0.0939999967813492	0.0913999974727631	0.0891999974846840	0.0888999998569489	0.0900999978184700	0.0954999998211861	0.107199996709824	0.112800002098084	0.0932999998331070	0.0900000035762787	0.0900999978184700	0.0868000015616417	0.0948000028729439	0.0995000004768372	0.108300000429153	0.115000002086163	0.0909999981522560	0.0866999998688698	0.0886999964714050	0.0855000019073486	0.0936999991536140	0.0988999977707863	0.107799999415874	0.109399996697903	0.0888999998569489	0.141200006008148	0.0838999971747398	0.0856999978423119	0.0912000015377998	0.0998999997973442	0.104500003159046	0.110899999737740	0.0921000018715859	0.0891000032424927	0.0882000029087067	0.0850000008940697	0.0914999991655350	0.101700000464916	0.106600001454353	0.110399998724461	0.0900000035762787	0.0881000012159348
0.100100003182888	0.0929000005126000	0.0903000012040138	0.0895999968051910	0.0900999978184700	0.0998999997973442	0.107600003480911	0.115299999713898	0.0966999977827072	0.0927999988198280	0.0891999974846840	0.0901999995112419	0.0909999981522560	0.0956000015139580	0.107500001788139	0.112800002098084	0.0957000032067299	0.0904999971389771	0.0896999984979630	0.0877000018954277	0.0942000001668930	0.0996999964118004	0.107600003480911	0.114699997007847	0.0926000028848648	0.0892999991774559	0.0891000032424927	0.0861999988555908	0.0918999984860420	0.101300001144409	0.109600000083447	0.108099997043610	0.0885000005364418	0.127599999308586	0.0851000025868416	0.0865999981760979	0.0907000005245209	0.100900001823902	0.105300001800060	0.109700001776218	0.0938000008463860	0.0891000032424927	0.0878999978303909	0.0878000035881996	0.0943000018596649	0.101599998772144	0.106700003147125	0.109300002455711	0.0918999984860420	0.0882000029087067
0.102899998426437	0.0926999971270561	0.0904999971389771	0.0894000008702278	0.0916000008583069	0.101899996399879	0.107199996709824	0.113899998366833	0.0983999967575073	0.0916000008583069	0.0895000025629997	0.0895000025629997	0.0912000015377998	0.0969000011682510	0.108499996364117	0.113300003111362	0.0967999994754791	0.0908999964594841	0.0894000008702278	0.0891999974846840	0.0948999971151352	0.100699998438358	0.107000000774860	0.117200002074242	0.0922000035643578	0.0888999998569489	0.0892999991774559	0.0891000032424927	0.0922999978065491	0.100699998438358	0.108400002121925	0.109499998390675	0.0912000015377998	0.147499993443489	0.0857999995350838	0.0891999974846840	0.0914999991655350	0.100299999117851	0.105499997735024	0.111100003123283	0.0931999981403351	0.0916000008583069	0.0886000022292137	0.0863000005483627	0.0935000032186508	0.102200001478195	0.106499999761581	0.111000001430511	0.0908999964594841	0.0903000012040138
0.105700001120567	0.0948999971151352	0.0905999988317490	0.0909999981522560	0.0914999991655350	0.101000003516674	0.107600003480911	0.114000000059605	0.100599996745586	0.0938000008463860	0.0910999998450279	0.0904999971389771	0.0910999998450279	0.0974999964237213	0.108999997377396	0.115000002086163	0.0995000004768372	0.0936999991536140	0.0908999964594841	0.0886000022292137	0.0951000005006790	0.101700000464916	0.107400000095367	0.115500003099442	0.0926999971270561	0.0909999981522560	0.0913000032305718	0.0873999968171120	0.0953999981284142	0.101099997758865	0.109200000762939	0.108699999749660	0.0908000022172928	0.142599999904633	0.0857999995350838	0.0891999974846840	0.0913999974727631	0.100900001823902	0.105300001800060	0.110500000417233	0.0948000028729439	0.0908000022172928	0.0887999981641769	0.0878999978303909	0.0943000018596649	0.101400002837181	0.107400000095367	0.110200002789497	0.0910999998450279	0.0892999991774559
0.110200002789497	0.0957000032067299	0.0922999978065491	0.0917000025510788	0.0926000028848648	0.101700000464916	0.107900001108646	0.113899998366833	0.103200003504753	0.0949999988079071	0.0908999964594841	0.0917999967932701	0.0925000011920929	0.0969000011682510	0.108400002121925	0.114399999380112	0.100299999117851	0.0939999967813492	0.0905999988317490	0.0903000012040138	0.0970000028610230	0.100599996745586	0.107799999415874	0.116200000047684	0.0957999974489212	0.0912000015377998	0.0912000015377998	0.0921000018715859	0.0948999971151352	0.100800000131130	0.108999997377396	0.109700001776218	0.0917999967932701	0.133699998259544	0.0874999985098839	0.0882000029087067	0.0929000005126000	0.100400000810623	0.105899997055531	0.110899999737740	0.0952999964356422	0.0912000015377998	0.0903000012040138	0.0864999964833260	0.0948000028729439	0.102799996733665	0.107600003480911	0.110699996352196	0.0918999984860420	0.0891000032424927
0.115699999034405	0.0970000028610230	0.0939999967813492	0.0921000018715859	0.0949999988079071	0.103500001132488	0.108000002801418	0.116400003433228	0.106700003147125	0.0957999974489212	0.0936999991536140	0.0929000005126000	0.0938000008463860	0.0992000028491020	0.109999999403954	0.114900000393391	0.103399999439716	0.0944999977946281	0.0931999981403351	0.0921000018715859	0.0961999967694283	0.101700000464916	0.108800001442432	0.116400003433228	0.0970999971032143	0.0922999978065491	0.0923999994993210	0.0908999964594841	0.0939000025391579	0.100900001823902	0.109300002455711	0.108999997377396	0.0939999967813492	0.136199995875359	0.0887999981641769	0.0900999978184700	0.0929000005126000	0.100100003182888	0.104299999773502	0.110899999737740	0.0967999994754791	0.0920000001788139	0.0914999991655350	0.0869000032544136	0.0956000015139580	0.102499999105930	0.106600001454353	0.111400000751019	0.0927999988198280	0.0904999971389771
0.122199997305870	0.0988999977707863	0.0954999998211861	0.0935000032186508	0.0954999998211861	0.103799998760223	0.109399996697903	0.117499999701977	0.109600000083447	0.0976999998092651	0.0936999991536140	0.0947000011801720	0.0952999964356422	0.0997999981045723	0.110399998724461	0.115000002086163	0.114799998700619	0.0964000001549721	0.0935999974608421	0.0926999971270561	0.0979000031948090	0.102099999785423	0.108499996364117	0.117499999701977	0.0993999987840653	0.0934000015258789	0.0931999981403351	0.0908000022172928	0.0948000028729439	0.101400002837181	0.110799998044968	0.109499998390675	0.0961999967694283	0.147499993443489	0.0903000012040138	0.0922999978065491	0.0931999981403351	0.100900001823902	0.105899997055531	0.111100003123283	0.0983999967575073	0.0935000032186508	0.0926999971270561	0.0882999971508980	0.0961000025272369	0.102799996733665	0.106700003147125	0.112099997699261	0.0939000025391579	0.0920000001788139
0.130099996924400	0.100800000131130	0.0970000028610230	0.0949999988079071	0.0961999967694283	0.104199998080730	0.110600002110004	0.117799997329712	0.115599997341633	0.0992999970912933	0.0962999984622002	0.0957000032067299	0.0948000028729439	0.100500002503395	0.111199997365475	0.116400003433228	0.111100003123283	0.0970000028610230	0.0961000025272369	0.0931999981403351	0.0996999964118004	0.104400001466274	0.108999997377396	0.116800002753735	0.102499999105930	0.0942000001668930	0.0943000018596649	0.0926999971270561	0.0964000001549721	0.103100001811981	0.110299997031689	0.110399998724461	0.0980999991297722	0.147400006651878	0.0904999971389771	0.0925000011920929	0.0940999984741211	0.101999998092651	0.106100000441074	0.111400000751019	0.100199997425079	0.0944000035524368	0.0922999978065491	0.0900000035762787	0.0969000011682510	0.103200003504753	0.107600003480911	0.111800000071526	0.0948000028729439	0.0944000035524368
0.138999998569489	0.102799996733665	0.0988999977707863	0.0962999984622002	0.0979000031948090	0.105899997055531	0.111800000071526	0.118699997663498	0.120700001716614	0.101400002837181	0.0967999994754791	0.0966000035405159	0.0964000001549721	0.100800000131130	0.111699998378754	0.116599999368191	0.114000000059605	0.0988000035285950	0.0976999998092651	0.0953999981284142	0.100100003182888	0.104299999773502	0.110399998724461	0.117799997329712	0.103100001811981	0.0956000015139580	0.0961000025272369	0.0923999994993210	0.0970999971032143	0.103200003504753	0.111000001430511	0.111100003123283	0.0989999994635582	0.137799993157387	0.0913000032305718	0.0926000028848648	0.0956000015139580	0.102899998426437	0.106600001454353	0.112000003457069	0.100299999117851	0.0953999981284142	0.0944000035524368	0.0891000032424927	0.0983000025153160	0.103600002825260	0.107799999415874	0.111800000071526	0.0956000015139580	0.0925000011920929
0.149100005626678	0.106899999082088	0.101000003516674	0.0983000025153160	0.0988999977707863	0.106399998068810	0.113799996674061	0.119499996304512	0.126100003719330	0.104800000786781	0.0996000021696091	0.0973000004887581	0.0966999977827072	0.101499997079372	0.111599996685982	0.117700003087521	0.119099996984005	0.101099997758865	0.0996000021696091	0.0961000025272369	0.100900001823902	0.105499997735024	0.110500000417233	0.118799999356270	0.107100002467632	0.0979999974370003	0.0986000001430512	0.0934000015258789	0.0974000021815300	0.103699997067451	0.112499997019768	0.110899999737740	0.101599998772144	0.141100004315376	0.0922999978065491	0.0926999971270561	0.0961999967694283	0.102300003170967	0.107000000774860	0.112000003457069	0.101599998772144	0.0956000015139580	0.0942000001668930	0.0903000012040138	0.0970999971032143	0.104099996387959	0.108699999749660	0.111699998378754	0.0975999981164932	0.0938000008463860
0.162799999117851	0.108499996364117	0.102899998426437	0.0988999977707863	0.101099997758865	0.108199998736382	0.114200003445148	0.122000001370907	0.133100003004074	0.106100000441074	0.100699998438358	0.0989999994635582	0.0986000001430512	0.102899998426437	0.113300003111362	0.118400000035763	0.124700002372265	0.103200003504753	0.100599996745586	0.0982000008225441	0.101800002157688	0.106700003147125	0.111100003123283	0.119000002741814	0.110200002789497	0.100199997425079	0.0986000001430512	0.0951000005006790	0.0967999994754791	0.103900000452995	0.111100003123283	0.111100003123283	0.102899998426437	0.113700002431870	0.0939000025391579	0.0948999971151352	0.0961999967694283	0.102399997413158	0.107199996709824	0.112199999392033	0.104000002145767	0.0986000001430512	0.0952000021934509	0.0901999995112419	0.0976999998092651	0.104400001466274	0.108000002801418	0.112499997019768	0.0984999984502792	0.0944999977946281
0.177799999713898	0.113899998366833	0.105300001800060	0.103100001811981	0.102099999785423	0.109700001776218	0.114500001072884	0.123099997639656	0.142800003290176	0.110200002789497	0.102200001478195	0.101300001144409	0.100000001490116	0.103900000452995	0.113600000739098	0.119800001382828	0.131200000643730	0.107299998402596	0.103600002825260	0.0986000001430512	0.102200001478195	0.106600001454353	0.111800000071526	0.120399996638298	0.115299999713898	0.101000003516674	0.100400000810623	0.0944000035524368	0.0989999994635582	0.104400001466274	0.113300003111362	0.111599996685982	0.106600001454353	0.141399994492531	0.0944000035524368	0.0947000011801720	0.0952000021934509	0.102799996733665	0.107600003480911	0.113099999725819	0.105099998414516	0.0975999981164932	0.0961000025272369	0.0910999998450279	0.0970000028610230	0.104800000786781	0.108400002121925	0.112000003457069	0.100500002503395	0.0939000025391579
0.198100000619888	0.116800002753735	0.108199998736382	0.103699997067451	0.104599997401237	0.110699996352196	0.116599999368191	0.122500002384186	0.154100000858307	0.112099997699261	0.104500003159046	0.102200001478195	0.100699998438358	0.105400003492832	0.115000002086163	0.119499996304512	0.138400003314018	0.108800001442432	0.105200000107288	0.100500002503395	0.104299999773502	0.107699997723103	0.112800002098084	0.119400002062321	0.120099999010563	0.102700002491474	0.101000003516674	0.0965000018477440	0.100100003182888	0.104699999094009	0.112800002098084	0.110799998044968	0.109300002455711	0.153099998831749	0.0970999971032143	0.0962999984622002	0.0965000018477440	0.102600000798702	0.106799997389317	0.112300001084805	0.109099999070168	0.0979999974370003	0.0969000011682510	0.0917999967932701	0.100199997425079	0.104400001466274	0.108999997377396	0.110799998044968	0.101599998772144	0.0966999977827072
0.225600004196167	0.123000003397465	0.110200002789497	0.106200002133846	0.105700001120567	0.113300003111362	0.118400000035763	0.125200003385544	0.167199999094009	0.117200002074242	0.106799997389317	0.104299999773502	0.102099999785423	0.105599999427795	0.115299999713898	0.120300002396107	0.146099999547005	0.111400000751019	0.107199996709824	0.102899998426437	0.106100000441074	0.108300000429153	0.112400002777576	0.120200000703335	0.124799996614456	0.106700003147125	0.103900000452995	0.0971999987959862	0.100400000810623	0.104900002479553	0.112899996340275	0.112000003457069	0.112300001084805	0.137899994850159	0.0969000011682510	0.0966000035405159	0.0979000031948090	0.103100001811981	0.107900001108646	0.112300001084805	0.111900001764297	0.100299999117851	0.0970000028610230	0.0926000028848648	0.0986000001430512	0.105200000107288	0.109499998390675	0.111900001764297	0.103799998760223	0.0969000011682510
0.254900008440018	0.127599999308586	0.114900000393391	0.110399998724461	0.108800001442432	0.116200000047684	0.119900003075600	0.126699998974800	0.179800003767014	0.120700001716614	0.111199997365475	0.106399998068810	0.104800000786781	0.107199996709824	0.116599999368191	0.121600002050400	0.159600004553795	0.114399999380112	0.110100001096725	0.105099998414516	0.106600001454353	0.109899997711182	0.113399997353554	0.121200002729893	0.129899993538857	0.107699997723103	0.104800000786781	0.100199997425079	0.102399997413158	0.106600001454353	0.114900000393391	0.112000003457069	0.118500001728535	0.162400007247925	0.100699998438358	0.0988000035285950	0.0984999984502792	0.104900002479553	0.109700001776218	0.112000003457069	0.115699999034405	0.102300003170967	0.0996000021696091	0.0944999977946281	0.100100003182888	0.106100000441074	0.109600000083447	0.111500002443790	0.106299996376038	0.0987000018358231
0.285199999809265	0.132799997925758	0.119599997997284	0.114900000393391	0.111400000751019	0.119099996984005	0.121899999678135	0.128800004720688	0.196700006723404	0.125900000333786	0.112300001084805	0.112000003457069	0.107799999415874	0.111599996685982	0.117700003087521	0.121799997985363	0.171299993991852	0.119999997317791	0.114000000059605	0.109700001776218	0.108999997377396	0.111599996685982	0.115199998021126	0.122400000691414	0.137099996209145	0.113300003111362	0.108000002801418	0.101899996399879	0.103299997746944	0.106899999082088	0.115299999713898	0.113099999725819	0.122599996626377	0.161899998784065	0.101599998772144	0.0992999970912933	0.0983000025153160	0.104099996387959	0.108300000429153	0.113899998366833	0.119400002062321	0.104500003159046	0.100100003182888	0.0936999991536140	0.0997999981045723	0.107500001788139	0.109600000083447	0.113600000739098	0.108699999749660	0.100699998438358
0.322200000286102	0.141000002622604	0.122400000691414	0.118500001728535	0.113200001418591	0.120600000023842	0.122100003063679	0.129600003361702	0.218799993395805	0.132400006055832	0.114699997007847	0.113499999046326	0.108499996364117	0.109999999403954	0.117700003087521	0.122299998998642	0.186299994587898	0.125200003385544	0.116899996995926	0.111900001764297	0.109499998390675	0.112199999392033	0.115400001406670	0.121699996292591	0.143900007009506	0.115500003099442	0.109600000083447	0.102899998426437	0.103399999439716	0.107100002467632	0.115599997341633	0.113499999046326	0.128299996256828	0.145099997520447	0.101499997079372	0.100299999117851	0.0986000001430512	0.104299999773502	0.109600000083447	0.112599998712540	0.121899999678135	0.106299996376038	0.0997999981045723	0.0949999988079071	0.0997999981045723	0.105300001800060	0.109300002455711	0.111800000071526	0.110399998724461	0.101800002157688
0.356599986553192	0.147300004959106	0.127399995923042	0.122299998998642	0.116800002753735	0.123300001025200	0.124799996614456	0.132699996232986	0.240099996328354	0.138099998235703	0.118600003421307	0.116899996995926	0.108900003135204	0.111199997365475	0.118000000715256	0.123099997639656	0.200000002980232	0.128800004720688	0.120600000023842	0.112999998033047	0.111400000751019	0.113200001418591	0.114799998700619	0.122000001370907	0.153699994087219	0.119699999690056	0.112499997019768	0.103600002825260	0.104000002145767	0.107699997723103	0.115999996662140	0.113300003111362	0.132499992847443	0.161699995398521	0.104000002145767	0.101099997758865	0.0996999964118004	0.105099998414516	0.109600000083447	0.112899996340275	0.126100003719330	0.107699997723103	0.101700000464916	0.0958999991416931	0.0988000035285950	0.107000000774860	0.109099999070168	0.111400000751019	0.112599998712540	0.101300001144409
0.395500004291534	0.157100006937981	0.133399993181229	0.125200003385544	0.121200002729893	0.125200003385544	0.127599999308586	0.135700002312660	0.268000006675720	0.143500000238419	0.121699996292591	0.119800001382828	0.114600002765656	0.113799996674061	0.119900003075600	0.125499993562698	0.223900005221367	0.134599998593330	0.124300003051758	0.116400003433228	0.112199999392033	0.115699999034405	0.115800000727177	0.123499996960163	0.166199997067451	0.121899999678135	0.115299999713898	0.107600003480911	0.106100000441074	0.109300002455711	0.115099996328354	0.114299997687340	0.142800003290176	0.156200006604195	0.106700003147125	0.104999996721745	0.101499997079372	0.105999998748302	0.107500001788139	0.112899996340275	0.130199998617172	0.110299997031689	0.103500001132488	0.0992000028491020	0.101800002157688	0.107400000095367	0.108800001442432	0.112400002777576	0.118600003421307	0.104500003159046
0.433099985122681	0.165500000119209	0.138400003314018	0.129600003361702	0.123899996280670	0.135299995541573	0.129800006747246	0.136299997568131	0.292899996042252	0.148399993777275	0.126100003719330	0.121799997985363	0.113799996674061	0.115599997341633	0.120099999010563	0.124700002372265	0.241699993610382	0.138799995183945	0.128099992871284	0.117799997329712	0.114100001752377	0.115900002419949	0.116599999368191	0.122500002384186	0.177300006151199	0.125100001692772	0.119999997317791	0.107799999415874	0.108199998736382	0.109800003468990	0.118000000715256	0.114100001752377	0.151199996471405	0.175200000405312	0.109499998390675	0.105400003492832	0.102700002491474	0.105999998748302	0.111000001430511	0.113899998366833	0.136800006031990	0.111199997365475	0.104900002479553	0.0996000021696091	0.100900001823902	0.108099997043610	0.109700001776218	0.113300003111362	0.122199997305870	0.105099998414516
0.461800009012222	0.175300002098084	0.144500002264977	0.133100003004074	0.126100003719330	0.131400004029274	0.130799993872643	0.137299999594688	0.319700002670288	0.153799995779991	0.128499999642372	0.125699996948242	0.116099998354912	0.117600001394749	0.120800003409386	0.124200001358986	0.266099989414215	0.143800005316734	0.132499992847443	0.122000001370907	0.116400003433228	0.117499999701977	0.117399998009205	0.122299998998642	0.191899999976158	0.128800004720688	0.120899997651577	0.110500000417233	0.107600003480911	0.109700001776218	0.115599997341633	0.112599998712540	0.157399997115135	0.166800007224083	0.110899999737740	0.107299998402596	0.101400002837181	0.105599999427795	0.109899997711182	0.112700000405312	0.141299992799759	0.114200003445148	0.106399998068810	0.0986000001430512	0.103200003504753	0.106600001454353	0.109399996697903	0.111800000071526	0.123300001025200	0.106799997389317
0.503199994564056	0.187999993562698	0.150900006294251	0.140799999237061	0.130300000309944	0.134599998593330	0.134399995207787	0.140000000596046	0.357100009918213	0.165900006890297	0.133799999952316	0.129299998283386	0.120099999010563	0.117799997329712	0.122699998319149	0.126100003719330	0.294900000095367	0.153300002217293	0.136099994182587	0.126200005412102	0.119199998676777	0.119000002741814	0.118699997663498	0.124200001358986	0.210400000214577	0.135199993848801	0.124200001358986	0.112499997019768	0.109999999403954	0.111100003123283	0.117499999701977	0.113399997353554	0.169900000095367	0.180199995636940	0.113399997353554	0.108699999749660	0.103200003504753	0.105400003492832	0.110899999737740	0.111699998378754	0.147300004959106	0.117399998009205	0.107199996709824	0.101199999451637	0.102300003170967	0.108999997377396	0.111400000751019	0.112000003457069	0.129600003361702	0.107600003480911
0.534399986267090	0.197999998927116	0.157000005245209	0.145899996161461	0.133699998259544	0.137999996542931	0.136000007390976	0.140599995851517	0.389499992132187	0.174400001764297	0.137500002980232	0.134200006723404	0.120099999010563	0.119999997317791	0.122599996626377	0.126300007104874	0.328200012445450	0.160799995064735	0.142900004982948	0.130500003695488	0.120899997651577	0.119400002062321	0.118500001728535	0.122400000691414	0.226199999451637	0.140100002288818	0.127200007438660	0.115000002086163	0.110799998044968	0.110600002110004	0.119199998676777	0.114399999380112	0.179800003767014	0.156900003552437	0.117200002074242	0.108999997377396	0.103900000452995	0.106299996376038	0.109399996697903	0.112499997019768	0.154499992728233	0.119400002062321	0.109200000762939	0.102499999105930	0.102899998426437	0.109800003468990	0.111000001430511	0.112400002777576	0.133599996566772	0.110399998724461
0.558600008487701	0.209199994802475	0.163200005888939	0.149700000882149	0.139500007033348	0.141000002622604	0.139400005340576	0.143099993467331	0.416099995374680	0.182099997997284	0.141800001263618	0.137199997901917	0.123599998652935	0.122400000691414	0.125000000000000	0.127499997615814	0.346799999475479	0.166600003838539	0.146999999880791	0.133200004696846	0.123899996280670	0.120999999344349	0.120300002396107	0.124399997293949	0.243799999356270	0.144099995493889	0.131600007414818	0.116499997675419	0.113600000739098	0.111599996685982	0.118100002408028	0.113399997353554	0.197899997234344	0.193399995565414	0.119300000369549	0.113099999725819	0.104900002479553	0.107199996709824	0.110799998044968	0.112199999392033	0.163200005888939	0.122400000691414	0.113200001418591	0.102099999785423	0.106200002133846	0.109700001776218	0.110699996352196	0.111199997365475	0.138899996876717	0.112800002098084
0.589500010013580	0.225999996066093	0.171200007200241	0.155000001192093	0.142399996519089	0.145999997854233	0.141200006008148	0.145899996161461	0.461800009012222	0.195800006389618	0.147699996829033	0.141000002622604	0.125699996948242	0.125200003385544	0.125499993562698	0.129500001668930	0.385800004005432	0.186800003051758	0.153999999165535	0.137700006365776	0.125499993562698	0.122400000691414	0.120700001716614	0.123999997973442	0.258199989795685	0.153699994087219	0.137199997901917	0.119099996984005	0.113499999046326	0.112300001084805	0.120700001716614	0.115000002086163	0.214900001883507	0.175999999046326	0.123499996960163	0.112899996340275	0.105200000107288	0.107000000774860	0.109499998390675	0.114100001752377	0.178700000047684	0.134399995207787	0.113399997353554	0.103200003504753	0.104500003159046	0.110200002789497	0.109800003468990	0.112700000405312	0.146300002932549	0.123300001025200
0.607400000095367	0.242799997329712	0.178200006484985	0.161400005221367	0.145600005984306	0.147300004959106	0.141800001263618	0.146099999547005	0.481999993324280	0.209299996495247	0.152899995446205	0.146200001239777	0.127900004386902	0.127000004053116	0.126399993896484	0.128900006413460	0.407000005245209	0.187600001692772	0.161400005221367	0.142000004649162	0.127499997615814	0.122400000691414	0.122000001370907	0.123899996280670	0.288300007581711	0.158199995756149	0.141599997878075	0.120800003409386	0.115800000727177	0.112899996340275	0.118799999356270	0.115299999713898	0.223600000143051	0.195899993181229	0.125900000333786	0.115199998021126	0.107400000095367	0.104699999094009	0.110799998044968	0.113600000739098	0.179399996995926	0.129199996590614	0.115599997341633	0.105400003492832	0.106499999761581	0.107100002467632	0.109600000083447	0.113200001418591	0.150199994444847	0.116200000047684
0.630400002002716	0.255699992179871	0.183799996972084	0.166099995374680	0.148499995470047	0.150600001215935	0.145899996161461	0.146699994802475	0.512799978256226	0.216399997472763	0.157100006937981	0.149900004267693	0.130099996924400	0.126900002360344	0.127499997615814	0.129199996590614	0.438400000333786	0.195899993181229	0.165600001811981	0.145799994468689	0.128499999642372	0.123599998652935	0.120899997651577	0.123899996280670	0.311399996280670	0.165099993348122	0.145300000905991	0.123599998652935	0.115500003099442	0.114000000059605	0.120499998331070	0.114399999380112	0.236699998378754	0.207599997520447	0.128900006413460	0.116400003433228	0.108599998056889	0.106100000441074	0.109800003468990	0.112300001084805	0.189300000667572	0.131300002336502	0.116099998354912	0.106200002133846	0.108599998056889	0.110500000417233	0.110200002789497	0.111500002443790	0.159199997782707	0.118600003421307
0.652300000190735	0.270399987697601	0.190799996256828	0.166899994015694	0.150800004601479	0.151800006628037	0.146200001239777	0.146799996495247	0.547100007534027	0.228000000119209	0.161200001835823	0.150399997830391	0.129800006747246	0.127399995923042	0.125699996948242	0.128199994564056	0.468499988317490	0.206400007009506	0.169300004839897	0.146599993109703	0.130099996924400	0.124099999666214	0.120999999344349	0.123000003397465	0.337500005960465	0.170499995350838	0.148699998855591	0.124399997293949	0.116300001740456	0.113200001418591	0.117600001394749	0.114399999380112	0.263000011444092	0.236200004816055	0.131600007414818	0.116099998354912	0.107900001108646	0.107100002467632	0.109999999403954	0.109600000083447	0.202800005674362	0.134299993515015	0.116800002753735	0.105099998414516	0.106100000441074	0.105800002813339	0.108300000429153	0.109899997711182	0.164299994707108	0.119199998676777
0.669300019741058	0.287600010633469	0.202399998903275	0.175699993968010	0.156499996781349	0.156599998474121	0.149599999189377	0.149299994111061	0.574100017547607	0.246099993586540	0.170200005173683	0.156800001859665	0.134000003337860	0.129600003361702	0.128399997949600	0.127900004386902	0.501800000667572	0.220699995756149	0.181400001049042	0.153300002217293	0.134800001978874	0.127399995923042	0.121299996972084	0.124499998986721	0.370400011539459	0.179800003767014	0.154499992728233	0.128000006079674	0.119300000369549	0.114600002765656	0.119699999690056	0.113399997353554	0.282900005578995	0.212300002574921	0.135800004005432	0.119199998676777	0.109499998390675	0.105700001120567	0.110200002789497	0.111900001764297	0.216100007295609	0.137600004673004	0.121100001037121	0.106600001454353	0.109200000762939	0.110500000417233	0.108900003135204	0.110600002110004	0.177200004458427	0.122000001370907
0.686699986457825	0.303700000047684	0.209800004959106	0.181700006127357	0.160899996757507	0.159700006246567	0.150999993085861	0.152799993753433	0.602299988269806	0.257899999618530	0.173299998044968	0.161599993705750	0.136299997568131	0.132499992847443	0.128000006079674	0.129299998283386	0.530900001525879	0.233899995684624	0.188600003719330	0.157100006937981	0.137500002980232	0.127200007438660	0.120300002396107	0.123499996960163	0.398999989032745	0.190599992871284	0.159899994730949	0.131099998950958	0.119199998676777	0.116200000047684	0.119499996304512	0.113200001418591	0.304100006818771	0.201700001955032	0.140699997544289	0.121299996972084	0.110600002110004	0.104599997401237	0.110299997031689	0.112099997699261	0.229800000786781	0.142399996519089	0.123599998652935	0.108099997043610	0.105999998748302	0.107799999415874	0.109999999403954	0.112400002777576	0.188800007104874	0.124600000679493
0.700399994850159	0.327600002288818	0.220100000500679	0.186399996280670	0.167099997401238	0.163299992680550	0.155399993062019	0.155799999833107	0.630400002002716	0.274100005626678	0.179499998688698	0.165199995040894	0.138799995183945	0.134100005030632	0.128700003027916	0.129299998283386	0.561699986457825	0.246099993586540	0.196799993515015	0.162400007247925	0.139500007033348	0.130400002002716	0.121699996292591	0.124499998986721	0.427399992942810	0.199900001287460	0.168899998068810	0.135800004005432	0.121399998664856	0.115999996662140	0.121899999678135	0.114600002765656	0.328399986028671	0.232700005173683	0.146599993109703	0.125300005078316	0.112400002777576	0.104099996387959	0.111100003123283	0.111800000071526	0.246399998664856	0.149100005626678	0.127200007438660	0.110600002110004	0.107500001788139	0.108599998056889	0.111500002443790	0.111500002443790	0.200900003314018	0.129800006747246
0.713500022888184	0.342799991369247	0.226999998092651	0.193499997258186	0.170699998736382	0.167400002479553	0.158800005912781	0.155200004577637	0.652800023555756	0.289299994707108	0.187999993562698	0.169900000095367	0.141599997878075	0.136199995875359	0.129999995231628	0.130099996924400	0.589800000190735	0.262600004673004	0.205699995160103	0.168899998068810	0.142900004982948	0.130300000309944	0.125400006771088	0.123800002038479	0.458900004625320	0.211300000548363	0.171900004148483	0.137600004673004	0.122599996626377	0.116999998688698	0.121600002050400	0.112700000405312	0.350800007581711	0.224199995398521	0.148000001907349	0.126800000667572	0.114000000059605	0.103900000452995	0.109399996697903	0.111100003123283	0.258599996566772	0.150399997830391	0.127599999308586	0.111500002443790	0.107100002467632	0.108499996364117	0.108800001442432	0.110100001096725	0.211600005626678	0.130600005388260
0.730400025844574	0.368800014257431	0.237700000405312	0.197999998927116	0.171700000762939	0.168500006198883	0.160099998116493	0.155699998140335	0.678799986839294	0.312400013208389	0.193800002336502	0.174400001764297	0.142800003290176	0.137199997901917	0.130099996924400	0.131200000643730	0.618499994277954	0.279599994421005	0.212099999189377	0.171599999070168	0.148000001907349	0.131999999284744	0.126000002026558	0.125699996948242	0.489100009202957	0.220400005578995	0.179600000381470	0.140200003981590	0.125400006771088	0.117499999701977	0.122500002384186	0.116499997675419	0.381099998950958	0.212200000882149	0.153400003910065	0.128600001335144	0.113200001418591	0.104900002479553	0.113200001418591	0.112499997019768	0.278899997472763	0.153799995779991	0.130199998617172	0.114699997007847	0.112800002098084	0.108099997043610	0.109300002455711	0.111000001430511	0.225199997425079	0.131300002336502
0.745999991893768	0.385100007057190	0.248600006103516	0.203700006008148	0.177100002765656	0.173999994993210	0.163299992680550	0.158399999141693	0.701499998569489	0.326000005006790	0.200800001621246	0.178599998354912	0.146599993109703	0.139300003647804	0.132200002670288	0.130700007081032	0.638100028038025	0.294800013303757	0.221399992704391	0.178499996662140	0.149700000882149	0.132200002670288	0.125599995255470	0.124499998986721	0.517300009727478	0.232400000095367	0.185599997639656	0.143099993467331	0.124499998986721	0.117700003087521	0.121500000357628	0.112700000405312	0.399599999189377	0.301800012588501	0.160400003194809	0.132200002670288	0.115999996662140	0.104299999773502	0.109300002455711	0.111900001764297	0.293599992990494	0.162300005555153	0.134000003337860	0.114799998700619	0.108599998056889	0.107500001788139	0.109899997711182	0.112000003457069	0.235100001096725	0.138199999928474
0.748199999332428	0.403600007295609	0.252400010824204	0.206599995493889	0.180199995636940	0.175400003790855	0.164100006222725	0.160199999809265	0.719299972057343	0.343899995088577	0.203199997544289	0.180500000715256	0.146699994802475	0.139899998903275	0.131899997591972	0.129800006747246	0.659300029277802	0.307599991559982	0.227899998426437	0.181799992918968	0.150800004601479	0.133100003004074	0.126499995589256	0.125200003385544	0.543099999427795	0.240899994969368	0.190799996256828	0.144700005650520	0.129099994897842	0.117600001394749	0.123800002038479	0.115500003099442	0.434500008821487	0.229900002479553	0.162300005555153	0.132100000977516	0.116700001060963	0.105099998414516	0.111400000751019	0.113099999725819	0.318399995565414	0.164700001478195	0.136399999260902	0.117600001394749	0.108599998056889	0.106799997389317	0.111400000751019	0.110699996352196	0.255899995565414	0.137700006365776
0.757000029087067	0.432399988174439	0.267300009727478	0.217700004577637	0.182500004768372	0.180700004100800	0.164499998092651	0.160400003194809	0.737800002098084	0.368699997663498	0.213200002908707	0.187700003385544	0.148800000548363	0.143900007009506	0.131799995899200	0.131500005722046	0.678799986839294	0.329600006341934	0.241799995303154	0.188600003719330	0.153300002217293	0.135199993848801	0.126499995589256	0.125100001692772	0.571200013160706	0.257099986076355	0.204300001263618	0.148900002241135	0.129899993538857	0.116099998354912	0.123800002038479	0.113700002431870	0.464500010013580	0.254500001668930	0.172099992632866	0.135600000619888	0.114299997687340	0.105700001120567	0.111299999058247	0.112199999392033	0.339199990034103	0.170800000429153	0.139699995517731	0.117200002074242	0.108999997377396	0.107500001788139	0.111199997365475	0.110600002110004	0.275599986314774	0.144899994134903
0.769999980926514	0.448100000619888	0.276800006628037	0.216999992728233	0.183599993586540	0.176899999380112	0.164000004529953	0.161899998784065	0.752900004386902	0.379299998283386	0.220400005578995	0.189300000667572	0.150700002908707	0.140799999237061	0.131300002336502	0.130600005388260	0.707499980926514	0.342099994421005	0.247899994254112	0.192900002002716	0.150900006294251	0.135199993848801	0.122299998998642	0.123800002038479	0.598500013351440	0.268200010061264	0.207599997520447	0.151199996471405	0.125499993562698	0.116200000047684	0.120600000023842	0.114200003445148	0.484800010919571	0.243000000715256	0.175200000405312	0.137299999594688	0.111599996685982	0.103600002825260	0.107699997723103	0.111100003123283	0.362300008535385	0.176699995994568	0.141599997878075	0.117399998009205	0.106700003147125	0.106499999761581	0.108599998056889	0.111000001430511	0.292800009250641	0.146400004625320
0.779399991035461	0.474900007247925	0.285699993371964	0.231600001454353	0.189500004053116	0.185699999332428	0.164800003170967	0.162400007247925	0.757399976253510	0.406800001859665	0.228300005197525	0.198599994182587	0.154699996113777	0.143500000238419	0.131500005722046	0.130300000309944	0.723900020122528	0.366100013256073	0.261999994516373	0.202000007033348	0.153300002217293	0.136800006031990	0.122299998998642	0.124200001358986	0.630900025367737	0.285199999809265	0.220300003886223	0.155599996447563	0.129299998283386	0.117499999701977	0.121500000357628	0.114100001752377	0.515699982643127	0.268200010061264	0.182500004768372	0.139799997210503	0.112300001084805	0.104800000786781	0.107600003480911	0.111500002443790	0.378399997949600	0.181500002741814	0.144600003957748	0.119400002062321	0.106399998068810	0.106600001454353	0.107100002467632	0.111299999058247	0.303499996662140	0.146999999880791
0.790600001811981	0.487899988889694	0.293999999761581	0.231700003147125	0.190899997949600	0.184400007128716	0.167099997401238	0.162300005555153	0.751800000667572	0.427899986505508	0.233799993991852	0.201100006699562	0.154499992728233	0.145199999213219	0.131200000643730	0.131200000643730	0.730700016021729	0.382400006055832	0.268599987030029	0.202800005674362	0.155000001192093	0.136000007390976	0.122000001370907	0.123999997973442	0.649299979209900	0.296700000762939	0.223299995064735	0.156599998474121	0.128800004720688	0.116400003433228	0.120899997651577	0.114100001752377	0.542599976062775	0.257200002670288	0.186399996280670	0.140900000929832	0.112700000405312	0.104900002479553	0.110799998044968	0.111400000751019	0.408600002527237	0.185000002384186	0.148800000548363	0.118900001049042	0.106399998068810	0.107400000095367	0.108999997377396	0.110699996352196	0.332599997520447	0.150800004601479
0.786300003528595	0.499599993228912	0.300799995660782	0.235599994659424	0.193200007081032	0.183100000023842	0.168300002813339	0.163399994373322	0.753300011157990	0.439399987459183	0.237900003790855	0.203199997544289	0.156599998474121	0.145600005984306	0.131500005722046	0.130700007081032	0.734499990940094	0.394300013780594	0.278200000524521	0.207900002598763	0.155399993062019	0.137600004673004	0.123300001025200	0.124799996614456	0.659600019454956	0.306100010871887	0.228400006890297	0.158000007271767	0.129199996590614	0.116499997675419	0.120899997651577	0.112599998712540	0.560800015926361	0.286700010299683	0.189099997282028	0.143199995160103	0.113700002431870	0.104400001466274	0.109099999070168	0.111199997365475	0.425300002098084	0.191899999976158	0.148399993777275	0.120700001716614	0.107000000774860	0.106700003147125	0.108099997043610	0.111500002443790	0.356000006198883	0.152899995446205
0.790000021457672	0.524999976158142	0.310799986124039	0.239199995994568	0.197600007057190	0.185699999332428	0.170100003480911	0.164100006222725	0.756799995899200	0.462900012731552	0.243399992585182	0.205200001597404	0.158399999141693	0.145699992775917	0.131799995899200	0.129299998283386	0.740599989891052	0.415499985218048	0.288399994373322	0.211199998855591	0.157800003886223	0.138799995183945	0.122299998998642	0.123199999332428	0.677900016307831	0.325800001621246	0.238000005483627	0.160600006580353	0.131899997591972	0.117299996316433	0.122199997305870	0.112599998712540	0.585699975490570	0.337599992752075	0.196199998259544	0.145099997520447	0.113099999725819	0.104000002145767	0.108900003135204	0.111000001430511	0.453299999237061	0.198599994182587	0.152999997138977	0.122900001704693	0.108599998056889	0.106399998068810	0.109399996697903	0.110299997031689	0.373800009489059	0.156800001859665
0.794600009918213	0.540600001811981	0.319900006055832	0.245399996638298	0.199799999594688	0.187800005078316	0.170000001788139	0.164700001478195	0.743700027465820	0.484299987554550	0.251700013875961	0.211899995803833	0.159299999475479	0.147200003266335	0.131999999284744	0.130999997258186	0.728900015354157	0.435900002717972	0.299499988555908	0.218999996781349	0.159199997782707	0.138899996876717	0.122599996626377	0.123199999332428	0.689499974250794	0.337500005960465	0.247500002384186	0.166199997067451	0.130899995565414	0.118000000715256	0.122100003063679	0.113200001418591	0.610099971294403	0.315699994564056	0.203899994492531	0.146999999880791	0.113600000739098	0.104800000786781	0.107699997723103	0.111000001430511	0.480800002813339	0.203999996185303	0.158199995756149	0.122199997305870	0.106700003147125	0.105300001800060	0.108800001442432	0.109700001776218	0.405800014734268	0.163299992680550
0.810599982738495	0.558300018310547	0.330099999904633	0.250099986791611	0.201900005340576	0.190799996256828	0.171900004148483	0.164499998092651	0.754499971866608	0.504499971866608	0.261400014162064	0.215399995446205	0.161799997091293	0.148200005292892	0.132100000977516	0.130300000309944	0.742500007152557	0.455799996852875	0.309700012207031	0.224600002169609	0.160099998116493	0.139799997210503	0.122699998319149	0.123599998652935	0.715499997138977	0.353399991989136	0.254700005054474	0.167300000786781	0.133799999952316	0.117299996316433	0.121100001037121	0.112599998712540	0.624100029468536	0.311300009489059	0.209600001573563	0.147300004959106	0.114699997007847	0.103900000452995	0.107500001788139	0.110299997031689	0.507899999618530	0.209800004959106	0.161699995398521	0.124399997293949	0.107100002467632	0.105899997055531	0.110200002789497	0.109600000083447	0.427599996328354	0.164399996399879
0.817799985408783	0.571799993515015	0.335799992084503	0.250499993562698	0.206300005316734	0.189999997615814	0.179499998688698	0.164499998092651	0.759000003337860	0.518999993801117	0.263700008392334	0.216000005602837	0.164100006222725	0.148200005292892	0.133799999952316	0.129700005054474	0.747799992561340	0.469300001859665	0.314700007438660	0.225500002503395	0.163200005888939	0.139200001955032	0.127399995923042	0.123499996960163	0.728299975395203	0.367300003767014	0.263599991798401	0.167500004172325	0.132899999618530	0.117700003087521	0.124099999666214	0.112199999392033	0.649900019168854	0.332700014114380	0.215900003910065	0.149399995803833	0.115000002086163	0.103600002825260	0.114399999380112	0.111400000751019	0.529399991035461	0.215900003910065	0.163000002503395	0.124499998986721	0.107400000095367	0.106200002133846	0.115199998021126	0.110799998044968	0.456999987363815	0.168300002813339
0.806900024414063	0.593599975109100	0.345600008964539	0.259700000286102	0.211600005626678	0.195399999618530	0.177499994635582	0.165600001811981	0.745199978351593	0.543699979782105	0.276499986648560	0.224099993705750	0.164399996399879	0.151399999856949	0.134399995207787	0.131099998950958	0.734399974346161	0.497200012207031	0.332300007343292	0.238100007176399	0.167600005865097	0.142599999904633	0.128000006079674	0.123700000345707	0.719600021839142	0.388000011444092	0.274100005626678	0.174199998378754	0.136500000953674	0.118299998342991	0.123400002717972	0.113399997353554	0.661300003528595	0.363200008869171	0.225299999117851	0.153600007295609	0.116300001740456	0.104900002479553	0.114699997007847	0.111599996685982	0.548200011253357	0.226099997758865	0.167699992656708	0.128399997949600	0.109700001776218	0.106799997389317	0.114100001752377	0.111699998378754	0.477299988269806	0.169699996709824
0.825299978256226	0.606899976730347	0.352100014686585	0.261500000953674	0.211099997162819	0.193499997258186	0.173099994659424	0.167300000786781	0.756900012493134	0.563600003719330	0.281500011682510	0.225799992680550	0.166800007224083	0.150700002908707	0.132300004363060	0.132300004363060	0.745299994945526	0.518199980258942	0.342299997806549	0.236699998378754	0.166600003838539	0.140499994158745	0.122400000691414	0.123199999332428	0.729600012302399	0.409999996423721	0.283499985933304	0.175799995660782	0.136800006031990	0.117700003087521	0.122400000691414	0.113200001418591	0.685899972915649	0.396699994802475	0.235400006175041	0.155799999833107	0.116099998354912	0.103500001132488	0.107000000774860	0.110500000417233	0.582000017166138	0.231700003147125	0.172099992632866	0.127399995923042	0.108699999749660	0.105899997055531	0.108099997043610	0.110200002789497	0.505999982357025	0.176599994301796
0.828199982643127	0.612100005149841	0.361299991607666	0.270000010728836	0.214599996805191	0.196799993515015	0.177300006151199	0.165600001811981	0.753400027751923	0.581799983978272	0.291299998760223	0.231299996376038	0.168300002813339	0.152600005269051	0.133799999952316	0.129399999976158	0.742399990558624	0.536000013351440	0.351599991321564	0.244299992918968	0.168799996376038	0.143099993467331	0.125200003385544	0.121600002050400	0.730899989604950	0.427899986505508	0.293300002813339	0.181500002741814	0.137600004673004	0.118500001728535	0.123700000345707	0.112000003457069	0.698499977588654	0.415899991989136	0.241500005125999	0.158299997448921	0.117100000381470	0.103900000452995	0.107699997723103	0.109399996697903	0.589800000190735	0.238100007176399	0.175699993968010	0.130700007081032	0.109399996697903	0.107199996709824	0.108800001442432	0.110200002789497	0.525200009346008	0.180899992585182
0.831600010395050	0.611000001430512	0.373800009489059	0.273299992084503	0.217099994421005	0.197600007057190	0.176100000739098	0.165999993681908	0.752600014209747	0.590300023555756	0.298099994659424	0.233799993991852	0.168099999427795	0.151399999856949	0.132200002670288	0.131200000643730	0.743499994277954	0.557099997997284	0.367300003767014	0.251800000667572	0.171200007200241	0.142499998211861	0.124899998307228	0.123000003397465	0.727599978446960	0.444999992847443	0.306400001049042	0.182400003075600	0.136600002646446	0.117799997329712	0.123400002717972	0.111699998378754	0.703400015830994	0.383100003004074	0.249400004744530	0.159600004553795	0.116200000047684	0.102799996733665	0.110699996352196	0.114299997687340	0.613499999046326	0.246600002050400	0.183899998664856	0.129500001668930	0.108599998056889	0.105700001120567	0.109200000762939	0.115000002086163	0.547900021076202	0.187700003385544
0.833299994468689	0.612500011920929	0.375999987125397	0.282099992036819	0.219300001859665	0.199399992823601	0.178499996662140	0.166800007224083	0.751600027084351	0.597500026226044	0.306100010871887	0.241500005125999	0.171200007200241	0.154100000858307	0.133799999952316	0.129700005054474	0.745599985122681	0.576799988746643	0.376100003719330	0.257400006055832	0.174199998378754	0.144400000572205	0.124799996614456	0.123099997639656	0.728699982166290	0.463600009679794	0.315600007772446	0.191599994897842	0.140100002288818	0.118799999356270	0.125499993562698	0.112700000405312	0.709500014781952	0.413199990987778	0.257699996232986	0.164800003170967	0.117899999022484	0.103900000452995	0.111199997365475	0.111199997365475	0.628199994564056	0.256099998950958	0.184699997305870	0.133200004696846	0.109099999070168	0.106799997389317	0.112099997699261	0.115299999713898	0.562399983406067	0.190599992871284
[truncated: 14 more columns]
