# Supplementary material for: Modeling the impact of drug interactions on therapeutic selectivity
Source: Nat Commun. 2018 Aug 27;9:3452. doi: 10.1038/s41467-018-05954-3 (PMC6110842; doi:10.1038/s41467-018-05954-3)
Supplement: Supplementary file 4 — Supplementary Data 1 [file 41467_2018_5954_MOESM4_ESM.zip › albRAW/Cal-Ter.txt]

0.0974999964237213	0.0964000001549721	0.0948999971151352	0.0940999984741211	0.0923999994993210	0.0948999971151352	0.0948000028729439	0.0956000015139580	0.0971999987959862	0.0979000031948090	0.0970000028610230	0.0961999967694283	0.0954999998211861	0.0979999974370003	0.0974999964237213	0.0935999974608421	0.0980999991297722	0.0907000005245209	0.0957000032067299	0.0978000015020371	0.0921000018715859	0.0998999997973442	0.0974000021815300	0.0957000032067299	0.0943000018596649	0.0980999991297722	0.0976999998092651	0.0975999981164932	0.0926000028848648	0.0957000032067299	0.0964000001549721	0.0983000025153160	0.0979999974370003	0.0976999998092651	0.0970999971032143	0.0948999971151352	0.0935000032186508	0.0976999998092651	0.0995000004768372	0.0962999984622002	0.101700000464916	0.0962999984622002	0.0952999964356422	0.104800000786781	0.107900001108646	0.103000000119209	0.0995000004768372	0.0979000031948090	0.0980999991297722	0.0979000031948090
0.0935999974608421	0.0927999988198280	0.0913000032305718	0.0927999988198280	0.0903000012040138	0.0922000035643578	0.0930000022053719	0.0935000032186508	0.0939999967813492	0.0926000028848648	0.0925000011920929	0.0934000015258789	0.0896999984979630	0.0942000001668930	0.0948000028729439	0.0913000032305718	0.0942000001668930	0.0891999974846840	0.0916000008583069	0.0925000011920929	0.0892999991774559	0.0947000011801720	0.0927999988198280	0.0894000008702278	0.0930000022053719	0.0949999988079071	0.0944000035524368	0.0931999981403351	0.0900999978184700	0.0931999981403351	0.0932999998331070	0.0914999991655350	0.0922000035643578	0.0920000001788139	0.0953999981284142	0.0913999974727631	0.0886999964714050	0.0947000011801720	0.0935999974608421	0.0908000022172928	0.0944999977946281	0.0898000001907349	0.0909999981522560	0.101300001144409	0.103000000119209	0.0966999977827072	0.0944000035524368	0.0938000008463860	0.0922000035643578	0.0934000015258789
0.0957000032067299	0.0942000001668930	0.0930000022053719	0.0935999974608421	0.0917999967932701	0.0936999991536140	0.0944000035524368	0.0940999984741211	0.0954999998211861	0.0940999984741211	0.0931999981403351	0.0957999974489212	0.0904000028967857	0.0952000021934509	0.0957999974489212	0.0929000005126000	0.0939999967813492	0.0913999974727631	0.0926000028848648	0.0938000008463860	0.0901999995112419	0.0961999967694283	0.0935000032186508	0.0900000035762787	0.0926999971270561	0.0960000008344650	0.0944999977946281	0.0945999994874001	0.0913999974727631	0.0944000035524368	0.0942000001668930	0.0935000032186508	0.0935999974608421	0.0927999988198280	0.0970000028610230	0.0926000028848648	0.0900000035762787	0.0949999988079071	0.0948000028729439	0.0926000028848648	0.0960000008344650	0.0913999974727631	0.0917000025510788	0.0993999987840653	0.105499997735024	0.100299999117851	0.0936999991536140	0.0940999984741211	0.0931999981403351	0.0930000022053719
0.0883999988436699	0.0869000032544136	0.0869000032544136	0.0869000032544136	0.0851000025868416	0.0860999971628189	0.0876000002026558	0.0876000002026558	0.0885000005364418	0.0866999998688698	0.0865999981760979	0.0882000029087067	0.0834000036120415	0.0882999971508980	0.0895000025629997	0.0854000002145767	0.0879999995231628	0.0829999968409538	0.0865999981760979	0.0870999991893768	0.0839999988675118	0.0894000008702278	0.0876000002026558	0.0843999981880188	0.0864999964833260	0.0895999968051910	0.0892999991774559	0.0879999995231628	0.0847999975085259	0.0881000012159348	0.0877000018954277	0.0863000005483627	0.0878000035881996	0.0856999978423119	0.0895000025629997	0.0851000025868416	0.0833000019192696	0.0874999985098839	0.0879999995231628	0.0852999985218048	0.0890000015497208	0.0850000008940697	0.0848999992012978	0.0925000011920929	0.0971999987959862	0.0926999971270561	0.0876000002026558	0.0882000029087067	0.0869999974966049	0.0864999964833260
0.0948999971151352	0.0930000022053719	0.0931999981403351	0.0932999998331070	0.0920000001788139	0.0920000001788139	0.0943000018596649	0.0938000008463860	0.0944999977946281	0.0929000005126000	0.0929000005126000	0.0945999994874001	0.0900000035762787	0.0935999974608421	0.0939999967813492	0.0921000018715859	0.0957999974489212	0.0900000035762787	0.0921000018715859	0.0935999974608421	0.0898000001907349	0.0948999971151352	0.0934000015258789	0.0907000005245209	0.0927999988198280	0.0948999971151352	0.0940999984741211	0.0944999977946281	0.0896999984979630	0.0935999974608421	0.0936999991536140	0.0922000035643578	0.0930000022053719	0.0917999967932701	0.0964000001549721	0.0917999967932701	0.0908000022172928	0.0944999977946281	0.0945999994874001	0.0930999964475632	0.0949999988079071	0.0907000005245209	0.0910999998450279	0.0996000021696091	0.104400001466274	0.0978000015020371	0.0944000035524368	0.0939999967813492	0.0939000025391579	0.0920000001788139
0.0961000025272369	0.0932999998331070	0.0932999998331070	0.0929000005126000	0.0926999971270561	0.0935000032186508	0.0948999971151352	0.0949999988079071	0.0957999974489212	0.0938000008463860	0.0939999967813492	0.0949999988079071	0.0908999964594841	0.0947000011801720	0.0951000005006790	0.0926999971270561	0.0965000018477440	0.0908000022172928	0.0936999991536140	0.0935999974608421	0.0908000022172928	0.0956000015139580	0.0939000025391579	0.0917999967932701	0.0935000032186508	0.0957000032067299	0.0949999988079071	0.0948000028729439	0.0920000001788139	0.0952000021934509	0.0957999974489212	0.0930999964475632	0.0939000025391579	0.0936999991536140	0.0960000008344650	0.0917000025510788	0.0910999998450279	0.0942000001668930	0.0945999994874001	0.0926999971270561	0.0962999984622002	0.0922000035643578	0.0923999994993210	0.0993999987840653	0.112599998712540	0.0979999974370003	0.0948999971151352	0.0944999977946281	0.0935999974608421	0.0925000011920929
0.0957000032067299	0.0923999994993210	0.0925000011920929	0.0930999964475632	0.0917999967932701	0.0929000005126000	0.0931999981403351	0.0951000005006790	0.0961000025272369	0.0929000005126000	0.0930000022053719	0.0952000021934509	0.0900000035762787	0.0943000018596649	0.0943000018596649	0.0914999991655350	0.0951000005006790	0.0899000018835068	0.0921000018715859	0.0934000015258789	0.0909999981522560	0.0949999988079071	0.0935000032186508	0.0908999964594841	0.0926999971270561	0.0947000011801720	0.0945999994874001	0.0938000008463860	0.0908999964594841	0.0943000018596649	0.0940999984741211	0.0926999971270561	0.0935999974608421	0.0922000035643578	0.0949999988079071	0.0904000028967857	0.0900999978184700	0.0935999974608421	0.0942000001668930	0.0909999981522560	0.0952000021934509	0.0917000025510788	0.0922000035643578	0.0974999964237213	0.111100003123283	0.0966000035405159	0.0939000025391579	0.0932999998331070	0.0936999991536140	0.0921000018715859
0.0958999991416931	0.0922000035643578	0.0931999981403351	0.0935999974608421	0.0917000025510788	0.0922000035643578	0.0935999974608421	0.0931999981403351	0.0944999977946281	0.0929000005126000	0.0947000011801720	0.0944999977946281	0.0899000018835068	0.0948000028729439	0.0945999994874001	0.0922999978065491	0.0951000005006790	0.0903000012040138	0.0922999978065491	0.0931999981403351	0.0904000028967857	0.0947000011801720	0.0927999988198280	0.0905999988317490	0.0926000028848648	0.0949999988079071	0.0943000018596649	0.0949999988079071	0.0903000012040138	0.0942000001668930	0.0942000001668930	0.0926999971270561	0.0926999971270561	0.0926999971270561	0.0945999994874001	0.0913999974727631	0.0903000012040138	0.0948000028729439	0.0942000001668930	0.0916000008583069	0.0956000015139580	0.0908999964594841	0.0914999991655350	0.0978000015020371	0.108000002801418	0.0970000028610230	0.0938000008463860	0.0931999981403351	0.0927999988198280	0.0917999967932701
0.0956000015139580	0.0927999988198280	0.0930000022053719	0.0936999991536140	0.0922000035643578	0.0929000005126000	0.0947000011801720	0.0942000001668930	0.0947000011801720	0.0939000025391579	0.0948000028729439	0.0958999991416931	0.0904999971389771	0.0951000005006790	0.0947000011801720	0.0930999964475632	0.0967999994754791	0.0912000015377998	0.0939999967813492	0.0942000001668930	0.0914999991655350	0.0961999967694283	0.0940999984741211	0.0914999991655350	0.0930999964475632	0.0960000008344650	0.0957000032067299	0.0947000011801720	0.0925000011920929	0.0948000028729439	0.0949999988079071	0.0943000018596649	0.0938000008463860	0.0939000025391579	0.0957999974489212	0.0936999991536140	0.0903000012040138	0.0948999971151352	0.0947000011801720	0.0952000021934509	0.0995000004768372	0.0942000001668930	0.0935000032186508	0.102499999105930	0.112700000405312	0.0996000021696091	0.0958999991416931	0.0957000032067299	0.0940999984741211	0.0922999978065491
0.0958999991416931	0.0930999964475632	0.0931999981403351	0.0940999984741211	0.0929000005126000	0.0932999998331070	0.0948000028729439	0.0947000011801720	0.0967999994754791	0.0945999994874001	0.0949999988079071	0.0956000015139580	0.0917999967932701	0.0948999971151352	0.0957000032067299	0.0931999981403351	0.0978000015020371	0.0948000028729439	0.0944000035524368	0.0962999984622002	0.0940999984741211	0.0997999981045723	0.0939999967813492	0.0940999984741211	0.0957000032067299	0.0992999970912933	0.0996999964118004	0.0984999984502792	0.0954999998211861	0.0992999970912933	0.0982000008225441	0.0966000035405159	0.0976999998092651	0.0960000008344650	0.0995000004768372	0.0957999974489212	0.0939999967813492	0.0983999967575073	0.0997999981045723	0.0970000028610230	0.0998999997973442	0.0965000018477440	0.0961999967694283	0.102700002491474	0.112700000405312	0.101499997079372	0.0983000025153160	0.0986000001430512	0.0982000008225441	0.0966999977827072
0.0971999987959862	0.0939999967813492	0.0942000001668930	0.0948000028729439	0.0942000001668930	0.0935999974608421	0.0957000032067299	0.0942000001668930	0.0948000028729439	0.0940999984741211	0.0961000025272369	0.0962999984622002	0.0916000008583069	0.0956000015139580	0.0964000001549721	0.0939999967813492	0.0944999977946281	0.0898000001907349	0.0932999998331070	0.0938000008463860	0.0901999995112419	0.0948999971151352	0.0931999981403351	0.0914999991655350	0.0943000018596649	0.0953999981284142	0.0967999994754791	0.0965000018477440	0.0943000018596649	0.0965000018477440	0.0957000032067299	0.0939999967813492	0.0944000035524368	0.0940999984741211	0.0962999984622002	0.0922999978065491	0.0908999964594841	0.0956000015139580	0.0952000021934509	0.0943000018596649	0.0966999977827072	0.0921000018715859	0.0926000028848648	0.0983999967575073	0.110500000417233	0.0983000025153160	0.0954999998211861	0.0942000001668930	0.0948000028729439	0.0931999981403351
0.0974999964237213	0.0951000005006790	0.0953999981284142	0.0960000008344650	0.0947000011801720	0.0953999981284142	0.0966999977827072	0.0957999974489212	0.0982000008225441	0.0953999981284142	0.0965000018477440	0.0978000015020371	0.0929000005126000	0.0961999967694283	0.0973000004887581	0.0951000005006790	0.0976999998092651	0.0922999978065491	0.0957000032067299	0.0962999984622002	0.0917000025510788	0.0967999994754791	0.0953999981284142	0.0923999994993210	0.0945999994874001	0.0970000028610230	0.0975999981164932	0.0962999984622002	0.0939999967813492	0.0970999971032143	0.0965000018477440	0.0948999971151352	0.0954999998211861	0.0934000015258789	0.0964000001549721	0.0923999994993210	0.0913999974727631	0.0952999964356422	0.0953999981284142	0.0930999964475632	0.0961999967694283	0.0925000011920929	0.0932999998331070	0.0988000035285950	0.110799998044968	0.0983000025153160	0.0953999981284142	0.0939000025391579	0.0948999971151352	0.0944000035524368
0.0987000018358231	0.0958999991416931	0.0965000018477440	0.0971999987959862	0.0971999987959862	0.0965000018477440	0.0979000031948090	0.0974000021815300	0.0996999964118004	0.0969000011682510	0.0979999974370003	0.0992000028491020	0.0944999977946281	0.0988000035285950	0.0982000008225441	0.0961999967694283	0.0995000004768372	0.0939999967813492	0.0974999964237213	0.0970000028610230	0.0932999998331070	0.0983999967575073	0.0962999984622002	0.0944999977946281	0.0958999991416931	0.0970000028610230	0.0978000015020371	0.0970000028610230	0.0953999981284142	0.0984999984502792	0.101099997758865	0.0954999998211861	0.0964000001549721	0.0948999971151352	0.0967999994754791	0.0943000018596649	0.0920000001788139	0.0964000001549721	0.0966000035405159	0.0939999967813492	0.0978000015020371	0.0931999981403351	0.0936999991536140	0.100000001490116	0.109600000083447	0.101000003516674	0.0964000001549721	0.0952000021934509	0.0954999998211861	0.0944999977946281
0.0997999981045723	0.0969000011682510	0.0974999964237213	0.0973000004887581	0.0971999987959862	0.0975999981164932	0.0986000001430512	0.0974999964237213	0.101000003516674	0.0979000031948090	0.0992999970912933	0.100800000131130	0.0954999998211861	0.0987000018358231	0.100000001490116	0.0970999971032143	0.0988999977707863	0.0942000001668930	0.0971999987959862	0.0979000031948090	0.0943000018596649	0.0988999977707863	0.0962999984622002	0.0948999971151352	0.0975999981164932	0.0980999991297722	0.0988000035285950	0.0982000008225441	0.0951000005006790	0.0984999984502792	0.0975999981164932	0.0969000011682510	0.0957000032067299	0.0952999964356422	0.0964000001549721	0.0944999977946281	0.0931999981403351	0.0957000032067299	0.0967999994754791	0.0945999994874001	0.0980999991297722	0.0938000008463860	0.0939999967813492	0.100100003182888	0.109999999403954	0.0991000011563301	0.0969000011682510	0.0949999988079071	0.0958999991416931	0.0947000011801720
0.101999998092651	0.0987000018358231	0.100100003182888	0.0988000035285950	0.0975999981164932	0.0989999994635582	0.0992999970912933	0.0989999994635582	0.103900000452995	0.0993999987840653	0.101099997758865	0.101999998092651	0.0967999994754791	0.0996000021696091	0.0992999970912933	0.0979000031948090	0.101099997758865	0.0970000028610230	0.0984999984502792	0.0995000004768372	0.0945999994874001	0.100100003182888	0.0970999971032143	0.0951000005006790	0.0978000015020371	0.0988000035285950	0.0998999997973442	0.0996000021696091	0.0957000032067299	0.0997999981045723	0.0991000011563301	0.0974999964237213	0.0976999998092651	0.0952000021934509	0.0984999984502792	0.0958999991416931	0.0930000022053719	0.0970999971032143	0.0978000015020371	0.0949999988079071	0.0989999994635582	0.0957000032067299	0.0952999964356422	0.0997999981045723	0.112499997019768	0.0997999981045723	0.0974000021815300	0.0953999981284142	0.0964000001549721	0.0956000015139580
0.102700002491474	0.0991000011563301	0.100500002503395	0.100000001490116	0.0991000011563301	0.101199999451637	0.101599998772144	0.100400000810623	0.104699999094009	0.101099997758865	0.102600000798702	0.102200001478195	0.0976999998092651	0.101000003516674	0.100900001823902	0.0976999998092651	0.102399997413158	0.0969000011682510	0.100599996745586	0.100100003182888	0.0956000015139580	0.100800000131130	0.0983999967575073	0.0961000025272369	0.0998999997973442	0.0992999970912933	0.0996999964118004	0.100199997425079	0.0974000021815300	0.0991000011563301	0.0982000008225441	0.0976999998092651	0.0991000011563301	0.0970000028610230	0.0983999967575073	0.0953999981284142	0.0934000015258789	0.0976999998092651	0.0987000018358231	0.0958999991416931	0.0995000004768372	0.0948999971151352	0.0948000028729439	0.100599996745586	0.112199999392033	0.100199997425079	0.0979000031948090	0.0957000032067299	0.0967999994754791	0.0957999974489212
0.105099998414516	0.101700000464916	0.102300003170967	0.102700002491474	0.0991000011563301	0.101999998092651	0.102099999785423	0.101099997758865	0.107500001788139	0.102099999785423	0.103399999439716	0.103500001132488	0.0992000028491020	0.102700002491474	0.101800002157688	0.100199997425079	0.103900000452995	0.0964000001549721	0.0991000011563301	0.0995000004768372	0.0961000025272369	0.101800002157688	0.0989999994635582	0.0975999981164932	0.102799996733665	0.100599996745586	0.101499997079372	0.0998999997973442	0.0970000028610230	0.0993999987840653	0.0997999981045723	0.0982000008225441	0.0983999967575073	0.0971999987959862	0.0992000028491020	0.0961000025272369	0.0942000001668930	0.0970000028610230	0.0978000015020371	0.0956000015139580	0.100299999117851	0.0952000021934509	0.0953999981284142	0.0998999997973442	0.112700000405312	0.100299999117851	0.0979000031948090	0.0967999994754791	0.0974999964237213	0.0961000025272369
0.108800001442432	0.104099996387959	0.104299999773502	0.103500001132488	0.101700000464916	0.103500001132488	0.104999996721745	0.102600000798702	0.110699996352196	0.104699999094009	0.106399998068810	0.105499997735024	0.100199997425079	0.102899998426437	0.103799998760223	0.101199999451637	0.107500001788139	0.0986000001430512	0.102300003170967	0.102200001478195	0.0979999974370003	0.102099999785423	0.100199997425079	0.0982000008225441	0.103600002825260	0.101300001144409	0.103600002825260	0.101800002157688	0.0983999967575073	0.101499997079372	0.101800002157688	0.100000001490116	0.100400000810623	0.0980999991297722	0.100000001490116	0.0975999981164932	0.0952000021934509	0.0993999987840653	0.0995000004768372	0.0971999987959862	0.101599998772144	0.0970000028610230	0.0978000015020371	0.101999998092651	0.115999996662140	0.102399997413158	0.0998999997973442	0.0980999991297722	0.0979999974370003	0.0970999971032143
0.112199999392033	0.107000000774860	0.107100002467632	0.105800002813339	0.103399999439716	0.104699999094009	0.106700003147125	0.103600002825260	0.114399999380112	0.105899997055531	0.106600001454353	0.105599999427795	0.100900001823902	0.104000002145767	0.103699997067451	0.101400002837181	0.110100001096725	0.0991000011563301	0.101899996399879	0.102399997413158	0.0992999970912933	0.102099999785423	0.100100003182888	0.0992000028491020	0.105800002813339	0.101999998092651	0.104500003159046	0.103299997746944	0.0997999981045723	0.102799996733665	0.101800002157688	0.100100003182888	0.102499999105930	0.0991000011563301	0.101400002837181	0.0978000015020371	0.0954999998211861	0.0984999984502792	0.0996000021696091	0.0976999998092651	0.102099999785423	0.0979000031948090	0.0978000015020371	0.102499999105930	0.116700001060963	0.100800000131130	0.0991000011563301	0.0971999987959862	0.0983999967575073	0.0971999987959862
0.115199998021126	0.110299997031689	0.109499998390675	0.107199996709824	0.104299999773502	0.106200002133846	0.106399998068810	0.104699999094009	0.116999998688698	0.106200002133846	0.109600000083447	0.107000000774860	0.101400002837181	0.104599997401237	0.104599997401237	0.103299997746944	0.112000003457069	0.0997999981045723	0.102700002491474	0.102499999105930	0.0996000021696091	0.103500001132488	0.100900001823902	0.0986000001430512	0.108099997043610	0.103600002825260	0.104800000786781	0.103399999439716	0.0998999997973442	0.102399997413158	0.101800002157688	0.100299999117851	0.103100001811981	0.0989999994635582	0.101199999451637	0.0974000021815300	0.0954999998211861	0.0988999977707863	0.100000001490116	0.0984999984502792	0.102399997413158	0.0970999971032143	0.0978000015020371	0.102799996733665	0.115000002086163	0.101199999451637	0.0996999964118004	0.0978000015020371	0.0993999987840653	0.0975999981164932
0.119699999690056	0.112300001084805	0.113200001418591	0.110399998724461	0.105400003492832	0.109300002455711	0.109399996697903	0.106200002133846	0.121399998664856	0.108000002801418	0.109800003468990	0.107900001108646	0.102700002491474	0.107100002467632	0.105300001800060	0.102099999785423	0.117299996316433	0.101199999451637	0.103900000452995	0.103000000119209	0.0998999997973442	0.103500001132488	0.101300001144409	0.0988000035285950	0.112599998712540	0.104999996721745	0.105999998748302	0.103799998760223	0.101199999451637	0.103000000119209	0.102399997413158	0.100900001823902	0.105700001120567	0.100299999117851	0.101599998772144	0.0986000001430512	0.0967999994754791	0.0993999987840653	0.101400002837181	0.0979999974370003	0.102700002491474	0.0976999998092651	0.0979000031948090	0.103000000119209	0.117100000381470	0.106799997389317	0.100500002503395	0.0989999994635582	0.100400000810623	0.0982000008225441
0.126000002026558	0.115500003099442	0.116200000047684	0.112700000405312	0.107900001108646	0.111400000751019	0.111699998378754	0.107500001788139	0.128800004720688	0.112499997019768	0.111699998378754	0.110200002789497	0.104599997401237	0.105899997055531	0.107199996709824	0.104099996387959	0.122699998319149	0.104099996387959	0.106399998068810	0.106200002133846	0.100400000810623	0.104199998080730	0.101899996399879	0.100400000810623	0.117100000381470	0.105300001800060	0.107799999415874	0.104999996721745	0.100599996745586	0.104199998080730	0.103200003504753	0.101899996399879	0.108000002801418	0.100800000131130	0.102200001478195	0.0996999964118004	0.0974000021815300	0.100699998438358	0.100699998438358	0.0993999987840653	0.104999996721745	0.0995000004768372	0.0995000004768372	0.103699997067451	0.118500001728535	0.103500001132488	0.100199997425079	0.0976999998092651	0.100800000131130	0.0992999970912933
0.132499992847443	0.120399996638298	0.120899997651577	0.115000002086163	0.109800003468990	0.115000002086163	0.113499999046326	0.109999999403954	0.136800006031990	0.113499999046326	0.112599998712540	0.109999999403954	0.104800000786781	0.108599998056889	0.107600003480911	0.105200000107288	0.128999993205071	0.104999996721745	0.105300001800060	0.105700001120567	0.101300001144409	0.104000002145767	0.102399997413158	0.100800000131130	0.122400000691414	0.106600001454353	0.108000002801418	0.107000000774860	0.101999998092651	0.104900002479553	0.103100001811981	0.101800002157688	0.109700001776218	0.101800002157688	0.104000002145767	0.0997999981045723	0.0975999981164932	0.101599998772144	0.101400002837181	0.100400000810623	0.106499999761581	0.0993999987840653	0.100500002503395	0.103699997067451	0.116999998688698	0.105099998414516	0.102399997413158	0.0992000028491020	0.101800002157688	0.101199999451637
0.140799999237061	0.125499993562698	0.124200001358986	0.119099996984005	0.111599996685982	0.117600001394749	0.115400001406670	0.111699998378754	0.144400000572205	0.115400001406670	0.114900000393391	0.112499997019768	0.106399998068810	0.108800001442432	0.108400002121925	0.104900002479553	0.136199995875359	0.106299996376038	0.107500001788139	0.106200002133846	0.101300001144409	0.105300001800060	0.103200003504753	0.101800002157688	0.128900006413460	0.108400002121925	0.108999997377396	0.106299996376038	0.102700002491474	0.105700001120567	0.104099996387959	0.103500001132488	0.112300001084805	0.102799996733665	0.103600002825260	0.101099997758865	0.0982000008225441	0.100400000810623	0.101999998092651	0.100800000131130	0.108300000429153	0.100400000810623	0.0992999970912933	0.104199998080730	0.117899999022484	0.103500001132488	0.101899996399879	0.0996000021696091	0.102300003170967	0.100500002503395
0.151099994778633	0.131899997591972	0.129899993538857	0.121500000357628	0.113700002431870	0.119699999690056	0.117700003087521	0.112000003457069	0.155499994754791	0.119599997997284	0.117100000381470	0.112800002098084	0.107900001108646	0.108800001442432	0.108000002801418	0.105800002813339	0.142800003290176	0.106499999761581	0.108499996364117	0.107299998402596	0.102899998426437	0.106299996376038	0.104099996387959	0.102700002491474	0.134000003337860	0.109099999070168	0.109999999403954	0.107299998402596	0.103100001811981	0.105400003492832	0.103699997067451	0.101700000464916	0.115199998021126	0.103500001132488	0.104199998080730	0.100299999117851	0.0980999991297722	0.101700000464916	0.101300001144409	0.0996000021696091	0.111000001430511	0.101499997079372	0.100800000131130	0.103900000452995	0.119000002741814	0.103200003504753	0.102300003170967	0.0998999997973442	0.102899998426437	0.101099997758865
0.161699995398521	0.138300001621246	0.138099998235703	0.126499995589256	0.114399999380112	0.122699998319149	0.120399996638298	0.116200000047684	0.168799996376038	0.122500002384186	0.118900001049042	0.114799998700619	0.108999997377396	0.110500000417233	0.109399996697903	0.107699997723103	0.154200002551079	0.109099999070168	0.109999999403954	0.108099997043610	0.102700002491474	0.106600001454353	0.103500001132488	0.100900001823902	0.138999998569489	0.107699997723103	0.110399998724461	0.107699997723103	0.103299997746944	0.105400003492832	0.103799998760223	0.102899998426437	0.117100000381470	0.103500001132488	0.103600002825260	0.100800000131130	0.0976999998092651	0.101599998772144	0.102499999105930	0.0996000021696091	0.111599996685982	0.101499997079372	0.0998999997973442	0.104800000786781	0.119000002741814	0.101700000464916	0.100900001823902	0.0982000008225441	0.103000000119209	0.100900001823902
0.178200006484985	0.151600003242493	0.147900000214577	0.134100005030632	0.119999997317791	0.128299996256828	0.125400006771088	0.119099996984005	0.182999998331070	0.124399997293949	0.120899997651577	0.115000002086163	0.110899999737740	0.112800002098084	0.112000003457069	0.108699999749660	0.165299996733665	0.111299999058247	0.110399998724461	0.109200000762939	0.104400001466274	0.106799997389317	0.104900002479553	0.102099999785423	0.151600003242493	0.112599998712540	0.111599996685982	0.108300000429153	0.105400003492832	0.107100002467632	0.106799997389317	0.104000002145767	0.119900003075600	0.104299999773502	0.105400003492832	0.102700002491474	0.100199997425079	0.102499999105930	0.103299997746944	0.101199999451637	0.113399997353554	0.101599998772144	0.102200001478195	0.105700001120567	0.119300000369549	0.106700003147125	0.103699997067451	0.100000001490116	0.104299999773502	0.101999998092651
0.196999996900558	0.160999998450279	0.154799997806549	0.138999998569489	0.119900003075600	0.132699996232986	0.127599999308586	0.121299996972084	0.200000002980232	0.128900006413460	0.122699998319149	0.116599999368191	0.111500002443790	0.112099997699261	0.111699998378754	0.109099999070168	0.177799999713898	0.110600002110004	0.110699996352196	0.109399996697903	0.104099996387959	0.107199996709824	0.105300001800060	0.103399999439716	0.159500002861023	0.113200001418591	0.112999998033047	0.109399996697903	0.105300001800060	0.106499999761581	0.105599999427795	0.103799998760223	0.124799996614456	0.105899997055531	0.106200002133846	0.102200001478195	0.0992000028491020	0.102200001478195	0.103600002825260	0.101099997758865	0.115299999713898	0.101899996399879	0.101000003516674	0.105300001800060	0.120600000023842	0.103100001811981	0.103100001811981	0.0995000004768372	0.104400001466274	0.101199999451637
0.212400004267693	0.168200001120567	0.165700003504753	0.145899996161461	0.125300005078316	0.138099998235703	0.132400006055832	0.124700002372265	0.221100002527237	0.132799997925758	0.125400006771088	0.116099998354912	0.111000001430511	0.112400002777576	0.112199999392033	0.110500000417233	0.194199994206429	0.112400002777576	0.113399997353554	0.109499998390675	0.104400001466274	0.108400002121925	0.105899997055531	0.103699997067451	0.173899993300438	0.112999998033047	0.112899996340275	0.110200002789497	0.105200000107288	0.107799999415874	0.105400003492832	0.103900000452995	0.128000006079674	0.105300001800060	0.105700001120567	0.101899996399879	0.0996000021696091	0.102600000798702	0.102899998426437	0.100599996745586	0.116200000047684	0.101899996399879	0.102499999105930	0.105499997735024	0.117700003087521	0.103399999439716	0.102799996733665	0.100400000810623	0.106100000441074	0.102200001478195
0.243000000715256	0.185200005769730	0.179000005125999	0.154400005936623	0.127499997615814	0.144400000572205	0.135800004005432	0.127700001001358	0.242400005459785	0.136800006031990	0.129099994897842	0.119400002062321	0.113099999725819	0.113399997353554	0.113300003111362	0.109899997711182	0.214599996805191	0.114399999380112	0.114600002765656	0.110500000417233	0.105200000107288	0.108900003135204	0.105999998748302	0.104999996721745	0.185499995946884	0.113300003111362	0.114600002765656	0.110799998044968	0.106499999761581	0.107699997723103	0.105800002813339	0.104500003159046	0.133000001311302	0.105999998748302	0.106799997389317	0.102700002491474	0.0993999987840653	0.102600000798702	0.103600002825260	0.102200001478195	0.119000002741814	0.103399999439716	0.102799996733665	0.105499997735024	0.118199996650219	0.103600002825260	0.103399999439716	0.0996999964118004	0.104999996721745	0.103000000119209
0.267399996519089	0.199300006031990	0.188500002026558	0.162400007247925	0.130899995565414	0.151500001549721	0.143000006675720	0.131500005722046	0.270799994468689	0.142199993133545	0.132300004363060	0.119800001382828	0.114900000393391	0.113499999046326	0.114000000059605	0.109899997711182	0.238199993968010	0.116400003433228	0.114900000393391	0.111599996685982	0.105499997735024	0.108099997043610	0.104900002479553	0.104199998080730	0.199799999594688	0.114299997687340	0.114399999380112	0.111299999058247	0.105400003492832	0.108000002801418	0.107299998402596	0.105300001800060	0.134299993515015	0.107000000774860	0.106799997389317	0.102399997413158	0.100400000810623	0.102899998426437	0.104699999094009	0.101499997079372	0.119800001382828	0.104000002145767	0.103000000119209	0.105300001800060	0.121100001037121	0.103299997746944	0.103699997067451	0.100299999117851	0.105899997055531	0.102899998426437
0.303099989891052	0.218999996781349	0.206300005316734	0.174899995326996	0.139599993824959	0.156499996781349	0.146999999880791	0.136099994182587	0.299800008535385	0.148599997162819	0.135800004005432	0.121500000357628	0.115199998021126	0.114799998700619	0.113899998366833	0.112400002777576	0.265199989080429	0.119800001382828	0.116700001060963	0.111800000071526	0.106499999761581	0.109300002455711	0.106899999082088	0.104299999773502	0.219400003552437	0.116599999368191	0.116099998354912	0.111400000751019	0.106700003147125	0.108699999749660	0.106200002133846	0.106499999761581	0.140599995851517	0.108000002801418	0.108199998736382	0.104900002479553	0.101099997758865	0.104199998080730	0.104099996387959	0.102700002491474	0.122199997305870	0.103500001132488	0.104299999773502	0.106700003147125	0.117799997329712	0.105300001800060	0.104699999094009	0.100599996745586	0.107400000095367	0.104099996387959
0.340999990701675	0.237900003790855	0.225299999117851	0.184799998998642	0.143399998545647	0.167300000786781	0.157100006937981	0.138699993491173	0.331499993801117	0.156399995088577	0.140900000929832	0.124300003051758	0.116800002753735	0.116400003433228	0.114900000393391	0.111500002443790	0.292600005865097	0.122500002384186	0.117299996316433	0.112999998033047	0.107100002467632	0.109099999070168	0.106399998068810	0.104599997401237	0.238100007176399	0.115999996662140	0.115199998021126	0.110799998044968	0.106700003147125	0.109099999070168	0.106899999082088	0.106100000441074	0.144199997186661	0.108199998736382	0.106899999082088	0.103699997067451	0.100699998438358	0.104000002145767	0.105099998414516	0.102600000798702	0.123499996960163	0.104599997401237	0.103500001132488	0.105700001120567	0.120499998331070	0.109999999403954	0.104099996387959	0.100100003182888	0.107500001788139	0.103699997067451
0.387899994850159	0.261099994182587	0.247199997305870	0.198500007390976	0.148300006985664	0.177799999713898	0.163800001144409	0.147100001573563	0.367599993944168	0.166500002145767	0.145099997520447	0.125599995255470	0.117600001394749	0.116999998688698	0.115900002419949	0.111800000071526	0.322499990463257	0.121799997985363	0.119000002741814	0.113399997353554	0.107299998402596	0.110200002789497	0.107299998402596	0.106499999761581	0.260899990797043	0.116800002753735	0.117100000381470	0.111199997365475	0.107500001788139	0.109600000083447	0.107799999415874	0.106399998068810	0.149800002574921	0.109300002455711	0.107199996709824	0.104500003159046	0.100500002503395	0.103600002825260	0.104999996721745	0.102799996733665	0.125699996948242	0.104999996721745	0.104400001466274	0.106899999082088	0.121600002050400	0.104299999773502	0.104099996387959	0.101400002837181	0.108699999749660	0.104099996387959
0.429500013589859	0.286000013351440	0.275799989700317	0.211400002241135	0.154699996113777	0.187399998307228	0.169200003147125	0.152300000190735	0.412699997425079	0.173500001430511	0.150800004601479	0.129700005054474	0.120499998331070	0.117299996316433	0.116800002753735	0.112400002777576	0.359499990940094	0.124499998986721	0.120399996638298	0.113099999725819	0.108099997043610	0.110699996352196	0.107600003480911	0.106899999082088	0.283499985933304	0.120099999010563	0.117600001394749	0.112400002777576	0.107600003480911	0.110799998044968	0.109200000762939	0.107000000774860	0.153600007295609	0.109700001776218	0.107799999415874	0.105800002813339	0.101300001144409	0.104800000786781	0.105700001120567	0.103799998760223	0.126699998974800	0.104299999773502	0.104999996721745	0.107199996709824	0.123400002717972	0.116499997675419	0.105499997735024	0.100599996745586	0.110299997031689	0.105899997055531
0.470400005578995	0.310499995946884	0.290199995040894	0.230900004506111	0.160400003194809	0.201100006699562	0.174999997019768	0.155000001192093	0.454699993133545	0.185299992561340	0.153899997472763	0.128900006413460	0.119400002062321	0.117299996316433	0.115900002419949	0.113200001418591	0.393999993801117	0.125300005078316	0.120899997651577	0.115400001406670	0.108599998056889	0.111000001430511	0.107500001788139	0.106499999761581	0.302799999713898	0.119699999690056	0.119900003075600	0.112899996340275	0.107000000774860	0.110600002110004	0.109200000762939	0.107299998402596	0.160300001502037	0.111299999058247	0.108800001442432	0.106499999761581	0.102300003170967	0.104299999773502	0.105200000107288	0.103600002825260	0.128000006079674	0.105200000107288	0.105599999427795	0.107699997723103	0.122000001370907	0.104199998080730	0.105099998414516	0.101499997079372	0.109899997711182	0.104699999094009
0.515500009059906	0.342299997806549	0.322499990463257	0.243300005793571	0.170100003480911	0.211600005626678	0.186700001358986	0.160300001502037	0.500500023365021	0.194499999284744	0.159400001168251	0.130700007081032	0.121100001037121	0.118299998342991	0.115400001406670	0.112999998033047	0.429699987173080	0.128099992871284	0.122599996626377	0.114900000393391	0.108300000429153	0.110500000417233	0.109499998390675	0.106700003147125	0.331600010395050	0.121799997985363	0.119699999690056	0.114100001752377	0.107500001788139	0.110899999737740	0.108599998056889	0.106700003147125	0.164900004863739	0.111100003123283	0.109200000762939	0.105099998414516	0.103000000119209	0.104199998080730	0.105499997735024	0.103299997746944	0.128399997949600	0.105200000107288	0.104400001466274	0.108099997043610	0.119199998676777	0.113799996674061	0.105200000107288	0.101899996399879	0.109899997711182	0.105700001120567
0.554799973964691	0.372900009155273	0.342700004577637	0.263300001621246	0.178399994969368	0.220599994063377	0.194299995899200	0.167699992656708	0.542699992656708	0.209900006651878	0.164199993014336	0.133300006389618	0.122299998998642	0.119099996984005	0.117899999022484	0.115099996328354	0.477100014686585	0.129700005054474	0.125200003385544	0.115699999034405	0.108199998736382	0.111199997365475	0.107900001108646	0.105599999427795	0.351399987936020	0.122000001370907	0.119800001382828	0.114299997687340	0.109099999070168	0.109899997711182	0.108199998736382	0.107799999415874	0.169200003147125	0.111000001430511	0.108900003135204	0.105499997735024	0.101499997079372	0.105300001800060	0.105400003492832	0.102799996733665	0.132899999618530	0.107100002467632	0.105700001120567	0.105800002813339	0.123199999332428	0.105200000107288	0.104500003159046	0.101300001144409	0.109899997711182	0.105099998414516
0.586300015449524	0.406899988651276	0.376800000667572	0.287699997425079	0.186199992895126	0.238999992609024	0.202999994158745	0.175200000405312	0.586499989032745	0.224800005555153	0.174199998378754	0.135399997234344	0.122900001704693	0.119999997317791	0.117499999701977	0.117100000381470	0.514100015163422	0.133000001311302	0.125400006771088	0.116999998688698	0.108900003135204	0.113399997353554	0.108699999749660	0.108000002801418	0.369599997997284	0.124399997293949	0.121600002050400	0.115199998021126	0.108699999749660	0.112599998712540	0.109499998390675	0.108199998736382	0.175600007176399	0.111599996685982	0.109800003468990	0.105200000107288	0.103799998760223	0.105599999427795	0.105499997735024	0.104099996387959	0.132300004363060	0.104999996721745	0.104999996721745	0.106499999761581	0.122199997305870	0.105200000107288	0.106499999761581	0.102200001478195	0.110699996352196	0.106700003147125
0.622699975967407	0.444599986076355	0.414200007915497	0.297800004482269	0.195299997925758	0.249799996614456	0.213100001215935	0.184599995613098	0.625999987125397	0.239600002765656	0.179800003767014	0.139100000262260	0.126599997282028	0.121500000357628	0.118500001728535	0.115099996328354	0.553699970245361	0.136099994182587	0.128399997949600	0.117399998009205	0.109499998390675	0.112599998712540	0.108300000429153	0.106200002133846	0.398499995470047	0.126100003719330	0.121699996292591	0.114299997687340	0.109300002455711	0.111699998378754	0.109300002455711	0.108400002121925	0.178900003433228	0.112499997019768	0.109899997711182	0.106200002133846	0.103900000452995	0.105999998748302	0.107000000774860	0.104800000786781	0.133900001645088	0.108000002801418	0.106899999082088	0.108499996364117	0.123199999332428	0.105800002813339	0.106700003147125	0.102899998426437	0.112499997019768	0.107000000774860
0.654799997806549	0.482600003480911	0.446500003337860	0.323199987411499	0.204899996519089	0.268200010061264	0.233300000429153	0.193800002336502	0.668200016021729	0.259700000286102	0.190599992871284	0.142599999904633	0.128099992871284	0.120399996638298	0.119300000369549	0.116499997675419	0.594200015068054	0.137799993157387	0.129600003361702	0.118100002408028	0.111400000751019	0.113899998366833	0.108499996364117	0.106899999082088	0.409999996423721	0.124799996614456	0.122100003063679	0.117700003087521	0.110600002110004	0.113799996674061	0.108800001442432	0.108999997377396	0.185599997639656	0.112499997019768	0.109999999403954	0.106299996376038	0.103799998760223	0.106200002133846	0.105599999427795	0.104299999773502	0.135600000619888	0.107199996709824	0.106399998068810	0.107799999415874	0.124600000679493	0.113899998366833	0.106100000441074	0.101899996399879	0.111900001764297	0.107000000774860
0.682799994945526	0.522199988365173	0.483799993991852	0.351399987936020	0.215599998831749	0.286199986934662	0.242699995636940	0.194800004363060	0.711300015449524	0.281199991703033	0.198400005698204	0.146999999880791	0.129199996590614	0.121299996972084	0.119999997317791	0.116099998354912	0.634299993515015	0.142100006341934	0.131600007414818	0.118500001728535	0.111100003123283	0.113399997353554	0.109600000083447	0.107500001788139	0.432700008153915	0.126499995589256	0.124200001358986	0.116800002753735	0.108599998056889	0.112400002777576	0.110600002110004	0.107799999415874	0.189700007438660	0.113300003111362	0.110899999737740	0.108099997043610	0.104000002145767	0.107400000095367	0.106899999082088	0.104900002479553	0.136299997568131	0.108199998736382	0.106499999761581	0.108199998736382	0.122500002384186	0.105599999427795	0.106700003147125	0.102200001478195	0.112199999392033	0.107299998402596
0.698400020599365	0.559400022029877	0.517199993133545	0.380400002002716	0.232400000095367	0.309700012207031	0.256300002336502	0.209800004959106	0.745400011539459	0.303499996662140	0.206300005316734	0.148100003600121	0.129899993538857	0.122500002384186	0.121200002729893	0.117200002074242	0.667500019073486	0.143299996852875	0.131999999284744	0.120499998331070	0.111100003123283	0.114399999380112	0.110699996352196	0.109200000762939	0.450199991464615	0.128499999642372	0.124099999666214	0.118199996650219	0.111100003123283	0.113200001418591	0.109600000083447	0.109700001776218	0.195399999618530	0.114799998700619	0.111900001764297	0.108599998056889	0.103399999439716	0.106100000441074	0.108499996364117	0.105499997735024	0.136999994516373	0.108099997043610	0.106799997389317	0.107799999415874	0.123199999332428	0.107500001788139	0.107000000774860	0.103500001132488	0.112000003457069	0.107900001108646
0.731700003147125	0.599600017070770	0.568000018596649	0.405699998140335	0.241999998688698	0.328099995851517	0.275000005960465	0.223100006580353	0.772599995136261	0.316000014543533	0.217700004577637	0.150900006294251	0.135499998927116	0.123400002717972	0.123099997639656	0.118100002408028	0.696699976921082	0.149700000882149	0.133799999952316	0.119800001382828	0.111299999058247	0.114900000393391	0.109999999403954	0.108900003135204	0.470499992370605	0.131500005722046	0.126699998974800	0.116599999368191	0.111199997365475	0.114900000393391	0.110799998044968	0.108699999749660	0.201399996876717	0.114299997687340	0.112199999392033	0.108499996364117	0.105200000107288	0.107199996709824	0.106399998068810	0.105300001800060	0.137600004673004	0.108300000429153	0.106600001454353	0.109300002455711	0.125200003385544	0.108099997043610	0.105999998748302	0.103399999439716	0.113600000739098	0.107900001108646
0.745999991893768	0.638100028038025	0.596800029277802	0.426999986171722	0.259299993515015	0.351999998092651	0.283800005912781	0.229000002145767	0.812699973583221	0.349599987268448	0.234599992632866	0.156399995088577	0.136000007390976	0.125900000333786	0.122699998319149	0.118400000035763	0.738399982452393	0.155000001192093	0.137500002980232	0.122199997305870	0.112700000405312	0.115199998021126	0.111299999058247	0.109899997711182	0.488099992275238	0.133100003004074	0.126100003719330	0.118100002408028	0.111400000751019	0.114699997007847	0.111299999058247	0.109499998390675	0.206000000238419	0.116800002753735	0.111500002443790	0.108999997377396	0.107100002467632	0.108099997043610	0.109200000762939	0.107100002467632	0.140699997544289	0.109499998390675	0.109200000762939	0.109800003468990	0.125799998641014	0.106799997389317	0.108900003135204	0.104999996721745	0.115400001406670	0.109600000083447
0.767599999904633	0.669799983501434	0.614000022411346	0.460099995136261	0.269400000572205	0.367700010538101	0.300500005483627	0.236499994993210	0.844399988651276	0.366699993610382	0.245800003409386	0.158099994063377	0.137700006365776	0.124799996614456	0.123800002038479	0.119000002741814	0.777700006961823	0.156800001859665	0.138999998569489	0.122199997305870	0.112199999392033	0.113499999046326	0.108999997377396	0.108199998736382	0.499099999666214	0.131099998950958	0.126499995589256	0.118199996650219	0.111699998378754	0.115099996328354	0.111299999058247	0.108300000429153	0.208299994468689	0.115400001406670	0.112599998712540	0.109300002455711	0.104599997401237	0.106799997389317	0.108199998736382	0.105200000107288	0.141499996185303	0.109600000083447	0.108199998736382	0.109499998390675	0.125200003385544	0.108300000429153	0.106299996376038	0.102399997413158	0.113600000739098	0.107799999415874
0.786499977111816	0.703800022602081	0.658999979496002	0.486099988222122	0.282599985599518	0.393099993467331	0.321000009775162	0.243900001049042	0.860599994659424	0.386799991130829	0.256799995899200	0.163699999451637	0.140200003981590	0.126399993896484	0.123300001025200	0.119400002062321	0.800700008869171	0.161799997091293	0.140799999237061	0.121799997985363	0.113899998366833	0.116499997675419	0.110699996352196	0.109499998390675	0.515999972820282	0.133900001645088	0.127000004053116	0.118699997663498	0.111199997365475	0.114100001752377	0.110100001096725	0.108400002121925	0.213599994778633	0.115099996328354	0.111900001764297	0.109800003468990	0.104999996721745	0.109300002455711	0.109200000762939	0.106499999761581	0.140000000596046	0.109800003468990	0.108300000429153	0.110799998044968	0.126499995589256	0.105999998748302	0.107100002467632	0.104999996721745	0.115199998021126	0.110799998044968
0.802699983119965	0.736699998378754	0.697700023651123	0.528800010681152	0.315800011157990	0.432000011205673	0.341399997472763	0.256500005722046	0.894999980926514	0.421099990606308	0.272199988365173	0.169799998402596	0.142599999904633	0.127499997615814	0.125499993562698	0.119999997317791	0.832700014114380	0.167199999094009	0.144199997186661	0.123400002717972	0.113799996674061	0.115800000727177	0.111400000751019	0.110500000417233	0.531099975109100	0.135399997234344	0.128399997949600	0.119300000369549	0.112899996340275	0.115299999713898	0.111599996685982	0.110100001096725	0.216999992728233	0.116899996995926	0.112400002777576	0.110200002789497	0.105899997055531	0.108999997377396	0.109700001776218	0.107100002467632	0.142599999904633	0.110699996352196	0.110500000417233	0.110299997031689	0.126499995589256	0.106499999761581	0.108000002801418	0.104699999094009	0.115199998021126	0.109399996697903
0.816999971866608	0.758700013160706	0.718500018119812	0.553300023078919	0.325599998235703	0.440800011157990	0.357800006866455	0.263700008392334	0.916999995708466	0.438899993896484	0.288700014352798	0.173299998044968	0.145500004291534	0.127299994230270	0.127900004386902	0.122500002384186	0.867100000381470	0.172299996018410	0.148200005292892	0.125300005078316	0.115999996662140	0.118000000715256	0.112499997019768	0.111199997365475	0.544000029563904	0.136600002646446	0.130700007081032	0.122299998998642	0.114100001752377	0.118600003421307	0.113499999046326	0.111599996685982	0.223199993371964	0.118799999356270	0.114399999380112	0.110500000417233	0.107000000774860	0.109300002455711	0.111699998378754	0.107500001788139	0.145300000905991	0.111699998378754	0.109800003468990	0.109999999403954	0.125200003385544	0.108699999749660	0.109399996697903	0.104599997401237	0.116999998688698	0.110399998724461
0.840600013732910	0.787100017070770	0.748600006103516	0.588999986648560	0.356900006532669	0.468300014734268	0.386099994182587	0.297800004482269	0.928399980068207	0.467000007629395	0.302399992942810	0.177000001072884	0.147300004959106	0.129600003361702	0.128499999642372	0.123400002717972	0.888100028038025	0.180999994277954	0.150099992752075	0.126100003719330	0.115500003099442	0.119300000369549	0.112599998712540	0.110500000417233	0.559400022029877	0.140499994158745	0.132899999618530	0.121899999678135	0.112999998033047	0.118100002408028	0.114200003445148	0.111900001764297	0.225799992680550	0.118799999356270	0.115400001406670	0.111500002443790	0.107699997723103	0.109800003468990	0.111800000071526	0.110299997031689	0.144700005650520	0.112300001084805	0.111400000751019	0.112000003457069	0.126599997282028	0.108900003135204	0.110500000417233	0.105800002813339	0.117299996316433	0.110899999737740
0.844799995422363	0.808099985122681	0.773000001907349	0.610099971294403	0.386099994182587	0.500500023365021	0.394100010395050	0.306400001049042	0.929600000381470	0.498299986124039	0.311100006103516	0.186900004744530	0.151999995112419	0.133799999952316	0.130099996924400	0.126000002026558	0.914499998092651	0.187099993228912	0.155300006270409	0.126200005412102	0.116800002753735	0.119999997317791	0.113499999046326	0.112800002098084	0.570699989795685	0.141699999570847	0.133000001311302	0.123599998652935	0.116800002753735	0.119999997317791	0.114600002765656	0.113200001418591	0.228300005197525	0.120700001716614	0.116400003433228	0.113300003111362	0.107900001108646	0.111000001430511	0.110899999737740	0.108699999749660	0.147100001573563	0.113200001418591	0.111000001430511	0.112000003457069	0.131400004029274	0.111699998378754	0.111199997365475	0.107400000095367	0.117899999022484	0.112300001084805
0.853999972343445	0.829299986362457	0.800000011920929	0.631399989128113	0.404599994421005	0.515200018882752	0.414000004529953	0.315600007772446	0.929799973964691	0.521899998188019	0.334699988365173	0.196999996900558	0.156900003552437	0.136099994182587	0.131200000643730	0.125300005078316	0.933000028133392	0.196899995207787	0.159899994730949	0.129399999976158	0.118500001728535	0.120800003409386	0.113499999046326	0.112599998712540	0.590600013732910	0.143600001931191	0.133699998259544	0.124600000679493	0.115599997341633	0.121600002050400	0.116700001060963	0.112999998033047	0.231999993324280	0.120899997651577	0.116099998354912	0.115000002086163	0.109999999403954	0.111800000071526	0.113399997353554	0.111000001430511	0.147499993443489	0.113700002431870	0.113899998366833	0.112199999392033	0.128000006079674	0.111599996685982	0.111800000071526	0.107299998402596	0.118500001728535	0.113099999725819
0.867699980735779	0.846400022506714	0.808300018310547	0.648599982261658	0.424699991941452	0.542200028896332	0.422199994325638	0.339700013399124	0.916000008583069	0.545499980449677	0.345600008964539	0.198699995875359	0.159299999475479	0.135800004005432	0.131400004029274	0.128000006079674	0.948800027370453	0.201900005340576	0.163599997758865	0.131600007414818	0.121500000357628	0.122000001370907	0.114000000059605	0.113700002431870	0.598900020122528	0.144400000572205	0.135900005698204	0.125599995255470	0.117399998009205	0.121299996972084	0.115800000727177	0.114399999380112	0.234699994325638	0.123300001025200	0.118900001049042	0.114299997687340	0.110799998044968	0.112899996340275	0.113700002431870	0.110500000417233	0.149100005626678	0.115599997341633	0.113399997353554	0.112899996340275	0.131899997591972	0.112499997019768	0.112000003457069	0.108699999749660	0.119800001382828	0.113799996674061
0.868600010871887	0.848800003528595	0.817300021648407	0.666400015354157	0.447499990463257	0.545599997043610	0.435000002384186	0.352100014686585	0.916499972343445	0.570599973201752	0.367399990558624	0.202399998903275	0.159899994730949	0.137600004673004	0.131999999284744	0.127399995923042	0.945100009441376	0.211400002241135	0.167099997401238	0.131799995899200	0.120999999344349	0.120999999344349	0.114100001752377	0.113700002431870	0.617500007152557	0.146200001239777	0.137799993157387	0.126599997282028	0.117899999022484	0.120999999344349	0.116899996995926	0.115400001406670	0.232600003480911	0.122000001370907	0.118600003421307	0.115999996662140	0.111100003123283	0.112599998712540	0.115000002086163	0.110600002110004	0.150099992752075	0.116499997675419	0.114000000059605	0.114699997007847	0.131500005722046	0.112700000405312	0.112099997699261	0.109099999070168	0.119599997997284	0.113399997353554
0.873700022697449	0.870199978351593	0.835500001907349	0.695399999618530	0.480199992656708	0.579500019550324	0.455099999904633	0.365500003099442	0.914200007915497	0.601300001144409	0.385899990797043	0.210099995136261	0.164499998092651	0.138899996876717	0.134399995207787	0.130199998617172	0.931100010871887	0.217999994754791	0.170399993658066	0.133799999952316	0.122000001370907	0.123599998652935	0.113399997353554	0.115699999034405	0.631099998950958	0.147200003266335	0.138300001621246	0.127900004386902	0.120399996638298	0.124700002372265	0.118600003421307	0.114399999380112	0.236100003123283	0.125499993562698	0.120800003409386	0.116999998688698	0.112499997019768	0.114699997007847	0.116999998688698	0.113700002431870	0.151600003242493	0.119000002741814	0.115500003099442	0.114299997687340	0.131099998950958	0.114500001072884	0.114600002765656	0.113600000739098	0.121299996972084	0.115299999713898
0.884000003337860	0.865899980068207	0.841499984264374	0.718800008296967	0.518700003623962	0.593299984931946	0.466500014066696	0.369500011205673	0.908999979496002	0.623600006103516	0.397700011730194	0.219899997115135	0.169200003147125	0.140300005674362	0.135600000619888	0.130500003695488	0.922900021076202	0.224600002169609	0.173399999737740	0.134399995207787	0.123400002717972	0.124700002372265	0.113899998366833	0.115000002086163	0.637099981307983	0.150299996137619	0.140699997544289	0.129500001668930	0.120700001716614	0.124300003051758	0.118400000035763	0.115900002419949	0.239600002765656	0.126300007104874	0.121799997985363	0.116599999368191	0.113099999725819	0.115299999713898	0.117200002074242	0.113700002431870	0.152199998497963	0.118299998342991	0.115800000727177	0.115099996328354	0.135000005364418	0.114600002765656	0.114399999380112	0.111400000751019	0.122599996626377	0.116099998354912
0.888300001621246	0.865700006484985	0.841499984264374	0.724600017070770	0.554199993610382	0.604399979114533	0.485799998044968	0.372900009155273	0.904799997806549	0.654999971389771	0.417899996042252	0.228000000119209	0.171599999070168	0.141599997878075	0.136199995875359	0.131600007414818	0.908399999141693	0.236599996685982	0.178000003099442	0.135000005364418	0.124700002372265	0.123999997973442	0.114699997007847	0.115800000727177	0.658399999141693	0.153200000524521	0.142800003290176	0.129399999976158	0.121600002050400	0.125100001692772	0.120200000703335	0.116400003433228	0.240999996662140	0.126800000667572	0.122800000011921	0.118100002408028	0.114399999380112	0.116800002753735	0.118199996650219	0.116200000047684	0.152500003576279	0.119000002741814	0.118000000715256	0.117200002074242	0.132400006055832	0.115699999034405	0.115900002419949	0.112300001084805	0.123800002038479	0.117700003087521
0.904799997806549	0.865100026130676	0.840099990367889	0.757000029087067	0.569199979305267	0.609600007534027	0.481599986553192	0.380400002002716	0.903500020503998	0.686399996280670	0.439900010824204	0.237399995326996	0.179499998688698	0.144299998879433	0.139599993824959	0.134200006723404	0.904500007629395	0.240999996662140	0.185200005769730	0.138099998235703	0.126699998974800	0.127800002694130	0.119599997997284	0.117700003087521	0.658900022506714	0.153899997472763	0.143199995160103	0.131799995899200	0.122500002384186	0.126599997282028	0.121899999678135	0.118500001728535	0.240899994969368	0.127399995923042	0.123099997639656	0.119099996984005	0.114699997007847	0.118299998342991	0.118600003421307	0.116200000047684	0.153500005602837	0.121600002050400	0.118400000035763	0.117399998009205	0.136899992823601	0.116099998354912	0.115900002419949	0.112499997019768	0.124600000679493	0.118000000715256
0.907000005245209	0.863799989223480	0.849300026893616	0.773699998855591	0.644599974155426	0.653400003910065	0.518400013446808	0.410299986600876	0.905900001525879	0.717499971389771	0.458400011062622	0.247299998998642	0.184100002050400	0.146400004625320	0.139799997210503	0.138300001621246	0.899100005626679	0.252600014209747	0.192100003361702	0.139200001955032	0.127800002694130	0.129399999976158	0.116400003433228	0.119699999690056	0.681699991226196	0.157299995422363	0.147300004959106	0.133100003004074	0.123599998652935	0.129099994897842	0.123700000345707	0.119199998676777	0.240999996662140	0.129399999976158	0.125799998641014	0.122100003063679	0.117700003087521	0.120399996638298	0.120600000023842	0.120300002396107	0.154599994421005	0.120899997651577	0.120399996638298	0.119599997997284	0.136000007390976	0.118600003421307	0.118000000715256	0.118100002408028	0.125000000000000	0.119699999690056
0.906099975109100	0.854499995708466	0.835300028324127	0.778199970722199	0.638599991798401	0.643599987030029	0.512000024318695	0.412999987602234	0.896399974822998	0.736500024795532	0.481799989938736	0.250600010156631	0.186199992895126	0.144899994134903	0.140900000929832	0.136199995875359	0.893100023269653	0.257099986076355	0.192100003361702	0.141200006008148	0.128399997949600	0.129600003361702	0.116499997675419	0.119999997317791	0.690999984741211	0.156800001859665	0.146099999547005	0.133000001311302	0.124700002372265	0.128600001335144	0.122599996626377	0.119699999690056	0.244499996304512	0.129399999976158	0.127000004053116	0.121699996292591	0.117299996316433	0.120099999010563	0.120499998331070	0.120499998331070	0.152400001883507	0.121299996972084	0.121100001037121	0.120999999344349	0.136999994516373	0.125100001692772	0.117499999701977	0.117600001394749	0.125100001692772	0.118799999356270
0.916400015354157	0.854099988937378	0.826699972152710	0.771300017833710	0.661599993705750	0.639599978923798	0.508000016212463	0.411700010299683	0.896799981594086	0.752799987792969	0.490399986505508	0.253100007772446	0.192499995231628	0.149700000882149	0.145500004291534	0.140200003981590	0.890600025653839	0.268200010061264	0.197300001978874	0.143500000238419	0.131200000643730	0.131600007414818	0.118299998342991	0.121799997985363	0.696600019931793	0.159700006246567	0.148499995470047	0.135700002312660	0.127000004053116	0.130300000309944	0.127599999308586	0.121799997985363	0.243699997663498	0.130600005388260	0.127599999308586	0.123599998652935	0.119599997997284	0.124200001358986	0.122699998319149	0.121299996972084	0.157299995422363	0.125000000000000	0.123199999332428	0.122800000011921	0.141499996185303	0.120099999010563	0.120499998331070	0.120800003409386	0.127299994230270	0.120600000023842
0.916199982166290	0.862500011920929	0.840699970722199	0.767899990081787	0.680800020694733	0.663699984550476	0.533800005912781	0.415899991989136	0.899200022220612	0.783999979496002	0.522800028324127	0.268000006675720	0.198100000619888	0.151500001549721	0.146999999880791	0.139500007033348	0.882399976253510	0.285100013017654	0.207200005650520	0.145699992775917	0.131799995899200	0.132599994540215	0.120899997651577	0.123000003397465	0.716199994087219	0.161799997091293	0.150099992752075	0.135600000619888	0.128499999642372	0.133499994874001	0.128000006079674	0.123999997973442	0.245299994945526	0.132499992847443	0.129500001668930	0.124700002372265	0.120899997651577	0.124499998986721	0.121600002050400	0.125499993562698	0.156800001859665	0.126300007104874	0.125100001692772	0.124700002372265	0.141699999570847	0.130099996924400	0.122800000011921	0.121100001037121	0.128800004720688	0.122599996626377
0.916800022125244	0.855499982833862	0.834500014781952	0.742500007152557	0.698199987411499	0.656300008296967	0.523699998855591	0.410299986600876	0.897899985313416	0.801699995994568	0.523500025272369	0.268000006675720	0.200200006365776	0.152600005269051	0.147300004959106	0.143900007009506	0.885800004005432	0.290199995040894	0.213799998164177	0.149800002574921	0.133900001645088	0.136000007390976	0.120600000023842	0.127200007438660	0.718599975109100	0.166299998760223	0.152300000190735	0.141200006008148	0.131500005722046	0.134299993515015	0.128999993205071	0.124799996614456	0.246399998664856	0.133300006389618	0.132100000977516	0.126399993896484	0.121899999678135	0.125599995255470	0.124499998986721	0.127499997615814	0.158199995756149	0.128499999642372	0.126699998974800	0.125100001692772	0.144400000572205	0.130700007081032	0.124799996614456	0.123999997973442	0.130500003695488	0.124300003051758
0.920199990272522	0.879400014877319	0.838800013065338	0.750999987125397	0.739400029182434	0.667500019073486	0.529799997806549	0.425799995660782	0.896000027656555	0.829100012779236	0.561500012874603	0.288899987936020	0.209199994802475	0.158800005912781	0.152600005269051	0.147699996829033	0.882899999618530	0.310400009155273	0.216900005936623	0.149700000882149	0.137199997901917	0.136700004339218	0.124099999666214	0.127100005745888	0.738200008869171	0.169300004839897	0.156100004911423	0.141100004315376	0.132400006055832	0.136299997568131	0.131400004029274	0.128999993205071	0.252999991178513	0.136000007390976	0.134000003337860	0.128600001335144	0.124600000679493	0.128499999642372	0.128299996256828	0.128700003027916	0.158399999141693	0.129700005054474	0.128900006413460	0.128600001335144	0.146799996495247	0.127299994230270	0.124399997293949	0.123400002717972	0.132400006055832	0.126000002026558
[truncated: 14 more columns]
