# Supplementary material for: Modeling the impact of drug interactions on therapeutic selectivity
Source: Nat Commun. 2018 Aug 27;9:3452. doi: 10.1038/s41467-018-05954-3 (PMC6110842; doi:10.1038/s41467-018-05954-3)
Supplement: Supplementary file 4 — Supplementary Data 1 [file 41467_2018_5954_MOESM4_ESM.zip › albRAW/Hal-Ter.txt]

0.102399997000000	0.109700002000000	0.0992000030000000	0.109700002000000	0.0993999990000000	0.118799999000000	0.106100000000000	0.132699996000000	0.102200001000000	0.112199999000000	0.107000001000000	0.106500000000000	0.105800003000000	0.105999999000000	0.106899999000000	0.120899998000000	0.111800000000000	0.111699998000000	0.113100000000000	0.112499997000000	0.114699997000000	0.118699998000000	0.117200002000000	0.117100000000000	0.123199999000000	0.121699996000000	0.126100004000000	0.124899998000000	0.116899997000000	0.124600001000000	0.118400000000000	0.122699998000000	0.112999998000000	0.116499998000000	0.117500000000000	0.116999999000000	0.123400003000000	0.117600001000000	0.118500002000000	0.118799999000000	0.127200007000000	0.126900002000000	0.133599997000000	0.124499999000000	0.131200001000000	0.132100001000000	0.140300006000000	0.132799998000000	0.136500001000000	0.126499996000000
0.102200001000000	0.107299998000000	0.0989999990000000	0.101999998000000	0.100500003000000	0.103399999000000	0.104500003000000	0.104300000000000	0.0999000000000000	0.110699996000000	0.108000003000000	0.102899998000000	0.104199998000000	0.102799997000000	0.104000002000000	0.107400000000000	0.105599999000000	0.107500002000000	0.107100002000000	0.107900001000000	0.107500002000000	0.113200001000000	0.108900003000000	0.104900002000000	0.116400003000000	0.115000002000000	0.114399999000000	0.114900000000000	0.113300003000000	0.116300002000000	0.107100002000000	0.106500000000000	0.109899998000000	0.105300002000000	0.110299997000000	0.108400002000000	0.114299998000000	0.107400000000000	0.108800001000000	0.106600001000000	0.115199998000000	0.113700002000000	0.119999997000000	0.114500001000000	0.121500000000000	0.114799999000000	0.122000001000000	0.118699998000000	0.120200001000000	0.117299996000000
0.0988000040000000	0.101800002000000	0.0966000040000000	0.0982000010000000	0.0956000020000000	0.0995000000000000	0.0979000030000000	0.0967999990000000	0.0957000030000000	0.105999999000000	0.0996000020000000	0.0974999960000000	0.0983999970000000	0.0984999980000000	0.0996999960000000	0.100199997000000	0.104199998000000	0.109099999000000	0.101499997000000	0.102300003000000	0.101300001000000	0.110600002000000	0.101400003000000	0.101300001000000	0.111900002000000	0.108999997000000	0.110100001000000	0.106700003000000	0.107799999000000	0.112199999000000	0.101999998000000	0.106100000000000	0.0989999990000000	0.100299999000000	0.105200000000000	0.104099996000000	0.106100000000000	0.106100000000000	0.107299998000000	0.102100000000000	0.109499998000000	0.111800000000000	0.121600002000000	0.103500001000000	0.115599997000000	0.114500001000000	0.114100002000000	0.116700001000000	0.115699999000000	0.111599997000000
0.0984999980000000	0.101400003000000	0.0960000010000000	0.0992999970000000	0.0955000000000000	0.0991000010000000	0.0992999970000000	0.0961000030000000	0.0947000010000000	0.104300000000000	0.0999000000000000	0.0967999990000000	0.0966999980000000	0.0983000030000000	0.0973000000000000	0.0991000010000000	0.102100000000000	0.104300000000000	0.0996000020000000	0.100199997000000	0.104099996000000	0.106500000000000	0.104000002000000	0.0999000000000000	0.112000003000000	0.105599999000000	0.109099999000000	0.107699998000000	0.104199998000000	0.107100002000000	0.100500003000000	0.107100002000000	0.101800002000000	0.101300001000000	0.104599997000000	0.0993999990000000	0.105599999000000	0.0988000040000000	0.103699997000000	0.102600001000000	0.107900001000000	0.109200001000000	0.116200000000000	0.106600001000000	0.109099999000000	0.104999997000000	0.109700002000000	0.113200001000000	0.119499996000000	0.111599997000000
0.0971999990000000	0.0992000030000000	0.0947000010000000	0.0978000020000000	0.0939000030000000	0.101199999000000	0.0980999990000000	0.0953999980000000	0.0944999980000000	0.102100000000000	0.0979000030000000	0.0970000030000000	0.0962999980000000	0.0951000010000000	0.0961999970000000	0.0987000020000000	0.102600001000000	0.103399999000000	0.101199999000000	0.0996000020000000	0.100699998000000	0.105099998000000	0.102200001000000	0.100000001000000	0.111100003000000	0.105400003000000	0.107799999000000	0.106700003000000	0.104599997000000	0.105899997000000	0.101899996000000	0.102899998000000	0.104699999000000	0.101300001000000	0.105099998000000	0.101899996000000	0.104699999000000	0.0996999960000000	0.107199997000000	0.102100000000000	0.109399997000000	0.113799997000000	0.119400002000000	0.108900003000000	0.115500003000000	0.111000001000000	0.112199999000000	0.112999998000000	0.121299997000000	0.116499998000000
0.0948000030000000	0.0979999970000000	0.0930999960000000	0.0966999980000000	0.0925000010000000	0.0974000020000000	0.0961000030000000	0.0944000040000000	0.0922999980000000	0.0992999970000000	0.0956000020000000	0.0943000020000000	0.0951000010000000	0.0935999970000000	0.0944000040000000	0.0961999970000000	0.104000002000000	0.103900000000000	0.0989999990000000	0.0992999970000000	0.0999000000000000	0.105400003000000	0.0988999980000000	0.0977000000000000	0.107400000000000	0.106200002000000	0.104099996000000	0.101499997000000	0.102600001000000	0.102600001000000	0.0996000020000000	0.101400003000000	0.104599997000000	0.104300000000000	0.109099999000000	0.102600001000000	0.107100002000000	0.104099996000000	0.102100000000000	0.105800003000000	0.112000003000000	0.112800002000000	0.116700001000000	0.105499998000000	0.113300003000000	0.110500000000000	0.112800002000000	0.111699998000000	0.120499998000000	0.116200000000000
0.0958999990000000	0.0992999970000000	0.0942000000000000	0.0971999990000000	0.0934000020000000	0.0988999980000000	0.0966000040000000	0.0948999970000000	0.0936999990000000	0.101300001000000	0.0992000030000000	0.0948999970000000	0.0943000020000000	0.0958999990000000	0.0942000000000000	0.0982000010000000	0.100400001000000	0.104599997000000	0.0996000020000000	0.0960000010000000	0.0996000020000000	0.102600001000000	0.0996999960000000	0.100400001000000	0.106399998000000	0.105999999000000	0.105700001000000	0.104599997000000	0.104599997000000	0.103799999000000	0.101499997000000	0.100900002000000	0.105099998000000	0.103799999000000	0.104699999000000	0.104800001000000	0.105200000000000	0.111100003000000	0.100199997000000	0.102799997000000	0.109999999000000	0.113499999000000	0.114900000000000	0.106500000000000	0.113499999000000	0.113399997000000	0.110799998000000	0.110699996000000	0.122199997000000	0.117100000000000
0.0966000040000000	0.0996999960000000	0.0957999970000000	0.0983000030000000	0.0939000030000000	0.0979999970000000	0.0974999960000000	0.0953999980000000	0.0921000020000000	0.0996000020000000	0.0970000030000000	0.0945999990000000	0.0949999990000000	0.0942000000000000	0.0951000010000000	0.0966000040000000	0.103500001000000	0.104000002000000	0.101800002000000	0.0993999990000000	0.0995000000000000	0.104800001000000	0.101400003000000	0.0992999970000000	0.109499998000000	0.105899997000000	0.105400003000000	0.108999997000000	0.103500001000000	0.103699997000000	0.100400001000000	0.101099998000000	0.103000000000000	0.107299998000000	0.105599999000000	0.102399997000000	0.104000002000000	0.110900000000000	0.104699999000000	0.100800000000000	0.111000001000000	0.115900002000000	0.117899999000000	0.104300000000000	0.110900000000000	0.108800001000000	0.112400003000000	0.113100000000000	0.117899999000000	0.115300000000000
0.0971999990000000	0.0993999990000000	0.0949999990000000	0.0988999980000000	0.0929000010000000	0.0991000010000000	0.0974999960000000	0.0949999990000000	0.0931999980000000	0.102499999000000	0.0966999980000000	0.0952999960000000	0.0957999970000000	0.0935999970000000	0.0965000020000000	0.0977000000000000	0.100599997000000	0.101999998000000	0.100000001000000	0.102600001000000	0.101899996000000	0.102100000000000	0.0989999990000000	0.0999000000000000	0.107000001000000	0.106399998000000	0.105499998000000	0.103900000000000	0.103100002000000	0.104099996000000	0.101099998000000	0.101199999000000	0.107400000000000	0.105300002000000	0.103600003000000	0.100800000000000	0.105200000000000	0.101400003000000	0.101599999000000	0.100900002000000	0.109800003000000	0.111000001000000	0.115999997000000	0.106700003000000	0.111299999000000	0.111100003000000	0.108599998000000	0.113399997000000	0.120399997000000	0.112499997000000
0.0966999980000000	0.0992999970000000	0.0948000030000000	0.0991000010000000	0.0927999990000000	0.0979999970000000	0.0988999980000000	0.0966999980000000	0.0925000010000000	0.100100003000000	0.0956000020000000	0.0940999980000000	0.0949999990000000	0.0944999980000000	0.0945999990000000	0.0961000030000000	0.100900002000000	0.103000000000000	0.0999000000000000	0.0964000000000000	0.0979000030000000	0.104400001000000	0.0991000010000000	0.100000001000000	0.108099997000000	0.104599997000000	0.105599999000000	0.103399999000000	0.100699998000000	0.102600001000000	0.100100003000000	0.102700002000000	0.104599997000000	0.105499998000000	0.104699999000000	0.103200004000000	0.104400001000000	0.101599999000000	0.104699999000000	0.100900002000000	0.111599997000000	0.114200003000000	0.115999997000000	0.106700003000000	0.112700000000000	0.107900001000000	0.110600002000000	0.110600002000000	0.116599999000000	0.111400001000000
0.0991000010000000	0.102399997000000	0.0971999990000000	0.100100003000000	0.0957999970000000	0.102600001000000	0.0997999980000000	0.0971999990000000	0.0944999980000000	0.101199999000000	0.0979999970000000	0.0966999980000000	0.0967999990000000	0.0974000020000000	0.100400001000000	0.0983999970000000	0.102899998000000	0.104699999000000	0.101800002000000	0.0986000000000000	0.101700000000000	0.106399998000000	0.102399997000000	0.0999000000000000	0.109600000000000	0.106200002000000	0.105200000000000	0.105099998000000	0.103399999000000	0.103600003000000	0.103699997000000	0.104800001000000	0.104699999000000	0.103000000000000	0.103399999000000	0.103399999000000	0.105700001000000	0.102200001000000	0.105599999000000	0.101800002000000	0.110699996000000	0.113300003000000	0.116300002000000	0.106600001000000	0.110799998000000	0.112599999000000	0.109300002000000	0.111699998000000	0.115400001000000	0.109899998000000
0.0997999980000000	0.103299998000000	0.0970999970000000	0.102200001000000	0.0957999970000000	0.101599999000000	0.101599999000000	0.0969000010000000	0.0952000020000000	0.101000004000000	0.0977000000000000	0.0983999970000000	0.0962999980000000	0.0969000010000000	0.0965000020000000	0.0993999990000000	0.102700002000000	0.102399997000000	0.100299999000000	0.100800000000000	0.103000000000000	0.104999997000000	0.100500003000000	0.100400001000000	0.106799997000000	0.105300002000000	0.107100002000000	0.106299996000000	0.103399999000000	0.104900002000000	0.100699998000000	0.102799997000000	0.107600003000000	0.103399999000000	0.105599999000000	0.103100002000000	0.105300002000000	0.104000002000000	0.105200000000000	0.104199998000000	0.110900000000000	0.116999999000000	0.115099996000000	0.108199999000000	0.112700000000000	0.110500000000000	0.111000001000000	0.114200003000000	0.116499998000000	0.116599999000000
0.102899998000000	0.105599999000000	0.0986000000000000	0.101800002000000	0.0967999990000000	0.103399999000000	0.102899998000000	0.0992999970000000	0.0945999990000000	0.102799997000000	0.0986000000000000	0.0977000000000000	0.0961999970000000	0.0967999990000000	0.0979999970000000	0.0992999970000000	0.102100000000000	0.104199998000000	0.103100002000000	0.101400003000000	0.100699998000000	0.106899999000000	0.100900002000000	0.100000001000000	0.108700000000000	0.104699999000000	0.107699998000000	0.105899997000000	0.103900000000000	0.105700001000000	0.102399997000000	0.105700001000000	0.105899997000000	0.103600003000000	0.105400003000000	0.104500003000000	0.107900001000000	0.105200000000000	0.102499999000000	0.103900000000000	0.112099998000000	0.115500003000000	0.114799999000000	0.107400000000000	0.112300001000000	0.111100003000000	0.109399997000000	0.111500002000000	0.118900001000000	0.114399999000000
0.102700002000000	0.105599999000000	0.100000001000000	0.102700002000000	0.0988000040000000	0.103699997000000	0.102100000000000	0.0988999980000000	0.0966999980000000	0.104000002000000	0.101099998000000	0.0977000000000000	0.0967999990000000	0.0983000030000000	0.0979000030000000	0.101499997000000	0.104800001000000	0.105099998000000	0.103200004000000	0.102200001000000	0.101800002000000	0.107799999000000	0.100699998000000	0.101800002000000	0.109600000000000	0.107199997000000	0.108000003000000	0.107100002000000	0.105499998000000	0.107500002000000	0.102300003000000	0.103500001000000	0.108099997000000	0.107799999000000	0.106899999000000	0.107299998000000	0.108599998000000	0.104999997000000	0.110399999000000	0.102200001000000	0.111800000000000	0.113600001000000	0.117500000000000	0.107799999000000	0.113100000000000	0.117399998000000	0.111699998000000	0.114200003000000	0.113799997000000	0.114100002000000
0.105200000000000	0.107799999000000	0.0995000000000000	0.104099996000000	0.0983000030000000	0.104300000000000	0.102200001000000	0.101099998000000	0.100599997000000	0.104099996000000	0.101099998000000	0.0983000030000000	0.0988000040000000	0.0984999980000000	0.0987000020000000	0.0989999990000000	0.104400001000000	0.105599999000000	0.102600001000000	0.102100000000000	0.102100000000000	0.107299998000000	0.102700002000000	0.104400001000000	0.110500000000000	0.108800001000000	0.107900001000000	0.108900003000000	0.105899997000000	0.105099998000000	0.104000002000000	0.105800003000000	0.106500000000000	0.105499998000000	0.107900001000000	0.104999997000000	0.107299998000000	0.104099996000000	0.103200004000000	0.103299998000000	0.113200001000000	0.113700002000000	0.117899999000000	0.107400000000000	0.113100000000000	0.113700002000000	0.111599997000000	0.112000003000000	0.121500000000000	0.115300000000000
0.103299998000000	0.108599998000000	0.100500003000000	0.103799999000000	0.0971999990000000	0.102399997000000	0.102200001000000	0.100699998000000	0.0964000000000000	0.103699997000000	0.0996000020000000	0.0988000040000000	0.0984999980000000	0.0970999970000000	0.0964000000000000	0.0983000030000000	0.0999000000000000	0.103600003000000	0.101499997000000	0.0999000000000000	0.101999998000000	0.105700001000000	0.100900002000000	0.101000004000000	0.109300002000000	0.106299996000000	0.105999999000000	0.107600003000000	0.102700002000000	0.103699997000000	0.100100003000000	0.103299998000000	0.110900000000000	0.105700001000000	0.105200000000000	0.104199998000000	0.103600003000000	0.104800001000000	0.102200001000000	0.106100000000000	0.116499998000000	0.113499999000000	0.114600003000000	0.107000001000000	0.112499997000000	0.110299997000000	0.109999999000000	0.107900001000000	0.116800003000000	0.119400002000000
0.108099997000000	0.113399997000000	0.102899998000000	0.106399998000000	0.0993999990000000	0.105499998000000	0.104000002000000	0.101300001000000	0.0978000020000000	0.105599999000000	0.101700000000000	0.0999000000000000	0.0993999990000000	0.0988000040000000	0.0987000020000000	0.100500003000000	0.104599997000000	0.104800001000000	0.103500001000000	0.104999997000000	0.102399997000000	0.106600001000000	0.102100000000000	0.102300003000000	0.111000001000000	0.109700002000000	0.106299996000000	0.108999997000000	0.105200000000000	0.105099998000000	0.102100000000000	0.104699999000000	0.109999999000000	0.108000003000000	0.109200001000000	0.107199997000000	0.112099998000000	0.111199997000000	0.108999997000000	0.104500003000000	0.118100002000000	0.119099997000000	0.118500002000000	0.110600002000000	0.114200003000000	0.112800002000000	0.119900003000000	0.112999998000000	0.123199999000000	0.116099998000000
0.112099998000000	0.116700001000000	0.105899997000000	0.108999997000000	0.101499997000000	0.108499996000000	0.105899997000000	0.103799999000000	0.102399997000000	0.107600003000000	0.104599997000000	0.101999998000000	0.101300001000000	0.101499997000000	0.102100000000000	0.103399999000000	0.107900001000000	0.107100002000000	0.106399998000000	0.107299998000000	0.106600001000000	0.109899998000000	0.104400001000000	0.103799999000000	0.115199998000000	0.109300002000000	0.112000003000000	0.109899998000000	0.108499996000000	0.107699998000000	0.105599999000000	0.104699999000000	0.109999999000000	0.109300002000000	0.110500000000000	0.108300000000000	0.112099998000000	0.107100002000000	0.107400000000000	0.106700003000000	0.119000003000000	0.118600003000000	0.117799997000000	0.113200001000000	0.117600001000000	0.116099998000000	0.113499999000000	0.117399998000000	0.116899997000000	0.127800003000000
0.116400003000000	0.120499998000000	0.107199997000000	0.111000001000000	0.101700000000000	0.109300002000000	0.106299996000000	0.103699997000000	0.103100002000000	0.108900003000000	0.104900002000000	0.103699997000000	0.101400003000000	0.101499997000000	0.102399997000000	0.103699997000000	0.107799999000000	0.108300000000000	0.107100002000000	0.106299996000000	0.105599999000000	0.109499998000000	0.104400001000000	0.104599997000000	0.113499999000000	0.111299999000000	0.111199997000000	0.109200001000000	0.105800003000000	0.108400002000000	0.105899997000000	0.107600003000000	0.112000003000000	0.109999999000000	0.112800002000000	0.109999999000000	0.120899998000000	0.107299998000000	0.108400002000000	0.104699999000000	0.119700000000000	0.119700000000000	0.119400002000000	0.113700002000000	0.116599999000000	0.116300002000000	0.118000001000000	0.114100002000000	0.121699996000000	0.121399999000000
0.119900003000000	0.123400003000000	0.107799999000000	0.110200003000000	0.102100000000000	0.110699996000000	0.107400000000000	0.105200000000000	0.103900000000000	0.111100003000000	0.106100000000000	0.104599997000000	0.102700002000000	0.102600001000000	0.102200001000000	0.104199998000000	0.109600000000000	0.111599997000000	0.108400002000000	0.108599998000000	0.105300002000000	0.110500000000000	0.104900002000000	0.105599999000000	0.114600003000000	0.109800003000000	0.114200003000000	0.112899996000000	0.108599998000000	0.109600000000000	0.105800003000000	0.110399999000000	0.113700002000000	0.113200001000000	0.113799997000000	0.109899998000000	0.112499997000000	0.108300000000000	0.109200001000000	0.107699998000000	0.118900001000000	0.121100001000000	0.122599997000000	0.115900002000000	0.116700001000000	0.118100002000000	0.115300000000000	0.117100000000000	0.121299997000000	0.122500002000000
0.123800002000000	0.128199995000000	0.111000001000000	0.111500002000000	0.101899996000000	0.112000003000000	0.108199999000000	0.106700003000000	0.104000002000000	0.112400003000000	0.106600001000000	0.105300002000000	0.103500001000000	0.102300003000000	0.102600001000000	0.103600003000000	0.109899998000000	0.112000003000000	0.107600003000000	0.109300002000000	0.105200000000000	0.110699996000000	0.104999997000000	0.106600001000000	0.114500001000000	0.113399997000000	0.113899998000000	0.111299999000000	0.108400002000000	0.108499996000000	0.106299996000000	0.107500002000000	0.116899997000000	0.115099996000000	0.115300000000000	0.112899996000000	0.113899998000000	0.109099999000000	0.108000003000000	0.107799999000000	0.123199999000000	0.123099998000000	0.121600002000000	0.115400001000000	0.119000003000000	0.118699998000000	0.115599997000000	0.115800001000000	0.125300005000000	0.121600002000000
0.129500002000000	0.133100003000000	0.112800002000000	0.114100002000000	0.104900002000000	0.114399999000000	0.111299999000000	0.107699998000000	0.107000001000000	0.112700000000000	0.109800003000000	0.105800003000000	0.103699997000000	0.104099996000000	0.104099996000000	0.104400001000000	0.112999998000000	0.112400003000000	0.109200001000000	0.109800003000000	0.105999999000000	0.112499997000000	0.107500002000000	0.106100000000000	0.115699999000000	0.114799999000000	0.115199998000000	0.111400001000000	0.111199997000000	0.111699998000000	0.106600001000000	0.108199999000000	0.119700000000000	0.113899998000000	0.115000002000000	0.112700000000000	0.115000002000000	0.111100003000000	0.111699998000000	0.108400002000000	0.123199999000000	0.122400001000000	0.123499997000000	0.118000001000000	0.121500000000000	0.119900003000000	0.117100000000000	0.117799997000000	0.127700001000000	0.119999997000000
0.136899993000000	0.139899999000000	0.114699997000000	0.115300000000000	0.106100000000000	0.115000002000000	0.112099998000000	0.109700002000000	0.107299998000000	0.115999997000000	0.109600000000000	0.105200000000000	0.107500002000000	0.103900000000000	0.105099998000000	0.106399998000000	0.112700000000000	0.120200001000000	0.108900003000000	0.111699998000000	0.106799997000000	0.112700000000000	0.106399998000000	0.106799997000000	0.119499996000000	0.114699997000000	0.114699997000000	0.112199999000000	0.107799999000000	0.115900002000000	0.106600001000000	0.108800001000000	0.120099999000000	0.116400003000000	0.117100000000000	0.114600003000000	0.115900002000000	0.113100000000000	0.111400001000000	0.109999999000000	0.124799997000000	0.126499996000000	0.125400007000000	0.119499996000000	0.122800000000000	0.121500000000000	0.119999997000000	0.119300000000000	0.127499998000000	0.122100003000000
0.143000007000000	0.143800005000000	0.118900001000000	0.119199999000000	0.108300000000000	0.118600003000000	0.114299998000000	0.112599999000000	0.110799998000000	0.119800001000000	0.112000003000000	0.108000003000000	0.105899997000000	0.105499998000000	0.106799997000000	0.106500000000000	0.112599999000000	0.129500002000000	0.109499998000000	0.114900000000000	0.108700000000000	0.113600001000000	0.108099997000000	0.107699998000000	0.114299998000000	0.115300000000000	0.116200000000000	0.115000002000000	0.112199999000000	0.112999998000000	0.107000001000000	0.110600002000000	0.117299996000000	0.119900003000000	0.117600001000000	0.114399999000000	0.117299996000000	0.111000001000000	0.115300000000000	0.111400001000000	0.123700000000000	0.127900004000000	0.126200005000000	0.120399997000000	0.122500002000000	0.121100001000000	0.120399997000000	0.120399997000000	0.128000006000000	0.127499998000000
0.151400000000000	0.155200005000000	0.122000001000000	0.118400000000000	0.109099999000000	0.119300000000000	0.117200002000000	0.114000000000000	0.111599997000000	0.117700003000000	0.113499999000000	0.111100003000000	0.105599999000000	0.106100000000000	0.107699998000000	0.107000001000000	0.112899996000000	0.117100000000000	0.108999997000000	0.112099998000000	0.110600002000000	0.114500001000000	0.107799999000000	0.107900001000000	0.116800003000000	0.127399996000000	0.113899998000000	0.112099998000000	0.110500000000000	0.112400003000000	0.106899999000000	0.108400002000000	0.119300000000000	0.122000001000000	0.119900003000000	0.120399997000000	0.120800003000000	0.115800001000000	0.114799999000000	0.112400003000000	0.125300005000000	0.130700007000000	0.128399998000000	0.123700000000000	0.129199997000000	0.124499999000000	0.123999998000000	0.122500002000000	0.127900004000000	0.131099999000000
0.159799993000000	0.163599998000000	0.126300007000000	0.122699998000000	0.109600000000000	0.121900000000000	0.119300000000000	0.116400003000000	0.112800002000000	0.117899999000000	0.112700000000000	0.108199999000000	0.106299996000000	0.106899999000000	0.107500002000000	0.108800001000000	0.113300003000000	0.117899999000000	0.111400001000000	0.113799997000000	0.109999999000000	0.119099997000000	0.108300000000000	0.109899998000000	0.117399998000000	0.115099996000000	0.115300000000000	0.115099996000000	0.111400001000000	0.113899998000000	0.108099997000000	0.111000001000000	0.123499997000000	0.123899996000000	0.122299999000000	0.120300002000000	0.120399997000000	0.117600001000000	0.118199997000000	0.114900000000000	0.127900004000000	0.130799994000000	0.132699996000000	0.124200001000000	0.127399996000000	0.128000006000000	0.126800001000000	0.124600001000000	0.128900006000000	0.131699994000000
0.171299994000000	0.170499995000000	0.132799998000000	0.126200005000000	0.114500001000000	0.125200003000000	0.121699996000000	0.118799999000000	0.114100002000000	0.120800003000000	0.114100002000000	0.107900001000000	0.107400000000000	0.109399997000000	0.109300002000000	0.109499998000000	0.114600003000000	0.115999997000000	0.110900000000000	0.112899996000000	0.110399999000000	0.116700001000000	0.109899998000000	0.108199999000000	0.116899997000000	0.120399997000000	0.114799999000000	0.114900000000000	0.119999997000000	0.119800001000000	0.106799997000000	0.112099998000000	0.122599997000000	0.123499997000000	0.121600002000000	0.119400002000000	0.119599998000000	0.115300000000000	0.118000001000000	0.114399999000000	0.127800003000000	0.132799998000000	0.131899998000000	0.126399994000000	0.124600001000000	0.130400002000000	0.125699997000000	0.125400007000000	0.130799994000000	0.130199999000000
0.183899999000000	0.182600006000000	0.136000007000000	0.130099997000000	0.113399997000000	0.126800001000000	0.125499994000000	0.121399999000000	0.115699999000000	0.120099999000000	0.117299996000000	0.110900000000000	0.110299997000000	0.107699998000000	0.110399999000000	0.108199999000000	0.113300003000000	0.119099997000000	0.112400003000000	0.113100000000000	0.109600000000000	0.125100002000000	0.109800003000000	0.113200001000000	0.115300000000000	0.114299998000000	0.114799999000000	0.116099998000000	0.116099998000000	0.113100000000000	0.110200003000000	0.109300002000000	0.122400001000000	0.122900002000000	0.123000003000000	0.121799998000000	0.121900000000000	0.117700003000000	0.121399999000000	0.117200002000000	0.131699994000000	0.134100005000000	0.133699998000000	0.129099995000000	0.130999997000000	0.130999997000000	0.128399998000000	0.125799999000000	0.131500006000000	0.134000003000000
0.198599994000000	0.195299998000000	0.143199995000000	0.131200001000000	0.115599997000000	0.129600003000000	0.128600001000000	0.125100002000000	0.116099998000000	0.120499998000000	0.118199997000000	0.112499997000000	0.108999997000000	0.109899998000000	0.110299997000000	0.108999997000000	0.116400003000000	0.117700003000000	0.113700002000000	0.114299998000000	0.111100003000000	0.114699997000000	0.108599998000000	0.110500000000000	0.115599997000000	0.118299998000000	0.116700001000000	0.115900002000000	0.110900000000000	0.115599997000000	0.112999998000000	0.111100003000000	0.124399997000000	0.122400001000000	0.125599995000000	0.122400001000000	0.123700000000000	0.121299997000000	0.122400001000000	0.119700000000000	0.129600003000000	0.131999999000000	0.132200003000000	0.128099993000000	0.130400002000000	0.134000003000000	0.130099997000000	0.130300000000000	0.133599997000000	0.129299998000000
0.216100007000000	0.207200006000000	0.152400002000000	0.133499995000000	0.118799999000000	0.133800000000000	0.132900000000000	0.128399998000000	0.122299999000000	0.125000000000000	0.118600003000000	0.114900000000000	0.112700000000000	0.109099999000000	0.112499997000000	0.110699996000000	0.116300002000000	0.118100002000000	0.113499999000000	0.117799997000000	0.112199999000000	0.114799999000000	0.110200003000000	0.110299997000000	0.116999999000000	0.116099998000000	0.118000001000000	0.115500003000000	0.113799997000000	0.115599997000000	0.113799997000000	0.112199999000000	0.123400003000000	0.120399997000000	0.125000000000000	0.123700000000000	0.132900000000000	0.122900002000000	0.122900002000000	0.119599998000000	0.133699998000000	0.132699996000000	0.134200007000000	0.130400002000000	0.131899998000000	0.134000003000000	0.129400000000000	0.128700003000000	0.130300000000000	0.133300006000000
0.233899996000000	0.228900000000000	0.159600005000000	0.138699993000000	0.119099997000000	0.137600005000000	0.137300000000000	0.131200001000000	0.121500000000000	0.124899998000000	0.120999999000000	0.115099996000000	0.114600003000000	0.109300002000000	0.114100002000000	0.111100003000000	0.119599998000000	0.119900003000000	0.114900000000000	0.119199999000000	0.112499997000000	0.113499999000000	0.111800000000000	0.110200003000000	0.117200002000000	0.118799999000000	0.119900003000000	0.117500000000000	0.112899996000000	0.117399998000000	0.108800001000000	0.111699998000000	0.125100002000000	0.123400003000000	0.122500002000000	0.121299997000000	0.123300001000000	0.119099997000000	0.121500000000000	0.120200001000000	0.135399997000000	0.132799998000000	0.131099999000000	0.126599997000000	0.129800007000000	0.132300004000000	0.128700003000000	0.133100003000000	0.131099999000000	0.131699994000000
0.252900004000000	0.248099998000000	0.170699999000000	0.140100002000000	0.124499999000000	0.140300006000000	0.139799997000000	0.136399999000000	0.130099997000000	0.129199997000000	0.124399997000000	0.116499998000000	0.115400001000000	0.111400001000000	0.114699997000000	0.111000001000000	0.119999997000000	0.123000003000000	0.117200002000000	0.122599997000000	0.112199999000000	0.114699997000000	0.108499996000000	0.112499997000000	0.118299998000000	0.121799998000000	0.123199999000000	0.118500002000000	0.113799997000000	0.114900000000000	0.107900001000000	0.111500002000000	0.130700007000000	0.127599999000000	0.127900004000000	0.125300005000000	0.129500002000000	0.122699998000000	0.125100002000000	0.122699998000000	0.141100004000000	0.135600001000000	0.133499995000000	0.129700005000000	0.136800006000000	0.134100005000000	0.132200003000000	0.131999999000000	0.136000007000000	0.135100007000000
0.279300004000000	0.268500000000000	0.185699999000000	0.147300005000000	0.126000002000000	0.145300001000000	0.143999994000000	0.141900003000000	0.135100007000000	0.134200007000000	0.127499998000000	0.123700000000000	0.118000001000000	0.112899996000000	0.116499998000000	0.112099998000000	0.126800001000000	0.123599999000000	0.118500002000000	0.125699997000000	0.114100002000000	0.116400003000000	0.111699998000000	0.112899996000000	0.122699998000000	0.124300003000000	0.123599999000000	0.122500002000000	0.116499998000000	0.116800003000000	0.108000003000000	0.115500003000000	0.134499997000000	0.126699999000000	0.124799997000000	0.123800002000000	0.126699999000000	0.122400001000000	0.124399997000000	0.121100001000000	0.143299997000000	0.136500001000000	0.132599995000000	0.132599995000000	0.130500004000000	0.134499997000000	0.130799994000000	0.136500001000000	0.138500005000000	0.133900002000000
0.301400006000000	0.285100013000000	0.200599998000000	0.151199996000000	0.129299998000000	0.150299996000000	0.149499997000000	0.143999994000000	0.137899995000000	0.138999999000000	0.132900000000000	0.123599999000000	0.121100001000000	0.114000000000000	0.119099997000000	0.112800002000000	0.130700007000000	0.127000004000000	0.122199997000000	0.128900006000000	0.114500001000000	0.117299996000000	0.110600002000000	0.111699998000000	0.122699998000000	0.127399996000000	0.126499996000000	0.122500002000000	0.115800001000000	0.118100002000000	0.110399999000000	0.112099998000000	0.138600007000000	0.128299996000000	0.128399998000000	0.126499996000000	0.127499998000000	0.124799997000000	0.125599995000000	0.122500002000000	0.148100004000000	0.141000003000000	0.132799998000000	0.131999999000000	0.132699996000000	0.135299996000000	0.132100001000000	0.136700004000000	0.138799995000000	0.135900006000000
0.326799989000000	0.312999994000000	0.218999997000000	0.159999996000000	0.133100003000000	0.157499999000000	0.155499995000000	0.147900000000000	0.147499993000000	0.148699999000000	0.135600001000000	0.127100006000000	0.120999999000000	0.114900000000000	0.119499996000000	0.114200003000000	0.136999995000000	0.127499998000000	0.126300007000000	0.132300004000000	0.119800001000000	0.116400003000000	0.110500000000000	0.114000000000000	0.127499998000000	0.129899994000000	0.134200007000000	0.123499997000000	0.119900003000000	0.119900003000000	0.109899998000000	0.109899998000000	0.145600006000000	0.134599999000000	0.130999997000000	0.127299994000000	0.130999997000000	0.129299998000000	0.128199995000000	0.125100002000000	0.150000006000000	0.146699995000000	0.136199996000000	0.135600001000000	0.133399993000000	0.137799993000000	0.134499997000000	0.135800004000000	0.145300001000000	0.143299997000000
0.356299996000000	0.340000004000000	0.240999997000000	0.168899998000000	0.135700002000000	0.161300004000000	0.163200006000000	0.154599994000000	0.158000007000000	0.158299997000000	0.140900001000000	0.131899998000000	0.124399997000000	0.117299996000000	0.123199999000000	0.115300000000000	0.143600002000000	0.133300006000000	0.130899996000000	0.137999997000000	0.121200003000000	0.118400000000000	0.111800000000000	0.111599997000000	0.130199999000000	0.134299994000000	0.141100004000000	0.129400000000000	0.123599999000000	0.120600000000000	0.110900000000000	0.112099998000000	0.150999993000000	0.138099998000000	0.135000005000000	0.130899996000000	0.132200003000000	0.129400000000000	0.129500002000000	0.126300007000000	0.160799995000000	0.154499993000000	0.138200000000000	0.138600007000000	0.132699996000000	0.140200004000000	0.136800006000000	0.141800001000000	0.154100001000000	0.148699999000000
0.379400015000000	0.367399991000000	0.268099993000000	0.177800000000000	0.141299993000000	0.168500006000000	0.167300001000000	0.161200002000000	0.171800002000000	0.161100000000000	0.150099993000000	0.136700004000000	0.125799999000000	0.119099997000000	0.121900000000000	0.115199998000000	0.148300007000000	0.136500001000000	0.133499995000000	0.140400007000000	0.122699998000000	0.119700000000000	0.111900002000000	0.111699998000000	0.134700000000000	0.141200006000000	0.142100006000000	0.129299998000000	0.123899996000000	0.120800003000000	0.109399997000000	0.109700002000000	0.160899997000000	0.144400001000000	0.140400007000000	0.133900002000000	0.135000005000000	0.129899994000000	0.129500002000000	0.128600001000000	0.166099995000000	0.163299993000000	0.143999994000000	0.145199999000000	0.134399995000000	0.141900003000000	0.139799997000000	0.140200004000000	0.159899995000000	0.157900006000000
0.413500011000000	0.398799986000000	0.296600014000000	0.187399998000000	0.149100006000000	0.174999997000000	0.171299994000000	0.167899996000000	0.188500002000000	0.178100005000000	0.156700000000000	0.141100004000000	0.129899994000000	0.121100001000000	0.124899998000000	0.116499998000000	0.154499993000000	0.142600000000000	0.137199998000000	0.151899993000000	0.125100002000000	0.122900002000000	0.112499997000000	0.111800000000000	0.139300004000000	0.143600002000000	0.149299994000000	0.135700002000000	0.126599997000000	0.125799999000000	0.111500002000000	0.111199997000000	0.166400000000000	0.155800000000000	0.148900002000000	0.136099994000000	0.134200007000000	0.131799996000000	0.129500002000000	0.126900002000000	0.177499995000000	0.170699999000000	0.151400000000000	0.149499997000000	0.136999995000000	0.141800001000000	0.134800002000000	0.140000001000000	0.170800000000000	0.168300003000000
0.447499990000000	0.434500009000000	0.326299995000000	0.202800006000000	0.156599998000000	0.185000002000000	0.180800006000000	0.176400006000000	0.198400006000000	0.191100001000000	0.167300001000000	0.148100004000000	0.133100003000000	0.123400003000000	0.126800001000000	0.117500000000000	0.160899997000000	0.151299998000000	0.142000005000000	0.157800004000000	0.126800001000000	0.123400003000000	0.114100002000000	0.113300003000000	0.142499998000000	0.152799994000000	0.155599996000000	0.136500001000000	0.130400002000000	0.126300007000000	0.112000003000000	0.109600000000000	0.174199998000000	0.156299993000000	0.151500002000000	0.137799993000000	0.137700006000000	0.133399993000000	0.132100001000000	0.132699996000000	0.182300001000000	0.175400004000000	0.161200002000000	0.152099997000000	0.139100000000000	0.143500000000000	0.139899999000000	0.141499996000000	0.173500001000000	0.171700001000000
0.477800012000000	0.465400010000000	0.358300000000000	0.213499993000000	0.160400003000000	0.188800007000000	0.191000000000000	0.180700004000000	0.216900006000000	0.207900003000000	0.180399999000000	0.154799998000000	0.136000007000000	0.126300007000000	0.128399998000000	0.119099997000000	0.166099995000000	0.161500007000000	0.148599997000000	0.161799997000000	0.132499993000000	0.128299996000000	0.116200000000000	0.112400003000000	0.148699999000000	0.155499995000000	0.158199996000000	0.147799999000000	0.135100007000000	0.130500004000000	0.112300001000000	0.110500000000000	0.183100000000000	0.165700004000000	0.161100000000000	0.143500000000000	0.141299993000000	0.133699998000000	0.131799996000000	0.129099995000000	0.197300002000000	0.185800001000000	0.164000005000000	0.158600003000000	0.143900007000000	0.147699997000000	0.139400005000000	0.143299997000000	0.183500007000000	0.180399999000000
0.511600018000000	0.499799997000000	0.393400013000000	0.234300002000000	0.169699997000000	0.200200006000000	0.197600007000000	0.188299999000000	0.242899999000000	0.229499996000000	0.191100001000000	0.161599994000000	0.139599994000000	0.129800007000000	0.129800007000000	0.119900003000000	0.183200002000000	0.174799994000000	0.156599998000000	0.168599993000000	0.135900006000000	0.128800005000000	0.118299998000000	0.115000002000000	0.154100001000000	0.166500002000000	0.167799994000000	0.148100004000000	0.137999997000000	0.132799998000000	0.112099998000000	0.109899998000000	0.195700005000000	0.176200002000000	0.168599993000000	0.146500006000000	0.141900003000000	0.135100007000000	0.130899996000000	0.128999993000000	0.209099993000000	0.188299999000000	0.171599999000000	0.164600000000000	0.143900007000000	0.154200003000000	0.139500007000000	0.144999996000000	0.187999994000000	0.184699997000000
0.547500014000000	0.525799990000000	0.421700001000000	0.247799993000000	0.175300002000000	0.213100001000000	0.208800003000000	0.195600003000000	0.269899994000000	0.250499994000000	0.208499998000000	0.164000005000000	0.143800005000000	0.131400004000000	0.132400006000000	0.121100001000000	0.200200006000000	0.187199995000000	0.163699999000000	0.174700007000000	0.140300006000000	0.131899998000000	0.117899999000000	0.119700000000000	0.168899998000000	0.169000000000000	0.179000005000000	0.153899997000000	0.142199993000000	0.137500003000000	0.114799999000000	0.111299999000000	0.205599993000000	0.188800007000000	0.179600000000000	0.162300006000000	0.150999993000000	0.139200002000000	0.133499995000000	0.131400004000000	0.219500005000000	0.206499994000000	0.189500004000000	0.179499999000000	0.158099994000000	0.158000007000000	0.141200006000000	0.145500004000000	0.206900001000000	0.199499995000000
0.577799976000000	0.565199971000000	0.461699992000000	0.268000007000000	0.191300005000000	0.220300004000000	0.217199996000000	0.204600006000000	0.294299990000000	0.280099988000000	0.227300003000000	0.170399994000000	0.153200001000000	0.135000005000000	0.134900004000000	0.123400003000000	0.216100007000000	0.201000005000000	0.177399993000000	0.189700007000000	0.147499993000000	0.135100007000000	0.122299999000000	0.115300000000000	0.178200006000000	0.184200004000000	0.183500007000000	0.159799993000000	0.148200005000000	0.140300006000000	0.115599997000000	0.110399999000000	0.227200001000000	0.200700000000000	0.189300001000000	0.162499994000000	0.154300004000000	0.144099995000000	0.134700000000000	0.132900000000000	0.236900002000000	0.216700003000000	0.194399998000000	0.186700001000000	0.156000003000000	0.160899997000000	0.145999998000000	0.143800005000000	0.214699998000000	0.215000004000000
0.607999980000000	0.597199976000000	0.495900005000000	0.289700001000000	0.205300003000000	0.233799994000000	0.229300007000000	0.216999993000000	0.319900006000000	0.310099989000000	0.249599993000000	0.180800006000000	0.160999998000000	0.139699996000000	0.138400003000000	0.127299994000000	0.242200002000000	0.226300001000000	0.189799994000000	0.197200000000000	0.154100001000000	0.140100002000000	0.123300001000000	0.118299998000000	0.190599993000000	0.197899997000000	0.192000002000000	0.171100006000000	0.156900004000000	0.146100000000000	0.119000003000000	0.112199999000000	0.244499996000000	0.217800006000000	0.200499997000000	0.170399994000000	0.159500003000000	0.146500006000000	0.138099998000000	0.133900002000000	0.255800009000000	0.229399994000000	0.210899994000000	0.194399998000000	0.168300003000000	0.163599998000000	0.146400005000000	0.146400005000000	0.222000003000000	0.223600000000000
0.638999999000000	0.626999974000000	0.532100022000000	0.309399992000000	0.218899995000000	0.241699994000000	0.238399997000000	0.222900003000000	0.343300015000000	0.342099994000000	0.281699985000000	0.190599993000000	0.165999994000000	0.143800005000000	0.142100006000000	0.124899998000000	0.264899999000000	0.248199999000000	0.201100007000000	0.207000002000000	0.160400003000000	0.143099993000000	0.125200003000000	0.118400000000000	0.201299995000000	0.213900000000000	0.193299994000000	0.173999995000000	0.166400000000000	0.149900004000000	0.117899999000000	0.112999998000000	0.269899994000000	0.236100003000000	0.219400004000000	0.181500003000000	0.168899998000000	0.153400004000000	0.142299995000000	0.135900006000000	0.274699986000000	0.247500002000000	0.221699998000000	0.205899999000000	0.173299998000000	0.173299998000000	0.151800007000000	0.149800003000000	0.240400001000000	0.241099998000000
0.671899974000000	0.653900027000000	0.562699974000000	0.334300011000000	0.225700006000000	0.256099999000000	0.247500002000000	0.231800005000000	0.369300008000000	0.366699994000000	0.305000007000000	0.202299997000000	0.172600001000000	0.148200005000000	0.145099998000000	0.126499996000000	0.294600010000000	0.271299988000000	0.226799995000000	0.222499996000000	0.168500006000000	0.148800001000000	0.126800001000000	0.119099997000000	0.227699995000000	0.238399997000000	0.206799999000000	0.183799997000000	0.173299998000000	0.157100007000000	0.120099999000000	0.110799998000000	0.292600006000000	0.261500001000000	0.240199998000000	0.198100001000000	0.182300001000000	0.156499997000000	0.145600006000000	0.137400001000000	0.296499997000000	0.265799999000000	0.238499999000000	0.220699996000000	0.182400003000000	0.180600002000000	0.153500006000000	0.151199996000000	0.261299998000000	0.259499997000000
0.697099984000000	0.683000028000000	0.596400023000000	0.358200014000000	0.239600003000000	0.263399988000000	0.261000007000000	0.239099994000000	0.397599995000000	0.391099989000000	0.335399985000000	0.218300000000000	0.176599994000000	0.153899997000000	0.148399994000000	0.129199997000000	0.314599991000000	0.298099995000000	0.245900005000000	0.228400007000000	0.175699994000000	0.150900006000000	0.128800005000000	0.118600003000000	0.244900003000000	0.263399988000000	0.227200001000000	0.186700001000000	0.183300003000000	0.163599998000000	0.122500002000000	0.111400001000000	0.315299988000000	0.280099988000000	0.257299989000000	0.208700001000000	0.196500003000000	0.162599996000000	0.149599999000000	0.136800006000000	0.322699994000000	0.285600007000000	0.261099994000000	0.238399997000000	0.195099995000000	0.186199993000000	0.158399999000000	0.153300002000000	0.280200005000000	0.277999997000000
0.728799999000000	0.711300015000000	0.627300024000000	0.378899992000000	0.253300011000000	0.281399995000000	0.262499988000000	0.255499989000000	0.425000012000000	0.425999999000000	0.361499995000000	0.234200001000000	0.189700007000000	0.159799993000000	0.150999993000000	0.133000001000000	0.347700000000000	0.322699994000000	0.277399987000000	0.241699994000000	0.186700001000000	0.160899997000000	0.132100001000000	0.122000001000000	0.279199988000000	0.286799997000000	0.246000007000000	0.202999994000000	0.187199995000000	0.170000002000000	0.125900000000000	0.113200001000000	0.340200007000000	0.305900007000000	0.277099997000000	0.217999995000000	0.195400000000000	0.170599997000000	0.157299995000000	0.137600005000000	0.353300005000000	0.306899995000000	0.277799994000000	0.245800003000000	0.203899994000000	0.195800006000000	0.165500000000000	0.151700005000000	0.300900012000000	0.303999990000000
0.758499980000000	0.747200012000000	0.657599986000000	0.410899997000000	0.273099989000000	0.299800009000000	0.272199988000000	0.265300006000000	0.455700010000000	0.449600011000000	0.400200009000000	0.255400002000000	0.198799998000000	0.166999996000000	0.158600003000000	0.132100001000000	0.382499993000000	0.349599987000000	0.316500008000000	0.258300006000000	0.195099995000000	0.166899994000000	0.138899997000000	0.123599999000000	0.305299997000000	0.314399987000000	0.266400009000000	0.212599993000000	0.200399995000000	0.179900005000000	0.129199997000000	0.112599999000000	0.376500010000000	0.330799997000000	0.302800000000000	0.235100001000000	0.206000000000000	0.180899993000000	0.167899996000000	0.145400003000000	0.386500001000000	0.335599989000000	0.303099990000000	0.264499992000000	0.216700003000000	0.206499994000000	0.170499995000000	0.157700002000000	0.328500003000000	0.327199996000000
0.783999979000000	0.761699975000000	0.688399971000000	0.425000012000000	0.290199995000000	0.305400014000000	0.280999988000000	0.273999989000000	0.484600008000000	0.483200014000000	0.423999995000000	0.273200005000000	0.206699997000000	0.172000006000000	0.160099998000000	0.136800006000000	0.410800010000000	0.372299999000000	0.358000010000000	0.280000001000000	0.207499996000000	0.177800000000000	0.142499998000000	0.126699999000000	0.333400011000000	0.345499992000000	0.298200011000000	0.227799997000000	0.206499994000000	0.188800007000000	0.133699998000000	0.113399997000000	0.403200001000000	0.357899994000000	0.327800006000000	0.258800000000000	0.234500006000000	0.199200004000000	0.172800004000000	0.143000007000000	0.417100012000000	0.363499999000000	0.324800014000000	0.289099991000000	0.230599999000000	0.224800006000000	0.178499997000000	0.164199993000000	0.355500013000000	0.347499996000000
0.807600021000000	0.792599976000000	0.709900022000000	0.453299999000000	0.305299997000000	0.322299987000000	0.287699997000000	0.281500012000000	0.518700004000000	0.516300023000000	0.458299994000000	0.301099986000000	0.220799997000000	0.178000003000000	0.164600000000000	0.138200000000000	0.443500012000000	0.407599986000000	0.394400001000000	0.302199990000000	0.218199998000000	0.187299997000000	0.149399996000000	0.129800007000000	0.370499998000000	0.379400015000000	0.320800006000000	0.242699996000000	0.218400002000000	0.195500001000000	0.135100007000000	0.116800003000000	0.425599992000000	0.393999994000000	0.352200001000000	0.271800011000000	0.235499993000000	0.204899997000000	0.182899997000000	0.143900007000000	0.446399987000000	0.388000011000000	0.356299996000000	0.307700008000000	0.238900006000000	0.225500003000000	0.181199998000000	0.167400002000000	0.378399998000000	0.379299998000000
0.822300017000000	0.807799995000000	0.729700029000000	0.464100003000000	0.320199996000000	0.333200008000000	0.296200007000000	0.294999987000000	0.548500001000000	0.544099987000000	0.484200001000000	0.329200000000000	0.229300007000000	0.186900005000000	0.169799998000000	0.140400007000000	0.472799987000000	0.422800004000000	0.425500005000000	0.335500002000000	0.229399994000000	0.191300005000000	0.152400002000000	0.131600007000000	0.401400000000000	0.399699986000000	0.357499987000000	0.258500010000000	0.229599997000000	0.205699995000000	0.141700000000000	0.118100002000000	0.462900013000000	0.427599996000000	0.381000012000000	0.307099998000000	0.261599988000000	0.224900007000000	0.193399996000000	0.153699994000000	0.479200006000000	0.423700005000000	0.384900004000000	0.340099990000000	0.260899991000000	0.251199991000000	0.199499995000000	0.171800002000000	0.406300008000000	0.409599990000000
0.824599981000000	0.820900023000000	0.754400015000000	0.491800010000000	0.340400010000000	0.339800000000000	0.304699987000000	0.296099991000000	0.569700003000000	0.574500024000000	0.509500027000000	0.360100001000000	0.233300000000000	0.193700001000000	0.174700007000000	0.142900005000000	0.499399990000000	0.454699993000000	0.456600010000000	0.370499998000000	0.241200000000000	0.205699995000000	0.158500001000000	0.135600001000000	0.426200002000000	0.428299993000000	0.386999995000000	0.279700011000000	0.241799995000000	0.216399997000000	0.146799996000000	0.123599999000000	0.494399995000000	0.453200012000000	0.407599986000000	0.331299990000000	0.278400004000000	0.228300005000000	0.195800006000000	0.159500003000000	0.512199998000000	0.441100001000000	0.410200000000000	0.367199987000000	0.273799986000000	0.256799996000000	0.198799998000000	0.175600007000000	0.428700000000000	0.429899991000000
0.822600007000000	0.832000017000000	0.757499993000000	0.516499996000000	0.364899993000000	0.350800008000000	0.316199988000000	0.302599996000000	0.601100028000000	0.607400000000000	0.546299994000000	0.391600013000000	0.246500000000000	0.195899993000000	0.180700004000000	0.144600004000000	0.530700028000000	0.479200006000000	0.494199991000000	0.396899998000000	0.256500006000000	0.219999999000000	0.164399996000000	0.138099998000000	0.464500010000000	0.457700014000000	0.416799992000000	0.318899989000000	0.260399997000000	0.227500007000000	0.150600001000000	0.122000001000000	0.519100010000000	0.472600013000000	0.438600004000000	0.348500013000000	0.297600001000000	0.248899996000000	0.207000002000000	0.162300006000000	0.550599992000000	0.465000004000000	0.446900010000000	0.383700013000000	0.290199995000000	0.275700003000000	0.210800007000000	0.185399994000000	0.458499998000000	0.457500011000000
0.817300022000000	0.826699972000000	0.748300016000000	0.543299973000000	0.375499994000000	0.368600011000000	0.316799998000000	0.307500005000000	0.633400023000000	0.645399988000000	0.568799973000000	0.416900009000000	0.266999990000000	0.210400000000000	0.184200004000000	0.149000004000000	0.561800003000000	0.506200016000000	0.526799977000000	0.426800013000000	0.262800008000000	0.234699994000000	0.170000002000000	0.143500000000000	0.482899994000000	0.490599990000000	0.438600004000000	0.344399989000000	0.275500000000000	0.233500004000000	0.160699993000000	0.124300003000000	0.559499979000000	0.511799991000000	0.464899987000000	0.376300007000000	0.326700002000000	0.258599997000000	0.215800002000000	0.167999998000000	0.581200004000000	0.502600014000000	0.472299993000000	0.407499999000000	0.311300009000000	0.284299999000000	0.219500005000000	0.192200005000000	0.486699998000000	0.488400012000000
0.815699995000000	0.821600020000000	0.748700023000000	0.561699986000000	0.398299992000000	0.381199986000000	0.332199991000000	0.311500013000000	0.651400030000000	0.668299973000000	0.590699971000000	0.448399991000000	0.270399988000000	0.216299996000000	0.191200003000000	0.148800001000000	0.586499989000000	0.527599990000000	0.557600021000000	0.460299999000000	0.287400007000000	0.252099991000000	0.180000007000000	0.148900002000000	0.510500014000000	0.520600021000000	0.465799987000000	0.375499994000000	0.296499997000000	0.250299990000000	0.167799994000000	0.128600001000000	0.588500023000000	0.547100008000000	0.489499986000000	0.403800011000000	0.346300006000000	0.270500004000000	0.228699997000000	0.174199998000000	0.619700015000000	0.532599986000000	0.505500019000000	0.429199994000000	0.335299999000000	0.304699987000000	0.231199995000000	0.197400004000000	0.514699996000000	0.513499975000000
0.815100014000000	0.822899997000000	0.739799976000000	0.586199999000000	0.421400011000000	0.400799990000000	0.332300007000000	0.322699994000000	0.679400027000000	0.705999970000000	0.619499981000000	0.476300001000000	0.286300004000000	0.227200001000000	0.193800002000000	0.151700005000000	0.624499977000000	0.559899986000000	0.595000029000000	0.495599985000000	0.322800010000000	0.268700004000000	0.185100004000000	0.154799998000000	0.544799984000000	0.549300015000000	0.499500006000000	0.403400004000000	0.319299996000000	0.261200011000000	0.173500001000000	0.137600005000000	0.611999989000000	0.564499974000000	0.521099985000000	0.428099990000000	0.381599993000000	0.289799988000000	0.241699994000000	0.184200004000000	0.643899977000000	0.552500010000000	0.534300029000000	0.458799988000000	0.357800007000000	0.315899998000000	0.240899995000000	0.209700003000000	0.535799980000000	0.532000005000000
0.811399996000000	0.819100022000000	0.735899985000000	0.611599982000000	0.435000002000000	0.414900005000000	0.343699992000000	0.335200012000000	0.703199983000000	0.732299984000000	0.649600029000000	0.502300024000000	0.303799987000000	0.243000001000000	0.197099999000000	0.156399995000000	0.648500025000000	0.593699992000000	0.623600006000000	0.521000028000000	0.357100010000000	0.293500006000000	0.196700007000000	0.155900002000000	0.574299991000000	0.570400000000000	0.525900006000000	0.432200015000000	0.340799987000000	0.271899998000000	0.189500004000000	0.136399999000000	0.644400001000000	0.602199972000000	0.554000020000000	0.460200012000000	0.408600003000000	0.315899998000000	0.258399993000000	0.195400000000000	0.682299972000000	0.582000017000000	0.568799973000000	0.490900010000000	0.387699991000000	0.346399993000000	0.256000012000000	0.217199996000000	0.566699982000000	0.565699995000000
0.812200010000000	0.820999980000000	0.732999980000000	0.640799999000000	0.463400006000000	0.432399988000000	0.359100014000000	0.338400006000000	0.730300009000000	0.752099991000000	0.671599984000000	0.520600021000000	0.316900015000000	0.251100004000000	0.205500007000000	0.161699995000000	0.680499971000000	0.610300004000000	0.660399973000000	0.544300020000000	0.382200003000000	0.312200010000000	0.206699997000000	0.164499998000000	0.599399984000000	0.608099997000000	0.559599996000000	0.453200012000000	0.374399990000000	0.290699989000000	0.199399993000000	0.147499993000000	0.670199990000000	0.621100008000000	0.577300012000000	0.478599995000000	0.422199994000000	0.326999992000000	0.261400014000000	0.199900001000000	0.702300012000000	0.606599987000000	0.591899991000000	0.505500019000000	0.390899986000000	0.355399996000000	0.259499997000000	0.226899996000000	0.592100024000000	0.580799997000000
0.813000023000000	0.819700003000000	0.726800025000000	0.654399991000000	0.467299998000000	0.445300013000000	0.366200000000000	0.347099990000000	0.742699981000000	0.773800015000000	0.690999985000000	0.555800021000000	0.334899992000000	0.260800004000000	0.216399997000000	0.161899999000000	0.699100018000000	0.634100020000000	0.687300026000000	0.572799981000000	0.411300004000000	0.332300007000000	0.223000005000000	0.171100006000000	0.622500002000000	0.626800001000000	0.582700014000000	0.482899994000000	0.402200013000000	0.311500013000000	0.213400006000000	0.153999999000000	0.695800006000000	0.651600003000000	0.605099976000000	0.498400003000000	0.451400012000000	0.347200006000000	0.280400008000000	0.213000000000000	0.717400014000000	0.636200011000000	0.617600024000000	0.523599982000000	0.422699988000000	0.374900013000000	0.277300000000000	0.237499997000000	0.616800010000000	0.608900011000000
0.812200010000000	0.821300030000000	0.722299993000000	0.678600013000000	0.500899971000000	0.465600014000000	0.376700014000000	0.358099997000000	0.744599998000000	0.781599998000000	0.707199991000000	0.573700011000000	0.350300014000000	0.272100002000000	0.220300004000000	0.166899994000000	0.724399984000000	0.663999975000000	0.719500005000000	0.595300019000000	0.432000011000000	0.354600012000000	0.240300000000000	0.186800003000000	0.645699978000000	0.661199987000000	0.618099988000000	0.508800030000000	0.425599992000000	0.342799991000000	0.227500007000000	0.156900004000000	0.710600019000000	0.673699975000000	0.624700010000000	0.537899971000000	0.478899986000000	0.367799997000000	0.294600010000000	0.220400006000000	0.719299972000000	0.654299974000000	0.640200019000000	0.562600017000000	0.453900009000000	0.403800011000000	0.290800005000000	0.244499996000000	0.643499970000000	0.634000003000000
0.815400004000000	0.813899994000000	0.711000025000000	0.677600026000000	0.508199990000000	0.474700004000000	0.388000011000000	0.362500012000000	0.744499981000000	0.781199992000000	0.724099994000000	0.602900028000000	0.372399986000000	0.279399991000000	0.230199993000000	0.169799998000000	0.738099992000000	0.679400027000000	0.737399995000000	0.620999992000000	0.449000001000000	0.372399986000000	0.252499998000000	0.190599993000000	0.663699985000000	0.677399993000000	0.645099998000000	0.530499995000000	0.449099988000000	0.370599985000000	0.233199999000000	0.165099993000000	0.710900009000000	0.674799979000000	0.648400009000000	0.550000012000000	0.502399981000000	0.389699996000000	0.309700012000000	0.232899994000000	0.714999974000000	0.671199977000000	0.666400015000000	0.568799973000000	0.463900000000000	0.415699989000000	0.302800000000000	0.254200011000000	0.669200003000000	0.659600019000000
0.810000002000000	0.821099997000000	0.702899992000000	0.678399980000000	0.528599977000000	0.492599994000000	0.393400013000000	0.373100013000000	0.738499999000000	0.779999971000000	0.721000016000000	0.621900022000000	0.380100012000000	0.296099991000000	0.233799994000000	0.169000000000000	0.740000010000000	0.690900028000000	0.738399982000000	0.642400026000000	0.462300003000000	0.384900004000000	0.268900007000000	0.200900003000000	0.694400012000000	0.707199991000000	0.665899992000000	0.554099977000000	0.471700013000000	0.389400005000000	0.250600010000000	0.169499993000000	0.712499976000000	0.695800006000000	0.669499993000000	0.583899975000000	0.537800014000000	0.431199998000000	0.330599993000000	0.248099998000000	0.715900004000000	0.695100009000000	0.678900003000000	0.613600016000000	0.504199982000000	0.451599985000000	0.325300008000000	0.269100010000000	0.678600013000000	0.675300002000000
0.815199971000000	0.817600012000000	0.690199971000000	0.677699983000000	0.544000030000000	0.502900004000000	0.405699998000000	0.375099987000000	0.737600029000000	0.780799985000000	0.721400023000000	0.641900003000000	0.402200013000000	0.299400002000000	0.238700002000000	0.172600001000000	0.741999984000000	0.696099997000000	0.746200025000000	0.672599971000000	0.493400007000000	0.401800007000000	0.285100013000000	0.207200006000000	0.696399987000000	0.720200002000000	0.687699974000000	0.580500007000000	0.496600002000000	0.411900014000000	0.273999989000000	0.182999998000000	0.713500023000000	0.692399979000000	0.671100020000000	0.608200014000000	0.577000022000000	0.467000008000000	0.357300013000000	0.264499992000000	0.713199973000000	0.695999980000000	0.683200002000000	0.633700013000000	0.534600019000000	0.479000002000000	0.347200006000000	0.278100014000000	0.680299997000000	0.687300026000000
[truncated: 14 more columns]
