# Supplementary material for: Modeling the impact of drug interactions on therapeutic selectivity
Source: Nat Commun. 2018 Aug 27;9:3452. doi: 10.1038/s41467-018-05954-3 (PMC6110842; doi:10.1038/s41467-018-05954-3)
Supplement: Supplementary file 4 — Supplementary Data 1 [file 41467_2018_5954_MOESM4_ESM.zip › albRAW/Pen-Rap.txt]

0.126200005000000	0.125799999000000	0.120399997000000	0.123700000000000	0.125000000000000	0.124499999000000	0.123400003000000	0.134000003000000	0.126300007000000	0.124200001000000	0.124799997000000	0.127299994000000	0.124399997000000	0.125300005000000	0.128800005000000	0.125200003000000	0.123499997000000	0.124300003000000	0.127499998000000	0.126100004000000	0.123999998000000	0.125799999000000	0.125000000000000	0.124700002000000	0.121699996000000	0.123099998000000	0.124600001000000	0.122599997000000	0.122599997000000	0.122500002000000	0.125400007000000	0.122299999000000	0.121600002000000	0.119199999000000	0.125599995000000	0.121699996000000	0.126399994000000	0.129500002000000	0.125699997000000	0.122199997000000	0.127000004000000	0.124700002000000	0.125599995000000	0.128800005000000	0.125100002000000	0.126000002000000	0.127800003000000	0.125799999000000	0.125400007000000	0.123400003000000
0.125300005000000	0.125599995000000	0.120300002000000	0.123000003000000	0.125000000000000	0.123599999000000	0.123300001000000	0.133200005000000	0.124899998000000	0.123599999000000	0.124399997000000	0.124899998000000	0.123899996000000	0.123999998000000	0.127599999000000	0.123999998000000	0.122900002000000	0.123300001000000	0.126100004000000	0.125699997000000	0.122599997000000	0.124200001000000	0.123800002000000	0.123800002000000	0.121900000000000	0.122599997000000	0.123999998000000	0.121200003000000	0.122599997000000	0.121399999000000	0.123800002000000	0.120899998000000	0.119700000000000	0.119199999000000	0.123000003000000	0.120600000000000	0.123800002000000	0.128299996000000	0.123700000000000	0.121299997000000	0.125300005000000	0.123599999000000	0.123999998000000	0.126699999000000	0.123800002000000	0.123899996000000	0.126599997000000	0.124100000000000	0.123300001000000	0.121100001000000
0.125000000000000	0.123700000000000	0.119999997000000	0.122599997000000	0.123899996000000	0.123300001000000	0.122199997000000	0.132599995000000	0.123000003000000	0.122500002000000	0.123599999000000	0.123899996000000	0.122800000000000	0.123099998000000	0.126499996000000	0.123099998000000	0.122199997000000	0.122199997000000	0.124899998000000	0.125799999000000	0.122400001000000	0.123899996000000	0.122500002000000	0.122400001000000	0.119599998000000	0.120999999000000	0.122800000000000	0.119900003000000	0.120800003000000	0.119700000000000	0.122800000000000	0.119800001000000	0.119000003000000	0.117500000000000	0.122599997000000	0.119599998000000	0.122900002000000	0.122900002000000	0.122199997000000	0.120200001000000	0.124799997000000	0.122800000000000	0.122699998000000	0.124499999000000	0.123300001000000	0.123099998000000	0.125400007000000	0.122400001000000	0.122000001000000	0.120800003000000
0.124499999000000	0.123700000000000	0.120300002000000	0.121699996000000	0.123599999000000	0.122000001000000	0.122000001000000	0.131500006000000	0.122800000000000	0.121200003000000	0.123700000000000	0.124100000000000	0.122900002000000	0.122699998000000	0.126000002000000	0.122800000000000	0.120700002000000	0.121799998000000	0.124399997000000	0.125100002000000	0.121100001000000	0.123599999000000	0.121900000000000	0.121799998000000	0.119000003000000	0.119999997000000	0.121799998000000	0.119999997000000	0.120899998000000	0.119999997000000	0.122000001000000	0.119499996000000	0.118299998000000	0.116700001000000	0.122100003000000	0.120099999000000	0.122199997000000	0.126800001000000	0.121500000000000	0.120099999000000	0.124200001000000	0.122800000000000	0.121900000000000	0.124200001000000	0.122400001000000	0.122900002000000	0.124600001000000	0.122400001000000	0.122400001000000	0.120800003000000
0.124499999000000	0.123400003000000	0.119900003000000	0.122400001000000	0.123400003000000	0.121900000000000	0.121100001000000	0.130500004000000	0.122699998000000	0.120999999000000	0.122800000000000	0.122400001000000	0.122699998000000	0.122100003000000	0.125799999000000	0.123099998000000	0.121500000000000	0.121200003000000	0.123700000000000	0.124499999000000	0.121100001000000	0.122400001000000	0.121799998000000	0.123800002000000	0.119800001000000	0.119900003000000	0.122299999000000	0.118900001000000	0.121299997000000	0.119199999000000	0.121600002000000	0.119300000000000	0.118799999000000	0.117100000000000	0.121200003000000	0.119199999000000	0.122500002000000	0.121200003000000	0.121699996000000	0.119199999000000	0.123999998000000	0.121699996000000	0.124600001000000	0.122500002000000	0.122699998000000	0.122299999000000	0.124200001000000	0.121900000000000	0.122299999000000	0.119999997000000
0.123999998000000	0.122800000000000	0.119599998000000	0.120499998000000	0.123400003000000	0.121600002000000	0.121200003000000	0.131600007000000	0.122400001000000	0.121200003000000	0.122299999000000	0.123300001000000	0.122199997000000	0.122500002000000	0.126300007000000	0.122599997000000	0.120999999000000	0.122100003000000	0.123099998000000	0.124300003000000	0.121600002000000	0.122000001000000	0.122000001000000	0.121200003000000	0.119800001000000	0.118799999000000	0.121600002000000	0.119400002000000	0.121299997000000	0.119499996000000	0.121399999000000	0.119199999000000	0.118600003000000	0.116800003000000	0.120200001000000	0.118299998000000	0.121100001000000	0.120899998000000	0.121900000000000	0.119000003000000	0.123999998000000	0.121600002000000	0.121600002000000	0.122100003000000	0.122299999000000	0.122199997000000	0.124899998000000	0.121299997000000	0.121600002000000	0.119300000000000
0.123599999000000	0.122800000000000	0.119199999000000	0.121299997000000	0.122800000000000	0.122100003000000	0.120999999000000	0.130099997000000	0.122199997000000	0.120700002000000	0.121900000000000	0.122900002000000	0.121799998000000	0.122100003000000	0.124899998000000	0.122299999000000	0.120300002000000	0.120800003000000	0.123800002000000	0.125000000000000	0.120700002000000	0.121799998000000	0.122000001000000	0.120600000000000	0.118299998000000	0.119300000000000	0.120399997000000	0.119400002000000	0.120999999000000	0.119199999000000	0.121200003000000	0.118299998000000	0.117100000000000	0.116200000000000	0.120099999000000	0.119099997000000	0.120899998000000	0.121200003000000	0.120800003000000	0.119300000000000	0.123499997000000	0.121299997000000	0.120999999000000	0.122500002000000	0.122400001000000	0.122299999000000	0.123400003000000	0.121900000000000	0.121299997000000	0.119199999000000
0.124499999000000	0.123400003000000	0.119599998000000	0.121200003000000	0.123599999000000	0.120999999000000	0.121500000000000	0.131200001000000	0.122000001000000	0.121100001000000	0.122500002000000	0.123099998000000	0.122500002000000	0.122100003000000	0.125300005000000	0.123000003000000	0.121299997000000	0.121100001000000	0.123300001000000	0.124700002000000	0.121500000000000	0.121699996000000	0.121699996000000	0.121799998000000	0.119700000000000	0.120300002000000	0.122100003000000	0.119199999000000	0.120800003000000	0.118900001000000	0.121299997000000	0.118799999000000	0.117600001000000	0.116599999000000	0.120600000000000	0.119000003000000	0.120899998000000	0.120899998000000	0.121699996000000	0.119400002000000	0.124300003000000	0.122000001000000	0.121900000000000	0.122699998000000	0.122599997000000	0.122299999000000	0.124399997000000	0.121799998000000	0.122100003000000	0.120399997000000
0.123999998000000	0.122400001000000	0.119800001000000	0.122000001000000	0.123000003000000	0.122000001000000	0.121200003000000	0.130099997000000	0.123000003000000	0.121100001000000	0.122100003000000	0.122900002000000	0.121399999000000	0.121600002000000	0.125300005000000	0.122400001000000	0.121399999000000	0.120600000000000	0.123000003000000	0.124100000000000	0.120399997000000	0.121399999000000	0.122000001000000	0.121399999000000	0.118500002000000	0.119400002000000	0.121799998000000	0.119499996000000	0.119700000000000	0.118600003000000	0.121200003000000	0.118799999000000	0.116899997000000	0.116099998000000	0.121299997000000	0.119000003000000	0.120099999000000	0.119700000000000	0.120800003000000	0.118900001000000	0.123300001000000	0.121399999000000	0.121699996000000	0.122100003000000	0.121500000000000	0.122299999000000	0.124899998000000	0.121699996000000	0.121200003000000	0.120099999000000
0.124899998000000	0.124100000000000	0.120399997000000	0.122599997000000	0.124899998000000	0.122800000000000	0.121600002000000	0.131099999000000	0.123000003000000	0.121799998000000	0.123300001000000	0.123899996000000	0.122100003000000	0.122000001000000	0.126599997000000	0.122900002000000	0.122500002000000	0.121100001000000	0.123300001000000	0.124200001000000	0.120999999000000	0.122000001000000	0.122100003000000	0.122000001000000	0.120099999000000	0.120399997000000	0.121799998000000	0.119300000000000	0.119599998000000	0.119800001000000	0.121799998000000	0.119300000000000	0.119099997000000	0.116599999000000	0.119800001000000	0.119300000000000	0.119800001000000	0.120800003000000	0.121600002000000	0.119900003000000	0.123899996000000	0.121600002000000	0.120700002000000	0.122800000000000	0.122500002000000	0.122599997000000	0.124399997000000	0.122500002000000	0.121600002000000	0.120899998000000
0.125100002000000	0.124700002000000	0.120600000000000	0.122400001000000	0.124100000000000	0.122900002000000	0.121900000000000	0.130799994000000	0.122800000000000	0.122800000000000	0.123499997000000	0.122800000000000	0.122100003000000	0.122500002000000	0.124700002000000	0.123099998000000	0.121100001000000	0.121399999000000	0.123400003000000	0.123899996000000	0.120999999000000	0.121699996000000	0.121900000000000	0.121299997000000	0.119300000000000	0.120399997000000	0.121900000000000	0.119800001000000	0.120200001000000	0.119400002000000	0.121600002000000	0.118299998000000	0.118199997000000	0.116700001000000	0.120300002000000	0.118500002000000	0.120999999000000	0.121200003000000	0.120700002000000	0.119099997000000	0.123999998000000	0.121399999000000	0.122500002000000	0.122199997000000	0.122299999000000	0.122699998000000	0.123499997000000	0.122299999000000	0.121100001000000	0.120300002000000
0.126100004000000	0.125400007000000	0.121600002000000	0.123599999000000	0.125100002000000	0.123400003000000	0.121699996000000	0.131500006000000	0.122500002000000	0.121200003000000	0.123000003000000	0.123599999000000	0.122400001000000	0.123000003000000	0.123999998000000	0.123199999000000	0.121399999000000	0.121799998000000	0.123599999000000	0.125000000000000	0.121100001000000	0.122000001000000	0.121699996000000	0.121699996000000	0.118299998000000	0.119700000000000	0.121200003000000	0.119800001000000	0.119499996000000	0.119199999000000	0.120999999000000	0.119099997000000	0.118299998000000	0.117200002000000	0.119800001000000	0.119000003000000	0.120499998000000	0.120899998000000	0.120300002000000	0.120099999000000	0.123800002000000	0.122100003000000	0.121699996000000	0.122000001000000	0.121900000000000	0.122699998000000	0.123700000000000	0.122699998000000	0.121699996000000	0.120800003000000
0.126900002000000	0.125200003000000	0.120899998000000	0.123599999000000	0.124399997000000	0.123199999000000	0.122500002000000	0.129500002000000	0.123199999000000	0.121900000000000	0.122800000000000	0.123400003000000	0.121900000000000	0.122199997000000	0.123700000000000	0.123199999000000	0.122000001000000	0.120999999000000	0.122699998000000	0.124700002000000	0.121100001000000	0.121600002000000	0.121699996000000	0.121500000000000	0.119000003000000	0.120399997000000	0.120899998000000	0.120099999000000	0.120099999000000	0.118799999000000	0.119900003000000	0.118100002000000	0.118199997000000	0.116899997000000	0.119099997000000	0.119000003000000	0.119999997000000	0.122599997000000	0.119599998000000	0.119199999000000	0.124600001000000	0.120899998000000	0.120800003000000	0.122500002000000	0.121500000000000	0.122599997000000	0.123800002000000	0.121799998000000	0.121799998000000	0.119400002000000
0.128500000000000	0.128299996000000	0.122800000000000	0.125400007000000	0.125300005000000	0.124899998000000	0.122199997000000	0.129500002000000	0.124300003000000	0.122699998000000	0.124200001000000	0.123599999000000	0.122599997000000	0.122800000000000	0.123599999000000	0.123199999000000	0.123000003000000	0.122299999000000	0.123899996000000	0.124200001000000	0.122500002000000	0.122400001000000	0.121600002000000	0.121500000000000	0.120099999000000	0.120099999000000	0.120499998000000	0.120099999000000	0.120200001000000	0.119800001000000	0.121399999000000	0.119199999000000	0.119400002000000	0.116499998000000	0.121200003000000	0.119900003000000	0.120700002000000	0.120800003000000	0.119599998000000	0.119000003000000	0.124700002000000	0.121399999000000	0.126300007000000	0.121799998000000	0.122900002000000	0.123000003000000	0.123800002000000	0.122000001000000	0.123000003000000	0.119000003000000
0.131099999000000	0.129899994000000	0.125100002000000	0.126499996000000	0.127200007000000	0.126100004000000	0.123800002000000	0.131200001000000	0.125100002000000	0.124300003000000	0.125499994000000	0.125000000000000	0.123199999000000	0.124100000000000	0.126399994000000	0.125400007000000	0.124499999000000	0.123199999000000	0.125200003000000	0.125900000000000	0.121699996000000	0.123400003000000	0.123400003000000	0.122299999000000	0.120899998000000	0.120999999000000	0.121900000000000	0.121200003000000	0.120499998000000	0.121100001000000	0.121900000000000	0.119599998000000	0.119599998000000	0.118100002000000	0.120600000000000	0.120300002000000	0.121100001000000	0.123999998000000	0.121299997000000	0.119700000000000	0.125100002000000	0.123000003000000	0.123400003000000	0.123599999000000	0.122900002000000	0.123999998000000	0.125100002000000	0.123400003000000	0.123400003000000	0.121399999000000
0.131400004000000	0.132400006000000	0.126300007000000	0.127599999000000	0.128700003000000	0.127000004000000	0.124399997000000	0.133000001000000	0.125100002000000	0.125599995000000	0.126699999000000	0.125599995000000	0.124200001000000	0.124600001000000	0.127100006000000	0.125100002000000	0.123999998000000	0.124600001000000	0.125400007000000	0.127000004000000	0.122800000000000	0.123199999000000	0.123800002000000	0.122500002000000	0.120999999000000	0.122299999000000	0.122800000000000	0.121200003000000	0.121299997000000	0.120899998000000	0.122299999000000	0.119599998000000	0.119999997000000	0.119099997000000	0.120999999000000	0.120999999000000	0.121699996000000	0.121299997000000	0.122500002000000	0.120300002000000	0.126300007000000	0.123099998000000	0.123000003000000	0.123999998000000	0.123700000000000	0.124100000000000	0.125699997000000	0.122599997000000	0.124200001000000	0.121399999000000
0.133300006000000	0.133499995000000	0.128299996000000	0.128500000000000	0.129199997000000	0.127000004000000	0.123899996000000	0.132100001000000	0.126200005000000	0.125799999000000	0.127299994000000	0.125799999000000	0.124899998000000	0.124499999000000	0.127000004000000	0.125000000000000	0.126499996000000	0.124300003000000	0.126699999000000	0.127100006000000	0.123199999000000	0.123599999000000	0.123800002000000	0.122699998000000	0.121699996000000	0.122000001000000	0.123300001000000	0.121799998000000	0.121600002000000	0.121900000000000	0.122299999000000	0.119900003000000	0.119700000000000	0.118199997000000	0.121500000000000	0.120300002000000	0.122299999000000	0.121799998000000	0.121600002000000	0.120399997000000	0.126499996000000	0.123000003000000	0.123899996000000	0.124200001000000	0.124200001000000	0.124300003000000	0.124899998000000	0.123000003000000	0.124300003000000	0.122299999000000
0.137500003000000	0.136700004000000	0.130600005000000	0.129199997000000	0.130600005000000	0.127200007000000	0.124899998000000	0.133699998000000	0.127399996000000	0.127599999000000	0.128299996000000	0.127200007000000	0.126000002000000	0.125499994000000	0.127700001000000	0.125900000000000	0.126599997000000	0.126800001000000	0.127200007000000	0.127000004000000	0.123599999000000	0.124399997000000	0.124499999000000	0.122900002000000	0.123400003000000	0.123400003000000	0.124300003000000	0.122400001000000	0.122299999000000	0.121699996000000	0.123800002000000	0.120600000000000	0.122400001000000	0.120200001000000	0.122699998000000	0.121600002000000	0.122500002000000	0.121600002000000	0.122599997000000	0.120899998000000	0.127100006000000	0.124200001000000	0.124300003000000	0.124899998000000	0.125200003000000	0.124399997000000	0.127399996000000	0.123599999000000	0.125599995000000	0.123700000000000
0.139500007000000	0.139200002000000	0.134000003000000	0.130899996000000	0.129999995000000	0.128199995000000	0.125100002000000	0.133499995000000	0.129899994000000	0.128800005000000	0.129999995000000	0.128299996000000	0.126599997000000	0.126699999000000	0.128199995000000	0.126000002000000	0.129500002000000	0.127100006000000	0.127800003000000	0.127499998000000	0.124600001000000	0.124700002000000	0.124600001000000	0.123300001000000	0.124399997000000	0.124300003000000	0.123800002000000	0.122400001000000	0.122699998000000	0.123000003000000	0.122800000000000	0.120999999000000	0.123400003000000	0.120600000000000	0.122299999000000	0.121900000000000	0.123000003000000	0.122400001000000	0.122199997000000	0.121299997000000	0.128700003000000	0.126000002000000	0.124600001000000	0.125100002000000	0.124899998000000	0.125300005000000	0.126200005000000	0.123199999000000	0.125400007000000	0.123499997000000
0.141499996000000	0.143399999000000	0.137700006000000	0.131899998000000	0.131899998000000	0.128199995000000	0.125100002000000	0.134100005000000	0.131999999000000	0.131500006000000	0.130799994000000	0.128999993000000	0.127700001000000	0.126800001000000	0.129199997000000	0.127499998000000	0.129400000000000	0.128900006000000	0.130199999000000	0.128999993000000	0.125400007000000	0.126399994000000	0.125200003000000	0.123599999000000	0.126800001000000	0.125900000000000	0.125799999000000	0.122400001000000	0.123499997000000	0.123300001000000	0.124100000000000	0.121100001000000	0.123899996000000	0.122400001000000	0.123499997000000	0.122199997000000	0.123400003000000	0.122599997000000	0.124499999000000	0.121200003000000	0.129999995000000	0.125799999000000	0.128099993000000	0.125699997000000	0.126300007000000	0.126599997000000	0.127399996000000	0.123999998000000	0.126800001000000	0.125599995000000
0.145899996000000	0.146899998000000	0.139899999000000	0.133599997000000	0.132699996000000	0.129400000000000	0.126300007000000	0.135199994000000	0.133699998000000	0.133499995000000	0.134000003000000	0.131600007000000	0.129600003000000	0.127700001000000	0.129700005000000	0.128099993000000	0.130700007000000	0.131600007000000	0.130999997000000	0.131099999000000	0.126000002000000	0.126499996000000	0.127100006000000	0.124499999000000	0.126699999000000	0.127200007000000	0.126800001000000	0.123999998000000	0.124700002000000	0.123899996000000	0.124399997000000	0.122000001000000	0.125400007000000	0.123700000000000	0.125200003000000	0.123199999000000	0.125699997000000	0.122500002000000	0.123700000000000	0.121900000000000	0.131400004000000	0.128099993000000	0.126200005000000	0.127100006000000	0.126900002000000	0.126200005000000	0.127800003000000	0.124300003000000	0.128000006000000	0.126499996000000
0.151999995000000	0.153799996000000	0.142800003000000	0.135199994000000	0.134599999000000	0.130300000000000	0.125699997000000	0.134399995000000	0.136199996000000	0.135700002000000	0.135100007000000	0.132900000000000	0.132100001000000	0.129600003000000	0.130799994000000	0.128000006000000	0.132799998000000	0.132699996000000	0.132599995000000	0.131600007000000	0.128000006000000	0.127200007000000	0.126699999000000	0.125000000000000	0.128600001000000	0.128600001000000	0.128600001000000	0.124799997000000	0.126300007000000	0.124700002000000	0.125499994000000	0.122100003000000	0.127900004000000	0.125100002000000	0.125499994000000	0.123999998000000	0.124899998000000	0.123300001000000	0.123999998000000	0.121600002000000	0.132900000000000	0.129500002000000	0.128000006000000	0.127800003000000	0.127399996000000	0.127599999000000	0.127399996000000	0.124899998000000	0.129999995000000	0.127299994000000
0.158199996000000	0.158199996000000	0.147400007000000	0.136000007000000	0.134900004000000	0.130400002000000	0.125400007000000	0.134900004000000	0.138200000000000	0.137799993000000	0.138999999000000	0.134700000000000	0.132799998000000	0.130999997000000	0.131300002000000	0.128999993000000	0.134800002000000	0.134399995000000	0.135199994000000	0.131999999000000	0.127499998000000	0.127200007000000	0.126800001000000	0.125100002000000	0.130199999000000	0.130099997000000	0.129999995000000	0.126000002000000	0.126800001000000	0.124200001000000	0.124700002000000	0.122199997000000	0.129700005000000	0.126800001000000	0.127499998000000	0.124899998000000	0.125100002000000	0.122900002000000	0.123800002000000	0.122299999000000	0.135199994000000	0.131500006000000	0.129299998000000	0.128600001000000	0.129199997000000	0.126599997000000	0.128000006000000	0.124600001000000	0.131899998000000	0.129899994000000
0.163900003000000	0.166500002000000	0.151299998000000	0.137400001000000	0.136399999000000	0.130899996000000	0.126300007000000	0.134599999000000	0.141100004000000	0.141499996000000	0.141399994000000	0.136999995000000	0.134599999000000	0.133000001000000	0.132100001000000	0.128999993000000	0.137199998000000	0.137199998000000	0.136399999000000	0.134599999000000	0.128299996000000	0.129299998000000	0.128399998000000	0.125699997000000	0.132900000000000	0.132200003000000	0.131899998000000	0.127800003000000	0.126900002000000	0.126399994000000	0.125200003000000	0.123400003000000	0.130700007000000	0.127499998000000	0.128999993000000	0.126000002000000	0.126100004000000	0.123899996000000	0.125300005000000	0.122400001000000	0.137500003000000	0.132599995000000	0.130199999000000	0.129899994000000	0.129099995000000	0.128099993000000	0.128000006000000	0.125400007000000	0.132900000000000	0.130799994000000
0.173199996000000	0.171700001000000	0.155000001000000	0.139200002000000	0.136000007000000	0.130300000000000	0.125300005000000	0.134700000000000	0.143900007000000	0.144400001000000	0.143000007000000	0.139699996000000	0.136199996000000	0.134299994000000	0.132200003000000	0.129999995000000	0.139599994000000	0.140000001000000	0.137700006000000	0.134700000000000	0.128900006000000	0.128900006000000	0.127000004000000	0.125300005000000	0.134700000000000	0.133100003000000	0.132100001000000	0.128399998000000	0.126699999000000	0.125100002000000	0.125100002000000	0.122500002000000	0.133499995000000	0.128700003000000	0.129199997000000	0.126300007000000	0.125599995000000	0.122900002000000	0.123599999000000	0.121799998000000	0.139500007000000	0.133499995000000	0.130700007000000	0.130099997000000	0.129299998000000	0.126699999000000	0.129800007000000	0.123899996000000	0.134100005000000	0.131699994000000
0.181500003000000	0.182699993000000	0.159400001000000	0.140300006000000	0.138600007000000	0.131400004000000	0.126200005000000	0.134900004000000	0.148200005000000	0.148300007000000	0.148900002000000	0.141100004000000	0.138799995000000	0.135800004000000	0.133599997000000	0.131099999000000	0.143700004000000	0.142900005000000	0.141599998000000	0.136999995000000	0.129899994000000	0.129999995000000	0.128900006000000	0.126300007000000	0.137799993000000	0.137199998000000	0.136099994000000	0.129199997000000	0.127900004000000	0.127100006000000	0.125900000000000	0.123099998000000	0.136800006000000	0.132499993000000	0.131500006000000	0.129600003000000	0.127399996000000	0.124200001000000	0.125300005000000	0.122599997000000	0.142399997000000	0.137099996000000	0.133100003000000	0.130400002000000	0.130700007000000	0.128700003000000	0.129700005000000	0.125400007000000	0.138300002000000	0.135100007000000
0.192800000000000	0.192399994000000	0.166099995000000	0.142499998000000	0.139400005000000	0.131699994000000	0.127599999000000	0.134900004000000	0.153099999000000	0.153799996000000	0.152799994000000	0.145199999000000	0.142299995000000	0.137899995000000	0.135000005000000	0.131999999000000	0.149299994000000	0.148200005000000	0.145899996000000	0.139599994000000	0.132200003000000	0.131400004000000	0.129400000000000	0.127200007000000	0.142700002000000	0.141200006000000	0.137999997000000	0.131799996000000	0.129199997000000	0.127100006000000	0.126100004000000	0.123300001000000	0.140300006000000	0.136199996000000	0.133699998000000	0.128600001000000	0.127800003000000	0.128800005000000	0.124799997000000	0.123199999000000	0.147400007000000	0.139899999000000	0.136199996000000	0.132400006000000	0.131899998000000	0.128999993000000	0.129199997000000	0.125699997000000	0.141599998000000	0.137500003000000
0.204699993000000	0.205699995000000	0.171800002000000	0.144299999000000	0.140100002000000	0.132699996000000	0.125900000000000	0.133499995000000	0.157600001000000	0.159799993000000	0.157100007000000	0.149399996000000	0.145300001000000	0.140200004000000	0.135499999000000	0.132200003000000	0.152700007000000	0.152400002000000	0.148100004000000	0.141599998000000	0.133000001000000	0.133100003000000	0.128999993000000	0.127100006000000	0.146100000000000	0.143900007000000	0.139300004000000	0.132599995000000	0.129800007000000	0.128099993000000	0.126900002000000	0.123099998000000	0.143999994000000	0.138500005000000	0.135399997000000	0.129700005000000	0.128500000000000	0.125000000000000	0.124899998000000	0.122699998000000	0.150000006000000	0.141800001000000	0.138099998000000	0.134800002000000	0.133200005000000	0.129999995000000	0.128500000000000	0.124799997000000	0.144700006000000	0.139799997000000
0.217500001000000	0.216999993000000	0.180000007000000	0.146400005000000	0.141700000000000	0.133599997000000	0.125699997000000	0.133900002000000	0.163100004000000	0.164199993000000	0.163000003000000	0.153099999000000	0.149499997000000	0.143000007000000	0.135399997000000	0.134299994000000	0.157700002000000	0.156200007000000	0.152899995000000	0.144400001000000	0.135499999000000	0.133800000000000	0.128700003000000	0.128000006000000	0.150800005000000	0.147400007000000	0.143299997000000	0.135700002000000	0.130500004000000	0.128800005000000	0.126100004000000	0.124200001000000	0.147799999000000	0.141100004000000	0.137999997000000	0.130799994000000	0.128700003000000	0.125400007000000	0.124499999000000	0.123199999000000	0.153899997000000	0.145899996000000	0.140599996000000	0.135900006000000	0.133399993000000	0.130700007000000	0.128900006000000	0.126200005000000	0.148399994000000	0.142600000000000
0.233700007000000	0.232899994000000	0.186499998000000	0.150000006000000	0.143700004000000	0.134299994000000	0.126800001000000	0.133599997000000	0.168400005000000	0.171100006000000	0.170100003000000	0.157100007000000	0.152799994000000	0.145099998000000	0.138200000000000	0.135399997000000	0.162900001000000	0.163000003000000	0.156800002000000	0.148399994000000	0.136800006000000	0.135600001000000	0.131099999000000	0.128399998000000	0.154400006000000	0.152899995000000	0.146200001000000	0.137300000000000	0.132699996000000	0.129400000000000	0.127399996000000	0.124300003000000	0.151999995000000	0.146799996000000	0.140799999000000	0.134200007000000	0.131099999000000	0.126100004000000	0.125000000000000	0.123800002000000	0.158800006000000	0.150000006000000	0.143399999000000	0.137500003000000	0.135600001000000	0.130999997000000	0.128999993000000	0.125300005000000	0.153799996000000	0.145300001000000
0.248199999000000	0.246500000000000	0.196099997000000	0.150500000000000	0.144899994000000	0.134299994000000	0.126900002000000	0.134599999000000	0.175200000000000	0.178900003000000	0.177399993000000	0.163499996000000	0.157199994000000	0.148599997000000	0.138799995000000	0.135800004000000	0.167199999000000	0.168599993000000	0.162799999000000	0.150700003000000	0.138600007000000	0.137300000000000	0.130199999000000	0.128199995000000	0.161100000000000	0.155900002000000	0.149399996000000	0.140400007000000	0.133100003000000	0.130700007000000	0.126599997000000	0.124300003000000	0.157100007000000	0.149000004000000	0.143999994000000	0.134599999000000	0.130600005000000	0.126699999000000	0.124899998000000	0.123400003000000	0.163599998000000	0.153999999000000	0.146799996000000	0.138899997000000	0.135700002000000	0.132599995000000	0.129999995000000	0.126200005000000	0.156399995000000	0.148000002000000
0.270200014000000	0.267699987000000	0.203099996000000	0.153300002000000	0.145999998000000	0.135499999000000	0.127399996000000	0.135000005000000	0.183899999000000	0.187199995000000	0.183400005000000	0.169699997000000	0.162200004000000	0.150999993000000	0.140599996000000	0.138200000000000	0.177599996000000	0.174799994000000	0.167699993000000	0.152500004000000	0.140499994000000	0.138200000000000	0.131699994000000	0.129400000000000	0.168099999000000	0.160400003000000	0.153400004000000	0.141499996000000	0.135100007000000	0.131799996000000	0.127800003000000	0.125400007000000	0.163200006000000	0.154599994000000	0.146799996000000	0.137700006000000	0.131200001000000	0.127100006000000	0.125799999000000	0.124399997000000	0.171100006000000	0.159500003000000	0.149000004000000	0.140100002000000	0.137400001000000	0.131799996000000	0.130400002000000	0.126200005000000	0.163399994000000	0.153500006000000
0.293300003000000	0.289499998000000	0.217999995000000	0.156599998000000	0.148399994000000	0.136399999000000	0.127499998000000	0.135299996000000	0.194199994000000	0.196300000000000	0.193700001000000	0.175099999000000	0.168300003000000	0.155599996000000	0.143399999000000	0.138400003000000	0.184000000000000	0.182999998000000	0.175500005000000	0.156000003000000	0.142199993000000	0.139599994000000	0.132100001000000	0.129899994000000	0.173299998000000	0.167199999000000	0.158299997000000	0.144400001000000	0.136099994000000	0.132900000000000	0.129199997000000	0.125599995000000	0.170000002000000	0.158700004000000	0.150600001000000	0.137600005000000	0.132699996000000	0.127299994000000	0.126499996000000	0.124499999000000	0.177300006000000	0.162400007000000	0.154599994000000	0.142299995000000	0.139799997000000	0.133599997000000	0.130700007000000	0.126100004000000	0.168599993000000	0.157100007000000
0.317600012000000	0.312500000000000	0.226799995000000	0.159199998000000	0.150500000000000	0.136099994000000	0.128199995000000	0.136000007000000	0.202800006000000	0.208700001000000	0.204400003000000	0.182699993000000	0.172999993000000	0.160600007000000	0.146599993000000	0.142600000000000	0.193000004000000	0.192100003000000	0.183500007000000	0.161899999000000	0.143999994000000	0.141700000000000	0.133399993000000	0.130400002000000	0.181199998000000	0.173400000000000	0.162900001000000	0.146799996000000	0.136399999000000	0.132499993000000	0.129500002000000	0.125499994000000	0.176100001000000	0.164100006000000	0.155000001000000	0.140000001000000	0.133699998000000	0.127599999000000	0.126699999000000	0.124300003000000	0.184599996000000	0.169900000000000	0.157299995000000	0.145600006000000	0.140900001000000	0.133800000000000	0.131600007000000	0.126800001000000	0.174999997000000	0.162100002000000
0.342500001000000	0.335000008000000	0.239399999000000	0.161100000000000	0.152600005000000	0.137700006000000	0.128900006000000	0.136600003000000	0.215599999000000	0.219899997000000	0.215000004000000	0.191000000000000	0.180299997000000	0.164600000000000	0.147900000000000	0.143600002000000	0.203099996000000	0.199900001000000	0.189300001000000	0.165900007000000	0.145899996000000	0.144099995000000	0.133800000000000	0.130400002000000	0.189799994000000	0.179199994000000	0.169200003000000	0.149700001000000	0.139400005000000	0.133800000000000	0.129600003000000	0.126100004000000	0.185200006000000	0.170699999000000	0.158099994000000	0.143600002000000	0.134900004000000	0.130099997000000	0.126300007000000	0.123499997000000	0.194000006000000	0.176100001000000	0.161200002000000	0.147200003000000	0.141900003000000	0.135100007000000	0.131099999000000	0.126000002000000	0.181999996000000	0.167699993000000
0.375099987000000	0.363299996000000	0.256099999000000	0.165999994000000	0.155800000000000	0.139899999000000	0.129899994000000	0.137600005000000	0.229300007000000	0.233199999000000	0.230700001000000	0.199900001000000	0.189400002000000	0.170100003000000	0.150099993000000	0.145500004000000	0.214800000000000	0.210400000000000	0.200900003000000	0.170200005000000	0.150600001000000	0.146699995000000	0.135000005000000	0.132100001000000	0.198899999000000	0.186199993000000	0.174799994000000	0.152999997000000	0.141000003000000	0.135499999000000	0.129400000000000	0.126699999000000	0.192699999000000	0.174600005000000	0.163699999000000	0.143900007000000	0.136199996000000	0.128900006000000	0.127000004000000	0.124899998000000	0.202800006000000	0.179499999000000	0.168200001000000	0.148100004000000	0.144099995000000	0.135900006000000	0.131699994000000	0.127399996000000	0.188199997000000	0.171299994000000
0.398200005000000	0.386900008000000	0.272000015000000	0.169000000000000	0.157600001000000	0.140900001000000	0.129299998000000	0.138200000000000	0.239099994000000	0.248899996000000	0.241200000000000	0.209399998000000	0.198599994000000	0.176200002000000	0.152899995000000	0.147699997000000	0.224600002000000	0.223800004000000	0.210700005000000	0.173999995000000	0.153099999000000	0.147300005000000	0.135000005000000	0.131999999000000	0.206200004000000	0.194900006000000	0.180399999000000	0.154100001000000	0.144299999000000	0.135399997000000	0.129999995000000	0.126399994000000	0.199100003000000	0.182699993000000	0.167199999000000	0.146500006000000	0.136999995000000	0.128600001000000	0.128500000000000	0.124300003000000	0.209099993000000	0.187099993000000	0.171399996000000	0.149599999000000	0.145699993000000	0.136800006000000	0.132100001000000	0.126900002000000	0.195600003000000	0.176799998000000
0.433800012000000	0.417800009000000	0.285699993000000	0.173899993000000	0.158899993000000	0.142100006000000	0.129099995000000	0.136999995000000	0.256000012000000	0.264699996000000	0.258100003000000	0.220899999000000	0.207599998000000	0.182099998000000	0.156299993000000	0.148499995000000	0.239399999000000	0.235799998000000	0.220100001000000	0.181700006000000	0.154300004000000	0.149700001000000	0.136899993000000	0.131400004000000	0.220300004000000	0.203799993000000	0.186499998000000	0.158700004000000	0.142900005000000	0.136700004000000	0.129500002000000	0.127000004000000	0.210400000000000	0.188299999000000	0.171299994000000	0.147599995000000	0.137999997000000	0.129199997000000	0.126699999000000	0.123999998000000	0.221799999000000	0.193100005000000	0.175699994000000	0.150800005000000	0.147900000000000	0.136600003000000	0.131799996000000	0.127200007000000	0.207000002000000	0.181600004000000
0.476599991000000	0.449200004000000	0.306699991000000	0.177200004000000	0.162599996000000	0.143299997000000	0.130400002000000	0.137999997000000	0.279799998000000	0.286199987000000	0.280200005000000	0.231000006000000	0.215900004000000	0.188800007000000	0.159600005000000	0.151700005000000	0.260699987000000	0.251500010000000	0.233899996000000	0.187399998000000	0.157299995000000	0.152700007000000	0.137600005000000	0.133800000000000	0.232899994000000	0.213499993000000	0.194999993000000	0.161400005000000	0.146500006000000	0.137700006000000	0.130799994000000	0.127800003000000	0.222900003000000	0.195299998000000	0.180700004000000	0.150900006000000	0.139699996000000	0.130600005000000	0.128099993000000	0.125499994000000	0.235799998000000	0.201800004000000	0.183599994000000	0.155000001000000	0.149200007000000	0.137400001000000	0.134499997000000	0.126599997000000	0.216800004000000	0.187299997000000
0.511500001000000	0.480199993000000	0.324800014000000	0.181299999000000	0.165099993000000	0.144199997000000	0.130099997000000	0.138699993000000	0.297399998000000	0.303999990000000	0.298299998000000	0.244100004000000	0.229399994000000	0.194199994000000	0.160899997000000	0.154599994000000	0.274800003000000	0.264600009000000	0.246399999000000	0.192300007000000	0.159999996000000	0.153400004000000	0.136999995000000	0.132300004000000	0.245100006000000	0.224600002000000	0.201000005000000	0.164299995000000	0.147599995000000	0.138600007000000	0.130500004000000	0.127100006000000	0.231299996000000	0.202099994000000	0.181299999000000	0.151400000000000	0.139899999000000	0.130199999000000	0.126399994000000	0.124700002000000	0.245199993000000	0.210700005000000	0.185000002000000	0.156700000000000	0.149599999000000	0.138200000000000	0.132699996000000	0.126699999000000	0.226500005000000	0.192499995000000
0.554099977000000	0.516200006000000	0.348699987000000	0.185399994000000	0.170399994000000	0.145699993000000	0.129099995000000	0.136999995000000	0.320499986000000	0.327899992000000	0.321300000000000	0.259099990000000	0.241899997000000	0.202600002000000	0.164900005000000	0.156100005000000	0.296900004000000	0.284299999000000	0.260300010000000	0.196899995000000	0.162900001000000	0.155800000000000	0.138600007000000	0.133200005000000	0.260899991000000	0.233899996000000	0.207900003000000	0.167600006000000	0.149399996000000	0.139500007000000	0.131300002000000	0.127399996000000	0.247700006000000	0.210400000000000	0.186700001000000	0.154400006000000	0.141800001000000	0.130700007000000	0.126499996000000	0.123800002000000	0.258599997000000	0.216299996000000	0.190799996000000	0.158899993000000	0.152700007000000	0.138699993000000	0.131999999000000	0.126599997000000	0.236100003000000	0.197799996000000
0.597400010000000	0.548500001000000	0.371899992000000	0.189899996000000	0.172499999000000	0.149200007000000	0.131999999000000	0.138799995000000	0.349099994000000	0.354000002000000	0.343699992000000	0.277099997000000	0.257200003000000	0.211400002000000	0.170200005000000	0.160099998000000	0.321000010000000	0.306600004000000	0.274800003000000	0.204899997000000	0.167699993000000	0.159799993000000	0.140000001000000	0.135100007000000	0.283300012000000	0.248400003000000	0.218500003000000	0.173199996000000	0.150600001000000	0.141100004000000	0.132100001000000	0.128800005000000	0.263999999000000	0.220599994000000	0.192800000000000	0.158999994000000	0.143500000000000	0.133300006000000	0.128099993000000	0.126399994000000	0.279500008000000	0.227599993000000	0.196500003000000	0.162499994000000	0.154200003000000	0.140499994000000	0.133000001000000	0.127599999000000	0.250499994000000	0.205100000000000
0.632700026000000	0.582799971000000	0.393999994000000	0.196500003000000	0.173299998000000	0.150600001000000	0.130500004000000	0.138300002000000	0.364199996000000	0.377099991000000	0.368000001000000	0.291200012000000	0.268200010000000	0.219899997000000	0.172299996000000	0.160699993000000	0.332100004000000	0.324099988000000	0.291200012000000	0.209700003000000	0.169900000000000	0.161699995000000	0.139699996000000	0.134499997000000	0.294999987000000	0.256700009000000	0.225500003000000	0.174700007000000	0.152899995000000	0.142399997000000	0.131699994000000	0.128900006000000	0.271600008000000	0.228799999000000	0.197099999000000	0.155800000000000	0.142600000000000	0.136299998000000	0.127700001000000	0.124399997000000	0.289000005000000	0.235499993000000	0.202900007000000	0.162799999000000	0.154300004000000	0.140799999000000	0.131500006000000	0.126699999000000	0.262899995000000	0.210899994000000
0.673300028000000	0.620000005000000	0.417299986000000	0.201399997000000	0.180099994000000	0.151400000000000	0.132400006000000	0.138899997000000	0.398099989000000	0.410400003000000	0.397399992000000	0.307399988000000	0.289999992000000	0.231000006000000	0.177900001000000	0.165900007000000	0.363799989000000	0.348699987000000	0.305400014000000	0.219200000000000	0.174700007000000	0.166400000000000	0.141299993000000	0.136000007000000	0.315299988000000	0.274500012000000	0.233099997000000	0.179700002000000	0.153699994000000	0.143299997000000	0.133100003000000	0.129500002000000	0.290699989000000	0.239199996000000	0.203099996000000	0.160400003000000	0.146100000000000	0.133800000000000	0.128800005000000	0.125900000000000	0.309199989000000	0.247700006000000	0.210600004000000	0.167699993000000	0.157900006000000	0.143000007000000	0.133499995000000	0.126800001000000	0.276899993000000	0.219400004000000
0.712700009000000	0.648000002000000	0.444400012000000	0.206000000000000	0.182400003000000	0.151899993000000	0.132699996000000	0.137799993000000	0.424800009000000	0.436699986000000	0.427199990000000	0.328999996000000	0.305700004000000	0.240400001000000	0.181500003000000	0.167500004000000	0.385100007000000	0.368999988000000	0.327199996000000	0.227799997000000	0.177900001000000	0.167500004000000	0.141599998000000	0.135600001000000	0.335399985000000	0.286700010000000	0.241600007000000	0.183799997000000	0.154499993000000	0.142800003000000	0.131400004000000	0.128900006000000	0.304800004000000	0.245399997000000	0.208000004000000	0.162000000000000	0.145600006000000	0.133399993000000	0.126900002000000	0.125300005000000	0.324400008000000	0.258500010000000	0.214200005000000	0.168099999000000	0.158500001000000	0.142100006000000	0.132100001000000	0.126399994000000	0.291599989000000	0.224900007000000
0.753799975000000	0.678900003000000	0.469799995000000	0.209299996000000	0.187700003000000	0.154400006000000	0.133599997000000	0.139500007000000	0.451599985000000	0.469900012000000	0.453399986000000	0.350800008000000	0.321799994000000	0.252099991000000	0.186000004000000	0.172600001000000	0.413599998000000	0.391200006000000	0.340400010000000	0.234400004000000	0.179600000000000	0.169799998000000	0.144299999000000	0.136700004000000	0.355300009000000	0.298200011000000	0.247600004000000	0.186900005000000	0.156000003000000	0.145699993000000	0.131799996000000	0.129199997000000	0.320400000000000	0.253500015000000	0.212500006000000	0.163800001000000	0.145600006000000	0.133900002000000	0.128600001000000	0.125400007000000	0.341399997000000	0.264600009000000	0.220699996000000	0.170900002000000	0.159400001000000	0.142900005000000	0.133000001000000	0.128299996000000	0.303099990000000	0.230299994000000
0.798300028000000	0.722000003000000	0.503799975000000	0.218799993000000	0.192300007000000	0.156299993000000	0.133800000000000	0.141100004000000	0.495000005000000	0.504899979000000	0.488599986000000	0.374199986000000	0.345699996000000	0.263000011000000	0.191900000000000	0.176200002000000	0.448700011000000	0.420700014000000	0.362599999000000	0.243000001000000	0.185100004000000	0.174099997000000	0.144199997000000	0.137300000000000	0.383599997000000	0.314300001000000	0.260899991000000	0.190500006000000	0.161699995000000	0.145300001000000	0.132599995000000	0.130400002000000	0.343100011000000	0.265799999000000	0.218999997000000	0.167099997000000	0.148800001000000	0.135100007000000	0.127399996000000	0.125900000000000	0.363299996000000	0.278200001000000	0.227300003000000	0.174199998000000	0.162000000000000	0.144800007000000	0.133100003000000	0.127599999000000	0.317000002000000	0.238000005000000
0.810000002000000	0.740199983000000	0.531899989000000	0.224800006000000	0.198100001000000	0.160300002000000	0.134700000000000	0.140799999000000	0.525399983000000	0.532800019000000	0.519800007000000	0.390199989000000	0.373899996000000	0.273200005000000	0.197600007000000	0.181400001000000	0.477699995000000	0.444200009000000	0.384700000000000	0.251899987000000	0.191799998000000	0.177000001000000	0.146300003000000	0.138600007000000	0.406500012000000	0.327600002000000	0.272000015000000	0.194100007000000	0.162699997000000	0.147499993000000	0.133800000000000	0.130300000000000	0.358599991000000	0.276899993000000	0.227200001000000	0.169100001000000	0.149800003000000	0.135399997000000	0.128000006000000	0.126000002000000	0.382999986000000	0.287900001000000	0.234699994000000	0.173500001000000	0.165800005000000	0.144999996000000	0.134700000000000	0.127599999000000	0.337000012000000	0.244000003000000
0.805700004000000	0.759599984000000	0.559300005000000	0.230299994000000	0.200800002000000	0.160099998000000	0.135800004000000	0.143399999000000	0.554300010000000	0.566999972000000	0.551699996000000	0.421900004000000	0.392399997000000	0.285499990000000	0.202500001000000	0.185399994000000	0.501200020000000	0.466199994000000	0.405499995000000	0.261400014000000	0.191499993000000	0.177800000000000	0.147499993000000	0.139699996000000	0.428799987000000	0.343800008000000	0.277900010000000	0.200499997000000	0.162400007000000	0.148100004000000	0.134900004000000	0.131500006000000	0.375699997000000	0.282799989000000	0.231900007000000	0.171299994000000	0.149700001000000	0.136600003000000	0.128900006000000	0.126499996000000	0.401899993000000	0.297600001000000	0.239099994000000	0.179100007000000	0.164100006000000	0.144899994000000	0.135900006000000	0.128000006000000	0.351000011000000	0.251500010000000
0.811200023000000	0.783999979000000	0.600000024000000	0.235699996000000	0.204699993000000	0.164399996000000	0.136500001000000	0.143099993000000	0.592100024000000	0.599300027000000	0.587499976000000	0.438499987000000	0.415399998000000	0.299800009000000	0.209500000000000	0.189700007000000	0.534300029000000	0.492900014000000	0.428600013000000	0.267699987000000	0.196300000000000	0.180800006000000	0.147300005000000	0.138699993000000	0.453999996000000	0.361000001000000	0.294000000000000	0.202399999000000	0.164800003000000	0.148800001000000	0.134499997000000	0.131699994000000	0.395300001000000	0.294299990000000	0.242599994000000	0.172800004000000	0.150800005000000	0.139500007000000	0.128999993000000	0.126499996000000	0.421700001000000	0.309799999000000	0.246900007000000	0.177300006000000	0.166999996000000	0.146400005000000	0.135600001000000	0.128800005000000	0.365999997000000	0.257099986000000
0.802299976000000	0.782899976000000	0.624300003000000	0.244900003000000	0.210800007000000	0.164800003000000	0.136999995000000	0.144400001000000	0.627399981000000	0.637099981000000	0.623099983000000	0.465400010000000	0.441199988000000	0.312400013000000	0.215299994000000	0.194100007000000	0.561600029000000	0.522199988000000	0.451499999000000	0.279300004000000	0.200299993000000	0.184599996000000	0.148599997000000	0.140699998000000	0.479799986000000	0.379799992000000	0.303700000000000	0.206699997000000	0.165700004000000	0.150700003000000	0.135399997000000	0.131200001000000	0.413599998000000	0.305799991000000	0.245900005000000	0.173700005000000	0.150900006000000	0.137799993000000	0.129099995000000	0.126800001000000	0.439599991000000	0.321099997000000	0.253399998000000	0.179800004000000	0.168699995000000	0.146799996000000	0.135700002000000	0.128600001000000	0.380400002000000	0.264099985000000
0.820500016000000	0.786000013000000	0.659200013000000	0.258199990000000	0.219200000000000	0.169699997000000	0.137600005000000	0.143700004000000	0.656700015000000	0.665000021000000	0.653900027000000	0.489899993000000	0.466699988000000	0.331699997000000	0.223000005000000	0.198100001000000	0.597000003000000	0.550599992000000	0.475400001000000	0.288700014000000	0.206100002000000	0.186100006000000	0.149100006000000	0.139699996000000	0.511300027000000	0.392399997000000	0.316199988000000	0.209600002000000	0.167899996000000	0.149900004000000	0.135800004000000	0.131400004000000	0.434899986000000	0.316399992000000	0.250999987000000	0.176599994000000	0.152700007000000	0.137799993000000	0.129199997000000	0.125799999000000	0.460500002000000	0.331900001000000	0.258300006000000	0.182099998000000	0.171399996000000	0.147499993000000	0.135199994000000	0.128500000000000	0.398400009000000	0.270900011000000
0.806500018000000	0.779600024000000	0.691200018000000	0.264899999000000	0.224900007000000	0.173500001000000	0.137799993000000	0.146100000000000	0.664300025000000	0.676400006000000	0.679000020000000	0.517000020000000	0.493900001000000	0.346899986000000	0.229900002000000	0.204300001000000	0.614799976000000	0.570800006000000	0.497999996000000	0.296600014000000	0.209500000000000	0.189799994000000	0.150900006000000	0.142299995000000	0.527899981000000	0.407400012000000	0.328000009000000	0.215399995000000	0.171000004000000	0.152199998000000	0.136099994000000	0.132599995000000	0.448900014000000	0.326700002000000	0.259000003000000	0.179900005000000	0.153300002000000	0.138099998000000	0.129400000000000	0.127599999000000	0.477999985000000	0.344599992000000	0.268400013000000	0.184900001000000	0.171800002000000	0.147300005000000	0.135800004000000	0.128399998000000	0.407000005000000	0.278899997000000
0.810599983000000	0.767000020000000	0.715799987000000	0.272199988000000	0.231500000000000	0.177000001000000	0.137500003000000	0.144899994000000	0.669300020000000	0.674000025000000	0.680700004000000	0.539200008000000	0.521000028000000	0.361099988000000	0.235300004000000	0.205100000000000	0.641399980000000	0.592000008000000	0.519800007000000	0.310999990000000	0.213900000000000	0.192300007000000	0.151999995000000	0.142499998000000	0.553699970000000	0.421799988000000	0.334100008000000	0.217899993000000	0.171800002000000	0.154300004000000	0.135900006000000	0.132499993000000	0.468100011000000	0.329200000000000	0.265199989000000	0.179900005000000	0.154200003000000	0.138500005000000	0.130500004000000	0.127200007000000	0.497000009000000	0.349900007000000	0.273400009000000	0.187399998000000	0.173999995000000	0.149200007000000	0.136800006000000	0.128800005000000	0.426099986000000	0.281100005000000
0.808600008000000	0.777599990000000	0.740000010000000	0.283499986000000	0.238100007000000	0.179100007000000	0.140100002000000	0.145799994000000	0.669399977000000	0.683700025000000	0.688899994000000	0.567200005000000	0.549000025000000	0.382699996000000	0.244700000000000	0.214499995000000	0.643700004000000	0.621800005000000	0.544300020000000	0.319799989000000	0.218600005000000	0.196799994000000	0.153099999000000	0.143199995000000	0.575699985000000	0.439799994000000	0.347600013000000	0.224700004000000	0.172999993000000	0.154200003000000	0.136299998000000	0.132900000000000	0.485399991000000	0.348500013000000	0.271499991000000	0.182200000000000	0.154899999000000	0.138099998000000	0.130300000000000	0.127499998000000	0.521099985000000	0.365799993000000	0.282499999000000	0.188800007000000	0.174700007000000	0.149000004000000	0.137199998000000	0.128900006000000	0.445199996000000	0.293000013000000
0.803499997000000	0.767099977000000	0.749400020000000	0.290600002000000	0.243399993000000	0.186000004000000	0.140599996000000	0.147699997000000	0.670499980000000	0.680299997000000	0.685199976000000	0.590799987000000	0.570299983000000	0.400099993000000	0.251399994000000	0.221699998000000	0.651099980000000	0.636300027000000	0.564000010000000	0.330799997000000	0.222700000000000	0.199100003000000	0.152300000000000	0.144099995000000	0.599399984000000	0.457800001000000	0.356999993000000	0.226699993000000	0.174300000000000	0.153999999000000	0.137300000000000	0.133300006000000	0.501699984000000	0.355899990000000	0.276600003000000	0.184599996000000	0.155200005000000	0.139100000000000	0.130300000000000	0.127599999000000	0.535799980000000	0.397300005000000	0.284799993000000	0.189899996000000	0.176200002000000	0.150199994000000	0.136099994000000	0.128999993000000	0.461100012000000	0.298599988000000
0.818400025000000	0.776300013000000	0.756399989000000	0.303799987000000	0.254599988000000	0.189700007000000	0.141299993000000	0.146599993000000	0.673699975000000	0.682200015000000	0.683799982000000	0.611899972000000	0.595600009000000	0.414499998000000	0.263000011000000	0.222399995000000	0.650500000000000	0.647700012000000	0.582000017000000	0.340000004000000	0.225799993000000	0.200399995000000	0.154799998000000	0.143800005000000	0.618099988000000	0.470499992000000	0.370099992000000	0.229000002000000	0.175099999000000	0.156299993000000	0.136999995000000	0.132799998000000	0.519599974000000	0.364100009000000	0.285800010000000	0.184400007000000	0.156000003000000	0.139699996000000	0.129899994000000	0.127599999000000	0.550100029000000	0.384400010000000	0.291799992000000	0.192300007000000	0.177499995000000	0.151299998000000	0.136600003000000	0.129700005000000	0.468600005000000	0.303400010000000
0.819100022000000	0.774999976000000	0.750999987000000	0.317699999000000	0.263799995000000	0.194499999000000	0.142199993000000	0.146699995000000	0.672500014000000	0.682699978000000	0.688300014000000	0.637700021000000	0.622600019000000	0.432200015000000	0.269899994000000	0.230399996000000	0.649500012000000	0.655099988000000	0.605700016000000	0.351599991000000	0.231000006000000	0.204699993000000	0.153899997000000	0.143900007000000	0.630900025000000	0.485799998000000	0.383700013000000	0.233500004000000	0.175899997000000	0.155900002000000	0.137300000000000	0.132699996000000	0.533399999000000	0.372500002000000	0.293900013000000	0.186199993000000	0.157700002000000	0.139400005000000	0.129700005000000	0.126699999000000	0.568499982000000	0.396600008000000	0.301800013000000	0.194600001000000	0.177000001000000	0.150199994000000	0.135700002000000	0.128399998000000	0.482400000000000	0.311500013000000
0.816900015000000	0.765500009000000	0.742699981000000	0.325599998000000	0.271200001000000	0.198200002000000	0.142700002000000	0.146899998000000	0.666899979000000	0.672200024000000	0.681500018000000	0.648999989000000	0.636300027000000	0.452100009000000	0.280499995000000	0.234400004000000	0.644999981000000	0.647899985000000	0.616699994000000	0.363099992000000	0.236399993000000	0.206400007000000	0.155300006000000	0.144800007000000	0.636799991000000	0.494199991000000	0.388599992000000	0.239700004000000	0.178299993000000	0.156599998000000	0.136800006000000	0.133499995000000	0.544799984000000	0.378800005000000	0.294800013000000	0.188899994000000	0.156499997000000	0.143299997000000	0.129899994000000	0.127299994000000	0.583800018000000	0.404300004000000	0.306600004000000	0.196700007000000	0.179299995000000	0.151299998000000	0.136500001000000	0.129500002000000	0.499500006000000	0.314599991000000
0.818400025000000	0.773999989000000	0.750400007000000	0.340000004000000	0.278100014000000	0.201000005000000	0.142800003000000	0.147799999000000	0.667200029000000	0.677600026000000	0.680100024000000	0.655900002000000	0.650399983000000	0.467700005000000	0.289099991000000	0.241600007000000	0.646000028000000	0.654100001000000	0.631600022000000	0.371899992000000	0.239299998000000	0.209600002000000	0.156399995000000	0.145899996000000	0.636200011000000	0.510399997000000	0.396899998000000	0.240600005000000	0.180299997000000	0.157000005000000	0.137799993000000	0.133399993000000	0.562600017000000	0.393400013000000	0.303400010000000	0.188999996000000	0.157199994000000	0.139400005000000	0.129899994000000	0.128199995000000	0.602500021000000	0.419499993000000	0.314799994000000	0.198200002000000	0.180299997000000	0.151700005000000	0.137199998000000	0.128900006000000	0.512700021000000	0.323500007000000
0.818000019000000	0.771499991000000	0.747699976000000	0.354600012000000	0.287800014000000	0.207699999000000	0.144400001000000	0.148000002000000	0.672900021000000	0.678300023000000	0.682500005000000	0.660799980000000	0.656099975000000	0.493000001000000	0.300500005000000	0.247099996000000	0.648000002000000	0.653199971000000	0.648199975000000	0.387300014000000	0.245199993000000	0.213699996000000	0.156800002000000	0.146500006000000	0.634800017000000	0.529900014000000	0.410100013000000	0.247999996000000	0.181799993000000	0.158199996000000	0.137500003000000	0.134599999000000	0.573000014000000	0.401199996000000	0.310099989000000	0.192000002000000	0.159099996000000	0.142000005000000	0.130400002000000	0.127299994000000	0.612200022000000	0.429199994000000	0.317200005000000	0.200800002000000	0.181799993000000	0.152700007000000	0.136899993000000	0.128500000000000	0.521399975000000	0.329499990000000
0.814499974000000	0.768199980000000	0.747699976000000	0.369899988000000	0.298900008000000	0.213599995000000	0.146300003000000	0.148100004000000	0.666199982000000	0.679099977000000	0.680999994000000	0.657500029000000	0.657800019000000	0.498699993000000	0.309500009000000	0.254000008000000	0.647400022000000	0.652300000000000	0.650799990000000	0.393099993000000	0.249100000000000	0.216299996000000	0.158500001000000	0.146500006000000	0.636799991000000	0.537899971000000	0.425000012000000	0.251700014000000	0.184499994000000	0.158099994000000	0.137899995000000	0.135100007000000	0.588699996000000	0.407599986000000	0.315899998000000	0.193499997000000	0.160600007000000	0.141299993000000	0.130300000000000	0.127800003000000	0.621100008000000	0.437299997000000	0.324000001000000	0.201800004000000	0.182500005000000	0.152400002000000	0.136800006000000	0.128900006000000	0.539900005000000	0.335399985000000
0.805800021000000	0.779500008000000	0.749899983000000	0.383500010000000	0.309899986000000	0.219200000000000	0.146100000000000	0.150399998000000	0.675300002000000	0.684000015000000	0.684800029000000	0.662400007000000	0.659600019000000	0.521700025000000	0.324099988000000	0.264600009000000	0.652700007000000	0.656199992000000	0.652899981000000	0.405699998000000	0.254500002000000	0.218099996000000	0.159099996000000	0.146400005000000	0.643100023000000	0.557099998000000	0.432200015000000	0.256399989000000	0.184499994000000	0.159199998000000	0.138099998000000	0.134499997000000	0.602299988000000	0.422699988000000	0.325500011000000	0.194499999000000	0.158800006000000	0.145899996000000	0.130899996000000	0.128900006000000	0.629999995000000	0.449299991000000	0.331999987000000	0.203099996000000	0.183100000000000	0.153799996000000	0.136999995000000	0.129099995000000	0.546999991000000	0.342200011000000
0.801299989000000	0.779900014000000	0.749000013000000	0.404500008000000	0.323500007000000	0.225999996000000	0.147499993000000	0.150800005000000	0.669000030000000	0.683899999000000	0.678799987000000	0.660600007000000	0.660899997000000	0.540799975000000	0.334399998000000	0.267800003000000	0.645600021000000	0.653299987000000	0.645399988000000	0.412900001000000	0.258700013000000	0.219699994000000	0.160799995000000	0.147400007000000	0.636399984000000	0.566900015000000	0.440200001000000	0.258899987000000	0.186399996000000	0.159799993000000	0.138899997000000	0.134299994000000	0.606700003000000	0.428700000000000	0.325800002000000	0.196099997000000	0.160799995000000	0.142000005000000	0.131099999000000	0.127700001000000	0.630100012000000	0.455100000000000	0.336400002000000	0.203600004000000	0.184499994000000	0.152899995000000	0.137300000000000	0.130500004000000	0.559199989000000	0.345699996000000
[truncated: 14 more columns]
