# Supplementary material for: Modeling the impact of drug interactions on therapeutic selectivity
Source: Nat Commun. 2018 Aug 27;9:3452. doi: 10.1038/s41467-018-05954-3 (PMC6110842; doi:10.1038/s41467-018-05954-3)
Supplement: Supplementary file 4 — Supplementary Data 1 [file 41467_2018_5954_MOESM4_ESM.zip › albRAW/MMS-Sta.txt]

0.0916000010000000	0.0864000020000000	0.0860000030000000	0.0848999990000000	0.0876000000000000	0.0836000000000000	0.0861999990000000	0.0833000020000000	0.0978000020000000	0.0911000000000000	0.0895000030000000	0.0891000030000000	0.0856000040000000	0.0838000030000000	0.0863000010000000	0.0847000030000000	0.0907000010000000	0.0887999980000000	0.0887999980000000	0.0896999980000000	0.0870999990000000	0.0867000000000000	0.0886000020000000	0.0829999970000000	0.0905999990000000	0.0847000030000000	0.0872000010000000	0.0859000010000000	0.0882000030000000	0.0939000030000000	0.0868000020000000	0.0816000030000000	0.0886000020000000	0.0873000030000000	0.0859000010000000	0.0878999980000000	0.0858000000000000	0.0847000030000000	0.0885000010000000	0.0816000030000000	0.0876000000000000	0.0898000000000000	0.0878000040000000	0.0926000030000000	0.0912000020000000	0.0846000020000000	0.0882999970000000	0.0846000020000000	0.0876000000000000	0.0873999970000000
0.0904999970000000	0.0865999980000000	0.0858000000000000	0.0825000030000000	0.0864000020000000	0.0816999970000000	0.0856000040000000	0.0812999980000000	0.0970000030000000	0.0899000020000000	0.0882000030000000	0.0855000020000000	0.0848999990000000	0.0820999970000000	0.0852999990000000	0.0826999990000000	0.0904999970000000	0.0874999990000000	0.0881000010000000	0.0864000020000000	0.0876000000000000	0.0886999960000000	0.0872000010000000	0.0816000030000000	0.0895999970000000	0.0841000010000000	0.0848999990000000	0.0829999970000000	0.0895999970000000	0.0859000010000000	0.0843999980000000	0.0806000010000000	0.0870999990000000	0.0864000020000000	0.0837000010000000	0.0847000030000000	0.0865999980000000	0.0833000020000000	0.0869000030000000	0.0807000030000000	0.0882999970000000	0.0867000000000000	0.0872000010000000	0.0878999980000000	0.0902000000000000	0.0833000020000000	0.0887999980000000	0.0828000010000000	0.0882000030000000	0.0860000030000000
0.0909999980000000	0.0842999960000000	0.0872000010000000	0.0836000000000000	0.0864000020000000	0.0816000030000000	0.0842999960000000	0.0812000040000000	0.0966999980000000	0.0883999990000000	0.0878999980000000	0.0867000000000000	0.0852999990000000	0.0816000030000000	0.0852999990000000	0.0825000030000000	0.0900999980000000	0.0878000040000000	0.0882000030000000	0.0887999980000000	0.0864000020000000	0.0842000020000000	0.0873000030000000	0.0816999970000000	0.0904000030000000	0.0846000020000000	0.0863000010000000	0.0838000030000000	0.0887999980000000	0.0838000030000000	0.0850000010000000	0.0834999980000000	0.0882999970000000	0.0854000000000000	0.0859000010000000	0.0834999980000000	0.0856999980000000	0.0832000000000000	0.0874999990000000	0.0804999990000000	0.0878000040000000	0.0861999990000000	0.0886999960000000	0.0870999990000000	0.0900999980000000	0.0832000000000000	0.0878999980000000	0.0829000030000000	0.0877000020000000	0.0847000030000000
0.0904999970000000	0.0848999990000000	0.0856000040000000	0.0833000020000000	0.0864000020000000	0.0816000030000000	0.0847999980000000	0.0812000040000000	0.0962999980000000	0.0883999990000000	0.0885000010000000	0.0864999960000000	0.0852999990000000	0.0816999970000000	0.0851999970000000	0.0825999980000000	0.0900999980000000	0.0869999970000000	0.0883999990000000	0.0881000010000000	0.0860999970000000	0.0843999980000000	0.0874999990000000	0.0820000020000000	0.0900000040000000	0.0838999970000000	0.0873000030000000	0.0829999970000000	0.0890000020000000	0.0838000030000000	0.0847000030000000	0.0804999990000000	0.0869000030000000	0.0860999970000000	0.0846000020000000	0.0837000010000000	0.0852999990000000	0.0829000030000000	0.0868000020000000	0.0802000020000000	0.0865999980000000	0.0864999960000000	0.0870999990000000	0.0876000000000000	0.0898000000000000	0.0834000040000000	0.0878999980000000	0.0825000030000000	0.0867000000000000	0.0855000020000000
0.0902000000000000	0.0836000000000000	0.0856000040000000	0.0825999980000000	0.0856000040000000	0.0815000010000000	0.0842000020000000	0.0803000030000000	0.0961999970000000	0.0873999970000000	0.0882999970000000	0.0864999960000000	0.0841000010000000	0.0812000040000000	0.0847000030000000	0.0812000040000000	0.0899000020000000	0.0867000000000000	0.0878000040000000	0.0874999990000000	0.0842999960000000	0.0899000020000000	0.0868000020000000	0.0803999980000000	0.0900999980000000	0.0843999980000000	0.0851999970000000	0.0830999990000000	0.0867000000000000	0.0820999970000000	0.0838000030000000	0.0793000010000000	0.0869999970000000	0.0863000010000000	0.0847999980000000	0.0829999970000000	0.0848999990000000	0.0819000010000000	0.0859000010000000	0.0794999970000000	0.0864000020000000	0.0859000010000000	0.0860000030000000	0.0864000020000000	0.0882000030000000	0.0824000020000000	0.0869999970000000	0.0823000000000000	0.0861999990000000	0.0848999990000000
0.0908000020000000	0.0847000030000000	0.0851000030000000	0.0829999970000000	0.0854000000000000	0.0820999970000000	0.0830999990000000	0.0815000010000000	0.0953999980000000	0.0878000040000000	0.0872000010000000	0.0859000010000000	0.0846000020000000	0.0817999990000000	0.0838999970000000	0.0819000010000000	0.0902000000000000	0.0865999980000000	0.0877000020000000	0.0876000000000000	0.0854000000000000	0.0922999980000000	0.0860999970000000	0.0815000010000000	0.0902000000000000	0.0838000030000000	0.0860999970000000	0.0832000000000000	0.0873999970000000	0.0895000030000000	0.0837000010000000	0.0802000020000000	0.0873000030000000	0.0869999970000000	0.0847000030000000	0.0847999980000000	0.0842000020000000	0.0823000000000000	0.0856999980000000	0.0811000020000000	0.0869999970000000	0.0867000000000000	0.0868000020000000	0.0865999980000000	0.0883999990000000	0.0817999990000000	0.0870999990000000	0.0834999980000000	0.0913999970000000	0.0852999990000000
0.0908000020000000	0.0851999970000000	0.0848999990000000	0.0847999980000000	0.0855000020000000	0.0825000030000000	0.0830999990000000	0.0821999980000000	0.0966000040000000	0.0887999980000000	0.0873000030000000	0.0869999970000000	0.0848999990000000	0.0820000020000000	0.0838000030000000	0.0829000030000000	0.0900000040000000	0.0883999990000000	0.0869999970000000	0.0876000000000000	0.0848999990000000	0.0917000030000000	0.0864999960000000	0.0825999980000000	0.0902000000000000	0.0851000030000000	0.0851999970000000	0.0824000020000000	0.0878000040000000	0.0891999970000000	0.0843999980000000	0.0820999970000000	0.0874999990000000	0.0861999990000000	0.0842999960000000	0.0838000030000000	0.0846000020000000	0.0828000010000000	0.0858000000000000	0.0810000000000000	0.0869000030000000	0.0854000000000000	0.0865999980000000	0.0861999990000000	0.0885000010000000	0.0830999990000000	0.0868000020000000	0.0832000000000000	0.0870999990000000	0.0851999970000000
0.0911000000000000	0.0845000000000000	0.0855000020000000	0.0838000030000000	0.0863000010000000	0.0820999970000000	0.0842000020000000	0.0815000010000000	0.0966999980000000	0.0891000030000000	0.0886999960000000	0.0874999990000000	0.0839999990000000	0.0820999970000000	0.0843999980000000	0.0820999970000000	0.0900000040000000	0.0876000000000000	0.0878999980000000	0.0877000020000000	0.0850000010000000	0.0917000030000000	0.0859000010000000	0.0815000010000000	0.0903000010000000	0.0842000020000000	0.0859000010000000	0.0830999990000000	0.0869999970000000	0.0896999980000000	0.0832000000000000	0.0795999990000000	0.0873000030000000	0.0856999980000000	0.0845000000000000	0.0829999970000000	0.0854000000000000	0.0829000030000000	0.0860000030000000	0.0801000000000000	0.0873999970000000	0.0856999980000000	0.0864000020000000	0.0855000020000000	0.0894000010000000	0.0823000000000000	0.0873000030000000	0.0824000020000000	0.0869000030000000	0.0841000010000000
0.0925000010000000	0.0852999990000000	0.0867000000000000	0.0839999990000000	0.0864000020000000	0.0820999970000000	0.0834000040000000	0.0817999990000000	0.0962999980000000	0.0900000040000000	0.0877000020000000	0.0876000000000000	0.0856999980000000	0.0820999970000000	0.0842999960000000	0.0832000000000000	0.0895999970000000	0.0886999960000000	0.0870999990000000	0.0882999970000000	0.0861999990000000	0.0899000020000000	0.0863000010000000	0.0816999970000000	0.0902000000000000	0.0847999980000000	0.0848999990000000	0.0833000020000000	0.0878000040000000	0.0885000010000000	0.0838000030000000	0.0816000030000000	0.0860000030000000	0.0856999980000000	0.0847999980000000	0.0832000000000000	0.0842000020000000	0.0830999990000000	0.0860999970000000	0.0799999980000000	0.0868000020000000	0.0860000030000000	0.0873999970000000	0.0860000030000000	0.0882999970000000	0.0825999980000000	0.0869999970000000	0.0834000040000000	0.0883999990000000	0.0852999990000000
0.0913000030000000	0.0858000000000000	0.0873999970000000	0.0843999980000000	0.0867000000000000	0.0820000020000000	0.0839999990000000	0.0812999980000000	0.0971999990000000	0.0890000020000000	0.0881000010000000	0.0869000030000000	0.0856999980000000	0.0824000020000000	0.0845000000000000	0.0820000020000000	0.0908000020000000	0.0878000040000000	0.0873999970000000	0.0869000030000000	0.0868000020000000	0.0914999990000000	0.0863000010000000	0.0825999980000000	0.0905999990000000	0.0837000010000000	0.0873999970000000	0.0829000030000000	0.0889000000000000	0.0902000000000000	0.0845000000000000	0.0804999990000000	0.0870999990000000	0.0856000040000000	0.0843999980000000	0.0834999980000000	0.0847000030000000	0.0836000000000000	0.0864000020000000	0.0808999990000000	0.0864999960000000	0.0863000010000000	0.0874999990000000	0.0874999990000000	0.0890000020000000	0.0834999980000000	0.0877000020000000	0.0830999990000000	0.0905999990000000	0.0858000000000000
0.0922000040000000	0.0852999990000000	0.0863000010000000	0.0851999970000000	0.0869999970000000	0.0829000030000000	0.0838000030000000	0.0819000010000000	0.0971999990000000	0.0890000020000000	0.0887999980000000	0.0882000030000000	0.0863000010000000	0.0821999980000000	0.0842000020000000	0.0821999980000000	0.0909999980000000	0.0891000030000000	0.0886000020000000	0.0880000000000000	0.0867000000000000	0.0917000030000000	0.0864000020000000	0.0824000020000000	0.0905999990000000	0.0856000040000000	0.0848999990000000	0.0832000000000000	0.0885000010000000	0.0894000010000000	0.0842000020000000	0.0799999980000000	0.0870999990000000	0.0881000010000000	0.0839999990000000	0.0829999970000000	0.0856999980000000	0.0834999980000000	0.0870999990000000	0.0806000010000000	0.0869000030000000	0.0876000000000000	0.0867000000000000	0.0860999970000000	0.0889000000000000	0.0829999970000000	0.0878000040000000	0.0836000000000000	0.0892999990000000	0.0850000010000000
0.0930999960000000	0.0864000020000000	0.0874999990000000	0.0850000010000000	0.0872000010000000	0.0833000020000000	0.0845000000000000	0.0829000030000000	0.0975999980000000	0.0904000030000000	0.0895000030000000	0.0876000000000000	0.0872000010000000	0.0833000020000000	0.0856000040000000	0.0832000000000000	0.0909999980000000	0.0890000020000000	0.0878999980000000	0.0878000040000000	0.0867000000000000	0.0917999970000000	0.0867000000000000	0.0833000020000000	0.0912000020000000	0.0852999990000000	0.0854000000000000	0.0841000010000000	0.0882000030000000	0.0900000040000000	0.0841000010000000	0.0812999980000000	0.0883999990000000	0.0873999970000000	0.0851999970000000	0.0839999990000000	0.0856999980000000	0.0841000010000000	0.0869000030000000	0.0799999980000000	0.0878999980000000	0.0865999980000000	0.0877000020000000	0.0859000010000000	0.0892999990000000	0.0833000020000000	0.0877000020000000	0.0832000000000000	0.0878000040000000	0.0855000020000000
0.0935999970000000	0.0876000000000000	0.0878000040000000	0.0860000030000000	0.0869000030000000	0.0836000000000000	0.0839999990000000	0.0830999990000000	0.0974000020000000	0.0903000010000000	0.0895000030000000	0.0885000010000000	0.0861999990000000	0.0841000010000000	0.0855000020000000	0.0832000000000000	0.0916000010000000	0.0887999980000000	0.0896999980000000	0.0892999990000000	0.0869000030000000	0.0917999970000000	0.0870999990000000	0.0830999990000000	0.0921000020000000	0.0851999970000000	0.0870999990000000	0.0852999990000000	0.0877000020000000	0.0894000010000000	0.0845000000000000	0.0816000030000000	0.0878999980000000	0.0872000010000000	0.0858000000000000	0.0856999980000000	0.0858000000000000	0.0832000000000000	0.0873999970000000	0.0812000040000000	0.0891999970000000	0.0860999970000000	0.0882000030000000	0.0870999990000000	0.0898000000000000	0.0838000030000000	0.0876000000000000	0.0842000020000000	0.0878999980000000	0.0858000000000000
0.0948999970000000	0.0877000020000000	0.0873000030000000	0.0868000020000000	0.0865999980000000	0.0843999980000000	0.0854000000000000	0.0839999990000000	0.0988000040000000	0.0905999990000000	0.0891999970000000	0.0882999970000000	0.0860999970000000	0.0841000010000000	0.0851999970000000	0.0841000010000000	0.0922000040000000	0.0890000020000000	0.0889000000000000	0.0882000030000000	0.0859000010000000	0.0921000020000000	0.0876000000000000	0.0836000000000000	0.0921000020000000	0.0850000010000000	0.0872000010000000	0.0850000010000000	0.0878000040000000	0.0904999970000000	0.0842000020000000	0.0812999980000000	0.0874999990000000	0.0878000040000000	0.0855000020000000	0.0858000000000000	0.0847000030000000	0.0847000030000000	0.0863000010000000	0.0812999980000000	0.0885000010000000	0.0867000000000000	0.0873999970000000	0.0878000040000000	0.0894000010000000	0.0834000040000000	0.0870999990000000	0.0837000010000000	0.0878000040000000	0.0864000020000000
0.0956000020000000	0.0891999970000000	0.0892999990000000	0.0873000030000000	0.0889000000000000	0.0850000010000000	0.0848999990000000	0.0845000000000000	0.0997999980000000	0.0913000030000000	0.0903000010000000	0.0898000000000000	0.0876000000000000	0.0842999960000000	0.0860999970000000	0.0834999980000000	0.0936999990000000	0.0891999970000000	0.0886999960000000	0.0898000000000000	0.0873999970000000	0.0851999970000000	0.0870999990000000	0.0826999990000000	0.0934000020000000	0.0859000010000000	0.0864999960000000	0.0858000000000000	0.0885000010000000	0.0887999980000000	0.0842000020000000	0.0808999990000000	0.0894000010000000	0.0874999990000000	0.0860000030000000	0.0847999980000000	0.0863000010000000	0.0839999990000000	0.0876000000000000	0.0815000010000000	0.0883999990000000	0.0872000010000000	0.0890000020000000	0.0868000020000000	0.0900000040000000	0.0834000040000000	0.0883999990000000	0.0842000020000000	0.0868000020000000	0.0863000010000000
0.0975999980000000	0.0911000000000000	0.0905999990000000	0.0882999970000000	0.0890000020000000	0.0856999980000000	0.0864999960000000	0.0851000030000000	0.101199999000000	0.0926999970000000	0.0907000010000000	0.0903000010000000	0.0876000000000000	0.0847999980000000	0.0869999970000000	0.0856000040000000	0.0940999980000000	0.0902000000000000	0.0903000010000000	0.0896999980000000	0.0872000010000000	0.0868000020000000	0.0877000020000000	0.0847000030000000	0.0935000030000000	0.0867000000000000	0.0870999990000000	0.0860000030000000	0.0896999980000000	0.0905999990000000	0.0852999990000000	0.0829999970000000	0.0907000010000000	0.0887999980000000	0.0865999980000000	0.0864000020000000	0.0868000020000000	0.0846000020000000	0.0876000000000000	0.0825000030000000	0.0886999960000000	0.0883999990000000	0.0882000030000000	0.0886999960000000	0.0904999970000000	0.0847000030000000	0.0886000020000000	0.0839999990000000	0.0886999960000000	0.0869000030000000
0.100500003000000	0.0900000040000000	0.0918999980000000	0.0899000020000000	0.0908999960000000	0.0876000000000000	0.0868000020000000	0.0855000020000000	0.102700002000000	0.0939000030000000	0.0926000030000000	0.0908000020000000	0.0894000010000000	0.0858000000000000	0.0867000000000000	0.0855000020000000	0.0948000030000000	0.0925000010000000	0.0912000020000000	0.0913000030000000	0.0886999960000000	0.0868000020000000	0.0885000010000000	0.0847999980000000	0.0945999990000000	0.0880000000000000	0.0886000020000000	0.0868000020000000	0.0894000010000000	0.0894000010000000	0.0858000000000000	0.0819000010000000	0.0898000000000000	0.0899000020000000	0.0881000010000000	0.0869000030000000	0.0872000010000000	0.0847999980000000	0.0882999970000000	0.0816000030000000	0.0895000030000000	0.0891000030000000	0.0898000000000000	0.0882999970000000	0.0907000010000000	0.0843999980000000	0.0885000010000000	0.0845000000000000	0.0891999970000000	0.0878000040000000
0.102200001000000	0.0934000020000000	0.0930999960000000	0.0904000030000000	0.0917999970000000	0.0870999990000000	0.0886000020000000	0.0874999990000000	0.104000002000000	0.0952000020000000	0.0935999970000000	0.0913999970000000	0.0894000010000000	0.0858000000000000	0.0877000020000000	0.0859000010000000	0.0960000010000000	0.0927999990000000	0.0916000010000000	0.0903000010000000	0.0886999960000000	0.0870999990000000	0.0882999970000000	0.0860000030000000	0.0960000010000000	0.0873999970000000	0.0889000000000000	0.0876000000000000	0.0899000020000000	0.0926000030000000	0.0854000000000000	0.0817999990000000	0.0911000000000000	0.0882999970000000	0.0891999970000000	0.0872000010000000	0.0882999970000000	0.0851000030000000	0.0878000040000000	0.0820999970000000	0.0895000030000000	0.0882999970000000	0.0891000030000000	0.0880000000000000	0.0911000000000000	0.0850000010000000	0.0882999970000000	0.0838000030000000	0.0891999970000000	0.0890000020000000
0.105700001000000	0.0953999980000000	0.0969000010000000	0.0929000010000000	0.0921000020000000	0.0895000030000000	0.0881000010000000	0.0876000000000000	0.105700001000000	0.0962999980000000	0.0949999990000000	0.0933000000000000	0.0907000010000000	0.0868000020000000	0.0873000030000000	0.0873999970000000	0.0979000030000000	0.0940999980000000	0.0930000020000000	0.0926000030000000	0.0900000040000000	0.0867000000000000	0.0882999970000000	0.0864000020000000	0.0969000010000000	0.0898000000000000	0.0900999980000000	0.0869000030000000	0.0908000020000000	0.0922000040000000	0.0851999970000000	0.0824000020000000	0.0912000020000000	0.0903000010000000	0.0900999980000000	0.0877000020000000	0.0870999990000000	0.0860000030000000	0.0886999960000000	0.0829999970000000	0.0907000010000000	0.0904999970000000	0.0912000020000000	0.0899000020000000	0.0907000010000000	0.0852999990000000	0.0883999990000000	0.0848999990000000	0.0905999990000000	0.0886000020000000
0.105599999000000	0.0999000000000000	0.0983000030000000	0.0949999990000000	0.0939999970000000	0.0914999990000000	0.0907000010000000	0.0883999990000000	0.106799997000000	0.0995000000000000	0.0969000010000000	0.0966000040000000	0.0917999970000000	0.0877000020000000	0.0892999990000000	0.0869999970000000	0.0983000030000000	0.0961999970000000	0.0943000020000000	0.0944999980000000	0.0909999980000000	0.0882000030000000	0.0898000000000000	0.0859000010000000	0.0974000020000000	0.0913000030000000	0.0912000020000000	0.0892999990000000	0.0927999990000000	0.0922000040000000	0.0873999970000000	0.0817999990000000	0.0917999970000000	0.0913999970000000	0.0895999970000000	0.0883999990000000	0.0882999970000000	0.0861999990000000	0.0895000030000000	0.0834000040000000	0.0913000030000000	0.0902000000000000	0.0913000030000000	0.0898000000000000	0.0925000010000000	0.0863000010000000	0.0900000040000000	0.0851999970000000	0.0913999970000000	0.0891000030000000
0.109300002000000	0.103299998000000	0.0992999970000000	0.0974999960000000	0.0942000000000000	0.0931999980000000	0.0917999970000000	0.0903000010000000	0.109999999000000	0.100199997000000	0.0992000030000000	0.0969000010000000	0.0938000010000000	0.0892999990000000	0.0894000010000000	0.0873000030000000	0.100000001000000	0.0980999990000000	0.0970999970000000	0.0958999990000000	0.0922999980000000	0.0885000010000000	0.0899000020000000	0.0870999990000000	0.0988999980000000	0.0920000000000000	0.0927999990000000	0.0908999960000000	0.0930000020000000	0.0934000020000000	0.0872000010000000	0.0829999970000000	0.0942000000000000	0.0921000020000000	0.0904000030000000	0.0903000010000000	0.0896999980000000	0.0865999980000000	0.0891999970000000	0.0832000000000000	0.0917999970000000	0.0904000030000000	0.0918999980000000	0.0905999990000000	0.0938000010000000	0.0864999960000000	0.0900999980000000	0.0855000020000000	0.0909999980000000	0.0892999990000000
0.115400001000000	0.107699998000000	0.103299998000000	0.0995000000000000	0.0980999990000000	0.0944000040000000	0.0930000020000000	0.0912000020000000	0.113300003000000	0.104900002000000	0.101199999000000	0.0984999980000000	0.0938000010000000	0.0896999980000000	0.0902000000000000	0.0878999980000000	0.102300003000000	0.0992000030000000	0.0979999970000000	0.0966999980000000	0.0933000000000000	0.0907000010000000	0.0903000010000000	0.0880000000000000	0.101499997000000	0.0926000030000000	0.0938000010000000	0.0908000020000000	0.0940999980000000	0.0926000030000000	0.0873999970000000	0.0832000000000000	0.0948000030000000	0.0925000010000000	0.0911000000000000	0.0902000000000000	0.0907000010000000	0.0873000030000000	0.0889000000000000	0.0834999980000000	0.0926000030000000	0.0923999990000000	0.0914999990000000	0.0918999980000000	0.0929000010000000	0.0864999960000000	0.0892999990000000	0.0855000020000000	0.0922999980000000	0.0907000010000000
0.120099999000000	0.110799998000000	0.109499998000000	0.103399999000000	0.0996999960000000	0.0962999980000000	0.0935000030000000	0.0917999970000000	0.118000001000000	0.106100000000000	0.103399999000000	0.101899996000000	0.0939999970000000	0.0908999960000000	0.0913000030000000	0.0878999980000000	0.105300002000000	0.102799997000000	0.0991000010000000	0.0996000020000000	0.0935999970000000	0.0902000000000000	0.0900000040000000	0.0882999970000000	0.103799999000000	0.0948999970000000	0.0944999980000000	0.0935000030000000	0.0933000000000000	0.0918999980000000	0.0860000030000000	0.0834999980000000	0.0957000030000000	0.0957000030000000	0.0922000040000000	0.0912000020000000	0.0917000030000000	0.0882999970000000	0.0891000030000000	0.0847000030000000	0.0938000010000000	0.0940999980000000	0.0935000030000000	0.0931999980000000	0.0935999970000000	0.0890000020000000	0.0902000000000000	0.0858000000000000	0.0926999970000000	0.0905999990000000
0.125100002000000	0.117200002000000	0.112499997000000	0.107299998000000	0.104099996000000	0.0992000030000000	0.0961000030000000	0.0944999980000000	0.120300002000000	0.112000003000000	0.106899999000000	0.105200000000000	0.0974999960000000	0.0923999990000000	0.0926000030000000	0.0896999980000000	0.108400002000000	0.104400001000000	0.102399997000000	0.102200001000000	0.0957999970000000	0.0916000010000000	0.0917000030000000	0.0895000030000000	0.104900002000000	0.0966999980000000	0.0960000010000000	0.0944999980000000	0.0948000030000000	0.0943000020000000	0.0873999970000000	0.0836000000000000	0.0969000010000000	0.0958999990000000	0.0935999970000000	0.0944999980000000	0.0925000010000000	0.0882000030000000	0.0904000030000000	0.0842000020000000	0.0939999970000000	0.0945999990000000	0.0930999960000000	0.0926999970000000	0.0948999970000000	0.0886999960000000	0.0904999970000000	0.0864999960000000	0.0936999990000000	0.0929000010000000
0.141000003000000	0.125599995000000	0.119900003000000	0.113700002000000	0.105200000000000	0.100400001000000	0.0983999970000000	0.0960000010000000	0.127599999000000	0.117600001000000	0.113300003000000	0.107100002000000	0.0999000000000000	0.0923999990000000	0.0929000010000000	0.0904000030000000	0.111900002000000	0.108400002000000	0.105200000000000	0.103100002000000	0.0980999990000000	0.0908999960000000	0.0914999990000000	0.0896999980000000	0.108099997000000	0.0992999970000000	0.0983999970000000	0.0965000020000000	0.0974000020000000	0.0947000010000000	0.0876000000000000	0.0838000030000000	0.0993999990000000	0.0977000000000000	0.0948999970000000	0.0942000000000000	0.0934000020000000	0.0890000020000000	0.0900999980000000	0.0842000020000000	0.0948000030000000	0.0949999990000000	0.0949999990000000	0.0949999990000000	0.0956000020000000	0.0895999970000000	0.0912000020000000	0.0861999990000000	0.0961000030000000	0.0939999970000000
0.141900003000000	0.133100003000000	0.127100006000000	0.117799997000000	0.111599997000000	0.106399998000000	0.100100003000000	0.101599999000000	0.131899998000000	0.121500000000000	0.117799997000000	0.112099998000000	0.102899998000000	0.0952999960000000	0.0944999980000000	0.0902000000000000	0.114799999000000	0.112300001000000	0.109300002000000	0.106200002000000	0.0989999990000000	0.0927999990000000	0.0934000020000000	0.0891999970000000	0.111199997000000	0.102600001000000	0.101499997000000	0.100000001000000	0.0992000030000000	0.0955000000000000	0.0880000000000000	0.0850000010000000	0.100500003000000	0.0987000020000000	0.0978000020000000	0.0988000040000000	0.0948000030000000	0.0900000040000000	0.0909999980000000	0.0845000000000000	0.0979000030000000	0.0979000030000000	0.0977000000000000	0.0960000010000000	0.0971999990000000	0.0898000000000000	0.0917000030000000	0.0864999960000000	0.0951000010000000	0.0939999970000000
0.152899995000000	0.143199995000000	0.138400003000000	0.125000000000000	0.116700001000000	0.114799999000000	0.104000002000000	0.100199997000000	0.138400003000000	0.129999995000000	0.124399997000000	0.120800003000000	0.105300002000000	0.0988999980000000	0.0962999980000000	0.0909999980000000	0.119900003000000	0.118900001000000	0.112599999000000	0.112199999000000	0.100800000000000	0.0943000020000000	0.0948999970000000	0.0900999980000000	0.112700000000000	0.105800003000000	0.104099996000000	0.103799999000000	0.100299999000000	0.0960000010000000	0.0899000020000000	0.0838999970000000	0.103799999000000	0.102399997000000	0.0997999980000000	0.100500003000000	0.0960000010000000	0.0898000000000000	0.0914999990000000	0.0851000030000000	0.0996999960000000	0.0992000030000000	0.0979999970000000	0.0983999970000000	0.0974999960000000	0.0913000030000000	0.0917999970000000	0.0876000000000000	0.0978000020000000	0.0966999980000000
0.165600002000000	0.160699993000000	0.149399996000000	0.133000001000000	0.121900000000000	0.114500001000000	0.107600003000000	0.103299998000000	0.147699997000000	0.140300006000000	0.131899998000000	0.124799997000000	0.107900001000000	0.0974000020000000	0.0956000020000000	0.0925000010000000	0.125300005000000	0.123899996000000	0.116999999000000	0.116200000000000	0.103799999000000	0.0947000010000000	0.0935000030000000	0.0925000010000000	0.116700001000000	0.108800001000000	0.107799999000000	0.105599999000000	0.101800002000000	0.0979000030000000	0.0882999970000000	0.0852999990000000	0.105800003000000	0.105200000000000	0.101199999000000	0.102399997000000	0.0975999980000000	0.0914999990000000	0.0925000010000000	0.0858000000000000	0.101000004000000	0.101300001000000	0.100100003000000	0.100100003000000	0.0993999990000000	0.0923999990000000	0.0922000040000000	0.0881000010000000	0.0996999960000000	0.0982000010000000
0.179499999000000	0.171100006000000	0.159700006000000	0.131699994000000	0.123599999000000	0.116300002000000	0.109899998000000	0.103399999000000	0.158500001000000	0.146500006000000	0.139500007000000	0.127200007000000	0.108300000000000	0.100699998000000	0.0986000000000000	0.0934000020000000	0.131300002000000	0.129899994000000	0.122599997000000	0.116200000000000	0.104999997000000	0.0975999980000000	0.0961000030000000	0.0922999980000000	0.121500000000000	0.113700002000000	0.110500000000000	0.110500000000000	0.102899998000000	0.100000001000000	0.0927999990000000	0.0838000030000000	0.109300002000000	0.106899999000000	0.105300002000000	0.104800001000000	0.100199997000000	0.0918999980000000	0.0933000000000000	0.0859000010000000	0.103600003000000	0.104000002000000	0.102600001000000	0.100900002000000	0.101199999000000	0.0931999980000000	0.0935999970000000	0.0886000020000000	0.103299998000000	0.0987000020000000
0.194299996000000	0.195400000000000	0.178100005000000	0.155599996000000	0.136099994000000	0.128299996000000	0.112499997000000	0.106700003000000	0.168899998000000	0.162400007000000	0.147699997000000	0.138200000000000	0.115099996000000	0.104000002000000	0.0992999970000000	0.0938000010000000	0.137500003000000	0.138300002000000	0.129899994000000	0.124499999000000	0.109499998000000	0.0965000020000000	0.0965000020000000	0.0940999980000000	0.125499994000000	0.118799999000000	0.114200003000000	0.114399999000000	0.108199999000000	0.0988000040000000	0.0895999970000000	0.0851000030000000	0.113600001000000	0.110100001000000	0.107299998000000	0.109200001000000	0.102799997000000	0.0940999980000000	0.0921000020000000	0.0863000010000000	0.105400003000000	0.104999997000000	0.103600003000000	0.105200000000000	0.101999998000000	0.0948999970000000	0.0938000010000000	0.0872000010000000	0.102399997000000	0.100500003000000
0.219099998000000	0.212300003000000	0.194399998000000	0.164800003000000	0.143299997000000	0.134700000000000	0.117200002000000	0.108300000000000	0.181999996000000	0.173999995000000	0.161899999000000	0.147300005000000	0.118500002000000	0.105999999000000	0.100100003000000	0.0960000010000000	0.145500004000000	0.147499993000000	0.138600007000000	0.130700007000000	0.109800003000000	0.0984999980000000	0.0955000000000000	0.0953999980000000	0.128900006000000	0.127399996000000	0.121100001000000	0.118500002000000	0.108599998000000	0.0999000000000000	0.0909999980000000	0.0864999960000000	0.116899997000000	0.115599997000000	0.110900000000000	0.111900002000000	0.107299998000000	0.0931999980000000	0.0938000010000000	0.0867000000000000	0.106500000000000	0.112000003000000	0.108099997000000	0.107900001000000	0.104800001000000	0.0958999990000000	0.0939999970000000	0.0886000020000000	0.105599999000000	0.103399999000000
0.246700004000000	0.236100003000000	0.219600007000000	0.180600002000000	0.154300004000000	0.141499996000000	0.119000003000000	0.113399997000000	0.201600000000000	0.192200005000000	0.182999998000000	0.161699995000000	0.124700002000000	0.109099999000000	0.102399997000000	0.0951000010000000	0.158800006000000	0.160200000000000	0.145999998000000	0.141800001000000	0.115800001000000	0.100800000000000	0.0973000000000000	0.0944999980000000	0.138400003000000	0.133399993000000	0.125599995000000	0.125000000000000	0.111900002000000	0.0988999980000000	0.0907000010000000	0.0851999970000000	0.121100001000000	0.117799997000000	0.115599997000000	0.117500000000000	0.107900001000000	0.0933000000000000	0.0931999980000000	0.0852999990000000	0.109399997000000	0.112400003000000	0.107900001000000	0.110100001000000	0.106299996000000	0.0961999970000000	0.0935000030000000	0.0878000040000000	0.106700003000000	0.105200000000000
0.275599986000000	0.266099989000000	0.238399997000000	0.180000007000000	0.161599994000000	0.148300007000000	0.122599997000000	0.117200002000000	0.216299996000000	0.213799998000000	0.194900006000000	0.159999996000000	0.122500002000000	0.108000003000000	0.103399999000000	0.0964000000000000	0.165600002000000	0.171900004000000	0.154100001000000	0.144899994000000	0.114900000000000	0.0997999980000000	0.0975999980000000	0.0974999960000000	0.144199997000000	0.140400007000000	0.129700005000000	0.129099995000000	0.112499997000000	0.101099998000000	0.0909999980000000	0.0848999990000000	0.125300005000000	0.124700002000000	0.119499996000000	0.117700003000000	0.110299997000000	0.0956000020000000	0.0934000020000000	0.0867000000000000	0.114000000000000	0.116200000000000	0.112899996000000	0.114200003000000	0.109600000000000	0.0987000020000000	0.0935999970000000	0.0870999990000000	0.109800003000000	0.109999999000000
0.305200011000000	0.286000013000000	0.262300014000000	0.199800000000000	0.174999997000000	0.155699998000000	0.127499998000000	0.118699998000000	0.238600001000000	0.229900002000000	0.211999997000000	0.172700003000000	0.128900006000000	0.112999998000000	0.108999997000000	0.0996000020000000	0.177599996000000	0.186800003000000	0.170300007000000	0.154100001000000	0.121699996000000	0.100900002000000	0.100400001000000	0.0949999990000000	0.153099999000000	0.151400000000000	0.139500007000000	0.138400003000000	0.116999999000000	0.100500003000000	0.0934000020000000	0.0869999970000000	0.129400000000000	0.132200003000000	0.127000004000000	0.126800001000000	0.113600001000000	0.0952000020000000	0.0948000030000000	0.0870999990000000	0.116499998000000	0.121500000000000	0.116200000000000	0.117299996000000	0.113200001000000	0.0992999970000000	0.0945999990000000	0.0892999990000000	0.111100003000000	0.112400003000000
0.334699988000000	0.312999994000000	0.283199996000000	0.212799996000000	0.190799996000000	0.164199993000000	0.131600007000000	0.122000001000000	0.265599996000000	0.255100012000000	0.238199994000000	0.184900001000000	0.138099998000000	0.115500003000000	0.110200003000000	0.101300001000000	0.195199996000000	0.203899994000000	0.181400001000000	0.159299999000000	0.124499999000000	0.104900002000000	0.101700000000000	0.0973000000000000	0.162000000000000	0.159299999000000	0.148200005000000	0.145699993000000	0.121200003000000	0.102300003000000	0.0936999990000000	0.0854000000000000	0.136299998000000	0.135600001000000	0.132499993000000	0.133699998000000	0.116400003000000	0.0957000030000000	0.0958999990000000	0.0872000010000000	0.118799999000000	0.127900004000000	0.122000001000000	0.122000001000000	0.114299998000000	0.103200004000000	0.0948000030000000	0.0877000020000000	0.114699997000000	0.114100002000000
0.363900006000000	0.354600012000000	0.315299988000000	0.246199995000000	0.204999998000000	0.184699997000000	0.138600007000000	0.130099997000000	0.288700014000000	0.281800002000000	0.265399992000000	0.211600006000000	0.143600002000000	0.123199999000000	0.113399997000000	0.102399997000000	0.209800005000000	0.224199995000000	0.203999996000000	0.183599994000000	0.131500006000000	0.109300002000000	0.101599999000000	0.0988000040000000	0.167600006000000	0.171100006000000	0.162900001000000	0.151999995000000	0.125599995000000	0.105099998000000	0.0942000000000000	0.0867000000000000	0.144999996000000	0.145999998000000	0.142800003000000	0.137500003000000	0.122400001000000	0.0980999990000000	0.0957000030000000	0.0883999990000000	0.124100000000000	0.127800003000000	0.125699997000000	0.126699999000000	0.119199999000000	0.103399999000000	0.0940999980000000	0.0886999960000000	0.118100002000000	0.115999997000000
0.395200014000000	0.384099990000000	0.347099990000000	0.263099998000000	0.224399999000000	0.197099999000000	0.144099995000000	0.127599999000000	0.316599995000000	0.307799995000000	0.298200011000000	0.226300001000000	0.156499997000000	0.131099999000000	0.117100000000000	0.107900001000000	0.227899998000000	0.244200006000000	0.221300006000000	0.190500006000000	0.135900006000000	0.110100001000000	0.106200002000000	0.102300003000000	0.182500005000000	0.183899999000000	0.168799996000000	0.171599999000000	0.129299998000000	0.103699997000000	0.0957999970000000	0.0858000000000000	0.151700005000000	0.154699996000000	0.149599999000000	0.147499993000000	0.125900000000000	0.0988000040000000	0.0969000010000000	0.0878999980000000	0.130199999000000	0.136199996000000	0.128600001000000	0.132799998000000	0.124399997000000	0.103600003000000	0.0948999970000000	0.0900999980000000	0.122000001000000	0.122299999000000
0.428200006000000	0.429100007000000	0.381399989000000	0.283600003000000	0.235200003000000	0.214599997000000	0.148300007000000	0.140900001000000	0.345400006000000	0.339800000000000	0.336400002000000	0.243000001000000	0.164900005000000	0.133300006000000	0.118900001000000	0.114799999000000	0.245399997000000	0.273099989000000	0.241200000000000	0.204300001000000	0.148000002000000	0.114100002000000	0.106500000000000	0.106600001000000	0.195500001000000	0.204899997000000	0.188500002000000	0.176599994000000	0.134599999000000	0.109300002000000	0.0965000020000000	0.0863000010000000	0.161400005000000	0.163200006000000	0.164199993000000	0.154599994000000	0.134299994000000	0.0988000040000000	0.0996999960000000	0.0889000000000000	0.133599997000000	0.143700004000000	0.136299998000000	0.136999995000000	0.129500002000000	0.107199997000000	0.0966999980000000	0.0894000010000000	0.127700001000000	0.126699999000000
0.463299990000000	0.457899988000000	0.413399994000000	0.318599999000000	0.259000003000000	0.233300000000000	0.164399996000000	0.146599993000000	0.374900013000000	0.367700011000000	0.369100004000000	0.275000006000000	0.171100006000000	0.139899999000000	0.123000003000000	0.114799999000000	0.270700008000000	0.299800009000000	0.268299997000000	0.229599997000000	0.154100001000000	0.116899997000000	0.110299997000000	0.103799999000000	0.208399996000000	0.223199993000000	0.202500001000000	0.198300004000000	0.144500002000000	0.111000001000000	0.0980999990000000	0.0899000020000000	0.171800002000000	0.176899999000000	0.174500003000000	0.166199997000000	0.156800002000000	0.105300002000000	0.100699998000000	0.0921000020000000	0.141700000000000	0.153300002000000	0.147300005000000	0.147900000000000	0.135399997000000	0.115999997000000	0.0978000020000000	0.0891999970000000	0.130700007000000	0.133100003000000
0.499199986000000	0.500199974000000	0.453299999000000	0.338000000000000	0.285400003000000	0.249200001000000	0.179700002000000	0.159199998000000	0.407299995000000	0.403899997000000	0.412900001000000	0.304300010000000	0.195600003000000	0.151299998000000	0.128999993000000	0.114200003000000	0.300199986000000	0.321200013000000	0.286399990000000	0.259900004000000	0.167600006000000	0.123999998000000	0.111299999000000	0.113100000000000	0.226899996000000	0.236000001000000	0.224000007000000	0.209500000000000	0.149499997000000	0.113100000000000	0.0992999970000000	0.0926000030000000	0.185200006000000	0.190300003000000	0.189799994000000	0.184699997000000	0.152700007000000	0.106399998000000	0.104900002000000	0.0900999980000000	0.148300007000000	0.163000003000000	0.152899995000000	0.154699996000000	0.141200006000000	0.111199997000000	0.0977000000000000	0.0895999970000000	0.133499995000000	0.138099998000000
0.522599995000000	0.530399978000000	0.483700007000000	0.352999985000000	0.298700005000000	0.261799991000000	0.186499998000000	0.161500007000000	0.434500009000000	0.439200014000000	0.439500004000000	0.314799994000000	0.201199993000000	0.163499996000000	0.134800002000000	0.120300002000000	0.330700010000000	0.351200014000000	0.314999998000000	0.281500012000000	0.168500006000000	0.128399998000000	0.114299998000000	0.108400002000000	0.248699993000000	0.260500014000000	0.239500001000000	0.231900007000000	0.159700006000000	0.120399997000000	0.101300001000000	0.0891999970000000	0.198899999000000	0.203700006000000	0.203500003000000	0.192499995000000	0.158700004000000	0.107600003000000	0.103900000000000	0.0916000010000000	0.151700005000000	0.170800000000000	0.162400007000000	0.162900001000000	0.151199996000000	0.115400001000000	0.0987000020000000	0.0905999990000000	0.141700000000000	0.143099993000000
0.557399988000000	0.568799973000000	0.525099993000000	0.385500014000000	0.314399987000000	0.290899992000000	0.199599996000000	0.165000007000000	0.472700000000000	0.477299988000000	0.482400000000000	0.340299994000000	0.220500007000000	0.169499993000000	0.139799997000000	0.117299996000000	0.359899998000000	0.377600014000000	0.342099994000000	0.304100007000000	0.180700004000000	0.136099994000000	0.117899999000000	0.111299999000000	0.266400009000000	0.282999992000000	0.261900008000000	0.254500002000000	0.170000002000000	0.115199998000000	0.103699997000000	0.0929000010000000	0.218700007000000	0.218300000000000	0.216499999000000	0.213799998000000	0.180800006000000	0.107000001000000	0.105499998000000	0.0935999970000000	0.163499996000000	0.181500003000000	0.173899993000000	0.171100006000000	0.157600001000000	0.116700001000000	0.100199997000000	0.0917000030000000	0.146699995000000	0.149000004000000
0.583999991000000	0.600000024000000	0.551199973000000	0.413199991000000	0.330100000000000	0.302899987000000	0.203400001000000	0.180199996000000	0.499399990000000	0.505100012000000	0.521399975000000	0.364199996000000	0.234500006000000	0.173999995000000	0.148300007000000	0.121900000000000	0.389400005000000	0.416299999000000	0.373699993000000	0.334600002000000	0.186100006000000	0.134700000000000	0.120300002000000	0.115099996000000	0.289299995000000	0.312900007000000	0.276400000000000	0.268799990000000	0.177100003000000	0.120800003000000	0.105300002000000	0.0966999980000000	0.231099993000000	0.236699998000000	0.241699994000000	0.216299996000000	0.203500003000000	0.111800000000000	0.106600001000000	0.0926999970000000	0.171599999000000	0.197200000000000	0.182300001000000	0.180700004000000	0.160699993000000	0.122299999000000	0.101199999000000	0.0909999980000000	0.149299994000000	0.156200007000000
0.623899996000000	0.632399976000000	0.588299990000000	0.441700011000000	0.359800011000000	0.331499994000000	0.222399995000000	0.207900003000000	0.543200016000000	0.544200003000000	0.569999993000000	0.400999993000000	0.253300011000000	0.187000006000000	0.154599994000000	0.122699998000000	0.418799996000000	0.448599994000000	0.402300000000000	0.360199988000000	0.204099998000000	0.142399997000000	0.126499996000000	0.124799997000000	0.324600011000000	0.334199995000000	0.313600004000000	0.299299985000000	0.196300000000000	0.127599999000000	0.107900001000000	0.0974000020000000	0.245399997000000	0.256199986000000	0.260399997000000	0.250400007000000	0.209800005000000	0.118799999000000	0.110699996000000	0.0921000020000000	0.181700006000000	0.208100006000000	0.193000004000000	0.196099997000000	0.180199996000000	0.125900000000000	0.102499999000000	0.0913999970000000	0.159199998000000	0.166800007000000
0.655300021000000	0.668200016000000	0.609600008000000	0.456499994000000	0.373899996000000	0.337199986000000	0.228900000000000	0.184200004000000	0.569999993000000	0.579900026000000	0.605899990000000	0.420500010000000	0.271400005000000	0.195400000000000	0.154100001000000	0.122800000000000	0.447299987000000	0.479699999000000	0.431699991000000	0.375400007000000	0.214399993000000	0.152300000000000	0.125300005000000	0.125200003000000	0.349000007000000	0.366100013000000	0.331200004000000	0.313899994000000	0.214300007000000	0.128900006000000	0.109099999000000	0.0940999980000000	0.266999990000000	0.277700007000000	0.287299991000000	0.262699991000000	0.224800006000000	0.116400003000000	0.112000003000000	0.0951000010000000	0.191499993000000	0.226500005000000	0.208600000000000	0.205799997000000	0.183100000000000	0.129600003000000	0.101499997000000	0.0939000030000000	0.169699997000000	0.172999993000000
0.690599978000000	0.684700012000000	0.648999989000000	0.487699986000000	0.401699990000000	0.354699999000000	0.242899999000000	0.198300004000000	0.610000014000000	0.599399984000000	0.656199992000000	0.459199995000000	0.289999992000000	0.208900005000000	0.159099996000000	0.137400001000000	0.488700002000000	0.506099999000000	0.469000012000000	0.402099997000000	0.237700000000000	0.155399993000000	0.132799998000000	0.134599999000000	0.388799995000000	0.397000015000000	0.367399991000000	0.336699992000000	0.230299994000000	0.133300006000000	0.116099998000000	0.0940999980000000	0.288500011000000	0.297199994000000	0.310600013000000	0.273999989000000	0.234799996000000	0.121699996000000	0.116599999000000	0.0957000030000000	0.202800006000000	0.238299996000000	0.218899995000000	0.216600001000000	0.194800004000000	0.140200004000000	0.105700001000000	0.0971999990000000	0.169499993000000	0.184100002000000
0.709200025000000	0.711799979000000	0.676199973000000	0.511099994000000	0.424600005000000	0.397500008000000	0.258300006000000	0.185800001000000	0.637099981000000	0.632600009000000	0.693499982000000	0.495400012000000	0.318699986000000	0.214000002000000	0.177499995000000	0.137899995000000	0.520600021000000	0.540700018000000	0.505900025000000	0.449699998000000	0.246500000000000	0.164299995000000	0.136999995000000	0.135000005000000	0.417899996000000	0.423000008000000	0.393900007000000	0.364499986000000	0.237399995000000	0.141599998000000	0.115400001000000	0.0930999960000000	0.307900012000000	0.326700002000000	0.340499997000000	0.299699992000000	0.264200002000000	0.125799999000000	0.118199997000000	0.0983999970000000	0.216600001000000	0.260399997000000	0.234599993000000	0.235100001000000	0.225899994000000	0.142499998000000	0.105599999000000	0.0949999990000000	0.182699993000000	0.195299998000000
0.732699990000000	0.732299984000000	0.696399987000000	0.535499990000000	0.447299987000000	0.393599987000000	0.283699989000000	0.211500004000000	0.656700015000000	0.654699981000000	0.718200028000000	0.531799972000000	0.416999996000000	0.228599995000000	0.185200006000000	0.141800001000000	0.545700014000000	0.572700024000000	0.541400015000000	0.479200006000000	0.493699998000000	0.173099995000000	0.140000001000000	0.139200002000000	0.445800006000000	0.452600002000000	0.414000005000000	0.394699991000000	0.321200013000000	0.148499995000000	0.119800001000000	0.104500003000000	0.341699988000000	0.349200010000000	0.362199992000000	0.321599990000000	0.274899989000000	0.129999995000000	0.122800000000000	0.103000000000000	0.238100007000000	0.273799986000000	0.247899994000000	0.247600004000000	0.220200002000000	0.147300005000000	0.108900003000000	0.102200001000000	0.192800000000000	0.204600006000000
0.747099996000000	0.745700002000000	0.715600014000000	0.542400002000000	0.476700008000000	0.412400007000000	0.290600002000000	0.228100002000000	0.676599979000000	0.672200024000000	0.745299995000000	0.564199984000000	0.391700000000000	0.232500002000000	0.193599999000000	0.138300002000000	0.582700014000000	0.600799978000000	0.571500003000000	0.508000016000000	0.330500007000000	0.224900007000000	0.144700006000000	0.139500007000000	0.475800008000000	0.484499991000000	0.448900014000000	0.416200012000000	0.340200007000000	0.153699994000000	0.124700002000000	0.103399999000000	0.366299987000000	0.372799993000000	0.388900012000000	0.347099990000000	0.301600009000000	0.180500001000000	0.127299994000000	0.100400001000000	0.247799993000000	0.292499989000000	0.268099993000000	0.265100002000000	0.239999995000000	0.156100005000000	0.118600003000000	0.0952999960000000	0.201299995000000	0.217700005000000
0.769200027000000	0.768100023000000	0.734099984000000	0.565500021000000	0.495799989000000	0.434899986000000	0.303400010000000	0.234599993000000	0.703000009000000	0.708500028000000	0.778599977000000	0.617100000000000	0.476000011000000	0.477899998000000	0.209800005000000	0.151400000000000	0.604499996000000	0.627900004000000	0.596099973000000	0.534500003000000	0.376399994000000	0.197699994000000	0.157199994000000	0.144700006000000	0.507700026000000	0.514500022000000	0.482300013000000	0.459699988000000	0.354200006000000	0.252400011000000	0.124600001000000	0.113700002000000	0.397399992000000	0.402300000000000	0.418399990000000	0.370599985000000	0.333799988000000	0.195299998000000	0.128000006000000	0.108599998000000	0.269300014000000	0.319299996000000	0.287000000000000	0.288500011000000	0.248300001000000	0.162100002000000	0.114500001000000	0.0983999970000000	0.213699996000000	0.229800001000000
0.780700028000000	0.778699994000000	0.730300009000000	0.578599989000000	0.484600008000000	0.447699994000000	0.312500000000000	0.232800007000000	0.713299990000000	0.715399981000000	0.788699985000000	0.633199990000000	0.430999994000000	0.474299997000000	0.208100006000000	0.156700000000000	0.630800009000000	0.651400030000000	0.620400012000000	0.566299975000000	0.463900000000000	0.392899990000000	0.153899997000000	0.160099998000000	0.539399981000000	0.543799996000000	0.510599971000000	0.482400000000000	0.386900008000000	0.224600002000000	0.129099995000000	0.106799997000000	0.420500010000000	0.424899995000000	0.444700003000000	0.392399997000000	0.337500006000000	0.280200005000000	0.133200005000000	0.104300000000000	0.287499994000000	0.342000008000000	0.308499992000000	0.301499993000000	0.263300002000000	0.203199998000000	0.121200003000000	0.0982000010000000	0.223199993000000	0.247500002000000
0.804899991000000	0.774600029000000	0.727400005000000	0.585399985000000	0.514599979000000	0.473300010000000	0.501399994000000	0.227200001000000	0.737699986000000	0.736000001000000	0.824899971000000	0.653100014000000	0.519299984000000	0.326900005000000	0.215000004000000	0.155000001000000	0.658500016000000	0.675400019000000	0.659600019000000	0.606999993000000	0.437900007000000	0.424699992000000	0.163900003000000	0.154499993000000	0.569899976000000	0.571600020000000	0.555199981000000	0.521700025000000	0.416000009000000	0.240799993000000	0.144899994000000	0.113399997000000	0.449200004000000	0.455000013000000	0.483399987000000	0.429899991000000	0.370200008000000	0.358700007000000	0.138500005000000	0.104999997000000	0.311399996000000	0.367799997000000	0.341199994000000	0.328799993000000	0.314599991000000	0.217500001000000	0.196099997000000	0.101099998000000	0.242599994000000	0.267500013000000
0.820999980000000	0.781000018000000	0.726100028000000	0.572499990000000	0.538699985000000	0.496800005000000	0.577400029000000	0.249500006000000	0.759700000000000	0.750299990000000	0.844200015000000	0.695299983000000	0.606000006000000	0.653299987000000	0.232800007000000	0.166199997000000	0.676900029000000	0.697099984000000	0.674499989000000	0.639199972000000	0.588299990000000	0.351900011000000	0.157900006000000	0.160799995000000	0.599099994000000	0.597599983000000	0.577799976000000	0.545499980000000	0.452300012000000	0.396499991000000	0.245499998000000	0.116400003000000	0.473500013000000	0.486000001000000	0.503300011000000	0.464599997000000	0.391700000000000	0.287600011000000	0.136899993000000	0.109999999000000	0.333700001000000	0.388200015000000	0.357300013000000	0.351099998000000	0.314200014000000	0.273499995000000	0.159799993000000	0.102300003000000	0.254099995000000	0.280800015000000
0.836499989000000	0.770299971000000	0.717400014000000	0.562500000000000	0.545599997000000	0.504100025000000	0.532800019000000	0.233500004000000	0.779999971000000	0.750899971000000	0.853200018000000	0.714600027000000	0.630500019000000	0.553799987000000	0.248300001000000	0.167699993000000	0.707899988000000	0.709900022000000	0.699999988000000	0.655600011000000	0.538999975000000	0.527199984000000	0.180700004000000	0.167400002000000	0.618799984000000	0.616800010000000	0.597800016000000	0.568599999000000	0.497399986000000	0.429500014000000	0.322400004000000	0.131699994000000	0.504899979000000	0.509999990000000	0.529100001000000	0.483200014000000	0.409000009000000	0.331999987000000	0.181700006000000	0.115199998000000	0.356900007000000	0.406599998000000	0.377200007000000	0.375099987000000	0.331800014000000	0.292600006000000	0.263399988000000	0.102499999000000	0.265799999000000	0.297600001000000
0.849799991000000	0.764900029000000	0.711099982000000	0.551400006000000	0.536700010000000	0.578800023000000	0.666700006000000	0.274500012000000	0.788999975000000	0.752399981000000	0.861599982000000	0.727699995000000	0.568199992000000	0.669099987000000	0.290699989000000	0.174500003000000	0.718699992000000	0.728399992000000	0.716700017000000	0.682099998000000	0.594699979000000	0.603399992000000	0.180700004000000	0.176400006000000	0.649699986000000	0.639800012000000	0.625400007000000	0.600799978000000	0.462700009000000	0.557900012000000	0.247799993000000	0.129400000000000	0.537599981000000	0.541599989000000	0.558700025000000	0.515999973000000	0.445199996000000	0.405099988000000	0.204600006000000	0.126699999000000	0.383899987000000	0.441199988000000	0.409999996000000	0.392800003000000	0.349700004000000	0.296799988000000	0.351300001000000	0.110299997000000	0.288700014000000	0.314700007000000
0.842000008000000	0.762099981000000	0.711499989000000	0.549000025000000	0.530099988000000	0.560400009000000	0.562799990000000	0.305500001000000	0.804199994000000	0.746100008000000	0.889100015000000	0.722199976000000	0.652100027000000	0.483700007000000	0.526700020000000	0.174300000000000	0.743799984000000	0.742900014000000	0.744199991000000	0.705999970000000	0.691600025000000	0.532000005000000	0.370400012000000	0.165700004000000	0.664499998000000	0.668099999000000	0.657100022000000	0.633199990000000	0.479200006000000	0.535000026000000	0.324999988000000	0.129600003000000	0.564400017000000	0.574699998000000	0.596400023000000	0.549199998000000	0.453999996000000	0.519100010000000	0.221799999000000	0.123400003000000	0.421999991000000	0.465099990000000	0.434399992000000	0.437099993000000	0.372299999000000	0.358500004000000	0.376100004000000	0.280200005000000	0.307000011000000	0.336400002000000
0.839800000000000	0.760200024000000	0.706499994000000	0.536199987000000	0.549799979000000	0.724699974000000	0.818599999000000	0.319000006000000	0.814599991000000	0.740400016000000	0.883899987000000	0.723699987000000	0.691299975000000	0.722500026000000	0.408199996000000	0.363200009000000	0.752699971000000	0.738399982000000	0.740199983000000	0.724799991000000	0.656000018000000	0.776499987000000	0.567799985000000	0.185100004000000	0.681800008000000	0.676800013000000	0.671000004000000	0.650500000000000	0.498600006000000	0.495200008000000	0.424800009000000	0.184100002000000	0.586499989000000	0.585500002000000	0.615199983000000	0.574199975000000	0.482600003000000	0.398000002000000	0.531000018000000	0.122000001000000	0.443699986000000	0.483399987000000	0.465799987000000	0.449499995000000	0.392199993000000	0.443500012000000	0.258899987000000	0.202000007000000	0.320100009000000	0.354200006000000
0.843100011000000	0.758000016000000	0.700600028000000	0.530300021000000	0.532100022000000	0.727699995000000	0.802699983000000	0.377400011000000	0.820999980000000	0.745899975000000	0.896899998000000	0.730000019000000	0.785300016000000	0.675199986000000	0.647800028000000	0.569299996000000	0.782599986000000	0.742200017000000	0.735099971000000	0.732100010000000	0.672599971000000	0.598699987000000	0.434399992000000	0.197799996000000	0.699999988000000	0.704500020000000	0.694999993000000	0.681299984000000	0.604399979000000	0.627300024000000	0.429500014000000	0.288399994000000	0.616699994000000	0.621699989000000	0.648599982000000	0.608699977000000	0.523599982000000	0.494800001000000	0.464300007000000	0.133499995000000	0.476200014000000	0.526300013000000	0.502300024000000	0.482699990000000	0.421600014000000	0.420399994000000	0.308600008000000	0.251599997000000	0.344599992000000	0.387100011000000
0.835900009000000	0.762700021000000	0.705799997000000	0.519999981000000	0.540099978000000	0.765100002000000	0.717000008000000	0.374500006000000	0.819800019000000	0.742399991000000	0.895799994000000	0.742100000000000	0.698599994000000	0.792599976000000	0.761399984000000	0.419200003000000	0.795400023000000	0.730700016000000	0.730499983000000	0.731199980000000	0.710600019000000	0.532199979000000	0.536599994000000	0.191300005000000	0.717499971000000	0.713999987000000	0.711399972000000	0.704900026000000	0.598200023000000	0.672100008000000	0.585900009000000	0.262499988000000	0.642000020000000	0.642400026000000	0.659799993000000	0.635200024000000	0.535799980000000	0.481000006000000	0.454499990000000	0.140200004000000	0.497099996000000	0.540799975000000	0.526700020000000	0.505999982000000	0.456999987000000	0.426999986000000	0.433600008000000	0.225899994000000	0.364499986000000	0.400299996000000
0.838500023000000	0.760599971000000	0.701699972000000	0.520200014000000	0.534399986000000	0.647700012000000	0.683399975000000	0.401300013000000	0.815299988000000	0.742200017000000	0.901799977000000	0.736999989000000	0.741599977000000	0.644400001000000	0.703000009000000	0.509400010000000	0.800899982000000	0.731700003000000	0.733600020000000	0.722899973000000	0.720499992000000	0.625800014000000	0.626600027000000	0.192300007000000	0.745100021000000	0.723299980000000	0.725099981000000	0.724699974000000	0.596300006000000	0.657700002000000	0.420700014000000	0.300199986000000	0.660300016000000	0.666499972000000	0.685400009000000	0.661800027000000	0.554899991000000	0.497799993000000	0.425199986000000	0.183100000000000	0.531300008000000	0.575399995000000	0.555599988000000	0.536300004000000	0.458299994000000	0.534399986000000	0.355199993000000	0.305999994000000	0.381099999000000	0.425399989000000
0.827000022000000	0.755100012000000	0.703599989000000	0.521000028000000	0.520200014000000	0.617799997000000	0.560299993000000	0.538200021000000	0.809300005000000	0.731800020000000	0.885399997000000	0.716000021000000	0.713999987000000	0.729300022000000	0.667699993000000	0.451200008000000	0.798900008000000	0.721099973000000	0.721099973000000	0.723900020000000	0.709999979000000	0.689599991000000	0.544499993000000	0.213400006000000	0.761799991000000	0.721400023000000	0.720300019000000	0.722999990000000	0.609700024000000	0.595700026000000	0.499799997000000	0.549700022000000	0.677900016000000	0.676100016000000	0.701799989000000	0.683099985000000	0.596800029000000	0.615800023000000	0.426899999000000	0.231399998000000	0.546999991000000	0.587800026000000	0.574699998000000	0.548099995000000	0.479699999000000	0.429600000000000	0.332899988000000	0.356000006000000	0.396200001000000	0.445499986000000
0.833700001000000	0.760800004000000	0.699000001000000	0.516700029000000	0.715900004000000	0.744099975000000	0.817099988000000	0.492300004000000	0.816299975000000	0.740899980000000	0.885299981000000	0.722400010000000	0.732100010000000	0.731000006000000	0.663299978000000	0.346799999000000	0.806299984000000	0.733600020000000	0.725000024000000	0.717599988000000	0.748300016000000	0.653999984000000	0.609300017000000	0.206499994000000	0.781799972000000	0.721199989000000	0.725199997000000	0.731500030000000	0.681299984000000	0.637399971000000	0.575100005000000	0.342099994000000	0.696300030000000	0.699400008000000	0.715699971000000	0.707199991000000	0.609600008000000	0.601499975000000	0.554000020000000	0.385600001000000	0.579599977000000	0.614700019000000	0.601100028000000	0.580999970000000	0.514100015000000	0.550100029000000	0.344999999000000	0.277700007000000	0.427100003000000	0.481299996000000
0.824899971000000	0.755599976000000	0.699400008000000	0.503700018000000	0.639400005000000	0.695100009000000	0.743799984000000	0.437200010000000	0.809400022000000	0.739799976000000	0.893599987000000	0.725000024000000	0.698400021000000	0.731700003000000	0.635900021000000	0.468499988000000	0.802900016000000	0.727500021000000	0.726400018000000	0.713299990000000	0.732400000000000	0.648800015000000	0.610700011000000	0.230800003000000	0.794000030000000	0.716199994000000	0.719500005000000	0.724699974000000	0.684099972000000	0.686999977000000	0.538900018000000	0.564499974000000	0.717499971000000	0.711300015000000	0.734600008000000	0.721300006000000	0.637499988000000	0.598200023000000	0.407700002000000	0.295800000000000	0.606899977000000	0.636200011000000	0.621399999000000	0.605199993000000	0.543900013000000	0.533100009000000	0.517300010000000	0.326900005000000	0.446900010000000	0.492000014000000
0.827099979000000	0.760299981000000	0.699899971000000	0.508199990000000	0.594500005000000	0.694899976000000	0.596499979000000	0.512499988000000	0.806900024000000	0.736100018000000	0.883199990000000	0.731100023000000	0.648899972000000	0.822499990000000	0.704500020000000	0.611400008000000	0.798900008000000	0.729200006000000	0.721400023000000	0.712899983000000	0.735099971000000	0.710099995000000	0.577199996000000	0.228499994000000	0.796299994000000	0.717800021000000	0.712400019000000	0.714999974000000	0.704699993000000	0.702099979000000	0.477400005000000	0.625199974000000	0.730199993000000	0.720399976000000	0.738499999000000	0.722700000000000	0.653400004000000	0.604799986000000	0.519100010000000	0.497900009000000	0.624700010000000	0.657299995000000	0.641900003000000	0.618200004000000	0.555400014000000	0.535399973000000	0.431600004000000	0.318100005000000	0.464599997000000	0.523299992000000
[truncated: 14 more columns]
