# Supplementary material for: Modeling the impact of drug interactions on therapeutic selectivity
Source: Nat Commun. 2018 Aug 27;9:3452. doi: 10.1038/s41467-018-05954-3 (PMC6110842; doi:10.1038/s41467-018-05954-3)
Supplement: Supplementary file 4 — Supplementary Data 1 [file 41467_2018_5954_MOESM4_ESM.zip › albRAW/Dyc-Rap.txt]

0.135000005000000	0.131999999000000	0.132300004000000	0.132100001000000	0.148699999000000	0.123700000000000	0.122800000000000	0.124399997000000	0.136899993000000	0.131200001000000	0.136299998000000	0.127700001000000	0.124499999000000	0.125499994000000	0.122599997000000	0.123499997000000	0.131999999000000	0.130199999000000	0.132799998000000	0.133599997000000	0.125200003000000	0.125499994000000	0.120999999000000	0.117799997000000	0.130300000000000	0.131799996000000	0.134000003000000	0.129999995000000	0.116200000000000	0.119000003000000	0.115999997000000	0.118699998000000	0.134299994000000	0.132400006000000	0.134900004000000	0.136500001000000	0.124499999000000	0.125400007000000	0.125599995000000	0.125100002000000	0.134399995000000	0.134399995000000	0.132699996000000	0.131899998000000	0.125200003000000	0.124600001000000	0.120399997000000	0.122299999000000	0.134900004000000	0.134499997000000
0.132900000000000	0.128399998000000	0.128900006000000	0.128299996000000	0.149800003000000	0.123099998000000	0.122000001000000	0.122599997000000	0.132799998000000	0.126699999000000	0.132400006000000	0.125499994000000	0.124200001000000	0.124499999000000	0.121600002000000	0.122599997000000	0.129400000000000	0.127000004000000	0.129600003000000	0.131200001000000	0.124799997000000	0.124399997000000	0.120499998000000	0.116999999000000	0.128099993000000	0.127599999000000	0.130199999000000	0.126599997000000	0.116999999000000	0.119099997000000	0.114699997000000	0.116800003000000	0.129800007000000	0.128000006000000	0.131600007000000	0.131999999000000	0.124200001000000	0.124899998000000	0.125000000000000	0.124100000000000	0.130500004000000	0.130500004000000	0.128199995000000	0.128000006000000	0.124200001000000	0.124600001000000	0.118900001000000	0.120800003000000	0.130099997000000	0.129800007000000
0.131999999000000	0.127900004000000	0.128700003000000	0.128800005000000	0.145300001000000	0.122000001000000	0.121299997000000	0.122000001000000	0.130300000000000	0.128000006000000	0.131699994000000	0.125599995000000	0.123700000000000	0.123300001000000	0.120899998000000	0.121500000000000	0.128299996000000	0.126100004000000	0.128199995000000	0.128500000000000	0.123800002000000	0.122400001000000	0.119700000000000	0.116599999000000	0.126000002000000	0.124399997000000	0.128399998000000	0.124899998000000	0.115099996000000	0.117500000000000	0.115400001000000	0.116700001000000	0.129099995000000	0.125000000000000	0.128199995000000	0.131400004000000	0.123300001000000	0.123999998000000	0.123700000000000	0.123099998000000	0.133599997000000	0.128900006000000	0.127499998000000	0.126000002000000	0.123599999000000	0.123300001000000	0.118900001000000	0.120300002000000	0.128800005000000	0.127900004000000
0.129700005000000	0.127700001000000	0.127399996000000	0.127100006000000	0.138500005000000	0.121699996000000	0.121200003000000	0.121299997000000	0.128000006000000	0.125100002000000	0.129500002000000	0.123499997000000	0.122400001000000	0.122599997000000	0.121100001000000	0.122199997000000	0.126000002000000	0.125000000000000	0.128500000000000	0.128700003000000	0.123599999000000	0.123400003000000	0.119499996000000	0.116499998000000	0.124300003000000	0.123499997000000	0.127599999000000	0.124200001000000	0.114200003000000	0.117899999000000	0.115000002000000	0.117200002000000	0.127299994000000	0.125699997000000	0.129800007000000	0.129800007000000	0.123400003000000	0.124700002000000	0.123999998000000	0.123300001000000	0.128000006000000	0.127499998000000	0.128099993000000	0.126699999000000	0.124200001000000	0.123800002000000	0.119199999000000	0.120399997000000	0.127599999000000	0.125499994000000
0.130099997000000	0.127399996000000	0.126699999000000	0.127000004000000	0.152400002000000	0.121699996000000	0.119800001000000	0.121600002000000	0.127900004000000	0.125499994000000	0.129400000000000	0.123000003000000	0.121900000000000	0.122199997000000	0.120600000000000	0.121299997000000	0.127100006000000	0.125200003000000	0.128199995000000	0.128099993000000	0.123800002000000	0.122500002000000	0.119800001000000	0.116099998000000	0.124100000000000	0.122000001000000	0.127599999000000	0.125799999000000	0.115800001000000	0.118000001000000	0.114200003000000	0.117200002000000	0.127900004000000	0.125400007000000	0.128900006000000	0.129899994000000	0.123099998000000	0.124399997000000	0.124100000000000	0.122900002000000	0.128199995000000	0.126599997000000	0.127900004000000	0.125799999000000	0.122900002000000	0.123400003000000	0.117799997000000	0.119300000000000	0.127399996000000	0.127000004000000
0.130799994000000	0.128299996000000	0.128099993000000	0.128299996000000	0.151199996000000	0.121399999000000	0.121100001000000	0.122199997000000	0.128500000000000	0.126200005000000	0.130600005000000	0.123700000000000	0.121900000000000	0.122699998000000	0.120700002000000	0.122299999000000	0.128099993000000	0.125599995000000	0.128299996000000	0.129099995000000	0.123000003000000	0.123499997000000	0.118900001000000	0.115999997000000	0.125499994000000	0.124600001000000	0.128099993000000	0.125599995000000	0.114600003000000	0.117899999000000	0.114799999000000	0.116099998000000	0.128399998000000	0.125200003000000	0.128399998000000	0.131099999000000	0.122800000000000	0.124200001000000	0.124300003000000	0.122800000000000	0.128700003000000	0.126900002000000	0.128600001000000	0.126200005000000	0.122699998000000	0.123400003000000	0.118400000000000	0.119300000000000	0.127499998000000	0.126599997000000
0.130500004000000	0.127800003000000	0.128900006000000	0.128800005000000	0.135100007000000	0.121200003000000	0.120700002000000	0.120999999000000	0.128500000000000	0.126000002000000	0.131400004000000	0.125499994000000	0.121600002000000	0.121900000000000	0.120399997000000	0.121200003000000	0.129199997000000	0.126900002000000	0.128299996000000	0.129800007000000	0.123099998000000	0.123300001000000	0.118600003000000	0.117899999000000	0.126399994000000	0.125799999000000	0.129099995000000	0.125499994000000	0.113899998000000	0.116800003000000	0.114399999000000	0.116200000000000	0.127800003000000	0.125100002000000	0.130400002000000	0.130600005000000	0.122500002000000	0.123599999000000	0.123700000000000	0.122699998000000	0.128900006000000	0.128000006000000	0.129400000000000	0.128500000000000	0.120999999000000	0.123300001000000	0.118600003000000	0.119300000000000	0.128500000000000	0.127299994000000
0.131500006000000	0.129700005000000	0.130500004000000	0.128999993000000	0.151999995000000	0.121399999000000	0.120399997000000	0.120999999000000	0.129099995000000	0.126200005000000	0.130600005000000	0.125300005000000	0.122800000000000	0.122199997000000	0.119800001000000	0.120700002000000	0.128700003000000	0.126300007000000	0.133300006000000	0.131300002000000	0.123300001000000	0.123499997000000	0.118900001000000	0.116499998000000	0.127000004000000	0.126200005000000	0.129600003000000	0.126499996000000	0.115199998000000	0.117899999000000	0.114699997000000	0.116800003000000	0.129199997000000	0.126399994000000	0.130500004000000	0.131200001000000	0.123300001000000	0.124399997000000	0.123000003000000	0.123800002000000	0.129099995000000	0.127599999000000	0.129899994000000	0.128500000000000	0.123099998000000	0.122599997000000	0.118199997000000	0.119400002000000	0.128299996000000	0.126800001000000
0.131300002000000	0.128199995000000	0.129600003000000	0.129500002000000	0.143399999000000	0.122900002000000	0.120899998000000	0.120700002000000	0.129400000000000	0.127299994000000	0.130799994000000	0.126000002000000	0.121200003000000	0.122500002000000	0.119900003000000	0.120899998000000	0.128600001000000	0.128199995000000	0.129500002000000	0.130099997000000	0.123000003000000	0.123300001000000	0.118799999000000	0.115800001000000	0.126499996000000	0.125200003000000	0.129999995000000	0.128299996000000	0.115300000000000	0.117500000000000	0.113600001000000	0.116200000000000	0.129400000000000	0.127299994000000	0.130300000000000	0.130799994000000	0.122299999000000	0.124499999000000	0.123000003000000	0.121900000000000	0.129800007000000	0.128700003000000	0.129500002000000	0.128299996000000	0.123199999000000	0.122500002000000	0.118000001000000	0.119300000000000	0.128900006000000	0.129299998000000
0.131500006000000	0.127900004000000	0.130099997000000	0.131899998000000	0.146799996000000	0.123300001000000	0.122100003000000	0.121299997000000	0.129700005000000	0.128900006000000	0.132900000000000	0.126900002000000	0.122699998000000	0.122900002000000	0.121399999000000	0.122000001000000	0.131400004000000	0.128999993000000	0.131500006000000	0.130600005000000	0.123300001000000	0.123099998000000	0.119300000000000	0.117100000000000	0.128000006000000	0.127299994000000	0.130899996000000	0.128399998000000	0.114600003000000	0.118000001000000	0.113700002000000	0.117100000000000	0.129099995000000	0.126200005000000	0.130899996000000	0.132499993000000	0.123000003000000	0.124200001000000	0.123999998000000	0.123599999000000	0.130600005000000	0.130300000000000	0.131899998000000	0.128199995000000	0.122299999000000	0.123099998000000	0.118000001000000	0.119199999000000	0.128800005000000	0.128600001000000
0.133100003000000	0.131099999000000	0.130400002000000	0.131799996000000	0.155800000000000	0.122599997000000	0.122400001000000	0.121699996000000	0.131300002000000	0.130099997000000	0.133399993000000	0.128000006000000	0.123300001000000	0.122400001000000	0.120999999000000	0.128299996000000	0.130799994000000	0.128700003000000	0.132200003000000	0.131699994000000	0.124300003000000	0.122599997000000	0.118900001000000	0.116899997000000	0.128800005000000	0.127700001000000	0.130600005000000	0.128199995000000	0.115400001000000	0.117200002000000	0.114699997000000	0.116300002000000	0.131099999000000	0.126800001000000	0.130400002000000	0.133900002000000	0.123199999000000	0.123999998000000	0.124200001000000	0.122299999000000	0.130799994000000	0.130500004000000	0.131699994000000	0.130500004000000	0.122299999000000	0.123000003000000	0.118400000000000	0.119099997000000	0.129600003000000	0.128999993000000
0.134200007000000	0.131799996000000	0.134000003000000	0.132799998000000	0.157000005000000	0.123000003000000	0.122299999000000	0.120899998000000	0.132300004000000	0.130999997000000	0.134599999000000	0.128600001000000	0.122599997000000	0.122900002000000	0.121200003000000	0.121799998000000	0.130700007000000	0.129999995000000	0.132599995000000	0.131500006000000	0.124600001000000	0.122699998000000	0.120300002000000	0.115999997000000	0.129600003000000	0.128099993000000	0.133399993000000	0.130199999000000	0.114500001000000	0.117600001000000	0.114799999000000	0.117200002000000	0.131699994000000	0.128600001000000	0.131799996000000	0.131699994000000	0.123400003000000	0.123599999000000	0.123400003000000	0.123000003000000	0.131600007000000	0.130899996000000	0.133100003000000	0.130400002000000	0.121500000000000	0.123700000000000	0.119499996000000	0.119599998000000	0.130700007000000	0.130600005000000
0.136199996000000	0.134100005000000	0.133300006000000	0.133300006000000	0.145899996000000	0.123700000000000	0.123099998000000	0.121299997000000	0.134299994000000	0.132900000000000	0.136399999000000	0.129400000000000	0.123800002000000	0.123800002000000	0.120399997000000	0.120999999000000	0.132699996000000	0.133100003000000	0.134299994000000	0.134200007000000	0.124200001000000	0.123199999000000	0.118900001000000	0.115599997000000	0.131300002000000	0.129999995000000	0.134499997000000	0.131799996000000	0.114500001000000	0.117799997000000	0.114500001000000	0.116800003000000	0.132799998000000	0.129899994000000	0.133000001000000	0.135600001000000	0.123899996000000	0.124200001000000	0.123000003000000	0.121699996000000	0.133599997000000	0.132499993000000	0.133599997000000	0.132100001000000	0.122000001000000	0.123199999000000	0.118400000000000	0.119300000000000	0.131600007000000	0.132100001000000
0.137300000000000	0.134599999000000	0.134200007000000	0.135700002000000	0.144400001000000	0.125300005000000	0.122800000000000	0.121900000000000	0.134599999000000	0.135399997000000	0.137999997000000	0.131099999000000	0.125400007000000	0.124600001000000	0.122400001000000	0.122900002000000	0.134000003000000	0.133100003000000	0.138699993000000	0.134800002000000	0.131999999000000	0.124399997000000	0.120899998000000	0.117399998000000	0.132300004000000	0.131099999000000	0.135199994000000	0.133499995000000	0.115500003000000	0.117500000000000	0.115599997000000	0.117799997000000	0.134100005000000	0.129800007000000	0.134499997000000	0.137600005000000	0.123400003000000	0.124700002000000	0.123499997000000	0.123599999000000	0.134100005000000	0.134299994000000	0.135499999000000	0.133000001000000	0.121699996000000	0.124100000000000	0.119999997000000	0.119999997000000	0.133200005000000	0.133200005000000
0.140100002000000	0.138500005000000	0.136099994000000	0.135800004000000	0.151800007000000	0.126300007000000	0.124700002000000	0.123300001000000	0.136899993000000	0.136500001000000	0.140300006000000	0.135000005000000	0.126300007000000	0.125699997000000	0.124300003000000	0.133900002000000	0.136999995000000	0.135000005000000	0.138999999000000	0.136700004000000	0.126100004000000	0.124700002000000	0.121500000000000	0.119000003000000	0.134599999000000	0.133200005000000	0.137300000000000	0.134100005000000	0.116800003000000	0.118600003000000	0.115300000000000	0.118699998000000	0.135299996000000	0.132799998000000	0.136700004000000	0.138099998000000	0.125499994000000	0.126399994000000	0.124799997000000	0.124200001000000	0.136500001000000	0.134900004000000	0.137500003000000	0.136199996000000	0.123400003000000	0.125400007000000	0.120899998000000	0.121299997000000	0.134200007000000	0.133900002000000
0.141000003000000	0.140200004000000	0.140699998000000	0.141100004000000	0.151800007000000	0.126800001000000	0.125300005000000	0.123099998000000	0.138999999000000	0.137500003000000	0.143299997000000	0.136500001000000	0.127700001000000	0.128099993000000	0.124300003000000	0.124600001000000	0.139599994000000	0.138500005000000	0.136199996000000	0.139200002000000	0.126699999000000	0.127000004000000	0.122699998000000	0.119300000000000	0.136800006000000	0.135600001000000	0.138699993000000	0.136299998000000	0.116300002000000	0.120200001000000	0.117100000000000	0.118699998000000	0.137500003000000	0.134499997000000	0.139100000000000	0.142100006000000	0.126200005000000	0.126800001000000	0.125300005000000	0.124499999000000	0.138600007000000	0.137899995000000	0.139899999000000	0.138899997000000	0.124600001000000	0.125900000000000	0.120600000000000	0.120700002000000	0.137899995000000	0.138699993000000
0.145099998000000	0.143700004000000	0.142600000000000	0.142900005000000	0.153899997000000	0.128000006000000	0.125699997000000	0.124200001000000	0.141100004000000	0.141000003000000	0.146400005000000	0.138099998000000	0.128900006000000	0.128199995000000	0.125400007000000	0.124499999000000	0.141800001000000	0.140100002000000	0.138699993000000	0.141200006000000	0.140799999000000	0.126599997000000	0.123199999000000	0.119999997000000	0.139799997000000	0.138899997000000	0.142199993000000	0.138200000000000	0.117500000000000	0.119999997000000	0.116499998000000	0.119300000000000	0.138899997000000	0.137500003000000	0.141599998000000	0.141200006000000	0.126100004000000	0.126100004000000	0.125100002000000	0.124899998000000	0.140100002000000	0.139400005000000	0.141700000000000	0.140799999000000	0.124200001000000	0.125200003000000	0.121100001000000	0.121200003000000	0.138500005000000	0.138999999000000
0.148399994000000	0.146599993000000	0.147300005000000	0.145400003000000	0.148300007000000	0.130199999000000	0.126200005000000	0.125499994000000	0.145300001000000	0.146799996000000	0.147400007000000	0.139300004000000	0.131400004000000	0.130600005000000	0.127299994000000	0.129899994000000	0.143500000000000	0.143099993000000	0.143199995000000	0.142499998000000	0.129400000000000	0.128700003000000	0.125100002000000	0.119999997000000	0.141000003000000	0.139899999000000	0.144299999000000	0.141000003000000	0.118299998000000	0.120200001000000	0.116200000000000	0.118900001000000	0.142299995000000	0.139500007000000	0.143500000000000	0.144800007000000	0.127000004000000	0.127299994000000	0.126100004000000	0.126300007000000	0.142399997000000	0.142199993000000	0.143900007000000	0.142700002000000	0.126499996000000	0.126499996000000	0.121200003000000	0.121100001000000	0.139300004000000	0.140499994000000
0.153200001000000	0.151400000000000	0.153400004000000	0.149800003000000	0.147300005000000	0.131400004000000	0.127200007000000	0.124499999000000	0.149399996000000	0.150000006000000	0.154599994000000	0.143399999000000	0.134100005000000	0.131799996000000	0.128099993000000	0.135499999000000	0.148300007000000	0.146799996000000	0.145500004000000	0.145300001000000	0.133800000000000	0.129299998000000	0.126100004000000	0.120399997000000	0.145199999000000	0.143999994000000	0.147499993000000	0.144299999000000	0.118000001000000	0.120099999000000	0.117100000000000	0.120099999000000	0.145199999000000	0.142100006000000	0.146300003000000	0.148399994000000	0.126699999000000	0.127599999000000	0.126399994000000	0.126100004000000	0.146100000000000	0.144500002000000	0.147100002000000	0.145500004000000	0.126499996000000	0.126599997000000	0.121200003000000	0.121299997000000	0.144800007000000	0.145899996000000
0.156200007000000	0.157000005000000	0.156900004000000	0.152600005000000	0.153899997000000	0.132900000000000	0.127499998000000	0.125799999000000	0.152300000000000	0.153699994000000	0.157399997000000	0.149200007000000	0.138500005000000	0.134399995000000	0.129899994000000	0.128600001000000	0.152400002000000	0.149000004000000	0.147200003000000	0.150800005000000	0.133200005000000	0.131799996000000	0.127900004000000	0.123899996000000	0.149200007000000	0.149100006000000	0.150299996000000	0.146200001000000	0.119300000000000	0.121100001000000	0.116999999000000	0.120300002000000	0.148000002000000	0.147200003000000	0.150199994000000	0.150800005000000	0.127900004000000	0.128800005000000	0.127599999000000	0.127700001000000	0.147699997000000	0.147699997000000	0.149200007000000	0.149200007000000	0.126800001000000	0.127000004000000	0.122000001000000	0.121699996000000	0.146599993000000	0.147200003000000
0.163599998000000	0.160600007000000	0.158600003000000	0.156100005000000	0.163000003000000	0.134299994000000	0.129199997000000	0.126100004000000	0.159799993000000	0.162300006000000	0.162699997000000	0.151700005000000	0.140400007000000	0.135800004000000	0.131200001000000	0.129800007000000	0.156499997000000	0.154100001000000	0.153999999000000	0.153300002000000	0.145799994000000	0.134200007000000	0.130199999000000	0.123499997000000	0.151199996000000	0.151500002000000	0.152999997000000	0.152999997000000	0.121299997000000	0.122299999000000	0.119400002000000	0.121200003000000	0.150399998000000	0.148300007000000	0.152600005000000	0.153999999000000	0.128800005000000	0.129299998000000	0.128099993000000	0.128600001000000	0.150999993000000	0.152199998000000	0.153300002000000	0.150500000000000	0.128399998000000	0.127900004000000	0.122199997000000	0.122800000000000	0.147799999000000	0.150299996000000
0.167899996000000	0.169799998000000	0.170499995000000	0.161200002000000	0.157600001000000	0.135900006000000	0.128600001000000	0.126000002000000	0.166099995000000	0.165399998000000	0.167699993000000	0.158899993000000	0.145300001000000	0.139799997000000	0.132100001000000	0.136800006000000	0.160500005000000	0.157600001000000	0.158000007000000	0.156599998000000	0.136299998000000	0.135800004000000	0.131899998000000	0.124399997000000	0.154699996000000	0.154400006000000	0.157600001000000	0.154799998000000	0.121600002000000	0.122699998000000	0.119099997000000	0.123499997000000	0.154599994000000	0.151700005000000	0.154599994000000	0.158099994000000	0.128600001000000	0.131099999000000	0.129600003000000	0.129600003000000	0.155200005000000	0.155200005000000	0.154100001000000	0.155399993000000	0.128199995000000	0.128800005000000	0.122199997000000	0.123999998000000	0.152600005000000	0.155000001000000
0.177200004000000	0.175500005000000	0.178599998000000	0.163200006000000	0.158800006000000	0.135600001000000	0.129700005000000	0.126699999000000	0.171200007000000	0.173600003000000	0.176899999000000	0.163900003000000	0.147799999000000	0.141299993000000	0.134399995000000	0.131300002000000	0.166299999000000	0.162799999000000	0.162900001000000	0.162100002000000	0.138899997000000	0.138200000000000	0.133900002000000	0.125400007000000	0.159999996000000	0.157600001000000	0.160500005000000	0.156900004000000	0.122500002000000	0.123999998000000	0.120600000000000	0.122699998000000	0.158899993000000	0.153699994000000	0.158899993000000	0.160500005000000	0.128800005000000	0.130400002000000	0.129099995000000	0.130099997000000	0.157000005000000	0.157100007000000	0.158999994000000	0.157600001000000	0.126200005000000	0.128299996000000	0.122199997000000	0.124100000000000	0.156100005000000	0.157800004000000
0.187900007000000	0.187199995000000	0.186199993000000	0.167899996000000	0.169499993000000	0.138500005000000	0.129800007000000	0.127499998000000	0.181899995000000	0.181799993000000	0.182999998000000	0.171800002000000	0.152999997000000	0.143800005000000	0.136099994000000	0.133100003000000	0.169400007000000	0.169100001000000	0.169000000000000	0.169400007000000	0.143700004000000	0.140400007000000	0.137500003000000	0.127900004000000	0.160500005000000	0.163599998000000	0.166600004000000	0.162400007000000	0.122900002000000	0.124899998000000	0.121100001000000	0.124499999000000	0.163399994000000	0.157600001000000	0.160999998000000	0.162900001000000	0.130400002000000	0.131899998000000	0.130899996000000	0.131200001000000	0.162699997000000	0.162599996000000	0.160999998000000	0.161300004000000	0.129400000000000	0.129800007000000	0.124600001000000	0.125799999000000	0.158800006000000	0.162599996000000
0.196300000000000	0.200100005000000	0.197500005000000	0.173899993000000	0.169100001000000	0.138400003000000	0.129800007000000	0.127000004000000	0.185499996000000	0.188099995000000	0.195899993000000	0.181999996000000	0.157399997000000	0.147699997000000	0.136299998000000	0.133499995000000	0.177200004000000	0.176100001000000	0.176499993000000	0.176400006000000	0.146300003000000	0.145500004000000	0.140799999000000	0.129199997000000	0.164499998000000	0.166800007000000	0.169499993000000	0.165700004000000	0.124700002000000	0.125000000000000	0.121799998000000	0.126100004000000	0.164600000000000	0.162400007000000	0.166500002000000	0.165399998000000	0.130300000000000	0.131699994000000	0.131999999000000	0.131400004000000	0.163200006000000	0.163000003000000	0.165900007000000	0.165600002000000	0.129999995000000	0.129299998000000	0.123999998000000	0.126300007000000	0.160400003000000	0.165800005000000
0.213900000000000	0.210299999000000	0.204799995000000	0.179000005000000	0.161100000000000	0.141499996000000	0.131500006000000	0.127900004000000	0.201600000000000	0.208100006000000	0.207200006000000	0.188099995000000	0.165999994000000	0.150399998000000	0.138200000000000	0.134599999000000	0.188099995000000	0.189300001000000	0.190400004000000	0.186900005000000	0.150099993000000	0.148399994000000	0.144299999000000	0.131799996000000	0.170800000000000	0.174700007000000	0.178200006000000	0.173899993000000	0.125499994000000	0.126599997000000	0.123499997000000	0.127399996000000	0.167099997000000	0.161400005000000	0.170300007000000	0.171100006000000	0.131799996000000	0.132900000000000	0.132799998000000	0.134200007000000	0.166400000000000	0.168200001000000	0.172399998000000	0.167999998000000	0.131099999000000	0.131600007000000	0.125000000000000	0.127299994000000	0.162499994000000	0.168099999000000
0.224600002000000	0.223000005000000	0.219799995000000	0.180800006000000	0.169499993000000	0.144500002000000	0.131899998000000	0.127599999000000	0.214200005000000	0.214900002000000	0.216600001000000	0.195199996000000	0.173600003000000	0.153999999000000	0.140300006000000	0.137199998000000	0.194999993000000	0.194299996000000	0.194800004000000	0.192699999000000	0.158099994000000	0.155599996000000	0.149399996000000	0.135299996000000	0.176400006000000	0.177100003000000	0.182899997000000	0.174999997000000	0.136199996000000	0.128800005000000	0.125499994000000	0.129899994000000	0.170000002000000	0.166199997000000	0.171700001000000	0.175899997000000	0.134499997000000	0.135600001000000	0.134700000000000	0.136000007000000	0.169799998000000	0.169599995000000	0.170499995000000	0.170599997000000	0.132499993000000	0.132499993000000	0.126399994000000	0.129700005000000	0.165299997000000	0.171399996000000
0.242300004000000	0.238100007000000	0.229000002000000	0.190500006000000	0.185200006000000	0.145500004000000	0.133399993000000	0.128399998000000	0.226999998000000	0.231199995000000	0.234300002000000	0.204400003000000	0.181600004000000	0.158099994000000	0.142100006000000	0.138699993000000	0.208600000000000	0.209600002000000	0.205100000000000	0.204799995000000	0.165900007000000	0.162000000000000	0.152199998000000	0.137199998000000	0.183899999000000	0.188400000000000	0.189199999000000	0.182799995000000	0.130500004000000	0.130300000000000	0.127900004000000	0.133100003000000	0.174600005000000	0.170300007000000	0.178299993000000	0.180899993000000	0.136899993000000	0.138200000000000	0.135900006000000	0.138099998000000	0.175099999000000	0.176300004000000	0.178000003000000	0.177499995000000	0.132200003000000	0.134299994000000	0.128199995000000	0.130400002000000	0.172499999000000	0.178599998000000
0.263300002000000	0.265500009000000	0.252499998000000	0.194299996000000	0.180999994000000	0.147000000000000	0.132400006000000	0.129700005000000	0.246000007000000	0.249300003000000	0.250099987000000	0.215100005000000	0.187999994000000	0.162699997000000	0.143399999000000	0.149499997000000	0.218700007000000	0.218500003000000	0.218999997000000	0.223199993000000	0.172199994000000	0.168300003000000	0.158299997000000	0.140400007000000	0.190699995000000	0.194800004000000	0.200499997000000	0.194100007000000	0.130700007000000	0.131899998000000	0.130199999000000	0.135399997000000	0.180299997000000	0.177499995000000	0.185699999000000	0.187700003000000	0.138200000000000	0.139699996000000	0.138300002000000	0.140100002000000	0.182200000000000	0.181600004000000	0.182300001000000	0.184300005000000	0.133300006000000	0.136199996000000	0.129099995000000	0.132100001000000	0.175600007000000	0.184100002000000
0.289499998000000	0.286599994000000	0.266400009000000	0.200100005000000	0.196099997000000	0.149399996000000	0.134000003000000	0.129800007000000	0.262899995000000	0.267100006000000	0.267699987000000	0.230000004000000	0.199000001000000	0.165800005000000	0.145199999000000	0.140900001000000	0.232400000000000	0.234400004000000	0.233500004000000	0.232800007000000	0.182099998000000	0.175200000000000	0.162799999000000	0.144800007000000	0.203600004000000	0.206499994000000	0.207699999000000	0.200499997000000	0.133300006000000	0.133800000000000	0.132900000000000	0.137899995000000	0.187299997000000	0.182300001000000	0.186600000000000	0.191200003000000	0.139400005000000	0.140699998000000	0.139699996000000	0.142199993000000	0.184300005000000	0.180800006000000	0.186800003000000	0.190200001000000	0.135399997000000	0.138600007000000	0.131200001000000	0.134399995000000	0.180500001000000	0.189400002000000
0.311800003000000	0.306499988000000	0.283199996000000	0.211300001000000	0.193800002000000	0.152099997000000	0.134100005000000	0.129899994000000	0.286199987000000	0.296999991000000	0.294099987000000	0.236699998000000	0.206000000000000	0.169699997000000	0.146300003000000	0.140599996000000	0.248600006000000	0.257800013000000	0.254400015000000	0.248999998000000	0.191300005000000	0.185299993000000	0.169400007000000	0.149499997000000	0.212200001000000	0.214100003000000	0.217700005000000	0.215399995000000	0.134299994000000	0.136999995000000	0.136199996000000	0.141299993000000	0.193200007000000	0.189199999000000	0.200299993000000	0.205599993000000	0.143999994000000	0.142800003000000	0.142499998000000	0.145099998000000	0.186199993000000	0.196899995000000	0.198500007000000	0.195099995000000	0.136299998000000	0.138899997000000	0.133100003000000	0.136299998000000	0.184900001000000	0.196899995000000
0.342900008000000	0.336800009000000	0.305900007000000	0.212099999000000	0.209000006000000	0.153500006000000	0.134900004000000	0.130400002000000	0.308499992000000	0.314700007000000	0.314599991000000	0.257299989000000	0.217899993000000	0.172399998000000	0.147799999000000	0.146300003000000	0.272500008000000	0.274699986000000	0.274699986000000	0.275999993000000	0.203600004000000	0.195600003000000	0.175200000000000	0.154400006000000	0.226400003000000	0.235100001000000	0.237200007000000	0.227699995000000	0.140200004000000	0.139799997000000	0.138200000000000	0.143999994000000	0.198899999000000	0.199000001000000	0.207499996000000	0.209500000000000	0.145799994000000	0.145699993000000	0.144600004000000	0.148100004000000	0.193499997000000	0.201000005000000	0.200299993000000	0.202099994000000	0.140699998000000	0.140499994000000	0.134200007000000	0.137700006000000	0.189799994000000	0.199100003000000
0.377900004000000	0.375099987000000	0.335500002000000	0.222900003000000	0.208900005000000	0.155800000000000	0.136600003000000	0.131999999000000	0.340700001000000	0.346599996000000	0.346199989000000	0.273299992000000	0.224199995000000	0.179499999000000	0.149200007000000	0.149599999000000	0.288100004000000	0.296099991000000	0.293199986000000	0.292600006000000	0.216100007000000	0.208100006000000	0.179900005000000	0.159500003000000	0.242500007000000	0.250400007000000	0.251199991000000	0.239899993000000	0.145699993000000	0.145199999000000	0.144199997000000	0.148100004000000	0.205699995000000	0.201499999000000	0.206900001000000	0.213000000000000	0.147599995000000	0.149100006000000	0.147699997000000	0.152500004000000	0.192599997000000	0.200700000000000	0.202900007000000	0.210299999000000	0.141399994000000	0.143299997000000	0.136099994000000	0.141800001000000	0.196500003000000	0.198200002000000
0.409999996000000	0.398000002000000	0.360900015000000	0.232199997000000	0.213200003000000	0.159700006000000	0.136299998000000	0.131500006000000	0.368400007000000	0.383800000000000	0.373299986000000	0.284599990000000	0.244499996000000	0.183200002000000	0.152500004000000	0.145300001000000	0.318800002000000	0.321399987000000	0.318399996000000	0.314200014000000	0.230800003000000	0.219899997000000	0.188600004000000	0.165000007000000	0.264699996000000	0.266999990000000	0.268000007000000	0.254900008000000	0.150299996000000	0.149900004000000	0.149499997000000	0.153400004000000	0.210999995000000	0.208900005000000	0.219799995000000	0.224000007000000	0.153999999000000	0.153799996000000	0.151500002000000	0.153400004000000	0.196600005000000	0.206599995000000	0.211500004000000	0.215900004000000	0.145799994000000	0.148900002000000	0.139300004000000	0.143999994000000	0.202700004000000	0.207300007000000
0.447899997000000	0.442999989000000	0.390500009000000	0.241200000000000	0.230399996000000	0.163100004000000	0.137999997000000	0.131200001000000	0.403899997000000	0.406399995000000	0.402000010000000	0.301800013000000	0.251899987000000	0.186399996000000	0.153600007000000	0.146699995000000	0.340000004000000	0.350499988000000	0.359299988000000	0.345099986000000	0.245100006000000	0.232199997000000	0.191200003000000	0.169799998000000	0.279599994000000	0.289000005000000	0.290499985000000	0.279599994000000	0.151899993000000	0.155300006000000	0.153899997000000	0.156000003000000	0.222399995000000	0.222499996000000	0.231800005000000	0.238600001000000	0.157199994000000	0.156800002000000	0.155599996000000	0.158899993000000	0.210600004000000	0.218500003000000	0.221000001000000	0.226600006000000	0.148000002000000	0.149399996000000	0.140599996000000	0.146799996000000	0.198400006000000	0.211199999000000
0.488499999000000	0.474799991000000	0.417199999000000	0.252499998000000	0.229399994000000	0.167999998000000	0.138400003000000	0.133499995000000	0.432000011000000	0.456999987000000	0.438800007000000	0.326599985000000	0.265500009000000	0.194499999000000	0.155399993000000	0.148900002000000	0.370599985000000	0.385899991000000	0.393599987000000	0.371300012000000	0.263399988000000	0.247400001000000	0.201499999000000	0.179499999000000	0.309700012000000	0.318800002000000	0.320899993000000	0.301099986000000	0.161300004000000	0.160300002000000	0.159899995000000	0.163900003000000	0.231299996000000	0.233099997000000	0.246299997000000	0.250200003000000	0.164000005000000	0.162599996000000	0.159999996000000	0.162900001000000	0.214499995000000	0.216600001000000	0.225500003000000	0.234200001000000	0.152300000000000	0.152999997000000	0.143399999000000	0.149700001000000	0.205100000000000	0.212400004000000
0.538299978000000	0.513899982000000	0.458299994000000	0.263599992000000	0.235599995000000	0.167500004000000	0.138999999000000	0.132900000000000	0.471599996000000	0.490200013000000	0.471300006000000	0.335900009000000	0.278499991000000	0.201299995000000	0.157199994000000	0.150900006000000	0.408800006000000	0.425500005000000	0.432500005000000	0.395399988000000	0.282299995000000	0.261999995000000	0.210099995000000	0.185900003000000	0.337799996000000	0.341500014000000	0.352600008000000	0.333499998000000	0.166700006000000	0.167999998000000	0.166099995000000	0.168500006000000	0.252900004000000	0.254700005000000	0.264200002000000	0.270200014000000	0.170100003000000	0.167400002000000	0.163399994000000	0.168599993000000	0.221399993000000	0.227599993000000	0.235100001000000	0.246000007000000	0.156200007000000	0.158299997000000	0.147000000000000	0.152899995000000	0.213799998000000	0.222000003000000
0.563899994000000	0.551199973000000	0.490500003000000	0.264899999000000	0.246299997000000	0.170699999000000	0.141100004000000	0.133800000000000	0.505500019000000	0.523899972000000	0.505100012000000	0.361200005000000	0.297699988000000	0.204400003000000	0.162200004000000	0.151600003000000	0.452499986000000	0.457500011000000	0.467299998000000	0.430400014000000	0.303999990000000	0.276699990000000	0.213799998000000	0.192499995000000	0.367700011000000	0.375900000000000	0.384200007000000	0.361099988000000	0.176799998000000	0.176899999000000	0.174899995000000	0.178800002000000	0.274599999000000	0.280400008000000	0.292699993000000	0.289299995000000	0.180099994000000	0.174300000000000	0.169100001000000	0.173800007000000	0.236000001000000	0.244599998000000	0.250800014000000	0.257499993000000	0.157100007000000	0.160400003000000	0.150399998000000	0.156299993000000	0.216800004000000	0.230000004000000
0.604900002000000	0.590600014000000	0.529900014000000	0.288199991000000	0.259600013000000	0.175899997000000	0.143299997000000	0.135700002000000	0.560299993000000	0.584800005000000	0.547399998000000	0.378399998000000	0.316900015000000	0.213300005000000	0.164600000000000	0.160400003000000	0.483500004000000	0.500299990000000	0.513499975000000	0.458499998000000	0.325100005000000	0.298200011000000	0.227599993000000	0.203500003000000	0.407999992000000	0.403899997000000	0.415699989000000	0.397899985000000	0.187500000000000	0.188600004000000	0.188700005000000	0.188299999000000	0.302399993000000	0.305099994000000	0.317400008000000	0.321099997000000	0.194600001000000	0.182799995000000	0.176699996000000	0.180000007000000	0.257499993000000	0.269100010000000	0.277900010000000	0.281699985000000	0.166400000000000	0.167699993000000	0.155800000000000	0.159700006000000	0.232299998000000	0.243000001000000
0.662999988000000	0.629599988000000	0.560400009000000	0.298000008000000	0.258399993000000	0.178499997000000	0.144600004000000	0.135199994000000	0.608200014000000	0.618399978000000	0.575699985000000	0.397599995000000	0.338999987000000	0.218300000000000	0.166500002000000	0.155599996000000	0.522800028000000	0.542699993000000	0.563600004000000	0.499599993000000	0.347400010000000	0.312700003000000	0.234099999000000	0.211500004000000	0.441799998000000	0.438300014000000	0.456000000000000	0.437400013000000	0.203299999000000	0.201199993000000	0.198400006000000	0.198100001000000	0.327499986000000	0.335700005000000	0.344399989000000	0.348199993000000	0.208199993000000	0.193299994000000	0.182899997000000	0.185499996000000	0.276800007000000	0.289999992000000	0.292400002000000	0.295399994000000	0.170800000000000	0.169799998000000	0.158399999000000	0.163800001000000	0.250800014000000	0.262800008000000
0.686299980000000	0.674099982000000	0.603900015000000	0.308999985000000	0.281300008000000	0.185599998000000	0.144600004000000	0.136899993000000	0.642499983000000	0.658900023000000	0.628700018000000	0.431899995000000	0.357800007000000	0.225700006000000	0.167199999000000	0.157299995000000	0.569100022000000	0.586000025000000	0.593599975000000	0.538299978000000	0.377999991000000	0.336299986000000	0.241899997000000	0.223100007000000	0.481400013000000	0.489499986000000	0.494399995000000	0.460500002000000	0.215200007000000	0.219899997000000	0.212300003000000	0.209900007000000	0.355699986000000	0.368000001000000	0.379999995000000	0.377900004000000	0.227799997000000	0.208100006000000	0.193499997000000	0.193100005000000	0.300000012000000	0.313300014000000	0.321300000000000	0.327600002000000	0.184799999000000	0.179199994000000	0.163100004000000	0.171299994000000	0.284500003000000	0.288500011000000
0.753300011000000	0.728100002000000	0.636200011000000	0.325700015000000	0.292800009000000	0.191499993000000	0.148399994000000	0.139799997000000	0.709299982000000	0.736999989000000	0.676999986000000	0.459300011000000	0.379299998000000	0.236200005000000	0.174099997000000	0.160400003000000	0.622799993000000	0.642000020000000	0.660600007000000	0.581900001000000	0.404199988000000	0.354400009000000	0.251100004000000	0.231000006000000	0.536899984000000	0.522199988000000	0.540799975000000	0.511399984000000	0.235699996000000	0.234799996000000	0.227500007000000	0.224600002000000	0.404799998000000	0.409900010000000	0.423599988000000	0.425799996000000	0.251100004000000	0.225600004000000	0.206799999000000	0.203500003000000	0.342000008000000	0.367599994000000	0.364399999000000	0.364199996000000	0.199100003000000	0.188700005000000	0.170100003000000	0.176200002000000	0.298700005000000	0.320899993000000
0.779299974000000	0.754100025000000	0.679000020000000	0.336699992000000	0.294699997000000	0.191300005000000	0.147400007000000	0.137500003000000	0.748199999000000	0.782000005000000	0.719699979000000	0.485399991000000	0.393500000000000	0.241899997000000	0.175799996000000	0.161500007000000	0.666800022000000	0.679000020000000	0.695500016000000	0.620999992000000	0.430999994000000	0.376599997000000	0.260600001000000	0.239800006000000	0.574599981000000	0.571300030000000	0.573599994000000	0.543699980000000	0.254500002000000	0.254799992000000	0.243900001000000	0.237599999000000	0.433800012000000	0.448700011000000	0.460900009000000	0.451900005000000	0.270099998000000	0.246299997000000	0.219400004000000	0.214100003000000	0.372099996000000	0.386999995000000	0.392600000000000	0.400200009000000	0.214800000000000	0.200299993000000	0.174600005000000	0.182300001000000	0.338699996000000	0.354000002000000
0.809499979000000	0.791299999000000	0.713800013000000	0.344399989000000	0.314500004000000	0.201199993000000	0.150900006000000	0.141200006000000	0.785499990000000	0.815999985000000	0.759899974000000	0.508499980000000	0.420100003000000	0.250800014000000	0.180999994000000	0.165199995000000	0.698899984000000	0.717800021000000	0.734200001000000	0.655499995000000	0.459300011000000	0.396400005000000	0.269300014000000	0.249799997000000	0.602400005000000	0.614400029000000	0.625400007000000	0.582199991000000	0.270900011000000	0.269600004000000	0.259200007000000	0.254599988000000	0.478700012000000	0.486999989000000	0.494500011000000	0.497999996000000	0.297899991000000	0.274599999000000	0.242599994000000	0.230599999000000	0.409200013000000	0.426999986000000	0.427700013000000	0.432200015000000	0.240300000000000	0.217600003000000	0.186100006000000	0.191900000000000	0.374900013000000	0.402000010000000
0.864000022000000	0.836899996000000	0.751900017000000	0.370799989000000	0.333700001000000	0.201100007000000	0.151400000000000	0.139500007000000	0.846300006000000	0.874800026000000	0.805499971000000	0.547900021000000	0.441100001000000	0.258100003000000	0.181099996000000	0.167300001000000	0.746599972000000	0.762300014000000	0.787199974000000	0.694599986000000	0.489300013000000	0.422500014000000	0.282200009000000	0.261599988000000	0.655399978000000	0.646399975000000	0.662599981000000	0.630100012000000	0.297699988000000	0.294299990000000	0.274500012000000	0.268900007000000	0.524600029000000	0.538100004000000	0.538600028000000	0.546899974000000	0.321099997000000	0.296600014000000	0.267300010000000	0.245000005000000	0.456099987000000	0.483799994000000	0.475499988000000	0.473300010000000	0.263900012000000	0.235900000000000	0.196099997000000	0.198100001000000	0.406599998000000	0.432700008000000
0.875100017000000	0.859200001000000	0.803699970000000	0.390700012000000	0.343400002000000	0.205400005000000	0.152899995000000	0.141700000000000	0.861000001000000	0.893700004000000	0.845000029000000	0.587400019000000	0.458299994000000	0.266900003000000	0.186600000000000	0.176200002000000	0.799199998000000	0.811200023000000	0.818499982000000	0.747900009000000	0.518400013000000	0.433899999000000	0.287400007000000	0.268799990000000	0.705299973000000	0.694299996000000	0.697399974000000	0.656099975000000	0.318899989000000	0.310600013000000	0.293500006000000	0.286599994000000	0.555999994000000	0.575699985000000	0.581799984000000	0.583700001000000	0.341600001000000	0.314300001000000	0.287600011000000	0.267300010000000	0.482800007000000	0.512199998000000	0.507700026000000	0.516799986000000	0.277099997000000	0.255299985000000	0.205899999000000	0.206599995000000	0.443699986000000	0.469300002000000
0.882000029000000	0.870100021000000	0.831300020000000	0.406500012000000	0.371399999000000	0.215599999000000	0.156700000000000	0.143299997000000	0.887600005000000	0.912699997000000	0.863900006000000	0.610099971000000	0.487500012000000	0.279399991000000	0.189899996000000	0.174999997000000	0.825299978000000	0.840200007000000	0.867799997000000	0.794000030000000	0.545499980000000	0.464500010000000	0.302399993000000	0.279799998000000	0.739199996000000	0.732900023000000	0.739000022000000	0.710799992000000	0.335099995000000	0.324299991000000	0.310000002000000	0.301899999000000	0.602800012000000	0.615400016000000	0.612699986000000	0.631500006000000	0.370400012000000	0.346599996000000	0.316300005000000	0.299299985000000	0.521099985000000	0.550999999000000	0.552299976000000	0.541800022000000	0.303600013000000	0.279799998000000	0.224600002000000	0.222599998000000	0.488599986000000	0.507600009000000
0.873099983000000	0.852800012000000	0.855099976000000	0.431499988000000	0.384099990000000	0.221699998000000	0.156800002000000	0.145300001000000	0.876200020000000	0.903199971000000	0.877200007000000	0.643000007000000	0.512199998000000	0.289799988000000	0.194600001000000	0.177200004000000	0.868200004000000	0.865499973000000	0.868600011000000	0.816299975000000	0.570800006000000	0.483099997000000	0.311899990000000	0.293599993000000	0.778100014000000	0.774200022000000	0.771899998000000	0.737800002000000	0.357699990000000	0.344900012000000	0.323799998000000	0.315100014000000	0.629700005000000	0.647700012000000	0.646399975000000	0.652400017000000	0.400400013000000	0.370499998000000	0.344900012000000	0.326700002000000	0.561699986000000	0.585600019000000	0.583000004000000	0.581399977000000	0.320400000000000	0.294400007000000	0.239600003000000	0.240099996000000	0.529500008000000	0.553300023000000
0.869199991000000	0.867100000000000	0.883800030000000	0.456099987000000	0.404300004000000	0.225400001000000	0.157499999000000	0.145699993000000	0.880699992000000	0.910600007000000	0.880800009000000	0.681900024000000	0.542900026000000	0.297500014000000	0.197999999000000	0.181199998000000	0.877399981000000	0.875000000000000	0.872600019000000	0.858600020000000	0.609399974000000	0.515900016000000	0.324699998000000	0.304500014000000	0.816799998000000	0.810000002000000	0.804700017000000	0.778100014000000	0.389099985000000	0.367100000000000	0.348699987000000	0.337199986000000	0.674099982000000	0.685800016000000	0.685299993000000	0.700900018000000	0.428200006000000	0.393500000000000	0.364399999000000	0.342599988000000	0.594600022000000	0.624899983000000	0.622699976000000	0.622500002000000	0.347900003000000	0.319499999000000	0.259799987000000	0.254999995000000	0.564100027000000	0.593299985000000
0.888199985000000	0.861500025000000	0.870299995000000	0.469700009000000	0.438199997000000	0.234099999000000	0.160999998000000	0.147000000000000	0.888700008000000	0.914699972000000	0.866500020000000	0.716300011000000	0.572700024000000	0.307700008000000	0.202199996000000	0.194199994000000	0.879199982000000	0.875999987000000	0.879700005000000	0.887799978000000	0.640399992000000	0.544099987000000	0.338099986000000	0.317600012000000	0.841499984000000	0.831300020000000	0.846000016000000	0.823000014000000	0.413899988000000	0.386099994000000	0.362699986000000	0.349700004000000	0.722599983000000	0.735700011000000	0.724900007000000	0.749599993000000	0.454899997000000	0.422100008000000	0.389299989000000	0.362199992000000	0.639400005000000	0.671999991000000	0.669000030000000	0.658299983000000	0.376300007000000	0.339500010000000	0.282200009000000	0.279300004000000	0.595600009000000	0.634400010000000
0.874100029000000	0.871299982000000	0.881600022000000	0.502799988000000	0.455100000000000	0.238199994000000	0.162100002000000	0.148399994000000	0.874499977000000	0.909399986000000	0.875199974000000	0.763199985000000	0.597599983000000	0.318800002000000	0.207300007000000	0.187700003000000	0.877200007000000	0.871100008000000	0.877600014000000	0.902400017000000	0.662899971000000	0.559099972000000	0.348500013000000	0.329600006000000	0.860000014000000	0.852400005000000	0.847899973000000	0.831099987000000	0.430299997000000	0.406399995000000	0.382600009000000	0.365900010000000	0.745000005000000	0.776499987000000	0.767099977000000	0.774399996000000	0.487699986000000	0.447299987000000	0.413700014000000	0.381999999000000	0.677200019000000	0.704200029000000	0.703499973000000	0.704599977000000	0.405400008000000	0.357199997000000	0.299100012000000	0.295800000000000	0.653199971000000	0.675899982000000
0.892499983000000	0.874700010000000	0.875699997000000	0.516300023000000	0.492700011000000	0.252499998000000	0.164600000000000	0.149700001000000	0.884199977000000	0.915099978000000	0.879599988000000	0.785200000000000	0.620899975000000	0.327800006000000	0.211400002000000	0.202000007000000	0.874100029000000	0.877399981000000	0.889800012000000	0.903500021000000	0.698700011000000	0.592000008000000	0.363900006000000	0.346599996000000	0.865999997000000	0.848500013000000	0.855899990000000	0.852999985000000	0.471399993000000	0.436100006000000	0.404100001000000	0.385300010000000	0.787699997000000	0.793699980000000	0.781700015000000	0.819100022000000	0.511799991000000	0.476700008000000	0.436100006000000	0.402599990000000	0.719299972000000	0.749899983000000	0.745999992000000	0.739700019000000	0.428000003000000	0.380100012000000	0.321300000000000	0.315800011000000	0.679199994000000	0.723699987000000
0.897300005000000	0.883899987000000	0.883899987000000	0.541999996000000	0.508199990000000	0.253800005000000	0.166199997000000	0.151099995000000	0.893599987000000	0.916899979000000	0.878300011000000	0.828899980000000	0.639800012000000	0.344700009000000	0.217700005000000	0.197699994000000	0.877399981000000	0.869700015000000	0.887000024000000	0.913399994000000	0.713500023000000	0.608299971000000	0.372500002000000	0.358200014000000	0.865199983000000	0.843299985000000	0.862299979000000	0.847700000000000	0.488099992000000	0.455799997000000	0.422899991000000	0.402300000000000	0.818400025000000	0.827899992000000	0.811800003000000	0.853600025000000	0.539600015000000	0.497500002000000	0.454600006000000	0.425300002000000	0.754499972000000	0.785600007000000	0.778100014000000	0.779399991000000	0.461299986000000	0.412999988000000	0.340900004000000	0.335299999000000	0.708100021000000	0.758800030000000
0.876399994000000	0.860199988000000	0.878799975000000	0.564999998000000	0.527599990000000	0.265100002000000	0.169400007000000	0.153200001000000	0.879499972000000	0.916499972000000	0.864300013000000	0.850499988000000	0.675700009000000	0.355100006000000	0.226799995000000	0.209800005000000	0.881799996000000	0.870599985000000	0.879100025000000	0.894800007000000	0.748000026000000	0.638700008000000	0.395999998000000	0.374500006000000	0.861500025000000	0.837599993000000	0.846300006000000	0.847100019000000	0.519400001000000	0.483599991000000	0.448599994000000	0.425000012000000	0.810000002000000	0.818099976000000	0.818899989000000	0.852500021000000	0.579200029000000	0.534200013000000	0.488299996000000	0.454600006000000	0.777199984000000	0.800000012000000	0.806299984000000	0.794099987000000	0.495499998000000	0.445800006000000	0.362899989000000	0.362800002000000	0.769299984000000	0.796000004000000
0.880900025000000	0.866400003000000	0.882099986000000	0.591400027000000	0.547699988000000	0.273699999000000	0.171000004000000	0.154400006000000	0.880100012000000	0.909200013000000	0.871900022000000	0.890699983000000	0.708599985000000	0.365500003000000	0.231900007000000	0.207100004000000	0.880900025000000	0.874400020000000	0.880599976000000	0.902400017000000	0.762700021000000	0.661300004000000	0.408399999000000	0.385100007000000	0.859000027000000	0.839600027000000	0.853200018000000	0.838599980000000	0.544799984000000	0.501699984000000	0.461400002000000	0.438400000000000	0.816399992000000	0.827199996000000	0.819500029000000	0.854900002000000	0.604900002000000	0.557200015000000	0.511399984000000	0.476099998000000	0.794700027000000	0.805400014000000	0.819999993000000	0.824400008000000	0.526300013000000	0.475100011000000	0.385899991000000	0.381000012000000	0.761500001000000	0.796599984000000
0.886200011000000	0.877300024000000	0.882700026000000	0.626200020000000	0.583800018000000	0.284099996000000	0.172700003000000	0.153899997000000	0.885800004000000	0.916800022000000	0.861299992000000	0.883499980000000	0.728999972000000	0.378500015000000	0.239600003000000	0.216700003000000	0.870500028000000	0.858500004000000	0.880500019000000	0.899399996000000	0.763899982000000	0.689300001000000	0.428200006000000	0.402399987000000	0.853299975000000	0.840699971000000	0.856999993000000	0.837599993000000	0.561299980000000	0.524299979000000	0.477600008000000	0.453299999000000	0.828499973000000	0.831499994000000	0.814300001000000	0.850700021000000	0.628000021000000	0.584900022000000	0.533200026000000	0.491600007000000	0.795000017000000	0.808499992000000	0.810899973000000	0.814300001000000	0.553300023000000	0.501500010000000	0.398299992000000	0.403400004000000	0.777800024000000	0.809400022000000
0.886900008000000	0.879000008000000	0.885299981000000	0.637700021000000	0.600499988000000	0.293399990000000	0.176200002000000	0.158800006000000	0.889500022000000	0.914699972000000	0.862299979000000	0.891600013000000	0.753600001000000	0.398099989000000	0.243599996000000	0.222100005000000	0.871200025000000	0.858200014000000	0.875000000000000	0.906099975000000	0.761900008000000	0.711399972000000	0.434300005000000	0.419099987000000	0.854300022000000	0.848800004000000	0.856899977000000	0.834299982000000	0.608200014000000	0.565599978000000	0.515600026000000	0.487699986000000	0.819299996000000	0.829299986000000	0.814800024000000	0.846199989000000	0.663999975000000	0.624400020000000	0.565900028000000	0.524500012000000	0.793699980000000	0.810800016000000	0.813799977000000	0.816900015000000	0.585200012000000	0.526600003000000	0.430900007000000	0.423099995000000	0.778199971000000	0.803099990000000
0.879899979000000	0.858900011000000	0.875699997000000	0.676800013000000	0.643899977000000	0.305900007000000	0.182500005000000	0.162699997000000	0.880800009000000	0.919200003000000	0.865599990000000	0.880400002000000	0.763100028000000	0.407999992000000	0.252099991000000	0.227599993000000	0.879899979000000	0.882200003000000	0.882900000000000	0.888899982000000	0.755900025000000	0.732400000000000	0.446000010000000	0.430200011000000	0.855000019000000	0.846700013000000	0.851000011000000	0.839900017000000	0.615199983000000	0.581399977000000	0.538800001000000	0.503300011000000	0.810999990000000	0.806200027000000	0.801299989000000	0.843299985000000	0.682299972000000	0.647199988000000	0.596899986000000	0.551299989000000	0.792299986000000	0.809700012000000	0.804300010000000	0.802800000000000	0.614899993000000	0.558899999000000	0.451700002000000	0.447800010000000	0.772400022000000	0.802200019000000
0.888000011000000	0.875400007000000	0.886300027000000	0.710600019000000	0.659300029000000	0.312400013000000	0.183500007000000	0.162200004000000	0.884899974000000	0.918299973000000	0.885299981000000	0.895699978000000	0.768800020000000	0.421900004000000	0.259600013000000	0.240899995000000	0.876999974000000	0.866400003000000	0.869499981000000	0.899500012000000	0.762799978000000	0.749899983000000	0.468100011000000	0.446300000000000	0.858200014000000	0.840099990000000	0.840600014000000	0.832599998000000	0.623499990000000	0.601999998000000	0.551699996000000	0.524399996000000	0.816100001000000	0.815800011000000	0.814499974000000	0.850399971000000	0.697300017000000	0.667599976000000	0.615300000000000	0.573099971000000	0.779200017000000	0.801999986000000	0.825600028000000	0.828199983000000	0.651899993000000	0.594099998000000	0.480899990000000	0.469700009000000	0.758499980000000	0.789399981000000
0.886300027000000	0.924399972000000	0.890600026000000	0.744400024000000	0.683000028000000	0.325300008000000	0.185399994000000	0.161400005000000	0.889999986000000	0.923799992000000	0.963800013000000	0.900099993000000	0.772199988000000	0.437700003000000	0.265899986000000	0.235900000000000	0.876600027000000	0.875800014000000	0.878300011000000	0.909099996000000	0.776099980000000	0.767400026000000	0.488499999000000	0.466100007000000	0.866800010000000	0.844099998000000	0.845000029000000	0.834100008000000	0.619700015000000	0.616299987000000	0.571600020000000	0.536199987000000	0.818599999000000	0.826600015000000	0.818599999000000	0.853699982000000	0.697000027000000	0.680800021000000	0.638000011000000	0.598900020000000	0.788900018000000	0.803099990000000	0.825299978000000	0.830200016000000	0.666999996000000	0.612299979000000	0.493200004000000	0.487699986000000	0.762099981000000	0.790600002000000
0.885200024000000	0.880500019000000	0.896799982000000	0.778100014000000	0.702499986000000	0.339800000000000	0.191499993000000	0.164499998000000	0.888899982000000	0.930700004000000	0.884299994000000	0.895699978000000	0.768599987000000	0.454299986000000	0.276300013000000	0.247700006000000	0.880200028000000	0.875899971000000	0.881500006000000	0.899100006000000	0.753499985000000	0.753799975000000	0.496600002000000	0.473699987000000	0.864700019000000	0.845700026000000	0.845799983000000	0.838400006000000	0.612699986000000	0.629700005000000	0.601300001000000	0.562500000000000	0.819299996000000	0.830399990000000	0.824100018000000	0.855499983000000	0.690299988000000	0.696200013000000	0.671500027000000	0.621699989000000	0.788999975000000	0.812600017000000	0.822399974000000	0.818499982000000	0.679600000000000	0.646799982000000	0.523000002000000	0.509899974000000	0.787699997000000	0.805499971000000
0.901000023000000	0.893000007000000	0.896000028000000	0.813199997000000	0.746599972000000	0.352999985000000	0.195899993000000	0.168200001000000	0.896499991000000	0.922800004000000	0.879299998000000	0.904799998000000	0.761300027000000	0.466500014000000	0.282900006000000	0.263999999000000	0.876200020000000	0.875299990000000	0.899699986000000	0.916499972000000	0.763999999000000	0.762099981000000	0.517000020000000	0.498699993000000	0.863399982000000	0.842999995000000	0.864000022000000	0.847999990000000	0.611199975000000	0.631699979000000	0.609899998000000	0.579900026000000	0.828499973000000	0.823700011000000	0.814400017000000	0.861100018000000	0.698099971000000	0.706600010000000	0.682600021000000	0.642499983000000	0.796999991000000	0.813799977000000	0.820100009000000	0.821200013000000	0.692700028000000	0.667999983000000	0.540499985000000	0.532899976000000	0.758199990000000	0.800100029000000
0.882000029000000	0.870999992000000	0.894699991000000	0.829699993000000	0.769299984000000	0.372000009000000	0.200800002000000	0.171900004000000	0.883199990000000	0.926699996000000	0.879199982000000	0.907899976000000	0.762099981000000	0.485199988000000	0.289700001000000	0.256599993000000	0.881699979000000	0.871699989000000	0.876800001000000	0.905200005000000	0.761099994000000	0.755800009000000	0.530200005000000	0.506799996000000	0.861599982000000	0.844500005000000	0.849300027000000	0.838599980000000	0.604099989000000	0.624100029000000	0.623899996000000	0.595099986000000	0.816299975000000	0.823400021000000	0.824000001000000	0.850700021000000	0.684800029000000	0.697399974000000	0.700600028000000	0.665700018000000	0.785899997000000	0.811299980000000	0.832799971000000	0.821500003000000	0.698199987000000	0.687399983000000	0.564800024000000	0.546999991000000	0.778900027000000	0.796199977000000
0.887000024000000	0.873600006000000	0.898400009000000	0.860499978000000	0.800199986000000	0.388599992000000	0.206900001000000	0.174300000000000	0.886799991000000	0.930899978000000	0.882000029000000	0.910600007000000	0.759100020000000	0.506500006000000	0.300599992000000	0.268799990000000	0.886300027000000	0.879800022000000	0.882200003000000	0.905300021000000	0.760500014000000	0.753000021000000	0.545199990000000	0.526899993000000	0.867500007000000	0.846400023000000	0.850600004000000	0.842299998000000	0.616699994000000	0.636399984000000	0.651099980000000	0.628499985000000	0.824599981000000	0.829800010000000	0.829299986000000	0.854399979000000	0.689700007000000	0.697000027000000	0.705600023000000	0.679799974000000	0.782100022000000	0.813199997000000	0.835200012000000	0.828899980000000	0.692499995000000	0.684599996000000	0.584900022000000	0.572099984000000	0.778999984000000	0.798200011000000
[truncated: 14 more columns]
