# Supplementary material for: Modeling the impact of drug interactions on therapeutic selectivity
Source: Nat Commun. 2018 Aug 27;9:3452. doi: 10.1038/s41467-018-05954-3 (PMC6110842; doi:10.1038/s41467-018-05954-3)
Supplement: Supplementary file 4 — Supplementary Data 1 [file 41467_2018_5954_MOESM4_ESM.zip › albRAW/Cal-Hal.txt]

0.0916000008583069	0.0944000035524368	0.0980999991297722	0.0986000001430512	0.103100001811981	0.110200002789497	0.130600005388260	0.124300003051758	0.0892999991774559	0.0929000005126000	0.101400002837181	0.100699998438358	0.102799996733665	0.110600002110004	0.120600000023842	0.119199998676777	0.0914999991655350	0.0927999988198280	0.0978000015020371	0.0993999987840653	0.109600000083447	0.104599997401237	0.119699999690056	0.119400002062321	0.0901999995112419	0.0948000028729439	0.0991000011563301	0.0998999997973442	0.101899996399879	0.110399998724461	0.119999997317791	0.113399997353554	0.0894000008702278	0.0932999998331070	0.0969000011682510	0.0996999964118004	0.106399998068810	0.115800000727177	0.123999997973442	0.118000000715256	0.0913000032305718	0.0935999974608421	0.0971999987959862	0.101300001144409	0.101199999451637	0.108099997043610	0.117799997329712	0.115599997341633	0.0900999978184700	0.0908999964594841
0.0900999978184700	0.0931999981403351	0.0970000028610230	0.0976999998092651	0.104500003159046	0.110200002789497	0.121299996972084	0.122599996626377	0.0881000012159348	0.0914999991655350	0.0978000015020371	0.107100002467632	0.105300001800060	0.104299999773502	0.115800000727177	0.126800000667572	0.0898000001907349	0.0910999998450279	0.0948999971151352	0.0974999964237213	0.104699999094009	0.104400001466274	0.120800003409386	0.112400002777576	0.0895000025629997	0.0943000018596649	0.0954999998211861	0.100299999117851	0.100299999117851	0.108000002801418	0.112599998712540	0.118199996650219	0.0882000029087067	0.0914999991655350	0.0958999991416931	0.0939999967813492	0.100800000131130	0.115000002086163	0.114399999380112	0.111699998378754	0.0891999974846840	0.0913999974727631	0.0997999981045723	0.0979999974370003	0.101599998772144	0.108999997377396	0.112400002777576	0.110799998044968	0.0879999995231628	0.0903000012040138
0.0908000022172928	0.0926999971270561	0.0986000001430512	0.0986000001430512	0.103000000119209	0.108000002801418	0.126300007104874	0.115500003099442	0.0878999978303909	0.0913000032305718	0.0967999994754791	0.101700000464916	0.105899997055531	0.100000001490116	0.114299997687340	0.128700003027916	0.0900999978184700	0.0913000032305718	0.0944999977946281	0.0961999967694283	0.102799996733665	0.107500001788139	0.112999998033047	0.112000003457069	0.0895000025629997	0.0930999964475632	0.0952999964356422	0.0957000032067299	0.100100003182888	0.113200001418591	0.116300001740456	0.110899999737740	0.0878999978303909	0.0918999984860420	0.0956000015139580	0.0971999987959862	0.0992000028491020	0.117200002074242	0.113899998366833	0.114699997007847	0.0895000025629997	0.0914999991655350	0.0966999977827072	0.0984999984502792	0.0969000011682510	0.104299999773502	0.117899999022484	0.105499997735024	0.0879999995231628	0.0896999984979630
0.0901999995112419	0.0923999994993210	0.0944999977946281	0.0979999974370003	0.103600002825260	0.107299998402596	0.110299997031689	0.115699999034405	0.0876000002026558	0.0914999991655350	0.0956000015139580	0.0983999967575073	0.101499997079372	0.110100001096725	0.142800003290176	0.119199998676777	0.0900000035762787	0.0904000028967857	0.0953999981284142	0.0962999984622002	0.100500002503395	0.100699998438358	0.114200003445148	0.115000002086163	0.0898000001907349	0.0930999964475632	0.0930000022053719	0.0953999981284142	0.103299997746944	0.101999998092651	0.114799998700619	0.131300002336502	0.0882000029087067	0.0962999984622002	0.0939999967813492	0.0949999988079071	0.0983000025153160	0.120099999010563	0.112400002777576	0.114200003445148	0.0888999998569489	0.0905999988317490	0.0967999994754791	0.0986000001430512	0.104900002479553	0.110699996352196	0.128600001335144	0.126499995589256	0.0882999971508980	0.0903000012040138
0.0903000012040138	0.0921000018715859	0.0957999974489212	0.0952999964356422	0.100299999117851	0.102200001478195	0.115500003099442	0.120200000703335	0.0874999985098839	0.0912000015377998	0.0970999971032143	0.0960000008344650	0.100900001823902	0.111000001430511	0.115099996328354	0.123000003397465	0.0899000018835068	0.0903000012040138	0.0922000035643578	0.0944000035524368	0.0996999964118004	0.104400001466274	0.116599999368191	0.111199997365475	0.0892999991774559	0.0931999981403351	0.0938000008463860	0.0966999977827072	0.0973000004887581	0.103299997746944	0.112599998712540	0.111599996685982	0.0878000035881996	0.0910999998450279	0.0930000022053719	0.0949999988079071	0.100800000131130	0.114699997007847	0.118000000715256	0.114699997007847	0.0891000032424927	0.0914999991655350	0.0944999977946281	0.101899996399879	0.0988999977707863	0.110100001096725	0.109800003468990	0.108099997043610	0.0878999978303909	0.0898000001907349
0.0904999971389771	0.0921000018715859	0.0920000001788139	0.0943000018596649	0.102200001478195	0.102200001478195	0.118000000715256	0.130300000309944	0.0876000002026558	0.0910999998450279	0.0932999998331070	0.0974000021815300	0.112499997019768	0.107199996709824	0.118400000035763	0.130700007081032	0.0905999988317490	0.0913999974727631	0.0929000005126000	0.0931999981403351	0.103799998760223	0.100900001823902	0.109800003468990	0.114699997007847	0.0891000032424927	0.0935000032186508	0.0936999991536140	0.100000001490116	0.103799998760223	0.110899999737740	0.115000002086163	0.123800002038479	0.0883999988436699	0.0921000018715859	0.0921000018715859	0.0948000028729439	0.0958999991416931	0.113399997353554	0.114200003445148	0.111500002443790	0.0896999984979630	0.0917999967932701	0.0940999984741211	0.0988000035285950	0.0988000035285950	0.106200002133846	0.116899996995926	0.113499999046326	0.0881000012159348	0.0901999995112419
0.0909999981522560	0.0926999971270561	0.0942000001668930	0.0966999977827072	0.101000003516674	0.103299997746944	0.112700000405312	0.116700001060963	0.0890000015497208	0.0926000028848648	0.0961999967694283	0.0982000008225441	0.101899996399879	0.104099996387959	0.116099998354912	0.122699998319149	0.0909999981522560	0.0914999991655350	0.0935999974608421	0.0939000025391579	0.107799999415874	0.100900001823902	0.112400002777576	0.114500001072884	0.0907000005245209	0.0943000018596649	0.0939999967813492	0.0964000001549721	0.104599997401237	0.109800003468990	0.122599996626377	0.138699993491173	0.0894000008702278	0.0925000011920929	0.0935999974608421	0.0957000032067299	0.0966999977827072	0.115199998021126	0.118199996650219	0.115099996328354	0.0903000012040138	0.0922999978065491	0.0948999971151352	0.102399997413158	0.103399999439716	0.113399997353554	0.131600007414818	0.119900003075600	0.0895999968051910	0.0910999998450279
0.0917999967932701	0.0932999998331070	0.0936999991536140	0.0996000021696091	0.104900002479553	0.104400001466274	0.123599998652935	0.117399998009205	0.0895000025629997	0.0925000011920929	0.0962999984622002	0.0965000018477440	0.104000002145767	0.110899999737740	0.137199997901917	0.114600002765656	0.0912000015377998	0.0918999984860420	0.0930000022053719	0.0979000031948090	0.106200002133846	0.101400002837181	0.117200002074242	0.123700000345707	0.0909999981522560	0.0948000028729439	0.0948999971151352	0.0926999971270561	0.0983999967575073	0.105899997055531	0.108900003135204	0.115999996662140	0.0896999984979630	0.0927999988198280	0.0923999994993210	0.0967999994754791	0.101899996399879	0.115500003099442	0.116200000047684	0.112499997019768	0.0907000005245209	0.0926000028848648	0.0943000018596649	0.0969000011682510	0.0978000015020371	0.110600002110004	0.111699998378754	0.112599998712540	0.0900000035762787	0.0910999998450279
0.0914999991655350	0.0932999998331070	0.0939999967813492	0.0979000031948090	0.102899998426437	0.107500001788139	0.122699998319149	0.120300002396107	0.0887999981641769	0.0925000011920929	0.0951000005006790	0.0961000025272369	0.0998999997973442	0.103900000452995	0.111100003123283	0.118500001728535	0.0916000008583069	0.0922999978065491	0.0944999977946281	0.0961000025272369	0.100900001823902	0.102899998426437	0.131099998950958	0.134599998593330	0.0908999964594841	0.0942000001668930	0.0951000005006790	0.0976999998092651	0.0969000011682510	0.102499999105930	0.111900001764297	0.112099997699261	0.0899000018835068	0.0929000005126000	0.0926999971270561	0.0945999994874001	0.100500002503395	0.113099999725819	0.115999996662140	0.127000004053116	0.0909999981522560	0.0927999988198280	0.0926999971270561	0.0992999970912933	0.100400000810623	0.105599999427795	0.114500001072884	0.107900001108646	0.0900999978184700	0.0910999998450279
0.0917000025510788	0.0940999984741211	0.0952999964356422	0.0997999981045723	0.101099997758865	0.104699999094009	0.113799996674061	0.120999999344349	0.0899000018835068	0.0935000032186508	0.0984999984502792	0.100299999117851	0.103100001811981	0.106499999761581	0.115000002086163	0.118299998342991	0.0918999984860420	0.0926000028848648	0.0929000005126000	0.0945999994874001	0.100500002503395	0.100800000131130	0.121299996972084	0.114100001752377	0.0913999974727631	0.0952000021934509	0.0945999994874001	0.107500001788139	0.109899997711182	0.111400000751019	0.129500001668930	0.125100001692772	0.0909999981522560	0.0930000022053719	0.0931999981403351	0.0938000008463860	0.0978000015020371	0.116200000047684	0.109899997711182	0.115699999034405	0.0916000008583069	0.0931999981403351	0.0926999971270561	0.0971999987959862	0.0978000015020371	0.104999996721745	0.114399999380112	0.115099996328354	0.0908000022172928	0.0914999991655350
0.0930000022053719	0.0944999977946281	0.0961999967694283	0.0974000021815300	0.104299999773502	0.101999998092651	0.120700001716614	0.119499996304512	0.0905999988317490	0.0945999994874001	0.101199999451637	0.108199998736382	0.0995000004768372	0.114200003445148	0.124399997293949	0.117499999701977	0.0929000005126000	0.0930000022053719	0.0953999981284142	0.0962999984622002	0.108199998736382	0.102399997413158	0.117499999701977	0.111000001430511	0.0922999978065491	0.0957000032067299	0.0954999998211861	0.0944999977946281	0.0992999970912933	0.105300001800060	0.112400002777576	0.111900001764297	0.0909999981522560	0.0938000008463860	0.0930000022053719	0.0971999987959862	0.103100001811981	0.122400000691414	0.118600003421307	0.114399999380112	0.0926000028848648	0.0940999984741211	0.0938000008463860	0.0948000028729439	0.0982000008225441	0.109399996697903	0.110799998044968	0.109399996697903	0.0913999974727631	0.0917000025510788
0.0939999967813492	0.0952000021934509	0.0935999974608421	0.0979000031948090	0.103100001811981	0.105800002813339	0.116700001060963	0.117799997329712	0.0916000008583069	0.0944000035524368	0.0960000008344650	0.112099997699261	0.105700001120567	0.105800002813339	0.118000000715256	0.121600002050400	0.0936999991536140	0.0944000035524368	0.0949999988079071	0.108300000429153	0.106499999761581	0.102600000798702	0.113200001418591	0.110600002110004	0.0931999981403351	0.0966999977827072	0.0945999994874001	0.0973000004887581	0.102399997413158	0.105800002813339	0.109800003468990	0.114200003445148	0.0918999984860420	0.0938000008463860	0.0944999977946281	0.101300001144409	0.0991000011563301	0.117399998009205	0.110600002110004	0.114500001072884	0.0926999971270561	0.0943000018596649	0.0931999981403351	0.0966000035405159	0.0979999974370003	0.103799998760223	0.109399996697903	0.106799997389317	0.0917999967932701	0.0922000035643578
0.0942000001668930	0.0952999964356422	0.0952999964356422	0.102600000798702	0.109700001776218	0.114600002765656	0.123300001025200	0.120200000703335	0.0922999978065491	0.0951000005006790	0.0966999977827072	0.102799996733665	0.119199998676777	0.116300001740456	0.133300006389618	0.138899996876717	0.0948000028729439	0.0945999994874001	0.0939000025391579	0.0978000015020371	0.100800000131130	0.102799996733665	0.129199996590614	0.120600000023842	0.0932999998331070	0.0961000025272369	0.0948000028729439	0.0966999977827072	0.101499997079372	0.105499997735024	0.118900001049042	0.126399993896484	0.0923999994993210	0.0942000001668930	0.0947000011801720	0.0940999984741211	0.100199997425079	0.113700002431870	0.114900000393391	0.112899996340275	0.0942000001668930	0.0942000001668930	0.0923999994993210	0.0978000015020371	0.0983999967575073	0.111299999058247	0.121699996292591	0.115900002419949	0.0918999984860420	0.0922999978065491
0.0952000021934509	0.0965000018477440	0.0973000004887581	0.100900001823902	0.104000002145767	0.104500003159046	0.120200000703335	0.116899996995926	0.0935999974608421	0.0957999974489212	0.0996000021696091	0.101300001144409	0.101599998772144	0.112000003457069	0.151999995112419	0.116800002753735	0.0952000021934509	0.0939000025391579	0.0953999981284142	0.105899997055531	0.107199996709824	0.111100003123283	0.111000001430511	0.110100001096725	0.0944000035524368	0.0964000001549721	0.0942000001668930	0.0966000035405159	0.0993999987840653	0.105800002813339	0.107900001108646	0.113399997353554	0.0931999981403351	0.0939000025391579	0.0930999964475632	0.0930999964475632	0.0976999998092651	0.112899996340275	0.109600000083447	0.114699997007847	0.0944000035524368	0.0936999991536140	0.0926000028848648	0.0953999981284142	0.0983999967575073	0.105400003492832	0.105599999427795	0.107600003480911	0.0944999977946281	0.0920000001788139
0.0974999964237213	0.0978000015020371	0.0966999977827072	0.101599998772144	0.109899997711182	0.111199997365475	0.119900003075600	0.121799997985363	0.0953999981284142	0.0971999987959862	0.0988000035285950	0.100500002503395	0.105499997735024	0.110799998044968	0.118199996650219	0.119400002062321	0.0971999987959862	0.0953999981284142	0.0967999994754791	0.0953999981284142	0.103500001132488	0.102099999785423	0.120300002396107	0.118699997663498	0.0957000032067299	0.0970000028610230	0.0944000035524368	0.0988999977707863	0.0998999997973442	0.107400000095367	0.114000000059605	0.113799996674061	0.0948000028729439	0.0944999977946281	0.0953999981284142	0.0944000035524368	0.101800002157688	0.114200003445148	0.118000000715256	0.129500001668930	0.0958999991416931	0.0954999998211861	0.0939000025391579	0.0979000031948090	0.0988999977707863	0.104299999773502	0.115500003099442	0.109200000762939	0.0945999994874001	0.0926999971270561
0.0975999981164932	0.0987000018358231	0.0983000025153160	0.0970999971032143	0.107400000095367	0.108999997377396	0.117499999701977	0.116099998354912	0.0966999977827072	0.0975999981164932	0.0993999987840653	0.104299999773502	0.104099996387959	0.110299997031689	0.115800000727177	0.124799996614456	0.0979000031948090	0.0948999971151352	0.0949999988079071	0.0976999998092651	0.107400000095367	0.103200003504753	0.120200000703335	0.116899996995926	0.0965000018477440	0.0974999964237213	0.0942000001668930	0.0962999984622002	0.101800002157688	0.105499997735024	0.110399998724461	0.118600003421307	0.0957999974489212	0.0957999974489212	0.0964000001549721	0.0995000004768372	0.101700000464916	0.117899999022484	0.121100001037121	0.119000002741814	0.0975999981164932	0.0948000028729439	0.0938000008463860	0.0960000008344650	0.105499997735024	0.108099997043610	0.123000003397465	0.116300001740456	0.0957000032067299	0.0938000008463860
0.0996000021696091	0.0996000021696091	0.0980999991297722	0.103299997746944	0.109200000762939	0.108300000429153	0.115599997341633	0.116899996995926	0.0973000004887581	0.0984999984502792	0.0989999994635582	0.103500001132488	0.103799998760223	0.110899999737740	0.127000004053116	0.121899999678135	0.100699998438358	0.0957000032067299	0.0958999991416931	0.103799998760223	0.115000002086163	0.105599999427795	0.116599999368191	0.116700001060963	0.0987000018358231	0.0983000025153160	0.0947000011801720	0.0960000008344650	0.0984999984502792	0.105899997055531	0.110200002789497	0.113499999046326	0.0970999971032143	0.0947000011801720	0.0936999991536140	0.0936999991536140	0.101000003516674	0.118000000715256	0.115299999713898	0.112000003457069	0.0969000011682510	0.0948999971151352	0.0931999981403351	0.0948999971151352	0.0970999971032143	0.105800002813339	0.110600002110004	0.106899999082088	0.0958999991416931	0.0931999981403351
0.101499997079372	0.101599998772144	0.100100003182888	0.101999998092651	0.107100002467632	0.110699996352196	0.121500000357628	0.122599996626377	0.0992999970912933	0.0988999977707863	0.100000001490116	0.110399998724461	0.109099999070168	0.112599998712540	0.118900001049042	0.119800001382828	0.102700002491474	0.0967999994754791	0.0956000015139580	0.0979999974370003	0.102099999785423	0.107400000095367	0.112199999392033	0.115299999713898	0.0997999981045723	0.0983999967575073	0.0947000011801720	0.0948000028729439	0.0998999997973442	0.105899997055531	0.112300001084805	0.113099999725819	0.0988999977707863	0.0948999971151352	0.0952999964356422	0.0961000025272369	0.0982000008225441	0.115800000727177	0.112499997019768	0.108199998736382	0.100100003182888	0.0951000005006790	0.0926999971270561	0.0949999988079071	0.0984999984502792	0.105400003492832	0.115000002086163	0.106799997389317	0.0987000018358231	0.0935000032186508
0.103200003504753	0.102799996733665	0.103500001132488	0.103900000452995	0.108900003135204	0.114399999380112	0.129899993538857	0.131899997591972	0.101599998772144	0.0995000004768372	0.100199997425079	0.102200001478195	0.107600003480911	0.107100002467632	0.133300006389618	0.136999994516373	0.105400003492832	0.0973000004887581	0.0947000011801720	0.0939000025391579	0.100599996745586	0.100800000131130	0.120899997651577	0.113899998366833	0.101700000464916	0.0979999974370003	0.0943000018596649	0.103100001811981	0.109800003468990	0.107600003480911	0.111299999058247	0.116300001740456	0.101899996399879	0.0957999974489212	0.0958999991416931	0.0998999997973442	0.101700000464916	0.115699999034405	0.112400002777576	0.111900001764297	0.100500002503395	0.0957000032067299	0.0940999984741211	0.102300003170967	0.101700000464916	0.110200002789497	0.114399999380112	0.104800000786781	0.0983000025153160	0.0938000008463860
0.106499999761581	0.105599999427795	0.103100001811981	0.105499997735024	0.114900000393391	0.113300003111362	0.133000001311302	0.131200000643730	0.104099996387959	0.0996999964118004	0.0996000021696091	0.100299999117851	0.104900002479553	0.111800000071526	0.122299998998642	0.132699996232986	0.107000000774860	0.0975999981164932	0.0960000008344650	0.0942000001668930	0.103500001132488	0.105300001800060	0.129199996590614	0.130600005388260	0.104900002479553	0.0984999984502792	0.0943000018596649	0.0993999987840653	0.0993999987840653	0.105700001120567	0.112999998033047	0.116999998688698	0.103399999439716	0.0964000001549721	0.0943000018596649	0.100800000131130	0.0980999991297722	0.121200002729893	0.120399996638298	0.113099999725819	0.103699997067451	0.0954999998211861	0.0942000001668930	0.0971999987959862	0.0992999970912933	0.104400001466274	0.113399997353554	0.111699998378754	0.100299999117851	0.0938000008463860
0.110600002110004	0.107500001788139	0.107199996709824	0.115500003099442	0.112599998712540	0.110399998724461	0.126200005412102	0.120499998331070	0.108499996364117	0.101000003516674	0.100000001490116	0.102700002491474	0.107400000095367	0.108400002121925	0.124399997293949	0.117899999022484	0.111800000071526	0.0988999977707863	0.0970000028610230	0.0975999981164932	0.101700000464916	0.100699998438358	0.112099997699261	0.120700001716614	0.109700001776218	0.0998999997973442	0.0952999964356422	0.100100003182888	0.101999998092651	0.103100001811981	0.110399998724461	0.110899999737740	0.106499999761581	0.0961999967694283	0.0942000001668930	0.0958999991416931	0.0996999964118004	0.117799997329712	0.110799998044968	0.105499997735024	0.105700001120567	0.0962999984622002	0.0939999967813492	0.0957000032067299	0.0979000031948090	0.103100001811981	0.107400000095367	0.108000002801418	0.102899998426437	0.0942000001668930
0.113099999725819	0.109300002455711	0.108699999749660	0.107199996709824	0.115400001406670	0.119000002741814	0.125799998641014	0.124200001358986	0.110600002110004	0.102499999105930	0.101599998772144	0.100100003182888	0.104599997401237	0.119999997317791	0.121500000357628	0.122100003063679	0.116499997675419	0.0983999967575073	0.0954999998211861	0.104099996387959	0.113200001418591	0.112099997699261	0.112599998712540	0.117600001394749	0.111400000751019	0.0987000018358231	0.0951000005006790	0.0992000028491020	0.101000003516674	0.104900002479553	0.110399998724461	0.113300003111362	0.110200002789497	0.0966000035405159	0.0935000032186508	0.0948999971151352	0.103200003504753	0.115099996328354	0.123300001025200	0.126599997282028	0.108900003135204	0.0960000008344650	0.0944000035524368	0.0969000011682510	0.0979000031948090	0.110100001096725	0.120499998331070	0.118299998342991	0.104900002479553	0.0940999984741211
0.117799997329712	0.112800002098084	0.110200002789497	0.109899997711182	0.113799996674061	0.117200002074242	0.126900002360344	0.126699998974800	0.116800002753735	0.104000002145767	0.101300001144409	0.115000002086163	0.117299996316433	0.115900002419949	0.130400002002716	0.125699996948242	0.119499996304512	0.0995000004768372	0.0978000015020371	0.100800000131130	0.104599997401237	0.110600002110004	0.112199999392033	0.123000003397465	0.115299999713898	0.100000001490116	0.0952999964356422	0.0974999964237213	0.101800002157688	0.103299997746944	0.109099999070168	0.112199999392033	0.114299997687340	0.0961999967694283	0.0939000025391579	0.0961000025272369	0.0979999974370003	0.112000003457069	0.111100003123283	0.108400002121925	0.111800000071526	0.0966000035405159	0.0938000008463860	0.0982000008225441	0.0983999967575073	0.106899999082088	0.108099997043610	0.108499996364117	0.107100002467632	0.0939999967813492
0.123400002717972	0.115099996328354	0.112400002777576	0.112899996340275	0.119999997317791	0.121100001037121	0.128099992871284	0.127599999308586	0.120200000703335	0.104800000786781	0.104099996387959	0.102300003170967	0.104099996387959	0.110200002789497	0.121899999678135	0.127000004053116	0.126900002360344	0.100800000131130	0.0967999994754791	0.0982000008225441	0.102399997413158	0.0996999964118004	0.120200000703335	0.111199997365475	0.120200000703335	0.100900001823902	0.0957999974489212	0.0947000011801720	0.101400002837181	0.105800002813339	0.108800001442432	0.110200002789497	0.118199996650219	0.0970000028610230	0.0960000008344650	0.102200001478195	0.100599996745586	0.110899999737740	0.111199997365475	0.109099999070168	0.116099998354912	0.0969000011682510	0.0938000008463860	0.0952000021934509	0.0992999970912933	0.104599997401237	0.107000000774860	0.109999999403954	0.108900003135204	0.0945999994874001
0.128199994564056	0.120300002396107	0.112599998712540	0.119199998676777	0.116599999368191	0.121299996972084	0.133399993181229	0.137600004673004	0.125499993562698	0.106499999761581	0.103000000119209	0.100699998438358	0.108000002801418	0.113499999046326	0.120899997651577	0.120399996638298	0.132200002670288	0.100699998438358	0.0971999987959862	0.0974000021815300	0.0996000021696091	0.115299999713898	0.109899997711182	0.111100003123283	0.126699998974800	0.101300001144409	0.0957000032067299	0.0962999984622002	0.100599996745586	0.106200002133846	0.118000000715256	0.112099997699261	0.123599998652935	0.0971999987959862	0.0962999984622002	0.105700001120567	0.100699998438358	0.116899996995926	0.108499996364117	0.107900001108646	0.121100001037121	0.0974999964237213	0.0949999988079071	0.0956000015139580	0.0978000015020371	0.102300003170967	0.114799998700619	0.104099996387959	0.112000003457069	0.0948999971151352
0.134499996900558	0.122299998998642	0.115099996328354	0.115099996328354	0.122699998319149	0.123999997973442	0.137899994850159	0.140599995851517	0.131799995899200	0.107600003480911	0.103299997746944	0.101899996399879	0.102300003170967	0.111299999058247	0.122400000691414	0.123400002717972	0.139100000262260	0.101999998092651	0.0974999964237213	0.0960000008344650	0.101599998772144	0.102499999105930	0.115599997341633	0.109800003468990	0.132300004363060	0.101000003516674	0.0951000005006790	0.0961000025272369	0.100400000810623	0.110799998044968	0.109899997711182	0.110899999737740	0.127900004386902	0.0980999991297722	0.0947000011801720	0.0965000018477440	0.0983000025153160	0.115099996328354	0.108300000429153	0.109800003468990	0.124600000679493	0.0970999971032143	0.0939999967813492	0.0966000035405159	0.0987000018358231	0.104599997401237	0.110699996352196	0.103399999439716	0.114699997007847	0.0951000005006790
0.143800005316734	0.128000006079674	0.118400000035763	0.119699999690056	0.126499995589256	0.127800002694130	0.133599996566772	0.134000003337860	0.139100000262260	0.108199998736382	0.104000002145767	0.102099999785423	0.108099997043610	0.107600003480911	0.122800000011921	0.135800004005432	0.148300006985664	0.101499997079372	0.0975999981164932	0.101300001144409	0.113399997353554	0.112300001084805	0.130300000309944	0.135499998927116	0.137999996542931	0.101599998772144	0.0960000008344650	0.0943000018596649	0.0998999997973442	0.103900000452995	0.107600003480911	0.112099997699261	0.137299999594688	0.0976999998092651	0.0930999964475632	0.111000001430511	0.102499999105930	0.123300001025200	0.121299996972084	0.122699998319149	0.127900004386902	0.0974999964237213	0.0947000011801720	0.0964000001549721	0.0967999994754791	0.105700001120567	0.112199999392033	0.100000001490116	0.119400002062321	0.0951000005006790
0.152600005269051	0.130799993872643	0.119699999690056	0.122000001370907	0.123000003397465	0.127499997615814	0.135800004005432	0.132899999618530	0.150299996137619	0.110500000417233	0.105700001120567	0.103699997067451	0.106100000441074	0.106700003147125	0.118299998342991	0.119999997317791	0.156700000166893	0.102600000798702	0.0983999967575073	0.0971999987959862	0.101700000464916	0.103600002825260	0.112599998712540	0.108300000429153	0.149200007319450	0.102200001478195	0.0961999967694283	0.0953999981284142	0.102799996733665	0.104900002479553	0.110799998044968	0.112000003457069	0.143500000238419	0.0979000031948090	0.0935000032186508	0.0943000018596649	0.0979000031948090	0.111599996685982	0.109899997711182	0.110899999737740	0.133300006389618	0.0980999991297722	0.0952999964356422	0.0952000021934509	0.100000001490116	0.102099999785423	0.107400000095367	0.102399997413158	0.119800001382828	0.0952999964356422
0.163499996066093	0.138199999928474	0.123599998652935	0.123000003397465	0.126200005412102	0.137500002980232	0.137199997901917	0.135900005698204	0.158299997448921	0.112300001084805	0.107000000774860	0.112999998033047	0.124499998986721	0.113300003111362	0.127100005745888	0.134900003671646	0.169200003147125	0.103000000119209	0.0996000021696091	0.0986000001430512	0.107600003480911	0.103799998760223	0.114100001752377	0.125400006771088	0.158199995756149	0.102099999785423	0.0982000008225441	0.108000002801418	0.114200003445148	0.109300002455711	0.111299999058247	0.108999997377396	0.151600003242493	0.0988000035285950	0.0944999977946281	0.0974999964237213	0.0997999981045723	0.115199998021126	0.123599998652935	0.113200001418591	0.137700006365776	0.0980999991297722	0.0944999977946281	0.0974000021815300	0.0983999967575073	0.101899996399879	0.109499998390675	0.101899996399879	0.124200001358986	0.0960000008344650
0.178299993276596	0.143099993467331	0.122000001370907	0.124600000679493	0.130999997258186	0.130999997258186	0.129299998283386	0.142700001597404	0.169300004839897	0.113200001418591	0.106799997389317	0.110299997031689	0.115000002086163	0.120300002396107	0.130700007081032	0.120499998331070	0.180000007152557	0.103699997067451	0.0995000004768372	0.103000000119209	0.105400003492832	0.0996999964118004	0.109800003468990	0.103299997746944	0.166999995708466	0.102700002491474	0.0957999974489212	0.0953999981284142	0.109700001776218	0.102300003170967	0.111699998378754	0.108800001442432	0.160099998116493	0.0986000001430512	0.0947000011801720	0.100100003182888	0.106200002133846	0.110899999737740	0.123800002038479	0.121899999678135	0.144299998879433	0.0983999967575073	0.0945999994874001	0.0960000008344650	0.0988000035285950	0.107600003480911	0.108599998056889	0.100800000131130	0.126900002360344	0.0964000001549721
0.186299994587898	0.149800002574921	0.125499993562698	0.121399998664856	0.129700005054474	0.134000003337860	0.134599998593330	0.137400001287460	0.185699999332428	0.114500001072884	0.110200002789497	0.103900000452995	0.105999998748302	0.108300000429153	0.141499996185303	0.124099999666214	0.197600007057190	0.104199998080730	0.103299997746944	0.0971999987959862	0.114299997687340	0.113200001418591	0.126699998974800	0.133499994874001	0.181099995970726	0.103100001811981	0.0953999981284142	0.0960000008344650	0.100900001823902	0.106600001454353	0.111699998378754	0.113300003111362	0.174899995326996	0.0992000028491020	0.0960000008344650	0.0974000021815300	0.100000001490116	0.117899999022484	0.125300005078316	0.112099997699261	0.152099996805191	0.0984999984502792	0.0951000005006790	0.0960000008344650	0.0984999984502792	0.112800002098084	0.112099997699261	0.105899997055531	0.129899993538857	0.0958999991416931
0.205500006675720	0.151999995112419	0.129999995231628	0.121299996972084	0.127599999308586	0.133100003004074	0.130700007081032	0.128800004720688	0.201100006699562	0.117700003087521	0.109800003468990	0.104900002479553	0.111100003123283	0.112300001084805	0.122000001370907	0.122599996626377	0.212899997830391	0.105400003492832	0.101899996399879	0.0983999967575073	0.101899996399879	0.102799996733665	0.110799998044968	0.109099999070168	0.198200002312660	0.103299997746944	0.0969000011682510	0.0976999998092651	0.0984999984502792	0.102600000798702	0.106299996376038	0.109700001776218	0.182799994945526	0.0982000008225441	0.0966999977827072	0.0970000028610230	0.0980999991297722	0.112599998712540	0.107699997723103	0.107900001108646	0.156599998474121	0.0988999977707863	0.0949999988079071	0.0969000011682510	0.0974000021815300	0.101499997079372	0.107500001788139	0.100000001490116	0.133699998259544	0.0961000025272369
0.223299995064735	0.163299992680550	0.133799999952316	0.130400002002716	0.134299993515015	0.135900005698204	0.141200006008148	0.137999996542931	0.214100003242493	0.118500001728535	0.111199997365475	0.108099997043610	0.107600003480911	0.107900001108646	0.118000000715256	0.128999993205071	0.229000002145767	0.105599999427795	0.100299999117851	0.0982000008225441	0.0992999970912933	0.104999996721745	0.124499998986721	0.116700001060963	0.209000006318092	0.104199998080730	0.0987000018358231	0.0993999987840653	0.0998999997973442	0.102499999105930	0.108599998056889	0.119800001382828	0.197600007057190	0.0996000021696091	0.0952000021934509	0.0964000001549721	0.0991000011563301	0.114699997007847	0.111199997365475	0.105599999427795	0.164599999785423	0.0992999970912933	0.0948000028729439	0.0966000035405159	0.0995000004768372	0.103299997746944	0.118299998342991	0.114200003445148	0.137500002980232	0.0969000011682510
0.243699997663498	0.165500000119209	0.136600002646446	0.135900005698204	0.131899997591972	0.130899995565414	0.137199997901917	0.136800006031990	0.236100003123283	0.120200000703335	0.111000001430511	0.103799998760223	0.104800000786781	0.108999997377396	0.123899996280670	0.117200002074242	0.250600010156631	0.106299996376038	0.101099997758865	0.0973000004887581	0.0993999987840653	0.0988000035285950	0.110899999737740	0.109399996697903	0.226699993014336	0.104400001466274	0.0958999991416931	0.0947000011801720	0.0988000035285950	0.0996999964118004	0.111599996685982	0.112300001084805	0.210600003600121	0.0991000011563301	0.0966000035405159	0.0952999964356422	0.0988000035285950	0.110399998724461	0.117499999701977	0.104599997401237	0.173099994659424	0.0988999977707863	0.0952000021934509	0.0952999964356422	0.102300003170967	0.102499999105930	0.107199996709824	0.101999998092651	0.139400005340576	0.0961999967694283
0.259299993515015	0.169200003147125	0.143099993467331	0.138300001621246	0.135100007057190	0.131200000643730	0.140400007367134	0.140599995851517	0.259299993515015	0.122500002384186	0.111800000071526	0.112199999392033	0.111800000071526	0.117799997329712	0.123400002717972	0.121500000357628	0.275900006294251	0.106399998068810	0.102300003170967	0.108999997377396	0.0973000004887581	0.100299999117851	0.112300001084805	0.105800002813339	0.249300003051758	0.103699997067451	0.0961999967694283	0.0957000032067299	0.100000001490116	0.101400002837181	0.112300001084805	0.105899997055531	0.223700001835823	0.0992999970912933	0.0966000035405159	0.0921000018715859	0.0983999967575073	0.112800002098084	0.111000001430511	0.104599997401237	0.180800005793571	0.0989999994635582	0.0948999971151352	0.0952000021934509	0.100500002503395	0.0997999981045723	0.104500003159046	0.0996000021696091	0.142700001597404	0.0961000025272369
0.288300007581711	0.183799996972084	0.153400003910065	0.143800005316734	0.149000003933907	0.147300004959106	0.162499994039536	0.135100007057190	0.284799993038178	0.123899996280670	0.113200001418591	0.106100000441074	0.104000002145767	0.127700001001358	0.120300002396107	0.119099996984005	0.296499997377396	0.107699997723103	0.101599998772144	0.0961000025272369	0.103200003504753	0.103399999439716	0.116499997675419	0.119699999690056	0.264999985694885	0.104299999773502	0.0957000032067299	0.100400000810623	0.101000003516674	0.102899998426437	0.108400002121925	0.112700000405312	0.240099996328354	0.0997999981045723	0.0947000011801720	0.0940999984741211	0.0974000021815300	0.115800000727177	0.120800003409386	0.112000003457069	0.189799994230270	0.0987000018358231	0.0954999998211861	0.0966999977827072	0.0948000028729439	0.111500002443790	0.120600000023842	0.113899998366833	0.148000001907349	0.0966000035405159
0.310400009155273	0.198400005698204	0.159099996089935	0.151299998164177	0.150900006294251	0.142700001597404	0.143600001931191	0.144600003957748	0.308299988508225	0.126300007104874	0.113099999725819	0.112599998712540	0.118600003421307	0.120899997651577	0.120700001716614	0.115800000727177	0.328099995851517	0.107500001788139	0.101800002157688	0.0992999970912933	0.101300001144409	0.106299996376038	0.111000001430511	0.109800003468990	0.284200012683868	0.104199998080730	0.0964000001549721	0.0974999964237213	0.103000000119209	0.100500002503395	0.107500001788139	0.111199997365475	0.256199985742569	0.0995000004768372	0.0992000028491020	0.108800001442432	0.112300001084805	0.123899996280670	0.115800000727177	0.118799999356270	0.201499998569489	0.0993999987840653	0.0966000035405159	0.0967999994754791	0.0992999970912933	0.101099997758865	0.108900003135204	0.0970999971032143	0.150000005960464	0.0966999977827072
0.350300014019012	0.206400007009506	0.167600005865097	0.158000007271767	0.155499994754791	0.146699994802475	0.146099999547005	0.163599997758865	0.343300014734268	0.127100005745888	0.114799998700619	0.112999998033047	0.110600002110004	0.110600002110004	0.124200001358986	0.111800000071526	0.356099992990494	0.108499996364117	0.103900000452995	0.0961999967694283	0.105899997055531	0.0971999987959862	0.110899999737740	0.102700002491474	0.313499987125397	0.105300001800060	0.0962999984622002	0.0964000001549721	0.0997999981045723	0.101999998092651	0.110200002789497	0.107600003480911	0.277000010013580	0.0997999981045723	0.0953999981284142	0.0947000011801720	0.0974999964237213	0.111500002443790	0.108499996364117	0.107100002467632	0.207000002264977	0.0996000021696091	0.0960000008344650	0.0939000025391579	0.100699998438358	0.100100003182888	0.106499999761581	0.0962999984622002	0.154400005936623	0.0969000011682510
0.368099987506866	0.220699995756149	0.177000001072884	0.160600006580353	0.166199997067451	0.159799993038178	0.155100002884865	0.149000003933907	0.368600010871887	0.130099996924400	0.116499997675419	0.111400000751019	0.108499996364117	0.110100001096725	0.129700005054474	0.114200003445148	0.378600001335144	0.109300002455711	0.103399999439716	0.102200001478195	0.101400002837181	0.0987000018358231	0.108199998736382	0.106499999761581	0.335299998521805	0.105400003492832	0.0960000008344650	0.108900003135204	0.112700000405312	0.110799998044968	0.105899997055531	0.107900001108646	0.291799992322922	0.100100003182888	0.0962999984622002	0.101899996399879	0.114000000059605	0.115500003099442	0.125100001692772	0.120399996638298	0.219999998807907	0.100100003182888	0.0954999998211861	0.0939000025391579	0.0976999998092651	0.101700000464916	0.107699997723103	0.0974000021815300	0.157700002193451	0.0974999964237213
0.407999992370605	0.250900000333786	0.193100005388260	0.179199993610382	0.176300004124641	0.160400003194809	0.163499996066093	0.159600004553795	0.405999988317490	0.131300002336502	0.118600003421307	0.111100003123283	0.106600001454353	0.107100002467632	0.116899996995926	0.122699998319149	0.412999987602234	0.109899997711182	0.103299997746944	0.100900001823902	0.103500001132488	0.107400000095367	0.112300001084805	0.112599998712540	0.363900005817413	0.105899997055531	0.0964000001549721	0.0954999998211861	0.0967999994754791	0.102899998426437	0.108000002801418	0.112999998033047	0.315100014209747	0.100400000810623	0.0952999964356422	0.0927999988198280	0.0974999964237213	0.109300002455711	0.106399998068810	0.101800002157688	0.226799994707108	0.0997999981045723	0.0945999994874001	0.0970000028610230	0.0961999967694283	0.0983999967575073	0.104099996387959	0.0954999998211861	0.161899998784065	0.0969000011682510
0.433999985456467	0.272500008344650	0.203400000929832	0.187299996614456	0.189600005745888	0.172800004482269	0.156599998474121	0.164100006222725	0.426699995994568	0.133499994874001	0.119000002741814	0.108699999749660	0.112700000405312	0.114000000059605	0.134800001978874	0.121399998664856	0.438100010156631	0.110299997031689	0.102399997413158	0.0979000031948090	0.110899999737740	0.102300003170967	0.108699999749660	0.112400002777576	0.389899998903275	0.105400003492832	0.0970000028610230	0.0938000008463860	0.0970000028610230	0.100800000131130	0.110899999737740	0.110399998724461	0.337999999523163	0.100500002503395	0.0949999988079071	0.106299996376038	0.0983999967575073	0.112499997019768	0.108400002121925	0.108000002801418	0.239399999380112	0.100100003182888	0.0944999977946281	0.0970999971032143	0.0970999971032143	0.0989999994635582	0.102700002491474	0.0979000031948090	0.167300000786781	0.0971999987959862
0.472600013017654	0.288800001144409	0.218799993395805	0.201900005340576	0.197099998593330	0.177699998021126	0.177399992942810	0.187999993562698	0.458999991416931	0.134700000286102	0.120099999010563	0.107100002467632	0.115699999034405	0.115299999713898	0.122299998998642	0.112300001084805	0.475800007581711	0.110699996352196	0.104000002145767	0.0984999984502792	0.111400000751019	0.102799996733665	0.108999997377396	0.110500000417233	0.424699991941452	0.105899997055531	0.0980999991297722	0.0988999977707863	0.0978000015020371	0.101199999451637	0.105899997055531	0.111100003123283	0.360799998044968	0.100900001823902	0.0953999981284142	0.0952999964356422	0.0993999987840653	0.110600002110004	0.109600000083447	0.110200002789497	0.248999997973442	0.100199997425079	0.0947000011801720	0.0939000025391579	0.0969000011682510	0.110600002110004	0.115199998021126	0.111900001764297	0.171299993991852	0.0979000031948090
0.493099987506866	0.317299991846085	0.237800002098084	0.212699994444847	0.207900002598763	0.189500004053116	0.183500006794930	0.183599993586540	0.492000013589859	0.136800006031990	0.121699996292591	0.110200002789497	0.108300000429153	0.107100002467632	0.126499995589256	0.115000002086163	0.505800008773804	0.111299999058247	0.104699999094009	0.0966999977827072	0.0988000035285950	0.0961000025272369	0.113799996674061	0.112899996340275	0.451099991798401	0.105999998748302	0.0962999984622002	0.0965000018477440	0.0969000011682510	0.103399999439716	0.110299997031689	0.107900001108646	0.383899986743927	0.100699998438358	0.0948999971151352	0.0938000008463860	0.102600000798702	0.113300003111362	0.123499996960163	0.118400000035763	0.259000003337860	0.100100003182888	0.0947000011801720	0.0957999974489212	0.0980999991297722	0.106100000441074	0.112199999392033	0.111100003123283	0.173299998044968	0.0978000015020371
0.529200017452240	0.341899991035461	0.260800004005432	0.232500001788139	0.216199994087219	0.207499995827675	0.194900006055832	0.200599998235703	0.529100000858307	0.140499994158745	0.121799997985363	0.107000000774860	0.106499999761581	0.110500000417233	0.122299998998642	0.120999999344349	0.536700010299683	0.112199999392033	0.103900000452995	0.103000000119209	0.0948999971151352	0.0934000015258789	0.108300000429153	0.0996000021696091	0.485300004482269	0.107000000774860	0.0969000011682510	0.0954999998211861	0.0952999964356422	0.0995000004768372	0.106899999082088	0.106100000441074	0.413599997758865	0.100400000810623	0.0970000028610230	0.0930000022053719	0.0974999964237213	0.108599998056889	0.107699997723103	0.105200000107288	0.270700007677078	0.100100003182888	0.0939999967813492	0.0945999994874001	0.0948999971151352	0.0988000035285950	0.101300001144409	0.0966999977827072	0.178700000047684	0.0978000015020371
0.564700007438660	0.371199995279312	0.284500002861023	0.254200011491776	0.241999998688698	0.231499999761581	0.208100005984306	0.220899999141693	0.573000013828278	0.142100006341934	0.122500002384186	0.109300002455711	0.107900001108646	0.106399998068810	0.122100003063679	0.113399997353554	0.575800001621246	0.113200001418591	0.104599997401237	0.101199999451637	0.100000001490116	0.102600000798702	0.105099998414516	0.103900000452995	0.511699974536896	0.107500001788139	0.0965000018477440	0.0934000015258789	0.0970999971032143	0.0993999987840653	0.105200000107288	0.106299996376038	0.437299996614456	0.100400000810623	0.0948999971151352	0.0942000001668930	0.0957000032067299	0.112700000405312	0.100800000131130	0.102899998426437	0.287800014019012	0.100400000810623	0.0940999984741211	0.0939000025391579	0.0961000025272369	0.103699997067451	0.104000002145767	0.0949999988079071	0.183599993586540	0.0979000031948090
0.598900020122528	0.399300009012222	0.309399992227554	0.278100013732910	0.260899990797043	0.247899994254112	0.224399998784065	0.247099995613098	0.607599973678589	0.142199993133545	0.123599998652935	0.109099999070168	0.108900003135204	0.109899997711182	0.121299996972084	0.114799998700619	0.600499987602234	0.112999998033047	0.104400001466274	0.0984999984502792	0.100500002503395	0.0922000035643578	0.106700003147125	0.104999996721745	0.548300027847290	0.106799997389317	0.0961000025272369	0.0982000008225441	0.0992000028491020	0.0997999981045723	0.113499999046326	0.110799998044968	0.462300002574921	0.101300001144409	0.0961999967694283	0.0935000032186508	0.103600002825260	0.109200000762939	0.110299997031689	0.104599997401237	0.296200007200241	0.100699998438358	0.0943000018596649	0.0952000021934509	0.0970999971032143	0.108199998736382	0.117100000381470	0.0970000028610230	0.188600003719330	0.0979999974370003
0.624899983406067	0.426299989223480	0.344300001859665	0.305799990892410	0.289900004863739	0.274399995803833	0.254099994897842	0.277300000190735	0.638000011444092	0.145099997520447	0.124300003051758	0.109600000083447	0.107600003480911	0.114900000393391	0.134599998593330	0.123099997639656	0.642499983310700	0.114100001752377	0.104900002479553	0.0967999994754791	0.0988000035285950	0.101599998772144	0.108800001442432	0.102300003170967	0.577099978923798	0.107799999415874	0.0966999977827072	0.0961999967694283	0.100800000131130	0.0992999970912933	0.104800000786781	0.108000002801418	0.489399999380112	0.101400002837181	0.0976999998092651	0.0978000015020371	0.0979999974370003	0.109999999403954	0.102700002491474	0.101199999451637	0.311100006103516	0.101000003516674	0.0958999991416931	0.0943000018596649	0.100500002503395	0.0996999964118004	0.101199999451637	0.0966999977827072	0.192100003361702	0.0984999984502792
0.663600027561188	0.469700008630753	0.360900014638901	0.333900004625320	0.309599995613098	0.294099986553192	0.278699994087219	0.297899991273880	0.662800014019013	0.146500006318092	0.126800000667572	0.109499998390675	0.108599998056889	0.107500001788139	0.128999993205071	0.114699997007847	0.665300011634827	0.114799998700619	0.105300001800060	0.101999998092651	0.0949999988079071	0.102399997413158	0.106799997389317	0.105599999427795	0.614300012588501	0.108599998056889	0.0974000021815300	0.0944000035524368	0.0979999974370003	0.100299999117851	0.107900001108646	0.105099998414516	0.521399974822998	0.101999998092651	0.0964000001549721	0.0930000022053719	0.0969000011682510	0.111699998378754	0.104400001466274	0.104999996721745	0.328299999237061	0.101300001144409	0.0948999971151352	0.0948000028729439	0.0970000028610230	0.102399997413158	0.104199998080730	0.0948999971151352	0.197699993848801	0.0991000011563301
0.685999989509583	0.495299994945526	0.397799998521805	0.362800002098084	0.345600008964539	0.326299995183945	0.301999986171722	0.322200000286102	0.689899981021881	0.147799998521805	0.125599995255470	0.108400002121925	0.108099997043610	0.107699997723103	0.119999997317791	0.110399998724461	0.694899976253510	0.114900000393391	0.104000002145767	0.0954999998211861	0.0974000021815300	0.0992999970912933	0.110399998724461	0.105499997735024	0.632000029087067	0.107799999415874	0.0969000011682510	0.0979999974370003	0.0967999994754791	0.101599998772144	0.109200000762939	0.110799998044968	0.544600009918213	0.102099999785423	0.0957000032067299	0.0922999978065491	0.0976999998092651	0.109499998390675	0.102899998426437	0.0998999997973442	0.339599996805191	0.100900001823902	0.0948999971151352	0.0964000001549721	0.0962999984622002	0.101899996399879	0.112400002777576	0.0992999970912933	0.199300006031990	0.0983000025153160
0.707599997520447	0.536300003528595	0.432999998331070	0.394800007343292	0.370099991559982	0.351099997758865	0.327399998903275	0.348800003528595	0.726400017738342	0.151199996471405	0.129399999976158	0.110399998724461	0.106899999082088	0.106399998068810	0.121100001037121	0.118199996650219	0.718699991703033	0.116400003433228	0.104699999094009	0.100000001490116	0.0967999994754791	0.0953999981284142	0.108300000429153	0.105499997735024	0.665199995040894	0.108300000429153	0.0974000021815300	0.0944000035524368	0.0952999964356422	0.0986000001430512	0.106499999761581	0.105400003492832	0.571799993515015	0.101599998772144	0.0956000015139580	0.0938000008463860	0.0983999967575073	0.109300002455711	0.102700002491474	0.100599996745586	0.356900006532669	0.101400002837181	0.0952999964356422	0.0939000025391579	0.0997999981045723	0.100900001823902	0.100800000131130	0.0954999998211861	0.203799992799759	0.0983000025153160
0.725300014019013	0.563099980354309	0.450300008058548	0.424499988555908	0.400999993085861	0.370999991893768	0.347799986600876	0.363099992275238	0.736800014972687	0.153099998831749	0.128999993205071	0.114100001752377	0.107600003480911	0.104199998080730	0.125100001692772	0.112899996340275	0.743499994277954	0.115800000727177	0.104699999094009	0.0974999964237213	0.0949999988079071	0.0954999998211861	0.104900002479553	0.104999996721745	0.689899981021881	0.108999997377396	0.0971999987959862	0.0949999988079071	0.0964000001549721	0.101800002157688	0.104800000786781	0.102899998426437	0.602800011634827	0.101700000464916	0.0957000032067299	0.0921000018715859	0.0980999991297722	0.107100002467632	0.109099999070168	0.0995000004768372	0.362800002098084	0.101899996399879	0.0944000035524368	0.0936999991536140	0.0973000004887581	0.0988000035285950	0.102200001478195	0.0952000021934509	0.210099995136261	0.0983999967575073
0.749199986457825	0.602699995040894	0.487699985504150	0.455099999904633	0.428900003433228	0.403899997472763	0.384499996900558	0.400099992752075	0.769400000572205	0.154400005936623	0.129500001668930	0.112700000405312	0.112999998033047	0.107000000774860	0.127499997615814	0.120099999010563	0.778100013732910	0.116200000047684	0.104000002145767	0.0954999998211861	0.0952000021934509	0.0935999974608421	0.107600003480911	0.103600002825260	0.717400014400482	0.108499996364117	0.0966999977827072	0.0989999994635582	0.0960000008344650	0.0992000028491020	0.112700000405312	0.113700002431870	0.632899999618530	0.102399997413158	0.0967999994754791	0.0942000001668930	0.0936999991536140	0.110500000417233	0.108099997043610	0.105300001800060	0.376300007104874	0.101599998772144	0.0948999971151352	0.0948000028729439	0.0964000001549721	0.100299999117851	0.105499997735024	0.0982000008225441	0.214699998497963	0.0995000004768372
0.768599987030029	0.641200006008148	0.542900025844574	0.503799974918366	0.474999994039536	0.442000001668930	0.411000013351440	0.419099986553192	0.776000022888184	0.157100006937981	0.131300002336502	0.110100001096725	0.108599998056889	0.104599997401237	0.124300003051758	0.112899996340275	0.789799988269806	0.117200002074242	0.104099996387959	0.0992999970912933	0.105300001800060	0.0962999984622002	0.120899997651577	0.117200002074242	0.751399993896484	0.109700001776218	0.0976999998092651	0.0960000008344650	0.0949999988079071	0.0983999967575073	0.106100000441074	0.103200003504753	0.664200007915497	0.102399997413158	0.0956000015139580	0.0948999971151352	0.100000001490116	0.113600000739098	0.112099997699261	0.114000000059605	0.396600008010864	0.101800002157688	0.0953999981284142	0.0923999994993210	0.0943000018596649	0.0992999970912933	0.107500001788139	0.103200003504753	0.219500005245209	0.0995000004768372
0.786599993705750	0.673799991607666	0.555199980735779	0.520500004291534	0.504100024700165	0.468699991703033	0.446299999952316	0.457599997520447	0.772300004959106	0.160999998450279	0.133000001311302	0.108300000429153	0.111100003123283	0.107299998402596	0.119300000369549	0.113099999725819	0.794700026512146	0.118100002408028	0.105499997735024	0.109999999403954	0.0961000025272369	0.0953999981284142	0.102799996733665	0.103299997746944	0.751699984073639	0.110200002789497	0.0983999967575073	0.0957999974489212	0.0976999998092651	0.0973000004887581	0.104400001466274	0.104199998080730	0.673300027847290	0.102899998426437	0.0969000011682510	0.0961000025272369	0.0953999981284142	0.107400000095367	0.104699999094009	0.102099999785423	0.404500007629395	0.102399997413158	0.0957999974489212	0.0948000028729439	0.0974999964237213	0.0988000035285950	0.101099997758865	0.0944000035524368	0.223199993371964	0.0996999964118004
0.772899985313416	0.700299978256226	0.582199990749359	0.548900008201599	0.530900001525879	0.506500005722046	0.472299993038178	0.483900010585785	0.786000013351440	0.160199999809265	0.133499994874001	0.108400002121925	0.109499998390675	0.103699997067451	0.122900001704693	0.113700002431870	0.810000002384186	0.118699997663498	0.105800002813339	0.0966000035405159	0.0988000035285950	0.0979000031948090	0.126900002360344	0.124700002372265	0.778299987316132	0.110699996352196	0.0976999998092651	0.0940999984741211	0.0964000001549721	0.0995000004768372	0.108699999749660	0.106499999761581	0.702199995517731	0.103399999439716	0.0958999991416931	0.0927999988198280	0.100500002503395	0.112099997699261	0.104699999094009	0.101300001144409	0.433699995279312	0.102499999105930	0.0956000015139580	0.0940999984741211	0.0964000001549721	0.100599996745586	0.107500001788139	0.100100003182888	0.228599995374680	0.0997999981045723
0.774399995803833	0.741100013256073	0.612900018692017	0.579400002956390	0.574599981307983	0.536599993705750	0.498100012540817	0.514400005340576	0.788999974727631	0.164800003170967	0.134000003337860	0.106600001454353	0.114100001752377	0.106499999761581	0.121200002729893	0.118699997663498	0.801500022411346	0.119000002741814	0.104800000786781	0.0961999967694283	0.0944999977946281	0.0974999964237213	0.109099999070168	0.107100002467632	0.798699975013733	0.110100001096725	0.0979999974370003	0.0976999998092651	0.102899998426437	0.102300003170967	0.104299999773502	0.112400002777576	0.728100001811981	0.103799998760223	0.0964000001549721	0.0940999984741211	0.0942000001668930	0.107799999415874	0.107500001788139	0.103000000119209	0.440600007772446	0.102399997413158	0.0969000011682510	0.0952999964356422	0.0952999964356422	0.106499999761581	0.107199996709824	0.0978000015020371	0.235499992966652	0.100199997425079
0.766799986362457	0.759400010108948	0.635800004005432	0.611199975013733	0.596800029277802	0.565599977970123	0.533900022506714	0.543900012969971	0.768100023269653	0.165800005197525	0.134599998593330	0.107900001108646	0.106700003147125	0.106100000441074	0.122400000691414	0.119499996304512	0.795000016689301	0.119699999690056	0.104999996721745	0.0966000035405159	0.0970999971032143	0.0988999977707863	0.128999993205071	0.119000002741814	0.792299985885620	0.110799998044968	0.0975999981164932	0.0944000035524368	0.0952000021934509	0.100699998438358	0.104199998080730	0.119400002062321	0.743399977684021	0.103500001132488	0.0966999977827072	0.0930000022053719	0.0958999991416931	0.109499998390675	0.107699997723103	0.104000002145767	0.459500014781952	0.102700002491474	0.0954999998211861	0.0939999967813492	0.0965000018477440	0.0974000021815300	0.105700001120567	0.0974999964237213	0.237800002098084	0.100100003182888
0.759700000286102	0.782199978828430	0.686200022697449	0.642499983310700	0.641499996185303	0.598399996757507	0.555400013923645	0.565999984741211	0.784699976444244	0.168699994683266	0.138099998235703	0.107500001788139	0.110500000417233	0.104099996387959	0.122100003063679	0.113899998366833	0.790799975395203	0.120399996638298	0.105700001120567	0.101000003516674	0.0938000008463860	0.0952000021934509	0.105800002813339	0.101400002837181	0.802299976348877	0.111000001430511	0.0984999984502792	0.0947000011801720	0.0944000035524368	0.0975999981164932	0.104699999094009	0.102499999105930	0.770200014114380	0.103799998760223	0.0957999974489212	0.0943000018596649	0.0939999967813492	0.106499999761581	0.105400003492832	0.0993999987840653	0.474200010299683	0.102499999105930	0.0969000011682510	0.0942000001668930	0.0992000028491020	0.0970999971032143	0.108400002121925	0.0974999964237213	0.244100004434586	0.100299999117851
0.763999998569489	0.772400021553040	0.706399977207184	0.665000021457672	0.673799991607666	0.634400010108948	0.591700017452240	0.601300001144409	0.779799997806549	0.168999999761581	0.139599993824959	0.110899999737740	0.106799997389317	0.107299998402596	0.125300005078316	0.113799996674061	0.790300011634827	0.121100001037121	0.105800002813339	0.0953999981284142	0.106700003147125	0.0945999994874001	0.104800000786781	0.105800002813339	0.773400008678436	0.111500002443790	0.0986000001430512	0.0939000025391579	0.0957999974489212	0.100900001823902	0.105700001120567	0.104599997401237	0.776499986648560	0.104800000786781	0.0967999994754791	0.0918999984860420	0.0942000001668930	0.112700000405312	0.103699997067451	0.103799998760223	0.488700002431870	0.103500001132488	0.0966999977827072	0.0938000008463860	0.0966000035405159	0.0974000021815300	0.103900000452995	0.0987000018358231	0.247999995946884	0.100400000810623
0.758400022983551	0.772700011730194	0.714200019836426	0.681900024414063	0.698899984359741	0.657199978828430	0.611800014972687	0.624899983406067	0.773899972438812	0.173800006508827	0.141299992799759	0.111500002443790	0.112400002777576	0.104599997401237	0.121399998664856	0.117200002074242	0.792100012302399	0.121899999678135	0.106200002133846	0.0957999974489212	0.0957999974489212	0.0953999981284142	0.103600002825260	0.104500003159046	0.790799975395203	0.112199999392033	0.0991000011563301	0.0948000028729439	0.0960000008344650	0.100599996745586	0.105999998748302	0.101800002157688	0.786000013351440	0.105800002813339	0.0974999964237213	0.0926999971270561	0.0976999998092651	0.109700001776218	0.100800000131130	0.0984999984502792	0.502399981021881	0.104500003159046	0.0962999984622002	0.0948000028729439	0.0952000021934509	0.100599996745586	0.100900001823902	0.0944999977946281	0.250499993562698	0.101400002837181
0.769599974155426	0.769699990749359	0.733799993991852	0.709299981594086	0.716400027275085	0.684300005435944	0.635399997234345	0.648000001907349	0.775399982929230	0.178299993276596	0.143000006675720	0.108599998056889	0.108800001442432	0.105300001800060	0.121100001037121	0.116400003433228	0.789099991321564	0.122100003063679	0.107199996709824	0.0976999998092651	0.0996000021696091	0.0935999974608421	0.106499999761581	0.100299999117851	0.786499977111816	0.112099997699261	0.0979999974370003	0.0948999971151352	0.0979000031948090	0.0995000004768372	0.107400000095367	0.108800001442432	0.797500014305115	0.104699999094009	0.0964000001549721	0.0921000018715859	0.0957000032067299	0.114600002765656	0.109399996697903	0.100000001490116	0.523000001907349	0.103399999439716	0.0956000015139580	0.0920000001788139	0.0944999977946281	0.0996999964118004	0.105899997055531	0.0966999977827072	0.257499992847443	0.101700000464916
0.755800008773804	0.771099984645844	0.737999975681305	0.719299972057343	0.722299993038178	0.711399972438812	0.679400026798248	0.685500025749207	0.774500012397766	0.178599998354912	0.143500000238419	0.107600003480911	0.112800002098084	0.107000000774860	0.121399998664856	0.113600000739098	0.792900025844574	0.123000003397465	0.106399998068810	0.0986000001430512	0.0996999964118004	0.0923999994993210	0.103500001132488	0.101999998092651	0.764699995517731	0.113200001418591	0.0974999964237213	0.0938000008463860	0.0973000004887581	0.0984999984502792	0.101700000464916	0.104199998080730	0.783800005912781	0.105599999427795	0.0979999974370003	0.0931999981403351	0.0927999988198280	0.115500003099442	0.106799997389317	0.0996999964118004	0.538800001144409	0.104199998080730	0.0965000018477440	0.0943000018596649	0.0942000001668930	0.0961999967694283	0.103200003504753	0.0960000008344650	0.261099994182587	0.101899996399879
0.762600004673004	0.782000005245209	0.747399985790253	0.736299991607666	0.734799981117249	0.738099992275238	0.698899984359741	0.710600018501282	0.779500007629395	0.181500002741814	0.146099999547005	0.108699999749660	0.108300000429153	0.108300000429153	0.121100001037121	0.118900001049042	0.787500023841858	0.123400002717972	0.107199996709824	0.0993999987840653	0.111400000751019	0.111400000751019	0.114100001752377	0.112999998033047	0.790000021457672	0.113399997353554	0.0987000018358231	0.0980999991297722	0.0965000018477440	0.0984999984502792	0.107900001108646	0.106799997389317	0.778500020503998	0.107100002467632	0.100800000131130	0.0952000021934509	0.0945999994874001	0.117299996316433	0.119900003075600	0.116499997675419	0.560999989509583	0.105099998414516	0.0969000011682510	0.0927999988198280	0.0953999981284142	0.105899997055531	0.104599997401237	0.0970999971032143	0.269800007343292	0.103000000119209
0.762000024318695	0.768599987030029	0.739400029182434	0.723800003528595	0.714800000190735	0.731400012969971	0.704599976539612	0.706300020217896	0.775699973106384	0.186299994587898	0.150000005960464	0.111100003123283	0.109800003468990	0.107199996709824	0.126599997282028	0.122699998319149	0.785799980163574	0.123999997973442	0.108599998056889	0.0971999987959862	0.100299999117851	0.0910999998450279	0.104199998080730	0.102899998426437	0.778500020503998	0.113899998366833	0.0988999977707863	0.0961999967694283	0.0932999998331070	0.0979000031948090	0.105599999427795	0.106100000441074	0.778999984264374	0.106700003147125	0.0967999994754791	0.0913999974727631	0.0930999964475632	0.105999998748302	0.103399999439716	0.0984999984502792	0.577600002288818	0.104900002479553	0.0957999974489212	0.0958999991416931	0.0939000025391579	0.100400000810623	0.107299998402596	0.0954999998211861	0.270599991083145	0.102799996733665
[truncated: 14 more columns]
