# Supplementary material for: Modeling the impact of drug interactions on therapeutic selectivity
Source: Nat Commun. 2018 Aug 27;9:3452. doi: 10.1038/s41467-018-05954-3 (PMC6110842; doi:10.1038/s41467-018-05954-3)
Supplement: Supplementary file 4 — Supplementary Data 1 [file 41467_2018_5954_MOESM4_ESM.zip › albRAW/Bro-Tun.txt]

0.0923999994993210	0.0891000032424927	0.0916000008583069	0.0926999971270561	0.0920000001788139	0.0909999981522560	0.0948999971151352	0.0922999978065491	0.0907000005245209	0.0918999984860420	0.0931999981403351	0.0905999988317490	0.0926000028848648	0.0926000028848648	0.0903000012040138	0.0914999991655350	0.0923999994993210	0.0912000015377998	0.0900999978184700	0.0936999991536140	0.0918999984860420	0.0942000001668930	0.0923999994993210	0.0917999967932701	0.0930000022053719	0.0908000022172928	0.0930999964475632	0.0943000018596649	0.0935000032186508	0.0920000001788139	0.0932999998331070	0.0916000008583069	0.0914999991655350	0.0896999984979630	0.0877000018954277	0.0864999964833260	0.0886000022292137	0.0886000022292137	0.0904999971389771	0.0894000008702278	0.0891999974846840	0.0898000001907349	0.0883999988436699	0.0895999968051910	0.0890000015497208	0.0870999991893768	0.0886999964714050	0.0926000028848648	0.0886000022292137	0.0887999981641769
0.0925000011920929	0.0890000015497208	0.0913000032305718	0.0936999991536140	0.107000000774860	0.0912000015377998	0.0940999984741211	0.0913999974727631	0.0916000008583069	0.0918999984860420	0.0934000015258789	0.0907000005245209	0.0921000018715859	0.0917999967932701	0.0901999995112419	0.0914999991655350	0.0926000028848648	0.0908000022172928	0.0901999995112419	0.0931999981403351	0.0925000011920929	0.0939000025391579	0.0921000018715859	0.0917000025510788	0.0932999998331070	0.0905999988317490	0.0926999971270561	0.0935999974608421	0.0930000022053719	0.0917999967932701	0.0943000018596649	0.0914999991655350	0.0904999971389771	0.0882000029087067	0.0864000022411346	0.0882000029087067	0.0891000032424927	0.0874999985098839	0.0892999991774559	0.0894000008702278	0.0894000008702278	0.0883999988436699	0.0885000005364418	0.0882999971508980	0.0894000008702278	0.0869000032544136	0.0894000008702278	0.0930000022053719	0.0892999991774559	0.0869000032544136
0.0909999981522560	0.0886000022292137	0.0898000001907349	0.0921000018715859	0.107600003480911	0.0908999964594841	0.0944999977946281	0.0910999998450279	0.0913000032305718	0.0910999998450279	0.0916000008583069	0.0891999974846840	0.0917000025510788	0.0918999984860420	0.0901999995112419	0.0913000032305718	0.0944000035524368	0.0901999995112419	0.0894000008702278	0.0925000011920929	0.0913999974727631	0.0939999967813492	0.0920000001788139	0.0905999988317490	0.0922000035643578	0.0898000001907349	0.0916000008583069	0.0932999998331070	0.0952000021934509	0.0918999984860420	0.0932999998331070	0.0908999964594841	0.0901999995112419	0.0885000005364418	0.0876000002026558	0.0863000005483627	0.0865999981760979	0.0873000025749207	0.0879999995231628	0.0878999978303909	0.0886000022292137	0.0873999968171120	0.0894000008702278	0.0900999978184700	0.0876000002026558	0.0864000022411346	0.0869000032544136	0.0920000001788139	0.0872000008821487	0.0879999995231628
0.0921000018715859	0.0891999974846840	0.0900999978184700	0.0913000032305718	0.0909999981522560	0.0910999998450279	0.0939000025391579	0.0916000008583069	0.0903000012040138	0.0913000032305718	0.0922000035643578	0.0903000012040138	0.0916000008583069	0.0917999967932701	0.0908000022172928	0.0912000015377998	0.0913000032305718	0.0909999981522560	0.0899000018835068	0.0925000011920929	0.0912000015377998	0.0939999967813492	0.0921000018715859	0.0909999981522560	0.0930000022053719	0.0907000005245209	0.0917000025510788	0.0938000008463860	0.0934000015258789	0.0920000001788139	0.0940999984741211	0.0913000032305718	0.0882000029087067	0.0872000008821487	0.0872000008821487	0.0859000012278557	0.0882000029087067	0.0861999988555908	0.0874999985098839	0.0883999988436699	0.0872000008821487	0.0869000032544136	0.0886000022292137	0.0894000008702278	0.0873000025749207	0.0873999968171120	0.0869000032544136	0.0932999998331070	0.0864999964833260	0.0863000005483627
0.0927999988198280	0.0886999964714050	0.0904000028967857	0.0914999991655350	0.0901999995112419	0.0907000005245209	0.0934000015258789	0.0909999981522560	0.0909999981522560	0.0922999978065491	0.0913000032305718	0.0899000018835068	0.0913999974727631	0.0907000005245209	0.0907000005245209	0.0916000008583069	0.0912000015377998	0.0907000005245209	0.0901999995112419	0.0918999984860420	0.0908999964594841	0.0945999994874001	0.0923999994993210	0.0904999971389771	0.0926000028848648	0.0900999978184700	0.0923999994993210	0.0931999981403351	0.0923999994993210	0.0913999974727631	0.0935000032186508	0.0907000005245209	0.0903000012040138	0.0882999971508980	0.0860999971628189	0.0861999988555908	0.0877000018954277	0.0868000015616417	0.0883999988436699	0.0873000025749207	0.0886999964714050	0.0878999978303909	0.0873999968171120	0.0899000018835068	0.0878000035881996	0.0866999998688698	0.0877000018954277	0.0891000032424927	0.0870999991893768	0.0869999974966049
0.0914999991655350	0.0895000025629997	0.0894000008702278	0.0909999981522560	0.0903000012040138	0.0904999971389771	0.0929000005126000	0.0907000005245209	0.0903000012040138	0.0913000032305718	0.0917999967932701	0.0895999968051910	0.0909999981522560	0.0904999971389771	0.0900000035762787	0.0907000005245209	0.107100002467632	0.0905999988317490	0.0891999974846840	0.0910999998450279	0.0904000028967857	0.0936999991536140	0.0913000032305718	0.0907000005245209	0.0922999978065491	0.0900999978184700	0.0918999984860420	0.0929000005126000	0.0930000022053719	0.0916000008583069	0.0930999964475632	0.0908000022172928	0.0895999968051910	0.0873999968171120	0.0864999964833260	0.0873999968171120	0.0866999998688698	0.0868000015616417	0.0869999974966049	0.0904999971389771	0.0881000012159348	0.0876000002026558	0.0879999995231628	0.0892999991774559	0.0873999968171120	0.0869999974966049	0.0868000015616417	0.0864999964833260	0.0869999974966049	0.0864999964833260
0.0921000018715859	0.0891999974846840	0.0898000001907349	0.0913999974727631	0.0901999995112419	0.0900999978184700	0.0927999988198280	0.0908000022172928	0.0904000028967857	0.0923999994993210	0.0922000035643578	0.0896999984979630	0.0910999998450279	0.0901999995112419	0.0898000001907349	0.0912000015377998	0.0916000008583069	0.0910999998450279	0.0894000008702278	0.0917999967932701	0.0908000022172928	0.0957000032067299	0.0916000008583069	0.0913999974727631	0.0922999978065491	0.0913999974727631	0.0925000011920929	0.0923999994993210	0.0931999981403351	0.0912000015377998	0.0931999981403351	0.0908999964594841	0.0901999995112419	0.0879999995231628	0.0859000012278557	0.0856999978423119	0.0864000022411346	0.0869000032544136	0.0879999995231628	0.0879999995231628	0.0887999981641769	0.0886999964714050	0.0886999964714050	0.0895000025629997	0.0876000002026558	0.0864000022411346	0.0876000002026558	0.0879999995231628	0.0864000022411346	0.0874999985098839
0.0910999998450279	0.0892999991774559	0.0901999995112419	0.0913000032305718	0.0904000028967857	0.0912000015377998	0.0926000028848648	0.0910999998450279	0.0910999998450279	0.0922000035643578	0.0917000025510788	0.0898000001907349	0.0905999988317490	0.0907000005245209	0.0904000028967857	0.0909999981522560	0.0913999974727631	0.0903000012040138	0.0904999971389771	0.0917999967932701	0.0909999981522560	0.0940999984741211	0.0914999991655350	0.0908999964594841	0.0916000008583069	0.0907000005245209	0.0921000018715859	0.0930999964475632	0.0923999994993210	0.0917000025510788	0.0925000011920929	0.0904000028967857	0.0895000025629997	0.0881000012159348	0.0860999971628189	0.0848999992012978	0.0866999998688698	0.0857999995350838	0.0870999991893768	0.0878000035881996	0.0899000018835068	0.0873000025749207	0.0872000008821487	0.0894000008702278	0.0873000025749207	0.0864999964833260	0.0869000032544136	0.0886000022292137	0.0866999998688698	0.0869000032544136
0.0908999964594841	0.0894000008702278	0.0896999984979630	0.0912000015377998	0.0903000012040138	0.0909999981522560	0.0929000005126000	0.0912000015377998	0.0908000022172928	0.0910999998450279	0.0916000008583069	0.0895000025629997	0.0910999998450279	0.0910999998450279	0.0907000005245209	0.0912000015377998	0.100599996745586	0.0920000001788139	0.0891999974846840	0.0913000032305718	0.0904000028967857	0.0947000011801720	0.0920000001788139	0.0904999971389771	0.0921000018715859	0.0904000028967857	0.0922999978065491	0.0926000028848648	0.0934000015258789	0.0913999974727631	0.0935999974608421	0.0907000005245209	0.0896999984979630	0.0886999964714050	0.0873000025749207	0.0866999998688698	0.0869999974966049	0.0859000012278557	0.0879999995231628	0.0877000018954277	0.0895999968051910	0.0887999981641769	0.0882000029087067	0.0890000015497208	0.0868000015616417	0.0865999981760979	0.0883999988436699	0.0877000018954277	0.0865999981760979	0.0878999978303909
0.0922000035643578	0.0917000025510788	0.0904999971389771	0.0918999984860420	0.0913000032305718	0.0913000032305718	0.0931999981403351	0.0922000035643578	0.0914999991655350	0.0930000022053719	0.0921000018715859	0.0901999995112419	0.0913000032305718	0.0912000015377998	0.0908000022172928	0.0913000032305718	0.0916000008583069	0.0912000015377998	0.0899000018835068	0.0923999994993210	0.0912000015377998	0.0947000011801720	0.0921000018715859	0.0914999991655350	0.0917999967932701	0.0908999964594841	0.0926000028848648	0.0931999981403351	0.0930000022053719	0.0913999974727631	0.0940999984741211	0.0908000022172928	0.0900999978184700	0.0873999968171120	0.0855000019073486	0.0860999971628189	0.0869000032544136	0.0869000032544136	0.0882000029087067	0.0872000008821487	0.0894000008702278	0.0877000018954277	0.0882999971508980	0.0888999998569489	0.0860999971628189	0.0856999978423119	0.0864999964833260	0.0914999991655350	0.0869000032544136	0.0864000022411346
0.0926000028848648	0.0904000028967857	0.0904000028967857	0.0918999984860420	0.0908000022172928	0.0913999974727631	0.0936999991536140	0.0918999984860420	0.0916000008583069	0.0930999964475632	0.0931999981403351	0.0900000035762787	0.0910999998450279	0.0917999967932701	0.0905999988317490	0.0910999998450279	0.0922999978065491	0.0935000032186508	0.0903000012040138	0.0916000008583069	0.0910999998450279	0.0952000021934509	0.0920000001788139	0.0913999974727631	0.0920000001788139	0.0904999971389771	0.0929000005126000	0.0935000032186508	0.0935000032186508	0.0917999967932701	0.0939000025391579	0.0907000005245209	0.0926000028848648	0.0886000022292137	0.0873999968171120	0.0879999995231628	0.0877000018954277	0.0864999964833260	0.0876000002026558	0.0883999988436699	0.0895999968051910	0.0882999971508980	0.0904000028967857	0.0895999968051910	0.0868000015616417	0.0868000015616417	0.0874999985098839	0.0917999967932701	0.0864999964833260	0.0886999964714050
0.0927999988198280	0.0913999974727631	0.0914999991655350	0.0929000005126000	0.0917999967932701	0.0923999994993210	0.0944999977946281	0.0922999978065491	0.0923999994993210	0.0926999971270561	0.0927999988198280	0.0913999974727631	0.0917000025510788	0.0914999991655350	0.0918999984860420	0.0918999984860420	0.0930999964475632	0.0917000025510788	0.0923999994993210	0.0922999978065491	0.0916000008583069	0.0952000021934509	0.0926999971270561	0.0917000025510788	0.0923999994993210	0.0918999984860420	0.0938000008463860	0.0938000008463860	0.0940999984741211	0.0926000028848648	0.0934000015258789	0.0916000008583069	0.0908000022172928	0.0890000015497208	0.0878999978303909	0.0874999985098839	0.0895999968051910	0.0878999978303909	0.0881000012159348	0.0879999995231628	0.0899000018835068	0.0878999978303909	0.0900999978184700	0.0901999995112419	0.0881000012159348	0.0877000018954277	0.0881000012159348	0.0939000025391579	0.0877000018954277	0.0881000012159348
0.0939000025391579	0.0930000022053719	0.0930000022053719	0.0943000018596649	0.0918999984860420	0.0926999971270561	0.0939999967813492	0.0926999971270561	0.0934000015258789	0.0943000018596649	0.0940999984741211	0.0922000035643578	0.0922999978065491	0.0922999978065491	0.0925000011920929	0.0921000018715859	0.108000002801418	0.0951000005006790	0.0918999984860420	0.0935999974608421	0.0929000005126000	0.0953999981284142	0.0926999971270561	0.0920000001788139	0.0931999981403351	0.0932999998331070	0.0940999984741211	0.0943000018596649	0.0944999977946281	0.0927999988198280	0.0938000008463860	0.0917999967932701	0.0908000022172928	0.0892999991774559	0.0876000002026558	0.0912000015377998	0.0888999998569489	0.0872000008821487	0.0882000029087067	0.0885000005364418	0.0900000035762787	0.0882999971508980	0.0912000015377998	0.0912000015377998	0.0894000008702278	0.0878000035881996	0.0881000012159348	0.0886000022292137	0.0886999964714050	0.0869999974966049
0.0948000028729439	0.0952000021934509	0.0939999967813492	0.0952999964356422	0.0944999977946281	0.0942000001668930	0.0952999964356422	0.0940999984741211	0.0942000001668930	0.0956000015139580	0.0960000008344650	0.0940999984741211	0.0944999977946281	0.0935999974608421	0.0930999964475632	0.0935000032186508	0.0940999984741211	0.0939000025391579	0.0948000028729439	0.0947000011801720	0.0935999974608421	0.0970000028610230	0.0939999967813492	0.0932999998331070	0.0930999964475632	0.0936999991536140	0.0957999974489212	0.0958999991416931	0.0954999998211861	0.0931999981403351	0.0961000025272369	0.0932999998331070	0.0908999964594841	0.0900999978184700	0.0890000015497208	0.0904000028967857	0.0883999988436699	0.0881000012159348	0.0904000028967857	0.0891000032424927	0.0922000035643578	0.0890000015497208	0.0898000001907349	0.0904999971389771	0.0885000005364418	0.0895000025629997	0.0892999991774559	0.0980999991297722	0.0882999971508980	0.0873000025749207
0.0953999981284142	0.0957000032067299	0.0949999988079071	0.0967999994754791	0.0944999977946281	0.0948999971151352	0.0969000011682510	0.0942000001668930	0.0948999971151352	0.0961000025272369	0.0957999974489212	0.0943000018596649	0.0951000005006790	0.0948000028729439	0.0944999977946281	0.0945999994874001	0.0948999971151352	0.0938000008463860	0.0929000005126000	0.0958999991416931	0.0936999991536140	0.0973000004887581	0.0951000005006790	0.0935000032186508	0.0948000028729439	0.0939999967813492	0.0958999991416931	0.0966999977827072	0.0970000028610230	0.0948999971151352	0.0974000021815300	0.0938000008463860	0.0932999998331070	0.0900000035762787	0.0891999974846840	0.0904000028967857	0.0877000018954277	0.0869000032544136	0.0961000025272369	0.0883999988436699	0.0922000035643578	0.0891000032424927	0.0904000028967857	0.0909999981522560	0.0881000012159348	0.0872000008821487	0.0878000035881996	0.0874999985098839	0.0882999971508980	0.0888999998569489
0.0964000001549721	0.0970999971032143	0.0965000018477440	0.0979999974370003	0.0948999971151352	0.0966000035405159	0.0973000004887581	0.0951000005006790	0.0965000018477440	0.0974999964237213	0.0976999998092651	0.0952000021934509	0.0953999981284142	0.0948999971151352	0.0944999977946281	0.0945999994874001	0.0951000005006790	0.0964000001549721	0.0948000028729439	0.0960000008344650	0.0944000035524368	0.0976999998092651	0.0951000005006790	0.0939999967813492	0.0957000032067299	0.0951000005006790	0.0974000021815300	0.0970000028610230	0.0973000004887581	0.0948000028729439	0.0975999981164932	0.0935999974608421	0.0926999971270561	0.0904000028967857	0.0908000022172928	0.0901999995112419	0.0894000008702278	0.0879999995231628	0.0892999991774559	0.0888999998569489	0.0904000028967857	0.0888999998569489	0.0910999998450279	0.0913999974727631	0.0896999984979630	0.0895000025629997	0.0888999998569489	0.0966000035405159	0.0894000008702278	0.0891000032424927
0.0976999998092651	0.0978000015020371	0.0978000015020371	0.100000001490116	0.0967999994754791	0.0974999964237213	0.0984999984502792	0.0961000025272369	0.0979999974370003	0.0988000035285950	0.0987000018358231	0.0969000011682510	0.0952999964356422	0.0953999981284142	0.0952000021934509	0.0948999971151352	0.0973000004887581	0.0961000025272369	0.0976999998092651	0.0965000018477440	0.0947000011801720	0.0986000001430512	0.0969000011682510	0.0938000008463860	0.0966000035405159	0.0957999974489212	0.0974000021815300	0.0979999974370003	0.0986000001430512	0.0954999998211861	0.0988000035285950	0.0939000025391579	0.0934000015258789	0.0922000035643578	0.0908999964594841	0.0912000015377998	0.0903000012040138	0.0887999981641769	0.0986000001430512	0.0895999968051910	0.0922000035643578	0.0894000008702278	0.0904999971389771	0.0916000008583069	0.0896999984979630	0.0913000032305718	0.0886000022292137	0.0886999964714050	0.0894000008702278	0.0895999968051910
0.100699998438358	0.100500002503395	0.100699998438358	0.102600000798702	0.101700000464916	0.0996000021696091	0.100199997425079	0.0979000031948090	0.101300001144409	0.101199999451637	0.101099997758865	0.0978000015020371	0.0974000021815300	0.0969000011682510	0.0973000004887581	0.0961000025272369	0.0992000028491020	0.0982000008225441	0.0984999984502792	0.0983000025153160	0.0966999977827072	0.100500002503395	0.0966000035405159	0.0957999974489212	0.0979000031948090	0.0980999991297722	0.0992999970912933	0.100199997425079	0.0993999987840653	0.0966000035405159	0.0979999974370003	0.0966000035405159	0.0957999974489212	0.0930000022053719	0.0914999991655350	0.0917000025510788	0.0908000022172928	0.0883999988436699	0.0896999984979630	0.0892999991774559	0.0935000032186508	0.0921000018715859	0.0917000025510788	0.0934000015258789	0.0892999991774559	0.0904000028967857	0.0891000032424927	0.0944000035524368	0.0900999978184700	0.0914999991655350
0.103299997746944	0.104500003159046	0.103100001811981	0.104800000786781	0.106899999082088	0.101199999451637	0.103100001811981	0.0989999994635582	0.103799998760223	0.105499997735024	0.104599997401237	0.100199997425079	0.0988999977707863	0.0983000025153160	0.0982000008225441	0.0970999971032143	0.101499997079372	0.102300003170967	0.100400000810623	0.100500002503395	0.0979999974370003	0.101000003516674	0.0993999987840653	0.0969000011682510	0.0993999987840653	0.0996999964118004	0.100500002503395	0.100400000810623	0.0993999987840653	0.0974999964237213	0.100000001490116	0.0956000015139580	0.0971999987959862	0.0934000015258789	0.0912000015377998	0.0914999991655350	0.0921000018715859	0.0888999998569489	0.0905999988317490	0.0900000035762787	0.0953999981284142	0.0930000022053719	0.0926000028848648	0.0926000028848648	0.0891000032424927	0.0892999991774559	0.0898000001907349	0.0890000015497208	0.0934000015258789	0.0909999981522560
0.107600003480911	0.106499999761581	0.106899999082088	0.108400002121925	0.105899997055531	0.103399999439716	0.104900002479553	0.100199997425079	0.106299996376038	0.108400002121925	0.106799997389317	0.101700000464916	0.100800000131130	0.0986000001430512	0.0979999974370003	0.0974999964237213	0.105200000107288	0.102799996733665	0.102399997413158	0.101800002157688	0.0992999970912933	0.101199999451637	0.100900001823902	0.0970000028610230	0.101000003516674	0.100500002503395	0.102700002491474	0.101800002157688	0.102099999785423	0.0974999964237213	0.100299999117851	0.0958999991416931	0.0962999984622002	0.0948999971151352	0.0926000028848648	0.0934000015258789	0.0936999991536140	0.0901999995112419	0.0916000008583069	0.0900999978184700	0.0944999977946281	0.0936999991536140	0.0934000015258789	0.0925000011920929	0.0909999981522560	0.0898000001907349	0.0908000022172928	0.0904000028967857	0.0939000025391579	0.0905999988317490
0.110799998044968	0.112000003457069	0.109899997711182	0.111699998378754	0.112999998033047	0.106299996376038	0.106899999082088	0.102200001478195	0.109800003468990	0.110799998044968	0.109600000083447	0.104800000786781	0.102799996733665	0.100199997425079	0.0998999997973442	0.0989999994635582	0.105800002813339	0.108900003135204	0.103299997746944	0.103799998760223	0.100199997425079	0.102300003170967	0.0984999984502792	0.0979000031948090	0.102300003170967	0.102300003170967	0.108599998056889	0.102200001478195	0.102799996733665	0.0974000021815300	0.100400000810623	0.0974999964237213	0.0979000031948090	0.0979999974370003	0.0938000008463860	0.0943000018596649	0.0934000015258789	0.0921000018715859	0.0912000015377998	0.0905999988317490	0.0966999977827072	0.0945999994874001	0.0940999984741211	0.0944000035524368	0.0908999964594841	0.0892999991774559	0.0910999998450279	0.0895000025629997	0.0942000001668930	0.0931999981403351
0.115599997341633	0.115000002086163	0.114299997687340	0.116800002753735	0.118400000035763	0.110299997031689	0.110600002110004	0.104800000786781	0.113399997353554	0.115400001406670	0.113499999046326	0.108800001442432	0.104699999094009	0.102499999105930	0.101599998772144	0.0991000011563301	0.109600000083447	0.108400002121925	0.106299996376038	0.105899997055531	0.102499999105930	0.104299999773502	0.100900001823902	0.0988000035285950	0.103399999439716	0.104599997401237	0.107600003480911	0.104299999773502	0.104299999773502	0.0992000028491020	0.104999996721745	0.101499997079372	0.0992999970912933	0.0965000018477440	0.0952000021934509	0.0934000015258789	0.0931999981403351	0.0891000032424927	0.0926000028848648	0.0923999994993210	0.0957000032067299	0.0962999984622002	0.0936999991536140	0.0926000028848648	0.0910999998450279	0.0900000035762787	0.0910999998450279	0.0899000018835068	0.0927999988198280	0.0925000011920929
0.121100001037121	0.120600000023842	0.119199998676777	0.121899999678135	0.121899999678135	0.114600002765656	0.115099996328354	0.105800002813339	0.120899997651577	0.122000001370907	0.118500001728535	0.111800000071526	0.106799997389317	0.104199998080730	0.101899996399879	0.0996999964118004	0.112999998033047	0.114200003445148	0.110200002789497	0.107100002467632	0.105499997735024	0.104099996387959	0.101000003516674	0.0980999991297722	0.107500001788139	0.106700003147125	0.108699999749660	0.105400003492832	0.107299998402596	0.100299999117851	0.103100001811981	0.0975999981164932	0.0996000021696091	0.0988000035285950	0.0952999964356422	0.0947000011801720	0.0931999981403351	0.0913000032305718	0.0982000008225441	0.0901999995112419	0.0974000021815300	0.0952999964356422	0.0960000008344650	0.0952999964356422	0.0926000028848648	0.0896999984979630	0.0903000012040138	0.0970000028610230	0.0944000035524368	0.0943000018596649
0.128399997949600	0.128199994564056	0.126000002026558	0.127599999308586	0.130899995565414	0.119699999690056	0.115999996662140	0.111599996685982	0.127399995923042	0.128099992871284	0.124099999666214	0.115900002419949	0.110699996352196	0.105300001800060	0.103000000119209	0.100000001490116	0.118400000035763	0.130099996924400	0.115299999713898	0.111000001430511	0.107900001108646	0.104999996721745	0.101700000464916	0.100500002503395	0.109600000083447	0.108599998056889	0.111500002443790	0.107199996709824	0.108000002801418	0.100900001823902	0.102499999105930	0.104099996387959	0.101300001144409	0.0980999991297722	0.0975999981164932	0.0945999994874001	0.0938000008463860	0.0925000011920929	0.0996000021696091	0.0905999988317490	0.0988999977707863	0.0962999984622002	0.0951000005006790	0.0954999998211861	0.0935000032186508	0.0914999991655350	0.0908999964594841	0.0891999974846840	0.0949999988079071	0.0931999981403351
0.137099996209145	0.136299997568131	0.133399993181229	0.136700004339218	0.130799993872643	0.123499996960163	0.121200002729893	0.110200002789497	0.134299993515015	0.134399995207787	0.129800006747246	0.120499998331070	0.111699998378754	0.107199996709824	0.104000002145767	0.102600000798702	0.123800002038479	0.128000006079674	0.120499998331070	0.114100001752377	0.108000002801418	0.106899999082088	0.104000002145767	0.0995000004768372	0.111900001764297	0.113300003111362	0.114699997007847	0.109099999070168	0.108099997043610	0.103399999439716	0.103500001132488	0.0995000004768372	0.103600002825260	0.100199997425079	0.0989999994635582	0.0961999967694283	0.0921000018715859	0.0930999964475632	0.103699997067451	0.0900000035762787	0.0987000018358231	0.0962999984622002	0.0976999998092651	0.0975999981164932	0.0927999988198280	0.0925000011920929	0.0938000008463860	0.0891000032424927	0.0958999991416931	0.0948000028729439
0.145400002598763	0.146999999880791	0.144400000572205	0.147900000214577	0.150999993085861	0.130199998617172	0.126499995589256	0.113700002431870	0.142700001597404	0.142599999904633	0.137999996542931	0.126800000667572	0.116700001060963	0.109600000083447	0.106700003147125	0.102799996733665	0.130700007081032	0.131200000643730	0.127000004053116	0.117600001394749	0.110399998724461	0.107699997723103	0.105899997055531	0.100400000810623	0.116599999368191	0.116700001060963	0.118600003421307	0.112199999392033	0.110899999737740	0.107100002467632	0.108199998736382	0.0991000011563301	0.106100000441074	0.101899996399879	0.0989999994635582	0.0973000004887581	0.0931999981403351	0.0934000015258789	0.104000002145767	0.0908999964594841	0.0998999997973442	0.0983000025153160	0.0970000028610230	0.0973000004887581	0.0931999981403351	0.0910999998450279	0.0958999991416931	0.0886000022292137	0.0961999967694283	0.0973000004887581
0.155599996447563	0.156599998474121	0.155699998140335	0.154799997806549	0.143299996852875	0.138500005006790	0.134000003337860	0.116700001060963	0.152700006961823	0.152099996805191	0.148100003600121	0.133399993181229	0.119499996304512	0.110899999737740	0.108499996364117	0.111400000751019	0.149499997496605	0.139300003647804	0.135600000619888	0.122900001704693	0.114299997687340	0.109099999070168	0.108599998056889	0.100900001823902	0.120099999010563	0.120399996638298	0.129099994897842	0.115099996328354	0.113099999725819	0.105899997055531	0.108499996364117	0.113600000739098	0.108199998736382	0.104800000786781	0.101099997758865	0.0988999977707863	0.0932999998331070	0.0960000008344650	0.103299997746944	0.0917000025510788	0.101599998772144	0.101099997758865	0.0989999994635582	0.0988000035285950	0.0934000015258789	0.0916000008583069	0.0947000011801720	0.0925000011920929	0.0975999981164932	0.0980999991297722
0.172000005841255	0.172499999403954	0.169100001454353	0.170300006866455	0.167999997735024	0.143399998545647	0.141800001263618	0.120399996638298	0.166500002145767	0.170300006866455	0.160500004887581	0.143600001931191	0.127700001001358	0.111800000071526	0.110399998724461	0.103900000452995	0.160799995064735	0.151999995112419	0.144999995827675	0.128299996256828	0.116800002753735	0.113099999725819	0.108699999749660	0.100299999117851	0.126499995589256	0.127800002694130	0.128299996256828	0.118100002408028	0.116700001060963	0.105499997735024	0.107900001108646	0.104900002479553	0.110600002110004	0.105999998748302	0.104199998080730	0.0995000004768372	0.0930000022053719	0.0948999971151352	0.108900003135204	0.0917999967932701	0.103699997067451	0.101099997758865	0.101400002837181	0.0979000031948090	0.0944000035524368	0.0922999978065491	0.0975999981164932	0.0883999988436699	0.0986000001430512	0.0997999981045723
0.188199996948242	0.192100003361702	0.188299998641014	0.186800003051758	0.189600005745888	0.160600006580353	0.151500001549721	0.125100001692772	0.182799994945526	0.183500006794930	0.172600001096725	0.155100002884865	0.134100005030632	0.115599997341633	0.111500002443790	0.108699999749660	0.160699993371964	0.161400005221367	0.155200004577637	0.133699998259544	0.123199999332428	0.112099997699261	0.111299999058247	0.103000000119209	0.132799997925758	0.131600007414818	0.137799993157387	0.122299998998642	0.121699996292591	0.107000000774860	0.108599998056889	0.102200001478195	0.115900002419949	0.108900003135204	0.106299996376038	0.100500002503395	0.0964000001549721	0.0995000004768372	0.106899999082088	0.0975999981164932	0.106799997389317	0.101499997079372	0.100699998438358	0.0991000011563301	0.0948999971151352	0.0949999988079071	0.101400002837181	0.0892999991774559	0.0997999981045723	0.0986000001430512
0.209900006651878	0.214100003242493	0.203099995851517	0.205500006675720	0.196600005030632	0.169599995017052	0.160300001502037	0.134499996900558	0.200599998235703	0.206000000238419	0.190599992871284	0.166600003838539	0.142900004982948	0.117799997329712	0.114000000059605	0.107299998402596	0.174799993634224	0.177100002765656	0.170200005173683	0.142399996519089	0.126200005412102	0.114399999380112	0.111500002443790	0.103699997067451	0.144600003957748	0.141800001263618	0.143600001931191	0.127299994230270	0.120399996638298	0.109399996697903	0.112099997699261	0.102499999105930	0.119499996304512	0.114000000059605	0.110799998044968	0.102399997413158	0.0987000018358231	0.0973000004887581	0.107600003480911	0.0949999988079071	0.109499998390675	0.104099996387959	0.102300003170967	0.100199997425079	0.0940999984741211	0.0961000025272369	0.100100003182888	0.0961000025272369	0.101499997079372	0.0997999981045723
0.237599998712540	0.237200006842613	0.226999998092651	0.226600006222725	0.223399996757507	0.182999998331070	0.178000003099442	0.136700004339218	0.224800005555153	0.222000002861023	0.209800004959106	0.181899994611740	0.150000005960464	0.120800003409386	0.116899996995926	0.120800003409386	0.190500006079674	0.192599996924400	0.188099995255470	0.150499999523163	0.130300000309944	0.117200002074242	0.114500001072884	0.104599997401237	0.154599994421005	0.153999999165535	0.151299998164177	0.130199998617172	0.122400000691414	0.111500002443790	0.110500000417233	0.102399997413158	0.127000004053116	0.118199996650219	0.115400001406670	0.106499999761581	0.102399997413158	0.0976999998092651	0.105499997735024	0.0943000018596649	0.112000003457069	0.108099997043610	0.102399997413158	0.100000001490116	0.0944000035524368	0.0949999988079071	0.103699997067451	0.0913999974727631	0.102099999785423	0.100100003182888
0.256900012493134	0.261700004339218	0.253800004720688	0.249899998307228	0.235200002789497	0.208700001239777	0.190200001001358	0.141399994492531	0.243799999356270	0.248199999332428	0.233700007200241	0.200800001621246	0.158600002527237	0.124300003051758	0.120200000703335	0.112599998712540	0.208800002932549	0.210199996829033	0.209000006318092	0.160799995064735	0.131799995899200	0.119300000369549	0.115599997341633	0.105099998414516	0.162200003862381	0.163000002503395	0.168500006198883	0.137799993157387	0.127499997615814	0.115199998021126	0.117399998009205	0.117200002074242	0.136899992823601	0.122299998998642	0.119499996304512	0.109099999070168	0.107900001108646	0.110600002110004	0.110100001096725	0.0970999971032143	0.115999996662140	0.110200002789497	0.105099998414516	0.101800002157688	0.0961999967694283	0.0989999994635582	0.106299996376038	0.0900000035762787	0.104599997401237	0.102700002491474
0.293300002813339	0.294600009918213	0.282099992036819	0.286500006914139	0.265700012445450	0.223299995064735	0.208800002932549	0.146599993109703	0.279599994421005	0.284399986267090	0.261200010776520	0.219999998807907	0.173500001430511	0.132100000977516	0.121600002050400	0.110600002110004	0.232400000095367	0.241400003433228	0.231199994683266	0.173199996352196	0.146799996495247	0.121500000357628	0.120399996638298	0.104800000786781	0.181099995970726	0.176599994301796	0.179700002074242	0.144400000572205	0.130400002002716	0.118400000035763	0.111800000071526	0.112000003457069	0.143500000238419	0.128900006413460	0.125499993562698	0.111500002443790	0.112400002777576	0.0970000028610230	0.116800002753735	0.0925000011920929	0.118699997663498	0.112000003457069	0.105999998748302	0.102099999785423	0.0995000004768372	0.0988000035285950	0.103500001132488	0.0965000018477440	0.104900002479553	0.104599997401237
0.318899989128113	0.324900001287460	0.315800011157990	0.313199996948242	0.282299995422363	0.249500006437302	0.230599999427795	0.156499996781349	0.304800003767014	0.312200009822845	0.293399989604950	0.244800001382828	0.184300005435944	0.132799997925758	0.127499997615814	0.130400002002716	0.262899994850159	0.274500012397766	0.262400001287460	0.188999995589256	0.153899997472763	0.121699996292591	0.115199998021126	0.106799997389317	0.197600007057190	0.193299993872643	0.199200004339218	0.152799993753433	0.135700002312660	0.116400003433228	0.115000002086163	0.105499997735024	0.153899997472763	0.139500007033348	0.132300004363060	0.114600002765656	0.108099997043610	0.101199999451637	0.110600002110004	0.0983999967575073	0.126000002026558	0.117299996316433	0.107799999415874	0.103100001811981	0.0988999977707863	0.0986000001430512	0.106299996376038	0.0970000028610230	0.108099997043610	0.106499999761581
0.346799999475479	0.355199992656708	0.347600013017654	0.352499991655350	0.325100004673004	0.281399995088577	0.256700009107590	0.166400000452995	0.336499989032745	0.341300010681152	0.320199996232986	0.276199996471405	0.204699993133545	0.150999993085861	0.147799998521805	0.114200003445148	0.287000000476837	0.291500002145767	0.294499993324280	0.209000006318092	0.164499998092651	0.124700002372265	0.126599997282028	0.110299997031689	0.219500005245209	0.213499993085861	0.228400006890297	0.163100004196167	0.139899998903275	0.117299996316433	0.124700002372265	0.108900003135204	0.171000003814697	0.148699998855591	0.140799999237061	0.119099996984005	0.109800003468990	0.101300001144409	0.116400003433228	0.0970999971032143	0.134200006723404	0.123400002717972	0.111900001764297	0.105499997735024	0.100400000810623	0.0982000008225441	0.114399999380112	0.0940999984741211	0.113200001418591	0.109800003468990
0.387100011110306	0.384099990129471	0.384000003337860	0.379299998283386	0.358700007200241	0.310099989175797	0.285100013017654	0.174999997019768	0.372299998998642	0.368000000715256	0.351999998092651	0.303799986839294	0.224600002169609	0.156200006604195	0.136199995875359	0.115099996328354	0.323700010776520	0.330399990081787	0.328299999237061	0.233099997043610	0.173800006508827	0.137299999594688	0.126000002026558	0.109399996697903	0.243399992585182	0.240700006484985	0.246399998664856	0.173199996352196	0.147499993443489	0.125000000000000	0.116800002753735	0.112099997699261	0.182400003075600	0.162300005555153	0.154300004243851	0.124600000679493	0.109099999070168	0.101199999451637	0.113499999046326	0.103200003504753	0.143500000238419	0.128800004720688	0.113700002431870	0.107000000774860	0.103699997067451	0.101099997758865	0.105999998748302	0.0953999981284142	0.115099996328354	0.110500000417233
0.409399986267090	0.414299994707108	0.419800013303757	0.416299998760223	0.371699988842011	0.347299993038178	0.312099993228912	0.182400003075600	0.397500008344650	0.402200013399124	0.384799987077713	0.340900003910065	0.247099995613098	0.172600001096725	0.148000001907349	0.116300001740456	0.354600012302399	0.357600003480911	0.367700010538101	0.257099986076355	0.184599995613098	0.138300001621246	0.123499996960163	0.110100001096725	0.268999993801117	0.268200010061264	0.275499999523163	0.186000004410744	0.156000003218651	0.123599998652935	0.119000002741814	0.135600000619888	0.203299999237061	0.179299995303154	0.165800005197525	0.130199998617172	0.116700001060963	0.108000002801418	0.120499998331070	0.0956000015139580	0.150900006294251	0.137899994850159	0.118400000035763	0.109999999403954	0.102799996733665	0.103799998760223	0.108999997377396	0.0966999977827072	0.122100003063679	0.114200003445148
0.443899989128113	0.449699997901917	0.457199990749359	0.454499989748001	0.421400010585785	0.372200012207031	0.347299993038178	0.191499993205071	0.428499996662140	0.436800003051758	0.422899991273880	0.369700014591217	0.270700007677078	0.186499997973442	0.170000001788139	0.125100001692772	0.380899995565414	0.395099997520447	0.407200008630753	0.278899997472763	0.202500000596046	0.143700003623962	0.132499992847443	0.112499997019768	0.299100011587143	0.294900000095367	0.313100010156631	0.204300001263618	0.160199999809265	0.123899996280670	0.118900001049042	0.123199999332428	0.223600000143051	0.197500005364418	0.181199997663498	0.138400003314018	0.121399998664856	0.114100001752377	0.116400003433228	0.105099998414516	0.165900006890297	0.146799996495247	0.122299998998642	0.112099997699261	0.107500001788139	0.109300002455711	0.106700003147125	0.100400000810623	0.128800004720688	0.120999999344349
0.479900002479553	0.488299995660782	0.488999992609024	0.484499990940094	0.459600001573563	0.416299998760223	0.379500001668930	0.205899998545647	0.464500010013580	0.465600013732910	0.452899992465973	0.404599994421005	0.298200011253357	0.194999992847443	0.187600001692772	0.123800002038479	0.409999996423721	0.423000007867813	0.438600003719330	0.319200009107590	0.212699994444847	0.146500006318092	0.129899993538857	0.113899998366833	0.325399994850159	0.323000013828278	0.346899986267090	0.224900007247925	0.170200005173683	0.122299998998642	0.118199996650219	0.131300002336502	0.249099999666214	0.216499999165535	0.201199993491173	0.143700003623962	0.121600002050400	0.101999998092651	0.126900002360344	0.110600002110004	0.179700002074242	0.157900005578995	0.130400002002716	0.113099999725819	0.110100001096725	0.104900002479553	0.109700001776218	0.100299999117851	0.135199993848801	0.123800002038479
0.509899973869324	0.512399971485138	0.521600008010864	0.523699998855591	0.476300001144409	0.448000013828278	0.418000012636185	0.217399999499321	0.489399999380112	0.493800014257431	0.484499990940094	0.440600007772446	0.336400002241135	0.209600001573563	0.190099999308586	0.148599997162819	0.447200000286102	0.454299986362457	0.474099993705750	0.347200006246567	0.233899995684624	0.149900004267693	0.131099998950958	0.111100003123283	0.357600003480911	0.356700003147125	0.378600001335144	0.248799994587898	0.179700002074242	0.124700002372265	0.118699997663498	0.117499999701977	0.276199996471405	0.241999998688698	0.221599996089935	0.152199998497963	0.122299998998642	0.110500000417233	0.111100003123283	0.107900001108646	0.195999994874001	0.172299996018410	0.135499998927116	0.117399998009205	0.107299998402596	0.117299996316433	0.113600000739098	0.110799998044968	0.143399998545647	0.128900006413460
0.535000026226044	0.543600022792816	0.550000011920929	0.557200014591217	0.514900028705597	0.477400004863739	0.449499994516373	0.245600000023842	0.521799981594086	0.532199978828430	0.516399979591370	0.475100010633469	0.367599993944168	0.225600004196167	0.200100004673004	0.123300001025200	0.481900006532669	0.483099997043610	0.507200002670288	0.378399997949600	0.256700009107590	0.153300002217293	0.140900000929832	0.114900000393391	0.392899990081787	0.390399992465973	0.409099996089935	0.273000001907349	0.191499993205071	0.130999997258186	0.120200000703335	0.142100006341934	0.306800007820129	0.265599995851517	0.246000006794930	0.159799993038178	0.124899998307228	0.112499997019768	0.124799996614456	0.105800002813339	0.221499994397163	0.186599999666214	0.141299992799759	0.122599996626377	0.114100001752377	0.114799998700619	0.106399998068810	0.102499999105930	0.153500005602837	0.138899996876717
0.553699970245361	0.570999979972839	0.585600018501282	0.588599979877472	0.530399978160858	0.525300025939941	0.486299991607666	0.260199993848801	0.546000003814697	0.551299989223480	0.549799978733063	0.515999972820282	0.397199988365173	0.237299993634224	0.211899995803833	0.126399993896484	0.513300001621246	0.509299993515015	0.537999987602234	0.419200003147125	0.278899997472763	0.158199995756149	0.139899998903275	0.115800000727177	0.414000004529953	0.419600009918213	0.439900010824204	0.293900012969971	0.205200001597404	0.127200007438660	0.124700002372265	0.151199996471405	0.336299985647202	0.295100003480911	0.275799989700317	0.175400003790855	0.131999999284744	0.111199997365475	0.130899995565414	0.0995000004768372	0.243399992585182	0.204799994826317	0.151899993419647	0.122599996626377	0.113200001418591	0.112999998033047	0.112700000405312	0.101099997758865	0.167699992656708	0.145199999213219
0.577700018882752	0.591499984264374	0.610700011253357	0.614300012588501	0.560699999332428	0.550199985504150	0.522300004959106	0.274500012397766	0.564400017261505	0.577899992465973	0.576200008392334	0.547100007534027	0.429899990558624	0.251500010490418	0.212899997830391	0.129700005054474	0.535099983215332	0.532100021839142	0.566500008106232	0.449800014495850	0.311500012874603	0.154899999499321	0.144099995493889	0.114799998700619	0.444099992513657	0.441199988126755	0.472499996423721	0.324299991130829	0.220599994063377	0.128900006413460	0.129299998283386	0.137999996542931	0.370900005102158	0.318500012159348	0.295700013637543	0.190300002694130	0.136000007390976	0.106600001454353	0.121899999678135	0.109600000083447	0.270500004291534	0.227400004863739	0.157499998807907	0.126800000667572	0.116099998354912	0.114500001072884	0.109200000762939	0.122500002384186	0.183500006794930	0.157199993729591
0.603699982166290	0.622399985790253	0.627099990844727	0.642799973487854	0.586199998855591	0.578899979591370	0.552100002765656	0.314599990844727	0.592000007629395	0.604900002479553	0.598900020122528	0.577499985694885	0.463600009679794	0.271100014448166	0.228100001811981	0.130999997258186	0.565999984741211	0.563199996948242	0.594699978828430	0.480899989604950	0.333700001239777	0.173999994993210	0.138799995183945	0.118400000035763	0.471899986267090	0.481900006532669	0.511200010776520	0.352699995040894	0.244399994611740	0.132899999618530	0.127599999308586	0.132699996232986	0.397300004959106	0.350100010633469	0.320199996232986	0.199499994516373	0.143999993801117	0.114900000393391	0.119300000369549	0.111400000751019	0.294600009918213	0.254599988460541	0.170800000429153	0.130400002002716	0.119000002741814	0.110399998724461	0.105899997055531	0.102499999105930	0.197899997234344	0.174999997019768
0.628000020980835	0.644900023937225	0.655099987983704	0.658100008964539	0.619099974632263	0.607200026512146	0.584699988365173	0.322400003671646	0.618799984455109	0.635299980640411	0.620599985122681	0.594600021839142	0.502099990844727	0.294900000095367	0.235400006175041	0.133200004696846	0.593500018119812	0.593800008296967	0.616800010204315	0.517000019550324	0.370000004768372	0.160899996757507	0.144899994134903	0.119199998676777	0.499399989843369	0.505299985408783	0.540600001811981	0.390799999237061	0.264499992132187	0.134200006723404	0.128199994564056	0.132599994540215	0.429600000381470	0.388300001621246	0.358399987220764	0.223199993371964	0.150800004601479	0.112400002777576	0.115199998021126	0.108499996364117	0.324200004339218	0.278499990701675	0.185100004076958	0.133799999952316	0.122599996626377	0.122100003063679	0.117499999701977	0.103000000119209	0.216399997472763	0.185299992561340
0.642199993133545	0.669900000095367	0.672900021076202	0.678900003433228	0.634700000286102	0.629199981689453	0.604900002479553	0.342099994421005	0.638599991798401	0.655799984931946	0.638400018215179	0.620100021362305	0.538200020790100	0.314200013875961	0.256799995899200	0.134499996900558	0.612699985504150	0.618499994277954	0.638000011444092	0.555199980735779	0.403800010681152	0.182099997997284	0.146999999880791	0.118199996650219	0.533699989318848	0.538200020790100	0.567099988460541	0.430099993944168	0.289000004529953	0.144199997186661	0.131500005722046	0.121899999678135	0.466100007295609	0.423200011253357	0.394600003957748	0.240999996662140	0.156599998474121	0.115199998021126	0.111699998378754	0.122199997305870	0.361299991607666	0.303499996662140	0.202900007367134	0.139300003647804	0.128999993205071	0.116800002753735	0.116999998688698	0.112099997699261	0.246399998664856	0.205699995160103
0.673399984836578	0.689599990844727	0.705699980258942	0.698400020599365	0.666499972343445	0.658399999141693	0.642400026321411	0.401300013065338	0.668200016021729	0.669099986553192	0.666800022125244	0.655200004577637	0.570299983024597	0.347299993038178	0.286700010299683	0.139400005340576	0.639999985694885	0.629000008106232	0.659799993038178	0.588999986648560	0.446099996566772	0.182799994945526	0.163699999451637	0.122400000691414	0.556200027465820	0.571200013160706	0.596099972724915	0.467500001192093	0.312500000000000	0.141000002622604	0.144199997186661	0.125200003385544	0.492100000381470	0.455199986696243	0.426600009202957	0.258899986743927	0.166099995374680	0.115099996328354	0.113399997353554	0.109600000083447	0.387600004673004	0.337999999523163	0.223600000143051	0.143999993801117	0.124099999666214	0.122900001704693	0.110200002789497	0.103900000452995	0.266499996185303	0.224800005555153
0.694299995899200	0.709699988365173	0.724200010299683	0.724900007247925	0.677299976348877	0.668099999427795	0.664200007915497	0.423400014638901	0.689999997615814	0.697899997234345	0.698099970817566	0.667200028896332	0.590200006961823	0.351700007915497	0.291799992322922	0.142199993133545	0.663100004196167	0.654699981212616	0.689400017261505	0.604300022125244	0.463200002908707	0.204699993133545	0.154699996113777	0.124899998307228	0.578499972820282	0.599900007247925	0.626800000667572	0.502900004386902	0.336899995803833	0.152199998497963	0.144299998879433	0.136700004339218	0.519299983978272	0.483999997377396	0.452600002288818	0.284700006246567	0.166600003838539	0.111500002443790	0.108699999749660	0.118500001728535	0.426699995994568	0.368400007486343	0.237200006842613	0.152300000190735	0.128499999642372	0.118900001049042	0.114699997007847	0.0997999981045723	0.298299998044968	0.247400000691414
0.711700022220612	0.731100022792816	0.738799989223480	0.734700024127960	0.693700015544891	0.690199971199036	0.680199980735779	0.447699993848801	0.713800013065338	0.726300001144409	0.709500014781952	0.684599995613098	0.623000025749207	0.396299988031387	0.305700004100800	0.142800003290176	0.690400004386902	0.686100006103516	0.704900026321411	0.638999998569489	0.512799978256226	0.196500003337860	0.167699992656708	0.123599998652935	0.611400008201599	0.622500002384186	0.648800015449524	0.540400028228760	0.365999996662140	0.142000004649162	0.138999998569489	0.120999999344349	0.550599992275238	0.512300014495850	0.480199992656708	0.316599994897842	0.162699997425079	0.122500002384186	0.112499997019768	0.103000000119209	0.461400002241135	0.404500007629395	0.268900007009506	0.158199995756149	0.133499994874001	0.118400000035763	0.115699999034405	0.109899997711182	0.331800013780594	0.272799998521805
0.724200010299683	0.745800018310547	0.755500018596649	0.755999982357025	0.712800025939941	0.709699988365173	0.697600007057190	0.466699987649918	0.728399991989136	0.736699998378754	0.729300022125244	0.712199985980988	0.652300000190735	0.415399998426437	0.314300000667572	0.147499993443489	0.706799983978272	0.698099970817566	0.723500013351440	0.662199974060059	0.543299973011017	0.204699993133545	0.157600000500679	0.124300003051758	0.635900020599365	0.642899990081787	0.675000011920929	0.575900018215179	0.406199991703033	0.145500004291534	0.145600005984306	0.116999998688698	0.571500003337860	0.544099986553192	0.510900020599365	0.340299993753433	0.177200004458427	0.114900000393391	0.120099999010563	0.103100001811981	0.485000014305115	0.437400013208389	0.292699992656708	0.163299992680550	0.147499993443489	0.118600003421307	0.120999999344349	0.104199998080730	0.360700011253357	0.302799999713898
0.735199987888336	0.764599978923798	0.775799989700317	0.771600008010864	0.737999975681305	0.726800024509430	0.716300010681152	0.496699988842011	0.748700022697449	0.759899973869324	0.755900025367737	0.724399983882904	0.671599984169006	0.442000001668930	0.330399990081787	0.149399995803833	0.735300004482269	0.717499971389771	0.742100000381470	0.681200027465820	0.569700002670288	0.216100007295609	0.167799994349480	0.126000002026558	0.654500007629395	0.660600006580353	0.675999999046326	0.605799973011017	0.443199992179871	0.150299996137619	0.146799996495247	0.118699997663498	0.596400022506714	0.559300005435944	0.529299974441528	0.361099988222122	0.173700004816055	0.115199998021126	0.125200003385544	0.103000000119209	0.521200001239777	0.467500001192093	0.321099996566772	0.172600001096725	0.137500002980232	0.116499997675419	0.121500000357628	0.114100001752377	0.396400004625320	0.333499997854233
0.753000020980835	0.759599983692169	0.789300024509430	0.785899996757507	0.746699988842011	0.748700022697449	0.739000022411346	0.523899972438812	0.764400005340576	0.754199981689453	0.759800016880035	0.740499973297119	0.690699994564056	0.481400012969971	0.370000004768372	0.150299996137619	0.746999979019165	0.734700024127960	0.757399976253510	0.701900005340576	0.606899976730347	0.231600001454353	0.172499999403954	0.126000002026558	0.666599988937378	0.680199980735779	0.715200006961823	0.630400002002716	0.479299992322922	0.156000003218651	0.143099993467331	0.119599997997284	0.617999970912933	0.580900013446808	0.556500017642975	0.394100010395050	0.196600005030632	0.116999998688698	0.119000002741814	0.133000001311302	0.533999979496002	0.483500003814697	0.348899990320206	0.181299999356270	0.147900000214577	0.128700003027916	0.120700001716614	0.108400002121925	0.419099986553192	0.355500012636185
0.763999998569489	0.795400023460388	0.800400018692017	0.791800022125244	0.759899973869324	0.768400013446808	0.763999998569489	0.562799990177155	0.777499973773956	0.786400020122528	0.775900006294251	0.749899983406067	0.711000025272369	0.518100023269653	0.399599999189377	0.159099996089935	0.765200018882752	0.741500020027161	0.779799997806549	0.722899973392487	0.634599983692169	0.246099993586540	0.178900003433228	0.129800006747246	0.699000000953674	0.683300018310547	0.730400025844574	0.654399991035461	0.504700005054474	0.153400003910065	0.146799996495247	0.120499998331070	0.635299980640411	0.608799993991852	0.566900014877319	0.410800009965897	0.199900001287460	0.121899999678135	0.126800000667572	0.106200002133846	0.559599995613098	0.520900011062622	0.368900001049042	0.188700005412102	0.142100006341934	0.127599999308586	0.118400000035763	0.107199996709824	0.451499998569489	0.397000014781952
0.793200016021729	0.790700018405914	0.817600011825562	0.805700004100800	0.760900020599365	0.773599982261658	0.777599990367889	0.582799971103668	0.799000024795532	0.796000003814697	0.797500014305115	0.776199996471405	0.733399987220764	0.552200019359589	0.417499989271164	0.160999998450279	0.776799976825714	0.773800015449524	0.791299998760223	0.733799993991852	0.660399973392487	0.246999993920326	0.187000006437302	0.130099996924400	0.714999973773956	0.718100011348724	0.734600007534027	0.665300011634827	0.541999995708466	0.159099996089935	0.145999997854233	0.122199997305870	0.654799997806549	0.625299990177155	0.591899991035461	0.442099988460541	0.210999995470047	0.122699998319149	0.135900005698204	0.105099998414516	0.585600018501282	0.529799997806549	0.402799993753433	0.204999998211861	0.159999996423721	0.129600003361702	0.115299999713898	0.110200002789497	0.479400008916855	0.421600013971329
0.789399981498718	0.795499980449677	0.809599995613098	0.808499991893768	0.776199996471405	0.791100025177002	0.786499977111816	0.614300012588501	0.805400013923645	0.801500022411346	0.793600022792816	0.787199974060059	0.754000008106232	0.600899994373322	0.456400007009506	0.166500002145767	0.791700005531311	0.787500023841858	0.806200027465820	0.749400019645691	0.681800007820129	0.263900011777878	0.199300006031990	0.131500005722046	0.722999989986420	0.734700024127960	0.757000029087067	0.684599995613098	0.572200000286102	0.163800001144409	0.155300006270409	0.123899996280670	0.669799983501434	0.638499975204468	0.603999972343445	0.461600005626678	0.225199997425079	0.126399993896484	0.126599997282028	0.125400006771088	0.607800006866455	0.559499979019165	0.429100006818771	0.214100003242493	0.165600001811981	0.128999993205071	0.112899996340275	0.114500001072884	0.507499992847443	0.454800009727478
0.793600022792816	0.803399980068207	0.812099993228912	0.812099993228912	0.772700011730194	0.774999976158142	0.780799984931946	0.648599982261658	0.802799999713898	0.805800020694733	0.804199993610382	0.800100028514862	0.761600017547607	0.606100022792816	0.488400012254715	0.165199995040894	0.805100023746491	0.786700010299683	0.819800019264221	0.766900002956390	0.698800027370453	0.272199988365173	0.199900001287460	0.133300006389618	0.737100005149841	0.742699980735779	0.761500000953674	0.695900022983551	0.604300022125244	0.165399998426437	0.152999997138977	0.121399998664856	0.683600008487701	0.659399986267090	0.614000022411346	0.477899998426437	0.233700007200241	0.126000002026558	0.116800002753735	0.108300000429153	0.633499979972839	0.580399990081787	0.453399986028671	0.224299997091293	0.159099996089935	0.136600002646446	0.135399997234344	0.120200000703335	0.533200025558472	0.478599995374680
0.794700026512146	0.801900029182434	0.808899998664856	0.803200006484985	0.767700016498566	0.791800022125244	0.778199970722199	0.676999986171722	0.806299984455109	0.809800028800964	0.799199998378754	0.800300002098084	0.783299982547760	0.627300024032593	0.511200010776520	0.170699998736382	0.817700028419495	0.792599976062775	0.838500022888184	0.785099983215332	0.714999973773956	0.294099986553192	0.202099993824959	0.131200000643730	0.758300006389618	0.755200028419495	0.780600011348724	0.731400012969971	0.621399998664856	0.168999999761581	0.155000001192093	0.126300007104874	0.692900002002716	0.678900003433228	0.627900004386902	0.490900009870529	0.245199993252754	0.135399997234344	0.123400002717972	0.114799998700619	0.647899985313416	0.603799998760223	0.472499996423721	0.235799998044968	0.168300002813339	0.129500001668930	0.123700000345707	0.122699998319149	0.559199988842011	0.506600022315979
0.790700018405914	0.808499991893768	0.807099997997284	0.804400026798248	0.768199980258942	0.787800014019013	0.782999992370606	0.691699981689453	0.800300002098084	0.810800015926361	0.790000021457672	0.798699975013733	0.788999974727631	0.661400020122528	0.549199998378754	0.177200004458427	0.811699986457825	0.796199977397919	0.850899994373322	0.795400023460388	0.736299991607666	0.307000011205673	0.217899993062019	0.135000005364418	0.771000027656555	0.765200018882752	0.799199998378754	0.741699993610382	0.647000014781952	0.174199998378754	0.163200005888939	0.126100003719330	0.711199998855591	0.683300018310547	0.638300001621246	0.503000020980835	0.256399989128113	0.129999995231628	0.115999996662140	0.112099997699261	0.665899991989136	0.621399998664856	0.489600002765656	0.244399994611740	0.177499994635582	0.131500005722046	0.130600005388260	0.111599996685982	0.581099987030029	0.529799997806549
0.799899995326996	0.802399992942810	0.813799977302551	0.801999986171722	0.766900002956390	0.790899991989136	0.780099987983704	0.710500001907349	0.808200001716614	0.804300010204315	0.793900012969971	0.802299976348877	0.795199990272522	0.678699970245361	0.582700014114380	0.181199997663498	0.806400001049042	0.796299993991852	0.864300012588501	0.804300010204315	0.755299985408783	0.328399986028671	0.219400003552437	0.135100007057190	0.784300029277802	0.779399991035461	0.813799977302551	0.761699974536896	0.670499980449677	0.181799992918968	0.159199997782707	0.125100001692772	0.722100019454956	0.692399978637695	0.638300001621246	0.502099990844727	0.266699999570847	0.128199994564056	0.118699997663498	0.112599998712540	0.684099972248077	0.644900023937225	0.507000029087067	0.271400004625320	0.176200002431870	0.131999999284744	0.125499993562698	0.113799996674061	0.606599986553192	0.554000020027161
0.797200024127960	0.803499996662140	0.811200022697449	0.801999986171722	0.766300022602081	0.782599985599518	0.775099992752075	0.723800003528595	0.805599987506867	0.809300005435944	0.797299981117249	0.800499975681305	0.790400028228760	0.695900022983551	0.601999998092651	0.187700003385544	0.811299979686737	0.794900000095367	0.871699988842011	0.803900003433228	0.772599995136261	0.345699995756149	0.231199994683266	0.137700006365776	0.790199995040894	0.786300003528595	0.813600003719330	0.778500020503998	0.680400013923645	0.183300003409386	0.166899994015694	0.126000002026558	0.733799993991852	0.700600028038025	0.648400008678436	0.518199980258942	0.280400007963181	0.141399994492531	0.129800006747246	0.106499999761581	0.694100022315979	0.652400016784668	0.520099997520447	0.283499985933304	0.182699993252754	0.134700000286102	0.137299999594688	0.104900002479553	0.621699988842011	0.570299983024597
0.794099986553192	0.803499996662140	0.817700028419495	0.806699991226196	0.763400018215179	0.783500015735626	0.792299985885620	0.739700019359589	0.809099972248077	0.813399970531464	0.802100002765656	0.801800012588501	0.789300024509430	0.716400027275085	0.628300011157990	0.191200003027916	0.814199984073639	0.791199982166290	0.877600014209747	0.809099972248077	0.787000000476837	0.377000004053116	0.254599988460541	0.139699995517731	0.792699992656708	0.791999995708466	0.816299974918366	0.784600019454956	0.703800022602081	0.191899999976158	0.169200003147125	0.129399999976158	0.735499978065491	0.717299997806549	0.652800023555756	0.527000010013580	0.295399993658066	0.128700003027916	0.130799993872643	0.108699999749660	0.700600028038025	0.670899987220764	0.530099987983704	0.299800008535385	0.190300002694130	0.132599994540215	0.122800000011921	0.114000000059605	0.632399976253510	0.592299997806549
0.780700027942658	0.801299989223480	0.820299983024597	0.803300023078919	0.765600025653839	0.792200028896332	0.781799972057343	0.746500015258789	0.796999990940094	0.806999981403351	0.804899990558624	0.797699987888336	0.789600014686585	0.751500010490418	0.653999984264374	0.195700004696846	0.807099997997284	0.794300019741058	0.888700008392334	0.807099997997284	0.785300016403198	0.393500000238419	0.254099994897842	0.138199999928474	0.787899971008301	0.803799986839294	0.823300004005432	0.799399971961975	0.722400009632111	0.196500003337860	0.172900006175041	0.129399999976158	0.742399990558624	0.725600004196167	0.648199975490570	0.524900019168854	0.304699987173080	0.127700001001358	0.131400004029274	0.108000002801418	0.715600013732910	0.690500020980835	0.544300019741058	0.323599994182587	0.191200003027916	0.138300001621246	0.115999996662140	0.114399999380112	0.655600011348724	0.616500020027161
0.787699997425079	0.804600000381470	0.819599986076355	0.798900008201599	0.768599987030029	0.775900006294251	0.780200004577637	0.751699984073639	0.803600013256073	0.806900024414063	0.803499996662140	0.797100007534027	0.794499993324280	0.767400026321411	0.671000003814697	0.199900001287460	0.810199975967407	0.792500019073486	0.897199988365173	0.802399992942810	0.786300003528595	0.423599988222122	0.257499992847443	0.140300005674362	0.787000000476837	0.795499980449677	0.827499985694885	0.804600000381470	0.736000001430512	0.205300003290176	0.172000005841255	0.126499995589256	0.737800002098084	0.722100019454956	0.651400029659271	0.533399999141693	0.327600002288818	0.131400004029274	0.121500000357628	0.129999995231628	0.726700007915497	0.691200017929077	0.555100023746491	0.346899986267090	0.193700000643730	0.138500005006790	0.120200000703335	0.107500001788139	0.670799970626831	0.634000003337860
0.784799993038178	0.800100028514862	0.812900006771088	0.801100015640259	0.768899977207184	0.781199991703033	0.772599995136261	0.745400011539459	0.803900003433228	0.804400026798248	0.792599976062775	0.798399984836578	0.797500014305115	0.808200001716614	0.688700020313263	0.209900006651878	0.807099997997284	0.787699997425079	0.904299974441528	0.802999973297119	0.784900009632111	0.449699997901917	0.268900007009506	0.142599999904633	0.787400007247925	0.804300010204315	0.826900005340576	0.821900010108948	0.749100029468536	0.212799996137619	0.179700002074242	0.127700001001358	0.738499999046326	0.724500000476837	0.648699998855591	0.541199982166290	0.337000012397766	0.139599993824959	0.127000004053116	0.129099994897842	0.734499990940094	0.705799996852875	0.562399983406067	0.354799985885620	0.199100002646446	0.140100002288818	0.124899998307228	0.117600001394749	0.685800015926361	0.654299974441528
[truncated: 14 more columns]
