# Supplementary material for: Modeling the impact of drug interactions on therapeutic selectivity
Source: Nat Commun. 2018 Aug 27;9:3452. doi: 10.1038/s41467-018-05954-3 (PMC6110842; doi:10.1038/s41467-018-05954-3)
Supplement: Supplementary file 4 — Supplementary Data 1 [file 41467_2018_5954_MOESM4_ESM.zip › albRAW/Ben-Sta.txt]

0.104199998080730	0.101099997758865	0.103699997067451	0.100100003182888	0.101400002837181	0.0984999984502792	0.0982000008225441	0.100299999117851	0.150299996137619	0.152199998497963	0.144099995493889	0.159799993038178	0.144800007343292	0.148900002241135	0.146999999880791	0.144500002264977	0.194100007414818	0.198899999260902	0.191200003027916	0.195099994540215	0.184100002050400	0.189199998974800	0.189700007438660	0.190799996256828	0.246600002050400	0.256199985742569	0.244900003075600	0.256700009107590	0.243900001049042	0.247099995613098	0.244900003075600	0.250099986791611	0.293099999427795	0.303400009870529	0.298299998044968	0.313199996948242	0.291399985551834	0.301899999380112	0.287200003862381	0.297199994325638	0.279700011014938	0.288800001144409	0.283600002527237	0.296499997377396	0.282499998807907	0.289600014686585	0.277500003576279	0.288399994373322	0.319099992513657	0.336199998855591
0.100800000131130	0.0995000004768372	0.101400002837181	0.0965000018477440	0.0995000004768372	0.0962999984622002	0.0967999994754791	0.0988000035285950	0.149000003933907	0.149100005626678	0.140499994158745	0.159299999475479	0.138699993491173	0.145999997854233	0.143999993801117	0.144500002264977	0.187800005078316	0.195099994540215	0.190599992871284	0.195999994874001	0.184400007128716	0.186900004744530	0.190200001001358	0.187700003385544	0.245199993252754	0.254299998283386	0.246700003743172	0.249200001358986	0.234799996018410	0.247999995946884	0.243000000715256	0.252400010824204	0.289700001478195	0.302399992942810	0.298799991607666	0.330599993467331	0.286300003528595	0.299499988555908	0.285100013017654	0.298900008201599	0.275700002908707	0.287299990653992	0.280800014734268	0.312400013208389	0.279000014066696	0.288399994373322	0.281300008296967	0.290699988603592	0.323199987411499	0.331999987363815
0.100100003182888	0.0993999987840653	0.102499999105930	0.0966000035405159	0.0989999994635582	0.0954999998211861	0.0960000008344650	0.0983999967575073	0.148300006985664	0.146999999880791	0.141800001263618	0.155599996447563	0.139899998903275	0.144899994134903	0.144099995493889	0.140100002288818	0.183400005102158	0.198100000619888	0.197300001978874	0.186199992895126	0.183799996972084	0.187900006771088	0.192800000309944	0.185499995946884	0.243200004100800	0.272599995136261	0.260199993848801	0.248899996280670	0.236100003123283	0.251399993896484	0.256900012493134	0.258500009775162	0.289900004863739	0.313100010156631	0.299600005149841	0.350899994373322	0.284900009632111	0.306400001049042	0.284200012683868	0.300099998712540	0.277999997138977	0.286700010299683	0.281500011682510	0.344399988651276	0.286900013685226	0.284599989652634	0.302399992942810	0.301899999380112	0.327699989080429	0.330199986696243
0.0993999987840653	0.0996000021696091	0.100500002503395	0.0962999984622002	0.0983999967575073	0.0966000035405159	0.0986000001430512	0.0979000031948090	0.142800003290176	0.144099995493889	0.139400005340576	0.154499992728233	0.138400003314018	0.144800007343292	0.152500003576279	0.143000006675720	0.186100006103516	0.190599992871284	0.189600005745888	0.189899995923042	0.182899996638298	0.201900005340576	0.191400006413460	0.201900005340576	0.277500003576279	0.276600003242493	0.274300009012222	0.248799994587898	0.231800004839897	0.268799990415573	0.260899990797043	0.287800014019012	0.322299987077713	0.365999996662140	0.303499996662140	0.313199996948242	0.285299986600876	0.308099985122681	0.285100013017654	0.324499994516373	0.295899987220764	0.300900012254715	0.287099987268448	0.309599995613098	0.280600011348724	0.289200007915497	0.296700000762939	0.308899998664856	0.343600004911423	0.364499986171722
0.100500002503395	0.0976999998092651	0.100100003182888	0.0966000035405159	0.0979999974370003	0.0957999974489212	0.0960000008344650	0.0978000015020371	0.140799999237061	0.143399998545647	0.137600004673004	0.156499996781349	0.139699995517731	0.150900006294251	0.147100001573563	0.144800007343292	0.179900005459785	0.190799996256828	0.184000000357628	0.194499999284744	0.184499993920326	0.205200001597404	0.201100006699562	0.210999995470047	0.266000002622604	0.249599993228912	0.261500000953674	0.243399992585182	0.230100005865097	0.296499997377396	0.268700003623962	0.266000002622604	0.292899996042252	0.342799991369247	0.316700011491776	0.303499996662140	0.282700002193451	0.300300002098084	0.300099998712540	0.317600011825562	0.333499997854233	0.308800011873245	0.316799998283386	0.295800000429153	0.289099991321564	0.285400003194809	0.332700014114380	0.313699990510941	0.373800009489059	0.347299993038178
0.100800000131130	0.0989999994635582	0.100900001823902	0.0984999984502792	0.0980999991297722	0.0973000004887581	0.0987000018358231	0.0975999981164932	0.142499998211861	0.146500006318092	0.141100004315376	0.158099994063377	0.141499996185303	0.148399993777275	0.156000003218651	0.147100001573563	0.182500004768372	0.195700004696846	0.187299996614456	0.196199998259544	0.193200007081032	0.217199996113777	0.208499997854233	0.202299997210503	0.253600001335144	0.251599997282028	0.256000012159348	0.252299994230270	0.232600003480911	0.311800003051758	0.278100013732910	0.280099987983704	0.295300006866455	0.324900001287460	0.340299993753433	0.314399987459183	0.282099992036819	0.353599995374680	0.281199991703033	0.339899986982346	0.319200009107590	0.302700012922287	0.325500011444092	0.291700005531311	0.292400002479553	0.297600001096725	0.310900002717972	0.327399998903275	0.379799991846085	0.337799996137619
0.102700002491474	0.100400000810623	0.101199999451637	0.0974000021815300	0.100000001490116	0.0966000035405159	0.0978000015020371	0.101000003516674	0.142299994826317	0.142000004649162	0.143099993467331	0.158500000834465	0.143800005316734	0.151199996471405	0.148200005292892	0.173399999737740	0.179399996995926	0.190200001001358	0.188400000333786	0.192499995231628	0.193800002336502	0.213699996471405	0.202299997210503	0.204400002956390	0.250000000000000	0.249099999666214	0.250000000000000	0.252900004386902	0.231900006532669	0.326999992132187	0.279599994421005	0.275900006294251	0.289000004529953	0.301499992609024	0.312099993228912	0.296999990940094	0.292100012302399	0.313800007104874	0.287999987602234	0.309599995613098	0.289200007915497	0.295899987220764	0.287299990653992	0.315600007772446	0.291500002145767	0.296700000762939	0.341399997472763	0.331200003623962	0.317999988794327	0.377000004053116
0.101999998092651	0.0995000004768372	0.101099997758865	0.0983000025153160	0.0993999987840653	0.0973000004887581	0.0979999974370003	0.0988999977707863	0.153600007295609	0.145600005984306	0.143999993801117	0.162799999117851	0.138999998569489	0.141900002956390	0.158399999141693	0.141200006008148	0.180800005793571	0.189700007438660	0.195399999618530	0.192900002002716	0.197300001978874	0.212300002574921	0.185699999332428	0.186100006103516	0.236499994993210	0.246000006794930	0.251300007104874	0.243900001049042	0.238999992609024	0.293099999427795	0.280600011348724	0.276399999856949	0.291000008583069	0.302399992942810	0.298999994993210	0.298400014638901	0.300000011920929	0.342299997806549	0.306600004434586	0.332700014114380	0.278800010681152	0.286399990320206	0.290699988603592	0.310200005769730	0.273799985647202	0.300099998712540	0.314799994230270	0.316100001335144	0.336699992418289	0.354499995708466
0.102099999785423	0.0992000028491020	0.101800002157688	0.0969000011682510	0.103600002825260	0.0970000028610230	0.0966000035405159	0.0984999984502792	0.138500005006790	0.150299996137619	0.139599993824959	0.157199993729591	0.134900003671646	0.151399999856949	0.152600005269051	0.137400001287460	0.178399994969368	0.188299998641014	0.187600001692772	0.202900007367134	0.196500003337860	0.208700001239777	0.197699993848801	0.211199998855591	0.259299993515015	0.246500000357628	0.253399997949600	0.242100000381470	0.261999994516373	0.320199996232986	0.286100000143051	0.270999997854233	0.312400013208389	0.306400001049042	0.326000005006790	0.303200006484985	0.279799997806549	0.301800012588501	0.298299998044968	0.331800013780594	0.286399990320206	0.293999999761581	0.283800005912781	0.327399998903275	0.307599991559982	0.293500006198883	0.363799989223480	0.339100003242493	0.325300008058548	0.327800005674362
0.107500001788139	0.102200001478195	0.104800000786781	0.0996999964118004	0.107000000774860	0.0992999970912933	0.100199997425079	0.101499997079372	0.143700003623962	0.153099998831749	0.142000004649162	0.163900002837181	0.138799995183945	0.148800000548363	0.148000001907349	0.139400005340576	0.180199995636940	0.189400002360344	0.185100004076958	0.195399999618530	0.183100000023842	0.199699997901917	0.192800000309944	0.190799996256828	0.239899992942810	0.248199999332428	0.294900000095367	0.266099989414215	0.266000002622604	0.293799996376038	0.261000007390976	0.268700003623962	0.293500006198883	0.300700008869171	0.297699987888336	0.305299997329712	0.295800000429153	0.327899992465973	0.314999997615814	0.341100007295609	0.299699991941452	0.293999999761581	0.293999999761581	0.284399986267090	0.344500005245209	0.326299995183945	0.357400000095367	0.310400009155273	0.346500009298325	0.334300011396408
0.106799997389317	0.103299997746944	0.108099997043610	0.101099997758865	0.102600000798702	0.100199997425079	0.100100003182888	0.101599998772144	0.147799998521805	0.151299998164177	0.141100004315376	0.163299992680550	0.140499994158745	0.144600003957748	0.143000006675720	0.140900000929832	0.181099995970726	0.189199998974800	0.190500006079674	0.197600007057190	0.192699998617172	0.184000000357628	0.190200001001358	0.180099993944168	0.242100000381470	0.243599995970726	0.249400004744530	0.247299998998642	0.224700003862381	0.248099997639656	0.272300004959106	0.275099992752075	0.296799987554550	0.322800010442734	0.324000000953674	0.301499992609024	0.279199987649918	0.305000007152557	0.310200005769730	0.307000011205673	0.278899997472763	0.306199997663498	0.284599989652634	0.292499989271164	0.329699993133545	0.332100003957748	0.344999998807907	0.291299998760223	0.323900014162064	0.330900013446808
0.106700003147125	0.108900003135204	0.107000000774860	0.102399997413158	0.102899998426437	0.100599996745586	0.101800002157688	0.101300001144409	0.144500002264977	0.152300000190735	0.142100006341934	0.163100004196167	0.137799993157387	0.145099997520447	0.143900007009506	0.145899996161461	0.181600004434586	0.191899999976158	0.189300000667572	0.195299997925758	0.199799999594688	0.187399998307228	0.189600005745888	0.196799993515015	0.246299996972084	0.249099999666214	0.245600000023842	0.272899985313416	0.281399995088577	0.246199995279312	0.241500005125999	0.246700003743172	0.294200003147125	0.301800012588501	0.294999986886978	0.312099993228912	0.300199985504150	0.305099993944168	0.298500001430512	0.298599988222122	0.289200007915497	0.299800008535385	0.286799997091293	0.296700000762939	0.346500009298325	0.310299992561340	0.333000004291534	0.306800007820129	0.333200007677078	0.330900013446808
0.113200001418591	0.108999997377396	0.109800003468990	0.103699997067451	0.104800000786781	0.104199998080730	0.103600002825260	0.105499997735024	0.146999999880791	0.151500001549721	0.144299998879433	0.164700001478195	0.138699993491173	0.147200003266335	0.149100005626678	0.153500005602837	0.184799998998642	0.194100007414818	0.193499997258186	0.197400003671646	0.181600004434586	0.191100001335144	0.198200002312660	0.200699999928474	0.246900007128716	0.267800003290176	0.261799991130829	0.247299998998642	0.254500001668930	0.260800004005432	0.244399994611740	0.252000004053116	0.294999986886978	0.321099996566772	0.316500008106232	0.317699998617172	0.309300005435944	0.312599986791611	0.298400014638901	0.296099990606308	0.294699996709824	0.303000003099442	0.297300010919571	0.300999999046326	0.362899988889694	0.321900010108948	0.283300012350082	0.283399999141693	0.335099995136261	0.336299985647202
0.110500000417233	0.109700001776218	0.109800003468990	0.103600002825260	0.107100002467632	0.102499999105930	0.102099999785423	0.103399999439716	0.151500001549721	0.151899993419647	0.145199999213219	0.163100004196167	0.139400005340576	0.146500006318092	0.147100001573563	0.150800004601479	0.177900001406670	0.194800004363060	0.191200003027916	0.200499996542931	0.192499995231628	0.186000004410744	0.199200004339218	0.193900004029274	0.240299999713898	0.247199997305870	0.240500003099442	0.250699996948242	0.240199998021126	0.246299996972084	0.249699994921684	0.263099998235703	0.308899998664856	0.299100011587143	0.320800006389618	0.319400012493134	0.290699988603592	0.311599999666214	0.304899990558624	0.321399986743927	0.289700001478195	0.293500006198883	0.302199989557266	0.308600008487701	0.290199995040894	0.324800014495850	0.282599985599518	0.285199999809265	0.347099989652634	0.371699988842011
0.115500003099442	0.112300001084805	0.112999998033047	0.108300000429153	0.108800001442432	0.103799998760223	0.104000002145767	0.105599999427795	0.150299996137619	0.151800006628037	0.146799996495247	0.164900004863739	0.141399994492531	0.148300006985664	0.152400001883507	0.144700005650520	0.182699993252754	0.193100005388260	0.198799997568131	0.198500007390976	0.193100005388260	0.188899993896484	0.201499998569489	0.198200002312660	0.252000004053116	0.254200011491776	0.247299998998642	0.255299985408783	0.258700013160706	0.251399993896484	0.252799987792969	0.275999993085861	0.298999994993210	0.321200013160706	0.322600007057190	0.318300008773804	0.306100010871887	0.316900014877319	0.303799986839294	0.312700003385544	0.294299989938736	0.300900012254715	0.302100002765656	0.314300000667572	0.316199988126755	0.322800010442734	0.354000002145767	0.306800007820129	0.345299988985062	0.351599991321564
0.121500000357628	0.115199998021126	0.116700001060963	0.111800000071526	0.110500000417233	0.106200002133846	0.105400003492832	0.108400002121925	0.156399995088577	0.158299997448921	0.147200003266335	0.169699996709824	0.142100006341934	0.151899993419647	0.154499992728233	0.149100005626678	0.185100004076958	0.194600000977516	0.201399996876717	0.202000007033348	0.194499999284744	0.191200003027916	0.207000002264977	0.200900003314018	0.253899991512299	0.269300013780594	0.251399993896484	0.255499988794327	0.256300002336502	0.252900004386902	0.259099990129471	0.265899986028671	0.292199999094009	0.356799989938736	0.309700012207031	0.324999988079071	0.305599987506866	0.319000005722046	0.293500006198883	0.312999993562698	0.294299989938736	0.305000007152557	0.299100011587143	0.306499987840652	0.367599993944168	0.328099995851517	0.277999997138977	0.329600006341934	0.333999991416931	0.346799999475479
0.121600002050400	0.119900003075600	0.119400002062321	0.114299997687340	0.113099999725819	0.107799999415874	0.107000000774860	0.106299996376038	0.151999995112419	0.160500004887581	0.149399995803833	0.168400004506111	0.142900004982948	0.155499994754791	0.156599998474121	0.153400003910065	0.186199992895126	0.195999994874001	0.200299993157387	0.205500006675720	0.190599992871284	0.195800006389618	0.203099995851517	0.200499996542931	0.252999991178513	0.281800001859665	0.253699988126755	0.253300011157990	0.272399991750717	0.264699995517731	0.249799996614456	0.266200006008148	0.296000003814697	0.324900001287460	0.295300006866455	0.319999992847443	0.309500008821487	0.314599990844727	0.289600014686585	0.288800001144409	0.285899996757507	0.300599992275238	0.293300002813339	0.307500004768372	0.282799988985062	0.319099992513657	0.278800010681152	0.285199999809265	0.332500010728836	0.360700011253357
0.131899997591972	0.124899998307228	0.123000003397465	0.116599999368191	0.119300000369549	0.109999999403954	0.111599996685982	0.113200001418591	0.153799995779991	0.161699995398521	0.152099996805191	0.175899997353554	0.152899995446205	0.160199999809265	0.160500004887581	0.162400007247925	0.188800007104874	0.204099997878075	0.207100003957748	0.202000007033348	0.199799999594688	0.198599994182587	0.210199996829033	0.202700003981590	0.253500014543533	0.275400012731552	0.261999994516373	0.250299990177155	0.240799993276596	0.265599995851517	0.258700013160706	0.262600004673004	0.302700012922287	0.338299989700317	0.306100010871887	0.326700001955032	0.304199993610382	0.316000014543533	0.292699992656708	0.295599997043610	0.302399992942810	0.304500013589859	0.300900012254715	0.311899989843369	0.313699990510941	0.313800007104874	0.289400011301041	0.285600006580353	0.340900003910065	0.400400012731552
0.133900001645088	0.135299995541573	0.129600003361702	0.125799998641014	0.121299996972084	0.110799998044968	0.109999999403954	0.112499997019768	0.159799993038178	0.166299998760223	0.156900003552437	0.179700002074242	0.152500003576279	0.164599999785423	0.166600003838539	0.157600000500679	0.190400004386902	0.199399992823601	0.212500005960464	0.204899996519089	0.204300001263618	0.204099997878075	0.213899999856949	0.205400004982948	0.262400001287460	0.260699987411499	0.268299996852875	0.255899995565414	0.237700000405312	0.272199988365173	0.259400010108948	0.265799999237061	0.300199985504150	0.305200010538101	0.300599992275238	0.322899997234345	0.303799986839294	0.316700011491776	0.294699996709824	0.294499993324280	0.296000003814697	0.303200006484985	0.301899999380112	0.318599998950958	0.285199999809265	0.311300009489059	0.290300011634827	0.289400011301041	0.332199990749359	0.342400014400482
0.142800003290176	0.137899994850159	0.140100002288818	0.126699998974800	0.128099992871284	0.112700000405312	0.114399999380112	0.113899998366833	0.161400005221367	0.171399995684624	0.159700006246567	0.184699997305870	0.155200004577637	0.161500006914139	0.166099995374680	0.164199993014336	0.194000005722046	0.205300003290176	0.213100001215935	0.215200006961823	0.202800005674362	0.208399996161461	0.217199996113777	0.207900002598763	0.260100007057190	0.265100002288818	0.273900002241135	0.258199989795685	0.246800005435944	0.268000006675720	0.261700004339218	0.267800003290176	0.302599996328354	0.341800004243851	0.304399996995926	0.328900009393692	0.297300010919571	0.307700008153915	0.303999990224838	0.299199998378754	0.299800008535385	0.305900007486343	0.312099993228912	0.319099992513657	0.320600003004074	0.313300013542175	0.297699987888336	0.294600009918213	0.342999994754791	0.357600003480911
0.146799996495247	0.145799994468689	0.145999997854233	0.137099996209145	0.130300000309944	0.118199996650219	0.118699997663498	0.116700001060963	0.164900004863739	0.173399999737740	0.163599997758865	0.188400000333786	0.158500000834465	0.166199997067451	0.170399993658066	0.171299993991852	0.200200006365776	0.208100005984306	0.212300002574921	0.214699998497963	0.205200001597404	0.211300000548363	0.218199998140335	0.211999997496605	0.273799985647202	0.261299997568131	0.266400009393692	0.271699994802475	0.249799996614456	0.265799999237061	0.256300002336502	0.265300005674362	0.299800008535385	0.307200014591217	0.299699991941452	0.328500002622604	0.304300010204315	0.312799990177155	0.296000003814697	0.300000011920929	0.295700013637543	0.305599987506866	0.302700012922287	0.311199992895126	0.285899996757507	0.316500008106232	0.298299998044968	0.291999995708466	0.332300007343292	0.352999985218048
0.158500000834465	0.157399997115135	0.153099998831749	0.139599993824959	0.135000005364418	0.120700001716614	0.115900002419949	0.117399998009205	0.172499999403954	0.177499994635582	0.166199997067451	0.191300004720688	0.164700001478195	0.175600007176399	0.175099998712540	0.172000005841255	0.200900003314018	0.210099995136261	0.213799998164177	0.222000002861023	0.206200003623962	0.211400002241135	0.215000003576279	0.212599992752075	0.274599999189377	0.270599991083145	0.271100014448166	0.273600012063980	0.251700013875961	0.275400012731552	0.257800012826920	0.261200010776520	0.308299988508225	0.355199992656708	0.302599996328354	0.329499989748001	0.307200014591217	0.312299996614456	0.292600005865097	0.300700008869171	0.297399997711182	0.303099989891052	0.296700000762939	0.315800011157990	0.298799991607666	0.312799990177155	0.298200011253357	0.292800009250641	0.328999996185303	0.360199987888336
0.171200007200241	0.170399993658066	0.165900006890297	0.152899995446205	0.145099997520447	0.119900003075600	0.119599997997284	0.125300005078316	0.173999994993210	0.182799994945526	0.172800004482269	0.199100002646446	0.170499995350838	0.179900005459785	0.179100006818771	0.176899999380112	0.200399994850159	0.213899999856949	0.216900005936623	0.226099997758865	0.206699997186661	0.222599998116493	0.219099998474121	0.220699995756149	0.268299996852875	0.270900011062622	0.276699990034103	0.289600014686585	0.259200006723404	0.272199988365173	0.270099997520447	0.264699995517731	0.316399991512299	0.328000009059906	0.313300013542175	0.335000008344650	0.307799994945526	0.312799990177155	0.318800002336502	0.305599987506866	0.302300006151199	0.308299988508225	0.298000007867813	0.318399995565414	0.290399998426437	0.315200001001358	0.304800003767014	0.297399997711182	0.332300007343292	0.349000006914139
0.185599997639656	0.183400005102158	0.180199995636940	0.165399998426437	0.150000005960464	0.130600005388260	0.124399997293949	0.128299996256828	0.182500004768372	0.191499993205071	0.180700004100800	0.205099999904633	0.175200000405312	0.189099997282028	0.180199995636940	0.181500002741814	0.210199996829033	0.221000000834465	0.222499996423721	0.234699994325638	0.216900005936623	0.225199997425079	0.224800005555153	0.231999993324280	0.286599993705750	0.273499995470047	0.276499986648560	0.279500007629395	0.256099998950958	0.272000014781952	0.272599995136261	0.272599995136261	0.314399987459183	0.333900004625320	0.311399996280670	0.344099998474121	0.304300010204315	0.313300013542175	0.302799999713898	0.312400013208389	0.294800013303757	0.305400013923645	0.306800007820129	0.318199992179871	0.290699988603592	0.315200001001358	0.305200010538101	0.292699992656708	0.325700014829636	0.360900014638901
0.202800005674362	0.203400000929832	0.199100002646446	0.176499992609024	0.163399994373322	0.133300006389618	0.127000004053116	0.134000003337860	0.192900002002716	0.201499998569489	0.187999993562698	0.208900004625320	0.187099993228912	0.197200000286102	0.187399998307228	0.188999995589256	0.213699996471405	0.228300005197525	0.228599995374680	0.235300004482269	0.225500002503395	0.231800004839897	0.234200000762939	0.234200000762939	0.277900010347366	0.282299995422363	0.284799993038178	0.284299999475479	0.267100006341934	0.281199991703033	0.275299996137619	0.274699985980988	0.311199992895126	0.386099994182587	0.318199992179871	0.340700000524521	0.314700007438660	0.318800002336502	0.303400009870529	0.312900006771088	0.303499996662140	0.307900011539459	0.312500000000000	0.313199996948242	0.299100011587143	0.319599986076355	0.308699995279312	0.295100003480911	0.336400002241135	0.413199990987778
0.224700003862381	0.220500007271767	0.217399999499321	0.194000005722046	0.168300002813339	0.139899998903275	0.133399993181229	0.137099996209145	0.204600006341934	0.210099995136261	0.197200000286102	0.225700005888939	0.195399999618530	0.206699997186661	0.193599998950958	0.195899993181229	0.223900005221367	0.237200006842613	0.234200000762939	0.240500003099442	0.234099999070168	0.238000005483627	0.238700002431870	0.244399994611740	0.281800001859665	0.286199986934662	0.290899991989136	0.289299994707108	0.275599986314774	0.284200012683868	0.278899997472763	0.280699998140335	0.308699995279312	0.368900001049042	0.318199992179871	0.337900012731552	0.309899985790253	0.320499986410141	0.307799994945526	0.309599995613098	0.303999990224838	0.311800003051758	0.311800003051758	0.325800001621246	0.297800004482269	0.318100005388260	0.315699994564056	0.299100011587143	0.347200006246567	0.350499987602234
0.253600001335144	0.241300001740456	0.235300004482269	0.206799998879433	0.184100002050400	0.142800003290176	0.133200004696846	0.140100002288818	0.212300002574921	0.215800002217293	0.206200003623962	0.230900004506111	0.205599993467331	0.216700002551079	0.205500006675720	0.206799998879433	0.223700001835823	0.242200002074242	0.236300006508827	0.252200007438660	0.236499994993210	0.241699993610382	0.234999999403954	0.235699996352196	0.288300007581711	0.292800009250641	0.297500014305115	0.292199999094009	0.275299996137619	0.280000001192093	0.273400008678436	0.284299999475479	0.313499987125397	0.389899998903275	0.319299995899200	0.340400010347366	0.311899989843369	0.318699985742569	0.299699991941452	0.309300005435944	0.306100010871887	0.314099997282028	0.312599986791611	0.314099997282028	0.307700008153915	0.311800003051758	0.302700012922287	0.303400009870529	0.346599996089935	0.367700010538101
0.273499995470047	0.273799985647202	0.264600008726120	0.233300000429153	0.196799993515015	0.149599999189377	0.144600003957748	0.144999995827675	0.225899994373322	0.232299998402596	0.221000000834465	0.247299998998642	0.219400003552437	0.230599999427795	0.216399997472763	0.212500005960464	0.244900003075600	0.249400004744530	0.252200007438660	0.258100003004074	0.246299996972084	0.255100011825562	0.248400002717972	0.255899995565414	0.305599987506866	0.293500006198883	0.299199998378754	0.297899991273880	0.283800005912781	0.298400014638901	0.280699998140335	0.287499994039536	0.323700010776520	0.401699990034103	0.320600003004074	0.343300014734268	0.324200004339218	0.330000013113022	0.301299989223480	0.316799998283386	0.310499995946884	0.318800002336502	0.315200001001358	0.323700010776520	0.308800011873245	0.313100010156631	0.305099993944168	0.304399996995926	0.346199989318848	0.374900013208389
0.307900011539459	0.303299993276596	0.290899991989136	0.248699992895126	0.209600001573563	0.165500000119209	0.146799996495247	0.152099996805191	0.240299999713898	0.247700005769730	0.236200004816055	0.263099998235703	0.235499992966652	0.246099993586540	0.229900002479553	0.228900000452995	0.240500003099442	0.261099994182587	0.262199997901917	0.271499991416931	0.259999990463257	0.264899998903275	0.254400014877319	0.258100003004074	0.305500000715256	0.302100002765656	0.312900006771088	0.304699987173080	0.293599992990494	0.301699995994568	0.296400010585785	0.294299989938736	0.324200004339218	0.349799990653992	0.330599993467331	0.351399987936020	0.321500003337860	0.327899992465973	0.302799999713898	0.319099992513657	0.320199996232986	0.322299987077713	0.314399987459183	0.331299990415573	0.298700004816055	0.317999988794327	0.303600013256073	0.310299992561340	0.357899993658066	0.378300011157990
0.336899995803833	0.332599997520447	0.324400007724762	0.275400012731552	0.235499992966652	0.175400003790855	0.153400003910065	0.156599998474121	0.262100011110306	0.264499992132187	0.248500004410744	0.273999989032745	0.249599993228912	0.260199993848801	0.243000000715256	0.241200000047684	0.255899995565414	0.268299996852875	0.269499987363815	0.274899989366531	0.270099997520447	0.277700006961823	0.269199997186661	0.269300013780594	0.309799998998642	0.305500000715256	0.317000001668930	0.311300009489059	0.298500001430512	0.303900003433228	0.303000003099442	0.301999986171722	0.330199986696243	0.376100003719330	0.331900000572205	0.358599990606308	0.331900000572205	0.337599992752075	0.312999993562698	0.326599985361099	0.313800007104874	0.319499999284744	0.316700011491776	0.328700006008148	0.305099993944168	0.319299995899200	0.313400000333786	0.305999994277954	0.355199992656708	0.377999991178513
0.366699993610382	0.375600010156631	0.358300000429153	0.308400005102158	0.250499993562698	0.183699995279312	0.162699997425079	0.166700005531311	0.280400007963181	0.277700006961823	0.269100010395050	0.287299990653992	0.266600012779236	0.286399990320206	0.262400001287460	0.260600000619888	0.272000014781952	0.286100000143051	0.279900014400482	0.286000013351440	0.278100013732910	0.287699997425079	0.278499990701675	0.284000009298325	0.322699993848801	0.318899989128113	0.324200004339218	0.318800002336502	0.305799990892410	0.314799994230270	0.326900005340576	0.308999985456467	0.340099990367889	0.363900005817413	0.337300002574921	0.366400003433228	0.332199990749359	0.341399997472763	0.318599998950958	0.331499993801117	0.315100014209747	0.324699997901917	0.325100004673004	0.331999987363815	0.313800007104874	0.321900010108948	0.319000005722046	0.311500012874603	0.341800004243851	0.351999998092651
0.392699986696243	0.405999988317490	0.387199997901917	0.329899996519089	0.267800003290176	0.199799999594688	0.174300000071526	0.175699993968010	0.300500005483627	0.293300002813339	0.290399998426437	0.306699991226196	0.282999992370605	0.307300001382828	0.277900010347366	0.280000001192093	0.284999996423721	0.293700009584427	0.297500014305115	0.302500009536743	0.293500006198883	0.300500005483627	0.293500006198883	0.300900012254715	0.337599992752075	0.326799988746643	0.338200002908707	0.327499985694885	0.330799996852875	0.318399995565414	0.308999985456467	0.322800010442734	0.351500004529953	0.379700005054474	0.337999999523163	0.363499999046326	0.335700005292892	0.348500013351440	0.320100009441376	0.333000004291534	0.316399991512299	0.324200004339218	0.319599986076355	0.323599994182587	0.319299995899200	0.326799988746643	0.326200008392334	0.306699991226196	0.350699990987778	0.358099997043610
0.424499988555908	0.431800007820129	0.427100002765656	0.360700011253357	0.288899987936020	0.214599996805191	0.184400007128716	0.178399994969368	0.323199987411499	0.314399987459183	0.306600004434586	0.325199991464615	0.298900008201599	0.327499985694885	0.298799991607666	0.299800008535385	0.297899991273880	0.307399988174439	0.300199985504150	0.321099996566772	0.302599996328354	0.320800006389618	0.308400005102158	0.301499992609024	0.346399992704392	0.329600006341934	0.346899986267090	0.335999995470047	0.331099987030029	0.334300011396408	0.324499994516373	0.328799992799759	0.358900010585785	0.374000012874603	0.344199985265732	0.368499994277954	0.345499992370605	0.350400000810623	0.326799988746643	0.334199994802475	0.318300008773804	0.327399998903275	0.321999996900558	0.329299986362457	0.312599986791611	0.330199986696243	0.309199988842011	0.311899989843369	0.352699995040894	0.359800010919571
0.457599997520447	0.471599996089935	0.462000012397766	0.389999985694885	0.316399991512299	0.231800004839897	0.197699993848801	0.189199998974800	0.345999985933304	0.335299998521805	0.340799987316132	0.351599991321564	0.331600010395050	0.359899997711182	0.318899989128113	0.320600003004074	0.312200009822845	0.328099995851517	0.325399994850159	0.336499989032745	0.319599986076355	0.333000004291534	0.322800010442734	0.328000009059906	0.343499988317490	0.359100013971329	0.368800014257431	0.343800008296967	0.328099995851517	0.339899986982346	0.333900004625320	0.338800013065338	0.364100009202957	0.362300008535385	0.347600013017654	0.378699988126755	0.352200001478195	0.360399991273880	0.331800013780594	0.346500009298325	0.321999996900558	0.334800004959106	0.332300007343292	0.335399985313416	0.330399990081787	0.337199985980988	0.319099992513657	0.323199987411499	0.344399988651276	0.371100008487701
0.497399985790253	0.504800021648407	0.508700013160706	0.421999990940094	0.343499988317490	0.246299996972084	0.206499993801117	0.207100003957748	0.389200001955032	0.357899993658066	0.363799989223480	0.377600014209747	0.361200004816055	0.390599995851517	0.340700000524521	0.353399991989136	0.337799996137619	0.346700012683868	0.344099998474121	0.354200005531311	0.341100007295609	0.357600003480911	0.335000008344650	0.334300011396408	0.355500012636185	0.354099988937378	0.365000009536743	0.360000014305115	0.351999998092651	0.344999998807907	0.341699987649918	0.358700007200241	0.360900014638901	0.362199991941452	0.351200014352798	0.391200006008148	0.362199991941452	0.363799989223480	0.341100007295609	0.350800007581711	0.320199996232986	0.333499997854233	0.325700014829636	0.333600014448166	0.319599986076355	0.335599988698959	0.326599985361099	0.316599994897842	0.347000002861023	0.349400013685226
0.528199970722199	0.533599972724915	0.542500019073486	0.449600011110306	0.361099988222122	0.259799987077713	0.222499996423721	0.212999999523163	0.416200011968613	0.387499988079071	0.390700012445450	0.402000010013580	0.383199989795685	0.425199985504150	0.365700006484985	0.379900008440018	0.350499987602234	0.368400007486343	0.369100004434586	0.374300003051758	0.361699998378754	0.375000000000000	0.355199992656708	0.351000010967255	0.363200008869171	0.367599993944168	0.393700003623962	0.369399994611740	0.370299994945526	0.354499995708466	0.363900005817413	0.363999992609024	0.387800008058548	0.378199994564056	0.361400008201599	0.392399996519089	0.370200008153915	0.377600014209747	0.354099988937378	0.361799985170364	0.327300012111664	0.340299993753433	0.322400003671646	0.338499993085861	0.328700006008148	0.340999990701675	0.325599998235703	0.317299991846085	0.349799990653992	0.355199992656708
0.568499982357025	0.577799975872040	0.579400002956390	0.476500004529953	0.384999990463257	0.280000001192093	0.236100003123283	0.222200006246567	0.467999994754791	0.417299985885620	0.417499989271164	0.431600004434586	0.412099987268448	0.455900013446808	0.395000010728836	0.418500006198883	0.375800013542175	0.390399992465973	0.382999986410141	0.402999997138977	0.387400001287460	0.399199992418289	0.376500010490418	0.377000004053116	0.378300011157990	0.385899990797043	0.398000001907349	0.386900007724762	0.386900007724762	0.376199990510941	0.365399986505508	0.378800004720688	0.386700004339218	0.388500005006790	0.373899996280670	0.398299992084503	0.378399997949600	0.389099985361099	0.363700002431870	0.371800005435944	0.324099987745285	0.344799995422363	0.335500001907349	0.346300005912781	0.323000013828278	0.350300014019012	0.329899996519089	0.324299991130829	0.353700011968613	0.359899997711182
0.593999981880188	0.604700028896332	0.608399987220764	0.513100028038025	0.393900007009506	0.298700004816055	0.248099997639656	0.232500001788139	0.483200013637543	0.444299995899200	0.447299987077713	0.458799988031387	0.449699997901917	0.490200012922287	0.422699987888336	0.450899988412857	0.388000011444092	0.413199990987778	0.410400003194809	0.419800013303757	0.411599993705750	0.419400006532669	0.398600012063980	0.393400013446808	0.386099994182587	0.401199996471405	0.434100002050400	0.407599985599518	0.403100013732910	0.389999985694885	0.381199985742569	0.393000006675720	0.401100009679794	0.428799986839294	0.387199997901917	0.408399999141693	0.378300011157990	0.397399991750717	0.362300008535385	0.376899987459183	0.336899995803833	0.345899999141693	0.336800009012222	0.353599995374680	0.334399998188019	0.343800008296967	0.335900008678436	0.325300008058548	0.363799989223480	0.382999986410141
0.624400019645691	0.639100015163422	0.652800023555756	0.546199977397919	0.421600013971329	0.322299987077713	0.269899994134903	0.249099999666214	0.531000018119812	0.477699995040894	0.478300005197525	0.498499989509583	0.476099997758865	0.522700011730194	0.459899991750717	0.486900001764298	0.425999999046326	0.436899989843369	0.431699991226196	0.455300003290176	0.438100010156631	0.453799992799759	0.431300014257431	0.421400010585785	0.411500006914139	0.415800005197525	0.458799988031387	0.422500014305115	0.432900011539459	0.410499989986420	0.399599999189377	0.414299994707108	0.429100006818771	0.394600003957748	0.394300013780594	0.418700009584427	0.401300013065338	0.414099991321564	0.374000012874603	0.391000002622604	0.340999990701675	0.348600000143051	0.342599987983704	0.361499994993210	0.342999994754791	0.353799998760223	0.341899991035461	0.342799991369247	0.354000002145767	0.369399994611740
0.648400008678436	0.667699992656708	0.685000002384186	0.572600007057190	0.451400011777878	0.346199989318848	0.281100004911423	0.277000010013580	0.559899985790253	0.510299980640411	0.515799999237061	0.529100000858307	0.510100007057190	0.551199972629547	0.491899996995926	0.517599999904633	0.446999996900558	0.465700000524521	0.464300006628037	0.479099988937378	0.462000012397766	0.478100001811981	0.454499989748001	0.449400007724762	0.429500013589859	0.439099997282028	0.489300012588501	0.443599998950958	0.443399995565414	0.431300014257431	0.412299990653992	0.428700000047684	0.437200009822845	0.428299993276596	0.405400007963181	0.422199994325638	0.409099996089935	0.421600013971329	0.386700004339218	0.400000005960465	0.345400005578995	0.356599986553192	0.347999989986420	0.367900013923645	0.358399987220764	0.356099992990494	0.346399992704392	0.344399988651276	0.360799998044968	0.399100005626678
0.673300027847290	0.695100009441376	0.704500019550324	0.598699986934662	0.468100011348724	0.382299989461899	0.301899999380112	0.278499990701675	0.587000012397766	0.545400023460388	0.543099999427795	0.558799982070923	0.540400028228760	0.586099982261658	0.518000006675720	0.545300006866455	0.479900002479553	0.492700010538101	0.493900001049042	0.508300006389618	0.494300007820129	0.504899978637695	0.487899988889694	0.476399987936020	0.466899991035461	0.458700001239777	0.522300004959106	0.466699987649918	0.461400002241135	0.453900009393692	0.429100006818771	0.451299995183945	0.465600013732910	0.431300014257431	0.410499989986420	0.439300000667572	0.422699987888336	0.439900010824204	0.405400007963181	0.409299999475479	0.354200005531311	0.360300004482269	0.342000007629395	0.369599997997284	0.352400004863739	0.367300003767014	0.346700012683868	0.348600000143051	0.360700011253357	0.395999997854233
0.712800025939941	0.726499974727631	0.731299996376038	0.636900007724762	0.493099987506866	0.396600008010864	0.324299991130829	0.285899996757507	0.620100021362305	0.575900018215179	0.585500001907349	0.591199994087219	0.582499980926514	0.627799987792969	0.560599982738495	0.571799993515015	0.497799992561340	0.521399974822998	0.525799989700317	0.538600027561188	0.524699985980988	0.536400020122528	0.519800007343292	0.510299980640411	0.468499988317490	0.486999988555908	0.562699973583221	0.491100013256073	0.493099987506866	0.478599995374680	0.450100004673004	0.472799986600876	0.474000006914139	0.431300014257431	0.437999993562698	0.451499998569489	0.427500009536743	0.442799985408783	0.411700010299683	0.427799999713898	0.361799985170364	0.363400012254715	0.360100001096725	0.372299998998642	0.354600012302399	0.371899992227554	0.351099997758865	0.351999998092651	0.363499999046326	0.411599993705750
0.723900020122528	0.743399977684021	0.764299988746643	0.651899993419647	0.501800000667572	0.422100007534027	0.337599992752075	0.311100006103516	0.644200026988983	0.609799981117249	0.607299983501434	0.619400024414063	0.612500011920929	0.662299990653992	0.582099974155426	0.602900028228760	0.539300024509430	0.552200019359589	0.549899995326996	0.570399999618530	0.555100023746491	0.561800003051758	0.551699995994568	0.535899996757507	0.504800021648407	0.500500023365021	0.596599996089935	0.516099989414215	0.519400000572205	0.508800029754639	0.478100001811981	0.501900017261505	0.505100011825562	0.466800004243851	0.453700006008148	0.464300006628037	0.456499993801117	0.457599997520447	0.419200003147125	0.435400009155273	0.361799985170364	0.361999988555908	0.363999992609024	0.371800005435944	0.370499998331070	0.377200007438660	0.347400009632111	0.357499986886978	0.352800011634827	0.399199992418289
0.755999982357025	0.772400021553040	0.787299990653992	0.686600029468536	0.532100021839142	0.439599990844727	0.368600010871887	0.334300011396408	0.666899979114533	0.641499996185303	0.643400013446808	0.660899996757507	0.637799978256226	0.683600008487701	0.615800023078919	0.635999977588654	0.559499979019165	0.580799996852875	0.586399972438812	0.600899994373322	0.587100028991699	0.595099985599518	0.591199994087219	0.564400017261505	0.519599974155426	0.524800002574921	0.620500028133392	0.542900025844574	0.545199990272522	0.531899988651276	0.505800008773804	0.530099987983704	0.524200022220612	0.468300014734268	0.464399993419647	0.478700011968613	0.452300012111664	0.477100014686585	0.439799994230270	0.456299990415573	0.367900013923645	0.370799988508225	0.365399986505508	0.385500013828278	0.363900005817413	0.384700000286102	0.359699994325638	0.370400011539459	0.375999987125397	0.379000008106232
0.777199983596802	0.791199982166290	0.811699986457825	0.707199990749359	0.541100025177002	0.468899995088577	0.377299994230270	0.345699995756149	0.704500019550324	0.677900016307831	0.674799978733063	0.687900006771088	0.666899979114533	0.718400001525879	0.643999993801117	0.665099978446960	0.602299988269806	0.606999993324280	0.612200021743774	0.631600022315979	0.610199987888336	0.630200028419495	0.622399985790253	0.596800029277802	0.561100006103516	0.549600005149841	0.662000000476837	0.568300008773804	0.564599990844727	0.566399991512299	0.538699984550476	0.556800007820129	0.569899976253510	0.510399997234345	0.474200010299683	0.499900013208389	0.473199993371964	0.493000000715256	0.456200003623962	0.476599991321564	0.373299986124039	0.383399993181229	0.371899992227554	0.406899988651276	0.385399997234345	0.386999994516373	0.373100012540817	0.377700001001358	0.373800009489059	0.406800001859665
0.802600026130676	0.804000020027161	0.825900018215179	0.728399991989136	0.550599992275238	0.488400012254715	0.405999988317490	0.361699998378754	0.720700025558472	0.697399973869324	0.710600018501282	0.724200010299683	0.692900002002716	0.743499994277954	0.679099977016449	0.708700001239777	0.625899970531464	0.638599991798401	0.648899972438812	0.660499989986420	0.646899998188019	0.662400007247925	0.664600014686585	0.625199973583221	0.581799983978272	0.589500010013580	0.694299995899200	0.597800016403198	0.605099976062775	0.599200010299683	0.581499993801117	0.584500014781952	0.589399993419647	0.514800012111664	0.502300024032593	0.514299988746643	0.496100008487701	0.514500021934509	0.479799985885620	0.488900005817413	0.383300006389618	0.398400008678436	0.378100007772446	0.396200001239777	0.393200010061264	0.394800007343292	0.384900003671646	0.388700008392334	0.385699987411499	0.391999989748001
0.825800001621246	0.833000004291534	0.842299997806549	0.735099971294403	0.560299992561340	0.499099999666214	0.433600008487701	0.383700013160706	0.760500013828278	0.744499981403351	0.734200000762940	0.754599988460541	0.725300014019013	0.776899993419647	0.708299994468689	0.740899980068207	0.658500015735626	0.677799999713898	0.676500022411346	0.697600007057190	0.683600008487701	0.690699994564056	0.698800027370453	0.662100017070770	0.611100018024445	0.615499973297119	0.716400027275085	0.629299998283386	0.628799974918366	0.627499997615814	0.593200027942658	0.615499973297119	0.612800002098084	0.563199996948242	0.523000001907349	0.540199995040894	0.518999993801117	0.539699971675873	0.502399981021881	0.510500013828278	0.388500005006790	0.396499991416931	0.410100013017654	0.409799993038178	0.386000007390976	0.407299995422363	0.395000010728836	0.399899989366531	0.389099985361099	0.398699998855591
0.839999973773956	0.850000023841858	0.853799998760223	0.746599972248077	0.564599990844727	0.521700024604797	0.451799988746643	0.391000002622604	0.786199986934662	0.770900011062622	0.760200023651123	0.778900027275085	0.757499992847443	0.795899987220764	0.740100026130676	0.755999982357025	0.693899989128113	0.707300007343292	0.702899992465973	0.722899973392487	0.708700001239777	0.717499971389771	0.727599978446960	0.681699991226196	0.639500021934509	0.641799986362457	0.730700016021729	0.662699997425079	0.668900012969971	0.653999984264374	0.622300028800964	0.649500012397766	0.635699987411499	0.552100002765656	0.548600018024445	0.572200000286102	0.557099997997284	0.569700002670288	0.521000027656555	0.532999992370606	0.385399997234345	0.398499995470047	0.401199996471405	0.404199987649918	0.400099992752075	0.400200009346008	0.382699996232986	0.389699995517731	0.385500013828278	0.388900011777878
0.845700025558472	0.863900005817413	0.854300022125244	0.744499981403351	0.565599977970123	0.549300014972687	0.484400004148483	0.405200004577637	0.804400026798248	0.795599997043610	0.799899995326996	0.808099985122681	0.784300029277802	0.825200021266937	0.763400018215179	0.781300008296967	0.726700007915497	0.733500003814697	0.738300025463104	0.758899986743927	0.732400000095367	0.749700009822846	0.755500018596649	0.716899991035461	0.676400005817413	0.670700013637543	0.768400013446808	0.693400025367737	0.697000026702881	0.690400004386902	0.654500007629395	0.690699994564056	0.695399999618530	0.586399972438812	0.564400017261505	0.593599975109100	0.583800017833710	0.597500026226044	0.544300019741058	0.570599973201752	0.411399990320206	0.412400007247925	0.405099987983704	0.416700005531311	0.421200007200241	0.418500006198883	0.388099998235703	0.408100008964539	0.381399989128113	0.403800010681152
0.858600020408630	0.853900015354157	0.846599996089935	0.740899980068207	0.545599997043610	0.557699978351593	0.505900025367737	0.415699988603592	0.808099985122681	0.816799998283386	0.800400018692017	0.828299999237061	0.799799978733063	0.844699978828430	0.793699979782105	0.809499979019165	0.739600002765656	0.763499975204468	0.767199993133545	0.786099970340729	0.767300009727478	0.776799976825714	0.783599972724915	0.740199983119965	0.692499995231628	0.706700026988983	0.806100010871887	0.719799995422363	0.716700017452240	0.718599975109100	0.695599973201752	0.710099995136261	0.689800024032593	0.600099980831146	0.611000001430512	0.611800014972687	0.608200013637543	0.618300020694733	0.569800019264221	0.590200006961823	0.423700004816055	0.423999994993210	0.424400001764298	0.431499987840652	0.426299989223480	0.428200006484985	0.428099989891052	0.418300002813339	0.400499999523163	0.405999988317490
0.851700007915497	0.861199975013733	0.849600017070770	0.728900015354157	0.533299982547760	0.593599975109100	0.627099990844727	0.422500014305115	0.833999991416931	0.825900018215179	0.823199987411499	0.831200003623962	0.800599992275238	0.854600012302399	0.807200014591217	0.831399977207184	0.782700002193451	0.790000021457672	0.786400020122528	0.805800020694733	0.792699992656708	0.800599992275238	0.819899976253510	0.776199996471405	0.726300001144409	0.726400017738342	0.802399992942810	0.742399990558624	0.756099998950958	0.749000012874603	0.719299972057343	0.735400021076202	0.716899991035461	0.636399984359741	0.614600002765656	0.645099997520447	0.634800016880035	0.642000019550324	0.590300023555756	0.609399974346161	0.432900011539459	0.440600007772446	0.434799998998642	0.444000005722046	0.516799986362457	0.447299987077713	0.414299994707108	0.431100010871887	0.393900007009506	0.410699993371964
0.847699999809265	0.861500024795532	0.848399996757507	0.732699990272522	0.532299995422363	0.589299976825714	0.574299991130829	0.453399986028671	0.837599992752075	0.827899992465973	0.828299999237061	0.832199990749359	0.794600009918213	0.858900010585785	0.802299976348877	0.838599979877472	0.792200028896332	0.811600029468536	0.811600029468536	0.829100012779236	0.793299973011017	0.824100017547607	0.839800000190735	0.799399971961975	0.749300003051758	0.753099977970123	0.845300018787384	0.771899998188019	0.773599982261658	0.773899972438812	0.755999982357025	0.769400000572205	0.739700019359589	0.644400000572205	0.638400018215179	0.664499998092651	0.663299977779388	0.672900021076202	0.619000017642975	0.641700029373169	0.464399993419647	0.446599990129471	0.450700014829636	0.452899992465973	0.467099994421005	0.469199985265732	0.454499989748001	0.450300008058548	0.404000014066696	0.417699992656708
0.850799977779388	0.845000028610230	0.841099977493286	0.719600021839142	0.515100002288818	0.720799982547760	0.703599989414215	0.544000029563904	0.856999993324280	0.817900002002716	0.823300004005432	0.823499977588654	0.814199984073639	0.856500029563904	0.805100023746491	0.862399995326996	0.809000015258789	0.821399986743927	0.822000026702881	0.821500003337860	0.816100001335144	0.833199977874756	0.837499976158142	0.805899977684021	0.783100008964539	0.786499977111816	0.880800008773804	0.805100023746491	0.804899990558624	0.812699973583221	0.784699976444244	0.799099981784821	0.776799976825714	0.679499983787537	0.676699995994568	0.707400023937225	0.689199984073639	0.703400015830994	0.649100005626679	0.668099999427795	0.475199997425079	0.461400002241135	0.475300014019012	0.477100014686585	0.477299988269806	0.481400012969971	0.533599972724915	0.472600013017654	0.419800013303757	0.426499992609024
0.839999973773956	0.842100024223328	0.837499976158142	0.707899987697601	0.500100016593933	1.00660002231598	0.695299983024597	0.761099994182587	0.856899976730347	0.813799977302551	0.812600016593933	0.832300007343292	0.791700005531311	0.856299996376038	0.798200011253357	0.864099979400635	0.806599974632263	0.807600021362305	0.805400013923645	0.822399973869324	0.805599987506867	0.826900005340576	0.833700001239777	0.801599979400635	0.803300023078919	0.803900003433228	0.883199989795685	0.823700010776520	0.825299978256226	0.836399972438812	0.815800011157990	0.813399970531464	0.808600008487701	0.696600019931793	0.699299991130829	0.717800021171570	0.717299997806549	0.721199989318848	0.669700026512146	0.699000000953674	0.482499986886978	0.477100014686585	0.479600012302399	0.486099988222122	0.531599998474121	0.498400002717972	0.477200001478195	0.478100001811981	0.416399985551834	0.437700003385544
0.843100011348724	0.843599975109100	0.839399993419647	0.713500022888184	0.496399998664856	0.604200005531311	1.07850003242493	0.666100025177002	0.875800013542175	0.805999994277954	0.812699973583221	0.835799992084503	0.785700023174286	0.851800024509430	0.810999989509583	0.867900013923645	0.800599992275238	0.806299984455109	0.806299984455109	0.813799977302551	0.806900024414063	0.830699980258942	0.853500008583069	0.808300018310547	0.833299994468689	0.822899997234345	0.912199974060059	0.832499980926514	0.831700026988983	0.870199978351593	0.832700014114380	0.846300005912781	0.836099982261658	0.725300014019013	0.731400012969971	0.746699988842011	0.739000022411346	0.755100011825562	0.704500019550324	0.725799977779388	0.518700003623962	0.496600002050400	0.505999982357025	0.508599996566773	0.519800007343292	0.526199996471405	0.499599993228912	0.525200009346008	0.439399987459183	0.454299986362457
0.844900012016296	0.838199973106384	0.834500014781952	0.708500027656555	0.485199987888336	0.677500009536743	0.690100014209747	0.635399997234345	0.880100011825562	0.803600013256073	0.806800007820129	0.828899979591370	0.792299985885620	0.847999989986420	0.803399980068207	0.865000009536743	0.802600026130676	0.802200019359589	0.800300002098084	0.820299983024597	0.801599979400635	0.817300021648407	0.837000012397766	0.807200014591217	0.846000015735626	0.833800017833710	0.902300000190735	0.829599976539612	0.828400015830994	0.873600006103516	0.831600010395050	0.844900012016296	0.860899984836578	0.756799995899200	0.753499984741211	0.776300013065338	0.769100010395050	0.767799973487854	0.726800024509430	0.756600022315979	0.538100004196167	0.515999972820282	0.520200014114380	0.522199988365173	0.540799975395203	0.542400002479553	0.514500021934509	0.525399982929230	0.448100000619888	0.453500002622604
0.841700017452240	0.828000009059906	0.830500006675720	0.702600002288818	0.480300009250641	0.999400019645691	0.712300002574921	0.660000026226044	0.889199972152710	0.800000011920929	0.804300010204315	0.821200013160706	0.792200028896332	0.847800016403198	0.805100023746491	0.858600020408630	0.807500004768372	0.800400018692017	0.796800017356873	0.814000010490418	0.805100023746491	0.808300018310547	0.823199987411499	0.799099981784821	0.839699983596802	0.829100012779236	0.909200012683868	0.827000021934509	0.826799988746643	0.862399995326996	0.823199987411499	0.838699996471405	0.875800013542175	0.778500020503998	0.770200014114380	0.796000003814697	0.800400018692017	0.801699995994568	0.752499997615814	0.777199983596802	0.547399997711182	0.532500028610230	0.536099970340729	0.538100004196167	0.560899972915649	0.558600008487701	0.524100005626679	0.548200011253357	0.443699985742569	0.470099985599518
0.837599992752075	0.828599989414215	0.824999988079071	0.691900014877319	0.474900007247925	0.577799975872040	1.04659998416901	0.620800018310547	0.903800010681152	0.805800020694733	0.804400026798248	0.824699997901917	0.796800017356873	0.851599991321564	0.793799996376038	0.852299988269806	0.805000007152557	0.803900003433228	0.798900008201599	0.818799972534180	0.803200006484985	0.807200014591217	0.823000013828278	0.800199985504150	0.838699996471405	0.831399977207184	0.919600009918213	0.825299978256226	0.827899992465973	0.862699985504150	0.824899971485138	0.840499997138977	0.913299977779388	0.808099985122681	0.793900012969971	0.819400012493134	0.817700028419495	0.831600010395050	0.782500028610230	0.801500022411346	0.591199994087219	0.542599976062775	0.560299992561340	0.560899972915649	0.577300012111664	0.585600018501282	0.538200020790100	0.587199985980988	0.451999992132187	0.483799993991852
0.834299981594086	0.834599971771240	0.828899979591370	0.697499990463257	0.467900007963181	0.656000018119812	0.749899983406067	0.581399977207184	0.903199970722199	0.802999973297119	0.801999986171722	0.816699981689453	0.795599997043610	0.851300001144409	0.804700016975403	0.854399979114533	0.798099994659424	0.801999986171722	0.803200006484985	0.819700002670288	0.800800025463104	0.809899985790253	0.824800014495850	0.804700016975403	0.834399998188019	0.832899987697601	0.944999992847443	0.816999971866608	0.834500014781952	0.867500007152557	0.824500024318695	0.837499976158142	0.925300002098084	0.834200024604797	0.819800019264221	0.845899999141693	0.836600005626679	0.851100027561188	0.816600024700165	0.825800001621246	0.610099971294403	0.571799993515015	0.583400011062622	0.578599989414215	0.598599970340729	0.583500027656555	0.621699988842011	0.617799997329712	0.466600000858307	0.493099987506866
0.838299989700317	0.833999991416931	0.834200024604797	0.700100004673004	0.457199990749359	0.863900005817413	0.877699971199036	0.682799994945526	0.917200028896332	0.801400005817413	0.806299984455109	0.820900022983551	0.791199982166290	0.853399991989136	0.792400002479553	0.855700016021729	0.810400009155273	0.803300023078919	0.800499975681305	0.813700020313263	0.807699978351593	0.811999976634979	0.831399977207184	0.800000011920929	0.838900029659271	0.824999988079071	0.959599971771240	0.828199982643127	0.830900013446808	0.866800010204315	0.817799985408783	0.835699975490570	0.944400012493134	0.847199976444244	0.836199998855591	0.858200013637543	0.830600023269653	0.856800019741058	0.810100018978119	0.828299999237061	0.635399997234345	0.599900007247925	0.623700022697449	0.625699996948242	0.622699975967407	0.633599996566773	0.626900017261505	0.602400004863739	0.480199992656708	0.519800007343292
0.836899995803833	0.834999978542328	0.830799996852875	0.694100022315979	0.448900014162064	0.711099982261658	0.853699982166290	0.592299997806549	0.914699971675873	0.801800012588501	0.807099997997284	0.822399973869324	0.789699971675873	0.851999998092651	0.799499988555908	0.853200018405914	0.804899990558624	0.800300002098084	0.801299989223480	0.818799972534180	0.803099989891052	0.817200005054474	0.831099987030029	0.798300027847290	0.840600013732910	0.835900008678436	0.970799982547760	0.829900026321411	0.829299986362457	0.862999975681305	0.819400012493134	0.828499972820282	0.940500020980835	0.840799987316132	0.825600028038025	0.849600017070770	0.825900018215179	0.851000010967255	0.805199980735779	0.831900000572205	0.655799984931946	0.620500028133392	0.635200023651123	0.636300027370453	0.645600020885468	0.650900006294251	0.663500010967255	0.621500015258789	0.486600011587143	0.529399991035461
0.837199985980988	0.844200015068054	0.829599976539612	0.703999996185303	0.447699993848801	0.595000028610230	0.661000013351440	0.929000020027161	0.926500022411346	0.812600016593933	0.806299984455109	0.820200026035309	0.788200020790100	0.853999972343445	0.794099986553192	0.848999977111816	0.805000007152557	0.807299971580505	0.806699991226196	0.816399991512299	0.803699970245361	0.822799980640411	0.834999978542328	0.814999997615814	0.847599983215332	0.828700006008148	0.968500018119812	0.826399981975555	0.834200024604797	0.869700014591217	0.829100012779236	0.835900008678436	0.953899979591370	0.844399988651276	0.832199990749359	0.847000002861023	0.824699997901917	0.854399979114533	0.806999981403351	0.831900000572205	0.667900025844574	0.650600016117096	0.662999987602234	0.649500012397766	0.672200024127960	0.680400013923645	0.684300005435944	0.673799991607666	0.509599983692169	0.539600014686585
0.836499989032745	0.840900003910065	0.834999978542328	0.696500003337860	0.441900014877319	0.712899982929230	0.640900015830994	0.555100023746491	0.929000020027161	0.803600013256073	0.801599979400635	0.821300029754639	0.785099983215332	0.856199979782105	0.791499972343445	0.851499974727631	0.804899990558624	0.805700004100800	0.801199972629547	0.815599977970123	0.802799999713898	0.825100004673004	0.830900013446808	0.809199988842011	0.846899986267090	0.831499993801117	0.974799990653992	0.831799983978272	0.821799993515015	0.866500020027161	0.824999988079071	0.834100008010864	0.969600021839142	0.847299993038178	0.837199985980988	0.851300001144409	0.829400002956390	0.839299976825714	0.805000007152557	0.819199979305267	0.685999989509583	0.681900024414063	0.690400004386902	0.705500006675720	0.703700006008148	0.694100022315979	0.683200001716614	0.694100022315979	0.527800023555756	0.561600029468536
0.835600018501282	0.842000007629395	0.833100020885468	0.696600019931793	0.434399992227554	0.611500024795532	0.810299992561340	0.685299992561340	0.929300010204315	0.802399992942810	0.799399971961975	0.818400025367737	0.773699998855591	0.852400004863739	0.791000008583069	0.854600012302399	0.800999999046326	0.801999986171722	0.800899982452393	0.818599998950958	0.801199972629547	0.828999996185303	0.829400002956390	0.788299977779388	0.853900015354157	0.836799979209900	0.980000019073486	0.833000004291534	0.829699993133545	0.856599986553192	0.829599976539612	0.838100016117096	0.986599981784821	0.851999998092651	0.829200029373169	0.848599970340729	0.819800019264221	0.837499976158142	0.798399984836578	0.819299995899200	0.728399991989136	0.691600024700165	0.723399996757507	0.703100025653839	0.732999980449677	0.711300015449524	0.672800004482269	0.717299997806549	0.539399981498718	0.568099975585938
[truncated: 14 more columns]
