# Supplementary material for: Modeling the impact of drug interactions on therapeutic selectivity
Source: Nat Commun. 2018 Aug 27;9:3452. doi: 10.1038/s41467-018-05954-3 (PMC6110842; doi:10.1038/s41467-018-05954-3)
Supplement: Supplementary file 4 — Supplementary Data 1 [file 41467_2018_5954_MOESM4_ESM.zip › albRAW/Fen-Tun.txt]

0.141200006000000	0.134800002000000	0.137300000000000	0.133499995000000	0.137799993000000	0.136299998000000	0.134000003000000	0.139300004000000	0.138400003000000	0.144500002000000	0.141399994000000	0.139699996000000	0.139599994000000	0.143199995000000	0.143800005000000	0.135299996000000	0.141299993000000	0.139599994000000	0.133200005000000	0.140400007000000	0.133200005000000	0.136800006000000	0.133800000000000	0.138099998000000	0.136099994000000	0.138899997000000	0.138099998000000	0.137899995000000	0.138500005000000	0.133499995000000	0.141700000000000	0.136500001000000	0.136000007000000	0.136299998000000	0.140300006000000	0.138899997000000	0.139100000000000	0.136199996000000	0.136099994000000	0.132400006000000	0.139699996000000	0.141900003000000	0.145400003000000	0.143700004000000	0.142000005000000	0.137899995000000	0.141000003000000	0.137799993000000	0.140000001000000	0.140100002000000
0.138500005000000	0.133800000000000	0.135299996000000	0.134299994000000	0.136500001000000	0.135000005000000	0.133100003000000	0.137400001000000	0.136399999000000	0.142399997000000	0.138600007000000	0.138899997000000	0.137700006000000	0.140900001000000	0.139500007000000	0.134299994000000	0.138099998000000	0.136500001000000	0.133699998000000	0.136899993000000	0.132799998000000	0.135000005000000	0.131300002000000	0.133499995000000	0.134800002000000	0.135800004000000	0.135900006000000	0.134900004000000	0.134800002000000	0.132100001000000	0.137600005000000	0.134399995000000	0.136099994000000	0.134900004000000	0.135900006000000	0.135299996000000	0.137899995000000	0.135399997000000	0.133100003000000	0.132599995000000	0.138999999000000	0.138799995000000	0.143999994000000	0.139899999000000	0.138999999000000	0.135100007000000	0.137500003000000	0.135600001000000	0.138899997000000	0.135900006000000
0.135900006000000	0.135000005000000	0.134499997000000	0.130400002000000	0.132499993000000	0.132499993000000	0.131600007000000	0.135700002000000	0.134700000000000	0.139699996000000	0.135399997000000	0.137700006000000	0.135299996000000	0.139699996000000	0.138200000000000	0.133100003000000	0.135299996000000	0.134800002000000	0.133300006000000	0.133800000000000	0.131099999000000	0.134399995000000	0.130700007000000	0.133100003000000	0.133300006000000	0.134499997000000	0.133699998000000	0.134100005000000	0.133499995000000	0.129999995000000	0.135900006000000	0.133300006000000	0.132300004000000	0.131899998000000	0.133000001000000	0.134200007000000	0.134900004000000	0.134000003000000	0.130799994000000	0.130899996000000	0.135900006000000	0.136099994000000	0.141499996000000	0.136800006000000	0.136199996000000	0.134000003000000	0.134900004000000	0.134900004000000	0.134599999000000	0.134700000000000
0.132599995000000	0.130199999000000	0.131999999000000	0.129099995000000	0.131300002000000	0.131999999000000	0.130300000000000	0.134299994000000	0.134700000000000	0.136099994000000	0.135100007000000	0.134700000000000	0.133100003000000	0.137500003000000	0.136399999000000	0.132100001000000	0.132100001000000	0.132100001000000	0.129500002000000	0.131699994000000	0.128000006000000	0.131099999000000	0.129299998000000	0.131200001000000	0.131699994000000	0.134399995000000	0.132400006000000	0.132799998000000	0.132499993000000	0.130700007000000	0.133399993000000	0.130899996000000	0.131200001000000	0.130600005000000	0.131099999000000	0.131699994000000	0.132699996000000	0.132400006000000	0.127399996000000	0.129099995000000	0.133599997000000	0.134599999000000	0.139400005000000	0.134299994000000	0.134000003000000	0.132100001000000	0.133200005000000	0.133200005000000	0.132599995000000	0.132100001000000
0.133900002000000	0.132499993000000	0.134599999000000	0.130700007000000	0.131999999000000	0.133900002000000	0.130099997000000	0.131999999000000	0.134700000000000	0.138899997000000	0.134700000000000	0.135900006000000	0.135100007000000	0.137500003000000	0.136500001000000	0.133200005000000	0.133000001000000	0.133499995000000	0.130199999000000	0.130500004000000	0.129400000000000	0.132499993000000	0.129199997000000	0.134499997000000	0.131600007000000	0.132499993000000	0.132499993000000	0.133000001000000	0.132499993000000	0.129600003000000	0.135499999000000	0.132499993000000	0.131400004000000	0.131400004000000	0.133399993000000	0.131699994000000	0.132799998000000	0.132799998000000	0.129600003000000	0.130600005000000	0.134599999000000	0.133399993000000	0.138200000000000	0.136399999000000	0.133599997000000	0.131500006000000	0.132599995000000	0.134100005000000	0.132699996000000	0.132699996000000
0.138799995000000	0.134599999000000	0.134000003000000	0.132900000000000	0.134599999000000	0.134299994000000	0.132799998000000	0.134000003000000	0.136299998000000	0.140599996000000	0.139100000000000	0.138300002000000	0.136099994000000	0.141700000000000	0.137600005000000	0.135499999000000	0.135299996000000	0.134599999000000	0.131999999000000	0.133000001000000	0.132200003000000	0.134000003000000	0.131999999000000	0.133300006000000	0.134299994000000	0.135499999000000	0.136099994000000	0.134000003000000	0.134299994000000	0.133000001000000	0.135900006000000	0.135399997000000	0.133200005000000	0.131799996000000	0.133699998000000	0.134800002000000	0.134599999000000	0.132900000000000	0.130600005000000	0.131600007000000	0.136700004000000	0.135800004000000	0.141000003000000	0.144500002000000	0.135499999000000	0.133300006000000	0.135900006000000	0.135499999000000	0.134499997000000	0.133499995000000
0.135499999000000	0.133399993000000	0.133800000000000	0.131400004000000	0.133200005000000	0.132799998000000	0.132799998000000	0.132300004000000	0.134000003000000	0.140200004000000	0.136399999000000	0.136700004000000	0.135299996000000	0.139400005000000	0.138799995000000	0.134800002000000	0.134299994000000	0.134399995000000	0.131699994000000	0.133399993000000	0.131099999000000	0.135399997000000	0.129600003000000	0.133599997000000	0.131699994000000	0.134499997000000	0.133200005000000	0.133300006000000	0.134000003000000	0.131500006000000	0.135600001000000	0.133399993000000	0.132599995000000	0.131300002000000	0.132200003000000	0.132499993000000	0.133000001000000	0.132799998000000	0.130799994000000	0.131099999000000	0.134800002000000	0.134100005000000	0.139300004000000	0.136600003000000	0.135100007000000	0.131799996000000	0.134599999000000	0.135499999000000	0.133200005000000	0.132900000000000
0.134000003000000	0.132300004000000	0.131500006000000	0.131999999000000	0.131999999000000	0.129899994000000	0.129700005000000	0.133000001000000	0.131799996000000	0.136700004000000	0.134299994000000	0.136700004000000	0.133499995000000	0.135299996000000	0.135299996000000	0.133699998000000	0.131899998000000	0.133399993000000	0.128999993000000	0.130500004000000	0.129400000000000	0.132100001000000	0.128500000000000	0.129400000000000	0.128800005000000	0.132300004000000	0.130899996000000	0.130700007000000	0.132300004000000	0.129800007000000	0.132799998000000	0.130899996000000	0.130199999000000	0.128199995000000	0.130600005000000	0.130700007000000	0.131600007000000	0.131899998000000	0.128500000000000	0.130199999000000	0.131799996000000	0.131500006000000	0.137700006000000	0.134200007000000	0.132699996000000	0.130400002000000	0.133100003000000	0.133300006000000	0.129999995000000	0.131899998000000
0.136299998000000	0.134599999000000	0.135700002000000	0.132400006000000	0.131699994000000	0.133100003000000	0.133499995000000	0.133200005000000	0.136299998000000	0.138799995000000	0.136099994000000	0.136800006000000	0.136399999000000	0.141000003000000	0.137799993000000	0.134599999000000	0.137199998000000	0.135000005000000	0.132400006000000	0.135399997000000	0.131200001000000	0.134200007000000	0.129700005000000	0.132900000000000	0.131899998000000	0.134200007000000	0.133499995000000	0.134599999000000	0.132799998000000	0.132300004000000	0.134900004000000	0.134200007000000	0.132200003000000	0.132300004000000	0.134000003000000	0.135700002000000	0.134700000000000	0.134700000000000	0.132100001000000	0.132900000000000	0.135100007000000	0.135700002000000	0.139200002000000	0.137099996000000	0.136099994000000	0.133900002000000	0.135100007000000	0.136800006000000	0.133399993000000	0.135800004000000
0.136700004000000	0.133200005000000	0.135199994000000	0.133300006000000	0.132799998000000	0.133200005000000	0.130500004000000	0.134900004000000	0.137700006000000	0.139500007000000	0.135399997000000	0.137700006000000	0.136999995000000	0.137799993000000	0.137600005000000	0.134200007000000	0.134200007000000	0.134900004000000	0.132200003000000	0.132799998000000	0.130300000000000	0.134200007000000	0.129800007000000	0.133300006000000	0.133499995000000	0.136000007000000	0.134499997000000	0.132799998000000	0.133399993000000	0.132100001000000	0.135700002000000	0.134399995000000	0.134800002000000	0.133699998000000	0.133300006000000	0.132799998000000	0.132900000000000	0.134100005000000	0.129999995000000	0.131099999000000	0.135299996000000	0.134700000000000	0.140300006000000	0.136099994000000	0.134900004000000	0.132499993000000	0.134299994000000	0.134700000000000	0.135299996000000	0.134100005000000
0.138699993000000	0.135600001000000	0.134800002000000	0.133100003000000	0.133599997000000	0.134800002000000	0.132900000000000	0.136500001000000	0.136299998000000	0.141100004000000	0.136099994000000	0.138500005000000	0.136500001000000	0.139599994000000	0.138600007000000	0.136899993000000	0.135199994000000	0.138099998000000	0.132599995000000	0.135000005000000	0.133000001000000	0.134700000000000	0.131200001000000	0.135800004000000	0.135000005000000	0.137400001000000	0.134900004000000	0.134499997000000	0.133399993000000	0.132799998000000	0.138099998000000	0.135299996000000	0.134900004000000	0.132900000000000	0.134299994000000	0.134800002000000	0.133200005000000	0.134100005000000	0.131999999000000	0.133000001000000	0.136199996000000	0.136500001000000	0.139899999000000	0.137999997000000	0.135299996000000	0.133300006000000	0.134599999000000	0.135800004000000	0.134900004000000	0.135499999000000
0.137600005000000	0.136099994000000	0.136099994000000	0.134499997000000	0.134599999000000	0.133200005000000	0.132900000000000	0.134700000000000	0.138500005000000	0.141000003000000	0.137799993000000	0.137600005000000	0.137199998000000	0.139799997000000	0.137799993000000	0.134499997000000	0.135299996000000	0.137400001000000	0.133399993000000	0.136500001000000	0.131999999000000	0.137199998000000	0.132100001000000	0.133300006000000	0.133399993000000	0.137400001000000	0.137199998000000	0.135000005000000	0.133399993000000	0.133900002000000	0.138400003000000	0.134000003000000	0.135600001000000	0.134700000000000	0.135600001000000	0.136000007000000	0.135900006000000	0.134599999000000	0.131400004000000	0.131999999000000	0.136099994000000	0.138099998000000	0.140400007000000	0.138799995000000	0.136000007000000	0.134299994000000	0.134299994000000	0.137099996000000	0.135299996000000	0.135399997000000
0.138999999000000	0.137300000000000	0.135499999000000	0.134000003000000	0.133900002000000	0.134000003000000	0.132699996000000	0.136299998000000	0.139300004000000	0.143800005000000	0.137099996000000	0.141000003000000	0.137600005000000	0.139500007000000	0.138200000000000	0.136000007000000	0.136899993000000	0.140200004000000	0.133399993000000	0.134800002000000	0.131899998000000	0.135800004000000	0.130799994000000	0.134200007000000	0.137300000000000	0.138200000000000	0.136600003000000	0.136099994000000	0.136099994000000	0.132699996000000	0.135600001000000	0.134200007000000	0.136899993000000	0.135499999000000	0.136000007000000	0.134800002000000	0.134700000000000	0.136000007000000	0.132200003000000	0.131200001000000	0.138500005000000	0.139699996000000	0.140900001000000	0.139799997000000	0.136000007000000	0.133800000000000	0.135000005000000	0.135900006000000	0.136600003000000	0.135700002000000
0.142700002000000	0.138500005000000	0.137099996000000	0.134599999000000	0.134299994000000	0.136000007000000	0.133900002000000	0.133900002000000	0.140499994000000	0.146100000000000	0.138600007000000	0.140000001000000	0.138200000000000	0.138500005000000	0.139400005000000	0.134599999000000	0.135900006000000	0.139799997000000	0.135800004000000	0.136199996000000	0.131500006000000	0.135000005000000	0.131600007000000	0.133200005000000	0.135299996000000	0.140000001000000	0.134200007000000	0.136099994000000	0.134399995000000	0.132900000000000	0.136899993000000	0.132599995000000	0.138600007000000	0.136700004000000	0.135600001000000	0.134499997000000	0.135600001000000	0.135499999000000	0.131400004000000	0.132400006000000	0.139200002000000	0.139799997000000	0.140499994000000	0.139200002000000	0.137099996000000	0.134499997000000	0.135299996000000	0.135399997000000	0.138300002000000	0.137700006000000
0.143399999000000	0.140200004000000	0.135399997000000	0.133200005000000	0.134499997000000	0.134900004000000	0.132400006000000	0.136700004000000	0.142900005000000	0.144600004000000	0.137899995000000	0.137999997000000	0.137199998000000	0.139899999000000	0.139300004000000	0.134900004000000	0.141000003000000	0.141700000000000	0.134599999000000	0.136399999000000	0.130999997000000	0.135499999000000	0.131600007000000	0.133200005000000	0.139400005000000	0.140200004000000	0.137899995000000	0.137099996000000	0.134599999000000	0.134200007000000	0.136899993000000	0.134499997000000	0.138400003000000	0.138300002000000	0.136500001000000	0.136899993000000	0.135299996000000	0.134100005000000	0.132200003000000	0.131999999000000	0.139699996000000	0.140499994000000	0.142000005000000	0.140200004000000	0.136999995000000	0.133599997000000	0.135499999000000	0.135700002000000	0.138799995000000	0.139500007000000
0.145400003000000	0.143600002000000	0.136099994000000	0.133699998000000	0.134200007000000	0.133900002000000	0.131799996000000	0.135800004000000	0.142100006000000	0.146699995000000	0.140200004000000	0.139699996000000	0.136999995000000	0.138899997000000	0.138200000000000	0.137700006000000	0.140900001000000	0.143600002000000	0.134800002000000	0.136000007000000	0.132499993000000	0.135399997000000	0.131799996000000	0.134200007000000	0.138999999000000	0.143299997000000	0.137799993000000	0.138300002000000	0.135399997000000	0.135299996000000	0.136700004000000	0.133599997000000	0.142600000000000	0.139400005000000	0.136399999000000	0.136999995000000	0.134100005000000	0.133800000000000	0.131500006000000	0.133399993000000	0.140900001000000	0.144299999000000	0.140799999000000	0.141499996000000	0.137099996000000	0.133900002000000	0.135199994000000	0.136099994000000	0.140000001000000	0.141499996000000
0.147699997000000	0.145099998000000	0.138400003000000	0.135399997000000	0.135600001000000	0.136800006000000	0.134700000000000	0.135700002000000	0.144999996000000	0.150399998000000	0.140200004000000	0.141299993000000	0.136700004000000	0.138500005000000	0.137799993000000	0.134100005000000	0.143299997000000	0.146300003000000	0.135100007000000	0.138600007000000	0.133499995000000	0.135100007000000	0.132200003000000	0.133699998000000	0.139799997000000	0.144800007000000	0.137500003000000	0.136999995000000	0.133699998000000	0.134000003000000	0.136500001000000	0.133300006000000	0.141100004000000	0.140300006000000	0.137500003000000	0.135800004000000	0.133800000000000	0.133499995000000	0.131999999000000	0.132100001000000	0.141900003000000	0.144600004000000	0.142199993000000	0.141599998000000	0.136999995000000	0.134900004000000	0.134399995000000	0.136899993000000	0.141599998000000	0.142700002000000
0.152500004000000	0.149200007000000	0.143000007000000	0.135399997000000	0.136199996000000	0.135800004000000	0.134499997000000	0.137500003000000	0.149299994000000	0.152700007000000	0.141900003000000	0.139899999000000	0.137400001000000	0.138300002000000	0.139200002000000	0.135100007000000	0.147400007000000	0.148800001000000	0.135700002000000	0.137999997000000	0.135900006000000	0.136600003000000	0.131899998000000	0.134499997000000	0.142700002000000	0.147200003000000	0.139500007000000	0.138400003000000	0.136700004000000	0.133900002000000	0.137799993000000	0.134399995000000	0.143299997000000	0.143600002000000	0.140200004000000	0.136500001000000	0.135499999000000	0.134499997000000	0.133800000000000	0.135600001000000	0.144500002000000	0.147300005000000	0.144199997000000	0.142800003000000	0.140499994000000	0.133699998000000	0.136800006000000	0.137400001000000	0.144999996000000	0.146599993000000
0.152300000000000	0.150399998000000	0.143299997000000	0.135700002000000	0.134599999000000	0.135199994000000	0.133000001000000	0.135399997000000	0.150600001000000	0.157399997000000	0.142100006000000	0.138699993000000	0.137899995000000	0.138400003000000	0.137700006000000	0.134499997000000	0.146200001000000	0.148200005000000	0.135299996000000	0.136199996000000	0.134599999000000	0.134499997000000	0.131300002000000	0.134299994000000	0.143500000000000	0.148800001000000	0.136099994000000	0.136800006000000	0.134399995000000	0.133000001000000	0.136099994000000	0.133100003000000	0.144899994000000	0.145799994000000	0.137600005000000	0.136500001000000	0.135000005000000	0.134399995000000	0.132799998000000	0.132400006000000	0.145600006000000	0.147400007000000	0.141100004000000	0.151299998000000	0.136600003000000	0.132400006000000	0.134499997000000	0.136999995000000	0.145400003000000	0.146699995000000
0.158500001000000	0.157900006000000	0.145999998000000	0.136999995000000	0.137099996000000	0.136600003000000	0.134800002000000	0.136899993000000	0.155699998000000	0.159099996000000	0.145999998000000	0.141000003000000	0.137199998000000	0.138400003000000	0.139100000000000	0.136000007000000	0.152099997000000	0.158099994000000	0.137899995000000	0.138799995000000	0.133800000000000	0.136600003000000	0.131899998000000	0.137400001000000	0.149900004000000	0.154699996000000	0.137899995000000	0.139300004000000	0.136199996000000	0.135100007000000	0.137500003000000	0.132200003000000	0.150700003000000	0.149499997000000	0.140599996000000	0.137999997000000	0.135100007000000	0.136999995000000	0.133300006000000	0.132699996000000	0.149900004000000	0.151800007000000	0.144600004000000	0.141399994000000	0.139699996000000	0.133599997000000	0.136199996000000	0.136899993000000	0.149200007000000	0.150399998000000
0.161500007000000	0.159099996000000	0.148300007000000	0.137600005000000	0.136999995000000	0.134499997000000	0.132200003000000	0.135199994000000	0.158000007000000	0.162200004000000	0.146699995000000	0.138500005000000	0.136399999000000	0.135000005000000	0.137400001000000	0.133800000000000	0.152600005000000	0.153699994000000	0.137300000000000	0.137400001000000	0.132100001000000	0.135700002000000	0.130400002000000	0.132300004000000	0.148599997000000	0.151899993000000	0.136800006000000	0.137300000000000	0.133200005000000	0.132400006000000	0.136199996000000	0.131799996000000	0.146799996000000	0.150099993000000	0.136999995000000	0.134000003000000	0.133000001000000	0.133200005000000	0.131699994000000	0.131899998000000	0.147699997000000	0.150199994000000	0.141299993000000	0.141499996000000	0.136500001000000	0.131799996000000	0.134900004000000	0.135199994000000	0.146799996000000	0.148800001000000
0.169900000000000	0.164199993000000	0.152799994000000	0.140799999000000	0.137899995000000	0.137400001000000	0.135100007000000	0.136600003000000	0.163200006000000	0.167999998000000	0.149499997000000	0.143000007000000	0.137099996000000	0.138799995000000	0.138300002000000	0.135399997000000	0.157800004000000	0.160600007000000	0.139200002000000	0.138899997000000	0.133499995000000	0.135800004000000	0.131300002000000	0.134499997000000	0.153999999000000	0.155499995000000	0.138799995000000	0.139200002000000	0.134000003000000	0.134100005000000	0.139100000000000	0.132300004000000	0.152500004000000	0.153699994000000	0.141399994000000	0.137400001000000	0.135600001000000	0.134399995000000	0.132300004000000	0.132699996000000	0.151099995000000	0.156200007000000	0.144600004000000	0.153999999000000	0.138500005000000	0.133200005000000	0.135000005000000	0.136099994000000	0.150600001000000	0.153300002000000
0.171299994000000	0.169300005000000	0.153999999000000	0.142299995000000	0.136999995000000	0.135399997000000	0.133900002000000	0.134499997000000	0.162799999000000	0.172000006000000	0.151899993000000	0.138500005000000	0.136600003000000	0.136299998000000	0.138600007000000	0.134499997000000	0.156800002000000	0.160600007000000	0.138099998000000	0.136999995000000	0.132699996000000	0.133699998000000	0.131500006000000	0.133300006000000	0.152799994000000	0.158299997000000	0.138400003000000	0.136099994000000	0.134100005000000	0.133100003000000	0.136299998000000	0.129500002000000	0.151099995000000	0.152500004000000	0.139300004000000	0.133300006000000	0.133300006000000	0.133200005000000	0.133200005000000	0.132300004000000	0.151999995000000	0.154899999000000	0.142299995000000	0.141399994000000	0.135900006000000	0.131300002000000	0.133100003000000	0.134499997000000	0.152700007000000	0.155800000000000
0.179399997000000	0.175099999000000	0.160300002000000	0.151199996000000	0.140699998000000	0.138099998000000	0.136000007000000	0.135100007000000	0.173199996000000	0.178000003000000	0.156200007000000	0.141499996000000	0.138099998000000	0.137099996000000	0.138699993000000	0.135700002000000	0.159999996000000	0.165500000000000	0.143399999000000	0.137899995000000	0.134900004000000	0.135700002000000	0.131699994000000	0.134800002000000	0.155200005000000	0.162100002000000	0.140499994000000	0.138999999000000	0.135600001000000	0.133399993000000	0.139400005000000	0.130300000000000	0.154799998000000	0.154599994000000	0.142000005000000	0.137199998000000	0.136000007000000	0.135000005000000	0.132100001000000	0.135000005000000	0.153099999000000	0.156599998000000	0.144400001000000	0.143000007000000	0.137199998000000	0.133699998000000	0.135900006000000	0.137300000000000	0.154100001000000	0.157100007000000
0.186900005000000	0.182699993000000	0.164900005000000	0.150199994000000	0.142299995000000	0.140400007000000	0.135100007000000	0.136000007000000	0.177200004000000	0.181799993000000	0.158999994000000	0.143299997000000	0.140499994000000	0.136000007000000	0.138300002000000	0.133399993000000	0.166899994000000	0.169000000000000	0.143800005000000	0.137400001000000	0.135199994000000	0.136399999000000	0.130999997000000	0.133699998000000	0.158399999000000	0.162400007000000	0.140400007000000	0.137700006000000	0.134700000000000	0.132799998000000	0.137199998000000	0.131200001000000	0.159099996000000	0.157700002000000	0.140100002000000	0.136700004000000	0.134299994000000	0.133599997000000	0.133599997000000	0.133200005000000	0.154699996000000	0.160999998000000	0.143999994000000	0.143000007000000	0.136800006000000	0.133100003000000	0.135199994000000	0.138200000000000	0.153999999000000	0.157800004000000
0.194900006000000	0.194800004000000	0.172499999000000	0.156299993000000	0.145300001000000	0.139899999000000	0.135100007000000	0.136899993000000	0.180899993000000	0.187099993000000	0.162100002000000	0.144999996000000	0.136899993000000	0.138200000000000	0.136999995000000	0.134700000000000	0.167999998000000	0.171200007000000	0.145300001000000	0.137700006000000	0.133399993000000	0.135700002000000	0.130899996000000	0.133900002000000	0.164600000000000	0.169300005000000	0.140699998000000	0.137600005000000	0.133900002000000	0.133399993000000	0.136399999000000	0.131500006000000	0.159999996000000	0.160099998000000	0.140900001000000	0.136899993000000	0.134200007000000	0.134499997000000	0.132599995000000	0.133900002000000	0.157900006000000	0.162100002000000	0.144199997000000	0.141800001000000	0.136999995000000	0.132499993000000	0.133800000000000	0.135299996000000	0.157000005000000	0.159500003000000
0.206799999000000	0.205799997000000	0.180199996000000	0.156700000000000	0.144600004000000	0.147100002000000	0.134900004000000	0.137500003000000	0.191200003000000	0.194999993000000	0.166899994000000	0.145999998000000	0.141800001000000	0.138200000000000	0.137999997000000	0.134900004000000	0.171200007000000	0.177499995000000	0.149200007000000	0.138600007000000	0.134599999000000	0.135000005000000	0.131500006000000	0.134299994000000	0.161100000000000	0.172099993000000	0.141499996000000	0.138899997000000	0.135900006000000	0.133800000000000	0.136999995000000	0.129899994000000	0.161300004000000	0.160099998000000	0.142100006000000	0.137400001000000	0.134900004000000	0.135700002000000	0.131600007000000	0.131799996000000	0.158500001000000	0.164399996000000	0.144400001000000	0.144400001000000	0.137999997000000	0.134000003000000	0.135399997000000	0.136600003000000	0.157399997000000	0.161200002000000
0.220799997000000	0.213900000000000	0.186900005000000	0.158099994000000	0.148100004000000	0.143000007000000	0.135000005000000	0.137600005000000	0.200100005000000	0.199300006000000	0.174400002000000	0.145099998000000	0.138999999000000	0.137999997000000	0.137400001000000	0.134000003000000	0.174600005000000	0.179199994000000	0.151199996000000	0.140300006000000	0.133200005000000	0.135100007000000	0.132699996000000	0.134000003000000	0.162400007000000	0.168899998000000	0.144700006000000	0.140900001000000	0.134700000000000	0.133499995000000	0.137300000000000	0.129600003000000	0.162400007000000	0.164499998000000	0.143299997000000	0.140100002000000	0.135100007000000	0.134299994000000	0.131999999000000	0.131899998000000	0.159999996000000	0.169100001000000	0.146100000000000	0.143399999000000	0.138999999000000	0.132900000000000	0.136600003000000	0.136199996000000	0.159999996000000	0.164600000000000
0.232600003000000	0.227500007000000	0.198899999000000	0.163499996000000	0.153699994000000	0.147100002000000	0.137199998000000	0.137500003000000	0.214800000000000	0.213200003000000	0.180600002000000	0.148699999000000	0.139599994000000	0.138500005000000	0.139500007000000	0.135700002000000	0.180800006000000	0.186499998000000	0.155000001000000	0.137799993000000	0.133399993000000	0.136700004000000	0.131500006000000	0.133499995000000	0.169100001000000	0.177599996000000	0.143399999000000	0.137500003000000	0.135399997000000	0.134200007000000	0.138099998000000	0.129299998000000	0.166199997000000	0.174099997000000	0.144199997000000	0.138400003000000	0.134200007000000	0.133399993000000	0.134100005000000	0.132699996000000	0.159400001000000	0.171599999000000	0.146799996000000	0.140900001000000	0.137600005000000	0.133100003000000	0.135499999000000	0.136999995000000	0.160799995000000	0.169799998000000
0.248099998000000	0.242599994000000	0.206300005000000	0.166600004000000	0.149299994000000	0.147900000000000	0.134499997000000	0.137600005000000	0.214000002000000	0.216600001000000	0.182500005000000	0.148300007000000	0.139699996000000	0.137199998000000	0.138200000000000	0.134100005000000	0.183699995000000	0.187199995000000	0.156000003000000	0.138999999000000	0.133599997000000	0.134700000000000	0.130700007000000	0.131799996000000	0.170399994000000	0.177399993000000	0.143099993000000	0.137199998000000	0.135600001000000	0.132100001000000	0.136199996000000	0.128199995000000	0.168799996000000	0.170900002000000	0.144199997000000	0.136999995000000	0.134800002000000	0.131799996000000	0.130899996000000	0.131400004000000	0.163800001000000	0.172499999000000	0.145699993000000	0.141100004000000	0.136299998000000	0.131300002000000	0.136000007000000	0.135199994000000	0.162400007000000	0.168200001000000
0.267199993000000	0.261599988000000	0.215000004000000	0.172700003000000	0.156800002000000	0.147799999000000	0.135700002000000	0.138899997000000	0.225700006000000	0.227699995000000	0.189400002000000	0.149200007000000	0.141599998000000	0.136800006000000	0.136899993000000	0.133800000000000	0.186000004000000	0.191699997000000	0.159500003000000	0.137300000000000	0.134499997000000	0.134000003000000	0.131400004000000	0.132200003000000	0.168400005000000	0.180600002000000	0.142199993000000	0.137700006000000	0.135499999000000	0.133599997000000	0.135800004000000	0.130199999000000	0.172399998000000	0.170800000000000	0.144800007000000	0.137899995000000	0.134399995000000	0.133399993000000	0.131600007000000	0.132499993000000	0.167600006000000	0.175099999000000	0.144199997000000	0.140100002000000	0.138500005000000	0.132200003000000	0.135299996000000	0.136099994000000	0.164100006000000	0.168699995000000
0.287900001000000	0.267800003000000	0.221399993000000	0.174700007000000	0.156000003000000	0.152500004000000	0.136299998000000	0.136500001000000	0.238800004000000	0.235599995000000	0.190699995000000	0.147000000000000	0.139699996000000	0.136899993000000	0.135800004000000	0.132400006000000	0.192300007000000	0.195999995000000	0.157900006000000	0.138999999000000	0.131099999000000	0.133200005000000	0.129199997000000	0.130999997000000	0.170399994000000	0.178100005000000	0.141100004000000	0.140799999000000	0.133800000000000	0.131899998000000	0.137099996000000	0.128199995000000	0.173899993000000	0.176300004000000	0.143199995000000	0.136899993000000	0.130999997000000	0.131999999000000	0.131400004000000	0.130400002000000	0.167500004000000	0.178800002000000	0.145899996000000	0.142299995000000	0.135600001000000	0.130199999000000	0.133100003000000	0.133800000000000	0.167400002000000	0.172399998000000
0.299699992000000	0.294400007000000	0.231800005000000	0.186600000000000	0.159799993000000	0.151700005000000	0.136199996000000	0.140699998000000	0.253399998000000	0.252999991000000	0.204500005000000	0.150900006000000	0.143299997000000	0.136299998000000	0.137199998000000	0.133699998000000	0.196899995000000	0.205599993000000	0.163000003000000	0.139699996000000	0.131799996000000	0.133300006000000	0.128999993000000	0.132100001000000	0.178499997000000	0.189099997000000	0.143900007000000	0.139500007000000	0.133900002000000	0.133399993000000	0.134299994000000	0.127700001000000	0.179299995000000	0.177699998000000	0.143999994000000	0.135700002000000	0.133599997000000	0.135299996000000	0.131400004000000	0.130700007000000	0.170499995000000	0.177699998000000	0.146799996000000	0.139699996000000	0.137400001000000	0.131699994000000	0.133499995000000	0.135499999000000	0.171100006000000	0.174700007000000
0.330799997000000	0.320899993000000	0.251700014000000	0.195600003000000	0.159700006000000	0.153899997000000	0.136500001000000	0.137199998000000	0.268500000000000	0.270300001000000	0.209999993000000	0.151600003000000	0.144099995000000	0.137500003000000	0.135299996000000	0.134599999000000	0.201000005000000	0.214800000000000	0.168099999000000	0.138799995000000	0.133599997000000	0.133599997000000	0.128000006000000	0.133100003000000	0.180199996000000	0.192200005000000	0.144199997000000	0.138500005000000	0.134000003000000	0.133699998000000	0.135700002000000	0.128199995000000	0.180199996000000	0.177900001000000	0.143500000000000	0.136299998000000	0.134200007000000	0.133699998000000	0.132699996000000	0.132599995000000	0.174199998000000	0.178499997000000	0.145099998000000	0.139899999000000	0.135900006000000	0.132499993000000	0.134100005000000	0.134700000000000	0.168899998000000	0.174700007000000
0.352899998000000	0.341500014000000	0.267300010000000	0.206200004000000	0.171399996000000	0.154699996000000	0.137400001000000	0.140300006000000	0.285600007000000	0.281300008000000	0.220599994000000	0.156499997000000	0.147300005000000	0.138300002000000	0.138200000000000	0.136600003000000	0.210600004000000	0.216900006000000	0.170699999000000	0.142800003000000	0.135900006000000	0.135800004000000	0.132699996000000	0.133399993000000	0.184100002000000	0.196899995000000	0.148300007000000	0.141000003000000	0.137500003000000	0.136000007000000	0.136199996000000	0.129800007000000	0.184200004000000	0.186399996000000	0.149200007000000	0.140499994000000	0.135499999000000	0.135000005000000	0.133100003000000	0.133900002000000	0.177000001000000	0.182500005000000	0.150800005000000	0.143500000000000	0.137500003000000	0.133599997000000	0.137799993000000	0.137500003000000	0.172600001000000	0.180700004000000
0.380600005000000	0.367599994000000	0.280600011000000	0.216100007000000	0.171299994000000	0.157100007000000	0.140400007000000	0.141700000000000	0.308200002000000	0.301499993000000	0.230900005000000	0.157900006000000	0.147200003000000	0.141499996000000	0.139400005000000	0.134200007000000	0.214900002000000	0.226199999000000	0.175300002000000	0.140599996000000	0.135399997000000	0.136600003000000	0.132400006000000	0.135600001000000	0.187500000000000	0.202399999000000	0.147400007000000	0.142299995000000	0.136099994000000	0.137099996000000	0.137300000000000	0.129600003000000	0.187700003000000	0.184900001000000	0.147599995000000	0.139799997000000	0.136199996000000	0.134000003000000	0.133000001000000	0.133800000000000	0.181600004000000	0.185699999000000	0.148599997000000	0.143000007000000	0.137999997000000	0.132799998000000	0.136500001000000	0.136299998000000	0.176899999000000	0.182699993000000
0.418599993000000	0.401300013000000	0.303299993000000	0.231999993000000	0.180099994000000	0.161200002000000	0.138899997000000	0.142000005000000	0.331099987000000	0.323300004000000	0.243900001000000	0.157800004000000	0.147799999000000	0.140799999000000	0.139500007000000	0.136800006000000	0.226400003000000	0.233999997000000	0.185000002000000	0.142499998000000	0.134100005000000	0.134700000000000	0.131400004000000	0.133100003000000	0.197099999000000	0.211199999000000	0.149900004000000	0.140200004000000	0.137099996000000	0.134200007000000	0.138999999000000	0.129199997000000	0.189600006000000	0.192000002000000	0.147699997000000	0.139200002000000	0.137700006000000	0.134100005000000	0.134599999000000	0.133300006000000	0.184000000000000	0.189199999000000	0.149700001000000	0.143000007000000	0.138400003000000	0.134100005000000	0.135700002000000	0.136800006000000	0.181099996000000	0.185800001000000
0.442000002000000	0.425300002000000	0.308499992000000	0.234899998000000	0.174999997000000	0.163699999000000	0.137099996000000	0.139899999000000	0.351799995000000	0.346799999000000	0.256999999000000	0.156399995000000	0.150600001000000	0.135299996000000	0.135000005000000	0.133000001000000	0.234999999000000	0.241899997000000	0.185699999000000	0.141399994000000	0.131899998000000	0.133800000000000	0.128800005000000	0.132900000000000	0.193900004000000	0.215299994000000	0.148000002000000	0.140100002000000	0.133399993000000	0.132200003000000	0.134100005000000	0.127200007000000	0.187299997000000	0.189799994000000	0.146100000000000	0.137099996000000	0.133900002000000	0.132599995000000	0.130700007000000	0.131699994000000	0.181799993000000	0.193499997000000	0.147300005000000	0.139200002000000	0.135499999000000	0.131200001000000	0.134499997000000	0.134700000000000	0.176300004000000	0.183100000000000
0.474599987000000	0.460599989000000	0.326400012000000	0.255800009000000	0.187800005000000	0.170499995000000	0.139200002000000	0.140000001000000	0.382600009000000	0.380199999000000	0.270900011000000	0.163800001000000	0.152300000000000	0.139799997000000	0.138999999000000	0.137099996000000	0.248600006000000	0.262199998000000	0.192399994000000	0.142499998000000	0.135800004000000	0.136099994000000	0.131899998000000	0.135499999000000	0.204899997000000	0.225999996000000	0.149700001000000	0.140900001000000	0.136099994000000	0.135000005000000	0.136999995000000	0.137999997000000	0.200200006000000	0.199000001000000	0.150099993000000	0.137600005000000	0.135900006000000	0.136000007000000	0.134000003000000	0.134000003000000	0.191499993000000	0.196400002000000	0.150099993000000	0.140799999000000	0.138300002000000	0.133100003000000	0.135800004000000	0.137999997000000	0.187500000000000	0.186100006000000
0.513400018000000	0.500000000000000	0.353399992000000	0.263200015000000	0.200800002000000	0.171599999000000	0.139500007000000	0.138400003000000	0.418199986000000	0.400400013000000	0.286000013000000	0.163000003000000	0.151199996000000	0.136999995000000	0.136999995000000	0.135499999000000	0.258599997000000	0.270999998000000	0.198100001000000	0.140699998000000	0.133800000000000	0.133699998000000	0.133399993000000	0.134700000000000	0.217700005000000	0.233500004000000	0.147900000000000	0.142399997000000	0.135600001000000	0.132699996000000	0.137099996000000	0.129099995000000	0.205799997000000	0.207499996000000	0.149700001000000	0.138099998000000	0.134499997000000	0.133800000000000	0.133900002000000	0.132799998000000	0.189199999000000	0.199200004000000	0.149900004000000	0.141200006000000	0.138300002000000	0.134900004000000	0.135900006000000	0.135000005000000	0.186100006000000	0.188099995000000
0.540300012000000	0.525200009000000	0.367199987000000	0.286599994000000	0.201299995000000	0.177100003000000	0.139100000000000	0.140599996000000	0.431199998000000	0.421099991000000	0.298200011000000	0.164000005000000	0.151099995000000	0.136399999000000	0.136899993000000	0.132599995000000	0.272100002000000	0.281699985000000	0.202399999000000	0.141900003000000	0.134399995000000	0.134599999000000	0.129299998000000	0.130400002000000	0.217299998000000	0.237800002000000	0.148000002000000	0.139300004000000	0.134800002000000	0.132900000000000	0.134399995000000	0.127399996000000	0.209099993000000	0.205100000000000	0.149499997000000	0.137600005000000	0.133800000000000	0.134100005000000	0.131899998000000	0.131999999000000	0.190599993000000	0.199800000000000	0.149700001000000	0.140100002000000	0.136000007000000	0.130999997000000	0.134299994000000	0.137300000000000	0.187299997000000	0.185699999000000
0.590300024000000	0.577199996000000	0.400900006000000	0.298599988000000	0.209500000000000	0.181500003000000	0.143900007000000	0.140499994000000	0.476099998000000	0.474900007000000	0.324499995000000	0.173800007000000	0.152400002000000	0.139699996000000	0.139599994000000	0.133699998000000	0.299600005000000	0.311100006000000	0.212699994000000	0.142000005000000	0.135900006000000	0.133699998000000	0.131400004000000	0.132499993000000	0.249599993000000	0.266999990000000	0.152999997000000	0.139699996000000	0.136299998000000	0.131600007000000	0.135700002000000	0.128299996000000	0.235799998000000	0.231500000000000	0.147900000000000	0.136199996000000	0.134200007000000	0.132900000000000	0.131699994000000	0.130799994000000	0.212200001000000	0.211700007000000	0.149800003000000	0.151800007000000	0.136800006000000	0.131699994000000	0.134100005000000	0.136299998000000	0.206000000000000	0.201100007000000
0.617999971000000	0.606199980000000	0.424100012000000	0.323300004000000	0.212400004000000	0.188600004000000	0.141499996000000	0.143500000000000	0.507900000000000	0.504999995000000	0.348500013000000	0.171599999000000	0.152799994000000	0.139899999000000	0.139699996000000	0.135299996000000	0.319999993000000	0.341100007000000	0.217500001000000	0.144700006000000	0.135600001000000	0.133499995000000	0.130300000000000	0.133699998000000	0.260899991000000	0.284599990000000	0.151299998000000	0.140900001000000	0.134599999000000	0.131300002000000	0.137099996000000	0.128600001000000	0.237900004000000	0.249100000000000	0.150999993000000	0.140100002000000	0.134900004000000	0.135000005000000	0.132499993000000	0.131500006000000	0.219899997000000	0.218500003000000	0.149200007000000	0.138300002000000	0.136399999000000	0.134000003000000	0.135100007000000	0.135399997000000	0.209500000000000	0.200499997000000
0.647400022000000	0.638100028000000	0.490300000000000	0.347600013000000	0.235799998000000	0.196899995000000	0.143099993000000	0.143800005000000	0.533900023000000	0.542400002000000	0.374700010000000	0.181199998000000	0.155800000000000	0.138799995000000	0.139699996000000	0.136299998000000	0.345200002000000	0.355800003000000	0.223100007000000	0.144899994000000	0.135800004000000	0.135700002000000	0.132799998000000	0.133100003000000	0.275900006000000	0.283399999000000	0.155000001000000	0.142499998000000	0.137199998000000	0.133200005000000	0.137600005000000	0.129600003000000	0.249799997000000	0.249899998000000	0.151600003000000	0.138500005000000	0.135499999000000	0.134000003000000	0.134000003000000	0.136199996000000	0.225999996000000	0.225199997000000	0.151999995000000	0.138300002000000	0.137500003000000	0.135000005000000	0.136199996000000	0.137099996000000	0.212300003000000	0.209299996000000
0.691500008000000	0.680700004000000	0.503700018000000	0.368699998000000	0.240300000000000	0.198699996000000	0.141900003000000	0.144199997000000	0.586600006000000	0.567200005000000	0.395900011000000	0.181500003000000	0.154499993000000	0.138400003000000	0.138500005000000	0.135399997000000	0.372399986000000	0.382800013000000	0.238600001000000	0.144600004000000	0.136099994000000	0.135299996000000	0.131600007000000	0.133300006000000	0.287699997000000	0.309500009000000	0.154599994000000	0.138999999000000	0.136099994000000	0.133800000000000	0.136099994000000	0.128399998000000	0.260199994000000	0.263200015000000	0.151299998000000	0.137700006000000	0.134499997000000	0.134100005000000	0.132200003000000	0.131999999000000	0.240300000000000	0.228200004000000	0.150199994000000	0.136999995000000	0.139200002000000	0.133000001000000	0.135900006000000	0.135000005000000	0.224299997000000	0.211899996000000
0.732800007000000	0.729200006000000	0.553600013000000	0.389999986000000	0.243399993000000	0.206900001000000	0.156499997000000	0.146400005000000	0.619400024000000	0.611299992000000	0.428099990000000	0.181899995000000	0.163399994000000	0.136999995000000	0.137999997000000	0.133699998000000	0.400900006000000	0.402099997000000	0.243900001000000	0.146799996000000	0.135100007000000	0.132900000000000	0.129400000000000	0.132400006000000	0.311800003000000	0.313800007000000	0.155599996000000	0.141200006000000	0.134499997000000	0.131300002000000	0.135800004000000	0.129500002000000	0.273799986000000	0.267899990000000	0.151800007000000	0.137099996000000	0.135600001000000	0.132400006000000	0.132599995000000	0.133000001000000	0.242300004000000	0.237200007000000	0.149599999000000	0.138799995000000	0.136399999000000	0.133599997000000	0.135700002000000	0.136899993000000	0.225600004000000	0.217600003000000
0.775799990000000	0.768299997000000	0.596700013000000	0.419800013000000	0.267199993000000	0.215900004000000	0.146500006000000	0.151899993000000	0.657599986000000	0.646799982000000	0.454600006000000	0.189899996000000	0.163699999000000	0.137500003000000	0.138500005000000	0.135100007000000	0.416500002000000	0.416900009000000	0.256099999000000	0.147000000000000	0.137899995000000	0.133599997000000	0.131200001000000	0.133300006000000	0.323300004000000	0.334800005000000	0.157000005000000	0.141100004000000	0.135299996000000	0.131200001000000	0.137899995000000	0.128999993000000	0.277900010000000	0.288300008000000	0.153099999000000	0.137899995000000	0.134900004000000	0.133499995000000	0.132900000000000	0.132100001000000	0.246500000000000	0.247500002000000	0.151199996000000	0.138200000000000	0.136999995000000	0.132699996000000	0.135700002000000	0.135700002000000	0.230399996000000	0.227599993000000
0.802299976000000	0.792999983000000	0.635900021000000	0.448300004000000	0.282700002000000	0.225500003000000	0.146799996000000	0.148900002000000	0.694500029000000	0.662199974000000	0.470299989000000	0.192800000000000	0.162400007000000	0.139899999000000	0.137999997000000	0.135800004000000	0.455199987000000	0.434599996000000	0.254500002000000	0.149499997000000	0.135199994000000	0.133300006000000	0.130700007000000	0.132599995000000	0.326700002000000	0.345800012000000	0.155300006000000	0.143999994000000	0.134599999000000	0.132499993000000	0.135000005000000	0.128199995000000	0.282999992000000	0.278600007000000	0.156800002000000	0.138999999000000	0.133900002000000	0.132400006000000	0.134100005000000	0.133300006000000	0.252600014000000	0.245700002000000	0.151999995000000	0.136999995000000	0.136500001000000	0.133200005000000	0.136500001000000	0.136099994000000	0.228699997000000	0.224900007000000
0.834800005000000	0.828800023000000	0.672299981000000	0.463699996000000	0.289799988000000	0.235599995000000	0.145300001000000	0.149000004000000	0.727100015000000	0.718400002000000	0.510299981000000	0.197099999000000	0.166999996000000	0.137700006000000	0.138899997000000	0.136999995000000	0.485599995000000	0.471799999000000	0.274699986000000	0.146899998000000	0.139400005000000	0.134000003000000	0.132100001000000	0.133599997000000	0.367399991000000	0.366600007000000	0.161100000000000	0.140499994000000	0.135100007000000	0.133000001000000	0.136099994000000	0.128600001000000	0.326200008000000	0.308299989000000	0.156100005000000	0.140000001000000	0.135399997000000	0.133000001000000	0.132900000000000	0.136899993000000	0.279000014000000	0.263799995000000	0.150500000000000	0.136600003000000	0.136800006000000	0.133100003000000	0.135199994000000	0.136399999000000	0.257299989000000	0.237800002000000
0.870700002000000	0.855599999000000	0.703000009000000	0.481500000000000	0.296799988000000	0.237299994000000	0.169200003000000	0.144899994000000	0.762600005000000	0.754599988000000	0.542599976000000	0.196600005000000	0.166999996000000	0.135199994000000	0.137899995000000	0.134100005000000	0.513999999000000	0.495700002000000	0.295199990000000	0.144199997000000	0.137099996000000	0.132499993000000	0.128900006000000	0.130799994000000	0.391900003000000	0.393500000000000	0.160300002000000	0.138200000000000	0.133800000000000	0.132900000000000	0.134000003000000	0.127100006000000	0.321099997000000	0.325800002000000	0.160099998000000	0.136199996000000	0.134499997000000	0.131500006000000	0.131099999000000	0.131300002000000	0.279199988000000	0.269499987000000	0.146699995000000	0.134599999000000	0.134900004000000	0.132599995000000	0.134399995000000	0.135100007000000	0.253500015000000	0.240899995000000
0.894299984000000	0.887799978000000	0.736500025000000	0.518899977000000	0.315899998000000	0.247199997000000	0.147300005000000	0.146699995000000	0.802500010000000	0.770099998000000	0.558300018000000	0.209800005000000	0.172499999000000	0.136000007000000	0.136899993000000	0.135700002000000	0.541100025000000	0.496399999000000	0.284900010000000	0.145899996000000	0.135600001000000	0.132499993000000	0.130999997000000	0.131600007000000	0.388500005000000	0.392300010000000	0.157000005000000	0.140799999000000	0.135199994000000	0.130099997000000	0.136899993000000	0.126599997000000	0.333099991000000	0.323399991000000	0.159700006000000	0.137999997000000	0.134599999000000	0.131600007000000	0.131400004000000	0.132200003000000	0.274399996000000	0.267800003000000	0.149800003000000	0.136999995000000	0.135900006000000	0.131799996000000	0.134399995000000	0.136299998000000	0.255800009000000	0.232999995000000
0.893100023000000	0.889299989000000	0.753700018000000	0.541499972000000	0.323799998000000	0.257900000000000	0.148399994000000	0.150999993000000	0.838400006000000	0.820299983000000	0.593599975000000	0.216999993000000	0.171900004000000	0.137899995000000	0.139599994000000	0.135499999000000	0.585300028000000	0.571200013000000	0.321799994000000	0.145999998000000	0.137600005000000	0.132400006000000	0.131799996000000	0.131699994000000	0.435400009000000	0.423299998000000	0.161500007000000	0.141000003000000	0.135700002000000	0.133900002000000	0.135499999000000	0.127200007000000	0.363000005000000	0.354699999000000	0.158000007000000	0.138899997000000	0.136800006000000	0.133399993000000	0.132699996000000	0.131600007000000	0.308699995000000	0.282900006000000	0.150700003000000	0.136600003000000	0.135499999000000	0.131999999000000	0.135399997000000	0.135199994000000	0.280299991000000	0.247600004000000
0.897700012000000	0.890900016000000	0.821200013000000	0.564100027000000	0.342099994000000	0.259499997000000	0.175799996000000	0.151899993000000	0.870899975000000	0.868399978000000	0.644100010000000	0.221100003000000	0.175200000000000	0.138699993000000	0.139300004000000	0.134499997000000	0.628600001000000	0.606100023000000	0.345899999000000	0.146599993000000	0.136099994000000	0.133699998000000	0.133300006000000	0.131500006000000	0.438499987000000	0.453500003000000	0.162200004000000	0.141399994000000	0.134700000000000	0.132799998000000	0.137099996000000	0.127000004000000	0.383300006000000	0.367599994000000	0.157000005000000	0.137899995000000	0.137199998000000	0.134000003000000	0.133000001000000	0.131200001000000	0.316000015000000	0.295100003000000	0.149900004000000	0.136199996000000	0.136999995000000	0.133200005000000	0.135399997000000	0.135900006000000	0.284399986000000	0.257800013000000
0.883800030000000	0.876600027000000	0.855000019000000	0.670700014000000	0.350600004000000	0.273099989000000	0.146500006000000	0.150900006000000	0.893400013000000	0.871299982000000	0.672500014000000	0.228400007000000	0.180399999000000	0.136099994000000	0.137099996000000	0.132499993000000	0.667500019000000	0.636300027000000	0.351599991000000	0.145500004000000	0.136099994000000	0.133699998000000	0.131899998000000	0.129500002000000	0.476700008000000	0.451799989000000	0.159400001000000	0.138799995000000	0.133699998000000	0.130700007000000	0.132900000000000	0.128099993000000	0.399199992000000	0.359600008000000	0.159099996000000	0.136500001000000	0.135700002000000	0.131600007000000	0.129999995000000	0.133300006000000	0.317999989000000	0.295100003000000	0.147000000000000	0.135800004000000	0.135299996000000	0.131699994000000	0.133399993000000	0.133599997000000	0.291999996000000	0.256700009000000
0.904900014000000	0.894900024000000	0.857500017000000	0.693499982000000	0.365999997000000	0.284399986000000	0.149399996000000	0.151800007000000	0.903900027000000	0.890299976000000	0.695100009000000	0.233300000000000	0.177200004000000	0.137700006000000	0.140900001000000	0.135299996000000	0.699699998000000	0.646799982000000	0.350699991000000	0.149299994000000	0.138799995000000	0.131999999000000	0.130799994000000	0.132799998000000	0.500500023000000	0.483500004000000	0.163499996000000	0.141399994000000	0.136700004000000	0.132499993000000	0.134499997000000	0.127700001000000	0.418500006000000	0.394300014000000	0.156100005000000	0.136700004000000	0.134200007000000	0.132699996000000	0.133200005000000	0.131999999000000	0.345400006000000	0.312599987000000	0.152300000000000	0.138300002000000	0.136899993000000	0.132300004000000	0.134100005000000	0.134800002000000	0.300399989000000	0.266400009000000
0.905700028000000	0.894999981000000	0.858299971000000	0.726100028000000	0.392600000000000	0.295599997000000	0.157800004000000	0.152500004000000	0.894699991000000	0.889800012000000	0.742799997000000	0.249799997000000	0.185699999000000	0.137199998000000	0.140100002000000	0.137799993000000	0.732999980000000	0.684000015000000	0.396899998000000	0.147799999000000	0.136600003000000	0.133300006000000	0.131699994000000	0.133100003000000	0.527599990000000	0.538600028000000	0.169900000000000	0.142199993000000	0.135600001000000	0.132900000000000	0.135299996000000	0.128600001000000	0.425099999000000	0.428400010000000	0.159400001000000	0.139100000000000	0.134200007000000	0.134000003000000	0.133100003000000	0.133300006000000	0.361000001000000	0.328599989000000	0.151299998000000	0.138500005000000	0.137300000000000	0.134200007000000	0.137199998000000	0.136099994000000	0.333200008000000	0.283600003000000
0.887099981000000	0.881699979000000	0.868900001000000	0.772800028000000	0.415199995000000	0.312999994000000	0.152600005000000	0.154599994000000	0.874700010000000	0.896300018000000	0.778299987000000	0.253699988000000	0.189999998000000	0.137600005000000	0.141599998000000	0.134800002000000	0.740800023000000	0.742299974000000	0.417199999000000	0.151999995000000	0.138999999000000	0.133300006000000	0.130300000000000	0.133699998000000	0.543200016000000	0.534200013000000	0.172000006000000	0.140499994000000	0.136399999000000	0.131699994000000	0.136500001000000	0.128900006000000	0.472400010000000	0.424199998000000	0.161300004000000	0.137999997000000	0.136099994000000	0.135700002000000	0.134000003000000	0.133699998000000	0.373699993000000	0.322299987000000	0.151800007000000	0.139400005000000	0.135900006000000	0.133300006000000	0.136000007000000	0.135399997000000	0.332300007000000	0.277000010000000
0.888999999000000	0.882000029000000	0.860599995000000	0.791800022000000	0.423299998000000	0.321900010000000	0.151400000000000	0.161400005000000	0.885299981000000	0.888899982000000	0.806500018000000	0.269699991000000	0.199000001000000	0.138300002000000	0.139500007000000	0.136600003000000	0.780200005000000	0.757300019000000	0.437599987000000	0.152400002000000	0.137199998000000	0.134399995000000	0.131799996000000	0.132100001000000	0.568799973000000	0.538600028000000	0.176599994000000	0.142000005000000	0.135499999000000	0.133100003000000	0.136399999000000	0.128700003000000	0.487199992000000	0.450800002000000	0.162300006000000	0.139699996000000	0.135100007000000	0.134399995000000	0.133200005000000	0.132699996000000	0.405499995000000	0.344999999000000	0.152600005000000	0.137099996000000	0.138400003000000	0.134299994000000	0.135199994000000	0.135100007000000	0.350300014000000	0.295800000000000
0.897000015000000	0.893899977000000	0.868200004000000	0.826399982000000	0.499599993000000	0.338499993000000	0.155800000000000	0.162699997000000	0.878899992000000	0.887799978000000	0.850600004000000	0.282900006000000	0.203099996000000	0.138899997000000	0.140900001000000	0.139100000000000	0.811299980000000	0.809800029000000	0.464599997000000	0.154100001000000	0.138899997000000	0.134900004000000	0.133599997000000	0.131799996000000	0.611699998000000	0.585699975000000	0.180999994000000	0.142700002000000	0.136500001000000	0.133000001000000	0.135900006000000	0.128600001000000	0.514299989000000	0.471500009000000	0.166400000000000	0.138999999000000	0.136500001000000	0.136199996000000	0.135000005000000	0.133300006000000	0.430999994000000	0.355699986000000	0.151500002000000	0.137300000000000	0.139100000000000	0.136000007000000	0.135499999000000	0.134599999000000	0.386599988000000	0.302500010000000
0.887399971000000	0.883899987000000	0.875199974000000	0.863499999000000	0.527899981000000	0.354699999000000	0.151500002000000	0.159899995000000	0.882200003000000	0.881200016000000	0.884999990000000	0.300199986000000	0.207599998000000	0.139400005000000	0.142800003000000	0.136600003000000	0.847599983000000	0.840699971000000	0.475899994000000	0.153600007000000	0.138400003000000	0.134399995000000	0.132699996000000	0.133599997000000	0.639599979000000	0.614600003000000	0.183599994000000	0.142199993000000	0.137099996000000	0.134700000000000	0.136899993000000	0.131999999000000	0.533999979000000	0.475100011000000	0.161799997000000	0.138999999000000	0.136999995000000	0.134800002000000	0.134399995000000	0.132699996000000	0.432399988000000	0.366200000000000	0.151600003000000	0.138500005000000	0.137199998000000	0.135700002000000	0.136800006000000	0.135700002000000	0.383100003000000	0.299199998000000
0.890500009000000	0.885399997000000	0.845899999000000	0.858900011000000	0.591099977000000	0.366800010000000	0.151800007000000	0.155800000000000	0.893400013000000	0.905200005000000	0.859300017000000	0.306199998000000	0.213400006000000	0.136899993000000	0.142299995000000	0.134900004000000	0.847100019000000	0.828499973000000	0.507900000000000	0.153799996000000	0.137300000000000	0.133800000000000	0.131799996000000	0.130700007000000	0.628400028000000	0.640699983000000	0.177399993000000	0.139400005000000	0.135499999000000	0.130400002000000	0.134900004000000	0.127800003000000	0.547999978000000	0.510800004000000	0.164199993000000	0.138799995000000	0.135000005000000	0.131300002000000	0.131200001000000	0.133000001000000	0.438499987000000	0.378699988000000	0.149900004000000	0.136899993000000	0.135100007000000	0.131600007000000	0.133900002000000	0.132799998000000	0.389699996000000	0.308600008000000
0.894400001000000	0.880900025000000	0.856700003000000	0.874599993000000	0.624800026000000	0.454499990000000	0.154100001000000	0.158199996000000	0.880400002000000	0.896399975000000	0.868499994000000	0.326700002000000	0.221000001000000	0.139100000000000	0.157600001000000	0.137199998000000	0.846400023000000	0.850700021000000	0.532599986000000	0.152899995000000	0.141499996000000	0.134000003000000	0.131500006000000	0.134100005000000	0.670400023000000	0.663100004000000	0.182600006000000	0.140799999000000	0.136299998000000	0.132900000000000	0.136899993000000	0.128399998000000	0.566299975000000	0.509000003000000	0.167600006000000	0.139599994000000	0.136199996000000	0.135000005000000	0.133800000000000	0.133300006000000	0.464500010000000	0.378899992000000	0.151999995000000	0.138600007000000	0.136800006000000	0.134499997000000	0.134900004000000	0.135800004000000	0.416299999000000	0.310299993000000
0.893899977000000	0.886500001000000	0.854499996000000	0.871500015000000	0.648999989000000	0.481799990000000	0.154400006000000	0.158999994000000	0.877300024000000	0.899699986000000	0.869799972000000	0.345499992000000	0.228400007000000	0.137700006000000	0.143600002000000	0.136099994000000	0.853399992000000	0.861699998000000	0.568000019000000	0.156599998000000	0.140599996000000	0.135800004000000	0.131799996000000	0.132400006000000	0.707199991000000	0.689599991000000	0.185299993000000	0.142700002000000	0.137700006000000	0.134800002000000	0.137099996000000	0.129199997000000	0.596099973000000	0.525300026000000	0.168699995000000	0.137700006000000	0.136199996000000	0.134800002000000	0.134900004000000	0.132499993000000	0.486499995000000	0.399800003000000	0.151999995000000	0.138200000000000	0.137099996000000	0.133499995000000	0.135499999000000	0.134700000000000	0.441199988000000	0.326400012000000
0.892400026000000	0.890200019000000	0.851300001000000	0.876600027000000	0.693499982000000	0.506900012000000	0.155300006000000	0.161200002000000	0.889599979000000	0.897099972000000	0.864799976000000	0.366899997000000	0.246800005000000	0.137600005000000	0.142700002000000	0.140100002000000	0.852500021000000	0.851999998000000	0.592899978000000	0.156700000000000	0.139200002000000	0.133000001000000	0.129999995000000	0.131999999000000	0.748499990000000	0.714900017000000	0.188099995000000	0.141800001000000	0.134299994000000	0.133900002000000	0.136199996000000	0.127599999000000	0.619400024000000	0.575900018000000	0.167400002000000	0.137500003000000	0.136500001000000	0.133499995000000	0.131600007000000	0.133699998000000	0.512600005000000	0.429500014000000	0.151400000000000	0.135499999000000	0.136800006000000	0.132300004000000	0.136099994000000	0.136000007000000	0.450899988000000	0.333900005000000
[truncated: 14 more columns]
