# Supplementary material for: Modeling the impact of drug interactions on therapeutic selectivity
Source: Nat Commun. 2018 Aug 27;9:3452. doi: 10.1038/s41467-018-05954-3 (PMC6110842; doi:10.1038/s41467-018-05954-3)
Supplement: Supplementary file 4 — Supplementary Data 1 [file 41467_2018_5954_MOESM4_ESM.zip › albRAW/Ter-Ter.txt]

0.0892999991774559	0.0947000011801720	0.0935000032186508	0.0949999988079071	0.0957000032067299	0.0975999981164932	0.0961000025272369	0.0957999974489212	0.0904000028967857	0.0909999981522560	0.0944000035524368	0.0942000001668930	0.0951000005006790	0.0983000025153160	0.100599996745586	0.0974999964237213	0.0894000008702278	0.0917000025510788	0.0920000001788139	0.0949999988079071	0.0954999998211861	0.0957000032067299	0.0980999991297722	0.0997999981045723	0.0930999964475632	0.0900000035762787	0.0949999988079071	0.0952000021934509	0.0989999994635582	0.0995000004768372	0.0974000021815300	0.0951000005006790	0.0935999974608421	0.0898000001907349	0.0947000011801720	0.0965000018477440	0.0974999964237213	0.0954999998211861	0.0953999981284142	0.0969000011682510	0.0888999998569489	0.0913000032305718	0.0944000035524368	0.0925000011920929	0.0975999981164932	0.0986000001430512	0.0948999971151352	0.0989999994635582	0.0912000015377998	0.0904000028967857
0.0891999974846840	0.0957999974489212	0.0940999984741211	0.0947000011801720	0.0962999984622002	0.0980999991297722	0.0970000028610230	0.0961999967694283	0.0895000025629997	0.0909999981522560	0.0958999991416931	0.0942000001668930	0.0951000005006790	0.0991000011563301	0.0987000018358231	0.0979999974370003	0.0894000008702278	0.0908999964594841	0.0922000035643578	0.0944999977946281	0.0948000028729439	0.0970000028610230	0.0983000025153160	0.0996999964118004	0.0926999971270561	0.0901999995112419	0.0947000011801720	0.0936999991536140	0.100100003182888	0.0983999967575073	0.0979000031948090	0.0943000018596649	0.0942000001668930	0.0892999991774559	0.0947000011801720	0.0966000035405159	0.0969000011682510	0.0952000021934509	0.0957000032067299	0.0969000011682510	0.0885000005364418	0.0913000032305718	0.0943000018596649	0.0923999994993210	0.0976999998092651	0.0997999981045723	0.0951000005006790	0.0987000018358231	0.0908999964594841	0.0895000025629997
0.0882999971508980	0.0947000011801720	0.0932999998331070	0.0952000021934509	0.0952000021934509	0.0970999971032143	0.0945999994874001	0.0949999988079071	0.0881000012159348	0.0901999995112419	0.0944999977946281	0.0939999967813492	0.0951000005006790	0.0966999977827072	0.100100003182888	0.0970000028610230	0.0885000005364418	0.0909999981522560	0.0912000015377998	0.0939999967813492	0.0927999988198280	0.0954999998211861	0.0961000025272369	0.0995000004768372	0.0918999984860420	0.0903000012040138	0.0935999974608421	0.0935999974608421	0.0982000008225441	0.0983000025153160	0.0966000035405159	0.0930000022053719	0.0931999981403351	0.0895000025629997	0.0935000032186508	0.0960000008344650	0.0974000021815300	0.0944000035524368	0.0948999971151352	0.0951000005006790	0.0879999995231628	0.0917999967932701	0.0932999998331070	0.0913999974727631	0.0971999987959862	0.0971999987959862	0.0936999991536140	0.0962999984622002	0.0907000005245209	0.0883999988436699
0.0882999971508980	0.0948000028729439	0.0932999998331070	0.0943000018596649	0.0945999994874001	0.0953999981284142	0.0943000018596649	0.0944999977946281	0.0895000025629997	0.0898000001907349	0.0938000008463860	0.0932999998331070	0.0961999967694283	0.0966000035405159	0.0983999967575073	0.0970999971032143	0.0891000032424927	0.0910999998450279	0.0921000018715859	0.0942000001668930	0.0939999967813492	0.0945999994874001	0.0969000011682510	0.0966999977827072	0.0929000005126000	0.0904999971389771	0.0935000032186508	0.0948999971151352	0.0943000018596649	0.0970000028610230	0.0956000015139580	0.0948999971151352	0.0926999971270561	0.0887999981641769	0.0940999984741211	0.0958999991416931	0.125300005078316	0.0927999988198280	0.0939000025391579	0.0988999977707863	0.0886999964714050	0.0913999974727631	0.0935999974608421	0.0917000025510788	0.0936999991536140	0.0956000015139580	0.0947000011801720	0.0949999988079071	0.0908999964594841	0.0885000005364418
0.0890000015497208	0.0957999974489212	0.0939000025391579	0.0947000011801720	0.0956000015139580	0.0982000008225441	0.0957999974489212	0.0956000015139580	0.0882999971508980	0.0899000018835068	0.0935999974608421	0.0942000001668930	0.0961000025272369	0.0983000025153160	0.0996999964118004	0.0967999994754791	0.0901999995112419	0.0913000032305718	0.0916000008583069	0.0949999988079071	0.0948000028729439	0.0952000021934509	0.0978000015020371	0.0979999974370003	0.0923999994993210	0.0935000032186508	0.0939000025391579	0.0942000001668930	0.0992999970912933	0.0989999994635582	0.0969000011682510	0.0940999984741211	0.0925000011920929	0.0888999998569489	0.0936999991536140	0.0957999974489212	0.127499997615814	0.0948999971151352	0.0975999981164932	0.0973000004887581	0.0885000005364418	0.0917000025510788	0.0938000008463860	0.0917000025510788	0.0965000018477440	0.0974000021815300	0.0961999967694283	0.0970000028610230	0.0909999981522560	0.0891999974846840
0.0885000005364418	0.0957000032067299	0.0931999981403351	0.0951000005006790	0.0951000005006790	0.0974000021815300	0.0944999977946281	0.0966999977827072	0.0891000032424927	0.0904999971389771	0.0935999974608421	0.0945999994874001	0.0952000021934509	0.0969000011682510	0.0987000018358231	0.0974000021815300	0.0886999964714050	0.0917000025510788	0.0926999971270561	0.0954999998211861	0.0935999974608421	0.0956000015139580	0.0974000021815300	0.0976999998092651	0.0927999988198280	0.0914999991655350	0.0948000028729439	0.0965000018477440	0.0970000028610230	0.0979999974370003	0.0969000011682510	0.0948999971151352	0.0927999988198280	0.0908999964594841	0.0940999984741211	0.0964000001549721	0.0958999991416931	0.0945999994874001	0.0952000021934509	0.0957000032067299	0.0882000029087067	0.0927999988198280	0.0939999967813492	0.0926999971270561	0.0979000031948090	0.0966999977827072	0.0943000018596649	0.0969000011682510	0.0912000015377998	0.0890000015497208
0.0892999991774559	0.0960000008344650	0.0943000018596649	0.0948000028729439	0.0957000032067299	0.0956000015139580	0.0958999991416931	0.0954999998211861	0.0898000001907349	0.0908999964594841	0.0954999998211861	0.0947000011801720	0.0961999967694283	0.0975999981164932	0.0974000021815300	0.0966999977827072	0.0895999968051910	0.0920000001788139	0.0920000001788139	0.0962999984622002	0.0918999984860420	0.0966999977827072	0.0966000035405159	0.0966999977827072	0.0939999967813492	0.0918999984860420	0.0951000005006790	0.0953999981284142	0.0954999998211861	0.0967999994754791	0.0952000021934509	0.0931999981403351	0.0930999964475632	0.0904999971389771	0.0949999988079071	0.100000001490116	0.100000001490116	0.0936999991536140	0.0935000032186508	0.0939000025391579	0.0900999978184700	0.0918999984860420	0.0944000035524368	0.0929000005126000	0.0948000028729439	0.0966000035405159	0.0942000001668930	0.0954999998211861	0.0913000032305718	0.0892999991774559
0.0892999991774559	0.0970000028610230	0.0944000035524368	0.0956000015139580	0.0965000018477440	0.0980999991297722	0.0966999977827072	0.0960000008344650	0.0907000005245209	0.0922000035643578	0.0961000025272369	0.0949999988079071	0.0975999981164932	0.0988000035285950	0.101300001144409	0.0975999981164932	0.0916000008583069	0.0931999981403351	0.0938000008463860	0.0960000008344650	0.0938000008463860	0.0961000025272369	0.0970999971032143	0.0987000018358231	0.0938000008463860	0.0930999964475632	0.0953999981284142	0.0965000018477440	0.0979000031948090	0.100699998438358	0.0978000015020371	0.0945999994874001	0.0935000032186508	0.0912000015377998	0.0956000015139580	0.0974000021815300	0.109099999070168	0.0961999967694283	0.0960000008344650	0.0971999987959862	0.0907000005245209	0.0936999991536140	0.0952999964356422	0.0935999974608421	0.0988999977707863	0.0991000011563301	0.0961000025272369	0.0961000025272369	0.0922999978065491	0.0896999984979630
0.0908999964594841	0.0986000001430512	0.0956000015139580	0.0976999998092651	0.0965000018477440	0.0979999974370003	0.0961000025272369	0.0958999991416931	0.0913000032305718	0.0916000008583069	0.0974000021815300	0.0966000035405159	0.0962999984622002	0.100299999117851	0.0997999981045723	0.0978000015020371	0.0917999967932701	0.0944000035524368	0.0948999971151352	0.0973000004887581	0.0949999988079071	0.0974999964237213	0.0989999994635582	0.0987000018358231	0.0954999998211861	0.0935000032186508	0.0967999994754791	0.0979000031948090	0.0993999987840653	0.100199997425079	0.0983000025153160	0.0948000028729439	0.0953999981284142	0.0922999978065491	0.0970000028610230	0.0982000008225441	0.0974000021815300	0.0952999964356422	0.0952999964356422	0.0970999971032143	0.0914999991655350	0.0944999977946281	0.0957999974489212	0.0947000011801720	0.0970999971032143	0.0979999974370003	0.0958999991416931	0.0966999977827072	0.0934000015258789	0.0907000005245209
0.0910999998450279	0.0971999987959862	0.0961000025272369	0.0967999994754791	0.0991000011563301	0.101099997758865	0.0984999984502792	0.0991000011563301	0.0918999984860420	0.0931999981403351	0.0971999987959862	0.0967999994754791	0.0980999991297722	0.102200001478195	0.102600000798702	0.100299999117851	0.0912000015377998	0.0936999991536140	0.0948000028729439	0.0979999974370003	0.0970000028610230	0.0979000031948090	0.100000001490116	0.100500002503395	0.0944000035524368	0.0936999991536140	0.0971999987959862	0.0979000031948090	0.101400002837181	0.102300003170967	0.101000003516674	0.0971999987959862	0.0953999981284142	0.0932999998331070	0.0974000021815300	0.0980999991297722	0.0986000001430512	0.0976999998092651	0.0989999994635582	0.0969000011682510	0.0907000005245209	0.0945999994874001	0.0967999994754791	0.0951000005006790	0.0987000018358231	0.100100003182888	0.0996000021696091	0.0993999987840653	0.0931999981403351	0.0904999971389771
0.0917000025510788	0.0988000035285950	0.0978000015020371	0.0991000011563301	0.0993999987840653	0.0996000021696091	0.100599996745586	0.0975999981164932	0.0934000015258789	0.0948999971151352	0.0997999981045723	0.0989999994635582	0.0983000025153160	0.101599998772144	0.102399997413158	0.100299999117851	0.0922999978065491	0.0970999971032143	0.0964000001549721	0.100000001490116	0.0970999971032143	0.0988999977707863	0.100699998438358	0.100900001823902	0.0964000001549721	0.0952000021934509	0.0988000035285950	0.0988999977707863	0.101999998092651	0.101999998092651	0.100800000131130	0.0978000015020371	0.0949999988079071	0.0939999967813492	0.0987000018358231	0.100400000810623	0.0992999970912933	0.0980999991297722	0.0986000001430512	0.0980999991297722	0.0920000001788139	0.0967999994754791	0.0974999964237213	0.0975999981164932	0.100699998438358	0.100699998438358	0.101300001144409	0.100199997425079	0.0952000021934509	0.0917999967932701
0.0926999971270561	0.0993999987840653	0.0983000025153160	0.0988000035285950	0.0976999998092651	0.101599998772144	0.0983999967575073	0.0967999994754791	0.0951000005006790	0.0944999977946281	0.100000001490116	0.0996000021696091	0.0993999987840653	0.101899996399879	0.101800002157688	0.101000003516674	0.0935000032186508	0.0964000001549721	0.0966000035405159	0.100800000131130	0.0960000008344650	0.0987000018358231	0.100500002503395	0.102399997413158	0.0971999987959862	0.0964000001549721	0.0996000021696091	0.100500002503395	0.101800002157688	0.100299999117851	0.100599996745586	0.0980999991297722	0.0954999998211861	0.0952000021934509	0.0998999997973442	0.100699998438358	0.110399998724461	0.0975999981164932	0.0978000015020371	0.0976999998092651	0.0931999981403351	0.0966000035405159	0.0971999987959862	0.0983999967575073	0.0976999998092651	0.100100003182888	0.0974000021815300	0.0992000028491020	0.0949999988079071	0.0922999978065491
0.0951000005006790	0.101199999451637	0.100100003182888	0.100699998438358	0.102200001478195	0.102700002491474	0.101099997758865	0.101300001144409	0.0969000011682510	0.0974999964237213	0.101300001144409	0.100599996745586	0.105700001120567	0.105599999427795	0.106499999761581	0.104099996387959	0.0943000018596649	0.0983999967575073	0.0986000001430512	0.103500001132488	0.100000001490116	0.101099997758865	0.103299997746944	0.103699997067451	0.0988999977707863	0.0989999994635582	0.101099997758865	0.102600000798702	0.103299997746944	0.105499997735024	0.104199998080730	0.0996999964118004	0.0964000001549721	0.0964000001549721	0.101099997758865	0.101999998092651	0.102300003170967	0.100800000131130	0.101199999451637	0.100000001490116	0.0948999971151352	0.0983000025153160	0.0995000004768372	0.100199997425079	0.102799996733665	0.104299999773502	0.103299997746944	0.103900000452995	0.0966000035405159	0.0930999964475632
0.0970999971032143	0.103299997746944	0.102899998426437	0.101899996399879	0.103299997746944	0.104000002145767	0.103000000119209	0.102899998426437	0.0992999970912933	0.0986000001430512	0.103699997067451	0.103399999439716	0.106600001454353	0.105400003492832	0.112999998033047	0.104900002479553	0.0974000021815300	0.100199997425079	0.100699998438358	0.105599999427795	0.101199999451637	0.104400001466274	0.105200000107288	0.105099998414516	0.100199997425079	0.101099997758865	0.103000000119209	0.104800000786781	0.104800000786781	0.105499997735024	0.105700001120567	0.102899998426437	0.0979999974370003	0.0989999994635582	0.102099999785423	0.103699997067451	0.111900001764297	0.103000000119209	0.103100001811981	0.101400002837181	0.0970999971032143	0.100699998438358	0.101499997079372	0.101700000464916	0.103600002825260	0.104699999094009	0.101899996399879	0.105099998414516	0.0983999967575073	0.0947000011801720
0.0988000035285950	0.104500003159046	0.103399999439716	0.104299999773502	0.104500003159046	0.105599999427795	0.106700003147125	0.104400001466274	0.102399997413158	0.101700000464916	0.106799997389317	0.104900002479553	0.103000000119209	0.107600003480911	0.109800003468990	0.108400002121925	0.0988999977707863	0.102799996733665	0.102200001478195	0.106499999761581	0.102799996733665	0.104999996721745	0.104299999773502	0.104500003159046	0.103100001811981	0.101499997079372	0.104900002479553	0.105999998748302	0.105800002813339	0.106100000441074	0.104599997401237	0.102499999105930	0.100100003182888	0.100000001490116	0.104599997401237	0.107299998402596	0.104500003159046	0.104099996387959	0.102799996733665	0.104599997401237	0.0982000008225441	0.101499997079372	0.103900000452995	0.104199998080730	0.104500003159046	0.106499999761581	0.103500001132488	0.105599999427795	0.100000001490116	0.0961000025272369
0.101199999451637	0.108300000429153	0.105899997055531	0.106499999761581	0.105099998414516	0.108499996364117	0.104699999094009	0.106100000441074	0.104500003159046	0.102300003170967	0.109200000762939	0.107000000774860	0.106399998068810	0.110299997031689	0.110699996352196	0.108699999749660	0.101400002837181	0.105200000107288	0.104299999773502	0.107799999415874	0.105599999427795	0.106100000441074	0.107500001788139	0.108099997043610	0.104500003159046	0.105300001800060	0.107100002467632	0.108000002801418	0.106799997389317	0.108800001442432	0.107100002467632	0.105800002813339	0.101099997758865	0.102300003170967	0.105400003492832	0.108400002121925	0.119999997317791	0.105999998748302	0.104900002479553	0.102899998426437	0.0988000035285950	0.104999996721745	0.105400003492832	0.106600001454353	0.103600002825260	0.107500001788139	0.106499999761581	0.106700003147125	0.101400002837181	0.0976999998092651
0.104500003159046	0.109099999070168	0.107900001108646	0.106299996376038	0.107699997723103	0.109300002455711	0.106899999082088	0.108199998736382	0.108000002801418	0.105499997735024	0.110299997031689	0.110600002110004	0.108000002801418	0.111299999058247	0.114500001072884	0.112599998712540	0.102600000798702	0.106499999761581	0.106399998068810	0.112199999392033	0.106299996376038	0.109600000083447	0.109399996697903	0.109499998390675	0.105999998748302	0.107199996709824	0.109399996697903	0.109899997711182	0.109099999070168	0.110899999737740	0.110899999737740	0.107400000095367	0.103699997067451	0.103600002825260	0.108599998056889	0.108999997377396	0.106700003147125	0.104900002479553	0.107600003480911	0.105400003492832	0.100100003182888	0.105999998748302	0.106200002133846	0.106499999761581	0.107100002467632	0.108900003135204	0.106799997389317	0.108199998736382	0.102300003170967	0.0992000028491020
0.108000002801418	0.113300003111362	0.110500000417233	0.108999997377396	0.111599996685982	0.111299999058247	0.109499998390675	0.108400002121925	0.110899999737740	0.106899999082088	0.113399997353554	0.111599996685982	0.111500002443790	0.113499999046326	0.113399997353554	0.109700001776218	0.105300001800060	0.110100001096725	0.108800001442432	0.113499999046326	0.108300000429153	0.109800003468990	0.110500000417233	0.109499998390675	0.109399996697903	0.111000001430511	0.112499997019768	0.112000003457069	0.110100001096725	0.111800000071526	0.111199997365475	0.109200000762939	0.104599997401237	0.107600003480911	0.109899997711182	0.112499997019768	0.108699999749660	0.107299998402596	0.108800001442432	0.106600001454353	0.103399999439716	0.107299998402596	0.107900001108646	0.109300002455711	0.106700003147125	0.109300002455711	0.108800001442432	0.111000001430511	0.104599997401237	0.101000003516674
0.112000003457069	0.115800000727177	0.113499999046326	0.112800002098084	0.112099997699261	0.111000001430511	0.110200002789497	0.108599998056889	0.116999998688698	0.108699999749660	0.115099996328354	0.112499997019768	0.109099999070168	0.112499997019768	0.116300001740456	0.112199999392033	0.111199997365475	0.114000000059605	0.112000003457069	0.115000002086163	0.110100001096725	0.110699996352196	0.111299999058247	0.110799998044968	0.111900001764297	0.113600000739098	0.115099996328354	0.112899996340275	0.111599996685982	0.113099999725819	0.112999998033047	0.112599998712540	0.108000002801418	0.107699997723103	0.111100003123283	0.112400002777576	0.110699996352196	0.107000000774860	0.109399996697903	0.106100000441074	0.103600002825260	0.109300002455711	0.108800001442432	0.112499997019768	0.109899997711182	0.111199997365475	0.109099999070168	0.109499998390675	0.104199998080730	0.101300001144409
0.116300001740456	0.118500001728535	0.114600002765656	0.113399997353554	0.113700002431870	0.112400002777576	0.109800003468990	0.110899999737740	0.124399997293949	0.112400002777576	0.118299998342991	0.114600002765656	0.112800002098084	0.115599997341633	0.118900001049042	0.111299999058247	0.112499997019768	0.114900000393391	0.112599998712540	0.117100000381470	0.111299999058247	0.112099997699261	0.114299997687340	0.113099999725819	0.112300001084805	0.113300003111362	0.115999996662140	0.115199998021126	0.113300003111362	0.114600002765656	0.114699997007847	0.111199997365475	0.108599998056889	0.111599996685982	0.113499999046326	0.115900002419949	0.135100007057190	0.111100003123283	0.111800000071526	0.107799999415874	0.105999998748302	0.111599996685982	0.112400002777576	0.111599996685982	0.111599996685982	0.111299999058247	0.109899997711182	0.112400002777576	0.106700003147125	0.102799996733665
0.122000001370907	0.125000000000000	0.119900003075600	0.114600002765656	0.117600001394749	0.114200003445148	0.112800002098084	0.114399999380112	0.129700005054474	0.116599999368191	0.119099996984005	0.116800002753735	0.114399999380112	0.118900001049042	0.118400000035763	0.115500003099442	0.115599997341633	0.119199998676777	0.115099996328354	0.119699999690056	0.115000002086163	0.115299999713898	0.114100001752377	0.112300001084805	0.117399998009205	0.117700003087521	0.120200000703335	0.121600002050400	0.116400003433228	0.116400003433228	0.113200001418591	0.112999998033047	0.108900003135204	0.114100001752377	0.114600002765656	0.117100000381470	0.120200000703335	0.111900001764297	0.111500002443790	0.110699996352196	0.107900001108646	0.113600000739098	0.113200001418591	0.113200001418591	0.111599996685982	0.114699997007847	0.111400000751019	0.114399999380112	0.108999997377396	0.104599997401237
0.130899995565414	0.129700005054474	0.123800002038479	0.117799997329712	0.118799999356270	0.117100000381470	0.115699999034405	0.115299999713898	0.138999998569489	0.121899999678135	0.125499993562698	0.121500000357628	0.115999996662140	0.119499996304512	0.120700001716614	0.116200000047684	0.120800003409386	0.125799998641014	0.118600003421307	0.125100001692772	0.118699997663498	0.115900002419949	0.118400000035763	0.115900002419949	0.120700001716614	0.121100001037121	0.122400000691414	0.122100003063679	0.119000002741814	0.120300002396107	0.117899999022484	0.114299997687340	0.112999998033047	0.118199996650219	0.118699997663498	0.119599997997284	0.139599993824959	0.114100001752377	0.114000000059605	0.111699998378754	0.110799998044968	0.116700001060963	0.117700003087521	0.119699999690056	0.113399997353554	0.115400001406670	0.113200001418591	0.115099996328354	0.110200002789497	0.104900002479553
0.141200006008148	0.136600002646446	0.130199998617172	0.120300002396107	0.120499998331070	0.116800002753735	0.117700003087521	0.116499997675419	0.146300002932549	0.125900000333786	0.128000006079674	0.124700002372265	0.118600003421307	0.121500000357628	0.122199997305870	0.119199998676777	0.127499997615814	0.131099998950958	0.125200003385544	0.127800002694130	0.118799999356270	0.118299998342991	0.117700003087521	0.115900002419949	0.126399993896484	0.126000002026558	0.126399993896484	0.129399999976158	0.119599997997284	0.121100001037121	0.119099996984005	0.116400003433228	0.115099996328354	0.120300002396107	0.120499998331070	0.122100003063679	0.165700003504753	0.115999996662140	0.114299997687340	0.114799998700619	0.111100003123283	0.121699996292591	0.119999997317791	0.120600000023842	0.120600000023842	0.119900003075600	0.116400003433228	0.116700001060963	0.113099999725819	0.108000002801418
0.153300002217293	0.144700005650520	0.135900005698204	0.127900004386902	0.124099999666214	0.124799996614456	0.117600001394749	0.116300001740456	0.161799997091293	0.133499994874001	0.136600002646446	0.129299998283386	0.123800002038479	0.123400002717972	0.126300007104874	0.120999999344349	0.134100005030632	0.135700002312660	0.130300000309944	0.131999999284744	0.119800001382828	0.120999999344349	0.121500000357628	0.117499999701977	0.129999995231628	0.134299993515015	0.134100005030632	0.135100007057190	0.120499998331070	0.121899999678135	0.121100001037121	0.119000002741814	0.115900002419949	0.122299998998642	0.124600000679493	0.124700002372265	0.122199997305870	0.115599997341633	0.116899996995926	0.114600002765656	0.113700002431870	0.121699996292591	0.120399996638298	0.122900001704693	0.116800002753735	0.119599997997284	0.116099998354912	0.118000000715256	0.116899996995926	0.111500002443790
0.166899994015694	0.156800001859665	0.144299998879433	0.135100007057190	0.127299994230270	0.126699998974800	0.121799997985363	0.119199998676777	0.175899997353554	0.142100006341934	0.142700001597404	0.132400006055832	0.125000000000000	0.127700001001358	0.128299996256828	0.121899999678135	0.143500000238419	0.146300002932549	0.135700002312660	0.138300001621246	0.123700000345707	0.122000001370907	0.121600002050400	0.120499998331070	0.140300005674362	0.139899998903275	0.138699993491173	0.141599997878075	0.128199994564056	0.127200007438660	0.123899996280670	0.119800001382828	0.121399998664856	0.127100005745888	0.128900006413460	0.128999993205071	0.123000003397465	0.118900001049042	0.121399998664856	0.117299996316433	0.118100002408028	0.127100005745888	0.123000003397465	0.128399997949600	0.117700003087521	0.122599996626377	0.120300002396107	0.119499996304512	0.120399996638298	0.114600002765656
0.183400005102158	0.164100006222725	0.146799996495247	0.137299999594688	0.134700000286102	0.130300000309944	0.125900000333786	0.122500002384186	0.187299996614456	0.152500003576279	0.152700006961823	0.139500007033348	0.130199998617172	0.131699994206429	0.130999997258186	0.127599999308586	0.151800006628037	0.149599999189377	0.141599997878075	0.142100006341934	0.129800006747246	0.125300005078316	0.125699996948242	0.121600002050400	0.145999997854233	0.145099997520447	0.143700003623962	0.140000000596046	0.128700003027916	0.132400006055832	0.126200005412102	0.122500002384186	0.125000000000000	0.133200004696846	0.134000003337860	0.134700000286102	0.125100001692772	0.120099999010563	0.122900001704693	0.118100002408028	0.124300003051758	0.135299995541573	0.130700007081032	0.132200002670288	0.126000002026558	0.124899998307228	0.124300003051758	0.123700000345707	0.125100001692772	0.117100000381470
0.202199995517731	0.179000005125999	0.160199999809265	0.148800000548363	0.139400005340576	0.135299995541573	0.130300000309944	0.131200000643730	0.210600003600121	0.161300003528595	0.165399998426437	0.146799996495247	0.136899992823601	0.137099996209145	0.140599995851517	0.130999997258186	0.162699997425079	0.164700001478195	0.152400001883507	0.149599999189377	0.132599994540215	0.130899995565414	0.128700003027916	0.126100003719330	0.158500000834465	0.155200004577637	0.148900002241135	0.147300004959106	0.132499992847443	0.134100005030632	0.130500003695488	0.130099996924400	0.131300002336502	0.141299992799759	0.139100000262260	0.141200006008148	0.131500005722046	0.126800000667572	0.128099992871284	0.121299996972084	0.129999995231628	0.141399994492531	0.135100007057190	0.135399997234344	0.127299994230270	0.130899995565414	0.126000002026558	0.124200001358986	0.129199996590614	0.121399998664856
0.230000004172325	0.196500003337860	0.171700000762939	0.154499992728233	0.144800007343292	0.140499994158745	0.135399997234344	0.129500001668930	0.232700005173683	0.171599999070168	0.171200007200241	0.151800006628037	0.143900007009506	0.141299992799759	0.140900000929832	0.135100007057190	0.175600007176399	0.180099993944168	0.162100002169609	0.157499998807907	0.140599995851517	0.136700004339218	0.132699996232986	0.128800004720688	0.171800002455711	0.168099999427795	0.160099998116493	0.155799999833107	0.143000006675720	0.139100000262260	0.133799999952316	0.130700007081032	0.140000000596046	0.147799998521805	0.145099997520447	0.146599993109703	0.136199995875359	0.128800004720688	0.130199998617172	0.122699998319149	0.136899992823601	0.145300000905991	0.140400007367134	0.140100002288818	0.129199996590614	0.129099994897842	0.128199994564056	0.126200005412102	0.134800001978874	0.129099994897842
0.252900004386902	0.212400004267693	0.180500000715256	0.163200005888939	0.150299996137619	0.142000004649162	0.137099996209145	0.134900003671646	0.258500009775162	0.191200003027916	0.186499997973442	0.161699995398521	0.144999995827675	0.146099999547005	0.146200001239777	0.138400003314018	0.191799998283386	0.192100003361702	0.172399997711182	0.170100003480911	0.146300002932549	0.137400001287460	0.136299997568131	0.132899999618530	0.185900002717972	0.178299993276596	0.170800000429153	0.161799997091293	0.149299994111061	0.143099993467331	0.138199999928474	0.133799999952316	0.149299994111061	0.161500006914139	0.154400005936623	0.151700004935265	0.157100006937981	0.132899999618530	0.133000001311302	0.125799998641014	0.139100000262260	0.152600005269051	0.148200005292892	0.149100005626678	0.130899995565414	0.135399997234344	0.129700005054474	0.129299998283386	0.139599993824959	0.130500003695488
0.287099987268448	0.235799998044968	0.198799997568131	0.175400003790855	0.160199999809265	0.150600001215935	0.147200003266335	0.142100006341934	0.289999991655350	0.210500001907349	0.202099993824959	0.171399995684624	0.158999994397163	0.153200000524521	0.157900005578995	0.146899998188019	0.212699994444847	0.208000004291534	0.182699993252754	0.180000007152557	0.154899999499321	0.148800000548363	0.142199993133545	0.136999994516373	0.195899993181229	0.191300004720688	0.181799992918968	0.176599994301796	0.154400005936623	0.150900006294251	0.145300000905991	0.141800001263618	0.155699998140335	0.167799994349480	0.160899996757507	0.161100000143051	0.143000006675720	0.135299995541573	0.138300001621246	0.132899999618530	0.152199998497963	0.161400005221367	0.151500001549721	0.148499995470047	0.140100002288818	0.141699999570847	0.133300006389618	0.133699998259544	0.149800002574921	0.138799995183945
0.312500000000000	0.255100011825562	0.215000003576279	0.182999998331070	0.170399993658066	0.157700002193451	0.150299996137619	0.148300006985664	0.320100009441376	0.221399992704391	0.221000000834465	0.185200005769730	0.171499997377396	0.166500002145767	0.162499994039536	0.150800004601479	0.232199996709824	0.230499997735024	0.194199994206429	0.196899995207787	0.162200003862381	0.155599996447563	0.150399997830391	0.143900007009506	0.208700001239777	0.203199997544289	0.189999997615814	0.183400005102158	0.163299992680550	0.157800003886223	0.152199998497963	0.147100001573563	0.164800003170967	0.179499998688698	0.169599995017052	0.168200001120567	0.153799995779991	0.143399998545647	0.144299998879433	0.136299997568131	0.151899993419647	0.166899994015694	0.158099994063377	0.160899996757507	0.145300000905991	0.149100005626678	0.136899992823601	0.144500002264977	0.154100000858307	0.144099995493889
0.350699990987778	0.277799993753433	0.232299998402596	0.200800001621246	0.179299995303154	0.165199995040894	0.160400003194809	0.157399997115135	0.353199988603592	0.247799992561340	0.230800002813339	0.193000003695488	0.170800000429153	0.172900006175041	0.173700004816055	0.158800005912781	0.257299989461899	0.250400006771088	0.216399997472763	0.205699995160103	0.170300006866455	0.160400003194809	0.156000003218651	0.145099997520447	0.234200000762939	0.227699995040894	0.212500005960464	0.197099998593330	0.162499994039536	0.163900002837181	0.157399997115135	0.153300002217293	0.171100005507469	0.193399995565414	0.182199999690056	0.177499994635582	0.163000002503395	0.147400006651878	0.147200003266335	0.141399994492531	0.163299992680550	0.181999996304512	0.168400004506111	0.164000004529953	0.145199999213219	0.151800006628037	0.146699994802475	0.146999999880791	0.164199993014336	0.152400001883507
0.386099994182587	0.302100002765656	0.256399989128113	0.211300000548363	0.191100001335144	0.172600001096725	0.165199995040894	0.159700006246567	0.379599988460541	0.265599995851517	0.256799995899200	0.215900003910065	0.178200006484985	0.176300004124641	0.175899997353554	0.160699993371964	0.280900001525879	0.278299987316132	0.232400000095367	0.217899993062019	0.177300006151199	0.171900004148483	0.163499996066093	0.153999999165535	0.250999987125397	0.238800004124641	0.220899999141693	0.202999994158745	0.180299997329712	0.172299996018410	0.162900000810623	0.163399994373322	0.186800003051758	0.203999996185303	0.192499995231628	0.185100004076958	0.165399998426437	0.153099998831749	0.150399997830391	0.145899996161461	0.173199996352196	0.188400000333786	0.177900001406670	0.178499996662140	0.155699998140335	0.155900001525879	0.148000001907349	0.149399995803833	0.169400006532669	0.160400003194809
0.431499987840652	0.339800000190735	0.275200009346008	0.229699999094009	0.198200002312660	0.180099993944168	0.172099992632866	0.169599995017052	0.423200011253357	0.300599992275238	0.274399995803833	0.222699999809265	0.196899995207787	0.187800005078316	0.183799996972084	0.165999993681908	0.308800011873245	0.288300007581711	0.246399998664856	0.235899999737740	0.186199992895126	0.179700002074242	0.170699998736382	0.158800005912781	0.270099997520447	0.259200006723404	0.240700006484985	0.225400000810623	0.188800007104874	0.181400001049042	0.170900002121925	0.167500004172325	0.193399995565414	0.219200000166893	0.196899995207787	0.198100000619888	0.176400005817413	0.164700001478195	0.158899992704391	0.156100004911423	0.179399996995926	0.199900001287460	0.184699997305870	0.177200004458427	0.161699995398521	0.164199993014336	0.154699996113777	0.153500005602837	0.181199997663498	0.167799994349480
0.467799991369247	0.379799991846085	0.304300010204315	0.244699999690056	0.213499993085861	0.187700003385544	0.179600000381470	0.177300006151199	0.468300014734268	0.322600007057190	0.295199990272522	0.241899996995926	0.203700006008148	0.193299993872643	0.190899997949600	0.172999992966652	0.335299998521805	0.328799992799759	0.268400013446808	0.252700001001358	0.193200007081032	0.184699997305870	0.177699998021126	0.164900004863739	0.292299985885620	0.284999996423721	0.257400006055832	0.236399993300438	0.198799997568131	0.184599995613098	0.170699998736382	0.175699993968010	0.208299994468689	0.231000006198883	0.215299993753433	0.202299997210503	0.195099994540215	0.167199999094009	0.164800003170967	0.158999994397163	0.187800005078316	0.205400004982948	0.192000001668930	0.191499993205071	0.172299996018410	0.168200001120567	0.160199999809265	0.161200001835823	0.191400006413460	0.179700002074242
0.498899996280670	0.411300003528595	0.326599985361099	0.256900012493134	0.229100003838539	0.196500003337860	0.189099997282028	0.188600003719330	0.502300024032593	0.357800006866455	0.323000013828278	0.267199993133545	0.219600006937981	0.207499995827675	0.204300001263618	0.187399998307228	0.377099990844727	0.350600004196167	0.300799995660782	0.266799986362457	0.210999995470047	0.193000003695488	0.177399992942810	0.179900005459785	0.327100008726120	0.308999985456467	0.270099997520447	0.247899994254112	0.205300003290176	0.192699998617172	0.180299997329712	0.185299992561340	0.227400004863739	0.251199990510941	0.226699993014336	0.220699995756149	0.242500007152557	0.173399999737740	0.166299998760223	0.162699997425079	0.210999995470047	0.227899998426437	0.211700007319450	0.206000000238419	0.180099993944168	0.174500003457069	0.163599997758865	0.167099997401238	0.200000002980232	0.191499993205071
0.543799996376038	0.455399990081787	0.363200008869171	0.275599986314774	0.242799997329712	0.214900001883507	0.198400005698204	0.192200005054474	0.549199998378754	0.389699995517731	0.352499991655350	0.275900006294251	0.235100001096725	0.219400003552437	0.213499993085861	0.183500006794930	0.409999996423721	0.388099998235703	0.320699989795685	0.289799988269806	0.219300001859665	0.207599997520447	0.194999992847443	0.175799995660782	0.346799999475479	0.334699988365173	0.294800013303757	0.257800012826920	0.227599993348122	0.204899996519089	0.193599998950958	0.186399996280670	0.239199995994568	0.265899986028671	0.242899999022484	0.227599993348122	0.205699995160103	0.178900003433228	0.175500005483627	0.172999992966652	0.216700002551079	0.241600006818771	0.221200004220009	0.206799998879433	0.180600002408028	0.181400001049042	0.171599999070168	0.174500003457069	0.217099994421005	0.213400006294251
0.582199990749359	0.498800009489059	0.394199997186661	0.303000003099442	0.248400002717972	0.228699997067451	0.217099994421005	0.203899994492531	0.585699975490570	0.432900011539459	0.376399993896484	0.299400001764298	0.238900005817413	0.232899993658066	0.233400002121925	0.201100006699562	0.454100012779236	0.423999994993210	0.347999989986420	0.303600013256073	0.237100005149841	0.218400001525879	0.204400002956390	0.186100006103516	0.377700001001358	0.358599990606308	0.318800002336502	0.280800014734268	0.243000000715256	0.212300002574921	0.203199997544289	0.191699996590614	0.253100007772446	0.282400012016296	0.264699995517731	0.243399992585182	0.227799996733665	0.195800006389618	0.188800007104874	0.175699993968010	0.231000006198883	0.259900003671646	0.232700005173683	0.218099996447563	0.191799998283386	0.193399995565414	0.179499998688698	0.179000005125999	0.236000001430511	0.213799998164177
0.617100000381470	0.532899975776672	0.415100008249283	0.327699989080429	0.264800012111664	0.250499993562698	0.228599995374680	0.211600005626678	0.619000017642975	0.465499997138977	0.410400003194809	0.319299995899200	0.254900008440018	0.243900001049042	0.241600006818771	0.213899999856949	0.488999992609024	0.456999987363815	0.375400006771088	0.328999996185303	0.249699994921684	0.232199996709824	0.219899997115135	0.193900004029274	0.406300008296967	0.392199993133545	0.350400000810623	0.303499996662140	0.255400002002716	0.230599999427795	0.216000005602837	0.216299995779991	0.273200005292892	0.298700004816055	0.278499990701675	0.257699996232986	0.239399999380112	0.204400002956390	0.200800001621246	0.195099994540215	0.246399998664856	0.274500012397766	0.250800013542175	0.224999994039536	0.201299995183945	0.203600004315376	0.189099997282028	0.187199994921684	0.248699992895126	0.232400000095367
0.648100018501282	0.582700014114380	0.464199990034103	0.348100006580353	0.292400002479553	0.264400005340576	0.237399995326996	0.226899996399879	0.651499986648560	0.497099995613098	0.426999986171722	0.346399992704392	0.270000010728836	0.252099990844727	0.249899998307228	0.216999992728233	0.537299990653992	0.491100013256073	0.411799997091293	0.356299996376038	0.257200002670288	0.241300001740456	0.231000006198883	0.209099993109703	0.451299995183945	0.423799991607666	0.373100012540817	0.332199990749359	0.271100014448166	0.240799993276596	0.217299997806549	0.219400003552437	0.287600010633469	0.319400012493134	0.286799997091293	0.268900007009506	0.255100011825562	0.209099993109703	0.203500002622604	0.198799997568131	0.249699994921684	0.284999996423721	0.259099990129471	0.247500002384186	0.209000006318092	0.213899999856949	0.198200002312660	0.199200004339218	0.261900007724762	0.242799997329712
0.678799986839294	0.604200005531311	0.488299995660782	0.364100009202957	0.305299997329712	0.260199993848801	0.243900001049042	0.238800004124641	0.677200019359589	0.529500007629395	0.475400000810623	0.383300006389618	0.296299993991852	0.274599999189377	0.281300008296967	0.226400002837181	0.573199987411499	0.519800007343292	0.442200005054474	0.379000008106232	0.287499994039536	0.259499996900558	0.233700007200241	0.217099994421005	0.484899997711182	0.441399991512299	0.391000002622604	0.339399993419647	0.282599985599518	0.259499996900558	0.231700003147125	0.232299998402596	0.315200001001358	0.356999993324280	0.315400004386902	0.300900012254715	0.271400004625320	0.223900005221367	0.217299997806549	0.210199996829033	0.280099987983704	0.305299997329712	0.279399991035461	0.266799986362457	0.227500006556511	0.222900003194809	0.201399996876717	0.205500006675720	0.279799997806549	0.261400014162064
0.701900005340576	0.652899980545044	0.522700011730194	0.405400007963181	0.338200002908707	0.284299999475479	0.268099993467331	0.258700013160706	0.710900008678436	0.573499977588654	0.487899988889694	0.401199996471405	0.303400009870529	0.286799997091293	0.284500002861023	0.237499997019768	0.609399974346161	0.553600013256073	0.465600013732910	0.408899992704392	0.302899986505508	0.265399992465973	0.251700013875961	0.226199999451637	0.512600004673004	0.474900007247925	0.426299989223480	0.369500011205673	0.306400001049042	0.270900011062622	0.240799993276596	0.236499994993210	0.327199995517731	0.364800006151199	0.329899996519089	0.302799999713898	0.287299990653992	0.227200001478195	0.216499999165535	0.221300005912781	0.271499991416931	0.310499995946884	0.284399986267090	0.276199996471405	0.236100003123283	0.226899996399879	0.217099994421005	0.212500005960464	0.294900000095367	0.277300000190735
0.731999993324280	0.672900021076202	0.558399975299835	0.429199993610382	0.346899986267090	0.292100012302399	0.277599990367889	0.267199993133545	0.737299978733063	0.595799982547760	0.531499981880188	0.440100014209747	0.321500003337860	0.310799986124039	0.295399993658066	0.255199998617172	0.654399991035461	0.584999978542328	0.516600012779236	0.431199997663498	0.319299995899200	0.292800009250641	0.263399988412857	0.246299996972084	0.548500001430512	0.502600014209747	0.453399986028671	0.386400014162064	0.319499999284744	0.288300007581711	0.256700009107590	0.260199993848801	0.356099992990494	0.402200013399124	0.350699990987778	0.335799992084503	0.295399993658066	0.255800008773804	0.233600005507469	0.223399996757507	0.318899989128113	0.359800010919571	0.314200013875961	0.295700013637543	0.249599993228912	0.246700003743172	0.229100003838539	0.225799992680550	0.314700007438660	0.302100002765656
0.754800021648407	0.723399996757507	0.590200006961823	0.463499993085861	0.384499996900558	0.309300005435944	0.295399993658066	0.281800001859665	0.760999977588654	0.640100002288818	0.554499983787537	0.455199986696243	0.359299987554550	0.328200012445450	0.312200009822845	0.277099996805191	0.683499991893768	0.616999983787537	0.553200006484985	0.451900005340576	0.341800004243851	0.313300013542175	0.279300004243851	0.268400013446808	0.592700004577637	0.545899987220764	0.484899997711182	0.412099987268448	0.342599987983704	0.307700008153915	0.274399995803833	0.280299991369247	0.385899990797043	0.424400001764298	0.366699993610382	0.350899994373322	0.315100014209747	0.266400009393692	0.248300001025200	0.244900003075600	0.330599993467331	0.377600014209747	0.331200003623962	0.310299992561340	0.269400000572205	0.261200010776520	0.236599996685982	0.236800000071526	0.343899995088577	0.331999987363815
0.768800020217896	0.752099990844727	0.609499990940094	0.491499990224838	0.407000005245209	0.326599985361099	0.304199993610382	0.290399998426437	0.790400028228760	0.674700021743774	0.581799983978272	0.487100005149841	0.394600003957748	0.344999998807907	0.340000003576279	0.289900004863739	0.708100020885468	0.644299983978272	0.583400011062622	0.466899991035461	0.358000010251999	0.329299986362457	0.298799991607666	0.279000014066696	0.619499981403351	0.562399983406067	0.510999977588654	0.445600003004074	0.353199988603592	0.315299987792969	0.284900009632111	0.299600005149841	0.410800009965897	0.447299987077713	0.403600007295609	0.376300007104874	0.357699990272522	0.275499999523163	0.255699992179871	0.252799987792969	0.351300001144409	0.387100011110306	0.343899995088577	0.323900014162064	0.287400007247925	0.266999989748001	0.247400000691414	0.249400004744530	0.358700007200241	0.351099997758865
0.792999982833862	0.768000006675720	0.634400010108948	0.509299993515015	0.435299992561340	0.364800006151199	0.332500010728836	0.321599990129471	0.811800003051758	0.696600019931793	0.606100022792816	0.512000024318695	0.389099985361099	0.362500011920929	0.343499988317490	0.290499985218048	0.739700019359589	0.667100012302399	0.612100005149841	0.459699988365173	0.374799996614456	0.340600013732910	0.305299997329712	0.290399998426437	0.642599999904633	0.591000020503998	0.534300029277802	0.474999994039536	0.382999986410141	0.342200011014938	0.303400009870529	0.310000002384186	0.430900007486343	0.471199989318848	0.416399985551834	0.389699995517731	0.384799987077713	0.289999991655350	0.260800004005432	0.257800012826920	0.378600001335144	0.422699987888336	0.373699992895126	0.344599992036819	0.282799988985062	0.275000005960465	0.252600014209747	0.259600013494492	0.385699987411499	0.370499998331070
0.814999997615814	0.786700010299683	0.666599988937378	0.548200011253357	0.458600014448166	0.379200011491776	0.352800011634827	0.319900006055832	0.828400015830994	0.728699982166290	0.623799979686737	0.536300003528595	0.411199986934662	0.382600009441376	0.374599993228912	0.305200010538101	0.759800016880035	0.688300013542175	0.635599970817566	0.518899977207184	0.390399992465973	0.357600003480911	0.328999996185303	0.298799991607666	0.666400015354157	0.612699985504150	0.554499983787537	0.495999991893768	0.406300008296967	0.358000010251999	0.310000002384186	0.314399987459183	0.459899991750717	0.497999995946884	0.430999994277954	0.417199999094009	0.389200001955032	0.304600000381470	0.284900009632111	0.268799990415573	0.401499986648560	0.435999989509583	0.380899995565414	0.373100012540817	0.299199998378754	0.288300007581711	0.268099993467331	0.273799985647202	0.395999997854233	0.398999989032745
0.814599990844727	0.808099985122681	0.701699972152710	0.570100009441376	0.470200002193451	0.399399995803833	0.362599998712540	0.330599993467331	0.847500026226044	0.759000003337860	0.654600024223328	0.569899976253510	0.435999989509583	0.395200014114380	0.385199993848801	0.317799985408783	0.791599988937378	0.718200027942658	0.679300010204315	0.532199978828430	0.412299990653992	0.373400002717972	0.345099985599518	0.305099993944168	0.695100009441376	0.646399974822998	0.587899982929230	0.526400029659271	0.413300007581711	0.366200000047684	0.327800005674362	0.320499986410141	0.472499996423721	0.517400026321411	0.452600002288818	0.425000011920929	0.409099996089935	0.314200013875961	0.292100012302399	0.283199995756149	0.428799986839294	0.454199999570847	0.407700002193451	0.388700008392334	0.311100006103516	0.309199988842011	0.270799994468689	0.287499994039536	0.424800008535385	0.409200012683868
0.814599990844727	0.830999970436096	0.732200026512146	0.597100019454956	0.517300009727478	0.416900008916855	0.394300013780594	0.362199991941452	0.859700024127960	0.776400029659271	0.680800020694733	0.598999977111816	0.478700011968613	0.433099985122681	0.407599985599518	0.354600012302399	0.812699973583221	0.726199984550476	0.693099975585938	0.569899976253510	0.437000006437302	0.396299988031387	0.372999995946884	0.344500005245209	0.713699996471405	0.655600011348724	0.593999981880188	0.538399994373322	0.446500003337860	0.385800004005432	0.342999994754791	0.352600008249283	0.515500009059906	0.539399981498718	0.465499997138977	0.454899996519089	0.425900012254715	0.333000004291534	0.307500004768372	0.303900003433228	0.448199987411499	0.468600004911423	0.426299989223480	0.417699992656708	0.334699988365173	0.312500000000000	0.289400011301041	0.307000011205673	0.443699985742569	0.447400003671646
0.806400001049042	0.841400027275085	0.751500010490418	0.616100013256073	0.522800028324127	0.431800007820129	0.390599995851517	0.374799996614456	0.860800027847290	0.792699992656708	0.695399999618530	0.629000008106232	0.477899998426437	0.438100010156631	0.416999995708466	0.363000005483627	0.832099974155426	0.746800005435944	0.727400004863739	0.584100008010864	0.462199985980988	0.416299998760223	0.377200007438660	0.346899986267090	0.729499995708466	0.669300019741058	0.611899971961975	0.550499975681305	0.453799992799759	0.391900002956390	0.353500008583069	0.349900007247925	0.542100012302399	0.551299989223480	0.492399990558624	0.481299996376038	0.438199996948242	0.342900007963181	0.320499986410141	0.309300005435944	0.473699986934662	0.476999998092651	0.443300008773804	0.434500008821487	0.339800000190735	0.336899995803833	0.300700008869171	0.308899998664856	0.469300001859665	0.467200011014938
0.804300010204315	0.838299989700317	0.770900011062622	0.622200012207031	0.539600014686585	0.460700005292892	0.414499998092651	0.381000012159348	0.859000027179718	0.810699999332428	0.712100028991699	0.666899979114533	0.484499990940094	0.452800005674362	0.437400013208389	0.375800013542175	0.844900012016296	0.767000019550324	0.730300009250641	0.592100024223328	0.481400012969971	0.437999993562698	0.396400004625320	0.343800008296967	0.762199997901917	0.696300029754639	0.640600025653839	0.584699988365173	0.465999990701675	0.416299998760223	0.373299986124039	0.363299995660782	0.561500012874603	0.583199977874756	0.519299983978272	0.497299998998642	0.467000007629395	0.363099992275238	0.344000011682510	0.323100000619888	0.504499971866608	0.512199997901917	0.465099990367889	0.435200005769730	0.360700011253357	0.352499991655350	0.325399994850159	0.316399991512299	0.504299998283386	0.480899989604950
0.797200024127960	0.833500027656555	0.800100028514862	0.653299987316132	0.567399978637695	0.504499971866608	0.453900009393692	0.419999986886978	0.853100001811981	0.813300013542175	0.728299975395203	0.695500016212463	0.534900009632111	0.471199989318848	0.456800013780594	0.382200002670288	0.848100006580353	0.768299996852875	0.763300001621246	0.603399991989136	0.517700016498566	0.453700006008148	0.418900012969971	0.382200002670288	0.760299980640411	0.691200017929077	0.632700026035309	0.584200024604797	0.491800010204315	0.425399988889694	0.382200002670288	0.378500014543533	0.592999994754791	0.594699978828430	0.524500012397766	0.513300001621246	0.478799998760223	0.372700005769730	0.348699986934662	0.328900009393692	0.519100010395050	0.515299975872040	0.477699995040894	0.468100011348724	0.375699996948242	0.355500012636185	0.326000005006790	0.345800012350082	0.503499984741211	0.491400003433228
0.798600018024445	0.836099982261658	0.815999984741211	0.650699973106384	0.600199997425079	0.541000008583069	0.461699992418289	0.439099997282028	0.850700020790100	0.837000012397766	0.749599993228912	0.728799998760223	0.552999973297119	0.505999982357025	0.473500013351440	0.399800002574921	0.840799987316132	0.783999979496002	0.778500020503998	0.616400003433228	0.532899975776672	0.459500014781952	0.429899990558624	0.402000010013580	0.783100008964539	0.706200003623962	0.646600008010864	0.583500027656555	0.502600014209747	0.468899995088577	0.416099995374680	0.393299996852875	0.605099976062775	0.611500024795532	0.547500014305115	0.528699994087219	0.509299993515015	0.408899992704392	0.367399990558624	0.365299999713898	0.539799988269806	0.538800001144409	0.509899973869324	0.487599998712540	0.388300001621246	0.368099987506866	0.340299993753433	0.356799989938736	0.532999992370606	0.504599988460541
0.797999978065491	0.833299994468689	0.807900011539459	0.637300014495850	0.593599975109100	0.548900008201599	0.491499990224838	0.442600011825562	0.845499992370606	0.816799998283386	0.733799993991852	0.700699985027313	0.557500004768372	0.509299993515015	0.477899998426437	0.409299999475479	0.853699982166290	0.777999997138977	0.775399982929230	0.598299980163574	0.545199990272522	0.480399996042252	0.456299990415573	0.402500003576279	0.778800010681152	0.694400012493134	0.644500017166138	0.571799993515015	0.508599996566773	0.477100014686585	0.437700003385544	0.412900000810623	0.632099986076355	0.632499992847443	0.542299985885620	0.534399986267090	0.532800018787384	0.418999999761581	0.389899998903275	0.370700001716614	0.566900014877319	0.547399997711182	0.529500007629395	0.465600013732910	0.400499999523163	0.379099994897842	0.367599993944168	0.363099992275238	0.562799990177155	0.522400021553040
0.800199985504150	0.835399985313416	0.794499993324280	0.637700021266937	0.588599979877472	0.570200026035309	0.487699985504150	0.441700011491776	0.853200018405914	0.822300016880035	0.744599997997284	0.721899986267090	0.575100004673004	0.514599978923798	0.488299995660782	0.417600005865097	0.841300010681152	0.768800020217896	0.770699977874756	0.648400008678436	0.570699989795685	0.496699988842011	0.461699992418289	0.406699985265732	0.776000022888184	0.709500014781952	0.665000021457672	0.590900003910065	0.519200026988983	0.473699986934662	0.432599991559982	0.401399999856949	0.644200026988983	0.638499975204468	0.554899990558624	0.562399983406067	0.583999991416931	0.421299993991852	0.396400004625320	0.368099987506866	0.583500027656555	0.545700013637543	0.530799984931946	0.461499989032745	0.423799991607666	0.376700013875961	0.363599985837936	0.386700004339218	0.552500009536743	0.538999974727631
0.798200011253357	0.829200029373169	0.807600021362305	0.658399999141693	0.615499973297119	0.548200011253357	0.494199991226196	0.465700000524521	0.850399971008301	0.821500003337860	0.747300028800964	0.742100000381470	0.593299984931946	0.537000000476837	0.502799987792969	0.442699998617172	0.847400009632111	0.772499978542328	0.783800005912781	0.659399986267090	0.589200019836426	0.531599998474121	0.478500008583069	0.435499995946884	0.791299998760223	0.724500000476837	0.678699970245361	0.603399991989136	0.548500001430512	0.522700011730194	0.465000003576279	0.431499987840652	0.653100013732910	0.642599999904633	0.573599994182587	0.574100017547607	0.569000005722046	0.442400008440018	0.425199985504150	0.381000012159348	0.597000002861023	0.545000016689301	0.538600027561188	0.469700008630753	0.427899986505508	0.433600008487701	0.391499996185303	0.381300002336502	0.568899989128113	0.537500023841858
0.795499980449677	0.829900026321411	0.813799977302551	0.697700023651123	0.611000001430512	0.602900028228760	0.505200028419495	0.468199998140335	0.850499987602234	0.820399999618530	0.760999977588654	0.773299992084503	0.616599977016449	0.540099978446960	0.497399985790253	0.420300006866455	0.845300018787384	0.776000022888184	0.795499980449677	0.676999986171722	0.617900013923645	0.530799984931946	0.481099992990494	0.430200010538101	0.788299977779388	0.733200013637543	0.711899995803833	0.636300027370453	0.546199977397919	0.504899978637695	0.465799987316132	0.409399986267090	0.670099973678589	0.672399997711182	0.588199973106384	0.587800025939941	0.581600010395050	0.452499985694885	0.414000004529953	0.383599996566772	0.612200021743774	0.569400012493134	0.555700004100800	0.487500011920929	0.425099998712540	0.413800001144409	0.389099985361099	0.378100007772446	0.596599996089935	0.558899998664856
0.797900021076202	0.834200024604797	0.799399971961975	0.688600003719330	0.631600022315979	0.623799979686737	0.502900004386902	0.466600000858307	0.852999985218048	0.820100009441376	0.765100002288818	0.793500006198883	0.639699995517731	0.545499980449677	0.493200004100800	0.429199993610382	0.844699978828430	0.774100005626679	0.792100012302399	0.704100012779236	0.621200025081635	0.535199999809265	0.486200004816055	0.443199992179871	0.792299985885620	0.737500011920929	0.724300026893616	0.645799994468689	0.574800014495850	0.520699977874756	0.474700003862381	0.426899999380112	0.677699983119965	0.678200006484985	0.609200000762940	0.581700026988983	0.596800029277802	0.456099987030029	0.429300010204315	0.386200010776520	0.613399982452393	0.578000009059906	0.565800011157990	0.508099973201752	0.461299985647202	0.438400000333786	0.402599990367889	0.390899986028671	0.591600000858307	0.559000015258789
0.792999982833862	0.822499990463257	0.818199992179871	0.717499971389771	0.627499997615814	0.636799991130829	0.504199981689453	0.462199985980988	0.851300001144409	0.817700028419495	0.766200006008148	0.773800015449524	0.655200004577637	0.552600026130676	0.519400000572205	0.454499989748001	0.845700025558472	0.777599990367889	0.796100020408630	0.678600013256073	0.651899993419647	0.556299984455109	0.500100016593933	0.448700010776520	0.798600018024445	0.734899997711182	0.717199981212616	0.638100028038025	0.575900018215179	0.517799973487854	0.480500012636185	0.420300006866455	0.667699992656708	0.675300002098084	0.615199983119965	0.589500010013580	0.617999970912933	0.457800000905991	0.423500001430512	0.390599995851517	0.637499988079071	0.594600021839142	0.580600023269653	0.537100017070770	0.466100007295609	0.435699999332428	0.402099996805191	0.378600001335144	0.605400025844574	0.539600014686585
0.790300011634827	0.826600015163422	0.815100014209747	0.705999970436096	0.638499975204468	0.662999987602234	0.507099986076355	0.465499997138977	0.842100024223328	0.829500019550324	0.756900012493134	0.768299996852875	0.681400001049042	0.535300016403198	0.500100016593933	0.442600011825562	0.837599992752075	0.779600024223328	0.789099991321564	0.687799990177155	0.672599971294403	0.515799999237061	0.480899989604950	0.411700010299683	0.796500027179718	0.725199997425079	0.713299989700317	0.646300017833710	0.563199996948242	0.499900013208389	0.464700013399124	0.404599994421005	0.691200017929077	0.695399999618530	0.622300028800964	0.604399979114533	0.637799978256226	0.466600000858307	0.442000001668930	0.390799999237061	0.655200004577637	0.608900010585785	0.600600004196167	0.535000026226044	0.462300002574921	0.437500000000000	0.415899991989136	0.387600004673004	0.640500009059906	0.566699981689453
0.796400010585785	0.828999996185303	0.800999999046326	0.704800009727478	0.654699981212616	0.674899995326996	0.529699981212616	0.478199988603592	0.847299993038178	0.806999981403351	0.762399971485138	0.781199991703033	0.716600000858307	0.562200009822846	0.521200001239777	0.445600003004074	0.842400014400482	0.774900019168854	0.797500014305115	0.688000023365021	0.689599990844727	0.537599980831146	0.510800004005432	0.451400011777878	0.788900017738342	0.714200019836426	0.715799987316132	0.662899971008301	0.599099993705750	0.539499998092651	0.520799994468689	0.439099997282028	0.683300018310547	0.690699994564056	0.638999998569489	0.603999972343445	0.649399995803833	0.480399996042252	0.458499997854233	0.409200012683868	0.664300024509430	0.615700006484985	0.590799987316132	0.547299981117249	0.500599980354309	0.472799986600876	0.434799998998642	0.417199999094009	0.630800008773804	0.560199975967407
0.786000013351440	0.821900010108948	0.814599990844727	0.692300021648407	0.657899975776672	0.688700020313263	0.532599985599518	0.460599988698959	0.848399996757507	0.809300005435944	0.763000011444092	0.760999977588654	0.729099988937378	0.554000020027161	0.509700000286102	0.439099997282028	0.844200015068054	0.777199983596802	0.796199977397919	0.690900027751923	0.694000005722046	0.546000003814697	0.506099998950958	0.434399992227554	0.791599988937378	0.709100008010864	0.700900018215179	0.651600003242493	0.588400006294251	0.505800008773804	0.504599988460541	0.423099994659424	0.674099981784821	0.688399970531464	0.633199989795685	0.597800016403198	0.634100019931793	0.485900014638901	0.439799994230270	0.385600000619888	0.662800014019013	0.613600015640259	0.611800014972687	0.557600021362305	0.515900015830994	0.453599989414215	0.423400014638901	0.394400000572205	0.651600003242493	0.563099980354309
0.790700018405914	0.825999975204468	0.808600008487701	0.702000021934509	0.654799997806549	0.726199984550476	0.548500001430512	0.500100016593933	0.847599983215332	0.809300005435944	0.754199981689453	0.750800013542175	0.752799987792969	0.581499993801117	0.530799984931946	0.457199990749359	0.842800021171570	0.774600028991699	0.791999995708466	0.684599995613098	0.749400019645691	0.593500018119812	0.519900023937225	0.463400006294251	0.791499972343445	0.726000010967255	0.720200002193451	0.672100007534027	0.632899999618530	0.533299982547760	0.547699987888336	0.462099999189377	0.685100018978119	0.703599989414215	0.665300011634827	0.622600018978119	0.660000026226044	0.496100008487701	0.460799992084503	0.410699993371964	0.667200028896332	0.625199973583221	0.630800008773804	0.574699997901917	0.548600018024445	0.485300004482269	0.454100012779236	0.418799996376038	0.659799993038178	0.572000026702881
0.791199982166290	0.825900018215179	0.814400017261505	0.691600024700165	0.677900016307831	0.719200015068054	0.569999992847443	0.507700026035309	0.850399971008301	0.814300000667572	0.765200018882752	0.752799987792969	0.743900001049042	0.580600023269653	0.522000014781952	0.460700005292892	0.846000015735626	0.768100023269653	0.778599977493286	0.679700016975403	0.752099990844727	0.612900018692017	0.511399984359741	0.488700002431870	0.788100004196167	0.716400027275085	0.700600028038025	0.660000026226044	0.655499994754791	0.546999990940094	0.555999994277954	0.455700010061264	0.676900029182434	0.679700016975403	0.651799976825714	0.617100000381470	0.686900019645691	0.495000004768372	0.448900014162064	0.404300004243851	0.679499983787537	0.637300014495850	0.624300003051758	0.568899989128113	0.566699981689453	0.504499971866608	0.457199990749359	0.424299985170364	0.664200007915497	0.568300008773804
[truncated: 14 more columns]
