# Supplementary material for: Modeling the impact of drug interactions on therapeutic selectivity
Source: Nat Commun. 2018 Aug 27;9:3452. doi: 10.1038/s41467-018-05954-3 (PMC6110842; doi:10.1038/s41467-018-05954-3)
Supplement: Supplementary file 4 — Supplementary Data 1 [file 41467_2018_5954_MOESM4_ESM.zip › ceralb_12doseresponses.xlsx]

## Sheet: Sheet1
Ben	dose	0	10.8	22.5	33.75	45	56.25	67.5	78.75	90
	cer growth	1	0.44171	0.42502	0.33243	0.31441	0.24687	0.24277	0.1496	0.16063
	dose	0	37.5	75	112.5	150	187.5	225	262.5	300
	alb growth	1	0.96144	0.72877	0.55832	0.44406	0.23602	0.14826	0.11506	0.05721
Bro	dose	0	625	1250	1875	2500	3125	3750	4375	5000
	cer growth	1	0.80753	0.39152	0.12333	0.0418	0.01671	0.01326	0.01175	0.01008
	dose	0	121.875	243.75	365.625	487.5	609.375	731.25	853.125	975
	alb growth	1	0.9776	0.7	0.50147	0.30759	0.06212	0.01793	0.01362	0.00866
Cal	dose	0	0.55	1.1	1.65	2.2	2.75	3.3	3.85	4.4
	cer growth	1	0.87367	0.78597	0.75042	0.48069	0.28233	0.20912	0.15878	0.1402
	dose	0	0.375	0.75	1.125	1.5	1.875	2.25	2.625	3
	alb growth	1	1.02995	1.05524	1.12437	1.02385	0.81888	0.33905	0.10885	0.03407
Dyc	dose	0	2.5	5	7.5	10	12.5	15	17.5	20
	cer growth	1	0.87075	0.74653	0.63101	0.40327	0.16116	0.09672	0.07649	0.05086
	dose	0	3.75	7.5	11.25	15	18.75	22.5	26.25	30
	alb growth	1	0.83179	0.07086	0.00934	0.00694	0.00697	0.00583	0.00368	0.00252
Fen	dose	0	0.0625	0.125	0.1875	0.25	0.3125	0.375	0.4375	0.5
	cer growth	1	0.9058	0.82586	0.82823	0.61579	0.38512	0.23151	0.17484	0.1419
	dose	0	0.075	0.15	0.225	0.3	0.375	0.45	0.525	0.6
	alb growth	1	0.74525	0.44067	0.32558	0.27659	0.27798	0.28534	0.27547	0.23561
Hal	dose	0	18.75	37.5	56.25	75	93.75	112.5	131.25	150
	cer growth	1	0.65664	0.52851	0.15126	0.04194	0.03174	0.01689	0.01379	0.01521
	dose	0	37.5	75	112.5	150	187.5	225	262.5	300
	alb growth	1	0.72007	0.60795	0.60317	0.49976	0.38961	0.28232	0.19611	0.10842
MMS	dose	0	62.5	125	187.5	250	312.5	375	437.5	500
	cer growth	1	0.5104	0.1742	0.06833	0.04622	0.03907	0.02577	0.02099	0.02126
	dose	0	32.8125	65.625	98.4375	131.25	164.062	196.875	229.688	262.5
	alb growth	1	0.9442	0.81923	0.65888	0.47839	0.30692	0.17163	0.10432	0.08383
Pen	dose	0	25	50	75	100	125	150	175	200
	cer growth	1	0.66744	0.60745	0.4908	0.40951	0.32275	0.26157	0.1565	0.04943
	dose	0	28.125	56.25	84.375	112.5	140.625	168.75	196.875	225
	alb growth	1	0.47827	0.32594	0.21681	0.15861	0.15171	0.13064	0.09588	0.05229
Rap	dose	0	0.025	0.05	0.075	0.1	0.125	0.15	0.175	0.2
	cer growth	1	0.63098	0.44301	0.36098	0.35592	0.26474	0.65212	0.42736	0.34358
	dose	0	0.0375	0.075	0.1125	0.15	0.1875	0.225	0.2625	0.3
	alb growth	1	1.08607	1.12145	0.92716	0.44632	0.24998	0.23585	0.17306	0.14776
Sta	dose	0	0.4375	0.875	1.3125	1.75	2.1875	2.625	3.0625	3.5
	cer growth	1	0.70716	0.0561	0.02255	0.01354	0.0089	0.01127	0.00874	0.01078
	dose	0	0.09375	0.1875	0.28125	0.375	0.46875	0.5625	0.65625	0.75
	alb growth	1	1.07259	0.47082	0.19083	0.08523	0.05105	0.04906	0.03667	0.0405
Ter	dose	0	3.75	7.5	11.25	15	18.75	22.5	26.25	30
	cer growth	1	0.10917	0.04829	0.0414	0.04365	0.04277	0.0464	0.05302	0.06007
	dose	0	0.41625	0.8325	1.24875	1.665	2.08125	2.4975	2.91375	3.33
	alb growth	1	0.85855	0.62075	0.51352	0.4547	0.38644	0.36638	0.32033	0.30009
Tun	dose	0	0.125	0.25	0.375	0.5	0.625	0.75	0.875	1
	cer growth	1	0.75718	0.62553	0.38672	0.28783	0.19024	0.1664	0.10691	0.10038
	dose	0	0.41625	0.8325	1.24875	1.665	2.08125	2.4975	2.91375	3.33
	alb growth	1	1.03311	0.90809	0.85695	0.5137	0.09439	0.05022	0.04323	0.03229
